# Supplementary material for: Musculoskeletal simulations to examine the effects of accentuated eccentric loading (AEL) on jump height
Source: PeerJ. 2023 Jan 23;11:e14687. doi: 10.7717/peerj.14687 (PMC9879160; doi:10.7717/peerj.14687)
Supplement: Supplemental Information 3 — Added30 folder contains the code and simulation results for a complete jump with an additional 30% model mass. Dropped30 folder contains the code and simulation results for the push-off phase with the original model mass. [file peerj-11-14687-s003.zip › Supplementary Simulation code and output results AEL30/Added30/Optimized_for_J_Results/TwoSegment_Two_Segment_TendonPower.sto]

TendonPower
version=1
nRows=11206
nColumns=5
inDegrees=no

This analysis gathers basic information about muscles during a simulation (e.g., forces, tendon lengths, moment arms, etc).
Units are S.I. units (second, meters, Newtons, ...)
Angles are in degrees.

endheader
time	vastus	recfem	glut	ham
      0.00000000	      0.00000562	      0.00000029	      0.00000000	      0.00000029
      0.00010000	     -0.02465967	     -0.00575209	     -0.00000006	      0.01757451
      0.00022775	     -0.04932247	     -0.01140648	     -0.00000014	      0.03506087
      0.00035551	     -0.06823880	     -0.01563972	     -0.00000022	      0.04837339
      0.00048326	     -0.08295781	     -0.01883669	     -0.00000030	      0.05863569
      0.00061102	     -0.09461393	     -0.02127974	     -0.00000040	      0.06667428
      0.00073877	     -0.10403917	     -0.02317631	     -0.00000050	      0.07309783
      0.00090160	     -0.11376531	     -0.02503792	     -0.00000065	      0.07963875
      0.00106443	     -0.12173658	     -0.02647867	     -0.00000085	      0.08492901
      0.00122727	     -0.12854810	     -0.02764724	     -0.00000109	      0.08940706
      0.00143196	     -0.13605816	     -0.02887803	     -0.00000148	      0.09432071
      0.00163665	     -0.14284040	     -0.02995405	     -0.00000201	      0.09876414
      0.00188399	     -0.15046242	     -0.03114594	     -0.00000291	      0.10379660
      0.00213133	     -0.15770811	     -0.03228021	     -0.00000420	      0.10864128
      0.00244952	     -0.16668756	     -0.03370412	     -0.00000672	      0.11474454
      0.00276770	     -0.17539743	     -0.03511267	     -0.00001068	      0.12077499
      0.00319857	     -0.18684692	     -0.03700855	     -0.00001977	      0.12886342
      0.00362945	     -0.19793408	     -0.03889008	     -0.00003594	      0.13685781
      0.00422764	     -0.21274923	     -0.04146632	     -0.00007949	      0.14775963
      0.00482583	     -0.22690833	     -0.04398430	     -0.00016795	      0.15837474
      0.00564354	     -0.24523686	     -0.04730702	     -0.00043228	      0.17232684
      0.00650068	     -0.26322865	     -0.05061782	     -0.00105624	      0.18615908
      0.00735781	     -0.28003737	     -0.05373707	     -0.00233077	      0.19910590
      0.00811487	     -0.29394593	     -0.05632611	     -0.00429557	      0.20976692
      0.00887194	     -0.30701420	     -0.05875810	     -0.00726781	      0.21968726
      0.00979351	     -0.32183263	     -0.06150831	     -0.01224661	      0.23076136
      0.01058353	     -0.33362532	     -0.06368766	     -0.01729480	      0.23939475
      0.01125028	     -0.34294416	     -0.06540225	     -0.02160431	      0.24607689
      0.01191703	     -0.35171098	     -0.06700877	     -0.02550949	      0.25222870
      0.01250231	     -0.35896764	     -0.06833355	     -0.02835752	      0.25720767
      0.01337770	     -0.36909225	     -0.07017459	     -0.03141311	      0.26395698
      0.01407208	     -0.37653948	     -0.07152404	     -0.03287386	      0.26875305
      0.01476646	     -0.38349323	     -0.07278087	     -0.03367514	      0.27308443
      0.01546084	     -0.38998741	     -0.07395291	     -0.03403585	      0.27698498
      0.01616453	     -0.39612051	     -0.07505887	     -0.03415538	      0.28052502
      0.01686821	     -0.40183274	     -0.07608908	     -0.03418497	      0.28368091
      0.01760856	     -0.40741106	     -0.07709578	     -0.03423376	      0.28661439
      0.01834891	     -0.41258009	     -0.07802970	     -0.03436744	      0.28918344
      0.01908926	     -0.41736183	     -0.07889432	     -0.03461412	      0.29141304
      0.01982961	     -0.42179335	     -0.07969587	     -0.03497676	      0.29333355
      0.02047932	     -0.42540711	     -0.08034855	     -0.03538165	      0.29477910
      0.02112903	     -0.42879268	     -0.08095829	     -0.03585559	      0.29602055
      0.02177874	     -0.43196242	     -0.08152597	     -0.03638571	      0.29706896
      0.02250922	     -0.43529658	     -0.08211774	     -0.03703378	      0.29803558
      0.02323970	     -0.43840800	     -0.08266205	     -0.03772209	      0.29879214
      0.02388406	     -0.44099098	     -0.08310564	     -0.03835250	      0.29929910
      0.02452842	     -0.44343596	     -0.08351607	     -0.03899717	      0.29966465
      0.02525103	     -0.44603473	     -0.08393938	     -0.03973021	      0.29991846
      0.02597364	     -0.44849755	     -0.08432495	     -0.04046803	      0.30001688
      0.02664909	     -0.45069496	     -0.08465346	     -0.04115808	      0.29997852
      0.02732453	     -0.45280185	     -0.08495220	     -0.04184567	      0.29982095
      0.02804574	     -0.45496625	     -0.08524024	     -0.04257502	      0.29952939
      0.02876695	     -0.45705122	     -0.08549726	     -0.04329771	      0.29911640
      0.02946373	     -0.45900227	     -0.08571799	     -0.04398865	      0.29860891
      0.03016051	     -0.46089644	     -0.08591240	     -0.04467172	      0.29799898
      0.03085729	     -0.46274144	     -0.08608191	     -0.04534663	      0.29729133
      0.03155407	     -0.46454079	     -0.08622730	     -0.04601317	      0.29648909
      0.03225085	     -0.46629918	     -0.08634974	     -0.04667137	      0.29559554
      0.03294763	     -0.46801856	     -0.08644999	     -0.04732131	      0.29461288
      0.03364441	     -0.46970126	     -0.08652901	     -0.04796325	      0.29354322
      0.03434120	     -0.47134790	     -0.08658750	     -0.04859750	      0.29238793
      0.03503798	     -0.47295907	     -0.08662626	     -0.04922447	      0.29114816
      0.03573476	     -0.47453433	     -0.08664596	     -0.04984465	      0.28982462
      0.03643154	     -0.47607302	     -0.08664726	     -0.05045866	      0.28841770
      0.03712832	     -0.47757387	     -0.08663076	     -0.05106719	      0.28692748
      0.03782510	     -0.47903537	     -0.08659702	     -0.05167104	      0.28535378
      0.03852188	     -0.48045565	     -0.08654659	     -0.05227115	      0.28369618
      0.03921866	     -0.48183263	     -0.08647996	     -0.05286857	      0.28195407
      0.03991544	     -0.48316402	     -0.08639759	     -0.05346450	      0.28012665
      0.04061222	     -0.48444741	     -0.08629991	     -0.05406027	      0.27821296
      0.04130900	     -0.48568027	     -0.08618733	     -0.05465738	      0.27621193
      0.04200579	     -0.48685999	     -0.08606022	     -0.05525748	      0.27412235
      0.04270257	     -0.48798393	     -0.08591895	     -0.05586236	      0.27194295
      0.04339935	     -0.48904943	     -0.08576383	     -0.05647395	      0.26967238
      0.04409613	     -0.49005385	     -0.08559517	     -0.05709428	      0.26730924
      0.04479291	     -0.49099459	     -0.08541325	     -0.05772546	      0.26485209
      0.04548969	     -0.49186908	     -0.08521834	     -0.05836962	      0.26229948
      0.04618647	     -0.49267484	     -0.08501070	     -0.05902880	      0.25964995
      0.04688325	     -0.49340947	     -0.08479054	     -0.05970491	      0.25690202
      0.04750840	     -0.49400341	     -0.08458209	     -0.06032709	      0.25435122
      0.04813355	     -0.49453955	     -0.08436438	     -0.06096522	      0.25171953
      0.04875869	     -0.49501328	     -0.08413702	     -0.06161970	      0.24900541
      0.04938384	     -0.49542345	     -0.08390020	     -0.06229065	      0.24620792
      0.05000899	     -0.49576871	     -0.08365405	     -0.06297767	      0.24332612
      0.05063413	     -0.49604788	     -0.08339868	     -0.06367982	      0.24035909
      0.05125928	     -0.49625984	     -0.08313422	     -0.06439556	      0.23730594
      0.05188443	     -0.49640360	     -0.08286080	     -0.06512278	      0.23416584
      0.05250958	     -0.49647829	     -0.08257854	     -0.06585884	      0.23093797
      0.05313472	     -0.49648314	     -0.08228755	     -0.06660061	      0.22762159
      0.05375987	     -0.49641751	     -0.08198796	     -0.06734465	      0.22421596
      0.05438502	     -0.49628088	     -0.08167990	     -0.06808727	      0.22072040
      0.05501016	     -0.49607287	     -0.08136349	     -0.06882473	      0.21713429
      0.05563531	     -0.49579319	     -0.08103886	     -0.06955333	      0.21345703
      0.05626046	     -0.49544169	     -0.08070615	     -0.07026967	      0.20968806
      0.05688561	     -0.49501835	     -0.08036550	     -0.07097055	      0.20582688
      0.05751075	     -0.49452325	     -0.08001706	     -0.07165319	      0.20187303
      0.05813590	     -0.49395659	     -0.07966096	     -0.07231526	      0.19782608
      0.05876105	     -0.49331867	     -0.07929738	     -0.07295486	      0.19368566
      0.05938619	     -0.49260991	     -0.07892647	     -0.07357052	      0.18945144
      0.06001134	     -0.49183084	     -0.07854840	     -0.07416118	      0.18512315
      0.06063649	     -0.49098206	     -0.07816334	     -0.07472616	      0.18070057
      0.06126164	     -0.49006429	     -0.07777148	     -0.07526508	      0.17618355
      0.06188678	     -0.48907833	     -0.07737299	     -0.07577781	      0.17157202
      0.06251193	     -0.48802509	     -0.07696807	     -0.07626447	      0.16686599
      0.06313708	     -0.48690553	     -0.07655691	     -0.07672531	      0.16206560
      0.06376222	     -0.48572072	     -0.07613973	     -0.07716072	      0.15717111
      0.06438737	     -0.48447180	     -0.07571673	     -0.07757119	      0.15218296
      0.06501252	     -0.48316000	     -0.07528813	     -0.07795726	      0.14710179
      0.06563767	     -0.48178660	     -0.07485416	     -0.07831953	      0.14192847
      0.06626281	     -0.48035299	     -0.07441505	     -0.07865860	      0.13666422
      0.06688796	     -0.47886059	     -0.07397103	     -0.07897509	      0.13131062
      0.06751311	     -0.47731093	     -0.07352236	     -0.07926964	      0.12586974
      0.06813825	     -0.47570559	     -0.07306929	     -0.07954285	      0.12034422
      0.06876340	     -0.47404622	     -0.07261207	     -0.07979534	      0.11473742
      0.06938855	     -0.47233453	     -0.07215098	     -0.08002771	      0.10905355
      0.07001370	     -0.47057230	     -0.07168630	     -0.08024053	      0.10329790
      0.07063884	     -0.46876138	     -0.07121830	     -0.08043439	      0.09747700
      0.07126399	     -0.46690367	     -0.07074728	     -0.08060985	      0.09159892
      0.07188914	     -0.46500112	     -0.07027353	     -0.08076744	      0.08567356
      0.07251429	     -0.46305574	     -0.06979737	     -0.08090771	      0.07971294
      0.07313943	     -0.46106961	     -0.06931910	     -0.08103119	      0.07373166
      0.07376458	     -0.45904482	     -0.06883904	     -0.08113840	      0.06774724
      0.07438973	     -0.45698351	     -0.06835751	     -0.08122985	      0.06178064
      0.07501487	     -0.45488785	     -0.06787484	     -0.08130605	      0.05585666
      0.07564002	     -0.45276003	     -0.06739134	     -0.08136749	      0.05000446
      0.07626517	     -0.45060223	     -0.06690735	     -0.08141467	      0.04425790
      0.07689032	     -0.44841661	     -0.06642319	     -0.08144806	      0.03865590
      0.07751546	     -0.44620529	     -0.06593916	     -0.08146815	      0.03324252
      0.07814061	     -0.44397032	     -0.06545556	     -0.08147538	      0.02806678
      0.07876576	     -0.44171364	     -0.06497267	     -0.08147019	      0.02318207
      0.07939090	     -0.43943704	     -0.06449075	     -0.08145302	      0.01864494
      0.08001605	     -0.43714212	     -0.06401001	     -0.08142425	      0.01451316
      0.08064120	     -0.43483022	     -0.06353063	     -0.08138426	      0.01084280
      0.08126635	     -0.43250239	     -0.06305272	     -0.08133336	      0.00768417
      0.08189149	     -0.43015932	     -0.06257635	     -0.08127184	      0.00507656
      0.08251664	     -0.42780128	     -0.06210150	     -0.08119993	      0.00304173
      0.08314179	     -0.42542807	     -0.06162807	     -0.08111780	      0.00157627
      0.08376693	     -0.42303904	     -0.06115588	     -0.08102557	      0.00064330
      0.08439208	     -0.42063266	     -0.06068461	     -0.08135321	      0.00016406
      0.08501723	     -0.41820381	     -0.06021352	     -0.08229546	      0.00001018
      0.08564238	     -0.41575071	     -0.05974218	     -0.08278981	      0.00000000
      0.08626752	     -0.41327350	     -0.05927040	     -0.08303359	      0.00000000
      0.08689267	     -0.41077479	     -0.05879839	     -0.08313564	      0.00000000
      0.08751782	     -0.40825806	     -0.05832660	     -0.08315602	      0.00000000
      0.08814296	     -0.40572633	     -0.05785545	     -0.08312793	      0.00000000
      0.08876811	     -0.40318214	     -0.05738531	     -0.08306974	      0.00000000
      0.08939326	     -0.40062765	     -0.05691653	     -0.08299168	      0.00000000
      0.09001841	     -0.39806475	     -0.05644940	     -0.08289952	      0.00000000
      0.09064355	     -0.39549515	     -0.05598419	     -0.08279653	      0.00000000
      0.09126870	     -0.39292041	     -0.05552115	     -0.08268466	      0.00000000
      0.09189385	     -0.39034230	     -0.05506048	     -0.08256511	      0.00000000
      0.09251899	     -0.38776149	     -0.05460240	     -0.08243864	      0.00000000
      0.09314414	     -0.38517977	     -0.05414710	     -0.08230583	      0.00000000
      0.09376929	     -0.38259839	     -0.05369474	     -0.08216710	      0.00000000
      0.09439444	     -0.38001855	     -0.05324548	     -0.08202280	      0.00000000
      0.09501958	     -0.37744139	     -0.05279949	     -0.08187325	      0.00000000
      0.09564473	     -0.37486804	     -0.05235690	     -0.08171873	      0.00000000
      0.09626988	     -0.37229957	     -0.05191785	     -0.08155951	      0.00000000
      0.09689502	     -0.36973702	     -0.05148246	     -0.08139585	      0.00000000
      0.09752017	     -0.36718137	     -0.05105085	     -0.08122800	      0.00000000
      0.09814532	     -0.36463358	     -0.05062313	     -0.08105619	      0.00000000
      0.09877047	     -0.36209457	     -0.05019941	     -0.08088067	      0.00000000
      0.09939561	     -0.35956522	     -0.04977979	     -0.08070166	      0.00000000
      0.10002076	     -0.35704638	     -0.04936435	     -0.08051937	      0.00000000
      0.10024644	     -0.35613819	     -0.04921524	     -0.08045240	      0.00000000
      0.10035984	     -0.35568267	     -0.04980453	     -0.08041865	      0.00000000
      0.10047323	     -0.35522758	     -0.06140248	     -0.08038481	      0.00000000
      0.10104021	     -0.35293157	     -0.31706239	     -0.08021255	      0.00000000
      0.10160718	     -0.35048273	     -0.81043740	     -0.08002460	      0.00000000
      0.10229672	     -0.34713794	     -1.59686822	     -0.07976148	      0.00000000
      0.10298626	     -0.34334983	     -2.49260327	     -0.07945390	      0.00000000
      0.10367579	     -0.33921050	     -3.45883714	     -0.07910749	      0.00000000
      0.10436533	     -0.33485080	     -4.50307626	     -0.07873169	      0.00000000
      0.10505487	     -0.33037990	     -5.63982822	     -0.07833495	      0.00000000
      0.10574440	     -0.32587277	     -6.87006455	     -0.07792357	      0.00000000
      0.10643394	     -0.32137999	     -8.18780959	     -0.07750225	      0.00000000
      0.10712348	     -0.31693576	     -9.58572866	     -0.07707459	      0.00000000
      0.10781302	     -0.31256180	    -11.05557493	     -0.07664327	      0.00000000
      0.10850255	     -0.30827052	    -12.58873599	     -0.07621024	      0.00000000
      0.10919209	     -0.30406769	    -14.17670283	     -0.07577686	      0.00000000
      0.10988163	     -0.29995454	    -15.81138395	     -0.07534411	      0.00000000
      0.11057116	     -0.29592941	    -17.48527442	     -0.07491261	      0.00000000
      0.11126070	     -0.29198881	    -19.19151644	     -0.07448281	      0.00000000
      0.11195024	     -0.28812826	    -20.92388874	     -0.07405496	      0.00000000
      0.11263977	     -0.28434276	    -22.67675537	     -0.07362921	      0.00000000
      0.11332931	     -0.28062716	    -24.44499606	     -0.07320563	      0.00000000
      0.11401885	     -0.27697637	    -26.22393432	     -0.07278423	      0.00000000
      0.11470838	     -0.27338558	    -28.00927550	     -0.07236499	      0.00000000
      0.11539792	     -0.26985036	    -29.79706487	     -0.07194785	      0.00000000
      0.11608746	     -0.26636689	    -31.58367431	     -0.07153277	      0.00000000
      0.11677699	     -0.26293221	    -33.36582468	     -0.07111975	      0.00000000
      0.11746653	     -0.25954440	    -35.14064700	     -0.07070880	      0.00000000
      0.11815607	     -0.25620293	    -36.90577916	     -0.07030007	      0.00000000
      0.11884560	     -0.25290884	    -38.65948388	     -0.06989376	      0.00000000
      0.11953514	     -0.24966486	    -40.40076233	     -0.06949024	      0.00000000
      0.12022468	     -0.24647522	    -42.12942934	     -0.06908998	      0.00000000
      0.12091421	     -0.24334528	    -43.84611798	     -0.06869356	      0.00000000
      0.12160375	     -0.24028087	    -45.55219598	     -0.06830161	      0.00000000
      0.12229329	     -0.23728745	    -47.24960091	     -0.06791477	      0.00000000
      0.12298282	     -0.23436942	    -48.94062419	     -0.06753362	      0.00000000
      0.12367236	     -0.23152957	    -50.62768562	     -0.06715861	      0.00000000
      0.12436190	     -0.22876888	    -52.31313631	     -0.06679009	      0.00000000
      0.12505143	     -0.22608664	    -53.99911360	     -0.06642829	      0.00000000
      0.12574097	     -0.22348075	    -55.68745409	     -0.06607329	      0.00000000
      0.12643051	     -0.22094816	    -57.37965825	     -0.06572512	      0.00000000
      0.12712004	     -0.21848530	    -59.07689358	     -0.06538372	      0.00000000
      0.12780958	     -0.21608840	    -60.78001400	     -0.06504901	      0.00000000
      0.12849912	     -0.21375177	    -62.48836651	     -0.06472070	      0.00000000
      0.12918865	     -0.21146199	    -64.19838987	     -0.06439777	      0.00000000
      0.12987819	     -0.20920402	    -65.90573129	     -0.06407895	      0.00000000
      0.13056773	     -0.20696602	    -67.60561843	     -0.06376320	      0.00000000
      0.13125726	     -0.20473918	    -69.29301300	     -0.06344968	      0.00000000
      0.13187673	     -0.20273776	    -70.79410201	     -0.06316812	      0.00000000
      0.13249619	     -0.20074154	    -72.27756888	     -0.06288810	      0.00000000
      0.13311566	     -0.19874677	    -73.74036724	     -0.06260894	      0.00000000
      0.13373512	     -0.19675390	    -75.18006784	     -0.06233038	      0.00000000
      0.13435458	     -0.19476578	    -76.59500349	     -0.06205237	      0.00000000
      0.13497405	     -0.19278693	    -77.98433965	     -0.06177506	      0.00000000
      0.13559351	     -0.19082301	    -79.34806175	     -0.06149870	      0.00000000
      0.13621298	     -0.18888011	    -80.68688914	     -0.06122361	      0.00000000
      0.13683244	     -0.18696424	    -82.00213858	     -0.06095016	      0.00000000
      0.13745190	     -0.18508074	    -83.29556469	     -0.06067871	      0.00000000
      0.13807137	     -0.18323403	    -84.56920153	     -0.06040956	      0.00000000
      0.13869083	     -0.18142737	    -85.82522220	     -0.06014298	      0.00000000
      0.13931029	     -0.17966291	    -87.06582519	     -0.05987916	      0.00000000
      0.13992976	     -0.17794179	    -88.29314959	     -0.05961826	      0.00000000
      0.14054922	     -0.17626428	    -89.50921717	     -0.05936036	      0.00000000
      0.14116869	     -0.17462998	    -90.71589595	     -0.05910549	      0.00000000
      0.14178815	     -0.17303802	    -91.91488180	     -0.05885366	      0.00000000
      0.14240761	     -0.17148721	    -93.10769211	     -0.05860485	      0.00000000
      0.14302708	     -0.16997615	    -94.29566811	     -0.05835899	      0.00000000
      0.14364654	     -0.16850337	    -95.47998275	     -0.05811601	      0.00000000
      0.14426601	     -0.16706736	    -96.66165174	     -0.05787583	      0.00000000
      0.14488547	     -0.16566665	    -97.84154615	     -0.05763832	      0.00000000
      0.14550493	     -0.16429982	    -99.02040559	     -0.05740338	      0.00000000
      0.14612440	     -0.16296551	   -100.19885103	     -0.05717087	      0.00000000
      0.14674386	     -0.16166247	   -101.37739708	     -0.05694064	      0.00000000
      0.14736332	     -0.16038951	   -102.55646326	     -0.05671256	      0.00000000
      0.14798279	     -0.15914551	   -103.73638427	     -0.05648645	      0.00000000
      0.14860225	     -0.15792945	   -104.91741916	     -0.05626215	      0.00000000
      0.14922172	     -0.15674036	   -106.09975947	     -0.05603947	      0.00000000
      0.14984118	     -0.15557732	   -107.28353640	     -0.05581822	      0.00000000
      0.15046064	     -0.15443949	   -108.46882696	     -0.05559820	      0.00000000
      0.15108011	     -0.15332604	   -109.65565933	     -0.05537920	      0.00000000
      0.15169957	     -0.15223622	   -110.84401740	     -0.05516099	      0.00000000
      0.15231904	     -0.15116928	   -112.03384459	     -0.05494335	      0.00000000
      0.15293850	     -0.15012452	   -113.22504706	     -0.05472601	      0.00000000
      0.15355796	     -0.14910127	   -114.41749628	     -0.05450873	      0.00000000
      0.15417743	     -0.14809886	   -115.61103114	     -0.05429123	      0.00000000
      0.15479689	     -0.14711667	   -116.80545947	     -0.05407321	      0.00000000
      0.15541635	     -0.14615407	   -118.00055928	     -0.05385438	      0.00000000
      0.15603582	     -0.14521046	   -119.19607949	     -0.05363441	      0.00000000
      0.15665528	     -0.14428524	   -120.39174038	     -0.05341297	      0.00000000
      0.15727475	     -0.14337783	   -121.58723372	     -0.05318968	      0.00000000
      0.15789421	     -0.14248765	   -122.78222263	     -0.05296418	      0.00000000
      0.15851367	     -0.14161413	   -123.97634123	     -0.05273606	      0.00000000
      0.15913314	     -0.14075670	   -125.16919409	     -0.05250488	      0.00000000
      0.15975260	     -0.13991480	   -126.36035565	     -0.05227019	      0.00000000
      0.16037207	     -0.13908788	   -127.54936948	     -0.05203151	      0.00000000
      0.16099153	     -0.13827538	   -128.73574766	     -0.05178831	      0.00000000
      0.16161099	     -0.13747675	   -129.91897026	     -0.05154004	      0.00000000
      0.16223046	     -0.13669144	   -131.09848509	     -0.05128611	      0.00000000
      0.16284992	     -0.13591891	   -132.27370789	     -0.05102590	      0.00000000
      0.16346939	     -0.13515862	   -133.44402303	     -0.05075872	      0.00000000
      0.16408885	     -0.13441005	   -134.60878517	     -0.05048385	      0.00000000
      0.16470831	     -0.13367268	   -135.76732189	     -0.05020053	      0.00000000
      0.16532778	     -0.13294602	   -136.91893773	     -0.04990793	      0.00000000
      0.16594724	     -0.13222958	   -138.06292002	     -0.04960517	      0.00000000
      0.16656670	     -0.13152295	   -139.19854673	     -0.04929131	      0.00000000
      0.16718617	     -0.13082570	   -140.32509679	     -0.04896535	      0.00000000
      0.16780563	     -0.13013749	   -141.44186318	     -0.04862622	      0.00000000
      0.16842510	     -0.12945804	   -142.54816914	     -0.04827278	      0.00000000
      0.16904456	     -0.12878714	   -143.64338736	     -0.04790383	      0.00000000
      0.16966402	     -0.12812465	   -144.72696237	     -0.04751809	      0.00000000
      0.17028349	     -0.12747058	   -145.79843541	     -0.04711422	      0.00000000
      0.17090295	     -0.12682502	   -146.85747112	     -0.04669081	      0.00000000
      0.17152242	     -0.12618814	   -147.90388481	     -0.04624637	      0.00000000
      0.17214188	     -0.12556014	   -148.93766855	     -0.04577938	      0.00000000
      0.17276134	     -0.12494141	   -149.95901406	     -0.04528824	      0.00000000
      0.17338081	     -0.12433245	   -150.96833025	     -0.04477133	      0.00000000
      0.17400027	     -0.12373396	   -151.96625307	     -0.04422701	      0.00000000
      0.17461973	     -0.12314667	   -152.95364603	     -0.04365363	      0.00000000
      0.17523920	     -0.12257139	   -153.93159017	     -0.04304957	      0.00000000
      0.17585866	     -0.12200895	   -154.90136340	     -0.04241327	      0.00000000
      0.17647813	     -0.12146013	   -155.86441018	     -0.04174328	      0.00000000
      0.17709759	     -0.12092563	   -156.82230335	     -0.04103830	      0.00000000
      0.17771705	     -0.12040606	   -157.77670096	     -0.04029724	      0.00000000
      0.17833652	     -0.11990188	   -158.72930110	     -0.03951930	      0.00000000
      0.17895598	     -0.11941340	   -159.68179823	     -0.03870403	      0.00000000
      0.17957545	     -0.11894077	   -160.63584237	     -0.03785144	      0.00000000
      0.18019491	     -0.11848399	   -161.59300487	     -0.03696203	      0.00000000
      0.18081437	     -0.11804291	   -162.55473821	     -0.03603692	      0.00000000
      0.18143384	     -0.11761725	   -163.52235608	     -0.03507787	      0.00000000
      0.18205330	     -0.11720664	   -164.49703721	     -0.03408736	      0.00000000
      0.18267276	     -0.11681060	   -165.47981988	     -0.03306857	      0.00000000
      0.18329223	     -0.11642864	   -166.47160185	     -0.03202541	      0.00000000
      0.18391169	     -0.11606018	   -167.47314406	     -0.03096246	      0.00000000
      0.18453116	     -0.11570464	   -168.48507526	     -0.02988487	      0.00000000
      0.18515062	     -0.11536128	   -169.50765640	     -0.02879823	      0.00000000
      0.18577008	     -0.11502884	   -170.54062790	     -0.02770839	      0.00000000
      0.18638955	     -0.11470615	   -171.58368643	     -0.02662135	      0.00000000
      0.18700901	     -0.11439239	   -172.63654185	     -0.02554308	      0.00000000
      0.18762848	     -0.11408701	   -173.69891683	     -0.02447931	      0.00000000
      0.18824794	     -0.11378958	   -174.77054619	     -0.02343541	      0.00000000
      0.18886740	     -0.11349976	   -175.85117633	     -0.02241620	      0.00000000
      0.18948687	     -0.11321728	   -176.94056471	     -0.02142590	      0.00000000
      0.19010633	     -0.11294188	   -178.03847929	     -0.02046802	      0.00000000
      0.19072579	     -0.11267335	   -179.14469809	     -0.01954534	      0.00000000
      0.19128269	     -0.11242937	   -180.14605296	     -0.01874653	      0.00000000
      0.19183958	     -0.11219782	   -181.15383362	     -0.01797955	      0.00000000
      0.19239647	     -0.11197220	   -182.16786778	     -0.01724452	      0.00000000
      0.19295337	     -0.11175163	   -183.18801505	     -0.01654153	      0.00000000
      0.19351026	     -0.11153587	   -184.21414353	     -0.01587044	      0.00000000
      0.19406715	     -0.11132479	   -185.24612682	     -0.01523082	      0.00000000
      0.19462404	     -0.11111825	   -186.28384343	     -0.01462204	      0.00000000
      0.19518094	     -0.11091613	   -187.32717661	     -0.01404324	      0.00000000
      0.19573783	     -0.11071831	   -188.37601410	     -0.01349344	      0.00000000
      0.19629472	     -0.11052468	   -189.43024800	     -0.01297156	      0.00000000
      0.19685162	     -0.11033511	   -190.48977460	     -0.01247642	      0.00000000
      0.19740851	     -0.11014949	   -191.55449422	     -0.01200680	      0.00000000
      0.19796540	     -0.10996771	   -192.62431105	     -0.01156146	      0.00000000
      0.19852229	     -0.10978966	   -193.69913300	     -0.01113917	      0.00000000
      0.19907919	     -0.10961523	   -194.77887160	     -0.01073868	      0.00000000
      0.19939680	     -0.10950875	   -195.39680044	     -0.01051860	      0.00000000
      0.19955510	     -0.10945839	   -195.70278303	     -0.01041151	      0.00000000
      0.19971340	     -0.10940918	   -195.99834812	     -0.01030608	      0.00000000
      0.20024971	     -0.10925704	   -196.91991641	     -0.00996185	      0.00000000
      0.20078602	     -0.10910318	   -197.72311035	     -0.00963417	      0.00000000
      0.20132233	     -0.10895526	   -198.41399897	     -0.00932256	      0.00000000
      0.20185864	     -0.10881488	   -198.99813042	     -0.00902625	      0.00000000
      0.20239494	     -0.10868255	   -199.48060545	     -0.00874445	      0.00000000
      0.20293125	     -0.10855846	   -199.86612179	     -0.00847641	      0.00000000
      0.20346756	     -0.10844262	   -200.15901025	     -0.00822138	      0.00000000
      0.20400387	     -0.10833496	   -200.36326580	     -0.00797868	      0.00000000
      0.20454018	     -0.10823536	   -200.48257495	     -0.00774763	      0.00000000
      0.20507649	     -0.10814364	   -200.52033985	     -0.00752763	      0.00000000
      0.20561279	     -0.10805962	   -200.47969983	     -0.00731807	      0.00000000
      0.20614910	     -0.10798312	   -200.36355069	     -0.00711840	      0.00000000
      0.20668541	     -0.10791393	   -200.17456212	     -0.00692810	      0.00000000
      0.20722172	     -0.10785187	   -199.91519358	     -0.00674669	      0.00000000
      0.20775803	     -0.10779674	   -199.58770885	     -0.00657370	      0.00000000
      0.20829434	     -0.10774835	   -199.19418940	     -0.00640870	      0.00000000
      0.20883065	     -0.10770651	   -198.73654695	     -0.00625129	      0.00000000
      0.20936695	     -0.10767103	   -198.21653510	     -0.00610108	      0.00000000
      0.20990326	     -0.10764174	   -197.63576046	     -0.00595773	      0.00000000
      0.21043957	     -0.10761845	   -196.99569311	     -0.00582090	      0.00000000
      0.21097588	     -0.10760098	   -196.29767674	     -0.00569027	      0.00000000
      0.21151219	     -0.10758916	   -195.54293837	     -0.00556556	      0.00000000
      0.21204850	     -0.10758280	   -194.73259782	     -0.00544649	      0.00000000
      0.21258481	     -0.10758174	   -193.86767705	     -0.00533279	      0.00000000
      0.21312111	     -0.10758580	   -192.94910922	     -0.00522423	      0.00000000
      0.21365742	     -0.10759479	   -191.97774773	     -0.00512058	      0.00000000
      0.21419373	     -0.10760855	   -190.95437553	     -0.00502162	      0.00000000
      0.21473004	     -0.10762689	   -189.87971366	     -0.00492715	      0.00000000
      0.21526635	     -0.10764961	   -188.75443054	     -0.00483698	      0.00000000
      0.21580266	     -0.10767655	   -187.57915100	     -0.00475093	      0.00000000
      0.21633897	     -0.10770750	   -186.35446535	     -0.00466883	      0.00000000
      0.21687527	     -0.10774227	   -185.08093858	     -0.00459053	      0.00000000
      0.21741158	     -0.10778064	   -183.75911955	     -0.00451588	      0.00000000
      0.21794789	     -0.10782240	   -182.38955031	     -0.00444472	      0.00000000
      0.21848420	     -0.10786734	   -180.97277533	     -0.00437694	      0.00000000
      0.21902051	     -0.10791521	   -179.50935090	     -0.00431239	      0.00000000
      0.21955682	     -0.10796578	   -177.99985431	     -0.00425097	      0.00000000
      0.22009312	     -0.10801878	   -176.44489311	     -0.00419256	      0.00000000
      0.22062943	     -0.10807393	   -174.84511418	     -0.00413704	      0.00000000
      0.22116574	     -0.10813096	   -173.20121259	     -0.00408433	      0.00000000
      0.22170205	     -0.10818954	   -171.51394027	     -0.00403431	      0.00000000
      0.22223836	     -0.10824935	   -169.78411433	     -0.00398691	      0.00000000
      0.22277467	     -0.10831003	   -168.01262495	     -0.00394202	      0.00000000
      0.22331098	     -0.10837121	   -166.20044286	     -0.00389958	      0.00000000
      0.22384728	     -0.10843248	   -164.34862611	     -0.00385949	      0.00000000
      0.22438359	     -0.10849340	   -162.45832635	     -0.00382168	      0.00000000
      0.22491990	     -0.10855350	   -160.53079418	     -0.00378607	      0.00000000
      0.22545621	     -0.10861227	   -158.56738374	     -0.00375261	      0.00000000
      0.22599252	     -0.10866916	   -156.56955636	     -0.00372121	      0.00000000
      0.22652883	     -0.10872357	   -154.53888315	     -0.00369182	      0.00000000
      0.22706514	     -0.10877486	   -152.47704652	     -0.00366437	      0.00000000
      0.22760144	     -0.10882233	   -150.38584052	     -0.00363881	      0.00000000
      0.22813775	     -0.10886520	   -148.26716999	     -0.00361506	      0.00000000
      0.22867406	     -0.10890266	   -146.12304841	     -0.00359309	      0.00000000
      0.22921037	     -0.10893380	   -143.95559452	     -0.00357283	      0.00000000
      0.22974668	     -0.10895764	   -141.76702764	     -0.00355423	      0.00000000
      0.23028299	     -0.10897311	   -139.55966167	     -0.00353724	      0.00000000
      0.23081930	     -0.10897903	   -137.33589798	     -0.00352182	      0.00000000
      0.23135560	     -0.10897414	   -135.09821696	     -0.00350790	      0.00000000
      0.23189191	     -0.10895703	   -132.84916859	     -0.00349546	      0.00000000
      0.23242822	     -0.10892618	   -130.59136192	     -0.00348443	      0.00000000
      0.23296453	     -0.10887992	   -128.32745372	     -0.00347477	      0.00000000
      0.23350084	     -0.10881644	   -126.06013630	     -0.00346645	      0.00000000
      0.23403715	     -0.10873373	   -123.79212471	     -0.00345942	      0.00000000
      0.23457345	     -0.10862961	   -121.52614355	     -0.00345364	      0.00000000
      0.23510976	     -0.10850171	   -119.26491335	     -0.00344906	      0.00000000
      0.23564607	     -0.10834741	   -117.01113694	     -0.00344565	      0.00000000
      0.23618238	     -0.10816389	   -114.76748579	     -0.00344337	      0.00000000
      0.23671869	     -0.10794805	   -112.53658656	     -0.00344219	      0.00000000
      0.23725500	     -0.10769653	   -110.32100808	     -0.00344206	      0.00000000
      0.23779131	     -0.10740572	   -108.12324881	     -0.00344295	      0.00000000
      0.23832761	     -0.10707169	   -105.94572501	     -0.00344482	      0.00000000
      0.23886392	     -0.10669027	   -103.79075974	     -0.00344764	      0.00000000
      0.23940023	     -0.10625698	   -101.66057275	     -0.00345139	      0.00000000
      0.23993654	     -0.10576714	    -99.55727141	     -0.00345601	      0.00000000
      0.24047285	     -0.10521582	    -97.48284278	     -0.00346150	      0.00000000
      0.24100916	     -0.10459799	    -95.43914680	     -0.00346781	      0.00000000
      0.24154547	     -0.10390855	    -93.42791068	     -0.00347492	      0.00000000
      0.24208177	     -0.10314248	    -91.45072457	     -0.00348279	      0.00000000
      0.24261808	     -0.10229500	    -89.50903834	     -0.00349141	      0.00000000
      0.24315439	     -0.10136173	    -87.60415965	     -0.00350074	      0.00000000
      0.24336421	     -0.10096398	    -86.86912649	     -0.00350399	      0.00000000
      0.24345996	     -0.10716894	    -86.53564618	     -0.00350559	      0.00000000
      0.24355572	     -0.18801618	    -86.20339812	     -0.00350721	      0.00000000
      0.24403449	     -1.65475724	    -84.56007105	     -0.00350685	      0.00000000
      0.24451326	     -4.33666919	    -82.94418711	     -0.00345120	      0.00000000
      0.24499203	     -7.75356060	    -81.35386540	     -0.00328602	      0.00000000
      0.24547080	    -11.66193529	    -79.78871383	     -0.00297260	      0.00000000
      0.24594957	    -15.95041357	    -78.24936148	     -0.00249198	      0.00000000
      0.24642834	    -20.57162687	    -76.73694479	     -0.00184227	      0.00000000
      0.24690711	    -25.50345501	    -75.25276645	     -0.00103416	      0.00000000
      0.24738588	    -30.72966395	    -73.79808605	     -0.00008663	      0.00000000
      0.24786465	    -36.23189965	    -72.37399728	      0.00097666	      0.00000000
      0.24834342	    -41.98755462	    -70.98136167	      0.00213025	      0.00000000
      0.24882219	    -47.97016932	    -69.62078074	      0.00334880	      0.00000000
      0.24930097	    -54.15057573	    -68.29259456	      0.00460852	      0.00000000
      0.24977974	    -60.49797069	    -66.99689771	      0.00588799	      0.00000000
      0.25025851	    -66.98065822	    -65.73356597	      0.00716863	      0.00000000
      0.25073728	    -73.56646121	    -64.50228852	      0.00843483	      0.00000000
      0.25121605	    -80.22289835	    -63.30260168	      0.00967396	      0.00000000
      0.25169482	    -86.91725007	    -62.13392191	      0.01087612	      0.00000000
      0.25217359	    -93.61663531	    -60.99557635	      0.01203394	      0.00000000
      0.25265236	   -100.28822412	    -59.88683047	      0.01314226	      0.00000000
      0.25313113	   -106.89971520	    -58.80691256	      0.01419777	      0.00000000
      0.25360990	   -113.42020700	    -57.75503534	      0.01519871	      0.00000000
      0.25408867	   -119.82156513	    -56.73041500	      0.01614447	      0.00000000
      0.25456744	   -126.08031343	    -55.73228765	      0.01703527	      0.00000000
      0.25504621	   -132.17993092	    -54.75992305	      0.01787181	      0.00000000
      0.25552498	   -138.11322889	    -53.81263482	      0.01865500	      0.00000000
      0.25600375	   -143.88427156	    -52.88978610	      0.01938572	      0.00000000
      0.25648252	   -149.50920317	    -51.99078961	      0.02006471	      0.00000000
      0.25696129	   -155.01547365	    -51.11510205	      0.02069256	      0.00000000
      0.25744006	   -160.43934287	    -50.26221394	      0.02126981	      0.00000000
      0.25791884	   -165.82206079	    -49.43163715	      0.02179718	      0.00000000
      0.25839761	   -171.20552772	    -48.62289282	      0.02227571	      0.00000000
      0.25887638	   -176.62834014	    -47.83550411	      0.02270702	      0.00000000
      0.25935515	   -182.12290354	    -47.06898981	      0.02309337	      0.00000000
      0.25983392	   -187.71389516	    -46.32286530	      0.02343768	      0.00000000
      0.26031269	   -193.41798226	    -45.59664460	      0.02374340	      0.00000000
      0.26079146	   -199.24447079	    -44.88984391	      0.02401443	      0.00000000
      0.26127023	   -205.19649409	    -44.20198516	      0.02425488	      0.00000000
      0.26174900	   -211.27240207	    -43.53259876	      0.02446888	      0.00000000
      0.26222777	   -217.46077259	    -42.88121853	      0.02466053	      0.00000000
      0.26270654	   -223.69113740	    -42.24730473	      0.02483470	      0.00000000
      0.26318531	   -229.86562908	    -41.63021476	      0.02499772	      0.00000000
      0.26366408	   -235.88972687	    -41.02932944	      0.02515610	      0.00000000
      0.26414285	   -241.67261776	    -40.44406858	      0.02531575	      0.00000000
      0.26462162	   -247.12984273	    -39.87388852	      0.02548157	      0.00000000
      0.26510039	   -252.18823867	    -39.31828641	      0.02565720	      0.00000000
      0.26557916	   -256.79223144	    -38.77680887	      0.02584487	      0.00000000
      0.26605793	   -260.90994483	    -38.24906060	      0.02604524	      0.00000000
      0.26653671	   -264.53735608	    -37.73470787	      0.02625738	      0.00000000
      0.26701548	   -267.69909372	    -37.23347394	      0.02647890	      0.00000000
      0.26749425	   -270.44538812	    -36.74512621	      0.02670630	      0.00000000
      0.26797302	   -272.84577810	    -36.26945778	      0.02693537	      0.00000000
      0.26845179	   -274.98098609	    -35.80626801	      0.02716176	      0.00000000
      0.26893056	   -276.93462173	    -35.35534614	      0.02738147	      0.00000000
      0.26940933	   -278.78608887	    -34.91646058	      0.02759123	      0.00000000
      0.26988810	   -280.60549308	    -34.48935433	      0.02778871	      0.00000000
      0.27036687	   -282.45073560	    -34.07374556	      0.02797259	      0.00000000
      0.27084564	   -284.36656384	    -33.66933167	      0.02814252	      0.00000000
      0.27132441	   -286.38506376	    -33.27579499	      0.02829895	      0.00000000
      0.27180318	   -288.52708314	    -32.89280877	      0.02844294	      0.00000000
      0.27228195	   -290.80410734	    -32.52004265	      0.02857594	      0.00000000
      0.27276072	   -293.22023883	    -32.15716701	      0.02869963	      0.00000000
      0.27323949	   -295.77405390	    -31.80385634	      0.02881574	      0.00000000
      0.27371826	   -298.46021386	    -31.45979148	      0.02892592	      0.00000000
      0.27419703	   -301.27078443	    -31.12466108	      0.02903169	      0.00000000
      0.27467581	   -304.19626552	    -30.79816237	      0.02913437	      0.00000000
      0.27515458	   -307.22636124	    -30.48000156	      0.02923507	      0.00000000
      0.27563335	   -310.35053146	    -30.16989385	      0.02933468	      0.00000000
      0.27611212	   -313.55836849	    -29.86756334	      0.02943392	      0.00000000
      0.27659089	   -316.83983910	    -29.57274276	      0.02953328	      0.00000000
      0.27706966	   -320.18542655	    -29.28517322	      0.02963316	      0.00000000
      0.27754843	   -323.58620035	    -29.00460391	      0.02973377	      0.00000000
      0.27802720	   -327.03383602	    -28.73079180	      0.02983527	      0.00000000
      0.27850597	   -330.52060110	    -28.46350141	      0.02993771	      0.00000000
      0.27898474	   -334.03931991	    -28.20250451	      0.03004111	      0.00000000
      0.27946351	   -337.58332548	    -27.94757994	      0.03014542	      0.00000000
      0.27994228	   -341.14640507	    -27.69851334	      0.03025058	      0.00000000
      0.28042105	   -344.72274310	    -27.45509697	      0.03035651	      0.00000000
      0.28089982	   -348.30686439	    -27.21712952	      0.03046312	      0.00000000
      0.28137859	   -351.89357931	    -26.98441592	      0.03057030	      0.00000000
      0.28185736	   -355.47793175	    -26.75676712	      0.03067798	      0.00000000
      0.28233613	   -359.05515044	    -26.53399999	      0.03078606	      0.00000000
      0.28281490	   -362.62060393	    -26.31593707	      0.03089447	      0.00000000
      0.28329368	   -366.16975895	    -26.10240645	      0.03100313	      0.00000000
      0.28377245	   -369.69814244	    -25.89324154	      0.03111198	      0.00000000
      0.28425122	   -373.20130687	    -25.68828098	      0.03122096	      0.00000000
      0.28472999	   -376.67479890	    -25.48736842	      0.03133004	      0.00000000
      0.28520876	   -380.11413138	    -25.29035235	      0.03143917	      0.00000000
      0.28568753	   -383.51475873	    -25.09708597	      0.03154832	      0.00000000
      0.28616630	   -386.87205603	    -24.90742704	      0.03165748	      0.00000000
      0.28664507	   -390.18130193	    -24.72123767	      0.03176662	      0.00000000
      0.28712384	   -393.43766622	    -24.53838425	      0.03187573	      0.00000000
      0.28732971	   -394.82028385	    -24.46066571	      0.01068665	      0.00000000
      0.28753558	   -396.19188615	    -24.38358718	     -0.05110612	      0.00000000
      0.28799882	   -399.23549868	    -24.21238365	     -0.29479180	      0.00000000
      0.28846205	   -402.21525805	    -24.04383759	     -0.62855407	      0.00000000
      0.28892529	   -405.12609929	    -23.87796187	     -1.01315450	      0.00000000
      0.28938852	   -407.96280753	    -23.71462806	     -1.42926875	      0.00000000
      0.28985176	   -410.72031833	    -23.55371645	     -1.86810616	      0.00000000
      0.29031499	   -413.39371516	    -23.39510058	     -2.32597263	      0.00000000
      0.29077823	   -415.97825481	    -23.23865142	     -2.80133922	      0.00000000
      0.29124146	   -418.46940284	    -23.08423991	     -3.29337500	      0.00000000
      0.29170470	   -420.86289043	    -22.93173940	     -3.80128395	      0.00000000
      0.29216793	   -423.15479551	    -22.78102763	     -4.32405590	      0.00000000
      0.29263117	   -425.34164936	    -22.63198816	     -4.86041355	      0.00000000
      0.29309440	   -427.42056801	    -22.48451131	     -5.40884029	      0.00000000
      0.29355764	   -429.38940655	    -22.33849473	     -5.96763200	      0.00000000
      0.29402087	   -431.24693264	    -22.19384368	     -6.53494875	      0.00000000
      0.29448411	   -432.99301366	    -22.05047102	     -7.10885631	      0.00000000
      0.29494734	   -434.62880987	    -21.90829706	     -7.68735796	      0.00000000
      0.29541057	   -436.15696328	    -21.76724933	     -8.26841735	      0.00000000
      0.29587381	   -437.58176985	    -21.62726224	     -8.84997596	      0.00000000
      0.29633704	   -438.90932050	    -21.48827665	     -9.42996848	      0.00000000
      0.29680028	   -440.14759534	    -21.35023948	    -10.00633934	      0.00000000
      0.29726351	   -441.30649572	    -21.21310324	    -10.57706468	      0.00000000
      0.29772675	   -442.39780048	    -21.07682549	    -11.14018153	      0.00000000
      0.29818998	   -443.43503659	    -20.94136834	    -11.69382900	      0.00000000
      0.29865322	   -444.43326025	    -20.80669783	    -12.23630266	      0.00000000
      0.29911645	   -445.40875153	    -20.67278338	    -12.76612403	      0.00000000
      0.29957969	   -446.37863363	    -20.53959711	    -13.28212126	      0.00000000
      0.30004292	   -447.36043560	    -20.40711328	    -13.78351903	      0.00000000
      0.30050616	   -448.37162327	    -20.27530762	    -14.27002635	      0.00000000
      0.30096939	   -449.42912688	    -20.14415685	    -14.74191025	      0.00000000
      0.30143263	   -450.54889452	    -20.01363812	    -15.20004002	      0.00000000
      0.30189586	   -451.74549786	    -19.88372859	    -15.64588786	      0.00000000
      0.30235910	   -453.03181114	    -19.75440515	    -16.08147608	      0.00000000
      0.30282233	   -454.41877728	    -19.62564411	    -16.50927016	      0.00000000
      0.30328557	   -455.91526714	    -19.49742109	    -16.93202701	      0.00000000
      0.30374880	   -457.52802997	    -19.36971091	    -17.35261710	      0.00000000
      0.30421204	   -459.26172704	    -19.24248759	    -17.77384438	      0.00000000
      0.30467527	   -461.11903553	    -19.11572440	    -18.19828712	      0.00000000
      0.30513851	   -463.10080725	    -18.98939387	    -18.62817701	      0.00000000
      0.30569583	   -465.64919083	    -18.83808513	    -19.15513360	      0.00000000
      0.30625316	   -468.37168159	    -18.68692918	    -19.69486998	      0.00000000
      0.30667229	   -470.53111345	    -18.57382912	    -20.11006371	      0.00000000
      0.30718971	   -473.32336529	    -18.43454001	    -20.63412911	      0.00000000
      0.30770713	   -476.24799818	    -18.29542484	    -21.17099538	      0.00000000
      0.30820751	   -479.19534272	    -18.16132894	    -21.70211022	      0.00000000
      0.30870789	   -482.24844229	    -18.02735280	    -22.24446589	      0.00000000
      0.30923029	   -485.52670365	    -17.88783713	    -22.82197153	      0.00000000
      0.30975268	   -488.87539041	    -17.74829723	    -23.40988024	      0.00000000
      0.31021250	   -491.86813413	    -17.62570166	    -23.93060323	      0.00000000
      0.31078009	   -495.60608812	    -17.47446361	    -24.56598568	      0.00000000
      0.31134769	   -499.37889388	    -17.32298599	    -25.18175683	      0.00000000
      0.31178335	   -502.29263909	    -17.20695159	    -25.63434660	      0.00000000
      0.31221901	   -505.21680761	    -17.09071818	    -26.06477997	      0.00000000
      0.31273977	   -508.72243542	    -16.95185203	    -26.54504596	      0.00000000
      0.31326052	   -512.23443700	    -16.81258622	    -26.98328749	      0.00000000
      0.31371117	   -515.27743488	    -16.69217203	    -27.32602106	      0.00000000
      0.31416181	   -518.32130980	    -16.57142515	    -27.63394422	      0.00000000
      0.31465116	   -521.62690130	    -16.44024477	    -27.92945286	      0.00000000
      0.31514050	   -524.93086594	    -16.30865826	    -28.18681077	      0.00000000
      0.31555120	   -527.70239145	    -16.19809640	    -28.37620840	      0.00000000
      0.31614785	   -531.72548615	    -16.03722442	    -28.61474703	      0.00000000
      0.31662547	   -534.94099783	    -15.90759676	    -28.78097021	      0.00000000
      0.31710308	   -538.15453297	    -15.77829085	    -28.93155864	      0.00000000
      0.31758070	   -541.36237781	    -15.64789873	    -29.07225222	      0.00000000
      0.31805832	   -544.56805712	    -15.51783195	    -29.20828941	      0.00000000
      0.31853593	   -547.76758670	    -15.38652767	    -29.34423523	      0.00000000
      0.31895596	   -550.57966343	    -15.27134595	    -29.46669334	      0.00000000
      0.31937598	   -553.38741222	    -15.15533080	    -29.59400222	      0.00000000
      0.31988783	   -556.80571109	    -15.01378477	    -29.75788703	      0.00000000
      0.32039968	   -560.21811256	    -14.87109339	    -29.93316646	      0.00000000
      0.32080750	   -562.93534142	    -14.75750901	    -30.08174950	      0.00000000
      0.32121532	   -565.64869350	    -14.64307142	    -30.23857091	      0.00000000
      0.32174580	   -569.17498495	    -14.49391334	    -30.45496171	      0.00000000
      0.32220987	   -572.25480808	    -14.36230729	    -30.65558567	      0.00000000
      0.32267393	   -575.33286717	    -14.23073002	    -30.86637873	      0.00000000
      0.32313800	   -578.40534775	    -14.09776520	    -31.08685325	      0.00000000
      0.32355014	   -581.13274388	    -13.97978500	    -31.29029286	      0.00000000
      0.32396228	   -583.85574567	    -13.86076597	    -31.50047059	      0.00000000
      0.32448527	   -587.30767884	    -13.70939706	    -31.77615293	      0.00000000
      0.32490336	   -590.06183507	    -13.58719760	    -32.00320877	      0.00000000
      0.32532145	   -592.81350301	    -13.46488961	    -32.23567478	      0.00000000
      0.32573954	   -595.56001817	    -13.34160833	    -32.47311579	      0.00000000
      0.32629149	   -599.18003838	    -13.17830833	    -32.79346220	      0.00000000
      0.32667243	   -601.67185254	    -13.06439749	    -33.01869408	      0.00000000
      0.32705336	   -604.16030070	    -12.95034290	    -33.24696423	      0.00000000
      0.32757533	   -607.56117961	    -12.79282046	    -33.56419799	      0.00000000
      0.32803790	   -610.56740650	    -12.65255959	    -33.84914891	      0.00000000
      0.32850047	   -613.56360360	    -12.51087809	    -34.13725360	      0.00000000
      0.32896304	   -616.55257996	    -12.36895459	    -34.42809830	      0.00000000
      0.32933804	   -618.96647963	    -12.25247909	    -34.66565458	      0.00000000
      0.32971304	   -621.37495820	    -12.13582709	    -34.90457923	      0.00000000
      0.33022086	   -624.62413750	    -11.97644664	    -35.23001038	      0.00000000
      0.33067095	   -627.49361876	    -11.83451497	    -35.51994075	      0.00000000
      0.33112105	   -630.35001703	    -11.69093132	    -35.81100420	      0.00000000
      0.33151212	   -632.82431924	    -11.56596957	    -36.06460247	      0.00000000
      0.33190319	   -635.28803417	    -11.43967095	    -36.31869773	      0.00000000
      0.33229427	   -637.74338902	    -11.31284590	    -36.57312066	      0.00000000
      0.33284014	   -641.15351950	    -11.13395660	    -36.92853113	      0.00000000
      0.33319451	   -643.35873175	    -11.01743265	    -37.15924534	      0.00000000
      0.33354887	   -645.55464058	    -10.89975840	    -37.38984326	      0.00000000
      0.33404685	   -648.62729759	    -10.73332472	    -37.71348924	      0.00000000
      0.33450967	   -651.46795643	    -10.57715380	    -38.01363980	      0.00000000
      0.33500477	   -654.49223240	    -10.40897307	    -38.33379076	      0.00000000
      0.33537675	   -656.75224912	    -10.28114949	    -38.57353440	      0.00000000
      0.33574872	   -659.00418458	    -10.15282042	    -38.81246935	      0.00000000
      0.33627010	   -662.14353406	     -9.97093181	    -39.14582943	      0.00000000
      0.33661620	   -664.21897677	     -9.84971813	    -39.36597255	      0.00000000
      0.33696230	   -666.28493989	     -9.72724279	    -39.58511596	      0.00000000
      0.33743059	   -669.06781112	     -9.56036890	    -39.87986134	      0.00000000
      0.33784504	   -671.51811875	     -9.41131827	    -40.13888020	      0.00000000
      0.33844038	   -675.01737573	     -9.19508897	    -40.50759374	      0.00000000
      0.33895058	   -677.99665710	     -9.00764295	    -40.82013549	      0.00000000
      0.33964399	   -682.01802877	     -8.75012243	    -41.23925466	      0.00000000
      0.33992185	   -683.61845437	     -8.64539329	    -41.40524276	      0.00000000
      0.34027209	   -685.62919181	     -8.51292139	    -41.61273900	      0.00000000
      0.34086031	   -688.98547232	     -8.28790747	    -41.95667987	      0.00000000
      0.34116856	   -690.73587102	     -8.16937941	    -42.13449012	      0.00000000
      0.34147681	   -692.47791782	     -8.04964464	    -42.31055983	      0.00000000
      0.34196052	   -695.19714745	     -7.86010760	    -42.58316246	      0.00000000
      0.34244423	   -697.89999486	     -7.66901292	    -42.85100818	      0.00000000
      0.34275831	   -699.13588442	     -7.54331578	    -43.02226181	      0.00000000
      0.34307238	   -699.40603059	     -7.41713485	    -43.19132076	      0.00000000
      0.34345870	   -698.54433959	     -7.26072780	    -43.39617644	      0.00000000
      0.34396827	   -695.62852713	     -7.05278638	    -43.66097889	      0.00000000
      0.34445389	   -691.21035806	     -6.85285945	    -43.90739162	      0.00000000
      0.34498869	   -684.75659597	     -6.63121275	    -44.17176627	      0.00000000
      0.34530032	   -680.32250310	     -6.50083579	    -44.32232244	      0.00000000
      0.34561195	   -675.44901976	     -6.37016814	    -44.47021390	      0.00000000
      0.34596812	   -669.39030691	     -6.22003988	    -44.63591260	      0.00000000
      0.34647207	   -660.02955949	     -6.00635422	    -44.86409404	      0.00000000
      0.34689787	   -651.49382174	     -5.82507078	    -45.05098819	      0.00000000
      0.34724212	   -644.22665371	     -5.67735610	    -45.19803740	      0.00000000
      0.34758637	   -636.67421624	     -5.52937784	    -45.34136337	      0.00000000
      0.34799315	   -627.42583972	     -5.35346949	    -45.50584389	      0.00000000
      0.34839993	   -617.87730318	     -5.17707349	    -45.66491769	      0.00000000
      0.34880671	   -608.07278250	     -4.99933890	    -45.81851025	      0.00000000
      0.34915854	   -599.42326642	     -4.84557920	    -45.94684461	      0.00000000
      0.34951036	   -590.63979657	     -4.69067854	    -46.07098264	      0.00000000
      0.34986219	   -581.74926970	     -4.53553294	    -46.19087358	      0.00000000
      0.35025575	   -571.70210869	     -4.36099978	    -46.31995212	      0.00000000
      0.35064930	   -561.57662235	     -4.18608234	    -46.44370284	      0.00000000
      0.35104286	   -551.39595899	     -4.00998021	    -46.56217492	      0.00000000
      0.35143641	   -541.18766027	     -3.83380486	    -46.67539544	      0.00000000
      0.35175591	   -532.89129249	     -3.68968645	    -46.76353491	      0.00000000
      0.35207540	   -524.60130117	     -3.54546690	    -46.84833410	      0.00000000
      0.35247398	   -514.28037525	     -3.36467152	    -46.94957924	      0.00000000
      0.35287256	   -504.00069720	     -3.18344732	    -47.04593933	      0.00000000
      0.35327114	   -493.77509255	     -3.00105697	    -47.13765819	      0.00000000
      0.35362231	   -484.82486112	     -2.84034202	    -47.21480462	      0.00000000
      0.35397348	   -475.93511036	     -2.67853563	    -47.28876306	      0.00000000
      0.35432466	   -467.11683331	     -2.51659822	    -47.35973617	      0.00000000
      0.35469741	   -457.83950792	     -2.34378037	    -47.43211007	      0.00000000
      0.35507017	   -448.65718414	     -2.17072505	    -47.50173750	      0.00000000
      0.35544293	   -439.57350627	     -1.99669704	    -47.56899547	      0.00000000
      0.35581569	   -430.59697512	     -1.82254795	    -47.63423914	      0.00000000
      0.35618844	   -421.72885858	     -1.64732696	    -47.69789671	      0.00000000
      0.35656120	   -412.97718722	     -1.47216037	    -47.76035313	      0.00000000
      0.35688672	   -405.42879810	     -1.31823255	    -47.81427957	      0.00000000
      0.35721224	   -397.97333034	     -1.16427018	    -47.86791383	      0.00000000
      0.35759600	   -389.30282690	     -0.98200186	    -47.93119244	      0.00000000
      0.35797976	   -380.76501052	     -0.79953932	    -47.99496573	      0.00000000
      0.35836352	   -372.35852454	     -0.61611112	    -48.05973760	      0.00000000
      0.35870723	   -364.94520205	     -0.45198833	    -48.11895350	      0.00000000
      0.35905094	   -357.63798797	     -0.28696124	    -48.17967949	      0.00000000
      0.35939465	   -350.44066847	     -0.12200007	    -48.24220032	      0.00000000
      0.35975484	   -343.01344005	      0.05156404	    -48.30999352	      0.00000000
      0.36011503	   -335.70641879	      0.22512578	    -48.38041008	      0.00000000
      0.36046445	   -328.72996015	      0.39411874	    -48.45153006	      0.00000000
      0.36081387	   -321.86567500	      0.56307855	    -48.52564615	      0.00000000
      0.36117250	   -314.93434146	      0.73702198	    -48.60508096	      0.00000000
      0.36153112	   -308.11940910	      0.91090550	    -48.68811739	      0.00000000
      0.36188169	   -301.56701001	      1.08136177	    -48.77296135	      0.00000000
      0.36223225	   -295.12373444	      1.25170371	    -48.86156164	      0.00000000
      0.36258722	   -288.70751950	      1.42458838	    -48.95523565	      0.00000000
      0.36294218	   -282.40056535	      1.59730938	    -49.05296872	      0.00000000
      0.36329243	   -276.28126172	      1.76807717	    -49.15345881	      0.00000000
      0.36364267	   -270.26553539	      1.93862344	    -49.25799776	      0.00000000
      0.36399443	   -264.32446163	      2.11018357	    -49.36709618	      0.00000000
      0.36434620	   -258.48481582	      2.28146407	    -49.48028119	      0.00000000
      0.36469529	   -252.78642642	      2.45164729	    -49.59663147	      0.00000000
      0.36504438	   -247.18480988	      2.62149160	    -49.71692751	      0.00000000
      0.36539352	   -241.67567878	      2.79149546	    -49.84113988	      0.00000000
      0.36574266	   -236.26014538	      2.96109979	    -49.96915383	      0.00000000
      0.36609016	   -230.95961906	      3.12997031	    -50.10026362	      0.00000000
      0.36643765	   -225.74861660	      3.29838194	    -50.23494341	      0.00000000
      0.36678454	   -220.63256512	      3.46649473	    -50.37285364	      0.00000000
      0.36713144	   -215.60254618	      3.63408909	    -50.51408841	      0.00000000
      0.36747713	   -210.67212084	      3.80103038	    -50.65803362	     -0.00000000
      0.36782283	   -205.82401499	      3.96739581	    -50.80502325	     -0.00000000
      0.36816767	   -201.06672832	      4.13320278	    -50.95456172	     -0.00000000
      0.36851250	   -196.38830004	      4.29837792	    -51.10685835	     -0.00000000
      0.36885630	   -191.79932435	      4.46284279	    -51.26131871	     -0.00000000
      0.36920009	   -187.28576910	      4.62662270	    -51.41820954	     -0.00000000
      0.36954291	   -182.85704403	      4.78966053	    -51.57672988	     -0.00000000
      0.36988574	   -178.50044513	      4.95196323	    -51.73692304	     -0.00000000
      0.37022750	   -174.22611780	      5.11342374	    -51.89797151	     -0.00000000
      0.37056926	   -170.02070885	      5.27410304	    -52.06006693	     -0.00000000
      0.37090989	   -165.89495231	      5.43384731	    -52.22243537	     -0.00000000
      0.37125053	   -161.83500368	      5.59276933	    -52.38538390	     -0.00000000
      0.37158981	   -157.85386929	      5.75059807	    -52.54809159	     -0.00000000
      0.37192909	   -153.93547796	      5.90757046	    -52.71102971	     -0.00000000
      0.37226645	   -150.09892389	      6.06313428	    -52.87314850	     -0.00000000
      0.37260381	   -146.32197459	      6.21781886	    -53.03523588	     -0.00000000
      0.37293719	   -142.64595729	      6.37009839	    -53.19528233	     -0.00000000
      0.37327056	   -139.02583714	      6.52150136	    -53.35510534	     -0.00000000
      0.37358312	   -135.68065319	      6.66286013	    -53.50468761	     -0.00000000
      0.37399408	   -131.35365918	      6.84765693	    -53.70086376	     -0.00000000
      0.37448949	   -126.24347118	      7.06856153	    -53.93644566	     -0.00000000
      0.37476358	   -123.46340721	      7.19026638	    -54.06631295	     -0.00000000
      0.37503767	   -120.71777961	      7.31119778	    -54.19579764	     -0.00000000
      0.37538619	   -117.27401021	      7.46423325	    -54.35986800	     -0.00000000
      0.37573470	   -113.88326115	      7.61617931	    -54.52324767	     -0.00000000
      0.37605533	   -110.80879882	      7.75523628	    -54.67292246	     -0.00000000
      0.37644701	   -107.11138047	      7.92387207	    -54.85489257	     -0.00000000
      0.37680952	   -103.74468396	      8.07888714	    -55.02242910	     -0.00000000
      0.37724882	    -99.73543163	      8.26513801	    -55.22426224	     -0.00000000
      0.37754092	    -97.11086349	      8.38816046	    -55.35773079	     -0.00000000
      0.37793508	    -93.62095463	      8.55299765	    -55.53686847	     -0.00000000
      0.37832923	    -90.18988441	      8.71628813	    -55.71487036	     -0.00000000
      0.37862816	    -87.62479172	      8.83945223	    -55.84911109	     -0.00000000
      0.37892709	    -85.09254162	      8.96164231	    -55.98267302	     -0.00000000
      0.37922540	    -82.59681160	      9.08286949	    -56.11527858	     -0.00000000
      0.37963153	    -79.24846936	      9.24666712	    -56.29471843	     -0.00000000
      0.38003766	    -75.95745162	      9.40866550	    -56.47285973	     -0.00000000
      0.38030964	    -73.78289635	      9.51667395	    -56.59144639	     -0.00000000
      0.38058163	    -71.63352471	      9.62376770	    -56.70943586	     -0.00000000
      0.38089189	    -69.21048342	      9.74519645	    -56.84331241	     -0.00000000
      0.38129692	    -66.09335406	      9.90238285	    -57.01691197	     -0.00000000
      0.38170194	    -63.02790427	     10.05789177	    -57.18917492	     -0.00000000
      0.38199382	    -60.84905659	     10.16923181	    -57.31249227	     -0.00000000
      0.38228569	    -58.69636461	     10.27962623	    -57.43510540	     -0.00000000
      0.38258023	    -56.54926222	     10.39030617	    -57.55812896	     -0.00000000
      0.38298622	    -53.63072116	     10.54161355	    -57.72653554	     -0.00000000
      0.38339221	    -50.76060557	     10.69101372	    -57.89356223	     -0.00000000
      0.38364316	    -49.00792337	     10.78303009	    -57.99613888	     -0.00000000
      0.38389411	    -47.27357780	     10.87420835	    -58.09818143	     -0.00000000
      0.38424075	    -44.90568059	     10.99931125	    -58.23827069	     -0.00000000
      0.38458738	    -42.57050454	     11.12315457	    -58.37735154	     -0.00000000
      0.38490018	    -40.48966086	     11.23414737	    -58.50200448	     -0.00000000
      0.38521298	    -38.43467567	     11.34410640	    -58.62583418	     -0.00000000
      0.38551720	    -36.45958885	     11.45030472	    -58.74548503	     -0.00000000
      0.38590379	    -33.98327221	     11.58402399	    -58.89641761	     -0.00000000
      0.38639442	    -30.89338086	     11.75181487	    -59.08617232	     -0.00000000
      0.38688816	    -27.84339277	     11.91825336	    -59.27508698	     -0.00000000
      0.38712853	    -26.37814770	     11.99881951	    -59.36633491	     -0.00000000
      0.38736890	    -24.92712827	     12.07867260	    -59.45709282	     -0.00000000
      0.38772369	    -22.80919975	     12.19572720	    -59.59017837	     -0.00000000
      0.38807848	    -20.72059709	     12.31147045	    -59.72220770	     -0.00000000
      0.38838919	    -18.91346601	     12.41221967	    -59.83698566	     -0.00000000
      0.38869990	    -17.12848846	     12.51189598	    -59.95095270	     -0.00000000
      0.38902011	    -15.30999746	     12.61397985	    -60.06757535	     -0.00000000
      0.38934031	    -13.51411324	     12.71501667	    -60.18334296	     -0.00000000
      0.38965583	    -11.76497404	     12.81391594	    -60.29659467	     -0.00000000
      0.38997134	    -10.03708285	     12.91184506	    -60.40902078	     -0.00000000
      0.39028055	     -8.36300789	     13.00715702	    -60.51841293	     -0.00000000
      0.39058976	     -6.70863407	     13.10159979	    -60.62701748	     -0.00000000
      0.39089698	     -5.08350964	     13.19475241	    -60.73415231	     -0.00000000
      0.39128926	     -3.03549940	     13.31259412	    -60.86982972	     -0.00000000
      0.39176652	     -0.58452133	     13.45421000	    -61.03320586	     -0.00000000
      0.39203331	      0.76713978	     13.53273872	    -61.12373284	     -0.00000000
      0.39237081	      2.45757446	     13.63121848	    -61.23742708	     -0.00000000
      0.39282197	      4.68476061	     13.76164114	    -61.38798016	     -0.00000000
      0.39310980	      6.08503840	     13.84375986	    -61.48315956	     -0.00000000
      0.39339762	      7.47160234	     13.92559070	    -61.57768831	     -0.00000000
      0.39368545	      8.84275863	     14.00665893	    -61.67154714	     -0.00000000
      0.39395139	     10.09693961	     14.08110034	    -61.75768685	     -0.00000000
      0.39434310	     11.92207095	     14.18992082	    -61.88353853	     -0.00000000
      0.39466136	     13.38426469	     14.27723465	    -61.98487835	     -0.00000000
      0.39497961	     14.83082968	     14.36426916	    -62.08543368	     -0.00000000
      0.39529786	     16.25869249	     14.45018608	    -62.18516943	     -0.00000000
      0.39561612	     17.67132990	     14.53584545	    -62.28412461	     -0.00000000
      0.39593437	     19.06560930	     14.62039601	    -62.38226332	     -0.00000000
      0.39625262	     20.44508480	     14.70471985	    -62.47962558	     -0.00000000
      0.39657088	     21.80649424	     14.78793437	    -62.57617384	     -0.00000000
      0.39688913	     23.15354344	     14.87096281	    -62.67195000	     -0.00000000
      0.39720739	     24.48276328	     14.95287098	    -62.76691393	     -0.00000000
      0.39748994	     25.65111881	     15.02544716	    -62.85058111	     -0.00000000
      0.39777250	     26.80616516	     15.09728197	    -62.93361585	     -0.00000000
      0.39808970	     28.08889666	     15.17750688	    -63.02610059	     -0.00000000
      0.39840690	     29.35581295	     15.25698414	    -63.11779825	     -0.00000000
      0.39870987	     30.55225843	     15.33246724	    -63.20465821	     -0.00000000
      0.39901283	     31.73464788	     15.40730906	    -63.29080335	     -0.00000000
      0.39928014	     32.76684493	     15.47295760	    -63.36622214	     -0.00000000
      0.39966820	     34.24710903	     15.56762713	    -63.47473297	     -0.00000000
      0.39998377	     35.43374264	     15.64370542	    -63.56210748	     -0.00000000
      0.40029935	     36.60771721	     15.71964323	    -63.64873363	     -0.00000000
      0.40061492	     37.76597171	     15.79462094	    -63.73457482	     -0.00000000
      0.40093050	     38.91195038	     15.86950351	    -63.81967045	     -0.00000000
      0.40124607	     40.04234334	     15.94340797	    -63.90398078	     -0.00000000
      0.40152622	     41.03578734	     16.00895284	    -63.97820344	     -0.00000000
      0.40180637	     42.01760118	     16.07385792	    -64.05181331	     -0.00000000
      0.40212029	     43.10573979	     16.14627148	    -64.13358762	     -0.00000000
      0.40243421	     44.18013843	     16.21805905	    -64.21460058	     -0.00000000
      0.40273404	     45.19459004	     16.28630045	    -64.29127972	     -0.00000000
      0.40303388	     46.19682160	     16.35401010	    -64.36726588	     -0.00000000
      0.40330604	     47.09662675	     16.41515968	    -64.43564674	     -0.00000000
      0.40368861	     48.34549705	     16.50059530	    -64.53081131	     -0.00000000
      0.40401985	     49.41061114	     16.57376076	    -64.61228795	     -0.00000000
      0.40429781	     50.29488591	     16.63508620	    -64.68002817	     -0.00000000
      0.40457578	     51.16860597	     16.69585302	    -64.74716679	     -0.00000000
      0.40488499	     52.12974220	     16.76319127	    -64.82116333	     -0.00000000
      0.40519420	     53.07860457	     16.83000259	    -64.89442209	     -0.00000000
      0.40548373	     53.95678409	     16.89228665	    -64.96235648	     -0.00000000
      0.40584473	     55.03734658	     16.96941578	    -65.04616145	     -0.00000000
      0.40632188	     56.44209266	     17.07069278	    -65.15540151	     -0.00000000
      0.40657078	     57.16300135	     17.12287323	    -65.21167831	     -0.00000000
      0.40681968	     57.87760266	     17.17506712	    -65.26749134	     -0.00000000
      0.40716022	     58.84350068	     17.24607037	    -65.34308137	     -0.00000000
      0.40750076	     59.79554840	     17.31652424	    -65.41777461	     -0.00000000
      0.40778951	     60.59286977	     17.37604558	    -65.48041684	     -0.00000000
      0.40807827	     61.38035341	     17.43516862	    -65.54241262	     -0.00000000
      0.40837283	     62.17422601	     17.49523602	    -65.60499460	     -0.00000000
      0.40874680	     63.16811142	     17.57103931	    -65.68348429	     -0.00000000
      0.40920584	     64.36667483	     17.66334760	    -65.77834870	     -0.00000000
      0.40945960	     65.01957548	     17.71412639	    -65.83009268	     -0.00000000
      0.40981971	     65.93431169	     17.78585418	    -65.90267078	     -0.00000000
      0.41017982	     66.83423500	     17.85691766	    -65.97423290	     -0.00000000
      0.41043912	     67.47476512	     17.90810078	    -66.02515214	     -0.00000000
      0.41069843	     68.10752483	     17.95888928	    -66.07554078	     -0.00000000
      0.41091770	     68.63729131	     18.00171577	    -66.11774520	     -0.00000000
      0.41126210	     69.45962780	     18.06876283	    -66.18328205	     -0.00000000
      0.41160650	     70.26886385	     18.13520814	    -66.24788400	     -0.00000000
      0.41187347	     70.88893015	     18.18674305	    -66.29733991	     -0.00000000
      0.41214045	     71.50111446	     18.23788585	    -66.34623102	     -0.00000000
      0.41243401	     72.16644877	     18.29398679	    -66.39817402	     -0.00000000
      0.41272757	     72.82302338	     18.34978237	    -66.41910531	     -0.00000000
      0.41303839	     73.50926546	     18.40866929	    -66.38960556	     -0.00000000
      0.41334921	     74.18586083	     18.46722561	    -66.31058388	     -0.00000000
      0.41360897	     74.74437848	     18.51601724	    -66.20901826	     -0.00000000
      0.41398608	     75.54405521	     18.58662225	    -66.00794248	     -0.00000000
      0.41429055	     76.17894084	     18.64312055	    -65.80234884	     -0.00000000
      0.41459502	     76.80650348	     18.69974370	    -65.56082814	     -0.00000000
      0.41489949	     77.42412946	     18.75579927	    -65.28564392	     -0.00000000
      0.41520395	     78.03459171	     18.81199126	    -64.97896822	     -0.00000000
      0.41550842	     78.63524967	     18.86761951	    -64.64276121	     -0.00000000
      0.41581289	     79.22892570	     18.92340031	    -64.27892297	     -0.00000000
      0.41611736	     79.81290954	     18.97861471	    -63.88916644	     -0.00000000
      0.41642183	     80.39011721	     19.03400280	    -63.47517002	     -0.00000000
      0.41672630	     80.95772273	     19.08881491	    -63.03844253	     -0.00000000
      0.41699993	     81.46217322	     19.13822385	    -62.62777942	     -0.00000000
      0.41727357	     81.95937589	     19.18727337	    -62.20094168	     -0.00000000
      0.41757898	     82.50730047	     19.24198123	    -61.70663408	     -0.00000000
      0.41788438	     83.04683931	     19.29637491	    -61.19463120	     -0.00000000
      0.41817757	     83.55791611	     19.34854368	    -60.68759013	     -0.00000000
      0.41847076	     84.06146216	     19.40044183	    -60.16634966	     -0.00000000
      0.41875185	     84.53789964	     19.45012203	    -59.65418306	     -0.00000000
      0.41910746	     85.13135867	     19.51273379	    -58.99003244	     -0.00000000
      0.41956175	     85.87480678	     19.59240170	    -58.11762490	     -0.00000000
      0.41991023	     86.43338531	     19.65309234	    -57.43190789	     -0.00000000
      0.42017320	     86.84950332	     19.69897590	    -56.90585606	     -0.00000000
      0.42043617	     87.25963306	     19.74457063	    -56.37298905	     -0.00000000
      0.42072589	     87.70568425	     19.79475034	    -55.77866000	     -0.00000000
      0.42108017	     88.24228296	     19.85585966	    -55.04245943	     -0.00000000
      0.42142870	     88.76118826	     19.91581357	    -54.30912661	     -0.00000000
      0.42177723	     89.27070162	     19.97545187	    -53.56782148	     -0.00000000
      0.42205192	     89.66653161	     20.02244336	    -52.97861234	     -0.00000000
      0.42232661	     90.05651988	     20.06920548	    -52.38552524	     -0.00000000
      0.42253534	     90.34939438	     20.10468899	    -51.93251770	     -0.00000000
      0.42287195	     90.81545226	     20.16182783	    -51.19832968	     -0.00000000
      0.42320855	     91.27275745	     20.21856536	    -50.46023172	     -0.00000000
      0.42347009	     91.62359787	     20.26276194	    -49.88451316	     -0.00000000
      0.42373163	     91.96912963	     20.30668268	    -49.30719565	     -0.00000000
      0.42402586	     92.35269745	     20.35605902	    -48.65621302	     -0.00000000
      0.42432009	     92.73021109	     20.40522717	    -48.00403834	     -0.00000000
      0.42455304	     93.02518367	     20.44409462	    -47.48712304	     -0.00000000
      0.42493116	     93.49690498	     20.50712384	    -46.64754625	     -0.00000000
      0.42519378	     93.81814105	     20.55051613	    -46.06436989	     -0.00000000
      0.42545641	     94.13593737	     20.59404957	    -45.48147565	     -0.00000000
      0.42571903	     94.44900616	     20.63737715	    -44.89909073	     -0.00000000
      0.42599776	     94.77679183	     20.68330343	    -44.28182816	     -0.00000000
      0.42636278	     95.19886608	     20.74327750	    -43.47517876	     -0.00000000
      0.42672781	     95.61242823	     20.80293697	    -42.67100453	     -0.00000000
      0.42700032	     95.91663324	     20.84751460	    -42.07259285	     -0.00000000
      0.42727283	     96.21592675	     20.89184288	    -41.47607105	     -0.00000000
      0.42756970	     96.53747497	     20.94011828	    -40.82861870	     -0.00000000
      0.42786658	     96.85362040	     20.98817680	    -40.18390327	     -0.00000000
      0.42815215	     97.15335384	     21.03437340	    -39.56653709	     -0.00000000
      0.42849571	     97.50765675	     21.08973069	    -38.82775372	     -0.00000000
      0.42878919	     97.80533318	     21.13693024	    -38.20028892	     -0.00000000
      0.42916643	     98.18110067	     21.19742217	    -37.39898605	     -0.00000000
      0.42962772	     98.62976029	     21.27098842	    -36.42768850	     -0.00000000
      0.42985953	     98.85164990	     21.30801239	    -35.94331531	     -0.00000000
      0.43009133	     99.07032767	     21.34484924	    -35.46153091	     -0.00000000
      0.43040970	     99.36646407	     21.39539340	    -34.80421495	     -0.00000000
      0.43072807	     99.65706313	     21.44568687	    -34.15209341	     -0.00000000
      0.43100820	     99.90912258	     21.48996260	    -33.58271470	     -0.00000000
      0.43128834	    100.15692823	     21.53402511	    -33.01758200	     -0.00000000
      0.43157997	    100.41124644	     21.57988033	    -32.43387589	     -0.00000000
      0.43187161	    100.66122727	     21.62554721	    -31.85497370	     -0.00000000
      0.43214878	    100.89537698	     21.66891463	    -31.30931971	     -0.00000000
      0.43249956	    101.18652337	     21.72362966	    -30.62519918	     -0.00000000
      0.43297244	    101.57069019	     21.79727242	    -29.71459936	     -0.00000000
      0.43319792	    101.74950361	     21.83206236	    -29.28517681	     -0.00000000
      0.43342339	    101.92681819	     21.86697871	    -28.85888374	     -0.00000000
      0.43376550	    102.19176573	     21.91986367	    -28.21809516	     -0.00000000
      0.43410760	    102.45096091	     21.97240170	    -27.58460935	     -0.00000000
      0.43435199	    102.63398566	     22.01007109	    -27.13659614	     -0.00000000
      0.43459638	    102.81398107	     22.04751994	    -26.69236091	     -0.00000000
      0.43485569	    103.00250164	     22.08722696	    -26.22516180	     -0.00000000
      0.43521971	    103.26274100	     22.14286867	    -25.57656109	     -0.00000000
      0.43554152	    103.48778359	     22.19175203	    -25.01026595	     -0.00000000
      0.43580064	    103.66689155	     22.23123852	    -24.55913446	     -0.00000000
      0.43605976	    103.84285718	     22.27049482	    -24.11232908	     -0.00000000
      0.43635926	    104.04348687	     22.31587308	    -23.60131416	     -0.00000000
      0.43665876	    104.24042325	     22.36105033	    -23.09609314	     -0.00000000
      0.43694567	    104.42641422	     22.40433612	    -22.61755662	     -0.00000000
      0.43723257	    104.60909359	     22.44743371	    -22.14433098	     -0.00000000
      0.43752212	    104.79085883	     22.49092482	    -21.67213027	     -0.00000000
      0.43781167	    104.96940172	     22.53424005	    -21.20532016	     -0.00000000
      0.43809719	    105.14295429	     22.57693904	    -20.75028153	     -0.00000000
      0.43838271	    105.31351477	     22.61948153	    -20.30045470	     -0.00000000
      0.43864595	    105.46855917	     22.65867255	    -19.89033636	     -0.00000000
      0.43900374	    105.67572570	     22.71183055	    -19.33996628	     -0.00000000
      0.43936152	    105.87824579	     22.76470228	    -18.79766987	     -0.00000000
      0.43960691	    106.01552004	     22.80106640	    -18.43038883	     -0.00000000
      0.43985230	    106.15044657	     22.83723690	    -18.06685984	     -0.00000000
      0.44012086	    106.29621864	     22.87680170	    -17.67329416	     -0.00000000
      0.44047948	    106.48752810	     22.92951764	    -17.15469597	     -0.00000000
      0.44083809	    106.67464824	     22.98198669	    -16.64396451	     -0.00000000
      0.44109683	    106.80794105	     23.01991138	    -16.28032261	     -0.00000000
      0.44135558	    106.93887881	     23.05764410	    -15.92070851	     -0.00000000
      0.44165014	    107.08600533	     23.10060114	    -15.51618861	     -0.00000000
      0.44194470	    107.23046356	     23.14338998	    -15.11681300	     -0.00000000
      0.44223035	    107.36864917	     23.18488324	    -14.73440087	     -0.00000000
      0.44251601	    107.50439560	     23.22621727	    -14.35674294	     -0.00000000
      0.44280096	    107.63798657	     23.26744154	    -13.98470858	     -0.00000000
      0.44308591	    107.76927173	     23.30852066	    -13.61732059	     -0.00000000
      0.44335830	    107.89307520	     23.34776589	    -13.27044044	     -0.00000000
      0.44370899	    108.04970389	     23.39816119	    -12.82998715	     -0.00000000
      0.44417748	    108.25457918	     23.46535549	    -12.25221839	     -0.00000000
      0.44443390	    108.36400152	     23.50190101	    -11.94105641	     -0.00000000
      0.44469033	    108.47253505	     23.53854490	    -11.63345847	     -0.00000000
      0.44494676	    108.57931156	     23.57505275	    -11.32937821	     -0.00000000
      0.44521058	    108.68779219	     23.61258558	    -11.02016729	     -0.00000000
      0.44557412	    108.83487550	     23.66421623	    -10.60005889	     -0.00000000
      0.44593767	    108.97843721	     23.71553387	    -10.18677964	     -0.00000000
      0.44615830	    109.06503498	     23.74683099	     -9.93926779	     -0.00000000
      0.44637893	    109.15012443	     23.77794730	     -9.69420898	     -0.00000000
      0.44668330	    109.26610961	     23.82085316	     -9.36013977	     -0.00000000
      0.44698768	    109.37997379	     23.86359550	     -9.03064757	     -0.00000000
      0.44726875	    109.48387220	     23.90307977	     -8.73039215	     -0.00000000
      0.44754983	    109.58595222	     23.94240664	     -8.43394309	     -0.00000000
      0.44783877	    109.68966526	     23.98283858	     -8.13314054	     -0.00000000
      0.44812770	    109.79154535	     24.02311200	     -7.83626190	     -0.00000000
      0.44841426	    109.89144406	     24.06306606	     -7.54565287	     -0.00000000
      0.44870082	    109.98958052	     24.10285994	     -7.25880616	     -0.00000000
      0.44898818	    110.08690955	     24.14277768	     -6.97490423	     -0.00000000
      0.44927553	    110.18251325	     24.18253198	     -6.69468856	     -0.00000000
      0.44956232	    110.27692403	     24.22222639	     -6.41866298	     -0.00000000
      0.44984911	    110.36965447	     24.26175383	     -6.14621343	     -0.00000000
      0.45013564	    110.46137052	     24.30126897	     -5.87754294	     -0.00000000
      0.45042217	    110.55144737	     24.34061364	     -5.61234783	     -0.00000000
      0.45070813	    110.64048728	     24.37990838	     -5.35110533	     -0.00000000
      0.45099410	    110.72793245	     24.41902993	     -5.09323206	     -0.00000000
      0.45127963	    110.81445157	     24.45812316	     -4.83907807	     -0.00000000
      0.45156516	    110.89942082	     24.49704127	     -4.58819250	     -0.00000000
      0.45185023	    110.98352295	     24.53593130	     -4.34093319	     -0.00000000
      0.45213531	    111.06612153	     24.57464507	     -4.09684334	     -0.00000000
      0.45242003	    111.14793997	     24.61334572	     -3.85619183	     -0.00000000
      0.45270474	    111.22830107	     24.65186950	     -3.61861517	     -0.00000000
      0.45298911	    111.30794090	     24.69038359	     -3.38436331	     -0.00000000
      0.45327349	    111.38616945	     24.72872060	     -3.15309425	     -0.00000000
      0.45355756	    111.46374088	     24.76705528	     -2.92501383	     -0.00000000
      0.45384164	    111.53994625	     24.80521289	     -2.69982734	     -0.00000000
      0.45412543	    111.61554451	     24.84336978	     -2.47773010	     -0.00000000
      0.45440921	    111.68982100	     24.88134975	     -2.25844025	     -0.00000000
      0.45469274	    111.76354262	     24.91933277	     -2.04212960	     -0.00000000
      0.45497626	    111.83598552	     24.95713906	     -1.82854244	     -0.00000000
      0.45525952	    111.90791644	     24.99494831	     -1.61784883	     -0.00000000
      0.45554278	    111.97861054	     25.03258107	     -1.40979693	     -0.00000000
      0.45582578	    112.04883767	     25.07021865	     -1.20454378	     -0.00000000
      0.45610878	    112.11786856	     25.10767999	     -1.00185292	     -0.00000000
      0.45639153	    112.18647220	     25.14514602	     -0.80187917	     -0.00000000
      0.45667427	    112.25391895	     25.18243604	     -0.60439040	     -0.00000000
      0.45695677	    112.32097866	     25.21973169	     -0.40953321	     -0.00000000
      0.45723926	    112.38691958	     25.25685158	     -0.21708595	     -0.00000000
      0.45752151	    112.45251032	     25.29397696	     -0.02719244	     -0.00000000
      0.45780376	    112.51701913	     25.33092680	      0.16036410	     -0.00000000
      0.45808576	    112.58121432	     25.36788262	      0.34544590	     -0.00000000
      0.45836776	    112.64436324	     25.40466310	      0.52826155	     -0.00000000
      0.45864951	    112.70723266	     25.44144942	      0.70867632	     -0.00000000
      0.45893127	    112.76909029	     25.47806058	      0.88689372	     -0.00000000
      0.45921278	    112.83070185	     25.51467779	      1.06278390	     -0.00000000
      0.45949429	    112.89133492	     25.55112001	      1.23654341	     -0.00000000
      0.45977557	    112.95175342	     25.58756808	      1.40804553	     -0.00000000
      0.46005684	    113.01122559	     25.62384132	      1.57748171	     -0.00000000
      0.46033787	    113.07051380	     25.66012042	      1.74472939	     -0.00000000
      0.46061890	    113.12888673	     25.69622481	      1.90997387	     -0.00000000
      0.46089970	    113.18710466	     25.73233481	      2.07309567	     -0.00000000
      0.46118049	    113.24443727	     25.76827023	      2.23427510	     -0.00000000
      0.46146105	    113.30164286	     25.80421110	      2.39339636	     -0.00000000
      0.46174161	    113.35799203	     25.83997748	      2.55063419	     -0.00000000
      0.46202193	    113.41424072	     25.87574899	      2.70587574	     -0.00000000
      0.46230226	    113.46966084	     25.91134607	      2.85929097	     -0.00000000
      0.46258235	    113.52500600	     25.94694801	      3.01077033	     -0.00000000
      0.46286244	    113.57954942	     25.98237557	      3.16047869	     -0.00000000
      0.46314230	    113.63404211	     26.01780759	      3.30830928	     -0.00000000
      0.46342216	    113.68775889	     26.05306526	      3.45442244	     -0.00000000
      0.46370179	    113.74144815	     26.08832699	      3.59871440	     -0.00000000
      0.46398143	    113.79438636	     26.12341440	      3.74134078	     -0.00000000
      0.46426083	    113.84731907	     26.15850537	      3.88220046	     -0.00000000
      0.46454023	    113.89952463	     26.19342200	      4.02144476	     -0.00000000
      0.46481941	    113.95174573	     26.22834172	      4.15897530	     -0.00000000
      0.46509859	    114.00326264	     26.26308707	      4.29493905	     -0.00000000
      0.46537754	    114.05481500	     26.29783493	      4.42924011	     -0.00000000
      0.46565649	    114.10568524	     26.33240838	      4.56202137	     -0.00000000
      0.46593522	    114.15660990	     26.36698375	      4.69318950	     -0.00000000
      0.46621395	    114.20687360	     26.40138465	      4.82288331	     -0.00000000
      0.46649246	    114.25720964	     26.43578682	      4.95101179	     -0.00000000
      0.46677097	    114.30690502	     26.47001443	      5.07770995	     -0.00000000
      0.46704926	    114.35668973	     26.50424265	      5.20288913	     -0.00000000
      0.46732754	    114.40585323	     26.53829621	      5.32668056	     -0.00000000
      0.46760561	    114.45512209	     26.57234965	      5.44899773	     -0.00000000
      0.46788368	    114.50378835	     26.60622829	      5.56996830	     -0.00000000
      0.46816154	    114.55257509	     26.64010608	      5.68950797	     -0.00000000
      0.46843939	    114.60077704	     26.67380894	      5.80774083	     -0.00000000
      0.46871703	    114.64911369	     26.70751014	      5.92458463	     -0.00000000
      0.46899466	    114.69688254	     26.74103624	      6.04016011	     -0.00000000
      0.46927209	    114.74479946	     26.77455988	      6.15438703	     -0.00000000
      0.46954951	    114.79216480	     26.80790824	      6.26738285	     -0.00000000
      0.46982672	    114.83969069	     26.84125326	      6.37906922	     -0.00000000
      0.47010393	    114.88668048	     26.87442281	      6.48956045	     -0.00000000
      0.47038093	    114.93384250	     26.90758815	      6.59878011	     -0.00000000
      0.47065793	    114.98048313	     26.94057780	      6.70683940	     -0.00000000
      0.47093472	    115.02730684	     26.97356230	      6.81366366	     -0.00000000
      0.47121151	    115.07362315	     27.00637089	      6.91936115	     -0.00000000
      0.47148809	    115.12013261	     27.03917338	      7.02385900	     -0.00000000
      0.47176467	    115.16614796	     27.07179971	      7.12726256	     -0.00000000
      0.47204105	    115.21236574	     27.10441896	      7.22950063	     -0.00000000
      0.47231742	    115.25810199	     27.13686178	      7.33067578	     -0.00000000
      0.47259359	    115.30404922	     27.16929650	      7.43071849	     -0.00000000
      0.47286977	    115.34952682	     27.20155454	      7.52972861	     -0.00000000
      0.47314573	    115.39522320	     27.23380342	      7.62763819	     -0.00000000
      0.47342170	    115.44046118	     27.26587532	      7.72454448	     -0.00000000
      0.47369746	    115.48592503	     27.29793700	      7.82038108	     -0.00000000
      0.47397323	    115.53094106	     27.32982140	      7.91524270	     -0.00000000
      0.47424879	    115.57618935	     27.36169448	      8.00906444	     -0.00000000
      0.47452435	    115.62099975	     27.39338995	      8.10193853	     -0.00000000
      0.47479972	    115.66604811	     27.42507298	      8.19380154	     -0.00000000
      0.47507508	    115.71066790	     27.45657807	      8.28474331	     -0.00000000
      0.47535024	    115.75553069	     27.48806958	      8.37470182	     -0.00000000
      0.47562541	    115.79997360	     27.51938280	      8.46376462	     -0.00000000
      0.47590038	    115.84466389	     27.55068126	      8.55187103	     -0.00000000
      0.47617535	    115.88894241	     27.58180108	      8.63910637	     -0.00000000
      0.47645012	    115.93347206	     27.61290495	      8.72541128	     -0.00000000
      0.47672489	    115.97759744	     27.64382980	      8.81086891	     -0.00000000
      0.47699947	    116.02197707	     27.67473748	      8.89542121	     -0.00000000
      0.47727405	    116.06595938	     27.70546576	      8.97914920	     -0.00000000
      0.47754844	    116.11019845	     27.73617563	      9.06199608	     -0.00000000
      0.47782283	    116.15404659	     27.76670572	      9.14404083	     -0.00000000
      0.47809702	    116.19815340	     27.79721613	      9.22522788	     -0.00000000
      0.47837122	    116.24187510	     27.82754636	      9.30563422	     -0.00000000
      0.47864523	    116.28585681	     27.85785563	      9.38520546	     -0.00000000
      0.47891923	    116.32945871	     27.88798430	      9.46401666	     -0.00000000
      0.47919305	    116.37332139	     27.91809071	      9.54201459	     -0.00000000
      0.47946687	    116.41680902	     27.94801610	      9.61927243	     -0.00000000
      0.47974050	    116.46055765	     27.97791792	      9.69573807	     -0.00000000
      0.48001413	    116.50393548	     28.00763828	      9.77148290	     -0.00000000
      0.48028757	    116.54757398	     28.03733374	      9.84645587	     -0.00000000
      0.48056102	    116.59084542	     28.06684730	      9.92072662	     -0.00000000
      0.48083428	    116.63437669	     28.09633459	      9.99424516	     -0.00000000
      0.48110754	    116.67754415	     28.12563955	     10.06707941	     -0.00000000
      0.48138061	    116.72097006	     28.15491687	     10.13918041	     -0.00000000
      0.48165369	    116.76403493	     28.18401139	     10.21061444	     -0.00000000
      0.48192659	    116.80735638	     28.21307690	     10.28133354	     -0.00000000
      0.48219948	    116.85031908	     28.24195914	     10.35140235	     -0.00000000
      0.48247238	    116.89356491	     28.27083012	     10.42081960	     -0.00000000
      0.48274527	    116.93645223	     28.29951683	     10.48960186	     -0.00000000
      0.48301817	    116.97962241	     28.32819123	     10.55774759	     -0.00000000
      0.48329106	    117.02243117	     28.35667961	     10.62527313	     -0.00000000
      0.48356396	    117.06552476	     28.38515536	     10.69217662	     -0.00000000
      0.48383685	    117.10825084	     28.41344260	     10.75847428	     -0.00000000
      0.48410975	    117.15126601	     28.44171763	     10.82416384	     -0.00000000
      0.48438264	    117.19390431	     28.46980088	     10.88926146	     -0.00000000
      0.48465554	    117.23683841	     28.49787308	     10.95376442	     -0.00000000
      0.48492843	    117.27938285	     28.52574944	     11.01768890	     -0.00000000
      0.48520133	    117.32223247	     28.55361675	     11.08103164	     -0.00000000
      0.48547422	    117.36467596	     28.58128326	     11.14380896	     -0.00000000
      0.48574712	    117.40743696	     28.60894363	     11.20601696	     -0.00000000
      0.48602002	    117.44977137	     28.63639726	     11.26767219	     -0.00000000
      0.48629291	    117.49243897	     28.66384866	     11.32877003	     -0.00000000
      0.48656581	    117.53465508	     28.69108623	     11.38932738	     -0.00000000
      0.48683870	    117.57722391	     28.71832655	     11.44933878	     -0.00000000
      0.48711160	    117.61931138	     28.74534470	     11.50882162	     -0.00000000
      0.48738449	    117.66177558	     28.77237191	     11.56776947	     -0.00000000
      0.48765739	    117.70372288	     28.79916717	     11.62620035	     -0.00000000
      0.48793028	    117.74607620	     28.82597931	     11.68410671	     -0.00000000
      0.48820318	    117.78787054	     28.85254805	     11.74150737	     -0.00000000
      0.48847607	    117.83010643	     28.87914330	     11.79839353	     -0.00000000
      0.48874897	    117.87173366	     28.90548175	     11.85478497	     -0.00000000
      0.48899448	    117.90956894	     28.92920211	     11.90508642	     -0.00000000
      0.48923999	    117.94703042	     28.95274677	     11.95499343	     -0.00000000
      0.48953482	    117.99218366	     28.98096738	     12.01440066	     -0.00000000
      0.48982965	    118.03689663	     29.00896151	     12.07324874	     -0.00000000
      0.49007215	    118.07395927	     29.03198340	     12.12122752	     -0.00000000
      0.49031465	    118.11067456	     29.05483895	     12.16883591	     -0.00000000
      0.49061299	    118.15596712	     29.08289142	     12.22689552	     -0.00000000
      0.49091133	    118.20081626	     29.11071482	     12.28440386	     -0.00000000
      0.49115105	    118.23712017	     29.13306483	     12.33021000	     -0.00000000
      0.49139078	    118.27307818	     29.15525120	     12.37566754	     -0.00000000
      0.49169129	    118.31824725	     29.18298960	     12.43215488	     -0.00000000
      0.49199180	    118.36295880	     29.21049481	     12.48810309	     -0.00000000
      0.49222943	    118.39856654	     29.23223546	     12.53195778	     -0.00000000
      0.49246706	    118.43382221	     29.25381297	     12.57548219	     -0.00000000
      0.49277004	    118.47884456	     29.28124563	     12.63049334	     -0.00000000
      0.49307302	    118.52337913	     29.30843687	     12.68497568	     -0.00000000
      0.49330646	    118.55794252	     29.32938091	     12.72658860	     -0.00000000
      0.49353991	    118.59214639	     29.35016332	     12.76789383	     -0.00000000
      0.49384639	    118.63709349	     29.37736222	     12.82165121	     -0.00000000
      0.49415288	    118.68152145	     29.40431088	     12.87488557	     -0.00000000
      0.49438183	    118.71495519	     29.42443703	     12.91430521	     -0.00000000
      0.49461077	    118.74802192	     29.44440332	     12.95343875	     -0.00000000
      0.49492032	    118.79273830	     29.47130543	     13.00588940	     -0.00000000
      0.49522987	    118.83690841	     29.49795045	     13.05782353	     -0.00000000
      0.49545585	    118.86939104	     29.51739830	     13.09540662	     -0.00000000
      0.49568184	    118.90149725	     29.53668683	     13.13271980	     -0.00000000
      0.49599357	    118.94576463	     29.56319493	     13.18374260	     -0.00000000
      0.49630530	    118.98945514	     29.58943925	     13.23425756	     -0.00000000
      0.49652873	    119.02099640	     29.60824550	     13.27014551	     -0.00000000
      0.49675216	    119.05215030	     29.62689245	     13.30577761	     -0.00000000
      0.49706589	    119.09584430	     29.65297078	     13.35537245	     -0.00000000
      0.49737961	    119.13892760	     29.67877839	     13.40446789	     -0.00000000
      0.49760048	    119.16947710	     29.69694430	     13.43872701	     -0.00000000
      0.49782136	    119.19962763	     29.71495088	     13.47274332	     -0.00000000
      0.49813692	    119.24262310	     29.74056726	     13.52091562	     -0.00000000
      0.49845248	    119.28497384	     29.76590648	     13.56859660	     -0.00000000
      0.49867120	    119.31453531	     29.78346684	     13.60135160	     -0.00000000
      0.49888993	    119.34368565	     29.80086755	     13.63387501	     -0.00000000
      0.49920728	    119.38586716	     29.82599881	     13.68064412	     -0.00000000
      0.49952462	    119.42736606	     29.85084592	     13.72692936	     -0.00000000
      0.49974099	    119.45585805	     29.86778487	     13.75820384	     -0.00000000
      0.49995736	    119.48392639	     29.88456395	     13.78925760	     -0.00000000
      0.50027627	    119.52515199	     29.90917474	     13.83461876	     -0.00000000
      0.50059518	    119.56565944	     29.93349561	     13.87950331	     -0.00000000
      0.50080995	    119.59312219	     29.94987152	     13.90945533	     -0.00000000
      0.50102471	    119.62014831	     29.96608696	     13.93919521	     -0.00000000
      0.50134549	    119.66033821	     29.99018160	     13.98321263	     -0.00000000
      0.50166626	    119.69976416	     30.01397804	     14.02675914	     -0.00000000
      0.50187815	    119.72598431	     30.02969616	     14.05525854	     -0.00000000
      0.50209003	    119.75175503	     30.04525381	     14.08355628	     -0.00000000
      0.50241154	    119.79064617	     30.06873067	     14.12610185	     -0.00000000
      0.50273305	    119.82874945	     30.09190805	     14.16818452	     -0.00000000
      0.50294578	    119.85411018	     30.10723852	     14.19576842	     -0.00000000
      0.50315851	    119.87900712	     30.12240680	     14.22315333	     -0.00000000
      0.50348392	    119.91684984	     30.14547511	     14.26465043	     -0.00000000
      0.50376699	    119.94911502	     30.16529833	     14.30037085	     -0.00000000
      0.50402001	    119.97797390	     30.18297136	     14.33199495	     -0.00000000
      0.50427303	    120.00622648	     30.20043231	     14.36334224	     -0.00000000
      0.50457921	    120.04034435	     30.22148094	     14.40089623	     -0.00000000
      0.50481947	    120.06642188	     30.23776287	     14.43008602	     -0.00000000
      0.50505974	    120.09253582	     30.25401510	     14.45902147	     -0.00000000
      0.50530001	    120.11819060	     30.27010342	     14.48771037	     -0.00000000
      0.50561753	    120.15181335	     30.29123020	     14.52524177	     -0.00000000
      0.50589081	    120.18004741	     30.30916981	     14.55720269	     -0.00000000
      0.50616409	    120.20828024	     30.32706273	     14.58884056	     -0.00000000
      0.50643737	    120.23562962	     30.34466963	     14.62016883	     -0.00000000
      0.50667643	    120.25963749	     30.36005820	     14.64730912	     -0.00000000
      0.50691548	    120.28302322	     30.37524442	     14.67421354	     -0.00000000
      0.50723533	    120.31409897	     30.39545555	     14.70983360	     -0.00000000
      0.50747592	    120.33674840	     30.41042392	     14.73635011	     -0.00000000
      0.50771650	    120.35936537	     30.42535337	     14.76262210	     -0.00000000
      0.50795709	    120.38147458	     30.44011507	     14.78865689	     -0.00000000
      0.50827791	    120.41059099	     30.45965597	     14.82300039	     -0.00000000
      0.50854463	    120.43403734	     30.47565745	     14.85123463	     -0.00000000
      0.50881135	    120.45740406	     30.49160530	     14.87917289	     -0.00000000
      0.50907807	    120.47993810	     30.50729508	     14.90682650	     -0.00000000
      0.50934479	    120.50239973	     30.52293577	     14.93418589	     -0.00000000
      0.50961151	    120.52399341	     30.53831127	     14.96126293	     -0.00000000
      0.50987823	    120.54552537	     30.55364321	     14.98804739	     -0.00000000
      0.51014495	    120.56615034	     30.56870183	     15.01455176	     -0.00000000
      0.51041167	    120.58672823	     30.58372352	     15.04076503	     -0.00000000
      0.51067839	    120.60635578	     30.59846262	     15.06670046	     -0.00000000
      0.51094511	    120.62595545	     30.61317269	     15.09234615	     -0.00000000
      0.51121183	    120.64455649	     30.62758956	     15.11771623	     -0.00000000
      0.51147855	    120.66315409	     30.64198678	     15.14279778	     -0.00000000
      0.51174527	    120.68069908	     30.65607864	     15.16760597	     -0.00000000
      0.51198462	    120.69644333	     30.66871073	     15.18962411	     -0.00000000
      0.51222397	    120.71144885	     30.68112876	     15.21142171	     -0.00000000
      0.51253292	    120.73045869	     30.69704368	     15.23922293	     -0.00000000
      0.51278431	    120.74507131	     30.70974705	     15.26157322	     -0.00000000
      0.51303570	    120.75952262	     30.72239678	     15.28367307	     -0.00000000
      0.51328708	    120.77324091	     30.73483747	     15.30553088	     -0.00000000
      0.51360653	    120.79026703	     30.75052506	     15.33294955	     -0.00000000
      0.51383533	    120.80160329	     30.76151979	     15.35234962	     -0.00000000
      0.51406412	    120.81280594	     30.77247410	     15.37154409	     -0.00000000
      0.51436398	    120.82668252	     30.78660611	     15.39639882	     -0.00000000
      0.51465558	    120.83960125	     30.80018785	     15.42023578	     -0.00000000
      0.51494718	    120.85153256	     30.81349786	     15.44375150	     -0.00000000
      0.51519265	    120.86134077	     30.82463863	     15.46329232	     -0.00000000
      0.51543813	    120.87034176	     30.83555970	     15.48260789	     -0.00000000
      0.51574266	    120.88107339	     30.84899236	     15.50624766	     -0.00000000
      0.51599079	    120.88889109	     30.85968812	     15.52525484	     -0.00000000
      0.51623892	    120.89648455	     30.87032771	     15.54402505	     -0.00000000
      0.51648706	    120.90331004	     30.88076306	     15.56256613	     -0.00000000
      0.51681430	    120.91175931	     30.89438544	     15.58665981	     -0.00000000
      0.51704021	    120.91668090	     30.90354868	     15.60306321	     -0.00000000
      0.51726612	    120.92141157	     30.91266793	     15.61927175	     -0.00000000
      0.51757208	    120.92691674	     30.92478607	     15.64092196	     -0.00000000
      0.51786561	    120.93150404	     30.93623904	     15.66136230	     -0.00000000
      0.51815914	    120.93499744	     30.94741106	     15.68148589	     -0.00000000
      0.51840079	    120.93758129	     30.95654405	     15.69780790	     -0.00000000
      0.51864244	    120.93931526	     30.96545908	     15.71391747	     -0.00000000
      0.51894898	    120.94096721	     30.97664213	     15.73403961	     -0.00000000
      0.51919970	    120.94132242	     30.98553600	     15.75024327	     -0.00000000
      0.51945042	    120.94137285	     30.99436656	     15.76621112	     -0.00000000
      0.51970114	    120.94055824	     31.00298091	     15.78195115	     -0.00000000
      0.52001489	    120.93894151	     31.01362918	     15.80131987	     -0.00000000
      0.52024887	    120.93674843	     31.02132309	     15.81553396	     -0.00000000
      0.52048285	    120.93428158	     31.02896374	     15.82954410	     -0.00000000
      0.52077725	    120.93018162	     31.03833604	     15.84689081	     -0.00000000
      0.52105697	    120.92563602	     31.04709756	     15.86307776	     -0.00000000
      0.52133669	    120.91996617	     31.05558580	     15.87898459	     -0.00000000
      0.52158760	    120.91451103	     31.06313042	     15.89300753	     -0.00000000
      0.52183852	    120.90806703	     31.07043429	     15.90680694	     -0.00000000
      0.52208944	    120.90117387	     31.07764712	     15.92037585	     -0.00000000
      0.52234035	    120.89342512	     31.08465809	     15.93372010	     -0.00000000
      0.52267992	    120.88213822	     31.09398151	     15.95141443	     -0.00000000
      0.52289539	    120.87397381	     31.09965586	     15.96243211	     -0.00000000
      0.52311086	    120.86555959	     31.10528893	     15.97327978	     -0.00000000
      0.52343739	    120.85171452	     31.11357796	     15.98940327	     -0.00000000
      0.52374737	    120.83755002	     31.12122776	     16.00435616	     -0.00000000
      0.52405734	    120.82202997	     31.12856663	     16.01897031	     -0.00000000
      0.52428472	    120.81027862	     31.13388971	     16.02946838	     -0.00000000
      0.52451209	    120.79766909	     31.13901183	     16.03978653	     -0.00000000
      0.52483889	    120.77871392	     31.14620842	     16.05429285	     -0.00000000
      0.52509111	    120.76297512	     31.15150939	     16.06523368	     -0.00000000
      0.52534332	    120.74678714	     31.15673383	     16.07594609	     -0.00000000
      0.52559553	    120.72961614	     31.16173549	     16.08643761	     -0.00000000
      0.52590330	    120.70793210	     31.16770456	     16.09893346	     -0.00000000
      0.52613996	    120.69016347	     31.17204362	     16.10832047	     -0.00000000
      0.52637662	    120.67201070	     31.17632226	     16.11750752	     -0.00000000
      0.52666820	    120.64850362	     31.18134279	     16.12856048	     -0.00000000
      0.52695979	    120.62422594	     31.18622270	     16.13931345	     -0.00000000
      0.52720443	    120.60271563	     31.19005868	     16.14811164	     -0.00000000
      0.52744907	    120.58078278	     31.19383090	     16.15669779	     -0.00000000
      0.52769371	    120.55790968	     31.19739701	     16.16507920	     -0.00000000
      0.52801753	    120.52674813	     31.20195679	     16.17585140	     -0.00000000
      0.52825168	    120.50310306	     31.20500734	     16.18341919	     -0.00000000
      0.52848583	    120.47904070	     31.20799453	     16.19079453	     -0.00000000
      0.52878427	    120.44717361	     31.21154722	     16.19992430	     -0.00000000
      0.52908271	    120.41445170	     31.21495087	     16.20874495	     -0.00000000
      0.52931677	    120.38764575	     31.21736677	     16.21545453	     -0.00000000
      0.52955084	    120.36043035	     31.21972486	     16.22197313	     -0.00000000
      0.52984419	    120.32512455	     31.22242784	     16.22988157	     -0.00000000
      0.53013753	    120.28897035	     31.22498578	     16.23749399	     -0.00000000
      0.53037877	    120.25806415	     31.22683307	     16.24354028	     -0.00000000
      0.53062002	    120.22670284	     31.22861683	     16.24938558	     -0.00000000
      0.53086126	    120.19440210	     31.23020371	     16.25503675	     -0.00000000
      0.53119540	    120.14863966	     31.23222382	     16.26253690	     -0.00000000
      0.53142760	    120.11569154	     31.23338351	     16.26753174	     -0.00000000
      0.53165980	    120.08228772	     31.23447789	     16.27234240	     -0.00000000
      0.53196380	    120.03728511	     31.23565176	     16.27837035	     -0.00000000
      0.53226779	    119.99134499	     31.23667285	     16.28408610	     -0.00000000
      0.53249142	    119.95639586	     31.23717351	     16.28809942	     -0.00000000
      0.53271506	    119.92105423	     31.23762462	     16.29194301	     -0.00000000
      0.53302458	    119.87086471	     31.23799438	     16.29699170	     -0.00000000
      0.53330338	    119.82472242	     31.23816778	     16.30126616	     -0.00000000
      0.53358219	    119.77723030	     31.23806196	     16.30528853	     -0.00000000
      0.53383025	    119.73442630	     31.23789663	     16.30864827	     -0.00000000
      0.53407832	    119.69046779	     31.23748783	     16.31181060	     -0.00000000
      0.53432639	    119.64589336	     31.23698566	     16.31476885	     -0.00000000
      0.53462642	    119.59060559	     31.23610146	     16.31808221	     -0.00000000
      0.53487905	    119.54337149	     31.23525672	     16.32064143	     -0.00000000
      0.53513167	    119.49495532	     31.23416645	     16.32299786	     -0.00000000
      0.53538429	    119.44590169	     31.23298250	     16.32514484	     -0.00000000
      0.53563691	    119.39576340	     31.23158129	     16.32708880	     -0.00000000
      0.53594785	    119.33310586	     31.22971054	     16.32919645	     -0.00000000
      0.53618188	    119.28475309	     31.22805615	     16.33058252	     -0.00000000
      0.53641591	    119.23590763	     31.22633864	     16.33179010	     -0.00000000
      0.53671393	    119.17238858	     31.22389316	     16.33307817	     -0.00000000
      0.53701196	    119.10793541	     31.22130946	     16.33408024	     -0.00000000
      0.53723573	    119.05835034	     31.21911933	     16.33465281	     -0.00000000
      0.53745951	    119.00833922	     31.21688011	     16.33506375	     -0.00000000
      0.53776893	    118.93785485	     31.21352789	     16.33537482	     -0.00000000
      0.53804225	    118.87465557	     31.21041777	     16.33539755	     -0.00000000
      0.53831558	    118.81010671	     31.20703772	     16.33519081	     -0.00000000
      0.53858890	    118.74489855	     31.20358032	     16.33474635	     -0.00000000
      0.53882490	    118.68734151	     31.20033227	     16.33418140	     -0.00000000
      0.53906091	    118.62930100	     31.19702960	     16.33344023	     -0.00000000
      0.53934794	    118.55741282	     31.19275991	     16.33231049	     -0.00000000
      0.53963497	    118.48464331	     31.18836430	     16.33092400	     -0.00000000
      0.53987228	    118.42324720	     31.18447768	     16.32959187	     -0.00000000
      0.54010960	    118.36134090	     31.18053137	     16.32808424	     -0.00000000
      0.54039878	    118.28458422	     31.17546701	     16.32601886	     -0.00000000
      0.54068796	    118.20694682	     31.17028071	     16.32369633	     -0.00000000
      0.54091818	    118.14392302	     31.16590160	     16.32167184	     -0.00000000
      0.54114840	    118.08042523	     31.16146921	     16.31948446	     -0.00000000
      0.54144736	    117.99663432	     31.15545949	     16.31640994	     -0.00000000
      0.54174632	    117.91186932	     31.14931209	     16.31306510	     -0.00000000
      0.54196853	    117.84767318	     31.14449759	     16.31041180	     -0.00000000
      0.54219074	    117.78304204	     31.13963619	     16.30760897	     -0.00000000
      0.54250450	    117.69040585	     31.13251491	     16.30340598	     -0.00000000
      0.54278470	    117.60670225	     31.12600927	     16.29940569	     -0.00000000
      0.54306490	    117.52148451	     31.11920049	     16.29518125	     -0.00000000
      0.54329183	    117.45204603	     31.11365618	     16.29158744	     -0.00000000
      0.54351877	    117.38157879	     31.10790335	     16.28784829	     -0.00000000
      0.54381820	    117.28766218	     31.10017141	     16.28268497	     -0.00000000
      0.54411762	    117.19218821	     31.09214202	     16.27726786	     -0.00000000
      0.54434481	    117.11923419	     31.08599807	     16.27298236	     -0.00000000
      0.54457200	    117.04526957	     31.07965120	     16.26855357	     -0.00000000
      0.54487516	    116.94560826	     31.07103654	     16.26241376	     -0.00000000
      0.54517832	    116.84434584	     31.06211612	     16.25601866	     -0.00000000
      0.54539919	    116.77009974	     31.05557487	     16.25119256	     -0.00000000
      0.54562006	    116.69488928	     31.04883938	     16.24623372	     -0.00000000
      0.54593282	    116.58736189	     31.03914316	     16.23897798	     -0.00000000
      0.54620621	    116.49205341	     31.03042379	     16.23241602	     -0.00000000
      0.54647960	    116.39596407	     31.02160153	     16.22564484	     -0.00000000
      0.54675300	    116.29842306	     31.01248876	     16.21867414	     -0.00000000
      0.54698710	    116.21445544	     31.00465292	     16.21253842	     -0.00000000
      0.54722120	    116.12940978	     30.99660014	     16.20625805	     -0.00000000
      0.54750712	    116.02470936	     30.98664729	     16.19838430	     -0.00000000
      0.54779304	    115.91858520	     30.97642211	     16.19029472	     -0.00000000
      0.54803339	    115.82881741	     30.96776796	     16.18332150	     -0.00000000
      0.54827374	    115.73794080	     30.95889238	     16.17619875	     -0.00000000
      0.54851409	    115.64643475	     30.94992941	     16.16892114	     -0.00000000
      0.54883792	    115.52164095	     30.93757214	     16.15887882	     -0.00000000
      0.54907424	    115.42991256	     30.92847121	     16.15137413	     -0.00000000
      0.54931055	    115.33714716	     30.91916533	     16.14372771	     -0.00000000
      0.54960427	    115.22097786	     30.90747399	     16.13402022	     -0.00000000
      0.54989799	    115.10329657	     30.89549059	     16.12409526	     -0.00000000
      0.55012104	    115.01349915	     30.88635757	     16.11640647	     -0.00000000
      0.55034409	    114.92273754	     30.87702987	     16.10859493	     -0.00000000
      0.55064751	    114.79833641	     30.86419988	     16.09776498	     -0.00000000
      0.55092310	    114.68407617	     30.85231092	     16.08773067	     -0.00000000
      0.55119869	    114.56906466	     30.84032565	     16.07750345	     -0.00000000
      0.55144518	    114.46498446	     30.82936287	     16.06820072	     -0.00000000
      0.55169168	    114.36038242	     30.81834463	     16.05874456	     -0.00000000
      0.55193817	    114.25473294	     30.80712319	     16.04914252	     -0.00000000
      0.55218466	    114.14842275	     30.79580670	     16.03939064	     -0.00000000
      0.55251313	    114.00523241	     30.78043821	     16.02617085	     -0.00000000
      0.55273598	    113.90754856	     30.76995203	     16.01705047	     -0.00000000
      0.55295883	    113.80895069	     30.75928225	     16.00781475	     -0.00000000
      0.55326857	    113.67096560	     30.74430712	     15.99478111	     -0.00000000
      0.55354244	    113.54772559	     30.73083702	     15.98307023	     -0.00000000
      0.55381632	    113.42376030	     30.71727194	     15.97118071	     -0.00000000
      0.55409019	    113.29841824	     30.70342831	     15.95912203	     -0.00000000
      0.55432249	    113.19172938	     30.69166473	     15.94875388	     -0.00000000
      0.55455478	    113.08403284	     30.67969508	     15.93826599	     -0.00000000
      0.55483884	    112.95158417	     30.66495115	     15.92527139	     -0.00000000
      0.55512290	    112.81784429	     30.64995830	     15.91209768	     -0.00000000
      0.55537051	    112.70073070	     30.63683089	     15.90046329	     -0.00000000
      0.55561811	    112.58251411	     30.62347897	     15.88869646	     -0.00000000
      0.55586572	    112.46374754	     30.61005750	     15.87679127	     -0.00000000
      0.55611332	    112.34401833	     30.59644991	     15.86475385	     -0.00000000
      0.55642120	    112.19427910	     30.57940345	     15.84959761	     -0.00000000
      0.55666618	    112.07401796	     30.56561891	     15.83739447	     -0.00000000
      0.55691116	    111.95326573	     30.55177733	     15.82505943	     -0.00000000
      0.55715614	    111.83157383	     30.53775193	     15.81259907	     -0.00000000
      0.55746174	    111.67893336	     30.52013263	     15.79687536	     -0.00000000
      0.55771206	    111.55279527	     30.50548030	     15.78385341	     -0.00000000
      0.55796237	    111.42615921	     30.49077002	     15.77069796	     -0.00000000
      0.55821269	    111.29852874	     30.47586137	     15.75741622	     -0.00000000
      0.55846301	    111.17031656	     30.46086990	     15.74400415	     -0.00000000
      0.55877835	    111.00743585	     30.44171473	     15.72693060	     -0.00000000
      0.55900128	    110.89187668	     30.42813315	     15.71473629	     -0.00000000
      0.55922421	    110.77546254	     30.41437331	     15.70244612	     -0.00000000
      0.55952687	    110.61661058	     30.39556606	     15.68560094	     -0.00000000
      0.55980458	    110.46974298	     30.37809521	     15.66998888	     -0.00000000
      0.56008229	    110.32223812	     30.36053918	     15.65422381	     -0.00000000
      0.56032624	    110.19159965	     30.34489448	     15.64025658	     -0.00000000
      0.56057019	    110.06055705	     30.32920729	     15.62617234	     -0.00000000
      0.56081414	    109.92862477	     30.31334000	     15.61197801	     -0.00000000
      0.56111362	    109.76593224	     30.29375163	     15.59439733	     -0.00000000
      0.56136889	    109.62621038	     30.27684118	     15.57928421	     -0.00000000
      0.56162415	    109.48603745	     30.25987848	     15.56404778	     -0.00000000
      0.56187941	    109.34485998	     30.24270652	     15.54869597	     -0.00000000
      0.56213468	    109.20320440	     30.22547300	     15.53322350	     -0.00000000
      0.56238994	    109.06058833	     30.20804093	     15.51763777	     -0.00000000
      0.56264520	    108.91747240	     30.19053942	     15.50193523	     -0.00000000
      0.56290047	    108.77343551	     30.17284873	     15.48612311	     -0.00000000
      0.56315573	    108.62888149	     30.15508198	     15.47019859	     -0.00000000
      0.56346453	    108.45276374	     30.13332944	     15.45079354	     -0.00000000
      0.56368434	    108.32711176	     30.11782461	     15.43688240	     -0.00000000
      0.56390415	    108.20068243	     30.10215005	     15.42289732	     -0.00000000
      0.56420711	    108.02572424	     30.08042859	     15.40349580	     -0.00000000
      0.56449137	    107.86055113	     30.05984517	     15.38516513	     -0.00000000
      0.56477563	    107.69480764	     30.03918037	     15.36670952	     -0.00000000
      0.56501128	    107.55645827	     30.02184085	     15.35132334	     -0.00000000
      0.56524693	    107.41780825	     30.00446957	     15.33585351	     -0.00000000
      0.56554347	    107.24229239	     29.98238944	     15.31627780	     -0.00000000
      0.56579511	    107.09292420	     29.96359686	     15.29956589	     -0.00000000
      0.56604676	    106.94261387	     29.94459571	     15.28277127	     -0.00000000
      0.56629841	    106.79194432	     29.92554992	     15.26588863	     -0.00000000
      0.56655006	    106.64042537	     29.90631988	     15.24892554	     -0.00000000
      0.56680170	    106.48848767	     29.88702645	     15.23187850	     -0.00000000
      0.56711084	    106.30071278	     29.86308044	     15.21083130	     -0.00000000
      0.56733265	    106.16574080	     29.84588051	     15.19565265	     -0.00000000
      0.56755447	    106.03004190	     29.82851533	     15.18041750	     -0.00000000
      0.56785281	    105.84694189	     29.80505650	     15.15983217	     -0.00000000
      0.56813487	    105.67293413	     29.78268767	     15.14027694	     -0.00000000
      0.56841692	    105.49846268	     29.76024909	     15.12062811	     -0.00000000
      0.56865478	    105.35045988	     29.74112657	     15.10399340	     -0.00000000
      0.56889264	    105.20221677	     29.72197802	     15.08729385	     -0.00000000
      0.56918650	    105.01811518	     29.69810799	     15.06658158	     -0.00000000
      0.56943590	    104.86155486	     29.67780857	     15.04892915	     -0.00000000
      0.56968531	    104.70414903	     29.65731140	     15.03121688	     -0.00000000
      0.56993471	    104.54646856	     29.63677546	     15.01343945	     -0.00000000
      0.57018411	    104.38807038	     29.61607245	     14.99560357	     -0.00000000
      0.57043351	    104.22933606	     29.59530781	     14.97770616	     -0.00000000
      0.57075934	    104.02093297	     29.56793494	     14.95424045	     -0.00000000
      0.57097019	    103.88596533	     29.55021697	     14.93899970	     -0.00000000
      0.57118103	    103.75041180	     29.53235109	     14.92372217	     -0.00000000
      0.57149719	    103.54663832	     29.50544568	     14.90074069	     -0.00000000
      0.57179665	    103.35290326	     29.47978706	     14.87889438	     -0.00000000
      0.57210645	    103.15199870	     29.45313254	     14.85621343	     -0.00000000
      0.57234478	    102.99675583	     29.43244743	     14.83871530	     -0.00000000
      0.57258311	    102.84138003	     29.41173577	     14.82116957	     -0.00000000
      0.57288575	    102.64329499	     29.38522666	     14.79882891	     -0.00000000
      0.57312514	    102.48649171	     29.36423209	     14.78110559	     -0.00000000
      0.57336453	    102.32906011	     29.34306394	     14.76334363	     -0.00000000
      0.57360392	    102.17146460	     29.32185215	     14.74553866	     -0.00000000
      0.57393442	    101.95308459	     29.29233987	     14.72089493	     -0.00000000
      0.57414977	    101.81076495	     29.27310156	     14.70479387	     -0.00000000
      0.57436512	    101.66794725	     29.25371921	     14.68866506	     -0.00000000
      0.57467329	    101.46325413	     29.22588491	     14.66553149	     -0.00000000
      0.57496795	    101.26699061	     29.19910519	     14.64335772	     -0.00000000
      0.57526260	    101.07051321	     29.17225085	     14.62112880	     -0.00000000
      0.57549826	    100.91279829	     29.15059698	     14.60331736	     -0.00000000
      0.57573391	    100.75507307	     29.12892775	     14.58547125	     -0.00000000
      0.57603667	    100.55181363	     29.10089127	     14.56250054	     -0.00000000
      0.57627784	    100.38989734	     29.07853775	     14.54416422	     -0.00000000
      0.57651901	    100.22745163	     29.05601539	     14.52580068	     -0.00000000
      0.57676019	    100.06495376	     29.03345835	     14.50740534	     -0.00000000
      0.57708298	     99.84682796	     29.00305380	     14.48274226	     -0.00000000
      0.57730103	     99.69956564	     28.98251507	     14.46605076	     -0.00000000
      0.57751907	     99.55187702	     28.96183482	     14.44934009	     -0.00000000
      0.57782053	     99.34753110	     28.93316230	     14.42620056	     -0.00000000
      0.57811019	     99.15078145	     28.90545704	     14.40393045	     -0.00000000
      0.57839985	     98.95398299	     28.87769529	     14.38162266	     -0.00000000
      0.57863645	     98.79274691	     28.85484778	     14.36337874	     -0.00000000
      0.57887306	     98.63159144	     28.83199194	     14.34511015	     -0.00000000
      0.57917383	     98.42624504	     28.80275141	     14.32186033	     -0.00000000
      0.57941448	     98.26204055	     28.77934417	     14.30323045	     -0.00000000
      0.57965514	     98.09739626	     28.75577519	     14.28458363	     -0.00000000
      0.57989579	     97.93278744	     28.73217858	     14.26591524	     -0.00000000
      0.58022028	     97.71033908	     28.70015834	     14.24071725	     -0.00000000
      0.58043621	     97.56248278	     28.67885884	     14.22392766	     -0.00000000
      0.58065214	     97.41427280	     28.65742509	     14.20712705	     -0.00000000
      0.58095551	     97.20598207	     28.62723586	     14.18349920	     -0.00000000
      0.58124769	     97.00511507	     28.59802015	     14.16072022	     -0.00000000
      0.58153987	     96.80427753	     28.56874604	     14.13791704	     -0.00000000
      0.58178350	     96.63643849	     28.54417704	     14.11889006	     -0.00000000
      0.58202713	     96.46875413	     28.51960323	     14.09984637	     -0.00000000
      0.58232014	     96.26668191	     28.48986781	     14.07692896	     -0.00000000
      0.58255867	     96.10238306	     28.46566528	     14.05825496	     -0.00000000
      0.58279721	     95.93771805	     28.44130830	     14.03957291	     -0.00000000
      0.58303575	     95.77315617	     28.41692983	     14.02087818	     -0.00000000
      0.58336765	     95.54379782	     28.38281268	     13.99485280	     -0.00000000
      0.58357846	     95.39836615	     28.36116074	     13.97830918	     -0.00000000
      0.58378928	     95.25264383	     28.33938379	     13.96176143	     -0.00000000
      0.58410022	     95.03771524	     28.30718742	     13.93734150	     -0.00000000
      0.58440504	     94.82691013	     28.27550194	     13.91339053	     -0.00000000
      0.58475951	     94.58184950	     28.23856288	     13.88552234	     -0.00000000
      0.58497805	     94.43049529	     28.21564995	     13.86833644	     -0.00000000
      0.58519659	     94.27930957	     28.19273688	     13.85114372	     -0.00000000
      0.58555832	     94.02876211	     28.15461658	     13.82268051	     -0.00000000
      0.58575951	     93.88969126	     28.13343738	     13.80684108	     -0.00000000
      0.58596071	     93.75037403	     28.11214592	     13.79100148	     -0.00000000
      0.58629257	     93.52058857	     28.07693751	     13.76486956	     -0.00000000
      0.58661501	     93.29746397	     28.04265705	     13.73947277	     -0.00000000
      0.58684985	     93.13472617	     28.01755516	     13.72097513	     -0.00000000
      0.58708470	     92.97220822	     27.99245731	     13.70247354	     -0.00000000
      0.58740190	     92.75245481	     27.95839432	     13.67748514	     -0.00000000
      0.58762667	     92.59704153	     27.93427865	     13.65977434	     -0.00000000
      0.58785144	     92.44138891	     27.91003968	     13.64206624	     -0.00000000
      0.58813972	     92.24192776	     27.87892006	     13.61935374	     -0.00000000
      0.58841924	     92.04842541	     27.84863026	     13.59733347	     -0.00000000
      0.58869877	     91.85519644	     27.81833240	     13.57531260	     -0.00000000
      0.58894269	     91.68633438	     27.79175308	     13.55610135	     -0.00000000
      0.58918662	     91.51777364	     27.76519355	     13.53688973	     -0.00000000
      0.58943055	     91.34906991	     27.73852638	     13.51768305	     -0.00000000
      0.58972331	     91.14683944	     27.70650298	     13.49463355	     -0.00000000
      0.58998635	     90.96498322	     27.67760353	     13.47393082	     -0.00000000
      0.59024940	     90.78348155	     27.64872688	     13.45323007	     -0.00000000
      0.59051244	     90.60171263	     27.61969471	     13.43253860	     -0.00000000
      0.59077549	     90.42040997	     27.59071667	     13.41184909	     -0.00000000
      0.59101015	     90.25837497	     27.56471386	     13.39340138	     -0.00000000
      0.59124482	     90.09667184	     27.53874246	     13.37495652	     -0.00000000
      0.59154307	     89.89098874	     27.50559535	     13.35152464	     -0.00000000
      0.59178463	     89.72477835	     27.47877989	     13.33255223	     -0.00000000
      0.59202618	     89.55836038	     27.45183686	     13.31359022	     -0.00000000
      0.59226774	     89.39221817	     27.42490451	     13.29463385	     -0.00000000
      0.59258842	     89.17150003	     27.38900052	     13.26948333	     -0.00000000
      0.59280245	     89.02459752	     27.36508697	     13.25270267	     -0.00000000
      0.59301648	     88.87751667	     27.34106821	     13.23593167	     -0.00000000
      0.59331728	     88.67102057	     27.30728221	     13.21237202	     -0.00000000
      0.59355815	     88.50575949	     27.28017623	     13.19351802	     -0.00000000
      0.59395816	     88.23147925	     27.23505717	     13.16222989	     -0.00000000
      0.59420126	     88.06510464	     27.20763436	     13.14322665	     -0.00000000
      0.59444437	     87.89861582	     27.18010805	     13.12423690	     -0.00000000
      0.59468748	     87.73239879	     27.15258876	     13.10525694	     -0.00000000
      0.59498418	     87.52950319	     27.11889711	     13.08211001	     -0.00000000
      0.59524210	     87.35354072	     27.08964021	     13.06200188	     -0.00000000
      0.59550001	     87.17738711	     27.06024820	     13.04191135	     -0.00000000
      0.59575792	     87.00171400	     27.03091361	     13.02183179	     -0.00000000
      0.59601583	     86.82583747	     27.00144009	     13.00177078	     -0.00000000
      0.59627374	     86.65046670	     26.97203101	     12.98172134	     -0.00000000
      0.59653165	     86.47487898	     26.94247887	     12.96169140	     -0.00000000
      0.59678956	     86.29982320	     26.91299847	     12.94167356	     -0.00000000
      0.59704747	     86.12453563	     26.88337053	     12.92167617	     -0.00000000
      0.59730539	     85.94980712	     26.85382193	     12.90169140	     -0.00000000
      0.59756330	     85.77483066	     26.82412094	     12.88172802	     -0.00000000
      0.59782121	     85.60044140	     26.79450722	     12.86177774	     -0.00000000
      0.59807912	     85.42578662	     26.76473589	     12.84184977	     -0.00000000
      0.59833703	     85.25174827	     26.73506011	     12.82193537	     -0.00000000
      0.59859494	     85.07742538	     26.70522108	     12.80204419	     -0.00000000
      0.59885285	     84.90374928	     26.67548623	     12.78216701	     -0.00000000
      0.59908384	     84.74796336	     26.64871737	     12.76438491	     -0.00000000
      0.59931483	     84.59258594	     26.62200032	     12.74661571	     -0.00000000
      0.59961962	     84.38754158	     26.58663955	     12.72319654	     -0.00000000
      0.59985661	     84.22856764	     26.55919767	     12.70500337	     -0.00000000
      0.60009359	     84.06947838	     26.53165357	     12.68683022	     -0.00000000
      0.60033058	     83.91071160	     26.50413304	     12.66867289	     -0.00000000
      0.60063188	     83.70891314	     26.46905989	     12.64561539	     -0.00000000
      0.60088924	     83.53701066	     26.43914656	     12.62594167	     -0.00000000
      0.60114659	     83.36498191	     26.40911539	     12.60629274	     -0.00000000
      0.60140394	     83.19347974	     26.37915403	     12.58666230	     -0.00000000
      0.60166129	     83.02184713	     26.34907360	     12.56705732	     -0.00000000
      0.60191865	     82.85075416	     26.31906676	     12.54747131	     -0.00000000
      0.60217600	     82.67952628	     26.28893955	     12.52791138	     -0.00000000
      0.60243335	     82.50885110	     26.25888973	     12.50837091	     -0.00000000
      0.60269071	     82.33803625	     26.22871819	     12.48885714	     -0.00000000
      0.60294806	     82.16778720	     26.19862786	     12.46936329	     -0.00000000
      0.60320541	     81.99739343	     26.16841438	     12.44989675	     -0.00000000
      0.60346276	     81.82757856	     26.13828596	     12.43045057	     -0.00000000
      0.60372012	     81.65761367	     26.10803292	     12.41103229	     -0.00000000
      0.60397747	     81.48824078	     26.07786878	     12.39163480	     -0.00000000
      0.60423482	     81.31871231	     26.04757849	     12.37226579	     -0.00000000
      0.60449217	     81.14978894	     26.01738099	     12.35291798	     -0.00000000
      0.60474953	     80.98070419	     25.98705574	     12.33359923	     -0.00000000
      0.60500688	     80.81223763	     25.95682716	     12.31430208	     -0.00000000
      0.60526423	     80.64360368	     25.92646919	     12.29503454	     -0.00000000
      0.60552159	     80.47560100	     25.89621180	     12.27578897	     -0.00000000
      0.60577894	     80.30742468	     25.86582334	     12.25657357	     -0.00000000
      0.60603629	     80.13989268	     25.83553935	     12.23738051	     -0.00000000
      0.60629364	     79.97218063	     25.80512255	     12.21821814	     -0.00000000
      0.60655100	     79.80512590	     25.77481415	     12.19907848	     -0.00000000
      0.60680835	     79.63788451	     25.74437117	     12.17997003	     -0.00000000
      0.60706570	     79.47131341	     25.71404049	     12.16088463	     -0.00000000
      0.60732305	     79.30454890	     25.68357342	     12.14183094	     -0.00000000
      0.60758041	     79.13846755	     25.65322257	     12.12280065	     -0.00000000
      0.60783776	     78.97218591	     25.62273350	     12.10380255	     -0.00000000
      0.60809511	     78.80660025	     25.59236453	     12.08482817	     -0.00000000
      0.60835247	     78.64080729	     25.56185549	     12.06588648	     -0.00000000
      0.60860982	     78.47572302	     25.53147043	     12.04696881	     -0.00000000
      0.60886717	     78.31042435	     25.50094343	     12.02808430	     -0.00000000
      0.60912452	     78.14584699	     25.47054427	     12.00922412	     -0.00000000
      0.60935546	     77.99799144	     25.44314826	     11.99232797	     -0.00000000
      0.60958641	     77.85059738	     25.41582097	     11.97545288	     -0.00000000
      0.60989499	     77.65371066	     25.37922369	     11.95294376	     -0.00000000
      0.61012598	     77.50686139	     25.35190651	     11.93611989	     -0.00000000
      0.61035696	     77.35995611	     25.32450910	     11.91932251	     -0.00000000
      0.61058795	     77.21338911	     25.29714524	     11.90254798	     -0.00000000
      0.61089238	     77.02039913	     25.26103496	     11.88047808	     -0.00000000
      0.61116285	     76.84947800	     25.22901533	     11.86090392	     -0.00000000
      0.61143331	     76.67847764	     25.19688551	     11.84136686	     -0.00000000
      0.61166649	     76.53167063	     25.16929326	     11.82454722	     -0.00000000
      0.61189966	     76.38478216	     25.14161280	     11.80775564	     -0.00000000
      0.61213283	     76.23826868	     25.11397588	     11.79098795	     -0.00000000
      0.61243361	     76.04943490	     25.07827675	     11.76939779	     -0.00000000
      0.61269819	     75.88387250	     25.04694253	     11.75043918	     -0.00000000
      0.61296277	     75.71824634	     25.01550713	     11.73151700	     -0.00000000
      0.61322734	     75.55332448	     24.98419230	     11.71262423	     -0.00000000
      0.61345399	     75.41190980	     24.95726157	     11.69647039	     -0.00000000
      0.61368063	     75.27095130	     24.93040203	     11.68033893	     -0.00000000
      0.61400240	     75.07092961	     24.89219438	     11.65748156	     -0.00000000
      0.61422297	     74.93435615	     24.86608899	     11.64183933	     -0.00000000
      0.61444354	     74.79773611	     24.83991321	     11.62622308	     -0.00000000
      0.61473095	     74.62013174	     24.80583998	     11.60590937	     -0.00000000
      0.61500338	     74.45204008	     24.77352730	     11.58669280	     -0.00000000
      0.61534774	     74.24018703	     24.73273866	     11.56245299	     -0.00000000
      0.61557006	     74.10346386	     24.70634684	     11.54683658	     -0.00000000
      0.61579238	     73.96712966	     24.68001005	     11.53124308	     -0.00000000
      0.61609937	     73.77906085	     24.64360308	     11.50975302	     -0.00000000
      0.61636296	     73.61813243	     24.61241579	     11.49133666	     -0.00000000
      0.61662655	     73.45716153	     24.58113618	     11.47295832	     -0.00000000
      0.61689014	     73.29688328	     24.54997675	     11.45461147	     -0.00000000
      0.61712087	     73.15647716	     24.52260499	     11.43858380	     -0.00000000
      0.61735160	     73.01654445	     24.49530903	     11.42258096	     -0.00000000
      0.61766671	     72.82554160	     24.45796239	     11.40077226	     -0.00000000
      0.61788991	     72.69080108	     24.43159997	     11.38535234	     -0.00000000
      0.61811311	     72.55602219	     24.40516976	     11.36996028	     -0.00000000
      0.61839595	     72.38566455	     24.37172143	     11.35049138	     -0.00000000
      0.61867194	     72.21968001	     24.33906723	     11.33153460	     -0.00000000
      0.61894794	     72.05416589	     24.30646285	     11.31261607	     -0.00000000
      0.61920792	     71.89837436	     24.27570626	     11.29483284	     -0.00000000
      0.61946790	     71.74309139	     24.24502059	     11.27708296	     -0.00000000
      0.61972788	     71.58787636	     24.21427865	     11.25937046	     -0.00000000
      0.61998786	     71.43320217	     24.18361731	     11.24169126	     -0.00000000
      0.62024784	     71.27856399	     24.15289082	     11.22404992	     -0.00000000
      0.62050782	     71.12450316	     24.12225586	     11.20644177	     -0.00000000
      0.62076780	     70.97044181	     24.09154552	     11.18887200	     -0.00000000
      0.62102778	     70.81699906	     24.06093902	     11.17133527	     -0.00000000
      0.62128776	     70.66351411	     24.03024544	     11.15383748	     -0.00000000
      0.62154774	     70.51069440	     23.99966955	     11.13637252	     -0.00000000
      0.62180773	     70.35778500	     23.96899320	     11.11894709	     -0.00000000
      0.62206771	     70.20559350	     23.93845015	     11.10155423	     -0.00000000
      0.62230052	     70.06920389	     23.91100657	     11.08601256	     -0.00000000
      0.62253334	     69.93330309	     23.88364504	     11.07049792	     -0.00000000
      0.62284548	     69.75120841	     23.84689969	     11.04974563	     -0.00000000
      0.62306923	     69.62124734	     23.82065890	     11.03489978	     -0.00000000
      0.62329297	     69.49125511	     23.79435469	     11.02008326	     -0.00000000
      0.62357398	     69.32843999	     23.76137027	     11.00151258	     -0.00000000
      0.62384819	     69.16981481	     23.72917461	     10.98343268	     -0.00000000
      0.62412241	     69.01165864	     23.69703355	     10.96539265	     -0.00000000
      0.62438531	     68.86017569	     23.66618532	     10.94813709	     -0.00000000
      0.62464821	     68.70921299	     23.63541347	     10.93091760	     -0.00000000
      0.62491111	     68.55832508	     23.60458928	     10.91373805	     -0.00000000
      0.62517401	     68.40802207	     23.57386058	     10.89659417	     -0.00000000
      0.62543691	     68.25772171	     23.54305905	     10.87949098	     -0.00000000
      0.62569981	     68.10809010	     23.51237768	     10.86242292	     -0.00000000
      0.62596271	     67.95836704	     23.48159663	     10.84539648	     -0.00000000
      0.62622561	     67.80942144	     23.45096761	     10.82840441	     -0.00000000
      0.62644890	     67.68278167	     23.42485690	     10.81400593	     -0.00000000
      0.62667219	     67.55660906	     23.39882901	     10.79963313	     -0.00000000
      0.62697261	     67.38702140	     23.36377682	     10.78034068	     -0.00000000
      0.62723436	     67.23984938	     23.33332916	     10.76357077	     -0.00000000
      0.62749610	     67.09265096	     23.30280240	     10.74684191	     -0.00000000
      0.62775785	     66.94614228	     23.27240411	     10.73014822	     -0.00000000
      0.62801960	     66.79953011	     23.24190480	     10.71349634	     -0.00000000
      0.62828134	     66.65369397	     23.21155935	     10.69687905	     -0.00000000
      0.62850754	     66.52753279	     23.18524026	     10.68255264	     -0.00000000
      0.62873374	     66.40185224	     23.15900772	     10.66825296	     -0.00000000
      0.62906261	     66.21926361	     23.12081433	     10.64751678	     -0.00000000
      0.62927490	     66.10197706	     23.09626857	     10.63416066	     -0.00000000
      0.62948719	     65.98464594	     23.07166390	     10.62083204	     -0.00000000
      0.62978396	     65.82104544	     23.03731282	     10.60224206	     -0.00000000
      0.63019481	     65.59513642	     22.98977780	     10.57658865	     -0.00000000
      0.63042558	     65.46878213	     22.96315849	     10.56221965	     -0.00000000
      0.63065635	     65.34245709	     22.93649396	     10.54788262	     -0.00000000
      0.63094282	     65.18611257	     22.90345566	     10.53012590	     -0.00000000
      0.63121417	     65.03826593	     22.87215613	     10.51335086	     -0.00000000
      0.63148551	     64.89091644	     22.84092705	     10.49661647	     -0.00000000
      0.63174688	     64.74911319	     22.81081380	     10.48053896	     -0.00000000
      0.63200824	     64.60785195	     22.78078973	     10.46449862	     -0.00000000
      0.63226960	     64.46665919	     22.75071780	     10.44849925	     -0.00000000
      0.63253096	     64.32605230	     22.72074818	     10.43253678	     -0.00000000
      0.63279233	     64.18546669	     22.69071741	     10.41661574	     -0.00000000
      0.63305369	     64.04551874	     22.66080436	     10.40073127	     -0.00000000
      0.63331505	     63.90553622	     22.63081436	     10.38488872	     -0.00000000
      0.63357641	     63.76625247	     22.60096020	     10.36908235	     -0.00000000
      0.63383778	     63.62686816	     22.57101036	     10.35331847	     -0.00000000
      0.63409914	     63.48825462	     22.54121764	     10.33759029	     -0.00000000
      0.63433025	     63.36556216	     22.51478263	     10.32371824	     -0.00000000
      0.63456136	     63.24337834	     22.48844350	     10.30987489	     -0.00000000
      0.63488027	     63.07488744	     22.45204572	     10.29082531	     -0.00000000
      0.63509977	     62.95952328	     22.42711225	     10.27774574	     -0.00000000
      0.63531926	     62.84411133	     22.40211881	     10.26469605	     -0.00000000
      0.63560659	     62.69347766	     22.36946107	     10.24765450	     -0.00000000
      0.63584754	     62.56742395	     22.34209112	     10.23340077	     -0.00000000
      0.63622120	     62.37241240	     22.29967378	     10.21136313	     -0.00000000
      0.63646992	     62.24316932	     22.27152971	     10.19673699	     -0.00000000
      0.63671865	     62.11394026	     22.24333142	     10.18214873	     -0.00000000
      0.63696738	     61.98521340	     22.21522065	     10.16759465	     -0.00000000
      0.63724417	     61.84207382	     22.18390262	     10.15144184	     -0.00000000
      0.63752097	     61.69958809	     22.15270268	     10.13533119	     -0.00000000
      0.63775745	     61.57782156	     22.12598048	     10.12160499	     -0.00000000
      0.63799392	     61.45656946	     22.09935559	     10.10790931	     -0.00000000
      0.63831021	     61.29448018	     22.06368898	     10.08964394	     -0.00000000
      0.63852859	     61.18318912	     22.03918961	     10.07706451	     -0.00000000
      0.63874697	     61.07183803	     22.01462896	     10.06451488	     -0.00000000
      0.63903560	     60.92510835	     21.98222879	     10.04796938	     -0.00000000
      0.63931136	     60.78523659	     21.95129377	     10.03220701	     -0.00000000
      0.63968341	     60.59720386	     21.90964385	     10.01101050	     -0.00000000
      0.63991585	     60.47992001	     21.88361427	      9.99780989	     -0.00000000
      0.64019621	     60.33895262	     21.85229721	      9.98192853	     -0.00000000
      0.64046822	     60.20239031	     21.82190515	      9.96656478	     -0.00000000
      0.64074022	     60.06637151	     21.79160430	      9.95124265	     -0.00000000
      0.64101223	     59.93041722	     21.76125586	      9.93596566	     -0.00000000
      0.64128424	     59.79519169	     21.73105282	      9.92072899	     -0.00000000
      0.64151444	     59.68064994	     21.70541119	      9.90787089	     -0.00000000
      0.64174463	     59.56661848	     21.67987061	      9.89504177	     -0.00000000
      0.64207148	     59.40481091	     21.64355531	      9.87688168	     -0.00000000
      0.64228502	     59.29971724	     21.61995874	      9.86504785	     -0.00000000
      0.64249856	     59.19455151	     21.59630114	      9.85324264	     -0.00000000
      0.64279507	     59.04895954	     21.56351130	      9.83689453	     -0.00000000
      0.64317984	     58.86055337	     21.52099856	      9.81575705	     -0.00000000
      0.64343054	     58.73837777	     21.49339836	      9.80203022	     -0.00000000
      0.64368123	     58.61620633	     21.46574486	      9.78834209	     -0.00000000
      0.64393192	     58.49456024	     21.43818950	      9.77468900	     -0.00000000
      0.64420646	     58.36143308	     21.40797708	      9.75978092	     -0.00000000
      0.64448100	     58.22896469	     21.37789113	      9.74491468	     -0.00000000
      0.64472178	     58.11274184	     21.35143884	      9.73191522	     -0.00000000
      0.64496255	     57.99706282	     21.32509492	      9.71894769	     -0.00000000
      0.64527153	     57.84867067	     21.29123222	      9.70235895	     -0.00000000
      0.64549471	     57.74212662	     21.26690867	      9.69040878	     -0.00000000
      0.64571789	     57.63550784	     21.24252128	      9.67848978	     -0.00000000
      0.64600088	     57.50078430	     21.21167382	      9.66341746	     -0.00000000
      0.64627202	     57.37196712	     21.18213178	      9.64902084	     -0.00000000
      0.64661090	     57.21163281	     21.14531585	      9.63108659	     -0.00000000
      0.64684422	     57.10131799	     21.11993429	      9.61877932	     -0.00000000
      0.64707754	     56.99146751	     21.09464229	      9.60650237	     -0.00000000
      0.64737400	     56.85204501	     21.06248607	      9.59094986	     -0.00000000
      0.64767047	     56.71339522	     21.03048161	      9.57544617	     -0.00000000
      0.64788280	     56.61394837	     21.00747315	      9.56437664	     -0.00000000
      0.64809512	     56.51496921	     20.98456348	      9.55333168	     -0.00000000
      0.64840313	     56.37158935	     20.95132295	      9.53735782	     -0.00000000
      0.64867899	     56.24380924	     20.92167074	      9.52309589	     -0.00000000
      0.64892079	     56.13176007	     20.89561522	      9.51063397	     -0.00000000
      0.64916259	     56.02026342	     20.86967277	      9.49820429	     -0.00000000
      0.64947119	     55.87799672	     20.83650449	      9.48239192	     -0.00000000
      0.64969465	     55.77563983	     20.81263043	      9.47097490	     -0.00000000
      0.64991810	     55.67319684	     20.78869126	      9.45958904	     -0.00000000
      0.65020124	     55.54386168	     20.75843718	      9.44520285	     -0.00000000
      0.65047270	     55.42012152	     20.72944646	      9.43145461	     -0.00000000
      0.65081172	     55.26625066	     20.69335178	      9.41434349	     -0.00000000
      0.65104532	     55.16029536	     20.66844779	      9.40259385	     -0.00000000
      0.65127891	     55.05480968	     20.64363714	      9.39087456	     -0.00000000
      0.65157561	     54.92098160	     20.61210666	      9.37603687	     -0.00000000
      0.65187231	     54.78793380	     20.58073382	      9.36124801	     -0.00000000
      0.65208510	     54.69235111	     20.55814425	      9.35067531	     -0.00000000
      0.65229790	     54.59724294	     20.53565724	      9.34012726	     -0.00000000
      0.65260608	     54.45969423	     20.50308369	      9.32489896	     -0.00000000
      0.65288226	     54.33706926	     20.47401648	      9.31129662	     -0.00000000
      0.65312429	     54.22955104	     20.44847850	      9.29941547	     -0.00000000
      0.65336631	     54.12259182	     20.42305788	      9.28756654	     -0.00000000
      0.65367551	     53.98597276	     20.39052409	      9.27248085	     -0.00000000
      0.65389902	     53.88787599	     20.36715307	      9.26160777	     -0.00000000
      0.65412253	     53.78968190	     20.34371571	      9.25076569	     -0.00000000
      0.65440620	     53.66553057	     20.31405261	      9.23704632	     -0.00000000
      0.65467671	     53.54739455	     20.28578315	      9.22400746	     -0.00000000
      0.65501787	     53.39906814	     20.25024441	      9.20762296	     -0.00000000
      0.65525573	     53.29572909	     20.22543677	      9.19624060	     -0.00000000
      0.65549359	     53.19287315	     20.20072712	      9.18488967	     -0.00000000
      0.65578670	     53.06625504	     20.17025736	      9.17094854	     -0.00000000
      0.65607981	     52.94040361	     20.13994645	      9.15705491	     -0.00000000
      0.65629755	     52.84675903	     20.11734356	      9.14676842	     -0.00000000
      0.65651529	     52.75360345	     20.09484770	      9.13650773	     -0.00000000
      0.65682303	     52.62211267	     20.06304292	      9.12205427	     -0.00000000
      0.65709363	     52.50713403	     20.03520610	      9.10938821	     -0.00000000
      0.65736424	     52.39202657	     20.00727823	      9.09676718	     -0.00000000
      0.65760511	     52.29031945	     19.98259275	      9.08556573	     -0.00000000
      0.65784598	     52.18847786	     19.95782598	      9.07440010	     -0.00000000
      0.65808685	     52.08713865	     19.93316312	      9.06326656	     -0.00000000
      0.65837636	     51.96544499	     19.90349612	      9.04993080	     -0.00000000
      0.65866586	     51.84450616	     19.87398807	      9.03664121	     -0.00000000
      0.65888799	     51.75156799	     19.85126422	      9.02647990	     -0.00000000
      0.65911011	     51.65913196	     19.82865096	      9.01634541	     -0.00000000
      0.65941577	     51.53207412	     19.79751695	      9.00244703	     -0.00000000
      0.65968379	     51.42131694	     19.77035221	      8.99030297	     -0.00000000
      0.65995180	     51.31042646	     19.74309778	      8.97820283	     -0.00000000
      0.66021982	     51.20041151	     19.71604702	      8.96614090	     -0.00000000
      0.66044577	     51.10743273	     19.69313549	      8.95600691	     -0.00000000
      0.66067172	     51.01499044	     19.67034401	      8.94590055	     -0.00000000
      0.66097387	     50.89148335	     19.63984252	      8.93243314	     -0.00000000
      0.66123871	     50.78388601	     19.61324642	      8.92067019	     -0.00000000
      0.66150354	     50.67615368	     19.58656226	      8.90894998	     -0.00000000
      0.66176838	     50.56923799	     19.56006679	      8.89726726	     -0.00000000
      0.66200439	     50.47377685	     19.53636113	      8.88689276	     -0.00000000
      0.66224039	     50.37888225	     19.51278172	      8.87654846	     -0.00000000
      0.66255705	     50.25157522	     19.48108913	      8.86272095	     -0.00000000
      0.66278007	     50.16258791	     19.45892285	      8.85301490	     -0.00000000
      0.66300309	     50.07348410	     19.43668872	      8.84333914	     -0.00000000
      0.66328952	     49.95951324	     19.40821903	      8.83095322	     -0.00000000
      0.66354664	     49.85745149	     19.38268685	      8.81987497	     -0.00000000
      0.66390250	     49.71675267	     19.34743763	      8.80460480	     -0.00000000
      0.66412165	     49.63035874	     19.32576115	      8.79523674	     -0.00000000
      0.66450879	     49.47803755	     19.28747616	      8.77875613	     -0.00000000
      0.66470853	     49.40009470	     19.26787188	      8.77028437	     -0.00000000
      0.66490828	     49.32202391	     19.24820376	      8.76183696	     -0.00000000
      0.66523635	     49.19415389	     19.21594604	      8.74801202	     -0.00000000
      0.66552194	     49.08349667	     19.18799749	      8.73602592	     -0.00000000
      0.66576251	     48.99020321	     19.16438961	      8.72596701	     -0.00000000
      0.66600308	     48.89746766	     19.14090568	      8.71593951	     -0.00000000
      0.66632185	     48.77458685	     19.10972911	      8.70270550	     -0.00000000
      0.66653989	     48.69122596	     19.08856638	      8.69368452	     -0.00000000
      0.66675792	     48.60773031	     19.06733338	      8.68469232	     -0.00000000
      0.66705085	     48.49600130	     19.03888795	      8.67265352	     -0.00000000
      0.66737023	     48.37454029	     19.00791414	      8.65958340	     -0.00000000
      0.66768395	     48.25590442	     18.97762030	      8.64680032	     -0.00000000
      0.66791655	     48.16790287	     18.95510647	      8.63736016	     -0.00000000
      0.66814915	     48.08040797	     18.93270503	      8.62794939	     -0.00000000
      0.66844757	     47.96826055	     18.90394450	      8.61592182	     -0.00000000
      0.66874599	     47.85693363	     18.87536539	      8.60394265	     -0.00000000
      0.66895869	     47.77736428	     18.85489665	      8.59543751	     -0.00000000
      0.66917139	     47.69829192	     18.83454353	      8.58695656	     -0.00000000
      0.66947921	     47.58401888	     18.80508429	      8.57472893	     -0.00000000
      0.66978704	     47.47055121	     18.77579909	      8.56255306	     -0.00000000
      0.66999825	     47.39249386	     18.75561186	      8.55423162	     -0.00000000
      0.67020947	     47.31492404	     18.73553821	      8.54593402	     -0.00000000
      0.67051551	     47.20269776	     18.70645178	      8.53395657	     -0.00000000
      0.67082156	     47.09123483	     18.67752849	      8.52203039	     -0.00000000
      0.67103944	     47.01171746	     18.65685394	      8.51357381	     -0.00000000
      0.67125733	     46.93269463	     18.63629352	      8.50514271	     -0.00000000
      0.67156474	     46.82134822	     18.60727730	      8.49329375	     -0.00000000
      0.67187216	     46.71083447	     18.57844446	      8.48149619	     -0.00000000
      0.67208077	     46.63560871	     18.55877802	      8.47352284	     -0.00000000
      0.67228938	     46.56087373	     18.53922736	      8.46557266	     -0.00000000
      0.67259312	     46.45223367	     18.51076430	      8.45404169	     -0.00000000
      0.67289687	     46.34431021	     18.48245286	      8.44256129	     -0.00000000
      0.67312345	     46.26368141	     18.46126138	      8.43403274	     -0.00000000
      0.67335003	     46.18356343	     18.44018698	      8.42553182	     -0.00000000
      0.67365365	     46.07631923	     18.41193129	      8.41418714	     -0.00000000
      0.67392633	     45.98067868	     18.38670343	      8.40404099	     -0.00000000
      0.67419901	     45.88483761	     18.36137222	      8.39393892	     -0.00000000
      0.67443893	     45.80131234	     18.33927997	      8.38508289	     -0.00000000
      0.67467885	     45.71760183	     18.31709916	      8.37626108	     -0.00000000
      0.67491877	     45.63438662	     18.29502762	      8.36747055	     -0.00000000
      0.67521265	     45.53254885	     18.26797200	      8.35674795	     -0.00000000
      0.67550653	     45.43148991	     18.24109094	      8.34607213	     -0.00000000
      0.67572896	     45.35480719	     18.22065471	      8.33802593	     -0.00000000
      0.67595139	     45.27864380	     18.20033987	      8.33000620	     -0.00000000
      0.67625773	     45.17386522	     18.17234713	      8.31900760	     -0.00000000
      0.67653121	     45.08100434	     18.14750711	      8.30923191	     -0.00000000
      0.67677705	     44.99739019	     18.12509956	      8.30048161	     -0.00000000
      0.67702289	     44.91438125	     18.10283212	      8.29176378	     -0.00000000
      0.67733100	     44.81028733	     18.07485681	      8.28088761	     -0.00000000
      0.67755755	     44.73446722	     18.05446015	      8.27292250	     -0.00000000
      0.67778409	     44.65848647	     18.03398664	      8.26498767	     -0.00000000
      0.67806734	     44.56397348	     18.00848738	      8.25510658	     -0.00000000
      0.67834138	     44.47275211	     17.98383598	      8.24559022	     -0.00000000
      0.67867809	     44.36134381	     17.95368305	      8.23395374	     -0.00000000
      0.67891409	     44.28325675	     17.93250918	      8.22583673	     -0.00000000
      0.67915010	     44.20567185	     17.91144880	      8.21774987	     -0.00000000
      0.67944739	     44.10803190	     17.88490023	      8.20760835	     -0.00000000
      0.67974467	     44.01119704	     17.85853434	      8.19751468	     -0.00000000
      0.67996357	     43.93967359	     17.83902346	      8.19011578	     -0.00000000
      0.68018248	     43.86866752	     17.81963521	      8.18274252	     -0.00000000
      0.68049000	     43.76903829	     17.79238693	      8.17243013	     -0.00000000
      0.68079753	     43.67025632	     17.76533037	      8.16216901	     -0.00000000
      0.68100734	     43.60260641	     17.74676551	      8.15520055	     -0.00000000
      0.68121715	     43.53546006	     17.72832179	      8.14825557	     -0.00000000
      0.68152046	     43.43855150	     17.70166086	      8.13825977	     -0.00000000
      0.68182377	     43.34235755	     17.67515493	      8.12831428	     -0.00000000
      0.68205372	     43.26929943	     17.65498707	      8.12081004	     -0.00000000
      0.68228367	     43.19676934	     17.63494246	      8.11333430	     -0.00000000
      0.68258530	     43.10171496	     17.60862858	      8.10357388	     -0.00000000
      0.68288693	     43.00750965	     17.58250965	      8.09386275	     -0.00000000
      0.68309979	     42.94076618	     17.56397013	      8.08704199	     -0.00000000
      0.68331265	     42.87453678	     17.54555426	      8.08024548	     -0.00000000
      0.68361877	     42.77943455	     17.51906683	      8.07051620	     -0.00000000
      0.68392489	     42.68510722	     17.49275152	      8.06083811	     -0.00000000
      0.68414542	     42.61696682	     17.47370687	      8.05390031	     -0.00000000
      0.68436594	     42.54934061	     17.45478416	      8.04698870	     -0.00000000
      0.68467253	     42.45544056	     17.42846549	      8.03742552	     -0.00000000
      0.68497912	     42.36237740	     17.40233704	      8.02791356	     -0.00000000
      0.68519198	     42.29751548	     17.38409292	      8.02134221	     -0.00000000
      0.68540484	     42.23316492	     17.36597191	      8.01479522	     -0.00000000
      0.68570998	     42.14105980	     17.33999226	      8.00545454	     -0.00000000
      0.68601513	     42.04971212	     17.31418047	      7.99616488	     -0.00000000
      0.68623927	     41.98244014	     17.29513713	      7.98937610	     -0.00000000
      0.68646341	     41.91569038	     17.27621739	      7.98261454	     -0.00000000
      0.68676882	     41.82484007	     17.25042211	      7.97344722	     -0.00000000
      0.68707424	     41.73484017	     17.22482178	      7.96433089	     -0.00000000
      0.68728683	     41.67192822	     17.20689434	      7.95801769	     -0.00000000
      0.68749942	     41.60953243	     17.18909162	      7.95172892	     -0.00000000
      0.68780418	     41.52023104	     17.16356910	      7.94275869	     -0.00000000
      0.68810894	     41.43168038	     17.13821295	      7.93383965	     -0.00000000
      0.68833502	     41.36581927	     17.11931987	      7.92725813	     -0.00000000
      0.68856110	     41.30048648	     17.10055181	      7.92070448	     -0.00000000
      0.68886558	     41.21259329	     17.07525836	      7.91192446	     -0.00000000
      0.68917007	     41.12555334	     17.05016124	      7.90319542	     -0.00000000
      0.68938357	     41.06425128	     17.03245422	      7.89710719	     -0.00000000
      0.68959707	     41.00347004	     17.01487318	      7.89104377	     -0.00000000
      0.68990215	     40.91676026	     16.98974863	      7.88242507	     -0.00000000
      0.69020722	     40.83081205	     16.96479368	      7.87385798	     -0.00000000
      0.69043245	     40.76717819	     16.94628467	      7.86756816	     -0.00000000
      0.69065767	     40.70407419	     16.92790142	      7.86130622	     -0.00000000
      0.69096257	     40.61874372	     16.90299846	      7.85287553	     -0.00000000
      0.69126747	     40.53426439	     16.87829121	      7.84449636	     -0.00000000
      0.69148187	     40.47459255	     16.86080912	      7.83863719	     -0.00000000
      0.69169628	     40.41544469	     16.84345372	      7.83280327	     -0.00000000
      0.69200141	     40.33140228	     16.81874948	      7.82454614	     -0.00000000
      0.69230654	     40.24812805	     16.79421678	      7.81634106	     -0.00000000
      0.69253168	     40.18649478	     16.77602739	      7.81032191	     -0.00000000
      0.69275683	     40.12539445	     16.75796469	      7.80433087	     -0.00000000
      0.69306174	     40.04274556	     16.73348656	      7.79626429	     -0.00000000
      0.69336664	     39.96094677	     16.70920375	      7.78824973	     -0.00000000
      0.69358204	     39.90289401	     16.69194099	      7.78262114	     -0.00000000
      0.69379744	     39.84536906	     16.67480572	      7.77701834	     -0.00000000
      0.69410267	     39.76398461	     16.65051830	      7.76912495	     -0.00000000
      0.69440790	     39.68337686	     16.62640466	      7.76128416	     -0.00000000
      0.69463274	     39.62380232	     16.60855179	      7.75554363	     -0.00000000
      0.69485759	     39.56476365	     16.59082637	      7.74983146	     -0.00000000
      0.69516256	     39.48478220	     16.56676741	      7.74213084	     -0.00000000
      0.69546753	     39.40564893	     16.54290287	      7.73448290	     -0.00000000
      0.69568403	     39.34920672	     16.52585301	      7.72908719	     -0.00000000
      0.69590053	     39.29329631	     16.50893137	      7.72371789	     -0.00000000
      0.69620583	     39.21458371	     16.48506256	      7.71619327	     -0.00000000
      0.69651112	     39.13665693	     16.46136978	      7.70872193	     -0.00000000
      0.69673566	     39.07913829	     16.44385154	      7.70326232	     -0.00000000
      0.69696020	     39.02215869	     16.42646151	      7.69783140	     -0.00000000
      0.69726520	     38.94486041	     16.40282369	      7.69050222	     -0.00000000
      0.69757019	     38.86840801	     16.37937918	      7.68322650	     -0.00000000
      0.69778790	     38.81357392	     16.36253650	      7.67806721	     -0.00000000
      0.69800561	     38.75927590	     16.34582273	      7.67293505	     -0.00000000
      0.69831092	     38.68325287	     16.32237468	      7.66578526	     -0.00000000
      0.69861623	     38.60802530	     16.29910497	      7.65868956	     -0.00000000
      0.69884049	     38.55255690	     16.28191792	      7.65351345	     -0.00000000
      0.69906474	     38.49763096	     16.26485986	      7.64836643	     -0.00000000
      0.69936971	     38.42303442	     16.24164528	      7.64141517	     -0.00000000
      0.69967468	     38.34928119	     16.21862273	      7.63451827	     -0.00000000
      0.69989370	     38.29605811	     16.20198203	      7.62960017	     -0.00000000
      0.70011272	     38.24337577	     16.18547096	      7.62471005	     -0.00000000
      0.70041797	     38.17006592	     16.16244694	      7.61794247	     -0.00000000
      0.70072323	     38.09756143	     16.13960351	      7.61122994	     -0.00000000
      0.70094727	     38.04412888	     16.12274070	      7.60633972	     -0.00000000
      0.70117131	     37.99124259	     16.10600767	      7.60147911	     -0.00000000
      0.70147620	     37.91936960	     16.08321872	      7.59491337	     -0.00000000
      0.70178108	     37.84833741	     16.06062038	      7.58840305	     -0.00000000
      0.70200147	     37.79673910	     16.04417875	      7.58373277	     -0.00000000
      0.70222187	     37.74568660	     16.02786749	      7.57909144	     -0.00000000
      0.70252699	     37.67511887	     16.00527175	      7.57271480	     -0.00000000
      0.70283211	     37.60536624	     15.98285870	      7.56639429	     -0.00000000
      0.70305606	     37.55394324	     15.96630832	      7.56179207	     -0.00000000
      0.70328002	     37.50307078	     15.94988854	      7.55722011	     -0.00000000
      0.70358476	     37.43394526	     15.92752747	      7.55104863	     -0.00000000
      0.70388951	     37.36565862	     15.90535568	      7.54493380	     -0.00000000
      0.70411128	     37.31571579	     15.88911459	      7.54052045	     -0.00000000
      0.70433306	     37.26632427	     15.87300464	      7.53613714	     -0.00000000
      0.70463796	     37.19853009	     15.85084160	      7.53016129	     -0.00000000
      0.70494285	     37.13155995	     15.82886302	      7.52424285	     -0.00000000
      0.70516693	     37.08210935	     15.81260826	      7.51993078	     -0.00000000
      0.70539100	     37.03321411	     15.79648496	      7.51564979	     -0.00000000
      0.70569555	     36.96686063	     15.77455346	      7.50988245	     -0.00000000
      0.70600009	     36.90134540	     15.75281015	      7.50417315	     -0.00000000
      0.70622318	     36.85310829	     15.73677661	      7.50002853	     -0.00000000
      0.70644628	     36.80542837	     15.72087503	      7.49591516	     -0.00000000
      0.70675086	     36.74043688	     15.69914770	      7.49035081	     -0.00000000
      0.70705544	     36.67627712	     15.67760612	      7.48484535	     -0.00000000
      0.70727991	     36.62875921	     15.66162745	      7.48082663	     -0.00000000
      0.70750437	     36.58180207	     15.64578110	      7.47684002	     -0.00000000
      0.70780865	     36.51824552	     15.62428012	      7.47148791	     -0.00000000
      0.70811294	     36.45552833	     15.60296663	      7.46619545	     -0.00000000
      0.70833722	     36.40905975	     15.58715134	      7.46233341	     -0.00000000
      0.70856151	     36.36315456	     15.57146885	      7.45850393	     -0.00000000
      0.70886573	     36.30098964	     15.55017772	      7.45336256	     -0.00000000
      0.70916995	     36.23966277	     15.52907311	      7.44828176	     -0.00000000
      0.70939505	     36.19404881	     15.51335248	      7.44456205	     -0.00000000
      0.70962015	     36.14900161	     15.49776505	      7.44087569	     -0.00000000
      0.70992412	     36.08826795	     15.47669502	      7.43595134	     -0.00000000
      0.71022810	     36.02837648	     15.45581214	      7.43108847	     -0.00000000
      0.71045345	     35.98373734	     15.44022480	      7.42752366	     -0.00000000
      0.71067880	     35.93966807	     15.42477112	      7.42399287	     -0.00000000
      0.71098263	     35.88035031	     15.40391458	      7.41928708	     -0.00000000
      0.71128646	     35.82187596	     15.38324491	      7.41464379	     -0.00000000
      0.71151239	     35.77815822	     15.36776934	      7.41123215	     -0.00000000
      0.71173832	     35.73501374	     15.35242785	      7.40785532	     -0.00000000
      0.71204193	     35.67713048	     15.33178879	      7.40337280	     -0.00000000
      0.71234554	     35.62009342	     15.31133677	      7.39895385	     -0.00000000
      0.71257191	     35.57733273	     15.29598243	      7.39570111	     -0.00000000
      0.71279827	     35.53514873	     15.28076263	      7.39248399	     -0.00000000
      0.71310169	     35.47870008	     15.26033843	      7.38822808	     -0.00000000
      0.71340511	     35.42309980	     15.24010122	      7.38403687	     -0.00000000
      0.71363198	     35.38129148	     15.22486313	      7.38094573	     -0.00000000
      0.71385886	     35.34006342	     15.20976002	      7.37789109	     -0.00000000
      0.71416206	     35.28505929	     15.18955142	      7.37386615	     -0.00000000
      0.71446526	     35.23090606	     15.16952982	      7.36990711	     -0.00000000
      0.71469264	     35.19006249	     15.15440894	      7.36698182	     -0.00000000
      0.71492001	     35.14980285	     15.13942349	      7.36409394	     -0.00000000
      0.71522299	     35.09624935	     15.11942972	      7.36030423	     -0.00000000
      0.71552597	     35.04354922	     15.09962291	      7.35658169	     -0.00000000
      0.71575387	     35.00367738	     15.08461804	      7.35382628	     -0.00000000
      0.71598176	     34.96439328	     15.06974906	      7.35110927	     -0.00000000
      0.71628451	     34.91229846	     15.04996993	      7.34755942	     -0.00000000
      0.71658726	     34.86105960	     15.03037772	      7.34407808	     -0.00000000
      0.71681568	     34.82216857	     15.01548826	      7.34149696	     -0.00000000
      0.71704410	     34.78386920	     15.00073514	      7.33895528	     -0.00000000
      0.71734661	     34.73324104	     14.98117029	      7.33565013	     -0.00000000
      0.71764912	     34.68347146	     14.96179230	      7.33241488	     -0.00000000
      0.71787809	     34.64557042	     14.94701747	      7.33001271	     -0.00000000
      0.71810705	     34.60826509	     14.93237945	      7.32765105	     -0.00000000
      0.71840931	     34.55911203	     14.91302857	      7.32459568	     -0.00000000
      0.71871156	     34.51082023	     14.89386448	      7.32161168	     -0.00000000
      0.71894109	     34.47391883	     14.87920348	      7.31939335	     -0.00000000
      0.71917062	     34.43761735	     14.86467977	      7.31721668	     -0.00000000
      0.71947260	     34.38994821	     14.84554257	      7.31441640	     -0.00000000
      0.71977459	     34.34314306	     14.82659206	      7.31168903	     -0.00000000
      0.72000469	     34.30725143	     14.81204406	      7.30965970	     -0.00000000
      0.72023480	     34.27196406	     14.79763382	      7.30767324	     -0.00000000
      0.72053650	     34.22578803	     14.77871002	      7.30513358	     -0.00000000
      0.72083821	     34.18047877	     14.75997282	      7.30266841	     -0.00000000
      0.72106890	     34.14560748	     14.74553691	      7.30083351	     -0.00000000
      0.72129960	     34.11134494	     14.73123926	      7.29904273	     -0.00000000
      0.72160101	     34.06667159	     14.71252863	      7.29676943	     -0.00000000
      0.72190242	     34.02286782	     14.69400447	      7.29457225	     -0.00000000
      0.72213373	     33.98902790	     14.67967971	      7.29293744	     -0.00000000
      0.72236504	     33.95580139	     14.66549371	      7.29134807	     -0.00000000
      0.72266614	     33.91264064	     14.64699604	      7.28934703	     -0.00000000
      0.72296724	     33.87035233	     14.62868469	      7.28742379	     -0.00000000
      0.72319918	     33.83755528	     14.61447007	      7.28599499	     -0.00000000
      0.72343113	     33.80537647	     14.60039472	      7.28461298	     -0.00000000
      0.72373190	     33.76373862	     14.58210984	      7.28289026	     -0.00000000
      0.72403266	     33.72297608	     14.56401114	      7.28124706	     -0.00000000
      0.72426526	     33.69123387	     14.54990556	      7.28003040	     -0.00000000
      0.72449786	     33.66011489	     14.53593979	      7.27886195	     -0.00000000
      0.72479828	     33.62001058	     14.51786761	      7.27742372	     -0.00000000
      0.72509870	     33.58078446	     14.49998142	      7.27606673	     -0.00000000
      0.72533198	     33.55010949	     14.48598371	      7.27506856	     -0.00000000
      0.72556525	     33.52006296	     14.47212635	      7.27412005	     -0.00000000
      0.72586530	     33.48150317	     14.45426683	      7.27297254	     -0.00000000
      0.72616536	     33.44382446	     14.43659311	      7.27190800	     -0.00000000
      0.72639933	     33.41422961	     14.42270197	      7.27113485	     -0.00000000
      0.72663331	     33.38526858	     14.40895176	      7.27041286	     -0.00000000
      0.72693297	     33.34826463	     14.39130496	      7.26956228	     -0.00000000
      0.72723263	     33.31214464	     14.37384374	      7.26879641	     -0.00000000
      0.72746734	     33.28364321	     14.36005777	      7.26825498	     -0.00000000
      0.72770205	     33.25578122	     14.34641332	      7.26776622	     -0.00000000
      0.72800129	     33.22034474	     14.32897940	      7.26721874	     -0.00000000
      0.72830054	     33.18579507	     14.31173084	      7.26675765	     -0.00000000
      0.72853601	     33.15840079	     14.29804847	      7.26645473	     -0.00000000
      0.72877148	     33.13165181	     14.28450823	      7.26620603	     -0.00000000
      0.72907027	     33.09779476	     14.26728752	      7.26596765	     -0.00000000
      0.72936907	     33.06482729	     14.25025189	      7.26581730	     -0.00000000
      0.72960534	     33.03855432	     14.23667135	      7.26575978	     -0.00000000
      0.72984161	     33.01293275	     14.22323360	      7.26575802	     -0.00000000
      0.73013992	     32.98066736	     14.20622659	      7.26583449	     -0.00000000
      0.73043824	     32.94929427	     14.18940438	      7.26600053	     -0.00000000
      0.73067535	     32.92415711	     14.17592367	      7.26619532	     -0.00000000
      0.73091246	     32.89967776	     14.16258643	      7.26644741	     -0.00000000
      0.73121025	     32.86901657	     14.14579385	      7.26684410	     -0.00000000
      0.73150805	     32.83925030	     14.12918576	      7.26733179	     -0.00000000
      0.73174604	     32.81526381	     14.11580256	      7.26778577	     -0.00000000
      0.73198404	     32.79194185	     14.10256356	      7.26829857	     -0.00000000
      0.73228127	     32.76289771	     14.08598648	      7.26902035	     -0.00000000
      0.73257850	     32.73475093	     14.06959353	      7.26983440	     -0.00000000
      0.73281744	     32.71193025	     14.05630511	      7.27055438	     -0.00000000
      0.73305638	     32.68978119	     14.04316169	      7.27133465	     -0.00000000
      0.73335298	     32.66236724	     14.02680157	      7.27238572	     -0.00000000
      0.73364959	     32.63585290	     14.01062519	      7.27353014	     -0.00000000
      0.73388954	     32.61421336	     13.99742828	      7.27452279	     -0.00000000
      0.73412950	     32.59325296	     13.98437723	      7.27557716	     -0.00000000
      0.73442541	     32.56748269	     13.96823614	      7.27696084	     -0.00000000
      0.73472132	     32.54261402	     13.95227833	      7.27843871	     -0.00000000
      0.73496237	     32.52217102	     13.93916891	      7.27971056	     -0.00000000
      0.73520342	     32.50241522	     13.92620629	      7.28104546	     -0.00000000
      0.73549856	     32.47830255	     13.91028710	      7.28276401	     -0.00000000
      0.73579369	     32.45509309	     13.89455069	      7.28457728	     -0.00000000
      0.73603594	     32.43586192	     13.88152365	      7.28613467	     -0.00000000
      0.73627820	     32.41732668	     13.86864447	      7.28775635	     -0.00000000
      0.73657244	     32.39488610	     13.85295127	      7.28981063	     -0.00000000
      0.73686668	     32.37334984	     13.83744026	      7.29195983	     -0.00000000
      0.73711028	     32.35534540	     13.82448891	      7.29380898	     -0.00000000
      0.73735388	     32.33804646	     13.81168665	      7.29572358	     -0.00000000
      0.73764708	     32.31729328	     13.79622534	      7.29811269	     -0.00000000
      0.73794027	     32.29744487	     13.78094553	      7.30059651	     -0.00000000
      0.73818541	     32.28068116	     13.76806073	      7.30274372	     -0.00000000
      0.73843055	     32.26463371	     13.75532647	      7.30495740	     -0.00000000
      0.73872249	     32.24558460	     13.74010585	      7.30767818	     -0.00000000
      0.73901443	     32.22743967	     13.72506589	      7.31049294	     -0.00000000
      0.73926138	     32.21192901	     13.71223452	      7.31294497	     -0.00000000
      0.73950833	     32.19714706	     13.69955547	      7.31546439	     -0.00000000
      0.73979869	     32.17982097	     13.68458925	      7.31851047	     -0.00000000
      0.74008906	     32.16339693	     13.66980260	      7.32164926	     -0.00000000
      0.74033824	     32.14914839	     13.65700461	      7.32441423	     -0.00000000
      0.74058742	     32.13564370	     13.64436127	      7.32724746	     -0.00000000
      0.74087571	     32.12006374	     13.62967198	      7.33060778	     -0.00000000
      0.74116400	     32.10538125	     13.61516076	      7.33405879	     -0.00000000
      0.74141611	     32.09239762	     13.60236321	      7.33714825	     -0.00000000
      0.74166822	     32.08017762	     13.58972358	      7.34030690	     -0.00000000
      0.74195356	     32.06637501	     13.57535101	      7.34396243	     -0.00000000
      0.74223890	     32.05346101	     13.56115431	      7.34770570	     -0.00000000
      0.74249518	     32.04173233	     13.54829783	      7.35113946	     -0.00000000
      0.74275146	     32.03079607	     13.53560447	      7.35464362	     -0.00000000
      0.74303220	     32.01881884	     13.52162573	      7.35855979	     -0.00000000
      0.74331294	     32.00771336	     13.50781936	      7.36255937	     -0.00000000
      0.74359367	     31.99644790	     13.49388821	      7.36663856	     -0.00000000
      0.74387441	     31.98635724	     13.48021598	      7.37080114	     -0.00000000
      0.74410947	     31.97756855	     13.46860961	      7.37434610	     -0.00000000
      0.74434453	     31.96951095	     13.45715776	      7.37794850	     -0.00000000
      0.74464280	     31.95940234	     13.44257902	      7.38259866	     -0.00000000
      0.74494107	     31.95022832	     13.42817862	      7.38733919	     -0.00000000
      0.74518570	     31.94255395	     13.41625679	      7.39129128	     -0.00000000
      0.74543034	     31.93561009	     13.40448378	      7.39530348	     -0.00000000
      0.74572312	     31.92739139	     13.39033910	      7.40018076	     -0.00000000
      0.74601591	     31.92008954	     13.37636972	      7.40514214	     -0.00000000
      0.74626677	     31.91370199	     13.36429238	      7.40945629	     -0.00000000
      0.74651764	     31.90808124	     13.35237022	      7.41383126	     -0.00000000
      0.74680509	     31.90169581	     13.33864439	      7.41891518	     -0.00000000
      0.74709255	     31.89621647	     13.32509280	      7.42407683	     -0.00000000
      0.74734915	     31.89120703	     13.31288835	      7.42874624	     -0.00000000
      0.74760576	     31.88700391	     13.30084653	      7.43347638	     -0.00000000
      0.74788715	     31.88241214	     13.28756738	      7.43872871	     -0.00000000
      0.74816853	     31.87870565	     13.27445903	      7.44405184	     -0.00000000
      0.74844991	     31.87485684	     13.26122588	      7.44944081	     -0.00000000
      0.74873129	     31.87219166	     13.24824876	      7.45489960	     -0.00000000
      0.74896830	     31.86962148	     13.23715915	      7.45954611	     -0.00000000
      0.74920531	     31.86780141	     13.22622508	      7.46424033	     -0.00000000
      0.74950230	     31.86564033	     13.21247320	      7.47018523	     -0.00000000
      0.74979930	     31.86441704	     13.19889605	      7.47620163	     -0.00000000
      0.75004808	     31.86326366	     13.18741280	      7.48129201	     -0.00000000
      0.75029686	     31.86287227	     13.17608167	      7.48643111	     -0.00000000
      0.75058662	     31.86249732	     13.16282281	      7.49247347	     -0.00000000
      0.75087639	     31.86303844	     13.14973604	      7.49857887	     -0.00000000
      0.75113302	     31.86340867	     13.13803795	      7.50403413	     -0.00000000
      0.75138966	     31.86459135	     13.12650147	      7.50953708	     -0.00000000
      0.75167180	     31.86592012	     13.11374367	      7.51563694	     -0.00000000
      0.75195394	     31.86814194	     13.10115526	      7.52179145	     -0.00000000
      0.75223608	     31.87023126	     13.08844152	      7.52799483	     -0.00000000
      0.75251822	     31.87351574	     13.07598353	      7.53425131	     -0.00000000
      0.75275597	     31.87596148	     13.06532520	      7.53955817	     -0.00000000
      0.75299372	     31.87916768	     13.05482291	      7.54490047	     -0.00000000
      0.75329003	     31.88328726	     13.04168174	      7.55160284	     -0.00000000
      0.75358634	     31.88834071	     13.02871155	      7.55835608	     -0.00000000
      0.75383856	     31.89253021	     13.01756266	      7.56413936	     -0.00000000
      0.75409077	     31.89750525	     13.00656868	      7.56995762	     -0.00000000
      0.75437789	     31.90323608	     12.99398667	      7.57661817	     -0.00000000
      0.75466501	     31.90987613	     12.98157390	      7.58332054	     -0.00000000
      0.75495213	     31.91634578	     12.96902033	      7.59005813	     -0.00000000
      0.75520842	     31.92323789	     12.95805725	      7.59610667	     -0.00000000
      0.75546472	     31.92984226	     12.94693821	      7.60218004	     -0.00000000
      0.75572101	     31.93727063	     12.93598218	      7.60828223	     -0.00000000
      0.75600388	     31.94550097	     12.92381437	      7.61504462	     -0.00000000
      0.75628674	     31.95463078	     12.91181503	      7.62183860	     -0.00000000
      0.75656960	     31.96363284	     12.89968932	      7.62865766	     -0.00000000
      0.75685246	     31.97383704	     12.88781877	      7.63550660	     -0.00000000
      0.75709129	     31.98213227	     12.87763412	      7.64130540	     -0.00000000
      0.75733012	     31.99119691	     12.86760615	      7.64712297	     -0.00000000
      0.75762554	     32.00253097	     12.85514872	      7.65433873	     -0.00000000
      0.75792095	     32.01478866	     12.84285815	      7.66157872	     -0.00000000
      0.75817718	     32.02532282	     12.83209023	      7.66787245	     -0.00000000
      0.75843341	     32.03666708	     12.82148086	      7.67418244	     -0.00000000
      0.75871729	     32.04928034	     12.80965332	      7.68118637	     -0.00000000
      0.75900117	     32.06278783	     12.79799164	      7.68820674	     -0.00000000
      0.75928505	     32.07617170	     12.78620395	      7.69523677	     -0.00000000
      0.75956893	     32.09076606	     12.77467284	      7.70228174	     -0.00000000
      0.75980738	     32.10269539	     12.76482308	      7.70820296	     -0.00000000
      0.76004582	     32.11539335	     12.75512989	      7.71413227	     -0.00000000
      0.76034098	     32.13123490	     12.74307794	      7.72147691	     -0.00000000
      0.76063615	     32.14798446	     12.73118868	      7.72882945	     -0.00000000
      0.76089542	     32.16261005	     12.72063961	      7.73528865	     -0.00000000
      0.76115469	     32.17806067	     12.71025187	      7.74175216	     -0.00000000
      0.76143600	     32.19484878	     12.69890275	      7.74876390	     -0.00000000
      0.76171732	     32.21251553	     12.68771717	      7.75577749	     -0.00000000
      0.76199863	     32.23008709	     12.67641610	      7.76278620	     -0.00000000
      0.76227995	     32.24875660	     12.66534167	      7.76979516	     -0.00000000
      0.76253036	     32.26512821	     12.65533918	      7.77602675	     -0.00000000
      0.76278077	     32.28231053	     12.64549948	      7.78225618	     -0.00000000
      0.76306914	     32.30214936	     12.63409722	      7.78942066	     -0.00000000
      0.76335750	     32.32289460	     12.62286284	      7.79657868	     -0.00000000
      0.76364587	     32.34346195	     12.61148583	      7.80372271	     -0.00000000
      0.76393424	     32.36539308	     12.60040817	      7.81086015	     -0.00000000
      0.76416022	     32.38211742	     12.59153079	      7.81643991	     -0.00000000
      0.76438620	     32.39958312	     12.58280995	      7.82201361	     -0.00000000
      0.76467616	     32.42216599	     12.57158823	      7.82915000	     -0.00000000
      0.76496611	     32.44548375	     12.56048554	      7.83627127	     -0.00000000
      0.76523504	     32.46719558	     12.55013124	      7.84285798	     -0.00000000
      0.76550396	     32.48962661	     12.53990475	      7.84943011	     -0.00000000
      0.76578354	     32.51303112	     12.52921429	      7.85624224	     -0.00000000
      0.76606313	     32.53722334	     12.51866552	      7.86303654	     -0.00000000
      0.76633310	     32.56059643	     12.50840374	      7.86957487	     -0.00000000
      0.76660307	     32.58473947	     12.49828480	      7.87609488	     -0.00000000
      0.76687973	     32.60951000	     12.48784303	      7.88275188	     -0.00000000
      0.76715639	     32.63508107	     12.47754962	      7.88938769	     -0.00000000
      0.76742717	     32.66010004	     12.46739511	      7.89585601	     -0.00000000
      0.76769794	     32.68589856	     12.45738704	      7.90230236	     -0.00000000
      0.76797353	     32.71216653	     12.44712552	      7.90883505	     -0.00000000
      0.76824912	     32.73922974	     12.43701292	      7.91534321	     -0.00000000
      0.76852076	     32.76589236	     12.42696519	      7.92172823	     -0.00000000
      0.76879240	     32.79333273	     12.41706440	      7.92808787	     -0.00000000
      0.76906742	     32.82111621	     12.40696380	      7.93449515	     -0.00000000
      0.76934244	     32.84968570	     12.39701145	      7.94087484	     -0.00000000
      0.76961482	     32.87796513	     12.38707560	      7.94716008	     -0.00000000
      0.76988719	     32.90701695	     12.37728647	      7.95341687	     -0.00000000
      0.77016187	     32.93630885	     12.36733758	      7.95969216	     -0.00000000
      0.77043656	     32.96637659	     12.35753611	      7.96593712	     -0.00000000
      0.77070952	     32.99623807	     12.34771751	      7.97210712	     -0.00000000
      0.77098248	     33.02686466	     12.33804518	      7.97824594	     -0.00000000
      0.77125698	     33.05765001	     12.32824179	      7.98438206	     -0.00000000
      0.77153148	     33.08920058	     12.31858496	      7.99048544	     -0.00000000
      0.77180491	     33.12060630	     12.30888800	      7.99652672	     -0.00000000
      0.77207834	     33.15276842	     12.29933675	      8.00253445	     -0.00000000
      0.77235276	     33.18502716	     12.28967427	      8.00852453	     -0.00000000
      0.77262719	     33.21803999	     12.28015752	      8.01447978	     -0.00000000
      0.77290099	     33.25095049	     12.27058549	      8.02038096	     -0.00000000
      0.77317479	     33.28460734	     12.26115851	      8.02624653	     -0.00000000
      0.77344923	     33.31831464	     12.25163361	      8.03208423	     -0.00000000
      0.77372367	     33.35276429	     12.24225359	      8.03788529	     -0.00000000
      0.77399777	     33.38713874	     12.23280883	      8.04363693	     -0.00000000
      0.77427187	     33.42224832	     12.22350840	      8.04935126	     -0.00000000
      0.77454638	     33.45737460	     12.21411874	      8.05503085	     -0.00000000
      0.77482089	     33.49323078	     12.20487311	      8.06067231	     -0.00000000
      0.77509525	     33.52902702	     12.19555722	      8.06626675	     -0.00000000
      0.77536960	     33.56554607	     12.18638487	      8.07182247	     -0.00000000
      0.77564422	     33.60205718	     12.17712888	      8.07733896	     -0.00000000
      0.77591884	     33.63928495	     12.16801607	      8.08281610	     -0.00000000
      0.77619342	     33.67645934	     12.15883011	      8.08824725	     -0.00000000
      0.77646799	     33.71434314	     12.14978684	      8.09363857	     -0.00000000
      0.77674275	     33.75220064	     12.14066358	      8.09898777	     -0.00000000
      0.77701751	     33.79076068	     12.13168259	      8.10429665	     -0.00000000
      0.77729228	     33.82926781	     12.12262726	      8.10955980	     -0.00000000
      0.77756706	     33.86846995	     12.11371373	      8.11478228	     -0.00000000
      0.77784197	     33.90763143	     12.10472268	      8.11996080	     -0.00000000
      0.77811688	     33.94748044	     12.09587295	      8.12509830	     -0.00000000
      0.77839184	     33.98727293	     12.08694877	      8.13018998	     -0.00000000
      0.77866681	     34.02774503	     12.07816541	      8.13524037	     -0.00000000
      0.77894188	     34.06816447	     12.06930638	      8.14024568	     -0.00000000
      0.77921695	     34.10925547	     12.06058767	      8.14520948	     -0.00000000
      0.77949209	     34.15028376	     12.05179505	      8.15012726	     -0.00000000
      0.77976724	     34.19197523	     12.04314221	      8.15500339	     -0.00000000
      0.78004248	     34.23360333	     12.03441527	      8.15983376	     -0.00000000
      0.78031771	     34.27588606	     12.02582756	      8.16462237	     -0.00000000
      0.78059303	     34.31809824	     12.01716690	      8.16936478	     -0.00000000
      0.78086835	     34.36095618	     12.00864491	      8.17406538	     -0.00000000
      0.78114376	     34.40374062	     12.00005030	      8.17871988	     -0.00000000
      0.78141916	     34.44716172	     11.99159376	      8.18333254	     -0.00000000
      0.78169465	     34.49050350	     11.98306553	      8.18789896	     -0.00000000
      0.78197014	     34.53447257	     11.97467475	      8.19242357	     -0.00000000
      0.78224571	     34.57835823	     11.96621290	      8.19690200	     -0.00000000
      0.78252128	     34.62286156	     11.95788785	      8.20133870	     -0.00000000
      0.78279694	     34.66727621	     11.94949260	      8.20572922	     -0.00000000
      0.78307259	     34.71229861	     11.94123348	      8.21007812	     -0.00000000
      0.78334833	     34.75722774	     11.93290497	      8.21438094	     -0.00000000
      0.78362407	     34.80275442	     11.92471186	      8.21864230	     -0.00000000
      0.78389989	     34.84818279	     11.91645031	      8.22285768	     -0.00000000
      0.78417570	     34.89419820	     11.90832339	      8.22703177	     -0.00000000
      0.78445160	     34.94011052	     11.90012900	      8.23116005	     -0.00000000
      0.78472750	     34.98659903	     11.89206843	      8.23524726	     -0.00000000
      0.78500347	     35.03297951	     11.88394147	      8.23928883	     -0.00000000
      0.78527944	     35.07992501	     11.87594745	      8.24328958	     -0.00000000
      0.78555549	     35.12675763	     11.86788820	      8.24724490	     -0.00000000
      0.78583154	     35.17414371	     11.85996094	      8.25115967	     -0.00000000
      0.78610765	     35.22141202	     11.85196973	      8.25502923	     -0.00000000
      0.78638377	     35.26922180	     11.84410949	      8.25885855	     -0.00000000
      0.78665995	     35.31690893	     11.83618672	      8.26264290	     -0.00000000
      0.78693613	     35.36512507	     11.82839379	      8.26638734	     -0.00000000
      0.78721237	     35.41321361	     11.82053993	      8.27008706	     -0.00000000
      0.78748860	     35.46181813	     11.81281465	      8.27374722	     -0.00000000
      0.78776489	     35.51028996	     11.80503029	      8.27736290	     -0.00000000
      0.78804117	     35.55926405	     11.79737308	      8.28093939	     -0.00000000
      0.78831749	     35.60809995	     11.78965898	      8.28447161	     -0.00000000
      0.78859380	     35.65742356	     11.78207040	      8.28796503	     -0.00000000
      0.78887012	     35.70660258	     11.77442762	      8.29141432	     -0.00000000
      0.78914644	     35.75625363	     11.76690842	      8.29482521	     -0.00000000
      0.78942273	     35.80575168	     11.75933851	      8.29819197	     -0.00000000
      0.78969901	     35.85570452	     11.75188984	      8.30152074	     -0.00000000
      0.78997518	     35.90549108	     11.74439541	      8.30480501	     -0.00000000
      0.79025135	     35.95571286	     11.73701921	      8.30805174	     -0.00000000
      0.79052724	     36.00574234	     11.72960521	      8.31125273	     -0.00000000
      0.79080313	     36.05618360	     11.72230536	      8.31441664	     -0.00000000
      0.79107834	     36.10636711	     11.71498333	      8.31753108	     -0.00000000
      0.79135355	     36.15693173	     11.70776931	      8.32060895	     -0.00000000
      0.79162674	     36.20701010	     11.70057600	      8.32362379	     -0.00000000
      0.79189993	     36.25742193	     11.69347965	      8.32660280	     -0.00000000
      0.79216247	     36.30580198	     11.68664378	      8.32942863	     -0.00000000
      0.79249562	     36.36743123	     11.67804319	      8.33296571	     -0.00000000
      0.79289261	     36.44092925	     11.66782223	      8.33710745	     -0.00000000
      0.79317582	     36.49393791	     11.66070553	      8.34001900	     -0.00000000
      0.79345902	     36.54630160	     11.65341443	      8.34288436	     -0.00000000
      0.79374222	     36.59960616	     11.64640308	      8.34571902	     -0.00000000
      0.79399170	     36.64591224	     11.64005160	      8.34817722	     -0.00000000
      0.79424117	     36.69277597	     11.63387006	      8.35061047	     -0.00000000
      0.79452788	     36.74636812	     11.62670452	      8.35336720	     -0.00000000
      0.79481459	     36.80039502	     11.61968007	      8.35608878	     -0.00000000
      0.79508492	     36.85103697	     11.61298920	      8.35861619	     -0.00000000
      0.79535524	     36.90207506	     11.60642909	      8.36111310	     -0.00000000
      0.79563300	     36.95427579	     11.59963964	      8.36364083	     -0.00000000
      0.79591075	     37.00682393	     11.59297071	      8.36613634	     -0.00000000
      0.79618519	     37.05851894	     11.58633936	      8.36856515	     -0.00000000
      0.79645963	     37.11052009	     11.57981885	      8.37096285	     -0.00000000
      0.79673088	     37.16173110	     11.57334540	      8.37329761	     -0.00000000
      0.79700213	     37.21317709	     11.56696448	      8.37560199	     -0.00000000
      0.79720857	     37.25227597	     11.56211006	      8.37733352	     -0.00000000
      0.79753018	     37.31305094	     11.55454069	      8.37999255	     -0.00000000
      0.79785180	     37.37451143	     11.54720798	      8.38261382	     -0.00000000
      0.79808116	     37.41768247	     11.54181589	      8.38444951	     -0.00000000
      0.79831053	     37.46130868	     11.53657638	      8.38626755	     -0.00000000
      0.79851738	     37.50057249	     11.53184844	      8.38788736	     -0.00000000
      0.79883841	     37.56134803	     11.52450447	      8.39036428	     -0.00000000
      0.79915943	     37.62277193	     11.51739480	      8.39280546	     -0.00000000
      0.79939063	     37.66634183	     11.51211535	      8.39453073	     -0.00000000
      0.79962184	     37.71035185	     11.50698888	      8.39623901	     -0.00000000
      0.79984212	     37.75217580	     11.50209983	      8.39784564	     -0.00000000
      0.80019558	     37.81899260	     11.49422683	      8.40038041	     -0.00000000
      0.80044490	     37.86676837	     11.48889969	      8.40214575	     -0.00000000
      0.80069422	     37.91388687	     11.48342086	      8.40388016	     -0.00000000
      0.80094354	     37.96129455	     11.47806136	      8.40559383	     -0.00000000
      0.80118273	     38.00663063	     11.47291359	      8.40721420	     -0.00000000
      0.80152768	     38.07183558	     11.46550210	      8.40951141	     -0.00000000
      0.80181798	     38.12723151	     11.45947260	      8.41141614	     -0.00000000
      0.80207268	     38.17514189	     11.45403087	      8.41305451	     -0.00000000
      0.80232738	     38.22350404	     11.44876186	      8.41467430	     -0.00000000
      0.80261112	     38.27698918	     11.44283276	      8.41644730	     -0.00000000
      0.80289487	     38.33076482	     11.43704348	      8.41819503	     -0.00000000
      0.80316730	     38.38201612	     11.43143127	      8.41984253	     -0.00000000
      0.80343973	     38.43351424	     11.42594440	      8.42146715	     -0.00000000
      0.80371243	     38.48475332	     11.42042030	      8.42306468	     -0.00000000
      0.80398512	     38.53615057	     11.41499872	      8.42463894	     -0.00000000
      0.80421695	     38.57968297	     11.41038933	      8.42595606	     -0.00000000
      0.80456292	     38.64437168	     11.40351149	      8.42788582	     -0.00000000
      0.80483884	     38.69648013	     11.39824457	      8.42940280	     -0.00000000
      0.80511476	     38.74772591	     11.39279512	      8.43088590	     -0.00000000
      0.80539067	     38.79961637	     11.38759448	      8.43235219	     -0.00000000
      0.80566659	     38.85076560	     11.38224834	      8.43378650	     -0.00000000
      0.80594251	     38.90243397	     11.37711753	      8.43520326	     -0.00000000
      0.80621842	     38.95346444	     11.37187305	      8.43658978	     -0.00000000
      0.80649434	     39.00490583	     11.36681534	      8.43795818	     -0.00000000
      0.80676737	     39.05527220	     11.36172696	      8.43928407	     -0.00000000
      0.80704040	     39.10592733	     11.35679129	      8.44059155	     -0.00000000
      0.80731655	     39.15672485	     11.35174743	      8.44188721	     -0.00000000
      0.80759270	     39.20772097	     11.34683443	      8.44316356	     -0.00000000
      0.80786434	     39.25751940	     11.34197066	      8.44439411	     -0.00000000
      0.80813598	     39.30742996	     11.33721282	      8.44560563	     -0.00000000
      0.80833780	     39.34436057	     11.33368343	      8.44649101	     -0.00000000
      0.80865423	     39.40196425	     11.32814847	      8.44785371	     -0.00000000
      0.80897066	     39.45999959	     11.32284116	      8.44919498	     -0.00000000
      0.80921389	     39.50387626	     11.31862459	      8.45019969	     -0.00000000
      0.80945712	     39.54809534	     11.31456916	      8.45119322	     -0.00000000
      0.80972385	     39.59626177	     11.31010263	      8.45226172	     -0.00000000
      0.81005462	     39.65592836	     11.30465435	      8.45356132	     -0.00000000
      0.81043558	     39.72427364	     11.29842308	      8.45502048	     -0.00000000
      0.81073967	     39.77913566	     11.29365514	      8.45616382	     -0.00000000
      0.81099137	     39.82379062	     11.28957312	      8.45708466	     -0.00000000
      0.81124307	     39.86878774	     11.28566228	      8.45799484	     -0.00000000
      0.81152166	     39.91816062	     11.28129757	      8.45898013	     -0.00000000
      0.81180024	     39.96763050	     11.27705260	      8.45994905	     -0.00000000
      0.81205587	     40.01271229	     11.27315093	      8.46081917	     -0.00000000
      0.81238708	     40.07095660	     11.26816514	      8.46192329	     -0.00000000
      0.81271829	     40.12922104	     11.26331970	      8.46300410	     -0.00000000
      0.81297456	     40.17387293	     11.25954184	      8.46381924	     -0.00000000
      0.81323082	     40.21860051	     11.25586794	      8.46462168	     -0.00000000
      0.81351290	     40.26750768	     11.25182693	      8.46548546	     -0.00000000
      0.81379498	     40.31641590	     11.24788795	      8.46633327	     -0.00000000
      0.81406035	     40.36213257	     11.24419231	      8.46711289	     -0.00000000
      0.81440221	     40.42079889	     11.23950172	      8.46809428	     -0.00000000
      0.81474407	     40.47951778	     11.23498017	      8.46905412	     -0.00000000
      0.81499298	     40.52173982	     11.23163388	      8.46973267	     -0.00000000
      0.81524190	     40.56409735	     11.22840952	      8.47040158	     -0.00000000
      0.81551475	     40.61019823	     11.22487762	      8.47111785	     -0.00000000
      0.81585178	     40.66699540	     11.22061248	      8.47198260	     -0.00000000
      0.81629465	     40.74082903	     11.21501925	      8.47307891	     -0.00000000
      0.81651105	     40.77745025	     11.21254087	      8.47360951	     -0.00000000
      0.81672745	     40.81336966	     11.20992804	      8.47412344	     -0.00000000
      0.81704738	     40.86619895	     11.20610811	      8.47486575	     -0.00000000
      0.81736731	     40.91931317	     11.20251581	      8.47559539	     -0.00000000
      0.81761642	     40.95990544	     11.19960301	      8.47614262	     -0.00000000
      0.81786553	     41.00077596	     11.19685975	      8.47668391	     -0.00000000
      0.81813059	     41.04387244	     11.19392824	      8.47724455	     -0.00000000
      0.81845885	     41.09708975	     11.19039765	      8.47792249	     -0.00000000
      0.81888291	     41.16518835	     11.18588762	      8.47876682	     -0.00000000
      0.81912941	     41.20514646	     11.18349623	      8.47925092	     -0.00000000
      0.81937592	     41.24433830	     11.18097782	      8.47971665	     -0.00000000
      0.81962243	     41.28361419	     11.17857572	      8.48017529	     -0.00000000
      0.81991247	     41.32943792	     11.17575735	      8.48069953	     -0.00000000
      0.82020251	     41.37526682	     11.17306993	      8.48121296	     -0.00000000
      0.82044663	     41.41351438	     11.17081582	      8.48163254	     -0.00000000
      0.82078080	     41.46553004	     11.16778432	      8.48219041	     -0.00000000
      0.82111496	     41.51781822	     11.16500603	      8.48273844	     -0.00000000
      0.82135229	     41.55414267	     11.16290869	      8.48310884	     -0.00000000
      0.82158961	     41.59073991	     11.16097885	      8.48347640	     -0.00000000
      0.82185193	     41.63084497	     11.15885160	      8.48387062	     -0.00000000
      0.82218789	     41.68194068	     11.15621191	      8.48436080	     -0.00000000
      0.82252386	     41.73301405	     11.15374864	      8.48483857	     -0.00000000
      0.82277730	     41.77101371	     11.15186125	      8.48518403	     -0.00000000
      0.82303074	     41.80907558	     11.15009692	      8.48552378	     -0.00000000
      0.82331546	     41.85144226	     11.14812892	      8.48589248	     -0.00000000
      0.82360018	     41.89377380	     11.14628522	      8.48625283	     -0.00000000
      0.82386107	     41.93222348	     11.14461744	      8.48657163	     -0.00000000
      0.82420050	     41.98192269	     11.14252601	      8.48697256	     -0.00000000
      0.82453992	     42.03173001	     11.14065967	      8.48736470	     -0.00000000
      0.82479099	     42.06784774	     11.13919767	      8.48763831	     -0.00000000
      0.82504206	     42.10418659	     11.13790629	      8.48790967	     -0.00000000
      0.82527796	     42.13801746	     11.13670215	      8.48815558	     -0.00000000
      0.82561685	     42.18617094	     11.13501240	      8.48849479	     -0.00000000
      0.82591621	     42.22908075	     11.13379127	      8.48879226	     -0.00000000
      0.82616765	     42.26421832	     11.13262784	      8.48902423	     -0.00000000
      0.82641910	     42.29965390	     11.13166000	      8.48925578	     -0.00000000
      0.82668632	     42.33686675	     11.13062523	      8.48949063	     -0.00000000
      0.82701029	     42.38183026	     11.12949645	      8.48976662	     -0.00000000
      0.82737717	     42.43224274	     11.12829802	      8.49006356	     -0.00000000
      0.82770234	     42.47715111	     11.12750143	      8.49032285	     -0.00000000
      0.82794452	     42.50975330	     11.12679024	      8.49049971	     -0.00000000
      0.82818670	     42.54261927	     11.12626149	      8.49067694	     -0.00000000
      0.82843704	     42.57624672	     11.12573032	      8.49085177	     -0.00000000
      0.82877375	     42.62107718	     11.12508825	      8.49107604	     -0.00000000
      0.82911045	     42.66613738	     11.12472970	      8.49129818	     -0.00000000
      0.82934745	     42.69698558	     11.12436246	      8.49143893	     -0.00000000
      0.82958444	     42.72807036	     11.12417477	      8.49158080	     -0.00000000
      0.82985912	     42.76366061	     11.12397466	      8.49173617	     -0.00000000
      0.83019056	     42.80635560	     11.12386884	      8.49191649	     -0.00000000
      0.83056018	     42.85334821	     11.12384672	      8.49210454	     -0.00000000
      0.83089076	     42.89548242	     11.12410664	      8.49227127	     -0.00000000
      0.83113113	     42.92519933	     11.12418400	      8.49237744	     -0.00000000
      0.83137150	     42.95511146	     11.12444700	      8.49248543	     -0.00000000
      0.83163835	     42.98784884	     11.12475953	      8.49259736	     -0.00000000
      0.83197065	     43.02822309	     11.12526855	      8.49272978	     -0.00000000
      0.83230295	     43.06827612	     11.12594922	      8.49285670	     -0.00000000
      0.83250422	     43.09220119	     11.12639673	      8.49292846	     -0.00000000
      0.83281482	     43.12856099	     11.12712458	      8.49303092	     -0.00000000
      0.83312543	     43.16496738	     11.12811093	      8.49313466	     -0.00000000
      0.83338987	     43.19500786	     11.12887526	      8.49320941	     -0.00000000
      0.83365430	     43.22513554	     11.12985026	      8.49328654	     -0.00000000
      0.83392413	     43.25519014	     11.13084424	      8.49335623	     -0.00000000
      0.83419395	     43.28503429	     11.13197966	      8.49342447	     -0.00000000
      0.83448079	     43.31611746	     11.13322868	      8.49348950	     -0.00000000
      0.83476763	     43.34689644	     11.13462893	      8.49355264	     -0.00000000
      0.83504101	     43.37559615	     11.13600874	      8.49360606	     -0.00000000
      0.83537732	     43.41028772	     11.13784143	      8.49366683	     -0.00000000
      0.83571363	     43.44437830	     11.13985438	      8.49372399	     -0.00000000
      0.83596106	     43.46884845	     11.14139130	      8.49376066	     -0.00000000
      0.83630347	     43.50180927	     11.14359052	      8.49380363	     -0.00000000
      0.83660733	     43.53099898	     11.14585419	      8.49384748	     -0.00000000
      0.83685774	     43.55380176	     11.14759988	      8.49386924	     -0.00000000
      0.83710816	     43.57658381	     11.14955993	      8.49389563	     -0.00000000
      0.83734194	     43.59723204	     11.15141502	      8.49391534	     -0.00000000
      0.83767776	     43.62590856	     11.15414829	      8.49393680	     -0.00000000
      0.83801359	     43.65448796	     11.15727664	      8.49396766	     -0.00000000
      0.83823430	     43.67186886	     11.15916700	      8.49397214	     -0.00000000
      0.83845502	     43.68930407	     11.16126353	      8.49398277	     -0.00000000
      0.83875078	     43.71173539	     11.16411052	      8.49399093	     -0.00000000
      0.83904654	     43.73363761	     11.16716167	      8.49400117	     -0.00000000
      0.83930424	     43.75177456	     11.16984500	      8.49400401	     -0.00000000
      0.83962135	     43.77325886	     11.17329386	      8.49400622	     -0.00000000
      0.84000601	     43.79789704	     11.17765338	      8.49400490	     -0.00000000
      0.84039068	     43.82140047	     11.18234217	      8.49400745	     -0.00000000
      0.84062555	     43.83443239	     11.18515550	      8.49399937	     -0.00000000
      0.84086042	     43.84721035	     11.18814884	      8.49399645	     -0.00000000
      0.84115371	     43.86207361	     11.19193335	      8.49398868	     -0.00000000
      0.84144700	     43.87621797	     11.19591669	      8.49398502	     -0.00000000
      0.84168018	     43.88659157	     11.19912635	      8.49397963	     -0.00000000
      0.84201264	     43.90009479	     11.20378716	      8.49396960	     -0.00000000
      0.84234510	     43.91306315	     11.20883333	      8.49397364	     -0.00000000
      0.84257477	     43.92045596	     11.21218839	      8.49396453	     -0.00000000
      0.84280443	     43.92767331	     11.21575459	      8.49396411	     -0.00000000
      0.84309442	     43.93563909	     11.22030446	      8.49396164	     -0.00000000
      0.84338440	     43.94281939	     11.22505072	      8.49396560	     -0.00000000
      0.84361896	     43.94772997	     11.22894225	      8.49396847	     -0.00000000
      0.84395587	     43.95337448	     11.23461410	      8.49397240	     -0.00000000
      0.84425783	     43.95795832	     11.24004891	      8.49399176	     -0.00000000
      0.84450915	     43.96016164	     11.24446193	      8.49399841	     -0.00000000
      0.84476048	     43.96206599	     11.24910813	      8.49401609	     -0.00000000
      0.84498096	     43.96295956	     11.25322347	      8.49403196	     -0.00000000
      0.84532026	     43.96288868	     11.25961914	      8.49405675	     -0.00000000
      0.84560114	     43.96255689	     11.26527043	      8.49409557	     -0.00000000
      0.84588203	     43.96033738	     11.27077238	      8.49412344	     -0.00000000
      0.84616291	     43.95800222	     11.27662989	      8.49417043	     -0.00000000
      0.84644379	     43.95406175	     11.28241284	      8.49421138	     -0.00000000
      0.84672468	     43.94981373	     11.28848947	      8.49426840	     -0.00000000
      0.84699444	     43.94445186	     11.29431402	      8.49432143	     -0.00000000
      0.84726421	     43.93860694	     11.30034489	      8.49438599	     -0.00000000
      0.84752167	     43.93212374	     11.30615911	      8.49445058	     -0.00000000
      0.84785224	     43.92272400	     11.31376539	      8.49454151	     -0.00000000
      0.84818281	     43.91262816	     11.32166984	      8.49465028	     -0.00000000
      0.84843458	     43.90377676	     11.32768569	      8.49473306	     -0.00000000
      0.84868635	     43.89459627	     11.33388741	      8.49482743	     -0.00000000
      0.84897717	     43.88303373	     11.34112011	      8.49494130	     -0.00000000
      0.84926798	     43.87092792	     11.34856016	      8.49506876	     -0.00000000
      0.84952894	     43.85925352	     11.35530810	      8.49518859	     -0.00000000
      0.84986075	     43.84350172	     11.36403699	      8.49535181	     -0.00000000
      0.85019256	     43.82722975	     11.37306714	      8.49553584	     -0.00000000
      0.85044445	     43.81385999	     11.37992656	      8.49567768	     -0.00000000
      0.85069634	     43.80025740	     11.38697087	      8.49583264	     -0.00000000
      0.85098977	     43.78357907	     11.39525098	      8.49602021	     -0.00000000
      0.85128320	     43.76650491	     11.40374986	      8.49622421	     -0.00000000
      0.85153152	     43.75140416	     11.41101187	      8.49640365	     -0.00000000
      0.85186367	     43.73038126	     11.42085124	      8.49665535	     -0.00000000
      0.85219582	     43.70922401	     11.43106171	      8.49693490	     -0.00000000
      0.85244119	     43.69245567	     11.43853804	      8.49714062	     -0.00000000
      0.85268657	     43.67571203	     11.44624034	      8.49736342	     -0.00000000
      0.85296644	     43.65591182	     11.45508901	      8.49762538	     -0.00000000
      0.85324630	     43.63578566	     11.46412455	      8.49790339	     -0.00000000
      0.85354107	     43.61385911	     11.47373285	      8.49820690	     -0.00000000
      0.85383583	     43.59160638	     11.48355464	      8.49852920	     -0.00000000
      0.85410601	     43.57056229	     11.49263981	      8.49883476	     -0.00000000
      0.85443712	     43.54416018	     11.50394747	      8.49922693	     -0.00000000
      0.85476823	     43.51734111	     11.51551875	      8.49964360	     -0.00000000
      0.85500548	     43.49752876	     11.52387408	      8.49995126	     -0.00000000
      0.85532786	     43.46995369	     11.53535479	      8.50038438	     -0.00000000
      0.85565023	     43.44227583	     11.54716893	      8.50084714	     -0.00000000
      0.85591364	     43.41862503	     11.55679414	      8.50122995	     -0.00000000
      0.85617704	     43.39497286	     11.56666209	      8.50163433	     -0.00000000
      0.85641826	     43.37276226	     11.57575537	      8.50201372	     -0.00000000
      0.85674805	     43.34165299	     11.58830461	      8.50254865	     -0.00000000
      0.85707783	     43.31055537	     11.60124166	      8.50311902	     -0.00000000
      0.85732244	     43.28635956	     11.61076260	      8.50354420	     -0.00000000
      0.85756705	     43.26221951	     11.62051254	      8.50399031	     -0.00000000
      0.85784997	     43.23359577	     11.63185416	      8.50451830	     -0.00000000
      0.85813289	     43.20465815	     11.64339227	      8.50506768	     -0.00000000
      0.85842304	     43.17425231	     11.65531441	      8.50564612	     -0.00000000
      0.85871319	     43.14349268	     11.66743770	      8.50624730	     -0.00000000
      0.85900117	     43.11223638	     11.67956076	      8.50685965	     -0.00000000
      0.85928914	     43.08061201	     11.69187658	      8.50749464	     -0.00000000
      0.85958436	     43.04744376	     11.70459717	      8.50816248	     -0.00000000
      0.85987959	     43.01391827	     11.71752745	      8.50885519	     -0.00000000
      0.86015937	     42.98144603	     11.72986694	      8.50952780	     -0.00000000
      0.86043915	     42.94860966	     11.74237927	      8.51022228	     -0.00000000
      0.86074640	     42.91179077	     11.75621956	      8.51100386	     -0.00000000
      0.86105365	     42.87468322	     11.77030494	      8.51181496	     -0.00000000
      0.86127077	     42.84797113	     11.78031267	      8.51239991	     -0.00000000
      0.86160236	     42.80635791	     11.79566916	      8.51331139	     -0.00000000
      0.86193395	     42.76514378	     11.81150442	      8.51427141	     -0.00000000
      0.86215880	     42.73592296	     11.82207905	      8.51492107	     -0.00000000
      0.86238365	     42.70695086	     11.83288512	      8.51559417	     -0.00000000
      0.86267878	     42.66830824	     11.84712859	      8.51649390	     -0.00000000
      0.86297390	     42.62957104	     11.86160588	      8.51742356	     -0.00000000
      0.86319774	     42.59979055	     11.87263974	      8.51814191	     -0.00000000
      0.86352978	     42.55496948	     11.88907890	      8.51922794	     -0.00000000
      0.86386182	     42.51074106	     11.90598166	      8.52036447	     -0.00000000
      0.86408884	     42.47939363	     11.91738043	      8.52114201	     -0.00000000
      0.86431586	     42.44840451	     11.92900607	      8.52194422	     -0.00000000
      0.86461033	     42.40778998	     11.94414064	      8.52300250	     -0.00000000
      0.86490480	     42.36731281	     11.95950062	      8.52409228	     -0.00000000
      0.86514717	     42.33373197	     11.97219728	      8.52500527	     -0.00000000
      0.86547493	     42.28805972	     11.98946495	      8.52626456	     -0.00000000
      0.86580270	     42.24300791	     12.00709151	      8.52756960	     -0.00000000
      0.86605388	     42.20782948	     12.02052266	      8.52857893	     -0.00000000
      0.86630507	     42.17311182	     12.03417193	      8.52961611	     -0.00000000
      0.86658671	     42.13403283	     12.04952269	      8.53079771	     -0.00000000
      0.86686834	     42.09526673	     12.06504746	      8.53200795	     -0.00000000
      0.86716490	     42.05442458	     12.08146586	      8.53330548	     -0.00000000
      0.86746146	     42.01403453	     12.09807932	      8.53463557	     -0.00000000
      0.86774012	     41.97614024	     12.11375276	      8.53590734	     -0.00000000
      0.86801877	     41.93865194	     12.12957648	      8.53720690	     -0.00000000
      0.86832787	     41.89724097	     12.14720435	      8.53867425	     -0.00000000
      0.86863696	     41.85656736	     12.16505692	      8.54017931	     -0.00000000
      0.86883234	     41.83097894	     12.17637614	      8.54114457	     -0.00000000
      0.86913103	     41.79205831	     12.19372956	      8.54264106	     -0.00000000
      0.86942973	     41.75405895	     12.21132611	      8.54417603	     -0.00000000
      0.86967970	     41.72239232	     12.22606628	      8.54547821	     -0.00000000
      0.86999086	     41.68354695	     12.24453627	      8.54712917	     -0.00000000
      0.87030202	     41.64558899	     12.26320343	      8.54881820	     -0.00000000
      0.87056668	     41.61366335	     12.27913105	      8.55027761	     -0.00000000
      0.87089388	     41.57484524	     12.29892958	      8.55211421	     -0.00000000
      0.87122107	     41.53722655	     12.31897506	      8.55399616	     -0.00000000
      0.87147025	     41.50882865	     12.33424155	      8.55544829	     -0.00000000
      0.87177297	     41.47509512	     12.35291723	      8.55724382	     -0.00000000
      0.87207570	     41.44225492	     12.37174293	      8.55907475	     -0.00000000
      0.87238221	     41.40962576	     12.39086785	      8.56095857	     -0.00000000
      0.87268873	     41.37804489	     12.41017118	      8.56288112	     -0.00000000
      0.87296256	     41.35035133	     12.42745640	      8.56462369	     -0.00000000
      0.87323639	     41.32343808	     12.44485924	      8.56639589	     -0.00000000
      0.87354924	     41.29333446	     12.46479194	      8.56845034	     -0.00000000
      0.87386208	     41.26447979	     12.48493505	      8.57054827	     -0.00000000
      0.87409352	     41.24351424	     12.49984783	      8.57211942	     -0.00000000
      0.87441284	     41.21524698	     12.52047256	      8.57431657	     -0.00000000
      0.87473216	     41.18853884	     12.54137969	      8.57656465	     -0.00000000
      0.87498474	     41.16756667	     12.55784237	      8.57835908	     -0.00000000
      0.87523733	     41.14750090	     12.57445854	      8.58018408	     -0.00000000
      0.87553198	     41.12462687	     12.59385797	      8.58233881	     -0.00000000
      0.87582662	     41.10284286	     12.61342180	      8.58453241	     -0.00000000
      0.87610065	     41.08311776	     12.63163513	      8.58659814	     -0.00000000
      0.87637467	     41.06421917	     12.64995518	      8.58869533	     -0.00000000
      0.87668548	     41.04344552	     12.67076494	      8.59110509	     -0.00000000
      0.87699628	     41.02390567	     12.69175997	      8.59355951	     -0.00000000
      0.87720693	     41.01102390	     12.70599823	      8.59524141	     -0.00000000
      0.87753651	     40.99133412	     12.72825586	      8.59790037	     -0.00000000
      0.87786609	     40.97370215	     12.75092085	      8.60062543	     -0.00000000
      0.87809577	     40.96103773	     12.76649924	      8.60252956	     -0.00000000
      0.87832544	     40.94933540	     12.78226670	      8.60446546	     -0.00000000
      0.87861876	     40.93480910	     12.80239775	      8.60696314	     -0.00000000
      0.87891208	     40.92131497	     12.82268550	      8.60950176	     -0.00000000
      0.87918098	     40.90936974	     12.84128470	      8.61185488	     -0.00000000
      0.87944988	     40.89812771	     12.85997065	      8.61423943	     -0.00000000
      0.87976125	     40.88565421	     12.88162221	      8.61703303	     -0.00000000
      0.88007263	     40.87431089	     12.90344679	      8.61987363	     -0.00000000
      0.88026994	     40.86738565	     12.91727336	      8.62169107	     -0.00000000
      0.88056557	     40.85738951	     12.93798743	      8.62443981	     -0.00000000
      0.88086120	     40.84846454	     12.95887574	      8.62723302	     -0.00000000
      0.88108688	     40.84192506	     12.97481130	      8.62938571	     -0.00000000
      0.88141076	     40.83295425	     12.99766505	      8.63250604	     -0.00000000
      0.88173464	     40.82557553	     13.02081957	      8.63568765	     -0.00000000
      0.88198490	     40.81967545	     13.03854702	      8.63815990	     -0.00000000
      0.88223516	     40.81466032	     13.05643645	      8.64066773	     -0.00000000
      0.88252269	     40.80920924	     13.07696626	      8.64357599	     -0.00000000
      0.88281022	     40.80457806	     13.09761108	      8.64652408	     -0.00000000
      0.88310147	     40.80027363	     13.11851187	      8.64954122	     -0.00000000
      0.88339273	     40.79674934	     13.13951420	      8.65259841	     -0.00000000
      0.88369076	     40.79355229	     13.16099621	      8.65575956	     -0.00000000
      0.88398878	     40.79117255	     13.18258568	      8.65896319	     -0.00000000
      0.88428009	     40.78923029	     13.20367529	      8.66212675	     -0.00000000
      0.88457139	     40.78802566	     13.22485596	      8.66533044	     -0.00000000
      0.88487323	     40.78717837	     13.24679076	      8.66868413	     -0.00000000
      0.88517506	     40.78715747	     13.26883396	      8.67208221	     -0.00000000
      0.88546117	     40.78748763	     13.28970971	      8.67533506	     -0.00000000
      0.88574727	     40.78849095	     13.31066342	      8.67862668	     -0.00000000
      0.88605401	     40.78995797	     13.33311278	      8.68219093	     -0.00000000
      0.88636075	     40.79228832	     13.35567794	      8.68580226	     -0.00000000
      0.88663482	     40.79467099	     13.37581426	      8.68905924	     -0.00000000
      0.88690889	     40.79762821	     13.39601029	      8.69235157	     -0.00000000
      0.88721992	     40.80136107	     13.41891075	      8.69612367	     -0.00000000
      0.88753095	     40.80601795	     13.44194120	      8.69994596	     -0.00000000
      0.88778164	     40.81000390	     13.46047121	      8.70305324	     -0.00000000
      0.88810075	     40.81549543	     13.48405209	      8.70704598	     -0.00000000
      0.88841986	     40.82208601	     13.50780616	      8.71109513	     -0.00000000
      0.88866660	     40.82725249	     13.52609510	      8.71424908	     -0.00000000
      0.88896605	     40.83406597	     13.54833294	      8.71811472	     -0.00000000
      0.88926551	     40.84158466	     13.57064754	      8.72202454	     -0.00000000
      0.88956578	     40.84946700	     13.59299486	      8.72598112	     -0.00000000
      0.88986604	     40.85807699	     13.61542438	      8.72998291	     -0.00000000
      0.89016112	     40.86685766	     13.63743394	      8.73395067	     -0.00000000
      0.89045619	     40.87632079	     13.65951664	      8.73796192	     -0.00000000
      0.89075701	     40.88629564	     13.68199616	      8.74208741	     -0.00000000
      0.89105783	     40.89700315	     13.70455785	      8.74625895	     -0.00000000
      0.89135067	     40.90773096	     13.72648542	      8.75035499	     -0.00000000
      0.89164351	     40.91911692	     13.74847982	      8.75449409	     -0.00000000
      0.89194650	     40.93122322	     13.77120056	      8.75881340	     -0.00000000
      0.89224949	     40.94407836	     13.79400478	      8.76318010	     -0.00000000
      0.89253895	     40.95665018	     13.81575123	      8.76738667	     -0.00000000
      0.89282842	     40.96984894	     13.83755679	      8.77163537	     -0.00000000
      0.89313422	     40.98412161	     13.86055568	      8.77616144	     -0.00000000
      0.89344003	     40.99917183	     13.88364185	      8.78073656	     -0.00000000
      0.89372408	     41.01342532	     13.90504192	      8.78502027	     -0.00000000
      0.89400813	     41.02826579	     13.92649217	      8.78934447	     -0.00000000
      0.89431660	     41.04471508	     13.94974732	      8.79407847	     -0.00000000
      0.89462507	     41.06196914	     13.97309253	      8.79886316	     -0.00105923
      0.89491570	     41.07835900	     13.99499404	      8.80340502	     -0.01129866
      0.89520634	     41.09504387	     14.01684565	      8.80798829	     -0.04284334
      0.89553321	     41.11331506	     14.04110793	      8.81317958	     -0.11956768
      0.89586009	     41.13141346	     14.06512496	      8.81842467	     -0.25488650
      0.89618696	     41.14762971	     14.08839374	      8.82368547	     -0.45760275
      0.89645353	     41.16084793	     14.10720938	      8.82801819	     -0.67236474
      0.89672009	     41.17238623	     14.12539992	      8.83234260	     -0.92564872
      0.89705765	     41.18617558	     14.14800055	      8.83783000	     -1.28668650
      0.89739521	     41.19784155	     14.16978260	      8.84327704	     -1.67047904
      0.89766717	     41.20729323	     14.18720874	      8.84765511	     -1.97957523
      0.89793914	     41.21527536	     14.20410148	      8.85196993	     -2.27607249
      0.89821111	     41.22316935	     14.22086928	      8.85624015	     -2.55041720
      0.89850664	     41.23102102	     14.23878124	      8.86079918	     -2.81489357
      0.89880218	     41.23881774	     14.25658441	      8.86527693	     -3.03813903
      0.89908249	     41.24589696	     14.27330242	      8.86943252	     -3.20869228
      0.89942954	     41.25462480	     14.29389476	      8.87445405	     -3.36354054
      0.89977659	     41.26387549	     14.31453788	      8.87934728	     -3.45873814
      0.90002445	     41.27039827	     14.32919727	      8.88275285	     -3.49317836
      0.90033848	     41.27898143	     14.34778969	      8.88697336	     -3.50109275
      0.90065251	     41.28830240	     14.36650989	      8.89110267	     -3.47432285
      0.90092189	     41.29651394	     14.38255927	      8.89456823	     -3.42805738
      0.90124729	     41.30694586	     14.40199949	      8.89867426	     -3.34870064
      0.90157269	     41.31842107	     14.42162788	      8.90271465	     -3.24904380
      0.90181345	     41.32720196	     14.43615689	      8.90565907	     -3.16528083
      0.90213504	     41.33939484	     14.45558532	      8.90954308	     -3.04365546
      0.90245662	     41.35303326	     14.47529238	      8.91340484	     -2.91440455
      0.90270799	     41.36381850	     14.49063097	      8.91639313	     -2.81017751
      0.90295937	     41.37535839	     14.50609140	      8.91937677	     -2.70461076
      0.90325958	     41.38964951	     14.52457033	      8.92292886	     -2.57832566
      0.90355978	     41.40505660	     14.54321898	      8.92649084	     -2.45329834
      0.90384187	     41.42006754	     14.56075058	      8.92984149	     -2.33808594
      0.90412395	     41.43595584	     14.57838737	      8.93321106	     -2.22591486
      0.90443321	     41.45406662	     14.59774582	      8.93692554	     -2.10717168
      0.90474247	     41.47338624	     14.61725944	      8.94068026	     -1.99345198
      0.90502661	     41.49176486	     14.63519314	      8.94415972	     -1.89374733
      0.90531076	     41.51107569	     14.65322033	      8.94768051	     -1.79883800
      0.90562103	     41.53292456	     14.67291872	      8.95156912	     -1.70079943
      0.90593130	     41.55604207	     14.69276031	      8.95552037	     -1.60864601
      0.90621632	     41.57795908	     14.71098186	      8.95919742	     -1.52913253
      0.90650133	     41.60085558	     14.72928770	      8.96293122	     -1.45445299
      0.90681153	     41.62658859	     14.74921553	      8.96705457	     -1.37851329
      0.90712173	     41.65363268	     14.76927496	      8.97125465	     -1.30795187
      0.90740842	     41.67935973	     14.78780181	      8.97519540	     -1.24731581
      0.90769511	     41.70611900	     14.80640663	      8.97920289	     -1.19088261
      0.90800508	     41.73591152	     14.82651848	      8.98360448	     -1.13435597
      0.90831504	     41.76705157	     14.84675149	      8.98809050	     -1.08224533
      0.90860394	     41.79686340	     14.86559192	      8.99233744	     -1.03741309
      0.90889284	     41.82776728	     14.88450627	      8.99665707	     -0.99597638
      0.90920253	     41.86180559	     14.90477214	      9.00136070	     -0.95508929
      0.90951221	     41.89722883	     14.92515025	      9.00615190	     -0.91762250
      0.90980350	     41.93139848	     14.94429727	      9.01072765	     -0.88528222
      0.91009479	     41.96672781	     14.96351585	      9.01537901	     -0.85556791
      0.91040414	     42.00521499	     14.98391264	      9.02039319	     -0.82667994
      0.91071349	     42.04512994	     15.00441426	      9.02549499	     -0.80034836
      0.91100716	     42.08394175	     15.02385373	      9.03040814	     -0.77753376
      0.91130083	     42.12398993	     15.04336366	      9.03539779	     -0.75669314
      0.91160979	     42.16715670	     15.06387395	      9.04072108	     -0.73673226
      0.91191876	     42.21180273	     15.08448295	      9.04613024	     -0.71863860
      0.91221468	     42.25556488	     15.10419840	      9.05138036	     -0.70291490
      0.91251060	     42.30065063	     15.12398414	      9.05670637	     -0.68864672
      0.91281914	     42.34876641	     15.14459582	      9.06233102	     -0.67519270
      0.91312767	     42.39842413	     15.16530119	      9.06803844	     -0.66308197
      0.91342566	     42.44747805	     15.18527557	      9.07361825	     -0.65254972
      0.91372366	     42.49795486	     15.20532070	      9.07927227	     -0.64307634
      0.91403175	     42.55133817	     15.22602672	      9.08518637	     -0.63429922
      0.91433984	     42.60633959	     15.24682234	      9.09117941	     -0.62647892
      0.91463968	     42.66106737	     15.26703852	      9.09707677	     -0.61970345
      0.91493953	     42.71733066	     15.28732629	      9.10304592	     -0.61369107
      0.91524719	     42.77635904	     15.30812435	      9.10923555	     -0.60824357
      0.91555485	     42.83709717	     15.32900869	      9.11549989	     -0.60347345
      0.91585630	     42.89792807	     15.34944975	      9.12169937	     -0.59939443
      0.91615775	     42.96042147	     15.36996346	      9.12796772	     -0.59586183
      0.91646503	     43.02554031	     15.39085558	      9.13441835	     -0.59277003
      0.91677231	     43.09247773	     15.41183136	      9.14093932	     -0.59015634
      0.91707511	     43.15989462	     15.43248117	      9.14742345	     -0.58800189
      0.91737792	     43.22911610	     15.45320470	      9.15397323	     -0.58623726
      0.91768072	     43.29987407	     15.47391545	      9.16057946	     -0.58482381
      0.91798353	     43.37248790	     15.49469505	      9.16724893	     -0.58373816
      0.91828633	     43.44672592	     15.51546688	      9.17397336	     -0.58294753
      0.91858914	     43.52287626	     15.53630306	      9.18075868	     -0.58243260
      0.91889194	     43.60074135	     15.55713619	      9.18759747	     -0.58216557
      0.91919475	     43.68058042	     15.57802957	      9.19449484	     -0.58213051
      0.91949755	     43.76222746	     15.59892430	      9.20144418	     -0.58230391
      0.91980036	     43.84591521	     15.61987555	      9.20844984	     -0.58267261
      0.92010316	     43.93150656	     15.64083223	      9.21550596	     -0.58321675
      0.92040597	     44.01921015	     15.66184210	      9.22261621	     -0.58392547
      0.92070877	     44.10891511	     15.68286112	      9.22977540	     -0.58478202
      0.92101158	     44.20080826	     15.70393039	      9.23698658	     -0.58577744
      0.92131438	     44.29480221	     15.72501220	      9.24424519	     -0.58689763
      0.92161719	     44.39106417	     15.74614167	      9.25155371	     -0.58813517
      0.92191999	     44.48952754	     15.76728675	      9.25890813	     -0.58947823
      0.92222280	     44.59034188	     15.78847724	      9.26631045	     -0.59092065
      0.92252561	     44.69345869	     15.80968609	      9.27375715	     -0.59245252
      0.92282841	     44.79901168	     15.83093843	      9.28124978	     -0.59406873
      0.92313122	     44.90696779	     15.85221157	      9.28878526	     -0.59576098
      0.92343402	     45.01744644	     15.87352657	      9.29636477	     -0.59752502
      0.92373683	     45.13042742	     15.89486454	      9.30398560	     -0.59935393
      0.92403963	     45.24601708	     15.91624301	      9.31164861	     -0.60124416
      0.92434244	     45.36420557	     15.93764636	      9.31935140	     -0.60318995
      0.92464524	     45.48508717	     15.95908908	      9.32709455	     -0.60518833
      0.92494805	     45.60865987	     15.98055836	      9.33487597	     -0.60723449
      0.92525085	     45.73500660	     16.00206610	      9.34269598	     -0.60932599
      0.92555366	     45.86413081	     16.02360186	      9.35055272	     -0.61145880
      0.92585646	     45.99610444	     16.04517535	      9.35844633	     -0.61363087
      0.92615927	     46.13093408	     16.06677812	      9.36637514	     -0.61583889
      0.92646207	     46.26868088	     16.08841806	      9.37433913	     -0.61808112
      0.92676488	     46.40935224	     16.11008839	      9.38233679	     -0.62035482
      0.92706768	     46.55299843	     16.13179545	      9.39036797	     -0.62265852
      0.92737049	     46.69962552	     16.15353384	      9.39843131	     -0.62498998
      0.92767329	     46.84927261	     16.17530866	      9.40652652	     -0.62734795
      0.92797610	     47.00194233	     16.19711563	      9.41465238	     -0.62973056
      0.92827890	     47.15766218	     16.21895880	      9.42280851	     -0.63213680
      0.92858171	     47.31642943	     16.24083483	      9.43099379	     -0.63456510
      0.92888451	     47.47825944	     16.26274693	      9.43920775	     -0.63701461
      0.92918732	     47.64314234	     16.28469250	      9.44744935	     -0.63948405
      0.92949012	     47.81108080	     16.30667407	      9.45571809	     -0.64197270
      0.92979293	     47.98205623	     16.32868963	      9.46401298	     -0.64447950
      0.93009573	     48.15605812	     16.35074117	      9.47233347	     -0.64700384
      0.93039854	     48.33305784	     16.37282718	      9.48067864	     -0.64954487
      0.93070134	     48.51303130	     16.39494919	      9.48904789	     -0.65210207
      0.93100415	     48.69593883	     16.41710607	      9.49744037	     -0.65467472
      0.93130695	     48.88174255	     16.43929903	      9.50585544	     -0.65726241
      0.93160976	     49.07039105	     16.46152722	      9.51429230	     -0.65986455
      0.93191256	     49.26183273	     16.48379159	      9.52275030	     -0.66248077
      0.93221537	     49.45600414	     16.50609152	      9.53122865	     -0.66511061
      0.93251817	     49.65284022	     16.52842777	      9.53972672	     -0.66775376
      0.93282098	     49.85226561	     16.55079989	      9.54824374	     -0.67040983
      0.93312378	     50.05420245	     16.57320849	      9.55677908	     -0.67307858
      0.93342659	     50.25856392	     16.59565326	      9.56533200	     -0.67575967
      0.93372939	     50.46526026	     16.61813468	      9.57390187	     -0.67845292
      0.93403220	     50.67419411	     16.64065259	      9.58248799	     -0.68115805
      0.93433500	     50.88526505	     16.66320735	      9.59108972	     -0.68387489
      0.93463781	     51.09836633	     16.68579890	      9.59970639	     -0.68660324
      0.93494061	     51.31338839	     16.70842756	      9.60833738	     -0.68934296
      0.93524342	     51.53021660	     16.73109331	      9.61698205	     -0.69209387
      0.93554622	     51.74873396	     16.75379644	      9.62563979	     -0.69485586
      0.93584903	     51.96881962	     16.77653700	      9.63430997	     -0.69762880
      0.93615183	     52.19035102	     16.79931525	      9.64299202	     -0.70041258
      0.93645464	     52.41320296	     16.82213128	      9.65168534	     -0.70320712
      0.93675744	     52.63724923	     16.84498535	      9.66038937	     -0.70601232
      0.93706025	     52.86236215	     16.86787760	      9.66910353	     -0.70882811
      0.93736305	     53.08841384	     16.89080827	      9.67782729	     -0.71165443
      0.93766586	     53.31527600	     16.91377753	      9.68656011	     -0.71449121
      0.93796866	     53.54282095	     16.93678566	      9.69530147	     -0.71733842
      0.93827147	     53.77092158	     16.95983285	      9.70405087	     -0.72019600
      0.93857428	     53.99945218	     16.98291937	      9.71280780	     -0.72306392
      0.93887708	     54.22828845	     17.00604546	      9.72157180	     -0.72594214
      0.93917989	     54.45730824	     17.02921142	      9.73034239	     -0.72883065
      0.93948269	     54.68639157	     17.05241751	      9.73911913	     -0.73172943
      0.93978550	     54.91542122	     17.07566404	      9.74790159	     -0.73463846
      0.94008830	     55.14428278	     17.09895132	      9.75668934	     -0.73755772
      0.94039111	     55.37286512	     17.12227968	      9.76548197	     -0.74048722
      0.94069391	     55.60106045	     17.14564944	      9.77427911	     -0.74342695
      0.94099672	     55.82876465	     17.16906098	      9.78308037	     -0.74637691
      0.94129952	     56.05587737	     17.19251465	      9.79188539	     -0.74933711
      0.94160233	     56.28230221	     17.21601083	      9.80069383	     -0.75230754
      0.94190513	     56.50794681	     17.23954994	      9.80950536	     -0.75528823
      0.94220794	     56.73272300	     17.26313237	      9.81831967	     -0.75827919
      0.94251074	     56.95654680	     17.28675857	      9.82713645	     -0.76128042
      0.94281355	     57.17933853	     17.31042896	      9.83595542	     -0.76429195
      0.94311635	     57.40102281	     17.33414402	      9.84477631	     -0.76731380
      0.94341916	     57.62152855	     17.35790421	      9.85359887	     -0.77034598
      0.94372196	     57.84078897	     17.38171002	      9.86242286	     -0.77338853
      0.94402477	     58.05874156	     17.40556198	      9.87124805	     -0.77644147
      0.94432757	     58.27532802	     17.42946058	      9.88007422	     -0.77950482
      0.94463038	     58.49049425	     17.45340638	      9.88890120	     -0.78257861
      0.94493318	     58.70419022	     17.47739992	      9.89772878	     -0.78566287
      0.94523599	     58.91636993	     17.50144177	      9.90655680	     -0.78875764
      0.94553879	     59.12699133	     17.52553252	      9.91538511	     -0.79186295
      0.94584160	     59.33601617	     17.54967277	      9.92421357	     -0.79497882
      0.94614440	     59.54340996	     17.57386314	      9.93304205	     -0.79810529
      0.94644721	     59.74914183	     17.59810424	      9.94187043	     -0.80124235
      0.94675001	     59.95318439	     17.62239674	      9.95069862	     -0.80439003
      0.94705282	     60.15551369	     17.64674129	      9.95952652	     -0.80754833
      0.94735562	     60.35610899	     17.67113858	      9.96835406	     -0.81071726
      0.94765843	     60.55495275	     17.69558928	      9.97718117	     -0.81389685
      0.94796123	     60.75203042	     17.72009411	      9.98600781	     -0.81708711
      0.94826404	     60.94733036	     17.74465379	      9.99483393	     -0.82028806
      0.94856684	     61.14084371	     17.76926906	     10.00365952	     -0.82349972
      0.94886965	     61.33256424	     17.79394068	     10.01248455	     -0.82672212
      0.94917245	     61.52248829	     17.81866939	     10.02130901	     -0.82995527
      0.94947526	     61.71061456	     17.84345599	     10.03013293	     -0.83319920
      0.94977806	     61.89694406	     17.86830128	     10.03895631	     -0.83645393
      0.95008087	     62.08147998	     17.89320605	     10.04777919	     -0.83971950
      0.95038367	     62.26422754	     17.91817114	     10.05660160	     -0.84299592
      0.95068648	     62.44519394	     17.94319737	     10.06542360	     -0.84628322
      0.95098928	     62.62438818	     17.96828561	     10.07424524	     -0.84958143
      0.95129209	     62.80182099	     17.99343670	     10.08306661	     -0.85289057
      0.95159489	     62.97750476	     18.01865154	     10.09188778	     -0.85621068
      0.95189770	     63.15145337	     18.04393101	     10.10070883	     -0.85954178
      0.95220050	     63.32368214	     18.06927602	     10.10952989	     -0.86288391
      0.95250331	     63.49420771	     18.09468748	     10.11835104	     -0.86623708
      0.95280611	     63.66304800	     18.12016631	     10.12717242	     -0.86960132
      0.95310892	     63.83022204	     18.14571347	     10.13599414	     -0.87297668
      0.95341172	     63.99574997	     18.17132991	     10.14481636	     -0.87636316
      0.95371453	     64.15965291	     18.19701659	     10.15363922	     -0.87976081
      0.95401734	     64.32195289	     18.22277450	     10.16246287	     -0.88316965
      0.95432014	     64.48267279	     18.24860461	     10.17128747	     -0.88658971
      0.95462295	     64.64183626	     18.27450794	     10.18011321	     -0.89002101
      0.95492575	     64.79946765	     18.30048550	     10.18894025	     -0.89346360
      0.95522856	     64.95559197	     18.32653832	     10.19776880	     -0.89691748
      0.95553136	     65.11023477	     18.35266743	     10.20659905	     -0.90038269
      0.95583417	     65.26342214	     18.37887388	     10.21543121	     -0.90385926
      0.95613697	     65.41518065	     18.40515873	     10.22426548	     -0.90734721
      0.95643978	     65.56553725	     18.43152306	     10.23310210	     -0.91084657
      0.95674258	     65.71451927	     18.45796794	     10.24194129	     -0.91435736
      0.95704539	     65.86215433	     18.48449446	     10.25078329	     -0.91787961
      0.95734819	     66.00847034	     18.51110373	     10.25962835	     -0.92141335
      0.95765100	     66.15349542	     18.53779686	     10.26847671	     -0.92495859
      0.95795380	     66.29725788	     18.56457498	     10.27732865	     -0.92851536
      0.95825661	     66.43978615	     18.59143922	     10.28618443	     -0.93208369
      0.95855941	     66.58110880	     18.61839072	     10.29504433	     -0.93566359
      0.95886222	     66.72125445	     18.64543063	     10.30390862	     -0.93925508
      0.95916502	     66.86025176	     18.67256013	     10.31277761	     -0.94285819
      0.95946783	     66.99812941	     18.69978038	     10.32165158	     -0.94647293
      0.95977063	     67.13491605	     18.72709257	     10.33053085	     -0.95009933
      0.96007344	     67.27064029	     18.75449789	     10.33941574	     -0.95373739
      0.96037624	     67.40533067	     18.78199754	     10.34830655	     -0.95738714
      0.96067905	     67.53901563	     18.80959274	     10.35720362	     -0.96104858
      0.96098185	     67.67172348	     18.83728470	     10.36610729	     -0.96472174
      0.96128466	     67.80348240	     18.86507466	     10.37501790	     -0.96840663
      0.96158746	     67.93432042	     18.89296385	     10.38393580	     -0.97210325
      0.96189027	     68.06426539	     18.92095352	     10.39286135	     -0.97581162
      0.96219307	     68.19334496	     18.94904493	     10.40179492	     -0.97953175
      0.96249588	     68.32158656	     18.97723935	     10.41073688	     -0.98326363
      0.96279868	     68.44901741	     19.00553805	     10.41968761	     -0.98700729
      0.96310149	     68.57566450	     19.03394231	     10.42864750	     -0.99076272
      0.96340429	     68.70155455	     19.06245343	     10.43761695	     -0.99452992
      0.96370710	     68.82671404	     19.09107271	     10.44659637	     -0.99830890
      0.96400990	     68.95116915	     19.11980145	     10.45558616	     -1.00209965
      0.96431271	     69.07494581	     19.14864098	     10.46458676	     -1.00590217
      0.96461551	     69.19806964	     19.17759261	     10.47359858	     -1.00971646
      0.96491832	     69.32056595	     19.20665770	     10.48262207	     -1.01354250
      0.96522112	     69.44245979	     19.23583757	     10.49165768	     -1.01738029
      0.96552393	     69.56377584	     19.26513358	     10.50070585	     -1.02122982
      0.96582673	     69.68453850	     19.29454709	     10.50976705	     -1.02509108
      0.96612954	     69.80477184	     19.32407947	     10.51884176	     -1.02896403
      0.96643234	     69.92449961	     19.35373209	     10.52793045	     -1.03284868
      0.96673515	     70.04374519	     19.38350634	     10.53703362	     -1.03674499
      0.96703795	     70.16253168	     19.41340361	     10.54615176	     -1.04065294
      0.96734076	     70.28088180	     19.44342530	     10.55528539	     -1.04457251
      0.96764356	     70.39881795	     19.47357283	     10.56443502	     -1.04850365
      0.96794637	     70.51636218	     19.50384760	     10.57360118	     -1.05244635
      0.96824917	     70.63353620	     19.53425105	     10.58278440	     -1.05640055
      0.96855198	     70.75036138	     19.56478460	     10.59198525	     -1.06036623
      0.96885478	     70.86685874	     19.59544970	     10.60120427	     -1.06434334
      0.96915759	     70.98304895	     19.62624780	     10.61044203	     -1.06833182
      0.96946039	     71.09895233	     19.65718035	     10.61969912	     -1.07233163
      0.96976320	     71.21458888	     19.68824882	     10.62897613	     -1.07634272
      0.97006601	     71.32997822	     19.71945470	     10.63827365	     -1.08036501
      0.97036881	     71.44513966	     19.75079945	     10.64759231	     -1.08439845
      0.97067162	     71.56009214	     19.78228457	     10.65693273	     -1.08844297
      0.97097442	     71.67485428	     19.81391155	     10.66629554	     -1.09249849
      0.97127723	     71.78944435	     19.84568192	     10.67568140	     -1.09656493
      0.97158003	     71.90388028	     19.87759717	     10.68509098	     -1.10064221
      0.97188284	     72.01817967	     19.90965884	     10.69452494	     -1.10473023
      0.97218564	     72.13235979	     19.94186846	     10.70398397	     -1.10882891
      0.97248845	     72.24643758	     19.97422756	     10.71346879	     -1.11293814
      0.97279125	     72.36042963	     20.00673771	     10.72298011	     -1.11705780
      0.97309406	     72.47435224	     20.03940044	     10.73251866	     -1.12118779
      0.97339686	     72.58822136	     20.07221734	     10.74208519	     -1.12532799
      0.97369967	     72.70205265	     20.10518998	     10.75168046	     -1.12947825
      0.97400247	     72.81586141	     20.13831993	     10.76130525	     -1.13363845
      0.97430528	     72.92966268	     20.17160880	     10.77096036	     -1.13780845
      0.97460808	     73.04347115	     20.20505818	     10.78064659	     -1.14198807
      0.97491089	     73.15730122	     20.23866968	     10.79036478	     -1.14617718
      0.97521369	     73.27116700	     20.27244493	     10.80011577	     -1.15037558
      0.97551650	     73.38508228	     20.30638554	     10.80990042	     -1.15458311
      0.97581930	     73.49906056	     20.34049317	     10.81971963	     -1.15879957
      0.97612211	     73.61311508	     20.37476945	     10.82957428	     -1.16302475
      0.97642491	     73.72725875	     20.40921604	     10.83946531	     -1.16725846
      0.97672772	     73.84150422	     20.44383460	     10.84939366	     -1.17150046
      0.97703052	     73.95586387	     20.47862681	     10.85936029	     -1.17575051
      0.97733333	     74.07034978	     20.51359436	     10.86936618	     -1.18000838
      0.97763613	     74.18497379	     20.54873893	     10.87941235	     -1.18427379
      0.97793894	     74.29974744	     20.58406224	     10.88949982	     -1.18854647
      0.97824174	     74.41468205	     20.61956599	     10.89962966	     -1.19282614
      0.97854455	     74.52978864	     20.65525191	     10.90980294	     -1.19711248
      0.97884735	     74.64507800	     20.69112172	     10.92002076	     -1.20140518
      0.97915016	     74.76056067	     20.72717719	     10.93028426	     -1.20570390
      0.97945296	     74.87624694	     20.76342005	     10.94059460	     -1.21000828
      0.97975577	     74.99214686	     20.79985207	     10.95095297	     -1.21431795
      0.98005857	     75.10827025	     20.83647504	     10.96136057	     -1.21863251
      0.98036138	     75.22462669	     20.87329072	     10.97181866	     -1.22295156
      0.98066418	     75.34122553	     20.91030093	     10.98232851	     -1.22727465
      0.98096699	     75.45807590	     20.94750746	     10.99289143	     -1.23160134
      0.98126979	     75.57518673	     20.98491215	     11.00350877	     -1.23593114
      0.98157260	     75.69256669	     21.02251680	     11.01418189	     -1.24026355
      0.98187540	     75.81022429	     21.06032328	     11.02491222	     -1.24459804
      0.98217821	     75.92816780	     21.09833342	     11.03570119	     -1.24893404
      0.98248101	     76.04640529	     21.13654910	     11.04655030	     -1.25327099
      0.98278382	     76.16494466	     21.17497219	     11.05746106	     -1.25760825
      0.98308662	     76.28379357	     21.21360458	     11.06843506	     -1.26194518
      0.98338943	     76.40295954	     21.25244816	     11.07947388	     -1.26628111
      0.98369223	     76.52244987	     21.29150486	     11.09057919	     -1.27061532
      0.98399504	     76.64227169	     21.33077660	     11.10175268	     -1.27494705
      0.98429784	     76.76243196	     21.37026531	     11.11299610	     -1.27927553
      0.98460065	     76.88293746	     21.40997296	     11.12431123	     -1.28359993
      0.98490345	     77.00379479	     21.44990149	     11.13569992	     -1.28791936
      0.98520626	     77.12501041	     21.49005289	     11.14716407	     -1.29223293
      0.98550907	     77.24659060	     21.53042915	     11.15870561	     -1.29653967
      0.98581187	     77.36854149	     21.57103227	     11.17032657	     -1.30083857
      0.98611468	     77.49086906	     21.61186427	     11.18202899	     -1.30512857
      0.98641748	     77.61357913	     21.65292719	     11.19381500	     -1.30940856
      0.98672029	     77.73667740	     21.69422307	     11.20568679	     -1.31367738
      0.98702309	     77.86016941	     21.73575397	     11.21764662	     -1.31793379
      0.98732590	     77.98406056	     21.77752197	     11.22969678	     -1.32217651
      0.98762870	     78.10835613	     21.81952916	     11.24183969	     -1.32640418
      0.98793151	     78.23306126	     21.86177764	     11.25407779	     -1.33061539
      0.98823431	     78.35818098	     21.90426953	     11.26641362	     -1.33480865
      0.98853712	     78.48372018	     21.94700698	     11.27884981	     -1.33898239
      0.98883992	     78.60968365	     21.98999213	     11.29138904	     -1.34313497
      0.98914273	     78.73607606	     22.03322716	     11.30403410	     -1.34726467
      0.98944553	     78.86290195	     22.07671425	     11.31678787	     -1.35136969
      0.98974834	     78.99016579	     22.12045559	     11.32965330	     -1.35544814
      0.99005114	     79.11787193	     22.16445342	     11.34263345	     -1.35949803
      0.99035395	     79.24602461	     22.20870996	     11.35573148	     -1.36351729
      0.99065675	     79.37462799	     22.25322748	     11.36895065	     -1.36750376
      0.99095956	     79.50368614	     22.29800823	     11.38229433	     -1.37145515
      0.99126236	     79.63320302	     22.34305451	     11.39576601	     -1.37536908
      0.99156517	     79.76318253	     22.38836863	     11.40936927	     -1.37924308
      0.99186797	     79.89362849	     22.43395291	     11.42310784	     -1.38307455
      0.99217078	     80.02454461	     22.47980970	     11.43698556	     -1.38686077
      0.99247358	     80.15593456	     22.52594137	     11.45100641	     -1.39059893
      0.99277639	     80.28780192	     22.57235029	     11.46517451	     -1.39428609
      0.99307919	     80.42015022	     22.61903887	     11.47949411	     -1.39791917
      0.99338200	     80.55298290	     22.66600953	     11.49396961	     -1.40149502
      0.99368480	     80.68630337	     22.71326472	     11.50860559	     -1.40501031
      0.99398761	     80.82011495	     22.76080690	     11.52340675	     -1.40846164
      0.99429041	     80.95442093	     22.80863856	     11.53837799	     -1.41184547
      0.99456265	     81.07579484	     22.85195185	     11.55199492	     -1.41483847
      0.99483489	     81.19732600	     22.89542814	     11.56574799	     -1.41775717
      0.99510713	     81.31932401	     22.93916231	     11.57965261	     -1.42061624
      0.99537938	     81.44171659	     22.98313366	     11.59371006	     -1.42340857
      0.99565162	     81.56452399	     23.02734952	     11.60792520	     -1.42613225
      0.99592386	     81.68774409	     23.07181048	     11.62230221	     -1.42878405
      0.99619610	     81.81138010	     23.11651877	     11.63684561	     -1.43136100
      0.99646834	     81.93543394	     23.16147623	     11.65156001	     -1.43386002
      0.99674058	     82.05990782	     23.20668482	     11.66645020	     -1.43627801
      0.99701282	     82.18480384	     23.25214651	     11.68152112	     -1.43861186
      0.99728506	     82.31012411	     23.29786327	     11.69677789	     -1.44085844
      0.99755730	     82.43587073	     23.34383708	     11.71222579	     -1.44301464
      0.99782954	     82.56204578	     23.39006996	     11.72787029	     -1.44507738
      0.99810178	     82.68865133	     23.43656392	     11.74371704	     -1.44704361
      0.99837402	     82.81568942	     23.48332102	     11.75977190	     -1.44891035
      0.99864626	     82.94316212	     23.53034330	     11.77604091	     -1.45067470
      0.99891850	     83.07107145	     23.57763285	     11.79253034	     -1.45233390
      0.99919074	     83.19941945	     23.62519175	     11.80924665	     -1.45388526
      0.99946298	     83.32820815	     23.67302212	     11.82619657	     -1.45532632
      0.99973522	     83.45743957	     23.72112607	     11.84338703	     -1.45665476
      1.00000746	     83.58711572	     23.76950577	     11.86082521	     -1.45786850
      1.00027971	     83.71723861	     23.81816336	     11.87851854	     -1.45896569
      1.00055195	     83.84781026	     23.86710103	     11.89647473	     -1.45994479
      1.00082419	     83.97883267	     23.91632099	     11.91470173	     -1.46080453
      1.00109643	     84.11030786	     23.96582543	     11.93320780	     -1.46154402
      1.00136867	     84.24223782	     24.01561660	     11.95200147	     -1.46216272
      1.00164091	     84.37462456	     24.06569676	     11.97109158	     -1.46266048
      1.00191315	     84.50747008	     24.11606817	     11.99048728	     -1.46303761
      1.00218539	     84.64077640	     24.16673312	     12.01019805	     -1.46329486
      1.00245763	     84.77454551	     24.21769391	     12.03023369	     -1.46343344
      1.00272987	     84.90877941	     24.26895288	     12.05060434	     -1.46345507
      1.00300211	     85.04348012	     24.32051237	     12.07132052	     -1.46336199
      1.00327435	     85.17864962	     24.37237473	     12.09239308	     -1.46315693
      1.00354659	     85.31428993	     24.42454236	     12.11383329	     -1.46284318
      1.00381883	     85.45040304	     24.47701763	     12.13565278	     -1.46242451
      1.00409107	     85.58699096	     24.52980297	     12.15786358	     -1.46190523
      1.00436331	     85.72405567	     24.58290082	     12.18047815	     -1.46129017
      1.00463555	     85.86159916	     24.63631362	     12.20350935	     -1.46058461
      1.00490780	     85.99962344	     24.69004384	     12.22697050	     -1.45979432
      1.00518004	     86.13813048	     24.74409396	     12.25087534	     -1.45892548
      1.00545228	     86.27712227	     24.79846649	     12.27523807	     -1.45798466
      1.00572452	     86.41660078	     24.85316395	     12.30007336	     -1.45697881
      1.00599676	     86.55656797	     24.90818888	     12.32539634	     -1.45591517
      1.00626900	     86.69702582	     24.96354383	     12.35122265	     -1.45480125
      1.00654124	     86.83797628	     25.01923137	     12.37756837	     -1.45364476
      1.00681348	     86.97942128	     25.07525409	     12.40445010	     -1.45245357
      1.00708572	     87.12136278	     25.13161461	     12.43188494	     -1.45123566
      1.00735796	     87.26380270	     25.18831553	     12.45989047	     -1.44999906
      1.00763020	     87.40674296	     25.24535951	     12.48848479	     -1.44875179
      1.00790244	     87.55018546	     25.30274920	     12.51768648	     -1.44750182
      1.00817468	     87.69413212	     25.36048728	     12.54751461	     -1.44625701
      1.00844692	     87.83858480	     25.41857643	     12.57798876	     -1.44502506
      1.00871916	     87.98354540	     25.47701937	     12.60912896	     -1.44381350
      1.00899140	     88.12901578	     25.53581883	     12.64095571	     -1.44262961
      1.00926364	     88.27499778	     25.59497755	     12.67348997	     -1.44148038
      1.00953588	     88.42149324	     25.65449828	     12.70675310	     -1.44037253
      1.00980813	     88.56850401	     25.71438382	     12.74076686	     -1.43931243
      1.01008037	     88.71603189	     25.77463696	     12.77555338	     -1.43830610
      1.01035261	     88.86407868	     25.83526051	     12.81113510	     -1.43735921
      1.01062485	     89.01264618	     25.89625731	     12.84753475	     -1.43647704
      1.01089709	     89.16173616	     25.95763021	     12.88477528	     -1.43566445
      1.01116933	     89.31135040	     26.01938208	     12.92287981	     -1.43492596
      1.01144157	     89.46149065	     26.08151581	     12.96187154	     -1.43426565
      1.01171381	     89.61215865	     26.14403430	     13.00177372	     -1.43368722
      1.01198605	     89.76335614	     26.20694050	     13.04260951	     -1.43319398
      1.01225829	     89.91508483	     26.27023733	     13.08440191	     -1.43278887
      1.01253053	     90.06734643	     26.33392778	     13.12717367	     -1.43247445
      1.01280277	     90.22014265	     26.39801481	     13.17094712	     -1.43225291
      1.01307501	     90.37347517	     26.46250145	     13.21574412	     -1.43212612
      1.01334725	     90.52734567	     26.52739071	     13.26158583	     -1.43209561
      1.01361949	     90.68175583	     26.59268564	     13.30849263	     -1.43216260
      1.01389173	     90.83670731	     26.65838930	     13.35648392	     -1.43232801
      1.01416397	     90.99220176	     26.72450479	     13.40557796	     -1.43259248
      1.01443622	     91.14824084	     26.79103521	     13.45579168	     -1.43295642
      1.01470846	     91.30482618	     26.85798370	     13.50714048	     -1.43341996
      1.01498070	     91.46195944	     26.92535339	     13.55963802	     -1.43398302
      1.01525294	     91.61964226	     26.99314748	     13.61329602	     -1.43464533
      1.01552518	     91.77787626	     27.06136914	     13.66812404	     -1.43540642
      1.01576996	     91.92079877	     27.12313303	     13.71843356	     -1.43618734
      1.01601474	     92.06398588	     27.18518978	     13.76969109	     -1.43703379
      1.01625952	     92.20763008	     27.24760198	     13.82190554	     -1.43795892
      1.01650430	     92.35172449	     27.31036948	     13.87507617	     -1.43896138
      1.01674908	     92.49627065	     27.37349477	     13.92920039	     -1.44004039
      1.01699386	     92.64126976	     27.43698028	     13.98427336	     -1.44119505
      1.01723864	     92.78672304	     27.50082844	     14.04028786	     -1.44242442
      1.01748343	     92.93263175	     27.56504171	     14.09723416	     -1.44372751
      1.01772821	     93.07899713	     27.62962254	     14.15509989	     -1.44510327
      1.01797299	     93.22582045	     27.69457343	     14.21386997	     -1.44655062
      1.01821777	     93.37310299	     27.75989688	     14.27352651	     -1.44806845
      1.01846255	     93.52084607	     27.82559542	     14.33404871	     -1.44965562
      1.01870733	     93.66905101	     27.89167158	     14.39541283	     -1.45131098
      1.01895211	     93.81771918	     27.95812794	     14.45759210	     -1.45303335
      1.01919689	     93.96685196	     28.02496706	     14.52055671	     -1.45482154
      1.01944167	     94.11645077	     28.09219156	     14.58427383	     -1.45667435
      1.01968645	     94.26651708	     28.15980406	     14.64870755	     -1.45859058
      1.01993124	     94.41705238	     28.22780720	     14.71381897	     -1.46056904
      1.02017602	     94.56805821	     28.29620365	     14.77956622	     -1.46260853
      1.02042080	     94.71953616	     28.36499610	     14.84590456	     -1.46470784
      1.02066558	     94.87148788	     28.43418726	     14.91278644	     -1.46686580
      1.02091036	     95.02391506	     28.50377989	     14.98016163	     -1.46908123
      1.02115514	     95.17681945	     28.57377673	     15.04797740	     -1.47135297
      1.02139992	     95.33020287	     28.64418059	     15.11617859	     -1.47367987
      1.02164470	     95.48406721	     28.71499433	     15.18470788	     -1.47606079
      1.02188948	     95.63841442	     28.78622107	     15.25350595	     -1.47849463
      1.02213426	     95.79324655	     28.85786411	     15.32251166	     -1.48098029
      1.02237904	     95.94856570	     28.92992678	     15.39166234	     -1.48351668
      1.02262383	     96.10437408	     29.00241245	     15.46089398	     -1.48610276
      1.02286861	     96.26067398	     29.07532452	     15.53014149	     -1.48873749
      1.02311339	     96.41746777	     29.14866645	     15.59933898	     -1.49141985
      1.02335817	     96.57475794	     29.22244172	     15.66841999	     -1.49414887
      1.02360295	     96.73254706	     29.29665388	     15.73731778	     -1.49692357
      1.02384773	     96.89083824	     29.37130649	     15.80596559	     -1.49974302
      1.02409251	     97.04963530	     29.44640319	     15.87429688	     -1.50260629
      1.02433729	     97.20894221	     29.52194765	     15.94224562	     -1.50551249
      1.02458207	     97.36876301	     29.59794360	     16.00974655	     -1.50846075
      1.02482685	     97.52910186	     29.67439481	     16.07673537	     -1.51145024
      1.02507164	     97.68996302	     29.75130511	     16.14314905	     -1.51448012
      1.02531642	     97.85135084	     29.82867839	     16.20892599	     -1.51754960
      1.02556120	     98.01326979	     29.90651857	     16.27400628	     -1.52065790
      1.02580598	     98.17572444	     29.98482966	     16.33833184	     -1.52380429
      1.02605076	     98.33871949	     30.06361570	     16.40184666	     -1.52698803
      1.02629554	     98.50225975	     30.14288082	     16.46449695	     -1.53020842
      1.02654032	     98.66635013	     30.22262918	     16.52623126	     -1.53346479
      1.02678510	     98.83099571	     30.30286502	     16.58700064	     -1.53675647
      1.02702988	     98.99620163	     30.38359265	     16.64675876	     -1.54008283
      1.02727466	     99.16197322	     30.46481643	     16.70546199	     -1.54344325
      1.02751945	     99.32831590	     30.54654081	     16.76306951	     -1.54683716
      1.02776423	     99.49523523	     30.62877029	     16.81954337	     -1.55026397
      1.02800901	     99.66273690	     30.71150945	     16.87484851	     -1.55372313
      1.02825379	     99.83082673	     30.79476294	     16.92895287	     -1.55721413
      1.02849857	     99.99951070	     30.87853548	     16.98182736	     -1.56073643
      1.02874335	    100.16879489	     30.96283188	     17.03344586	     -1.56428957
      1.02898813	    100.33868553	     31.04765702	     17.08378528	     -1.56787305
      1.02923291	    100.50918900	     31.13301586	     17.13282550	     -1.57148643
      1.02947769	    100.68031181	     31.21891342	     17.18054938	     -1.57512927
      1.02972247	    100.85206059	     31.30535485	     17.22694269	     -1.57880115
      1.02996725	    101.02444214	     31.39234534	     17.27199409	     -1.58250166
      1.03021204	    101.19746339	     31.47989018	     17.31569512	     -1.58623043
      1.03045682	    101.37113139	     31.56799476	     17.35804005	     -1.58998707
      1.03070160	    101.54545335	     31.65666453	     17.39902593	     -1.59377123
      1.03094638	    101.72043662	     31.74590507	     17.43865244	     -1.59758257
      1.03119116	    101.89608869	     31.83572202	     17.47692186	     -1.60142077
      1.03143594	    102.07241718	     31.92612113	     17.51383897	     -1.60528550
      1.03168072	    102.24942987	     32.01710823	     17.54941099	     -1.60917647
      1.03192550	    102.42713465	     32.10868928	     17.58364748	     -1.61309339
      1.03217028	    102.60553958	     32.20087029	     17.61656029	     -1.61703599
      1.03241506	    102.78465284	     32.29365742	     17.64816342	     -1.62100399
      1.03265985	    102.96448277	     32.38705690	     17.67847297	     -1.62499716
      1.03290463	    103.14503783	     32.48107508	     17.70750704	     -1.62901526
      1.03314941	    103.32632662	     32.57571840	     17.73528563	     -1.63305804
      1.03339419	    103.50835790	     32.67099344	     17.76183057	     -1.63712529
      1.03363897	    103.69114055	     32.76690685	     17.78716540	     -1.64121681
      1.03388375	    103.87468358	     32.86346541	     17.81131529	     -1.64533239
      1.03412853	    104.05899617	     32.96067603	     17.83430695	     -1.64947184
      1.03437331	    104.24408762	     33.05854571	     17.85616851	     -1.65363499
      1.03461809	    104.42996735	     33.15708157	     17.87692947	     -1.65782165
      1.03486287	    104.61664494	     33.25629087	     17.89662054	     -1.66203166
      1.03510766	    104.80413010	     33.35618096	     17.91527359	     -1.66626487
      1.03535244	    104.99243269	     33.45675934	     17.93292153	     -1.67052112
      1.03559722	    105.18156267	     33.55803363	     17.94959820	     -1.67480028
      1.03584200	    105.37153016	     33.66001155	     17.96533828	     -1.67910219
      1.03608678	    105.56234542	     33.76270100	     17.98017717	     -1.68342675
      1.03633156	    105.75401882	     33.86610996	     17.99415086	     -1.68777381
      1.03657634	    105.94656089	     33.97024657	     18.00729585	     -1.69214326
      1.03682112	    106.13998227	     34.07511911	     18.01964899	     -1.69653499
      1.03706590	    106.33429374	     34.18073599	     18.03124738	     -1.70094889
      1.03731068	    106.52950620	     34.28710575	     18.04212821	     -1.70538486
      1.03753087	    106.70603892	     34.38349115	     18.05133898	     -1.70940782
      1.03775107	    106.88317695	     34.48045207	     18.06002113	     -1.71343571
      1.03797126	    107.06105944	     34.57803888	     18.06820600	     -1.71748034
      1.03819145	    107.23970384	     34.67626128	     18.07592029	     -1.72154248
      1.03841164	    107.41911916	     34.77512621	     18.08319001	     -1.72562213
      1.03863183	    107.59931387	     34.87464050	     18.09004059	     -1.72971922
      1.03885202	    107.78029651	     34.97481106	     18.09649683	     -1.73383372
      1.03907221	    107.96207566	     35.07564493	     18.10258277	     -1.73796554
      1.03929240	    108.14466000	     35.17714924	     18.10832154	     -1.74211464
      1.03951259	    108.32805827	     35.27933122	     18.11373525	     -1.74628096
      1.03973278	    108.51227927	     35.38219820	     18.11884484	     -1.75046445
      1.03995297	    108.69733188	     35.48575765	     18.12366993	     -1.75466505
      1.04017316	    108.88322504	     35.59001712	     18.12822865	     -1.75888270
      1.04039335	    109.06996776	     35.69498428	     18.13253751	     -1.76311736
      1.04061354	    109.25756910	     35.80066692	     18.13661118	     -1.76736896
      1.04083373	    109.44603818	     35.90707295	     18.14046237	     -1.77163745
      1.04105392	    109.63538417	     36.01421037	     18.14410159	     -1.77592277
      1.04127411	    109.82561630	     36.12208733	     18.14753701	     -1.78022486
      1.04149430	    110.01674384	     36.23071207	     18.15077423	     -1.78454368
      1.04171449	    110.20877608	     36.34009297	     18.15381610	     -1.78887914
      1.04193469	    110.40172239	     36.45023852	     18.15666254	     -1.79323120
      1.04215488	    110.59559214	     36.56115734	     18.15931029	     -1.79759977
      1.04237507	    110.79039473	     36.67285817	     18.16175276	     -1.80198481
      1.04259526	    110.98613961	     36.78534989	     18.16397980	     -1.80638622
      1.04281545	    111.18283622	     36.89864149	     18.16597756	     -1.81080393
      1.04303564	    111.38049402	     37.01274209	     18.16772822	     -1.81523788
      1.04325583	    111.57912249	     37.12766096	     18.16920991	     -1.81968796
      1.04347602	    111.77873110	     37.24340747	     18.17039648	     -1.82415408
      1.04369621	    111.97932933	     37.35999116	     18.17125741	     -1.82863617
      1.04391640	    112.18092663	     37.47742167	     18.17175764	     -1.83313410
      1.04413659	    112.38353247	     37.59570881	     18.17185749	     -1.83764779
      1.04435678	    112.58715628	     37.71486250	     18.17151258	     -1.84217710
      1.04457697	    112.79180746	     37.83489282	     18.17067379	     -1.84672194
      1.04479716	    112.99749542	     37.95580998	     18.16928722	     -1.85128215
      1.04501735	    113.20422950	     38.07762433	     18.16729422	     -1.85585762
      1.04523754	    113.41201902	     38.20034638	     18.16463147	     -1.86044821
      1.04545773	    113.62087327	     38.32398678	     18.16123103	     -1.86505375
      1.04567792	    113.83080150	     38.44855632	     18.15702048	     -1.86967409
      1.04589811	    114.04181291	     38.57406596	     18.15192317	     -1.87430907
      1.04611831	    114.25391666	     38.70052680	     18.14585832	     -1.87895851
      1.04633850	    114.46712188	     38.82795010	     18.13874141	     -1.88362221
      1.04655869	    114.68143764	     38.95634729	     18.13048440	     -1.88830000
      1.04677888	    114.89687297	     39.08572993	     18.12099612	     -1.89299167
      1.04699907	    115.11343689	     39.21610979	     18.11018265	     -1.89769699
      1.04721926	    115.33113836	     39.34749877	     18.09794776	     -1.90241576
      1.04743945	    115.54998632	     39.47990896	     18.08419334	     -1.90714774
      1.04765964	    115.76998969	     39.61335262	     18.06881993	     -1.91189269
      1.04787983	    115.99115737	     39.74784220	     18.05172720	     -1.91665035
      1.04810002	    116.21349826	     39.88339031	     18.03281451	     -1.92142048
      1.04832021	    116.43702125	     40.02000977	     18.01198144	     -1.92620280
      1.04854040	    116.66173524	     40.15771359	     17.98912836	     -1.93099705
      1.04876059	    116.88764918	     40.29651495	     17.96415698	     -1.93580292
      1.04898078	    117.11477201	     40.43642728	     17.93697092	     -1.94062014
      1.04920097	    117.34311275	     40.57746418	     17.90747620	     -1.94544841
      1.04942116	    117.57268047	     40.71963947	     17.87558185	     -1.95028742
      1.04964135	    117.80348431	     40.86296721	     17.84120035	     -1.95513686
      1.04986154	    118.03553350	     41.00746166	     17.80424813	     -1.95999640
      1.05008174	    118.26883738	     41.15313733	     17.76464602	     -1.96486574
      1.05030193	    118.50340538	     41.30000896	     17.72231965	     -1.96974453
      1.05052212	    118.73924711	     41.44809155	     17.67719982	     -1.97463244
      1.05074231	    118.97637228	     41.59740035	     17.62922283	     -1.97952914
      1.05096250	    119.21479080	     41.74795085	     17.57833077	     -1.98443429
      1.05118269	    119.45451274	     41.89975885	     17.52447172	     -1.98934753
      1.05140288	    119.69554838	     42.05284039	     17.46760001	     -1.99426853
      1.05162307	    119.93790821	     42.20721183	     17.40767627	     -1.99919693
      1.05184326	    120.18160292	     42.36288980	     17.34466759	     -2.00413239
      1.05206345	    120.42664348	     42.51989125	     17.27854754	     -2.00907454
      1.05228364	    120.67304109	     42.67823345	     17.20929619	     -2.01402304
      1.05250383	    120.92080723	     42.83793399	     17.13690358	     -2.01897754
      1.05272402	    121.16995390	     42.99901082	     17.06143617	     -2.02393769
      1.05294421	    121.42049398	     43.16148235	     16.98302644	     -2.02890321
      1.05316440	    121.67244114	     43.32536738	     16.90180698	     -2.03387380
      1.05338459	    121.92580968	     43.49068507	     16.81790809	     -2.03884922
      1.05360478	    122.18061449	     43.65745500	     16.73145782	     -2.04382921
      1.05382497	    122.43687099	     43.82569715	     16.64258208	     -2.04881353
      1.05404516	    122.69459510	     43.99543193	     16.55140469	     -2.05380194
      1.05426536	    122.95380325	     44.16668018	     16.45804748	     -2.05879421
      1.05448555	    123.21451233	     44.33946319	     16.36263033	     -2.06379013
      1.05470574	    123.47673969	     44.51380272	     16.26527122	     -2.06878948
      1.05492593	    123.74050315	     44.68972099	     16.16608626	     -2.07379205
      1.05512394	    123.97915302	     44.84933413	     16.07542901	     -2.07830729
      1.05532196	    124.21896895	     45.01022121	     15.98346658	     -2.08281314
      1.05551997	    124.46005369	     45.17243178	     15.89028202	     -2.08731939
      1.05571798	    124.70243486	     45.33598828	     15.79595510	     -2.09182740
      1.05591600	    124.94612901	     45.50090937	     15.70056397	     -2.09633729
      1.05611401	    125.19115131	     45.66721345	     15.60418548	     -2.10084895
      1.05631203	    125.43751698	     45.83491923	     15.50689509	     -2.10536229
      1.05651004	    125.68524154	     46.00404578	     15.40876684	     -2.10987718
      1.05670806	    125.93435398	     46.17461518	     15.30987438	     -2.10484153
      1.05690607	    126.18493442	     46.34665708	     15.21029505	     -2.09261256
      1.05710409	    126.43698110	     46.52018601	     15.11009702	     -2.08142565
      1.05730210	    126.69050276	     46.69522170	     15.00934653	     -2.07120838
      1.05750011	    126.94551227	     46.87178540	     14.90810813	     -2.06189354
      1.05769813	    127.20202391	     47.04989897	     14.80644438	     -2.05341855
      1.05789614	    127.46005289	     47.22958473	     14.70441565	     -2.04572504
      1.05809416	    127.71961522	     47.41086546	     14.60207995	     -2.03875862
      1.05829217	    127.98072768	     47.59376442	     14.49949267	     -2.03246860
      1.05849019	    128.24340774	     47.77830539	     14.39670656	     -2.02680772
      1.05868820	    128.50767357	     47.96451266	     14.29377121	     -2.02173196
      1.05888621	    128.77354399	     48.15241109	     14.19073303	     -2.01720028
      1.05908423	    129.04103847	     48.34202609	     14.08763497	     -2.01317445
      1.05928224	    129.31017715	     48.53338368	     13.98451633	     -2.00961888
      1.05948026	    129.58098078	     48.72651049	     13.88141248	     -2.00650040
      1.05967827	    129.85347078	     48.92143379	     13.77835469	     -2.00378814
      1.05987629	    130.12766921	     49.11818153	     13.67536991	     -2.00145333
      1.06007430	    130.40359881	     49.31678234	     13.57248057	     -1.99946924
      1.06027232	    130.68128301	     49.51726558	     13.46970440	     -1.99781097
      1.06047033	    130.96074594	     49.71966138	     13.36705427	     -1.99645536
      1.06066834	    131.24201245	     49.92400062	     13.26453808	     -1.99538090
      1.06086636	    131.52510816	     50.13031503	     13.16215860	     -1.99456758
      1.06106437	    131.81005949	     50.33863719	     13.05991345	     -1.99399681
      1.06126239	    132.09689365	     50.54900053	     12.95779500	     -1.99365127
      1.06146040	    132.38563874	     50.76143948	     12.85579038	     -1.99351492
      1.06165842	    132.67632378	     50.97598937	     12.75388148	     -1.99357290
      1.06185643	    132.96897873	     51.19268660	     12.65204506	     -1.99381147
      1.06205444	    133.26363456	     51.41156862	     12.55025278	     -1.99421791
      1.06225246	    133.56032333	     51.63267399	     12.44847139	     -1.99478054
      1.06245047	    133.85907821	     51.85604244	     12.34666287	     -1.99548857
      1.06264849	    134.15993361	     52.08171496	     12.24478467	     -1.99633211
      1.06284650	    134.46292522	     52.30973379	     12.14278990	     -1.99730214
      1.06304452	    134.76809007	     52.54014257	     12.04062768	     -1.99839040
      1.06324253	    135.07546670	     52.77298636	     11.93824337	     -1.99958943
      1.06344055	    135.38509519	     53.00831172	     11.83557897	     -2.00089250
      1.06363856	    135.69701730	     53.24616681	     11.73257344	     -2.00229357
      1.06383657	    136.01127657	     53.48660150	     11.62916311	     -2.00378730
      1.06403459	    136.32791849	     53.72966740	     11.52528245	     -2.00536902
      1.06423260	    136.64699057	     53.97541803	     11.42086414	     -2.00703470
      1.06443062	    136.96854257	     54.22390889	     11.31583936	     -2.00878096
      1.06462863	    137.29262659	     54.47519761	     11.21013810	     -2.01060503
      1.06482665	    137.61929729	     54.72934402	     11.10368968	     -2.01250479
      1.06502466	    137.94861206	     54.98641039	     10.99642308	     -2.01447873
      1.06522268	    138.28063122	     55.24646146	     10.88826737	     -2.01652597
      1.06542069	    138.61541826	     55.50956470	     10.77915211	     -2.01864627
      1.06559888	    138.91920955	     55.74903612	     10.68008323	     -2.02062942
      1.06577708	    139.22527434	     55.99106057	     10.58012961	     -2.02266334
      1.06595527	    139.53372377	     56.23571614	     10.47924342	     -2.02475662
      1.06613346	    139.84462688	     56.48306552	     10.37737714	     -2.02691251
      1.06631166	    140.15804586	     56.73316989	     10.27448445	     -2.02913351
      1.06648985	    140.47404385	     56.98609210	     10.17052050	     -2.03142230
      1.06666804	    140.79268681	     57.24189750	     10.06544211	     -2.03378203
      1.06684623	    141.11404418	     57.50065424	      9.95920795	     -2.03621636
      1.06702443	    141.43818911	     57.76243348	      9.85177863	     -2.03872952
      1.06720262	    141.76519882	     58.02730958	      9.74311685	     -2.04132633
      1.06738081	    142.09515480	     58.29536031	      9.63318749	     -2.04401222
      1.06755901	    142.42814318	     58.56666710	      9.52195774	     -2.04679329
      1.06773720	    142.76425496	     58.84131520	      9.40939713	     -2.04967635
      1.06791539	    143.10358643	     59.11939402	      9.29547769	     -2.05266894
      1.06809359	    143.44623947	     59.40099734	      9.18017394	     -2.05577939
      1.06827178	    143.79232194	     59.68622360	      9.06346298	     -2.05901687
      1.06844997	    144.14194810	     59.97517625	      8.94532456	     -2.06239145
      1.06862817	    144.49523907	     60.26796405	      8.82574107	     -2.06591418
      1.06880636	    144.85232322	     60.56470142	      8.70469761	     -2.06959710
      1.06898455	    145.21333675	     60.86550885	      8.58218201	     -2.07345337
      1.06916274	    145.57842416	     61.17051327	      8.45818485	     -2.07749732
      1.06934094	    145.94773885	     61.47984852	      8.33269944	     -2.08174454
      1.06951913	    146.32144370	     61.79365579	      8.20572188	     -2.08621195
      1.06969732	    146.69971171	     62.11208411	      8.07725103	     -2.09091795
      1.06987552	    147.08272666	     62.43529093	      7.94728851	     -2.09588246
      1.07005371	    147.47068389	     62.76344262	      7.81583870	     -2.10112706
      1.07023190	    147.86379098	     63.09671511	      7.68290874	     -2.10667512
      1.07041010	    148.26226860	     63.43529453	      7.54850851	     -2.11255191
      1.07058829	    148.66635137	     63.77937787	      7.41265061	     -2.11878475
      1.07074823	    149.03409738	     64.09310471	      7.28948248	     -2.12471780
      1.07090817	    149.40669382	     64.41156886	      7.16516454	     -2.13097635
      1.07106811	    149.78438456	     64.73495561	      7.03971201	     -2.13759080
      1.07122804	    150.16739412	     65.06344639	      6.91314145	     -2.14458897
      1.07138798	    150.55595087	     65.39722868	      6.78547103	     -2.15199935
      1.07154792	    150.95029362	     65.73649909	      6.65672062	     -2.15985202
      1.07170786	    151.35067393	     66.08146453	      6.52691179	     -2.16817903
      1.07186780	    151.75735718	     66.43234302	      6.39606782	     -2.17701454
      1.07202774	    152.17062340	     66.78936434	      6.26421369	     -2.18639497
      1.07218768	    152.59076795	     67.15277062	      6.13137608	     -2.19635915
      1.07234761	    153.01810229	     67.52281698	      5.99758336	     -2.20694838
      1.07250755	    153.45295464	     67.89977221	      5.86286561	     -2.21820664
      1.07266749	    153.89567072	     68.28391941	      5.72725461	     -2.23018067
      1.07282743	    154.34661440	     68.67555664	      5.59078384	     -2.24292009
      1.07298737	    154.80616841	     69.07499758	      5.45348852	     -2.25647756
      1.07314731	    155.27473493	     69.48257220	      5.31540559	     -2.27090889
      1.07330725	    155.75273624	     69.89862744	      5.17657374	     -2.28627316
      1.07346719	    156.24061524	     70.32352777	      5.03703347	     -2.30263284
      1.07361071	    156.68729515	     70.71270523	      4.91124358	     -2.31822612
      1.07375424	    157.14260512	     71.10958202	      4.78494861	     -2.33471709
      1.07389777	    157.60694345	     71.51447492	      4.65818192	     -2.35216332
      1.07404130	    158.08069874	     71.92770297	      4.53097793	     -2.37062125
      1.07418482	    158.56426686	     72.34959512	      4.40337225	     -2.39014873
      1.07432835	    159.05805602	     72.78049264	      4.27540186	     -2.41080580
      1.07447188	    159.56248809	     73.22074998	      4.14710513	     -2.43265491
      1.07461540	    160.07799898	     73.67073501	      4.01852187	     -2.45576101
      1.07475893	    160.60503847	     74.13082924	      3.88969347	     -2.48019155
      1.07490246	    161.14406993	     74.60142778	      3.76066293	     -2.50601648
      1.07504599	    161.69556991	     75.08293937	      3.63147500	     -2.53330818
      1.07518951	    162.26002758	     75.57578622	      3.50217637	     -2.56214145
      1.07533304	    162.83794410	     76.08040388	      3.37281571	     -2.59259344
      1.07547657	    163.42983187	     76.59724094	      3.24344396	     -2.62474356
      1.07562010	    164.03621364	     77.12675877	      3.11411454	     -2.65867339
      1.07574809	    164.58970708	     77.61008976	      2.99886211	     -2.69051202
      1.07587609	    165.15548625	     78.10420454	      2.88372959	     -2.72388579
      1.07600408	    165.73397145	     78.60946918	      2.76876127	     -2.75886156
      1.07613208	    166.32556426	     79.12624634	      2.65400376	     -2.79550371
      1.07626008	    166.93066228	     79.65490196	      2.53950646	     -2.83387655
      1.07638807	    167.54966326	     80.19580708	      2.42532195	     -2.87404490
      1.07651607	    168.18296571	     80.74933811	      2.31150653	     -2.91607428
      1.07664406	    168.83096854	     81.31587658	      2.19812081	     -2.96003086
      1.07677206	    169.49407025	     81.89580874	      2.08523042	     -3.00598139
      1.07690005	    170.17266815	     82.48952507	      1.97290690	     -3.05399315
      1.07702805	    170.86715740	     83.09741985	      1.86122880	     -3.10413377
      1.07715604	    171.57793014	     83.71989065	      1.75028300	     -3.15647126
      1.07728404	    172.30537462	     84.35733784	      1.64016636	     -3.21107384
      1.07741204	    173.04987430	     85.01016412	      1.53098772	     -3.26800992
      1.07754003	    173.81180701	     85.67877413	      1.42287044	     -3.32734802
      1.07765442	    174.50789102	     86.29004966	      1.32725609	     -3.38248001
      1.07776882	    175.21841191	     86.91452616	      1.23271662	     -3.43962708
      1.07788321	    175.94365589	     87.55250943	      1.13938334	     -3.49884330
      1.07799760	    176.68388267	     88.20429561	      1.04740699	     -3.56017930
      1.07811200	    177.43933959	     88.87017790	      0.95696161	     -3.62368467
      1.07822639	    178.21026592	     89.55044857	      0.86824901	     -3.68940870
      1.07834078	    178.99689404	     90.24539964	      0.78150405	     -3.75740069
      1.07845518	    179.79944960	     90.95532300	      0.69700064	     -3.82771004
      1.07856957	    180.61815147	     91.68051054	      0.61505831	     -3.90038635
      1.07868396	    181.45321157	     92.42125413	      0.53604906	     -3.97547949
      1.07879836	    182.30483471	     93.17784576	      0.46040375	     -4.05303967
      1.07891275	    183.17321835	     93.95057766	      0.38861677	     -4.13311757
      1.07902714	    184.05855235	     94.73974244	      0.32124688	     -4.21576442
      1.07914154	    184.96101866	     95.54563335	      0.25891117	     -4.30103213
      1.07925593	    185.88079082	     96.36854452	      0.20226763	     -4.38897342
      1.07937032	    186.81803333	     97.20877136	      0.15198124	     -4.47964196
      1.07948471	    187.77290087	     98.06661097	      0.10866828	     -4.57309259
      1.07959911	    188.74553723	     98.94236274	      0.07281592	     -4.66938146
      1.07971350	    189.74505267	     99.84100391	      0.04468015	     -4.77014196
      1.07981422	    190.67573450	    100.66662931	      0.02623411	     -4.86761415
      1.07991495	    191.63155936	    101.51361710	      0.01336125	     -4.96945964
      1.08001567	    192.60445636	    102.37807832	      0.00541033	     -5.07430143
      1.08011640	    193.59166719	    103.25877480	      0.00141323	     -5.18168798
      1.08021712	    194.59219421	    104.15535450	      0.00010810	     -5.29147812
      1.08031784	    195.60562696	    105.06776784	      0.00000000	     -5.40363734
      1.08041857	    196.63175011	    105.99607241	      0.00000000	     -5.51816950
      1.08051929	    197.67041561	    106.94036805	      0.00000000	     -5.63509418
      1.08062001	    198.72149534	    107.90077276	      0.00000000	     -5.75443824
      1.08072074	    199.78486167	    108.87741360	      0.00000000	     -5.87623261
      1.08082146	    200.86038067	    109.87042384	      0.00000000	     -6.00051127
      1.08092218	    201.94790972	    110.87994246	      0.00000000	     -6.12731108
      1.08102291	    203.04729680	    111.90611451	      0.00000000	     -6.25667187
      1.08112363	    204.15838042	    112.94909177	      0.00000000	     -6.38863663
      1.08122435	    205.28098972	    114.00903365	      0.00000000	     -6.52325183
      1.08132508	    206.41494464	    115.08610803	      0.00000000	     -6.66056767
      1.08142580	    207.56005618	    116.18049227	      0.00000000	     -6.80063840
      1.08152652	    208.71612662	    117.29237421	      0.00000000	     -6.94352268
      1.08162725	    209.88294968	    118.42195312	      0.00000000	     -7.08928384
      1.08174834	    211.29959771	    119.80364121	      0.00000000	     -7.26841618
      1.08186943	    212.73111211	    121.21162049	      0.00000000	     -7.45193946
      1.08199052	    214.17707172	    122.64630807	      0.00000000	     -7.63999209
      1.08211161	    215.63704843	    124.10815978	      0.00000000	     -7.83272732
      1.08223270	    217.11060105	    125.59766971	      0.00000000	     -8.03031302
      1.08235379	    218.59727300	    127.11537178	      0.00000000	     -8.23293216
      1.08247488	    220.09659119	    128.66184202	      0.00000000	     -8.44078365
      1.08259597	    221.60806540	    130.23770118	      0.00000000	     -8.65408322
      1.08271706	    223.13118763	    131.84361742	      0.00000000	     -8.87306444
      1.08283815	    224.66543146	    133.48030908	      0.00000000	     -9.09797972
      1.08295924	    226.21025132	    135.14854753	      0.00000000	     -9.32910145
      1.08308033	    227.76508156	    136.84916008	      0.00000000	     -9.56672312
      1.08320142	    229.32933552	    138.58303290	      0.00000000	     -9.81116055
      1.08332251	    230.90240438	    140.35111419	      0.00000000	    -10.06275319
      1.08344360	    232.48365590	    142.15441731	      0.00000000	    -10.32186548
      1.08351852	    233.46584388	    143.28827865	      0.00000000	    -10.48612385
      1.08355840	    233.98624498	    143.89565972	      0.00000000	    -10.57411071
      1.08359829	    234.49103624	    144.49793615	      0.00000000	    -10.65969469
      1.08379771	    236.76752308	    147.42426998	      0.00000000	    -11.04944453
      1.08479485	    242.19380662	    159.94152049	      0.00000000	    -12.13748404
      1.08579198	    238.55254028	    169.00624390	      0.00000000	    -12.01847211
      1.08715263	    222.25601077	    176.12189296	      0.00000000	    -10.34945976
      1.08851328	    197.78163537	    177.79040033	      0.00000000	     -7.39764120
      1.08987393	    169.98024433	    174.87243301	      0.00000000	     -3.59762876
      1.09109506	    144.80361668	    169.13659373	      0.00000000	      0.22177554
      1.09231620	    120.50937085	    161.16751539	      0.00000000	      4.18047613
      1.09353734	     97.61744605	    151.60153111	      0.00000000	      8.06897429
      1.09475848	     76.59326422	    141.00192342	      0.00000000	     11.70458734
      1.09597962	     57.90636161	    129.85188304	      0.00000000	     14.94048704
      1.09720076	     41.92669048	    118.55298172	      0.00000000	     17.66827059
      1.09735375	     40.12669382	    117.14374179	      0.00000000	     17.97024736
      1.09743025	     39.24381038	    116.44034438	      0.00000000	     18.11776244
      1.09781274	     35.00068493	    112.93819974	      0.00000000	     18.82010938
      1.09782948	     34.82157071	    112.78562771	      0.00000000	     18.84948163
      1.09783948	     34.71479002	    112.69447678	      0.00000000	     18.86698025
      1.09784948	     34.60820402	    112.60334702	      0.00000000	     18.88443799
      1.09785948	     34.50175469	    112.51212511	      0.00000000	     18.90189369
      1.09786948	     34.39474934	    112.41945091	      0.00000000	     18.91981268
      1.09787948	     34.28535283	    112.32170120	      0.00000000	     18.93943142
      1.09788948	     34.17059786	    112.21297895	      0.00000000	     18.96275620
      1.09789948	     34.04644123	    112.08519343	      0.00000000	     18.99253089
      1.09790948	     33.90782012	    111.92814190	      0.00000000	     19.03220431
      1.09791948	     33.74870929	    111.72959451	      0.00000000	     19.08589669
      1.09792948	     33.56217979	    111.47538458	      0.00000000	     19.15836444
      1.09793948	     33.34046054	    111.14950631	      0.00000000	     19.25496256
      1.09794948	     33.07500326	    110.73422247	      0.00000000	     19.38160378
      1.09795948	     32.75655205	    110.21018466	      0.00000000	     19.54471352
      1.09796948	     32.37521839	    109.55656859	      0.00000000	     19.75117990
      1.09797948	     31.92056215	    108.75122691	      0.00000000	     20.00829778
      1.09798948	     31.38167948	    107.77086196	      0.00000000	     20.32370614
      1.09799948	     30.74729789	    106.59122039	      0.00000000	     20.70531805
      1.09801251	     29.75814559	    104.71345074	      0.00000000	     21.31541606
      1.09802280	     28.83148920	    102.92422258	      0.00000000	     21.89838288
      1.09803309	     27.76251818	    100.83415692	      0.00000000	     22.58037598
      1.09804309	     26.57555375	     98.48877427	      0.00000000	     23.34624993
      1.09805309	     25.23096586	     95.80802245	      0.00000000	     24.22178907
      1.09806309	     23.71781097	     92.76768825	      0.00000000	     25.21448283
      1.09807309	     22.02566952	     89.34475531	      0.00000000	     26.33133693
      1.09808309	     20.14477874	     85.51777189	      0.00000000	     27.57874579
      1.09809309	     18.06616237	     81.26722288	      0.00000000	     28.96236401
      1.09810309	     15.78175450	     76.57589894	      0.00000000	     30.48697959
      1.09811309	     13.28451519	     71.42925475	      0.00000000	     32.15639175
      1.09812309	     10.56853500	     65.81574760	      0.00000000	     33.97329654
      1.09813309	      7.62912626	     59.72714744	      0.00000000	     35.93918342
      1.09814309	      4.46289856	     53.15880910	      0.00000000	     38.05424633
      1.09815309	      1.06781666	     46.10989794	      0.00000000	     40.31731222
      1.09816309	     -2.55676069	     38.58356087	      0.00000000	     42.72579003
      1.09817309	     -6.41006213	     30.58703553	      0.00000000	     45.27564280
      1.09818309	    -10.48990580	     22.13169215	      0.00000000	     47.96138457
      1.09819513	    -15.69447752	     11.37106740	      0.00000000	     51.36348133
      1.09820716	    -21.21305128	      0.00330235	      0.00000000	     54.93759436
      1.09821919	    -27.03417829	    -11.92907646	      0.00000000	     58.66637387
      1.09823515	    -35.19425427	    -28.53358691	      0.00000000	     63.81440324
      1.09825435	    -45.63353960	    -49.52820084	      0.00000000	     70.25140529
      1.09827096	    -55.15206351	    -68.38918391	      0.00000000	     75.96029424
      1.09828757	    -65.06597126	    -87.70991558	      0.00000000	     81.72952549
      1.09830418	    -75.31707504	   -107.30428743	      0.00000000	     87.49163171
      1.09831904	    -84.72828612	   -124.92071500	      0.00000000	     92.58850416
      1.09833391	    -94.31893464	   -142.48022909	      0.00000000	     97.58247254
      1.09834877	   -104.04693875	   -159.86225326	      0.00000000	    102.43248258
      1.09836363	   -113.87162398	   -176.95593370	      0.00000000	    107.10176373
      1.09837850	   -123.75427130	   -193.66194322	      0.00000000	    111.55840725
      1.09839336	   -133.65855497	   -209.89370980	      0.00000000	    115.77571836
      1.09840823	   -143.55087264	   -225.57808856	      0.00000000	    119.73235402
      1.09842309	   -153.40057446	   -240.65552505	      0.00000000	    123.41226881
      1.09843796	   -163.18009993	   -255.07977776	      0.00000000	    126.80449870
      1.09845282	   -172.86503294	   -268.81727979	      0.00000000	    129.90281644
      1.09846769	   -182.43408644	   -281.84622419	      0.00000000	    132.70529316
      1.09848255	   -191.86902798	   -294.15545531	      0.00000000	    135.21379947
      1.09849741	   -201.15455733	   -305.74324213	      0.00000000	    137.43347564
      1.09851228	   -210.27814689	   -316.61599966	      0.00000000	    139.37219646
      1.09852714	   -219.22985443	   -326.78701320	      0.00000000	    141.04005091
      1.09854201	   -228.00211719	   -336.27520834	      0.00000000	    142.44885231
      1.09855687	   -236.58953480	   -345.10399841	      0.00000000	    143.61168938
      1.09857174	   -244.98864794	   -353.30023059	      0.00000000	    144.54252501
      1.09858660	   -253.19771805	   -360.89324318	      0.00000000	    145.25584578
      1.09860147	   -261.21651279	   -367.91403953	      0.00000000	    145.76636257
      1.09861633	   -269.04610060	   -374.39457792	      0.00000000	    146.08876062
      1.09863119	   -276.68865715	   -380.36717321	      0.00000000	    146.23749588
      1.09864606	   -284.14728540	   -385.86400267	      0.00000000	    146.22663348
      1.09866092	   -291.42585046	   -390.91670683	      0.00000000	    146.06972379
      1.09867579	   -298.52882984	   -395.55607509	      0.00000000	    145.77971134
      1.09869373	   -306.87460053	   -400.64701811	      0.00000000	    145.26986300
      1.09871167	   -314.98123995	   -405.22881462	      0.00000000	    144.60418109
      1.09872961	   -322.85863392	   -409.34821045	      0.00000000	    143.80131908
      1.09874755	   -330.51694522	   -413.04880722	      0.00000000	    142.87838192
      1.09876549	   -337.96642948	   -416.37100379	      0.00000000	    141.85095991
      1.09878343	   -345.21728540	   -419.35201870	      0.00000000	    140.73318775
      1.09880137	   -352.27953527	   -422.02597291	      0.00000000	    139.53782071
      1.09881931	   -359.16293267	   -424.42401557	      0.00000000	    138.27632160
      1.09883725	   -365.87689127	   -426.57447873	      0.00000000	    136.95895355
      1.09885920	   -373.87574206	   -428.90660121	      0.00000000	    135.28410528
      1.09888115	   -381.64999824	   -430.94837358	      0.00000000	    133.55398631
      1.09890311	   -389.21431896	   -432.73688400	      0.00000000	    131.78132254
      1.09892506	   -396.58233570	   -434.30470429	      0.00000000	    129.97705487
      1.09895163	   -405.25455867	   -435.94748901	      0.00000000	    127.76456602
      1.09897820	   -413.67809344	   -437.35225319	      0.00000000	    125.53339954
      1.09900477	   -421.87131326	   -438.55595700	      0.00000000	    123.29502390
      1.09903134	   -429.85069083	   -439.58985031	      0.00000000	    121.05881072
      1.09906366	   -439.29100213	   -440.65649098	      0.00000000	    118.35210210
      1.09909598	   -448.45984373	   -441.54993763	      0.00000000	    115.67061683
      1.09912830	   -457.37744424	   -442.30208218	      0.00000000	    113.02261955
      1.09916063	   -466.06130604	   -442.93873929	      0.00000000	    110.41432541
      1.09920014	   -476.38283304	   -443.59035058	      0.00000000	    107.28586638
      1.09923966	   -486.40100101	   -444.13046412	      0.00000000	    104.22937836
      1.09927918	   -496.13554064	   -444.58231559	      0.00000000	    101.24854601
      1.09931870	   -505.60301925	   -444.96378631	      0.00000000	     98.34545281
      1.09936809	   -517.08005131	   -445.36220970	      0.00000000	     94.82805321
      1.09941747	   -528.18426681	   -445.69208210	      0.00000000	     91.43332445
      1.09946686	   -538.93414525	   -445.96791555	      0.00000000	     88.15975654
      1.09952616	   -551.39427767	   -446.24228535	      0.00000000	     84.38587070
      1.09958545	   -563.38691393	   -446.46657028	      0.00000000	     80.77775572
      1.09964475	   -574.92943227	   -446.64955568	      0.00000000	     77.32939415
      1.09971945	   -588.85115290	   -446.83047928	      0.00000000	     73.20287524
      1.09979415	   -602.10355279	   -446.96354913	      0.00000000	     69.30700118
      1.09986885	   -614.70448491	   -447.05414475	      0.00000000	     65.62915192
      1.09996498	   -629.98546428	   -447.11403266	      0.00000000	     61.19707050
      1.10006112	   -644.23412592	   -447.11503314	      0.00000000	     57.08136363
      1.10015726	   -657.46913881	   -447.06107880	      0.00000000	     53.25906311
      1.10027796	   -672.67613078	   -446.92026017	      0.00000000	     48.84279912
      1.10039867	   -686.34308328	   -446.70291415	      0.00000000	     44.81694086
      1.10051937	   -698.50722807	   -446.41369342	      0.00000000	     41.14649931
      1.10064008	   -709.21416222	   -446.05692114	      0.00000000	     37.79983270
      1.10079613	   -720.98735562	   -445.50220159	      0.00000000	     33.90687082
      1.10095218	   -730.55881082	   -444.84977995	      0.00000000	     30.45229080
      1.10115407	   -739.93486221	   -443.87350954	      0.00000000	     26.55451655
      1.10134053	   -745.87219650	   -442.85209173	      0.00000000	     23.45351281
      1.10152699	   -749.49115387	   -441.72758262	      0.00000000	     20.76294431
      1.10171346	   -751.06812104	   -440.51069384	      0.00000000	     18.41950178
      1.10189992	   -750.86219299	   -439.21121563	      0.00000000	     16.36343900
      1.10208638	   -749.09429165	   -437.83803061	      0.00000000	     14.54315917
      1.10227284	   -745.94597488	   -436.39928811	      0.00000000	     12.91924210
      1.10249825	   -740.50826750	   -434.58315548	      0.00000000	     11.17935318
      1.10268784	   -734.70152179	   -432.99893170	      0.00000000	      9.88270100
      1.10287743	   -727.88683935	   -431.36998324	      0.00000000	      8.72168201
      1.10306702	   -720.16653232	   -429.70248061	      0.00000000	      7.68255494
      1.10325660	   -711.63934727	   -428.00213936	      0.00000000	      6.75316720
      1.10344619	   -702.40329378	   -426.27424142	      0.00000000	      5.92271837
      1.10363578	   -692.55631657	   -424.52364891	      0.00000000	      5.18155483
      1.10382537	   -682.19545734	   -422.75481503	      0.00000000	      4.52099766
      1.10401496	   -671.41524474	   -420.97179574	      0.00000000	      3.93320460
      1.10420454	   -660.30591966	   -419.17826454	      0.00000000	      3.41106218
      1.10439413	   -648.95188505	   -417.37753100	      0.00000000	      2.94810285
      1.10462601	   -634.84516089	   -415.16966670	      0.00000000	      2.45378566
      1.10485788	   -620.61371212	   -412.96023101	      0.00000000	      2.02952869
      1.10514038	   -603.26207461	   -410.27224005	      0.00000000	      1.59489704
      1.10538796	   -588.16238031	   -407.92468233	      0.00000000	      1.27821300
      1.10563554	   -573.25352157	   -405.58850116	      0.00000000	      1.01312672
      1.10588312	   -558.60303661	   -403.26671326	      0.00000000	      0.79266865
      1.10610113	   -545.95743291	   -401.23617187	      0.00000000	      0.63063860
      1.10631913	   -533.57825787	   -399.22020892	      0.00000000	      0.49483557
      1.10653714	   -521.48450719	   -397.22005733	      0.00000000	      0.38201693
      1.10675515	   -509.68918801	   -395.23675332	      0.00000000	      0.28929374
      1.10685048	   -504.62820313	   -394.37525454	      0.00000000	      0.25439314
      1.10694581	   -499.63210689	   -393.51871942	      0.00000000	      0.22263851
      1.10702543	   -495.51541685	   -392.80861004	      0.00000000	      0.19839049
      1.10710505	   -491.45565850	   -392.10451452	      0.00000000	      0.17609642
      1.10717370	   -488.00532817	   -391.50301553	      0.00000000	      0.15836243
      1.10724235	   -484.60539091	   -390.90725497	      0.00000000	      0.14193920
      1.10731100	   -481.25946708	   -390.31760683	      0.00000000	      0.12676390
      1.10737965	   -477.97104754	   -389.73429578	      0.00000000	      0.11277552
      1.10743981	   -475.13916408	   -389.22838283	      0.00000000	      0.10144592
      1.10749997	   -472.35615719	   -388.72734386	      0.00000000	      0.09094354
      1.10756013	   -469.62407261	   -388.23103811	      0.00000000	      0.08123055
      1.10762029	   -466.94485159	   -387.73923421	      0.00000000	      0.07227012
      1.10768046	   -464.32032782	   -387.25161106	      0.00000000	      0.06402626
      1.10774062	   -461.75222459	   -386.76775897	      0.00000000	      0.05646390
      1.10780078	   -459.24215199	   -386.28718095	      0.00000000	      0.04954876
      1.10786094	   -456.79160416	   -385.80929416	      0.00000000	      0.04324733
      1.10791481	   -454.64899022	   -385.38312696	      0.00000000	      0.03809889
      1.10796868	   -452.55610980	   -384.95804856	      0.00000000	      0.03339317
      1.10802255	   -450.51378764	   -384.53347203	      0.00000000	      0.02910754
      1.10807642	   -448.52276669	   -384.10875971	      0.00000000	      0.02521977
      1.10813029	   -446.58370628	   -383.68322450	      0.00000000	      0.02170803
      1.10818416	   -444.69718034	   -383.25613128	      0.00000000	      0.01855083
      1.10823803	   -442.86367563	   -382.82669836	      0.00000000	      0.01572705
      1.10829190	   -441.08358988	   -382.39409916	      0.00000000	      0.01321593
      1.10834577	   -439.35723013	   -381.95746388	      0.00000000	      0.01099704
      1.10839963	   -437.68481095	   -381.51588139	      0.00000000	      0.00905029
      1.10845350	   -436.06645287	   -381.06840117	      0.00000000	      0.00735593
      1.10850737	   -434.50218080	   -380.61403545	      0.00000000	      0.00589456
      1.10856124	   -432.99192262	   -380.15176142	      0.00000000	      0.00464715
      1.10861511	   -431.53550790	   -379.68052364	      0.00000000	      0.00359501
      1.10866898	   -430.13266673	   -379.19923650	      0.00000000	      0.00271986
      1.10872285	   -428.78302878	   -378.70678690	      0.00000000	      0.00200381
      1.10877672	   -427.48612250	   -378.20203698	      0.00000000	      0.00142940
      1.10883059	   -426.24137459	   -377.68382708	      0.00000000	      0.00097963
      1.10888446	   -425.04810964	   -377.15097873	      0.00000000	      0.00063795
      1.10893833	   -423.90555006	   -376.60229779	      0.00000000	      0.00038836
      1.10899220	   -422.81281629	   -376.03657777	      0.00000000	      0.00021537
      1.10904607	   -421.76892723	   -375.45260316	      0.00000000	      0.00010408
      1.10909994	   -420.77280104	   -374.84915292	      0.00000000	      0.00004019
      1.10915381	   -419.82325621	   -374.22500405	      0.00000000	      0.00001007
      1.10920768	   -418.91901296	   -373.57893523	      0.00000000	      0.00000075
      1.10926154	   -418.05869495	   -372.90973052	      0.00000000	      0.00000000
      1.10931541	   -417.24083141	   -372.21618313	      0.00000000	      0.00000000
      1.10936928	   -416.46385953	   -371.49709929	      0.00000000	      0.00000000
      1.10942315	   -415.72612732	   -370.75130199	      0.00000000	      0.00000000
      1.10947702	   -415.02589657	   -369.97763491	      0.00000000	      0.00000000
      1.10953089	   -414.36134634	   -369.17496615	      0.00000000	      0.00000000
      1.10958476	   -413.73057669	   -368.34219206	      0.00000000	      0.00000000
      1.10963863	   -413.13161275	   -367.47824100	      0.00000000	      0.00000000
      1.10969250	   -412.56240919	   -366.58207703	      0.00000000	      0.00000000
      1.10974637	   -412.02085490	   -365.65270352	      0.00000000	      0.00000000
      1.10980024	   -411.50477805	   -364.68916664	      0.00000000	      0.00000000
      1.10985411	   -411.01195132	   -363.69055879	      0.00000000	      0.00000000
      1.10990798	   -410.54009751	   -362.65602189	      0.00000000	      0.00000000
      1.10996185	   -410.08689527	   -361.58475042	      0.00000000	      0.00000000
      1.11001572	   -409.64998512	   -360.47599443	      0.00000000	      0.00000000
      1.11006959	   -409.22697557	   -359.32906228	      0.00000000	      0.00000000
      1.11012346	   -408.81544949	   -358.14332321	      0.00000000	      0.00000000
      1.11017732	   -408.41297052	   -356.91820969	      0.00000000	      0.00000000
      1.11024228	   -407.93621221	   -355.38790103	      0.00000000	      0.00000000
      1.11030724	   -407.46474376	   -353.79886801	      0.00000000	      0.00000000
      1.11037219	   -406.99426494	   -352.15050671	      0.00000000	      0.00000000
      1.11043715	   -406.52049667	   -350.44236286	      0.00000000	      0.00000000
      1.11050210	   -406.03919779	   -348.67413437	      0.00000000	      0.00000000
      1.11058526	   -405.40536228	   -346.32249670	      0.00000000	      0.00000000
      1.11066842	   -404.74372040	   -343.87221325	      0.00000000	      0.00000000
      1.11077109	   -403.87597404	   -340.71137361	      0.00000000	      0.00000000
      1.11085383	   -403.12630902	   -338.05665145	      0.00000000	      0.00000000
      1.11093657	   -402.32348006	   -335.30724612	      0.00000000	      0.00000000
      1.11100784	   -401.58382384	   -332.86431994	      0.00000000	      0.00000000
      1.11107911	   -400.79510039	   -330.35376098	      0.00000000	      0.00000000
      1.11115038	   -399.95324773	   -327.77709905	      0.00000000	      0.00000000
      1.11122165	   -399.05446995	   -325.13605032	      0.00000000	      0.00000000
      1.11128436	   -398.21378289	   -322.76052071	      0.00000000	      0.00000000
      1.11134707	   -397.32408843	   -320.33800353	      0.00000000	      0.00000000
      1.11140978	   -396.38335302	   -317.86998783	      0.00000000	      0.00000000
      1.11147249	   -395.38972493	   -315.35804983	      0.00000000	      0.00000000
      1.11153520	   -394.34153697	   -312.80384650	      0.00000000	      0.00000000
      1.11159791	   -393.23730846	   -310.20910881	      0.00000000	      0.00000000
      1.11166062	   -392.07574620	   -307.57563502	      0.00000000	      0.00000000
      1.11172333	   -390.85574469	   -304.90528375	      0.00000000	      0.00000000
      1.11178604	   -389.57638555	   -302.19996713	      0.00000000	      0.00000000
      1.11184874	   -388.23693611	   -299.46164383	      0.00000000	      0.00000000
      1.11190491	   -386.98581230	   -296.98272240	      0.00000000	      0.00000000
      1.11196107	   -385.68577273	   -294.48038543	      0.00000000	      0.00000000
      1.11201724	   -384.33666020	   -291.95610836	      0.00000000	      0.00000000
      1.11207340	   -382.93842958	   -289.41137885	      0.00000000	      0.00000000
      1.11212957	   -381.49114521	   -286.84769414	      0.00000000	      0.00000000
      1.11218573	   -379.99497795	   -284.26655789	      0.00000000	      0.00000000
      1.11224190	   -378.45020207	   -281.66947670	      0.00000000	      0.00000000
      1.11229806	   -376.85719190	   -279.05795680	      0.00000000	      0.00000000
      1.11235422	   -375.21641826	   -276.43350082	      0.00000000	      0.00000000
      1.11241039	   -373.52844470	   -273.79760472	      0.00000000	      0.00000000
      1.11246655	   -371.79392364	   -271.15175488	      0.00000000	      0.00000000
      1.11252272	   -370.01359233	   -268.49742532	      0.00000000	      0.00000000
      1.11257888	   -368.18826868	   -265.83607509	      0.00000000	      0.00000000
      1.11263505	   -366.31884703	   -263.16914581	      0.00000000	      0.00000000
      1.11269121	   -364.40629389	   -260.49805934	      0.00000000	      0.00000000
      1.11274737	   -362.45164348	   -257.82421569	      0.00000000	      0.00000000
      1.11280354	   -360.45599343	   -255.14899098	      0.00000000	      0.00000000
      1.11285970	   -358.42050030	   -252.47373565	      0.00000000	      0.00000000
      1.11291587	   -356.34637521	   -249.79977277	      0.00000000	      0.00000000
      1.11297203	   -354.23487939	   -247.12839652	      0.00000000	      0.00000000
      1.11302820	   -352.08731985	   -244.46087085	      0.00000000	      0.00000000
      1.11308436	   -349.90504506	   -241.79842819	      0.00000000	      0.00000000
      1.11314053	   -347.68944063	   -239.14226844	      0.00000000	      0.00000000
      1.11319669	   -345.44192514	   -236.49355797	      0.00000000	      0.00000000
      1.11325285	   -343.16394604	   -233.85342882	      0.00000000	      0.00000000
      1.11330902	   -340.85697554	   -231.22297802	      0.00000000	     -0.00000000
      1.11336518	   -338.52250674	   -228.60326698	      0.00000000	     -0.00000000
      1.11342135	   -336.16204976	   -225.99532111	      0.00000000	     -0.00000000
      1.11347751	   -333.77712803	   -223.40012939	      0.00000000	     -0.00000000
      1.11353368	   -331.36927465	   -220.81864416	      0.00000000	     -0.00000000
      1.11358984	   -328.94002894	   -218.25178099	      0.00000000	     -0.00000000
      1.11364600	   -326.49093308	   -215.70041860	      0.00000000	     -0.00000000
      1.11370217	   -324.02352886	   -213.16539889	      0.00000000	     -0.00000000
      1.11375833	   -321.53935461	   -210.64752706	      0.00000000	     -0.00000000
      1.11381450	   -319.03994223	   -208.14757177	      0.00000000	     -0.00000000
      1.11387066	   -316.52681437	   -205.66626544	      0.00000000	     -0.00000000
      1.11392683	   -314.00148177	   -203.20430448	      0.00000000	     -0.00000000
      1.11398299	   -311.46544071	   -200.76234976	      0.00000000	     -0.00000000
      1.11403916	   -308.92017063	   -198.34102695	      0.00000000	     -0.00000000
      1.11409532	   -306.36713184	   -195.94092705	      0.00000000	     -0.00000000
      1.11415148	   -303.80776342	   -193.56260687	      0.00000000	     -0.00000000
      1.11420765	   -301.24348128	   -191.20658961	      0.00000000	     -0.00000000
      1.11426381	   -298.67567625	   -188.87336545	      0.00000000	     -0.00000000
      1.11431998	   -296.10571244	   -186.56339215	      0.00000000	     -0.00000000
      1.11437614	   -293.53492561	   -184.27709572	      0.00000000	     -0.00000000
      1.11443231	   -290.96462180	   -182.01487109	      0.00000000	     -0.00000000
      1.11448847	   -288.39607594	   -179.77708283	      0.00000000	     -0.00000000
      1.11454463	   -285.83053073	   -177.56406581	      0.00000000	     -0.00000000
      1.11460080	   -283.26919554	   -175.37612597	      0.00000000	     -0.00000000
      1.11466844	   -280.19153376	   -172.77461655	      0.00000000	     -0.00000000
      1.11473609	   -277.12366653	   -170.21031836	      0.00000000	     -0.00000000
      1.11480374	   -274.06750385	   -167.68360819	      0.00000000	     -0.00000000
      1.11487138	   -271.02487857	   -165.19480893	      0.00000000	     -0.00000000
      1.11493903	   -267.99754522	   -162.74419150	      0.00000000	     -0.00000000
      1.11500667	   -264.98717926	   -160.33197681	      0.00000000	     -0.00000000
      1.11507432	   -261.99537648	   -157.95833773	      0.00000000	     -0.00000000
      1.11514196	   -259.02365278	   -155.62340100	      0.00000000	     -0.00000000
      1.11520961	   -256.07344410	   -153.32724922	      0.00000000	     -0.00000000
      1.11527725	   -253.14610667	   -151.06992268	      0.00000000	     -0.00000000
      1.11534490	   -250.24291743	   -148.85142130	      0.00000000	     -0.00000000
      1.11541254	   -247.36507470	   -146.67170648	      0.00000000	     -0.00000000
      1.11548019	   -244.51369900	   -144.53070293	      0.00000000	     -0.00000000
      1.11554783	   -241.68983411	   -142.42830047	      0.00000000	     -0.00000000
      1.11561548	   -238.89444824	   -140.36435582	      0.00000000	     -0.00000000
      1.11569772	   -235.53555366	   -137.90662383	      0.00000000	     -0.00000000
      1.11577996	   -232.22153182	   -135.50510316	      0.00000000	     -0.00000000
      1.11586220	   -228.95369082	   -133.15936096	     -0.00000000	     -0.00000000
      1.11594444	   -225.73318866	   -130.86890813	     -0.00000000	     -0.00000000
      1.11602668	   -222.56103832	   -128.63320354	     -0.00000000	     -0.00000000
      1.11610893	   -219.43811307	   -126.45165804	     -0.00000000	     -0.00000000
      1.11619117	   -216.36515190	   -124.32363835	     -0.00000000	     -0.00000000
      1.11627341	   -213.34276524	   -122.24847082	     -0.00000000	     -0.00000000
      1.11635565	   -210.37144065	   -120.22544501	     -0.00000000	     -0.00000000
      1.11645541	   -206.83625030	   -117.84040425	     -0.00000000	     -0.00000000
      1.11655517	   -203.37717275	   -115.52960206	     -0.00000000	     -0.00000000
      1.11665493	   -199.99442722	   -113.29159607	     -0.00000000	     -0.00000000
      1.11675469	   -196.68802290	   -111.12489497	     -0.00000000	     -0.00000000
      1.11685445	   -193.45777459	   -109.02796602	     -0.00000000	     -0.00000000
      1.11695421	   -190.30331796	   -106.99924201	     -0.00000000	     -0.00000000
      1.11707942	   -186.45033299	   -104.54689682	     -0.00000000	     -0.00000000
      1.11720464	   -182.71453388	   -102.19629208	     -0.00000000	     -0.00000000
      1.11732986	   -179.09421884	    -99.94419190	     -0.00000000	     -0.00000000
      1.11748819	   -174.67867828	    -97.23244964	     -0.00000000	     -0.00000000
      1.11764652	   -170.43998779	    -94.66640309	     -0.00000000	     -0.00000000
      1.11781005	   -166.24240592	    -92.16211393	     -0.00000000	     -0.00000000
      1.11797358	   -162.22196127	    -89.79909024	     -0.00000000	     -0.00000153
      1.11813711	   -158.37222702	    -87.57029022	     -0.00000000	     -0.00007449
      1.11827836	   -155.17913562	    -85.74780086	     -0.00000000	     -0.00033211
      1.11841962	   -152.10404194	    -84.01596984	     -0.00000000	     -0.00091619
      1.11856087	   -149.14250546	    -82.37056195	     -0.00000000	     -0.00198404
      1.11870213	   -146.29006948	    -80.80745598	     -0.00000000	     -0.00370985
      1.11884339	   -143.54229231	    -79.32265213	     -0.00000000	     -0.00628306
      1.11898464	   -140.89477330	    -77.91227754	     -0.00000000	     -0.00990633
      1.11912590	   -138.34317620	    -76.57259039	     -0.00000000	     -0.01479281
      1.11926715	   -135.88324607	    -75.29998268	     -0.00000000	     -0.02116270
      1.11940841	   -133.51082604	    -74.09098187	     -0.00000000	     -0.02923934
      1.11954967	   -131.22186963	    -72.94225159	     -0.00000000	     -0.03924458
      1.11969092	   -129.01245085	    -71.85059143	     -0.00000000	     -0.05139377
      1.11983218	   -126.87877195	    -70.81293597	     -0.00000000	     -0.06589032
      1.11997344	   -124.81716922	    -69.82635317	     -0.00000000	     -0.08292008
      1.12011469	   -122.82411690	    -68.88804225	     -0.00000000	     -0.10264586
      1.12025595	   -120.89622957	    -67.99533096	     -0.00000000	     -0.12520202
      1.12039720	   -119.03026319	    -67.14567265	     -0.00000000	     -0.15068974
      1.12053846	   -117.22311498	    -66.33664284	     -0.00000000	     -0.17917282
      1.12067972	   -115.47182227	    -65.56593566	     -0.00000000	     -0.21067462
      1.12082097	   -113.77356056	    -64.83136004	     -0.00000000	     -0.24517588
      1.12096223	   -112.12564097	    -64.13083577	     -0.00000000	     -0.28261392
      1.12110348	   -110.52550700	    -63.46238949	     -0.00000000	     -0.32288295
      1.12124474	   -108.97073097	    -62.82415061	     -0.00000000	     -0.36583571
      1.12138600	   -107.45901006	    -62.21434717	     -0.00000000	     -0.41128616
      1.12152725	   -105.98816215	    -61.63130181	     -0.00000000	     -0.45901330
      1.12166851	   -104.55612144	    -61.07342765	     -0.00000000	     -0.50876568
      1.12184171	   -102.85036901	    -60.42156438	     -0.00000000	     -0.57212397
      1.12201490	   -101.19665380	    -59.80269808	     -0.00000000	     -0.63756088
      1.12218810	    -99.59181515	    -59.21440562	     -0.00000000	     -0.70449915
      1.12236129	    -98.03291557	    -58.65443159	     -0.00000000	     -0.77234881
      1.12253449	    -96.51722367	    -58.12067705	     -0.00000000	     -0.84052197
      1.12274783	    -94.70581539	    -57.49635079	     -0.00000000	     -0.92409723
      1.12296118	    -92.95177513	    -56.90549648	     -0.00000000	     -1.00628355
      1.12322344	    -90.86828766	    -56.22051525	     -0.00000000	     -1.10405312
      1.12348174	    -88.88864317	    -55.58578687	     -0.00000000	     -1.19547004
      1.12374004	    -86.97507324	    -54.98623371	     -0.00000000	     -1.28085652
      1.12395274	    -85.44532593	    -54.51614791	     -0.00000000	     -1.34597663
      1.12416543	    -83.95440481	    -54.06528084	     -0.00000000	     -1.40598402
      1.12437813	    -82.49997051	    -53.63183376	     -0.00000000	     -1.46059720
      1.12459082	    -81.07991265	    -53.21417776	     -0.00000000	     -1.50963440
      1.12477796	    -79.85736768	    -52.85858228	     -0.00000000	     -1.54809324
      1.12496510	    -78.65876933	    -52.51315108	     -0.00000000	     -1.58215130
      1.12515224	    -77.48300696	    -52.17703799	     -0.00000000	     -1.61183831
      1.12533938	    -76.32906840	    -51.84947022	     -0.00000000	     -1.63721984
      1.12552652	    -75.19602340	    -51.52974012	     -0.00000000	     -1.65839193
      1.12571366	    -74.08301548	    -51.21719971	     -0.00000000	     -1.67547610
      1.12590079	    -72.98925549	    -50.91125592	     -0.00000000	     -1.68861468
      1.12608793	    -71.91401583	    -50.61136625	     -0.00000000	     -1.69796661
      1.12627507	    -70.85662510	    -50.31703469	     -0.00000000	     -1.70370367
      1.12646221	    -69.81646327	    -50.02780805	     -0.00000000	     -1.70600710
      1.12664935	    -68.79295720	    -49.74327246	     -0.00000000	     -1.70506469
      1.12683649	    -67.78557651	    -49.46305022	     -0.00000000	     -1.70106817
      1.12702362	    -66.79382987	    -49.18679683	     -0.00000000	     -1.69421103
      1.12721076	    -65.81726151	    -48.91419828	     -0.00000000	     -1.68468662
      1.12739790	    -64.85544807	    -48.64496854	     -0.00000000	     -1.67268653
      1.12758504	    -63.90799576	    -48.37884725	     -0.00000000	     -1.65839926
      1.12777218	    -62.97453768	    -48.11559759	     -0.00000000	     -1.64200924
      1.12795932	    -62.05473145	    -47.85500430	     -0.00000000	     -1.62369569
      1.12814646	    -61.14825698	    -47.59687190	     -0.00000000	     -1.60363207
      1.12833359	    -60.25481449	    -47.34102299	     -0.00000000	     -1.58198551
      1.12852073	    -59.37412271	    -47.08729675	     -0.00000000	     -1.55891634
      1.12870787	    -58.50591714	    -46.83554751	     -0.00000000	     -1.53457781
      1.12889501	    -57.64994861	    -46.58564345	     -0.00000000	     -1.50911586
      1.12908215	    -56.80598188	    -46.33746543	     -0.00000000	     -1.48266905
      1.12926929	    -55.97379435	    -46.09090588	     -0.00000000	     -1.45536849
      1.12945643	    -55.15317497	    -45.84586781	     -0.00000000	     -1.42733786
      1.12964356	    -54.34392316	    -45.60226387	     -0.00000000	     -1.39869349
      1.12983070	    -53.54584790	    -45.36001549	     -0.00000000	     -1.36954451
      1.13001784	    -52.75876685	    -45.11905216	     -0.00000000	     -1.33999296
      1.13020498	    -51.98250560	    -44.87931065	     -0.00000000	     -1.31013399
      1.13039212	    -51.21689691	    -44.64073439	     -0.00000000	     -1.28005611
      1.13057926	    -50.46178015	    -44.40327288	     -0.00000000	     -1.24984135
      1.13076640	    -49.71700065	    -44.16688112	     -0.00000000	     -1.21956559
      1.13095353	    -48.98240923	    -43.93151910	     -0.00000000	     -1.18929873
      1.13114067	    -48.25786165	    -43.69715138	     -0.00000000	     -1.15910500
      1.13132781	    -47.54321829	    -43.46374662	     -0.00000000	     -1.12904321
      1.13151495	    -46.83834365	    -43.23127722	     -0.00000000	     -1.09916703
      1.13170209	    -46.14310608	    -42.99971896	     -0.00000000	     -1.06952522
      1.13188923	    -45.45737740	    -42.76905070	     -0.00000000	     -1.04016194
      1.13207637	    -44.78103266	    -42.53925404	     -0.00000000	     -1.01111698
      1.13226350	    -44.11394986	    -42.31031309	     -0.00000000	     -0.98242601
      1.13245064	    -43.45600973	    -42.08221419	     -0.00000000	     -0.95412083
      1.13263778	    -42.80709549	    -41.85494573	     -0.00000000	     -0.92622968
      1.13282492	    -42.16709271	    -41.62849789	     -0.00000000	     -0.89877732
      1.13301206	    -41.53588907	    -41.40286250	     -0.00000000	     -0.87178540
      1.13319920	    -40.91337428	    -41.17803284	     -0.00000000	     -0.84527259
      1.13338634	    -40.29943990	    -40.95400351	     -0.00000000	     -0.81925484
      1.13357347	    -39.69397923	    -40.73077025	     -0.00000000	     -0.79374553
      1.13376061	    -39.09688719	    -40.50832985	     -0.00000000	     -0.76875570
      1.13394775	    -38.50806024	    -40.28668001	     -0.00000000	     -0.74429420
      1.13413489	    -37.92739626	    -40.06581924	     -0.00000000	     -0.72036786
      1.13432203	    -37.35479450	    -39.84574677	     -0.00000000	     -0.69698168
      1.13450917	    -36.79015550	    -39.62646244	     -0.00000000	     -0.67413895
      1.13469631	    -36.23338102	    -39.40796665	     -0.00000000	     -0.65184141
      1.13488344	    -35.68437400	    -39.19026027	     -0.00000000	     -0.63008939
      1.13507058	    -35.14303849	    -38.97334457	     -0.00000000	     -0.60888190
      1.13525772	    -34.60927961	    -38.75722117	     -0.00000000	     -0.58821681
      1.13544486	    -34.08300354	    -38.54189199	     -0.00000000	     -0.56809078
      1.13563200	    -33.56411744	    -38.32735919	     -0.00000000	     -0.54849938
      1.13581914	    -33.05252943	    -38.11362514	     -0.00000000	     -0.52943738
      1.13600628	    -32.54814862	    -37.90069236	     -0.00000000	     -0.51089883
      1.13619341	    -32.05088497	    -37.68856351	     -0.00000000	     -0.49287715
      1.13638055	    -31.56064941	    -37.47724134	     -0.00000000	     -0.47536518
      1.13656769	    -31.07735369	    -37.26672867	     -0.00000000	     -0.45835530
      1.13675483	    -30.60091046	    -37.05702837	     -0.00000000	     -0.44183943
      1.13694197	    -30.13123320	    -36.84814332	     -0.00000000	     -0.42580913
      1.13712911	    -29.66823623	    -36.64007639	     -0.00000000	     -0.41025563
      1.13731625	    -29.21183471	    -36.43283046	     -0.00000000	     -0.39516992
      1.13750338	    -28.76194460	    -36.22640836	     -0.00000000	     -0.38054271
      1.13769052	    -28.31848266	    -36.02081287	     -0.00000000	     -0.36636459
      1.13787766	    -27.88136648	    -35.81604670	     -0.00000000	     -0.35262588
      1.13806480	    -27.45051441	    -35.61211253	     -0.00000000	     -0.33931701
      1.13825194	    -27.02584561	    -35.40901291	     -0.00000000	     -0.32642815
      1.13843908	    -26.60728002	    -35.20675034	     -0.00000000	     -0.31394950
      1.13862622	    -26.19473835	    -35.00532720	     -0.00000000	     -0.30187120
      1.13881335	    -25.78814209	    -34.80474579	     -0.00000000	     -0.29018343
      1.13900049	    -25.38741350	    -34.60500828	     -0.00000000	     -0.27887637
      1.13918763	    -24.99247561	    -34.40611677	     -0.00000000	     -0.26794028
      1.13937477	    -24.60325223	    -34.20807320	     -0.00000000	     -0.25736545
      1.13956191	    -24.21966790	    -34.01087942	     -0.00000000	     -0.24714227
      1.13974905	    -23.84164794	    -33.81453717	     -0.00000000	     -0.23726122
      1.13993619	    -23.46911844	    -33.61904805	     -0.00000000	     -0.22771291
      1.14012332	    -23.10200623	    -33.42441355	     -0.00000000	     -0.21848805
      1.14031046	    -22.74023890	    -33.23063505	     -0.00000000	     -0.20957747
      1.14049760	    -22.38374477	    -33.03771380	     -0.00000000	     -0.20097218
      1.14068474	    -22.03245295	    -32.84565091	     -0.00000000	     -0.19266331
      1.14087188	    -21.68629326	    -32.65444740	     -0.00000000	     -0.18464214
      1.14105902	    -21.34519629	    -32.46410417	     -0.00000000	     -0.17690014
      1.14124616	    -21.00909337	    -32.27462197	     -0.00000000	     -0.16942891
      1.14143329	    -20.67791654	    -32.08600147	     -0.00000000	     -0.16222025
      1.14162043	    -20.35159862	    -31.89824321	     -0.00000000	     -0.15526612
      1.14180757	    -20.03007314	    -31.71134761	     -0.00000000	     -0.14855865
      1.14199471	    -19.71327438	    -31.52531497	     -0.00000000	     -0.14209015
      1.14218185	    -19.40113733	    -31.34014552	     -0.00000000	     -0.13585312
      1.14236899	    -19.09359772	    -31.15583933	     -0.00000000	     -0.12984021
      1.14255612	    -18.79059200	    -30.97239639	     -0.00000000	     -0.12404429
      1.14274326	    -18.49205734	    -30.78981660	     -0.00000000	     -0.11845838
      1.14293040	    -18.19793164	    -30.60809972	     -0.00000000	     -0.11307568
      1.14311754	    -17.90815349	    -30.42724544	     -0.00000000	     -0.10788958
      1.14330468	    -17.62266222	    -30.24725335	     -0.00000000	     -0.10289362
      1.14349182	    -17.34139785	    -30.06812292	     -0.00000000	     -0.09808155
      1.14367896	    -17.06430111	    -29.88985356	     -0.00000000	     -0.09344727
      1.14386609	    -16.79131341	    -29.71244456	     -0.00000000	     -0.08898485
      1.14405323	    -16.52237690	    -29.53589514	     -0.00000000	     -0.08468853
      1.14424037	    -16.25743437	    -29.36020443	     -0.00000000	     -0.08055271
      1.14442751	    -15.99642934	    -29.18537146	     -0.00000000	     -0.07657197
      1.14461465	    -15.73930599	    -29.01139520	     -0.00000000	     -0.07274102
      1.14480179	    -15.48600919	    -28.83827454	     -0.00000000	     -0.06905477
      1.14498893	    -15.23648447	    -28.66600826	     -0.00000000	     -0.06550823
      1.14517606	    -14.99067805	    -28.49459511	     -0.00000000	     -0.06209661
      1.14536320	    -14.74853680	    -28.32403373	     -0.00000000	     -0.05881523
      1.14555034	    -14.51000825	    -28.15432271	     -0.00000000	     -0.05565957
      1.14573748	    -14.27504061	    -27.98546057	     -0.00000000	     -0.05262526
      1.14592462	    -14.04358270	    -27.81744574	     -0.00000000	     -0.04970805
      1.14611176	    -13.81558403	    -27.65027661	     -0.00000000	     -0.04690383
      1.14629890	    -13.59099472	    -27.48395150	     -0.00000000	     -0.04420862
      1.14648603	    -13.36976552	    -27.31846866	     -0.00000000	     -0.04161858
      1.14667317	    -13.15184785	    -27.15382630	     -0.00000000	     -0.03912998
      1.14686031	    -12.93719372	    -26.99002255	     -0.00000000	     -0.03673921
      1.14704745	    -12.72575577	    -26.82705551	     -0.00000000	     -0.03444278
      1.14723459	    -12.51748725	    -26.66492319	     -0.00000000	     -0.03223733
      1.14742173	    -12.31234202	    -26.50362359	     -0.00000000	     -0.03011959
      1.14760887	    -12.11027456	    -26.34315463	     -0.00000000	     -0.02808641
      1.14779600	    -11.91123994	    -26.18351418	     -0.00000000	     -0.02613475
      1.14798314	    -11.71519379	    -26.02470009	     -0.00000000	     -0.02426165
      1.14817028	    -11.52209239	    -25.86671015	     -0.00000000	     -0.02246427
      1.14835742	    -11.33189254	    -25.70954208	     -0.00000000	     -0.02073987
      1.14854456	    -11.14455165	    -25.55319361	     -0.00000000	     -0.01908579
      1.14873170	    -10.96002770	    -25.39766239	     -0.00000000	     -0.01749946
      1.14891884	    -10.77827921	    -25.24294603	     -0.00000000	     -0.01597840
      1.14910597	    -10.59926530	    -25.08904214	     -0.00000000	     -0.01452023
      1.14929311	    -10.42294560	    -24.93594824	     -0.00000000	     -0.01312263
      1.14948025	    -10.24928031	    -24.78366186	     -0.00000000	     -0.01178337
      1.14966739	    -10.07823017	    -24.63218046	     -0.00000000	     -0.01050031
      1.14985453	     -9.90975646	    -24.48150151	     -0.00000000	     -0.00927136
      1.15004167	     -9.74382098	    -24.33162240	     -0.00000000	     -0.00809452
      1.15022881	     -9.58038606	    -24.18254053	     -0.00000000	     -0.00696786
      1.15041594	     -9.41941455	    -24.03425325	     -0.00000000	     -0.00588951
      1.15060308	     -9.26086981	    -23.88675788	     -0.00000000	     -0.00485767
      1.15079022	     -9.10471572	    -23.74005173	     -0.00000000	     -0.00387060
      1.15097736	     -8.95091664	    -23.59413206	     -0.00000000	     -0.00292663
      1.15116450	     -8.79943745	    -23.44899613	     -0.00000000	     -0.00202414
      1.15135164	     -8.65024349	    -23.30464117	     -0.00000000	     -0.00116158
      1.15153878	     -8.50330063	    -23.16106437	     -0.00000000	     -0.00033743
      1.15172591	     -8.35857518	    -23.01826292	     -0.00000000	      0.00044974
      1.15191305	     -8.21603395	    -22.87623398	     -0.00000000	      0.00120133
      1.15210019	     -8.07564419	    -22.73497469	     -0.00000000	      0.00191869
      1.15228733	     -7.93737364	    -22.59448217	     -0.00000000	      0.00260313
      1.15247447	     -7.80119049	    -22.45475353	     -0.00000000	      0.00325588
      1.15266161	     -7.66706338	    -22.31578585	     -0.00000000	      0.00387816
      1.15284875	     -7.53496139	    -22.17757620	     -0.00000000	      0.00447113
      1.15303588	     -7.40485406	    -22.04012164	     -0.00000000	      0.00503591
      1.15322302	     -7.27671134	    -21.90341921	     -0.00000000	      0.00557358
      1.15341016	     -7.15050363	    -21.76746593	     -0.00000000	      0.00608518
      1.15359730	     -7.02620175	    -21.63225881	     -0.00000000	      0.00657172
      1.15378444	     -6.90377694	    -21.49779487	     -0.00000000	      0.00703415
      1.15397158	     -6.78320086	    -21.36407108	     -0.00000000	      0.00747341
      1.15415872	     -6.66444556	    -21.23108442	     -0.00000000	      0.00789040
      1.15434585	     -6.54748352	    -21.09883186	     -0.00000000	      0.00828598
      1.15457082	     -6.40925550	    -20.94082502	     -0.00000000	      0.00873472
      1.15479579	     -6.27338528	    -20.78382322	     -0.00000000	      0.00915387
      1.15495227	     -6.18047234	    -20.67528211	     -0.00000000	      0.00943053
      1.15510874	     -6.08865834	    -20.56722142	     -0.00000000	      0.00969390
      1.15529956	     -5.97830155	    -20.43613207	     -0.00000000	      0.00999896
      1.15549039	     -5.86958990	    -20.30576985	     -0.00000000	      0.01028611
      1.15567086	     -5.76835475	    -20.18317380	     -0.00000000	      0.01054258
      1.15585133	     -5.66856909	    -20.06122973	     -0.00000000	      0.01078443
      1.15605198	     -5.55936512	    -19.92643171	     -0.00000000	      0.01103736
      1.15625264	     -5.45186845	    -19.79242345	     -0.00000000	      0.01127340
      1.15640913	     -5.36926848	    -19.68847427	     -0.00000000	      0.01144683
      1.15661844	     -5.26045950	    -19.55022179	     -0.00000000	      0.01166468
      1.15682774	     -5.15336206	    -19.41279843	     -0.00000000	      0.01186573
      1.15699411	     -5.06963840	    -19.30421526	     -0.00000000	      0.01201573
      1.15716048	     -4.98696014	    -19.19615074	     -0.00000000	      0.01215590
      1.15733981	     -4.89913161	    -19.08029401	     -0.00000000	      0.01229744
      1.15751913	     -4.81253913	    -18.96505266	     -0.00000000	      0.01242882
      1.15771289	     -4.72042021	    -18.84124781	     -0.00000000	      0.01256042
      1.15790664	     -4.62968702	    -18.71815077	     -0.00000000	      0.01268097
      1.15806923	     -4.55467474	    -18.61542168	     -0.00000000	      0.01277453
      1.15827938	     -4.45919584	    -18.48339829	     -0.00000000	      0.01288543
      1.15848952	     -4.36522646	    -18.35218193	     -0.00000000	      0.01298445
      1.15865562	     -4.29218737	    -18.24909458	     -0.00000000	      0.01305618
      1.15882172	     -4.22004496	    -18.14650156	     -0.00000000	      0.01312093
      1.15898812	     -4.14877974	    -18.04425655	     -0.00000000	      0.01318001
      1.15919614	     -4.06103051	    -17.91716102	     -0.00000000	      0.01324566
      1.15940416	     -3.97468394	    -17.79084936	     -0.00000000	      0.01330202
      1.15956483	     -3.90903838	    -17.69385530	     -0.00000000	      0.01334030
      1.15975897	     -3.83082600	    -17.57728635	     -0.00000000	      0.01337994
      1.15999923	     -3.73574664	    -17.43398550	     -0.00000000	      0.01342000
      1.16019293	     -3.66030491	    -17.31917996	     -0.00000000	      0.01344421
      1.16035302	     -3.59898173	    -17.22485290	     -0.00000000	      0.01346083
      1.16051311	     -3.53835266	    -17.13095794	     -0.00000000	      0.01347271
      1.16065065	     -3.48691608	    -17.05066756	     -0.00000000	      0.01348008
      1.16086593	     -3.40760343	    -16.92568899	     -0.00000000	      0.01348669
      1.16103773	     -3.34513716	    -16.82649593	     -0.00000000	      0.01348610
      1.16120953	     -3.28370753	    -16.72788094	     -0.00000000	      0.01348310
      1.16138133	     -3.22299383	    -16.62974490	     -0.00000000	      0.01347529
      1.16155374	     -3.16300349	    -16.53181281	     -0.00000000	      0.01346468
      1.16172615	     -3.10376606	    -16.43437575	     -0.00000000	      0.01345000
      1.16189292	     -3.04729740	    -16.34063283	     -0.00000000	      0.01343309
      1.16209356	     -2.98032816	    -16.22847831	     -0.00000000	      0.01340857
      1.16231330	     -2.90824609	    -16.10645243	     -0.00000000	      0.01337728
      1.16253304	     -2.83730692	    -15.98521405	     -0.00000000	      0.01334034
      1.16267605	     -2.79194520	    -15.90679642	     -0.00000000	      0.01331505
      1.16281906	     -2.74701342	    -15.82869685	     -0.00000000	      0.01328723
      1.16299757	     -2.69168923	    -15.73170586	     -0.00000000	      0.01325042
      1.16317608	     -2.63710819	    -15.63523538	     -0.00000000	      0.01321067
      1.16331367	     -2.59559269	    -15.56124940	     -0.00000000	      0.01317853
      1.16353067	     -2.53110068	    -15.44521933	     -0.00000000	      0.01312548
      1.16369230	     -2.48364445	    -15.35925830	     -0.00000000	      0.01308260
      1.16385392	     -2.43695537	    -15.27377657	     -0.00000000	      0.01303924
      1.16401555	     -2.39077566	    -15.18869373	     -0.00000000	      0.01299343
      1.16418952	     -2.34180106	    -15.09760896	     -0.00000000	      0.01294290
      1.16436350	     -2.29344298	    -15.00699601	     -0.00000000	      0.01289006
      1.16453198	     -2.24730693	    -14.91972881	     -0.00000000	      0.01283774
      1.16470045	     -2.20174136	    -14.83290283	     -0.00000000	      0.01278350
      1.16484754	     -2.16248732	    -14.75748069	     -0.00000000	      0.01273519
      1.16506203	     -2.10610159	    -14.64812503	     -0.00000000	      0.01266312
      1.16523774	     -2.06050130	    -14.55904469	     -0.00000000	      0.01260146
      1.16541346	     -2.01572544	    -14.47051060	     -0.00000000	      0.01254002
      1.16558917	     -1.97135837	    -14.38239241	     -0.00000000	      0.01247550
      1.16573897	     -1.93420074	    -14.30770430	     -0.00000000	      0.01242101
      1.16588877	     -1.89737266	    -14.23332923	     -0.00000000	      0.01236475
      1.16606707	     -1.85418262	    -14.14528404	     -0.00000000	      0.01229733
      1.16624536	     -1.81152466	    -14.05770346	     -0.00000000	      0.01222818
      1.16641141	     -1.77242361	    -13.97660431	     -0.00000000	      0.01216356
      1.16657745	     -1.73375699	    -13.89590008	     -0.00000000	      0.01209744
      1.16674986	     -1.69422302	    -13.81257022	     -0.00000000	      0.01202858
      1.16692227	     -1.65514724	    -13.72966331	     -0.00000000	      0.01195824
      1.16709055	     -1.61760562	    -13.64919881	     -0.00000000	      0.01188954
      1.16725883	     -1.58047808	    -13.56913046	     -0.00000000	      0.01181945
      1.16742880	     -1.54356369	    -13.48871034	     -0.00000000	      0.01174871
      1.16759878	     -1.50705481	    -13.40868921	     -0.00000000	      0.01167660
      1.16776642	     -1.47161846	    -13.33021042	     -0.00000000	      0.01160567
      1.16793407	     -1.43655711	    -13.25211371	     -0.00000000	      0.01153344
      1.16810235	     -1.40192423	    -13.17416455	     -0.00000000	      0.01146121
      1.16827063	     -1.36765304	    -13.09659524	     -0.00000000	      0.01138771
      1.16843719	     -1.33427828	    -13.02025157	     -0.00000000	      0.01131534
      1.16860375	     -1.30124103	    -12.94427462	     -0.00000000	      0.01124174
      1.16877068	     -1.26866573	    -12.86855898	     -0.00000000	      0.01116844
      1.16893761	     -1.23641488	    -12.79320693	     -0.00000000	      0.01109394
      1.16910306	     -1.20497291	    -12.71894732	     -0.00000000	      0.01102064
      1.16926851	     -1.17383463	    -12.64503986	     -0.00000000	      0.01094619
      1.16943428	     -1.14314681	    -12.57140654	     -0.00000000	      0.01087219
      1.16960005	     -1.11275060	    -12.49812223	     -0.00000000	      0.01079706
      1.16976438	     -1.08311664	    -12.42588396	     -0.00000000	      0.01072325
      1.16992871	     -1.05375552	    -12.35398395	     -0.00000000	      0.01064835
      1.17009343	     -1.02481360	    -12.28232097	     -0.00000000	      0.01057398
      1.17025815	     -0.99613364	    -12.21099356	     -0.00000000	      0.01049854
      1.17042288	     -0.96793842	    -12.14007185	     -0.00000000	      0.01042390
      1.17058760	     -0.93998642	    -12.06947927	     -0.00000000	      0.01034814
      1.17075232	     -0.91252087	    -11.99929239	     -0.00000000	      0.01027331
      1.17091704	     -0.88527406	    -11.92942632	     -0.00000000	      0.01019728
      1.17108176	     -0.85852253	    -11.85996817	     -0.00000000	      0.01012236
      1.17124648	     -0.83195758	    -11.79082001	     -0.00000000	      0.01004608
      1.17141121	     -0.80590637	    -11.72208496	     -0.00000000	      0.00997117
      1.17157593	     -0.77999863	    -11.65364558	     -0.00000000	      0.00989465
      1.17172396	     -0.75716893	    -11.59249640	     -0.00000000	      0.00982726
      1.17187200	     -0.73447898	    -11.53159300	     -0.00000000	      0.00975884
      1.17204747	     -0.70802647	    -11.45979956	     -0.00000000	      0.00967861
      1.17222295	     -0.68179098	    -11.38835711	     -0.00000000	      0.00959720
      1.17236595	     -0.66082835	    -11.33047970	     -0.00000000	      0.00953213
      1.17250894	     -0.63998559	    -11.27282708	     -0.00000000	      0.00946615
      1.17268922	     -0.61413174	    -11.20054236	     -0.00000000	      0.00938378
      1.17286950	     -0.58848797	    -11.12862007	     -0.00000000	      0.00930023
      1.17300474	     -0.56964733	    -11.07498586	     -0.00000000	      0.00923892
      1.17313998	     -0.55089373	    -11.02154513	     -0.00000000	      0.00917675
      1.17332473	     -0.52566982	    -10.94892989	     -0.00000000	      0.00909254
      1.17350949	     -0.50065548	    -10.87668946	     -0.00000000	      0.00900720
      1.17363980	     -0.48339241	    -10.82604298	     -0.00000000	      0.00894843
      1.17377011	     -0.46619338	    -10.77556960	     -0.00000000	      0.00888882
      1.17395515	     -0.44213770	    -10.70427819	     -0.00000000	      0.00880484
      1.17414018	     -0.41828795	    -10.63335887	     -0.00000000	      0.00871988
      1.17427178	     -0.40168897	    -10.58322254	     -0.00000000	      0.00866082
      1.17440338	     -0.38515041	    -10.53325988	     -0.00000000	      0.00860095
      1.17458922	     -0.36215547	    -10.46308028	     -0.00000000	      0.00851716
      1.17477505	     -0.33933098	    -10.39326149	     -0.00000000	      0.00843223
      1.17490033	     -0.32430279	    -10.34648314	     -0.00000000	      0.00837651
      1.17502560	     -0.30930700	    -10.29985382	     -0.00000000	      0.00831994
      1.17520995	     -0.28756208	    -10.23158740	     -0.00000000	      0.00823735
      1.17539431	     -0.26599704	    -10.16367711	     -0.00000000	      0.00815389
      1.17552589	     -0.25094100	    -10.11549445	     -0.00000000	      0.00809567
      1.17565748	     -0.23592962	    -10.06747757	     -0.00000000	      0.00803667
      1.17584376	     -0.21501829	     -9.99986774	     -0.00000000	      0.00795398
      1.17600395	     -0.19715451	     -9.94200518	     -0.00000000	      0.00788206
      1.17616415	     -0.17968699	     -9.88449134	     -0.00000000	      0.00781175
      1.17632434	     -0.16221833	     -9.82719952	     -0.00000000	      0.00773984
      1.17646021	     -0.14775916	     -9.77889629	     -0.00000000	      0.00768052
      1.17659607	     -0.13332596	     -9.73076045	     -0.00000000	      0.00762031
      1.17679257	     -0.11285459	     -9.66155252	     -0.00000000	      0.00753457
      1.17692196	     -0.09938795	     -9.61616305	     -0.00000000	      0.00747698
      1.17705136	     -0.08617988	     -9.57099888	     -0.00000000	      0.00742055
      1.17722788	     -0.06832633	     -9.50966849	     -0.00000000	      0.00734337
      1.17740353	     -0.05081984	     -9.44898511	     -0.00000000	      0.00726696
      1.17763431	     -0.02805757	     -9.36972969	     -0.00000000	      0.00716593
      1.17774900	     -0.01703131	     -9.33060062	     -0.00000000	      0.00711699
      1.17786369	     -0.00600424	     -9.29158211	     -0.00000000	      0.00706734
      1.17802060	      0.00890426	     -9.23843638	     -0.00000000	      0.00699975
      1.17824497	      0.02994896	     -9.16288725	     -0.00000000	      0.00690311
      1.17839263	      0.04356636	     -9.11346845	     -0.00000000	      0.00684002
      1.17858192	      0.06086810	     -9.05043464	     -0.00000000	      0.00675881
      1.17872830	      0.07400186	     -9.00197106	     -0.00000000	      0.00669680
      1.17887468	      0.08707380	     -8.95370425	     -0.00000000	      0.00663427
      1.17904368	      0.10188900	     -8.89828721	     -0.00000000	      0.00656306
      1.17921267	      0.11667588	     -8.84311376	     -0.00000000	      0.00649073
      1.17934088	      0.12759816	     -8.80150691	     -0.00000000	      0.00643740
      1.17946909	      0.13853140	     -8.76003076	     -0.00000000	      0.00638322
      1.17967340	      0.15560090	     -8.69432354	     -0.00000000	      0.00629824
      1.17979391	      0.16569926	     -8.65571631	     -0.00000000	      0.00624700
      1.17991442	      0.17558626	     -8.61729374	     -0.00000000	      0.00619685
      1.18009942	      0.19061131	     -8.55858534	     -0.00000000	      0.00611989
      1.18033149	      0.20924990	     -8.48539718	     -0.00000000	      0.00602300
      1.18044983	      0.21851665	     -8.44831625	     -0.00000000	      0.00597466
      1.18056817	      0.22778803	     -8.41134552	     -0.00000000	      0.00592571
      1.18075299	      0.24204995	     -8.35389853	     -0.00000000	      0.00584990
      1.18091631	      0.25459099	     -8.30338182	     -0.00000000	      0.00578228
      1.18105636	      0.26508444	     -8.26031127	     -0.00000000	      0.00572558
      1.18119641	      0.27559280	     -8.21739031	     -0.00000000	      0.00566799
      1.18136877	      0.28823464	     -8.16487199	     -0.00000000	      0.00559845
      1.18150407	      0.29819586	     -8.12379391	     -0.00000000	      0.00554277
      1.18163938	      0.30791847	     -8.08293440	     -0.00000000	      0.00548835
      1.18177469	      0.31761688	     -8.04222477	     -0.00000000	      0.00543346
      1.18195354	      0.33020024	     -7.98870614	     -0.00000000	      0.00536180
      1.18209917	      0.34044306	     -7.94531251	     -0.00000000	      0.00530262
      1.18224480	      0.35042442	     -7.90216509	     -0.00000000	      0.00524483
      1.18239043	      0.36043385	     -7.85917111	     -0.00000000	      0.00518606
      1.18253606	      0.37020998	     -7.81641328	     -0.00000000	      0.00512847
      1.18268169	      0.37999509	     -7.77381386	     -0.00000000	      0.00507007
      1.18282732	      0.38956756	     -7.73144290	     -0.00000000	      0.00501270
      1.18297295	      0.39913614	     -7.68923333	     -0.00000000	      0.00495465
      1.18313018	      0.40923696	     -7.64391405	     -0.00000000	      0.00489308
      1.18328741	      0.41937704	     -7.59876759	     -0.00000000	      0.00483038
      1.18341910	      0.42761589	     -7.56117640	     -0.00000000	      0.00477933
      1.18355080	      0.43589885	     -7.52370025	     -0.00000000	      0.00472738
      1.18372605	      0.44667406	     -7.47410687	     -0.00000000	      0.00465942
      1.18386051	      0.45498311	     -7.43619681	     -0.00000000	      0.00460629
      1.18399498	      0.46307563	     -7.39848891	     -0.00000000	      0.00455438
      1.18412944	      0.47116591	     -7.36091442	     -0.00000000	      0.00450195
      1.18430452	      0.48148654	     -7.31225695	     -0.00000000	      0.00443461
      1.18444516	      0.48980450	     -7.27332314	     -0.00000000	      0.00437964
      1.18458580	      0.49789234	     -7.23460624	     -0.00000000	      0.00432598
      1.18472644	      0.50601327	     -7.19602180	     -0.00000000	      0.00427149
      1.18486708	      0.51395430	     -7.15763725	     -0.00000000	      0.00421790
      1.18500772	      0.52189206	     -7.11939574	     -0.00000000	      0.00416378
      1.18517208	      0.53096546	     -7.07494889	     -0.00000000	      0.00410151
      1.18531632	      0.53896933	     -7.03608805	     -0.00000000	      0.00404591
      1.18546056	      0.54672651	     -6.99745355	     -0.00000000	      0.00399177
      1.18560480	      0.55456338	     -6.95894070	     -0.00000000	      0.00393642
      1.18574904	      0.56215446	     -6.92065281	     -0.00000000	      0.00388254
      1.18589328	      0.56983031	     -6.88248384	     -0.00000000	      0.00382742
      1.18603753	      0.57725666	     -6.84453991	     -0.00000000	      0.00377380
      1.18618177	      0.58477759	     -6.80671065	     -0.00000000	      0.00371888
      1.18632601	      0.59204022	     -6.76910815	     -0.00000000	      0.00366555
      1.18647025	      0.59941261	     -6.73161436	     -0.00000000	      0.00361081
      1.18661449	      0.60651194	     -6.69435094	     -0.00000000	      0.00315055
      1.18675873	      0.61374191	     -6.65718852	     -0.00000000	     -0.00594970
      1.18690297	      0.62067110	     -6.62026483	     -0.00000000	     -0.02776652
      1.18704721	      0.62775154	     -6.58343621	     -0.00000000	     -0.06149268
      1.18717454	      0.63372813	     -6.55113400	     -0.00000000	     -0.10050677
      1.18730186	      0.63976726	     -6.51892577	     -0.00000000	     -0.14761475
      1.18746831	      0.64743215	     -6.47706860	     -0.00000000	     -0.22051499
      1.18760556	      0.65378217	     -6.44269538	     -0.00000000	     -0.28954056
      1.18774282	      0.65989214	     -6.40853834	     -0.00000000	     -0.36598134
      1.18788007	      0.66602359	     -6.37451672	     -0.00000000	     -0.44928909
      1.18801732	      0.67196043	     -6.34070253	     -0.00000000	     -0.53895621
      1.18815458	      0.67787468	     -6.30704391	     -0.00000000	     -0.63451016
      1.18831710	      0.68464420	     -6.26745955	     -0.00000000	     -0.75466751
      1.18845577	      0.69043545	     -6.23385109	     -0.00000000	     -0.86274230
      1.18859444	      0.69596520	     -6.20048824	     -0.00000000	     -0.97554335
      1.18873312	      0.70152321	     -6.16728184	     -0.00000000	     -1.09275539
      1.18887179	      0.70684648	     -6.13431929	     -0.00000000	     -1.21409773
      1.18901046	      0.71217179	     -6.10152828	     -0.00000000	     -1.33933131
      1.18914913	      0.71728189	     -6.06898151	     -0.00000000	     -1.46824806
      1.18928781	      0.72237533	     -6.03661872	     -0.00000000	     -1.60067580
      1.18945578	      0.72824379	     -5.99775777	     -0.00000000	     -1.76558014
      1.18957377	      0.73243167	     -5.97060251	     -0.00000000	     -1.88425466
      1.18969176	      0.73641133	     -5.94364979	     -0.00000000	     -2.00520845
      1.18985607	      0.74187620	     -5.90636902	     -0.00000000	     -2.17737075
      1.19001424	      0.74693565	     -5.87080245	     -0.00000000	     -2.34711339
      1.19017241	      0.75196948	     -5.83549917	     -0.00000000	     -2.52074632
      1.19029770	      0.75570943	     -5.80779701	     -0.00000000	     -2.66102645
      1.19042299	      0.75948061	     -5.78024872	     -0.00000000	     -2.80372618
      1.19058914	      0.76423011	     -5.74405264	     -0.00000000	     -2.99669278
      1.19072040	      0.76800168	     -5.71565933	     -0.00000000	     -3.15215747
      1.19085166	      0.77154068	     -5.68752544	     -0.00000000	     -3.31030139
      1.19098291	      0.77507937	     -5.65957807	     -0.00000000	     -3.47114391
      1.19115271	      0.77938694	     -5.62379008	     -0.00000000	     -3.68324428
      1.19127283	      0.78248647	     -5.59864628	     -0.00000000	     -3.83606706
      1.19139295	      0.78538517	     -5.57372598	     -0.00000000	     -3.99120393
      1.19155199	      0.78917643	     -5.54099390	     -0.00000000	     -4.20018755
      1.19170181	      0.79255653	     -5.51047736	     -0.00000000	     -4.40083447
      1.19185163	      0.79594724	     -5.48020866	     -0.00000000	     -4.60517137
      1.19198050	      0.79862509	     -5.45445105	     -0.00000000	     -4.78390117
      1.19210937	      0.80135159	     -5.42886492	     -0.00000000	     -4.96539444
      1.19226402	      0.80438679	     -5.39848306	     -0.00000000	     -5.18686036
      1.19239657	      0.80703641	     -5.37264225	     -0.00000000	     -5.37987440
      1.19252912	      0.80945317	     -5.34707495	     -0.00000000	     -5.57583974
      1.19266168	      0.81190659	     -5.32169504	     -0.00000000	     -5.77476290
      1.19279423	      0.81418327	     -5.29657091	     -0.00000000	     -5.97664198
      1.19292679	      0.81645747	     -5.27164677	     -0.00000000	     -6.18147622
      1.19310137	      0.81919372	     -5.23920688	     -0.00000000	     -6.45575149
      1.19321255	      0.82102474	     -5.21869860	     -0.00000000	     -6.63308579
      1.19332374	      0.82268230	     -5.19838566	     -0.00000000	     -6.81247687
      1.19349378	      0.82515864	     -5.16760753	     -0.00000000	     -7.09080074
      1.19365470	      0.82736287	     -5.13882747	     -0.00000000	     -7.35854984
      1.19381430	      0.82952794	     -5.11057515	     -0.00000000	     -7.62829367
      1.19394334	      0.83108425	     -5.08800361	     -0.00000000	     -7.84938710
      1.19407239	      0.83270051	     -5.06559876	     -0.00000000	     -8.07314084
      1.19420143	      0.83416514	     -5.04342775	     -0.00000000	     -8.29952449
      1.19436014	      0.83597977	     -5.01640832	     -0.00000000	     -8.58152062
      1.19449348	      0.83732091	     -4.99398146	     -0.00000000	     -8.82143846
      1.19462682	      0.83873220	     -4.97172747	     -0.00000000	     -9.06405691
      1.19476016	      0.83996175	     -4.94972617	     -0.00000000	     -9.30933359
      1.19489351	      0.84124172	     -4.92790224	     -0.00000000	     -9.55723111
      1.19502685	      0.84236215	     -4.90632196	     -0.00000000	     -9.80770443
      1.19516019	      0.84351915	     -4.88492149	     -0.00000000	    -10.06071291
      1.19532145	      0.84469790	     -4.85936504	     -0.00000000	    -10.37001723
      1.19543592	      0.84564669	     -4.84135561	     -0.00000000	    -10.59174748
      1.19555040	      0.84643101	     -4.82353755	     -0.00000000	    -10.81523996
      1.19570833	      0.84751461	     -4.79918017	     -0.00000000	    -11.12642824
      1.19585726	      0.84840880	     -4.77649251	     -0.00000000	    -11.42280658
      1.19600618	      0.84936968	     -4.75401336	     -0.00000000	    -11.72198244
      1.19612798	      0.84996147	     -4.73585946	     -0.00000000	    -11.96870782
      1.19624979	      0.85064070	     -4.71782914	     -0.00000000	    -12.21722152
      1.19640545	      0.85133957	     -4.69505920	     -0.00000000	    -12.53736744
      1.19653506	      0.85200560	     -4.67626052	     -0.00000000	    -12.80603841
      1.19666467	      0.85248691	     -4.65768885	     -0.00000000	    -13.07658519
      1.19679428	      0.85304892	     -4.63925783	     -0.00000000	    -13.34896636
      1.19692388	      0.85347498	     -4.62103565	     -0.00000000	    -13.62313230
      1.19705349	      0.85394655	     -4.60296281	     -0.00000000	    -13.89904050
      1.19721998	      0.85436188	     -4.58004691	     -0.00000000	    -14.25593654
      1.19733041	      0.85476215	     -4.56495348	     -0.00000000	    -14.49416389
      1.19744084	      0.85501726	     -4.55002262	     -0.00000000	    -14.73355001
      1.19760248	      0.85540051	     -4.52837168	     -0.00000000	    -15.08599160
      1.19775514	      0.85566962	     -4.50817761	     -0.00000000	    -15.42100506
      1.19790781	      0.85601810	     -4.48817365	     -0.00000000	    -15.75804011
      1.19802458	      0.85610918	     -4.47307356	     -0.00000000	    -16.01714544
      1.19814134	      0.85629690	     -4.45806629	     -0.00000000	    -16.27736256
      1.19830231	      0.85641537	     -4.43762427	     -0.00000000	    -16.63784389
      1.19842882	      0.85660127	     -4.42169171	     -0.00000000	    -16.92252682
      1.19855532	      0.85662763	     -4.40595160	     -0.00000000	    -17.20838699
      1.19868182	      0.85673383	     -4.39032586	     -0.00000000	    -17.49539230
      1.19883766	      0.85670143	     -4.37131892	     -0.00000000	    -17.85047864
      1.19895533	      0.85680194	     -4.35706599	     -0.00000000	    -18.11965564
      1.19907299	      0.85675611	     -4.34297767	     -0.00000000	    -18.38972086
      1.19921996	      0.85676171	     -4.32552441	     -0.00000000	    -18.72825257
      1.19935828	      0.85665465	     -4.30929857	     -0.00000000	    -19.04804621
      1.19949661	      0.85665833	     -4.29319497	     -0.00000000	    -19.36894530
      1.19963493	      0.85645647	     -4.27731352	     -0.00000000	    -19.69090017
      1.19975319	      0.85645577	     -4.26380252	     -0.00000000	    -19.96698067
      1.19987145	      0.85629664	     -4.25045436	     -0.00000000	    -20.24377684
      1.19998972	      0.85619693	     -4.23719807	     -0.00000000	    -20.52126881
      1.20016834	      0.85590364	     -4.21743024	     -0.00000000	    -20.94164129
      1.20027518	      0.85585354	     -4.20568364	     -0.00000000	    -21.19380173
      1.20038203	      0.85568151	     -4.19406402	     -0.00000000	    -21.44645937
      1.20054660	      0.85544035	     -4.17632936	     -0.00000000	    -21.83655642
      1.20070093	      0.85516094	     -4.15990191	     -0.00000000	    -22.20334116
      1.20084776	      0.85496394	     -4.14441382	     -0.00000000	    -22.55317887
      1.20097427	      0.85465633	     -4.13124180	     -0.00000000	    -22.85520238
      1.20110077	      0.85447321	     -4.11814643	     -0.00000000	    -23.15778330
      1.20122728	      0.85416671	     -4.10520620	     -0.00000000	    -23.46089047
      1.20135378	      0.85394575	     -4.09235286	     -0.00000000	    -23.76450529
      1.20150897	      0.85352340	     -4.07678869	     -0.00000000	    -24.13760478
      1.20162135	      0.85336201	     -4.06557629	     -0.00000000	    -24.40822797
      1.20173373	      0.85306863	     -4.05449383	     -0.00000000	    -24.67918988
      1.20188313	      0.85274158	     -4.03987529	     -0.00000000	    -25.03990106
      1.20202297	      0.85235197	     -4.02635620	     -0.00000000	    -25.37802566
      1.20216281	      0.85208314	     -4.01292971	     -0.00000000	    -25.71660106
      1.20228364	      0.85169413	     -4.00148279	     -0.00000000	    -26.00950360
      1.20240448	      0.85143264	     -3.99009107	     -0.00000000	    -26.30270623
      1.20252531	      0.85107920	     -3.97882417	     -0.00000000	    -26.59618571
      1.20267829	      0.85071497	     -3.96466891	     -0.00000000	    -26.96810660
      1.20280692	      0.85029521	     -3.95291923	     -0.00000000	    -27.28112222
      1.20293555	      0.85000623	     -3.94123222	     -0.00000000	    -27.59439816
      1.20306417	      0.84957695	     -3.92969398	     -0.00000000	    -27.90790783
      1.20319280	      0.84927954	     -3.91821601	     -0.00000000	    -28.22164168
      1.20332142	      0.84884071	     -3.90688518	     -0.00000000	    -28.53557375
      1.20345005	      0.84853743	     -3.89561147	     -0.00000000	    -28.84969569
      1.20357868	      0.84808888	     -3.88448418	     -0.00000000	    -29.16398195
      1.20370730	      0.84778229	     -3.87341004	     -0.00000000	    -29.47842549
      1.20383593	      0.84732364	     -3.86248261	     -0.00000000	    -29.79300094
      1.20396455	      0.84701640	     -3.85160342	     -0.00000000	    -30.10770274
      1.20409318	      0.84654694	     -3.84087238	     -0.00000000	    -30.42250543
      1.20422181	      0.84624194	     -3.83018355	     -0.00000000	    -30.73740512
      1.20435043	      0.84576054	     -3.81964565	     -0.00000000	    -31.05237596
      1.20447906	      0.84546100	     -3.80914259	     -0.00000000	    -31.36741600
      1.20460769	      0.84496594	     -3.79879488	     -0.00000000	    -31.68249858
      1.20473631	      0.84467563	     -3.78847295	     -0.00000000	    -31.99762408
      1.20486494	      0.84416442	     -3.77831283	     -0.00000000	    -32.31276453
      1.20499356	      0.84388786	     -3.76816720	     -0.00000000	    -32.62792310
      1.20510762	      0.84344091	     -3.75931064	     -0.00000000	    -32.90736198
      1.20522167	      0.84313169	     -3.75047931	     -0.00000000	    -33.18679507
      1.20536665	      0.84262735	     -3.73938802	     -0.00000000	    -33.54198379
      1.20549461	      0.84230676	     -3.72965098	     -0.00000000	    -33.85542328
      1.20562257	      0.84182562	     -3.72005079	     -0.00000000	    -34.16880826
      1.20575052	      0.84151535	     -3.71048009	     -0.00000000	    -34.48213988
      1.20587848	      0.84102251	     -3.70105184	     -0.00000000	    -34.79539406
      1.20600644	      0.84072630	     -3.69164336	     -0.00000000	    -35.10857441
      1.20613440	      0.84021860	     -3.68238521	     -0.00000000	    -35.42165496
      1.20626235	      0.83994114	     -3.67313460	     -0.00000000	    -35.73464239
      1.20637598	      0.83949668	     -3.66505155	     -0.00000000	    -36.01247676
      1.20648961	      0.83919118	     -3.65698713	     -0.00000000	    -36.29022128
      1.20663296	      0.83869508	     -3.64693840	     -0.00000000	    -36.64047026
      1.20676023	      0.83838101	     -3.63805917	     -0.00000000	    -36.95129392
      1.20688750	      0.83790648	     -3.62930909	     -0.00000000	    -37.26196337
      1.20701478	      0.83760666	     -3.62057969	     -0.00000000	    -37.57248305
      1.20714205	      0.83712041	     -3.61198658	     -0.00000000	    -37.88282945
      1.20726932	      0.83683889	     -3.60340327	     -0.00000000	    -38.19300982
      1.20739660	      0.83633688	     -3.59496601	     -0.00000000	    -38.50299808
      1.20752387	      0.83607894	     -3.58652471	     -0.00000000	    -38.81280505
      1.20763496	      0.83564907	     -3.57928273	     -0.00000000	    -39.08306105
      1.20774606	      0.83535767	     -3.57205214	     -0.00000000	    -39.35316524
      1.20789082	      0.83487448	     -3.56274699	     -0.00000000	    -39.70487479
      1.20801786	      0.83457226	     -3.55461932	     -0.00000000	    -40.01328003
      1.20814489	      0.83411093	     -3.54661440	     -0.00000000	    -40.32144845
      1.20827193	      0.83382947	     -3.53862260	     -0.00000000	    -40.62938708
      1.20839896	      0.83335103	     -3.53076470	     -0.00000000	    -40.93707188
      1.20852599	      0.83309655	     -3.52290470	     -0.00000000	    -41.24451392
      1.20863826	      0.83267707	     -3.51607917	     -0.00000000	    -41.51598109
      1.20875052	      0.83239703	     -3.50926269	     -0.00000000	    -41.78724639
      1.20889198	      0.83193532	     -3.50078454	     -0.00000000	    -42.12875968
      1.20901817	      0.83164997	     -3.49325221	     -0.00000000	    -42.43311714
      1.20914436	      0.83120383	     -3.48583840	     -0.00000000	    -42.73718332
      1.20927055	      0.83093821	     -3.47843275	     -0.00000000	    -43.04096711
      1.20939674	      0.83047693	     -3.47115598	     -0.00000000	    -43.34444438
      1.20952294	      0.83023639	     -3.46387354	     -0.00000000	    -43.64762788
      1.20963532	      0.82982959	     -3.45750484	     -0.00000000	    -43.91736049
      1.20974770	      0.82956325	     -3.45114217	     -0.00000000	    -44.18684873
      1.20988726	      0.82912137	     -3.44334701	     -0.00000000	    -44.52116685
      1.21002683	      0.82884958	     -3.43557512	     -0.00000000	    -44.85509036
      1.21012991	      0.82846882	     -3.42994255	     -0.00000000	    -45.10145611
      1.21023300	      0.82821360	     -3.42431160	     -0.00000000	    -45.34760013
      1.21039165	      0.82773751	     -3.41575404	     -0.00000000	    -45.72596312
      1.21051304	      0.82747905	     -3.40923838	     -0.00000000	    -46.01510643
      1.21063444	      0.82708833	     -3.40282262	     -0.00000000	    -46.30390994
      1.21075583	      0.82681985	     -3.39642445	     -0.00000000	    -46.59238093
      1.21087723	      0.82644374	     -3.39011760	     -0.00000000	    -46.88050257
      1.21099862	      0.82616840	     -3.38383461	     -0.00000000	    -47.16828006
      1.21112002	      0.82580407	     -3.37763633	     -0.00000000	    -47.45569854
      1.21124141	      0.82552418	     -3.37146656	     -0.00000000	    -47.74276166
      1.21139212	      0.82503970	     -3.36392812	     -0.00000000	    -48.09863074
      1.21149550	      0.82486333	     -3.35875607	     -0.00000000	    -48.34241277
      1.21159888	      0.82456685	     -3.35366247	     -0.00000000	    -48.58591623
      1.21174725	      0.82420473	     -3.34640028	     -0.00000000	    -48.93494038
      1.21188241	      0.82381216	     -3.33987598	     -0.00000000	    -49.25235780
      1.21201757	      0.82354990	     -3.33337653	     -0.00000000	    -49.56929701
      1.21212959	      0.82318160	     -3.32808848	     -0.00000000	    -49.83161329
      1.21224162	      0.82294363	     -3.32280389	     -0.00000000	    -50.09359482
      1.21238074	      0.82253579	     -3.31634045	     -0.00000000	    -50.41844728
      1.21250239	      0.82230787	     -3.31070379	     -0.00000000	    -50.70208545
      1.21262405	      0.82192725	     -3.30516919	     -0.00000000	    -50.98529746
      1.21274570	      0.82169797	     -3.29963841	     -0.00000000	    -51.26809534
      1.21286735	      0.82132284	     -3.29420698	     -0.00000000	    -51.55045795
      1.21298901	      0.82109337	     -3.28878071	     -0.00000000	    -51.83239692
      1.21311066	      0.82072237	     -3.28345194	     -0.00000000	    -52.11389155
      1.21323232	      0.82049375	     -3.27812891	     -0.00000000	    -52.39495334
      1.21335397	      0.82012562	     -3.27290227	     -0.00000000	    -52.67556179
      1.21347563	      0.81989883	     -3.26768126	     -0.00000000	    -52.95572849
      1.21359728	      0.81953235	     -3.26255625	     -0.00000000	    -53.23543292
      1.21371894	      0.81930833	     -3.25743606	     -0.00000000	    -53.51468703
      1.21384059	      0.81894227	     -3.25241221	     -0.00000000	    -53.79347002
      1.21396224	      0.81872203	     -3.24739167	     -0.00000000	    -54.07179446
      1.21408390	      0.81835509	     -3.24246855	     -0.00000000	    -54.34963900
      1.21420555	      0.81813969	     -3.23754648	     -0.00000000	    -54.62701713
      1.21432721	      0.81777045	     -3.23272374	     -0.00000000	    -54.90390665
      1.21444886	      0.81756114	     -3.22789893	     -0.00000000	    -55.18032230
      1.21457052	      0.81718800	     -3.22317629	     -0.00000000	    -55.45624070
      1.21469217	      0.81698621	     -3.21844750	     -0.00000000	    -55.73167822
      1.21481383	      0.81660731	     -3.21382477	     -0.00000000	    -56.00660989
      1.21493548	      0.81641482	     -3.20919067	     -0.00000000	    -56.28105417
      1.21505713	      0.81602793	     -3.20466783	     -0.00000000	    -56.55498401
      1.21517879	      0.81584692	     -3.20012696	     -0.00000000	    -56.82842053
      1.21530044	      0.81544932	     -3.19570416	     -0.00000000	    -57.10133400
      1.21542210	      0.81528257	     -3.19125491	     -0.00000000	    -57.37374889
      1.21553131	      0.81493402	     -3.18736556	     -0.00000000	    -57.61785376
      1.21564053	      0.81472702	     -3.18346897	     -0.00000000	    -57.86154902
      1.21577481	      0.81436092	     -3.17876628	     -0.00000000	    -58.16060887
      1.21590910	      0.81415199	     -3.17407055	     -0.00000000	    -58.45903831
      1.21601216	      0.81381900	     -3.17056135	     -0.00000000	    -58.68763005
      1.21611523	      0.81361146	     -3.16704540	     -0.00000000	    -58.91584845
      1.21626182	      0.81322766	     -3.16213113	     -0.00000000	    -59.23978110
      1.21638379	      0.81301537	     -3.15805908	     -0.00000000	    -59.50873838
      1.21650577	      0.81265243	     -3.15408239	     -0.00000000	    -59.77714312
      1.21662775	      0.81245859	     -3.15009772	     -0.00000000	    -60.04501380
      1.21674972	      0.81207509	     -3.14622068	     -0.00000000	    -60.31232427
      1.21687170	      0.81190582	     -3.14232076	     -0.00000000	    -60.57909904
      1.21698036	      0.81156234	     -3.13894777	     -0.00000000	    -60.81626194
      1.21708901	      0.81135919	     -3.13556596	     -0.00000000	    -61.05299461
      1.21722231	      0.81099791	     -3.13150303	     -0.00000000	    -61.34280336
      1.21735561	      0.81079366	     -3.12744392	     -0.00000000	    -61.63195655
      1.21745802	      0.81046365	     -3.12441806	     -0.00000000	    -61.85364834
      1.21756043	      0.81025914	     -3.12138364	     -0.00000000	    -62.07495314
      1.21770568	      0.80988059	     -3.11716320	     -0.00000000	    -62.38813772
      1.21782737	      0.80966985	     -3.11364219	     -0.00000000	    -62.64991016
      1.21794906	      0.80930632	     -3.11021515	     -0.00000000	    -62.91110938
      1.21807074	      0.80911862	     -3.10677583	     -0.00000000	    -63.17175725
      1.21819243	      0.80872762	     -3.10344648	     -0.00000000	    -63.43182625
      1.21831412	      0.80857224	     -3.10008524	     -0.00000000	    -63.69134649
      1.21841877	      0.80823319	     -3.09729620	     -0.00000000	    -63.91405842
      1.21852341	      0.80803163	     -3.09449524	     -0.00000000	    -64.13636118
      1.21866030	      0.80766888	     -3.09091208	     -0.00000000	    -64.42651752
      1.21879719	      0.80746135	     -3.08733395	     -0.00000000	    -64.71596742
      1.21889525	      0.80713624	     -3.08486163	     -0.00000000	    -64.92285009
      1.21899330	      0.80693415	     -3.08237767	     -0.00000000	    -65.12937343
      1.21914592	      0.80654150	     -3.07859252	     -0.00000000	    -65.45007182
      1.21926612	      0.80632953	     -3.07562759	     -0.00000000	    -65.70202326
      1.21938631	      0.80597518	     -3.07275038	     -0.00000000	    -65.95341206
      1.21950651	      0.80577866	     -3.06986376	     -0.00000000	    -66.20426105
      1.21962670	      0.80540600	     -3.06707544	     -0.00000000	    -66.45454630
      1.21974690	      0.80523003	     -3.06426485	     -0.00000000	    -66.70429657
      1.21986709	      0.80483310	     -3.06156672	     -0.00000000	    -66.95348173
      1.21997443	      0.80467851	     -3.05912737	     -0.00000000	    -67.17555433
      1.22008176	      0.80437693	     -3.05676801	     -0.00000000	    -67.39718047
      1.22018909	      0.80415418	     -3.05441559	     -0.00000000	    -67.61837835
      1.22034160	      0.80373582	     -3.05116144	     -0.00000000	    -67.93192784
      1.22044680	      0.80356810	     -3.04891551	     -0.00000000	    -68.14771414
      1.22055201	      0.80328564	     -3.04673740	     -0.00000000	    -68.36307886
      1.22068849	      0.80300595	     -3.04392908	     -0.00000000	    -68.64188897
      1.22082498	      0.80258816	     -3.04121669	     -0.00000000	    -68.91999946
      1.22092473	      0.80245036	     -3.03921267	     -0.00000000	    -69.12282003
      1.22102447	      0.80218641	     -3.03727657	     -0.00000000	    -69.32526634
      1.22116451	      0.80188561	     -3.03458145	     -0.00000000	    -69.60888801
      1.22129084	      0.80153976	     -3.03221978	     -0.00000000	    -69.86412703
      1.22141717	      0.80132595	     -3.02985841	     -0.00000000	    -70.11880206
      1.22152715	      0.80098645	     -3.02788708	     -0.00000000	    -70.34003399
      1.22163712	      0.80078449	     -3.02590357	     -0.00000000	    -70.56084704
      1.22174710	      0.80049119	     -3.02398168	     -0.00000000	    -70.78122562
      1.22188567	      0.80022174	     -3.02157323	     -0.00000000	    -71.05831047
      1.22199915	      0.79988505	     -3.01967588	     -0.00000000	    -71.28472603
      1.22211264	      0.79968014	     -3.01776963	     -0.00000000	    -71.51070766
      1.22222613	      0.79936612	     -3.01593215	     -0.00000000	    -71.73623946
      1.22233961	      0.79914327	     -3.01409857	     -0.00000000	    -71.96134127
      1.22247903	      0.79874104	     -3.01193293	     -0.00000000	    -72.23727505
      1.22258222	      0.79858670	     -3.01031569	     -0.00000000	    -72.44111104
      1.22268542	      0.79830933	     -3.00876534	     -0.00000000	    -72.64458489
      1.22281949	      0.79803512	     -3.00676351	     -0.00000000	    -72.90843623
      1.22295357	      0.79763594	     -3.00484738	     -0.00000000	    -73.17169480
      1.22305577	      0.79748935	     -3.00336606	     -0.00000000	    -73.37199189
      1.22315797	      0.79721567	     -3.00195185	     -0.00000000	    -73.57194708
      1.22329164	      0.79694217	     -3.00011381	     -0.00000000	    -73.83300030
      1.22341347	      0.79660428	     -2.99850576	     -0.00000000	    -74.07041170
      1.22353529	      0.79640190	     -2.99689020	     -0.00000000	    -74.30738032
      1.22365711	      0.79601671	     -2.99536983	     -0.00000000	    -74.54388457
      1.22376222	      0.79586928	     -2.99402706	     -0.00000000	    -74.74760285
      1.22386733	      0.79558038	     -2.99275657	     -0.00000000	    -74.95098302
      1.22399382	      0.79533600	     -2.99122915	     -0.00000000	    -75.19532557
      1.22412032	      0.79497138	     -2.98977855	     -0.00000000	    -75.43919799
      1.22423014	      0.79480628	     -2.98850075	     -0.00000000	    -75.65057174
      1.22433996	      0.79449770	     -2.98729756	     -0.00000000	    -75.86159617
      1.22444978	      0.79429243	     -2.98608901	     -0.00000000	    -76.07229757
      1.22458521	      0.79391980	     -2.98467573	     -0.00000000	    -76.33165310
      1.22469256	      0.79375952	     -2.98354156	     -0.00000000	    -76.53691704
      1.22479991	      0.79346917	     -2.98247569	     -0.00000000	    -76.74186638
      1.22490727	      0.79326058	     -2.98140946	     -0.00000000	    -76.94652447
      1.22505303	      0.79287010	     -2.98003780	     -0.00000000	    -77.22393624
      1.22515590	      0.79272199	     -2.97905712	     -0.00000000	    -77.41939289
      1.22525877	      0.79245744	     -2.97813751	     -0.00000000	    -77.61457860
      1.22539207	      0.79220285	     -2.97695180	     -0.00000000	    -77.86715027
      1.22552538	      0.79181426	     -2.97584815	     -0.00000000	    -78.11928784
      1.22562394	      0.79169292	     -2.97500316	     -0.00000000	    -78.30545857
      1.22572250	      0.79144606	     -2.97421961	     -0.00000000	    -78.49139552
      1.22585844	      0.79118024	     -2.97314873	     -0.00000000	    -78.74748649
      1.22598121	      0.79086311	     -2.97224002	     -0.00000000	    -78.97842026
      1.22610398	      0.79067977	     -2.97131959	     -0.00000000	    -79.20904171
      1.22621294	      0.79036494	     -2.97057812	     -0.00000000	    -79.41343696
      1.22632190	      0.79019204	     -2.96981519	     -0.00000000	    -79.61759996
      1.22643086	      0.78991946	     -2.96910877	     -0.00000000	    -79.82151288
      1.22656285	      0.78969962	     -2.96824954	     -0.00000000	    -80.06822239
      1.22667416	      0.78939251	     -2.96759149	     -0.00000000	    -80.27600769
      1.22678547	      0.78922237	     -2.96691380	     -0.00000000	    -80.48357096
      1.22689678	      0.78894024	     -2.96629681	     -0.00000000	    -80.69089363
      1.22700810	      0.78875399	     -2.96567306	     -0.00000000	    -80.89800059
      1.22714328	      0.78839981	     -2.96498925	     -0.00000000	    -81.14922455
      1.22724537	      0.78827701	     -2.96444939	     -0.00000000	    -81.33872903
      1.22734745	      0.78803024	     -2.96396950	     -0.00000000	    -81.52804565
      1.22747742	      0.78780792	     -2.96335723	     -0.00000000	    -81.76885879
      1.22760740	      0.78745969	     -2.96281732	     -0.00000000	    -82.00938857
      1.22770848	      0.78734835	     -2.96236750	     -0.00000000	    -82.19626659
      1.22780955	      0.78710897	     -2.96197789	     -0.00000000	    -82.38297650
      1.22793917	      0.78689192	     -2.96147636	     -0.00000000	    -82.62219724
      1.22806879	      0.78655620	     -2.96104352	     -0.00000000	    -82.86116392
      1.22817126	      0.78644520	     -2.96067257	     -0.00000000	    -83.04992986
      1.22827373	      0.78620499	     -2.96036201	     -0.00000000	    -83.23853985
      1.22840112	      0.78600355	     -2.95997009	     -0.00000000	    -83.47283971
      1.22852852	      0.78567761	     -2.95964660	     -0.00000000	    -83.70691844
      1.22863154	      0.78557148	     -2.95935440	     -0.00000000	    -83.89608514
      1.22873456	      0.78533349	     -2.95912292	     -0.00000000	    -84.08511016
      1.22886039	      0.78514428	     -2.95883159	     -0.00000000	    -84.31581451
      1.22898622	      0.78482942	     -2.95860731	     -0.00000000	    -84.54632617
      1.22909023	      0.78472668	     -2.95839062	     -0.00000000	    -84.73675760
      1.22919424	      0.78448938	     -2.95823514	     -0.00000000	    -84.92706015
      1.22929825	      0.78433036	     -2.95807183	     -0.00000000	    -85.11725900
      1.22944488	      0.78400508	     -2.95790371	     -0.00000000	    -85.38519982
      1.22954540	      0.78390634	     -2.95776789	     -0.00000000	    -85.56878759
      1.22964593	      0.78369478	     -2.95768442	     -0.00000000	    -85.75226999
      1.22977822	      0.78350242	     -2.95757061	     -0.00000000	    -85.99359028
      1.22991050	      0.78317604	     -2.95752701	     -0.00000000	    -86.23474606
      1.23000601	      0.78310863	     -2.95745755	     -0.00000000	    -86.40879250
      1.23010153	      0.78291722	     -2.95744194	     -0.00000000	    -86.58275330
      1.23023738	      0.78271478	     -2.95742047	     -0.00000000	    -86.83007868
      1.23035931	      0.78246254	     -2.95744713	     -0.00000000	    -87.05192419
      1.23048123	      0.78234336	     -2.95745229	     -0.00000000	    -87.27367942
      1.23058689	      0.78208858	     -2.95752308	     -0.00000000	    -87.46575105
      1.23069255	      0.78197210	     -2.95756494	     -0.00000000	    -87.65776554
      1.23079821	      0.78176738	     -2.95765107	     -0.00000000	    -87.84970171
      1.23093242	      0.78160795	     -2.95775028	     -0.00000000	    -88.09342157
      1.23104162	      0.78136498	     -2.95788595	     -0.00000000	    -88.29163219
      1.23115082	      0.78125429	     -2.95799498	     -0.00000000	    -88.48979346
      1.23126002	      0.78103729	     -2.95815448	     -0.00000000	    -88.68788267
      1.23136921	      0.78091117	     -2.95830040	     -0.00000000	    -88.88592411
      1.23150413	      0.78062989	     -2.95854299	     -0.00000000	    -89.13052562
      1.23160332	      0.78056704	     -2.95868980	     -0.00000000	    -89.31031434
      1.23170251	      0.78038306	     -2.95888850	     -0.00000000	    -89.49004966
      1.23183217	      0.78022925	     -2.95913902	     -0.00000000	    -89.72494081
      1.23194869	      0.78000229	     -2.95941094	     -0.00000000	    -89.93597555
      1.23206520	      0.77990921	     -2.95965636	     -0.00000000	    -90.14697918
      1.23218172	      0.77964884	     -2.95997263	     -0.00000000	    -90.35792149
      1.23229824	      0.77960716	     -2.96023453	     -0.00000000	    -90.56884830
      1.23239634	      0.77937465	     -2.96053160	     -0.00000000	    -90.74637240
      1.23249443	      0.77927882	     -2.96079582	     -0.00000000	    -90.92388735
      1.23262449	      0.77905802	     -2.96119392	     -0.00000000	    -91.15919354
      1.23274134	      0.77897364	     -2.96153139	     -0.00000000	    -91.37058434
      1.23285819	      0.77872087	     -2.96193907	     -0.00000000	    -91.58192972
      1.23296203	      0.77867395	     -2.96225676	     -0.00000000	    -91.76975134
      1.23306587	      0.77848237	     -2.96263342	     -0.00000000	    -91.95753959
      1.23316971	      0.77838278	     -2.96299222	     -0.00000000	    -92.14532302
      1.23330646	      0.77814452	     -2.96351744	     -0.00000000	    -92.39257803
      1.23340883	      0.77809359	     -2.96388260	     -0.00000000	    -92.57768689
      1.23351121	      0.77792068	     -2.96429850	     -0.00000000	    -92.76277234
      1.23363592	      0.77781369	     -2.96478654	     -0.00000000	    -92.98824503
      1.23376064	      0.77756487	     -2.96533680	     -0.00000000	    -93.21369224
      1.23385842	      0.77753875	     -2.96572469	     -0.00000000	    -93.39046734
      1.23395620	      0.77738302	     -2.96616436	     -0.00000000	    -93.56722462
      1.23408343	      0.77726728	     -2.96672270	     -0.00000000	    -93.79721511
      1.23420035	      0.77707243	     -2.96727877	     -0.00000000	    -94.00858000
      1.23431728	      0.77701661	     -2.96780325	     -0.00000000	    -94.21996282
      1.23443421	      0.77677248	     -2.96840207	     -0.00000000	    -94.43132709
      1.23453351	      0.77675484	     -2.96885946	     -0.00000000	    -94.61085762
      1.23463282	      0.77659827	     -2.96937127	     -0.00000000	    -94.79037668
      1.23475568	      0.77650216	     -2.96998570	     -0.00000000	    -95.01250688
      1.23487854	      0.77629070	     -2.97065156	     -0.00000000	    -95.23463433
      1.23498254	      0.77626183	     -2.97117736	     -0.00000000	    -95.42269156
      1.23508655	      0.77609458	     -2.97175783	     -0.00000000	    -95.61074251
      1.23519055	      0.77602064	     -2.97231777	     -0.00000000	    -95.79881581
      1.23532476	      0.77581407	     -2.97309054	     -0.00000000	    -96.04151920
      1.23542621	      0.77578805	     -2.97364297	     -0.00000000	    -96.22501185
      1.23552766	      0.77563874	     -2.97424429	     -0.00000000	    -96.40850333
      1.23565134	      0.77555990	     -2.97495579	     -0.00000000	    -96.63222468
      1.23577501	      0.77534019	     -2.97572590	     -0.00000000	    -96.85595195
      1.23587237	      0.77533488	     -2.97628675	     -0.00000000	    -97.03210513
      1.23596972	      0.77519959	     -2.97689758	     -0.00000000	    -97.20825827
      1.23609563	      0.77511272	     -2.97767041	     -0.00000000	    -97.43609817
      1.23621135	      0.77494236	     -2.97842143	     -0.00000000	    -97.64554159
      1.23632708	      0.77491107	     -2.97913802	     -0.00000000	    -97.85502727
      1.23644281	      0.77469383	     -2.97992545	     -0.00000000	    -98.06451625
      1.23654216	      0.77469466	     -2.98054897	     -0.00000000	    -98.24439447
      1.23664151	      0.77455533	     -2.98122553	     -0.00000000	    -98.42427587
      1.23676250	      0.77448692	     -2.98202681	     -0.00000000	    -98.64339386
      1.23688349	      0.77429954	     -2.98287766	     -0.00000000	    -98.86252909
      1.23698710	      0.77429047	     -2.98356578	     -0.00000000	    -99.05021888
      1.23709071	      0.77414108	     -2.98430728	     -0.00000000	    -99.23791563
      1.23719431	      0.77408808	     -2.98502530	     -0.00000000	    -99.42564662
      1.23732590	      0.77390728	     -2.98598513	     -0.00000000	    -99.66408286
      1.23742731	      0.77389874	     -2.98669080	     -0.00000000	    -99.84787058
      1.23752872	      0.77376426	     -2.98744455	     -0.00000000	   -100.03164941
      1.23765044	      0.77370970	     -2.98832406	     -0.00000000	   -100.25225319
      1.23777216	      0.77351126	     -2.98926046	     -0.00000000	   -100.47283482
      1.23786948	      0.77352024	     -2.98996206	     -0.00000000	   -100.64921082
      1.23796680	      0.77339744	     -2.99071285	     -0.00000000	   -100.82555869
      1.23809079	      0.77333195	     -2.99164918	     -0.00000000	   -101.05023148
      1.23821479	      0.77314566	     -2.99263501	     -0.00000000	   -101.27485553
      1.23831379	      0.77315003	     -2.99337981	     -0.00000000	   -101.45418933
      1.23841278	      0.77302358	     -2.99417357	     -0.00000000	   -101.63347550
      1.23853496	      0.77296609	     -2.99513011	     -0.00000000	   -101.85470016
      1.23865714	      0.77277805	     -2.99613884	     -0.00000000	   -102.07584622
      1.23875574	      0.77278464	     -2.99690874	     -0.00000000	   -102.25429767
      1.23885435	      0.77265881	     -2.99772797	     -0.00000000	   -102.43268202
      1.23897628	      0.77260102	     -2.99871800	     -0.00000000	   -102.65319080
      1.23909820	      0.77241431	     -2.99975957	     -0.00000000	   -102.87359134
      1.23919708	      0.77241963	     -3.00056048	     -0.00000000	   -103.05226885
      1.23929595	      0.77229190	     -3.00141093	     -0.00000000	   -103.23085879
      1.23941722	      0.77223493	     -3.00243031	     -0.00000000	   -103.44980055
      1.23953848	      0.77204680	     -3.00350186	     -0.00000000	   -103.66860424
      1.23963731	      0.77205092	     -3.00433122	     -0.00000000	   -103.84686416
      1.23973615	      0.77192124	     -3.00521039	     -0.00000000	   -104.02501592
      1.23985702	      0.77186288	     -3.00626174	     -0.00000000	   -104.24276976
      1.23997789	      0.77167263	     -3.00736550	     -0.00000000	   -104.46035526
      1.24007670	      0.77167444	     -3.00822390	     -0.00000000	   -104.63813582
      1.24017551	      0.77154195	     -3.00913235	     -0.00000000	   -104.81578723
      1.24029604	      0.77148111	     -3.01021647	     -0.00000000	   -105.03233132
      1.24041656	      0.77128737	     -3.01135340	     -0.00000000	   -105.24867639
      1.24051525	      0.77128619	     -3.01224043	     -0.00000000	   -105.42569802
      1.24061393	      0.77115038	     -3.01317769	     -0.00000000	   -105.60256946
      1.24073425	      0.77108556	     -3.01429658	     -0.00000000	   -105.81803793
      1.24085457	      0.77088717	     -3.01546865	     -0.00000000	   -106.03327613
      1.24095305	      0.77088222	     -3.01638423	     -0.00000000	   -106.20930669
      1.24105152	      0.77074256	     -3.01735019	     -0.00000000	   -106.38516611
      1.24117176	      0.77067237	     -3.01850604	     -0.00000000	   -106.59967287
      1.24129199	      0.77046809	     -3.01971546	     -0.00000000	   -106.81391744
      1.24139016	      0.77045870	     -3.02065932	     -0.00000000	   -106.98867944
      1.24148833	      0.77031478	     -3.02165363	     -0.00000000	   -107.16324969
      1.24160864	      0.77023771	     -3.02284924	     -0.00000000	   -107.37695760
      1.24172894	      0.77002629	     -3.02409879	     -0.00000000	   -107.59037050
      1.24182668	      0.77001185	     -3.02507054	     -0.00000000	   -107.76356643
      1.24192443	      0.76986335	     -3.02609274	     -0.00000000	   -107.93655062
      1.24204499	      0.76977785	     -3.02733147	     -0.00000000	   -108.14966273
      1.24216555	      0.76955798	     -3.02862452	     -0.00000000	   -108.36244588
      1.24226272	      0.76953797	     -3.02962353	     -0.00000000	   -108.53374400
      1.24235990	      0.76938471	     -3.03067286	     -0.00000000	   -108.70481139
      1.24248094	      0.76928912	     -3.03195883	     -0.00000000	   -108.91759202
      1.24260197	      0.76905940	     -3.03329947	     -0.00000000	   -109.13000828
      1.24269842	      0.76903345	     -3.03432476	     -0.00000000	   -109.29904033
      1.24279487	      0.76887536	     -3.03540014	     -0.00000000	   -109.46782400
      1.24291665	      0.76876791	     -3.03673836	     -0.00000000	   -109.68061687
      1.24303843	      0.76852680	     -3.03813163	     -0.00000000	   -109.89300795
      1.24313395	      0.76849467	     -3.03918177	     -0.00000000	   -110.05936165
      1.24322948	      0.76833188	     -3.04028162	     -0.00000000	   -110.22545117
      1.24335234	      0.76821060	     -3.04167835	     -0.00000000	   -110.43870917
      1.24347520	      0.76795637	     -3.04313051	     -0.00000000	   -110.65152525
      1.24356958	      0.76791805	     -3.04420345	     -0.00000000	   -110.81473680
      1.24366396	      0.76775084	     -3.04532560	     -0.00000000	   -110.97767067
      1.24378834	      0.76761354	     -3.04678874	     -0.00000000	   -111.19199979
      1.24391272	      0.76734414	     -3.04830779	     -0.00000000	   -111.40584298
      1.24400568	      0.76729987	     -3.04940069	     -0.00000000	   -111.56538767
      1.24409864	      0.76712873	     -3.05054218	     -0.00000000	   -111.72464407
      1.24422511	      0.76697283	     -3.05208207	     -0.00000000	   -111.94087357
      1.24433710	      0.76674471	     -3.05348651	     -0.00000000	   -112.13190290
      1.24444910	      0.76664606	     -3.05485986	     -0.00000000	   -112.32253942
      1.24456109	      0.76636911	     -3.05630222	     -0.00000000	   -112.51273175
      1.24465974	      0.76630086	     -3.05752491	     -0.00000000	   -112.67994041
      1.24475839	      0.76608720	     -3.05880358	     -0.00000000	   -112.84679386
      1.24485703	      0.76595448	     -3.06006475	     -0.00000000	   -113.01332086
      1.24499089	      0.76567053	     -3.06182392	     -0.00000000	   -113.23871264
      1.24508990	      0.76557553	     -3.06309837	     -0.00000000	   -113.40503834
      1.24518891	      0.76535768	     -3.06442182	     -0.00000000	   -113.57099074
      1.24530916	      0.76519652	     -3.06600776	     -0.00000000	   -113.77206251
      1.24542940	      0.76487088	     -3.06766075	     -0.00000000	   -113.97257251
      1.24551989	      0.76480244	     -3.06885636	     -0.00000000	   -114.12313597
      1.24561038	      0.76460328	     -3.07010226	     -0.00000000	   -114.27336851
      1.24573862	      0.76439046	     -3.07185880	     -0.00000000	   -114.48574152
      1.24585176	      0.76411909	     -3.07344882	     -0.00000000	   -114.67255641
      1.24596489	      0.76397654	     -3.07500944	     -0.00000000	   -114.85888687
      1.24607803	      0.76363769	     -3.07664644	     -0.00000000	   -115.04467862
      1.24617158	      0.76354541	     -3.07794853	     -0.00000000	   -115.19794751
      1.24626512	      0.76331440	     -3.07930441	     -0.00000000	   -115.35084065
      1.24638652	      0.76310021	     -3.08104907	     -0.00000000	   -115.54871799
      1.24650791	      0.76275942	     -3.08284972	     -0.00000000	   -115.74596745
      1.24660292	      0.76264298	     -3.08422057	     -0.00000000	   -115.89994017
      1.24669793	      0.76239621	     -3.08564298	     -0.00000000	   -116.05351368
      1.24681921	      0.76217118	     -3.08744293	     -0.00000000	   -116.24901294
      1.24694049	      0.76180488	     -3.08930397	     -0.00000000	   -116.44386226
      1.24703266	      0.76168734	     -3.09067620	     -0.00000000	   -116.59154156
      1.24712483	      0.76144087	     -3.09209919	     -0.00000000	   -116.73883280
      1.24724970	      0.76118484	     -3.09401593	     -0.00000000	   -116.93780390
      1.24737457	      0.76079406	     -3.09599290	     -0.00000000	   -117.13606873
      1.24746465	      0.76067061	     -3.09737778	     -0.00000000	   -117.27869003
      1.24755473	      0.76042198	     -3.09881197	     -0.00000000	   -117.42093075
      1.24768346	      0.76013546	     -3.10085418	     -0.00000000	   -117.62358099
      1.24779465	      0.75980338	     -3.10265981	     -0.00000000	   -117.79799252
      1.24790583	      0.75959568	     -3.10443829	     -0.00000000	   -117.97186347
      1.24801701	      0.75921006	     -3.10628799	     -0.00000000	   -118.14514391
      1.24811399	      0.75904850	     -3.10785547	     -0.00000000	   -118.29585088
      1.24821096	      0.75874293	     -3.10948001	     -0.00000000	   -118.44610332
      1.24830794	      0.75851362	     -3.11109002	     -0.00000000	   -118.59593400
      1.24844229	      0.75809560	     -3.11337009	     -0.00000000	   -118.80276729
      1.24854024	      0.75790172	     -3.11500898	     -0.00000000	   -118.95306399
      1.24863820	      0.75758674	     -3.11669781	     -0.00000000	   -119.10289409
      1.24875774	      0.75730542	     -3.11873957	     -0.00000000	   -119.28514384
      1.24886439	      0.75692951	     -3.12061516	     -0.00000000	   -119.44715850
      1.24897104	      0.75670336	     -3.12245466	     -0.00000000	   -119.60866168
      1.24907769	      0.75631010	     -3.12436113	     -0.00000000	   -119.76960189
      1.24918434	      0.75608832	     -3.12622448	     -0.00000000	   -119.93003175
      1.24929099	      0.75567546	     -3.12816265	     -0.00000000	   -120.08989257
      1.24939764	      0.75546064	     -3.13004908	     -0.00000000	   -120.24924552
      1.24950429	      0.75502536	     -3.13201992	     -0.00000000	   -120.40802299
      1.24961094	      0.75482073	     -3.13392843	     -0.00000000	   -120.56629658
      1.24970600	      0.75443214	     -3.13570719	     -0.00000000	   -120.70686957
      1.24980105	      0.75418375	     -3.13745044	     -0.00000000	   -120.84703485
      1.24991748	      0.75377009	     -3.13963509	     -0.00000000	   -121.01811768
      1.25003391	      0.75348757	     -3.14179221	     -0.00000000	   -121.18857577
      1.25012888	      0.75309531	     -3.14361569	     -0.00000000	   -121.32711838
      1.25022386	      0.75283111	     -3.14540757	     -0.00000000	   -121.46525206
      1.25034271	      0.75239443	     -3.14769865	     -0.00000000	   -121.63749393
      1.25046157	      0.75210251	     -3.14995836	     -0.00000000	   -121.80908730
      1.25055163	      0.75170804	     -3.15173749	     -0.00000000	   -121.93863584
      1.25064169	      0.75143718	     -3.15348541	     -0.00000000	   -122.06781947
      1.25076788	      0.75097250	     -3.15597750	     -0.00000000	   -122.24817686
      1.25088036	      0.75065498	     -3.15818200	     -0.00000000	   -122.40830279
      1.25099283	      0.75015836	     -3.16045874	     -0.00000000	   -122.56780171
      1.25108564	      0.74992749	     -3.16228961	     -0.00000000	   -122.69898963
      1.25117845	      0.74955941	     -3.16417459	     -0.00000000	   -122.82974979
      1.25129754	      0.74917642	     -3.16657818	     -0.00000000	   -122.99696892
      1.25141663	      0.74866056	     -3.16904048	     -0.00000000	   -123.16350236
      1.25150925	      0.74841420	     -3.17091567	     -0.00000000	   -123.29258360
      1.25160187	      0.74803841	     -3.17284226	     -0.00000000	   -123.42124435
      1.25172263	      0.74763535	     -3.17533986	     -0.00000000	   -123.58841729
      1.25184339	      0.74709108	     -3.17789905	     -0.00000000	   -123.75489303
      1.25193284	      0.74685042	     -3.17975172	     -0.00000000	   -123.87779174
      1.25202228	      0.74648306	     -3.18165413	     -0.00000000	   -124.00030252
      1.25214783	      0.74604080	     -3.18431489	     -0.00000000	   -124.17166581
      1.25225685	      0.74556904	     -3.18666716	     -0.00000000	   -124.31986111
      1.25236586	      0.74522444	     -3.18899045	     -0.00000000	   -124.46754026
      1.25247488	      0.74470602	     -3.19138263	     -0.00000000	   -124.61465513
      1.25257177	      0.74441795	     -3.19346273	     -0.00000000	   -124.74498435
      1.25266865	      0.74398401	     -3.19559991	     -0.00000000	   -124.87487048
      1.25276554	      0.74363592	     -3.19771869	     -0.00000000	   -125.00435477
      1.25289305	      0.74307256	     -3.20055602	     -0.00000000	   -125.17412735
      1.25299104	      0.74275604	     -3.20270936	     -0.00000000	   -125.30411355
      1.25308902	      0.74231267	     -3.20491353	     -0.00000000	   -125.43365956
      1.25318700	      0.74195032	     -3.20710078	     -0.00000000	   -125.56280321
      1.25331517	      0.74136726	     -3.21001162	     -0.00000000	   -125.73109563
      1.25341085	      0.74105261	     -3.21215547	     -0.00000000	   -125.85627766
      1.25350652	      0.74061539	     -3.21434801	     -0.00000000	   -125.98104949
      1.25362441	      0.74017847	     -3.21702850	     -0.00000000	   -126.13428335
      1.25373048	      0.73966365	     -3.21949099	     -0.00000000	   -126.27163243
      1.25383655	      0.73930381	     -3.22191347	     -0.00000000	   -126.40853992
      1.25394262	      0.73876285	     -3.22440526	     -0.00000000	   -126.54495109
      1.25404869	      0.73842306	     -3.22684176	     -0.00000000	   -126.68093568
      1.25415476	      0.73784888	     -3.22936468	     -0.00000000	   -126.81642157
      1.25424739	      0.73755048	     -3.23151005	     -0.00000000	   -126.93440800
      1.25434002	      0.73710849	     -3.23370971	     -0.00000000	   -127.05202526
      1.25445566	      0.73665288	     -3.23643466	     -0.00000000	   -127.19838421
      1.25457129	      0.73606956	     -3.23921264	     -0.00000000	   -127.34419314
      1.25466598	      0.73574340	     -3.24144654	     -0.00000000	   -127.46323167
      1.25476067	      0.73528341	     -3.24373148	     -0.00000000	   -127.58189883
      1.25487600	      0.73482657	     -3.24649067	     -0.00000000	   -127.72598187
      1.25499133	      0.73422396	     -3.24930807	     -0.00000000	   -127.86953215
      1.25508289	      0.73390950	     -3.25149890	     -0.00000000	   -127.98316663
      1.25517445	      0.73346395	     -3.25373899	     -0.00000000	   -128.09646404
      1.25529339	      0.73297414	     -3.25662964	     -0.00000000	   -128.24319500
      1.25541233	      0.73234740	     -3.25957560	     -0.00000000	   -128.38938182
      1.25550167	      0.73203773	     -3.26174274	     -0.00000000	   -128.49887267
      1.25559100	      0.73160182	     -3.26395682	     -0.00000000	   -128.60805339
      1.25571377	      0.73108153	     -3.26698313	     -0.00000000	   -128.75763974
      1.25583653	      0.73042431	     -3.27006462	     -0.00000000	   -128.90666924
      1.25592260	      0.73012786	     -3.27217767	     -0.00000000	   -129.01086752
      1.25600867	      0.72970840	     -3.27433579	     -0.00000000	   -129.11478739
      1.25613762	      0.72914521	     -3.27755688	     -0.00000000	   -129.27001129
      1.25624634	      0.72859358	     -3.28030624	     -0.00000000	   -129.40044301
      1.25635507	      0.72816451	     -3.28302310	     -0.00000000	   -129.53050102
      1.25646379	      0.72756111	     -3.28580404	     -0.00000000	   -129.66013614
      1.25655781	      0.72721566	     -3.28815693	     -0.00000000	   -129.77194832
      1.25665182	      0.72672958	     -3.29056081	     -0.00000000	   -129.88344864
      1.25676509	      0.72624982	     -3.29342945	     -0.00000000	   -130.01743792
      1.25687837	      0.72563316	     -3.29634983	     -0.00000000	   -130.15099582
      1.25697224	      0.72528009	     -3.29872389	     -0.00000000	   -130.26140743
      1.25706612	      0.72479228	     -3.30114649	     -0.00000000	   -130.37152165
      1.25718047	      0.72430218	     -3.30406947	     -0.00000000	   -130.50529939
      1.25729481	      0.72366974	     -3.30704531	     -0.00000000	   -130.63865583
      1.25738633	      0.72332639	     -3.30937850	     -0.00000000	   -130.74513804
      1.25747785	      0.72285200	     -3.31175828	     -0.00000000	   -130.85134901
      1.25759515	      0.72233665	     -3.31478382	     -0.00000000	   -130.98714385
      1.25771245	      0.72168414	     -3.31786000	     -0.00000000	   -131.12251731
      1.25780170	      0.72134976	     -3.32015128	     -0.00000000	   -131.22527348
      1.25789094	      0.72088880	     -3.32248700	     -0.00000000	   -131.32778269
      1.25801189	      0.72034613	     -3.32563096	     -0.00000000	   -131.46638670
      1.25813285	      0.71966764	     -3.32882455	     -0.00000000	   -131.60456536
      1.25821905	      0.71934828	     -3.33105025	     -0.00000000	   -131.70283617
      1.25830526	      0.71890591	     -3.33331853	     -0.00000000	   -131.80088609
      1.25843177	      0.71832594	     -3.33662901	     -0.00000000	   -131.94443655
      1.25853937	      0.71775386	     -3.33947405	     -0.00000000	   -132.06618413
      1.25864697	      0.71730692	     -3.34228157	     -0.00000000	   -132.18765936
      1.25875456	      0.71668803	     -3.34514823	     -0.00000000	   -132.30881063
      1.25884870	      0.71632210	     -3.34760143	     -0.00000000	   -132.41460393
      1.25894284	      0.71581458	     -3.35010285	     -0.00000000	   -132.52015327
      1.25903698	      0.71538753	     -3.35257997	     -0.00000000	   -132.62550325
      1.25916570	      0.71470687	     -3.35600160	     -0.00000000	   -132.76919837
      1.25926116	      0.71431617	     -3.35850390	     -0.00000000	   -132.87553472
      1.25935663	      0.71380514	     -3.36104694	     -0.00000000	   -132.98163711
      1.25947147	      0.71330116	     -3.36407186	     -0.00000000	   -133.10902112
      1.25957408	      0.71272587	     -3.36681689	     -0.00000000	   -133.22256582
      1.25967669	      0.71230257	     -3.36951358	     -0.00000000	   -133.33590615
      1.25977930	      0.71172242	     -3.37226244	     -0.00000000	   -133.44898661
      1.25988191	      0.71130297	     -3.37495976	     -0.00000000	   -133.56187130
      1.25998452	      0.71071720	     -3.37771200	     -0.00000000	   -133.67450098
      1.26008713	      0.71030264	     -3.38040892	     -0.00000000	   -133.78694375
      1.26018975	      0.70971036	     -3.38316411	     -0.00000000	   -133.89913591
      1.26029236	      0.70930183	     -3.38585952	     -0.00000000	   -134.01115033
[truncated: 552,841 more chars]
