# Supplementary material for: Musculoskeletal simulations to examine the effects of accentuated eccentric loading (AEL) on jump height
Source: PeerJ. 2023 Jan 23;11:e14687. doi: 10.7717/peerj.14687 (PMC9879160; doi:10.7717/peerj.14687)
Supplement: Supplemental Information 3 — Added30 folder contains the code and simulation results for a complete jump with an additional 30% model mass. Dropped30 folder contains the code and simulation results for the push-off phase with the original model mass. [file peerj-11-14687-s003.zip › Supplementary Simulation code and output results AEL30/Added30/Optimized_for_J_Results/TwoSegment_Two_Segment_vel_global.sto]

Velocities
version=1
nRows=11206
nColumns=28
inDegrees=no

This file contains the kinematics (positions and orientations,
velocities and angular velocities, or accelerations and angular accelerations)
of the centers of mass of the body segments in model Two_Segment.

Body segment orientations are described using body-fixed X-Y-Z Euler angles.

Angular velocities and accelerations are given about the body-local axes.

Units are S.I. units (seconds, meters, Newtons, ...)
Angles are in degrees.

endheader
time	Block_X	Block_Y	Block_Z	Block_Ox	Block_Oy	Block_Oz	thigh_X	thigh_Y	thigh_Z	thigh_Ox	thigh_Oy	thigh_Oz	shank_X	shank_Y	shank_Z	shank_Ox	shank_Oy	shank_Oz	Platform_X	Platform_Y	Platform_Z	Platform_Ox	Platform_Oy	Platform_Oz	center_of_mass_X	center_of_mass_Y	center_of_mass_Z
      0.00000000	      0.00000000	      0.00000000	      0.00000000	      0.00000000	      0.00000000	      0.00000000	      0.00000000	      0.00000000	      0.00000000	      0.00000000	      0.00000000	      0.00000000	      0.00000000	      0.00000000	      0.00000000	      0.00000000	      0.00000000	      0.00000000	      0.00000000	      0.00000000	      0.00000000	      0.00000000	      0.00000000	      0.00000000	      0.00000000	      0.00000000	      0.00000000
      0.00010000	      0.00000000	     -0.00060922	      0.00000000	      0.00000000	     -0.00000000	     -0.00000000	     -0.00047733	     -0.00056746	      0.00000000	      0.00000000	     -0.00000000	     -0.13726663	      0.00041924	     -0.00040550	      0.00000000	      0.00000000	     -0.00000000	      0.39509655	      0.00000000	      0.00000000	      0.00000000	      0.00000000	      0.00000000	      0.00000000	     -0.00006112	     -0.00057911	      0.00000000
      0.00022775	      0.00000000	     -0.00137828	      0.00000000	      0.00000000	     -0.00000000	     -0.00000000	     -0.00103544	     -0.00128769	      0.00000000	      0.00000000	     -0.00000000	     -0.29776584	      0.00072265	     -0.00095269	      0.00000000	      0.00000000	     -0.00000000	      0.80334726	      0.00000000	      0.00000000	      0.00000000	      0.00000000	      0.00000000	      0.00000000	     -0.00014704	     -0.00131367	      0.00000000
      0.00035551	      0.00000000	     -0.00213736	      0.00000000	      0.00000000	     -0.00000000	     -0.00000000	     -0.00155206	     -0.00200157	      0.00000000	      0.00000000	     -0.00000000	     -0.44633231	      0.00082847	     -0.00152171	      0.00000000	      0.00000000	     -0.00000000	      1.13091160	      0.00000000	      0.00000000	      0.00000000	      0.00000000	      0.00000000	      0.00000000	     -0.00024013	     -0.00204152	      0.00000000
      0.00048326	      0.00000000	     -0.00288683	      0.00000000	      0.00000000	     -0.00000000	     -0.00000000	     -0.00204041	     -0.00270831	      0.00000000	      0.00000000	     -0.00000000	     -0.58676827	      0.00078731	     -0.00210385	      0.00000000	      0.00000000	     -0.00000000	      1.39994601	      0.00000000	      0.00000000	      0.00000000	      0.00000000	      0.00000000	      0.00000000	     -0.00033905	     -0.00276209	      0.00000000
      0.00061102	      0.00000000	     -0.00362697	      0.00000000	      0.00000000	     -0.00000000	     -0.00000000	     -0.00251018	     -0.00340735	      0.00000000	      0.00000000	     -0.00000000	     -0.72185950	      0.00063643	     -0.00269276	      0.00000000	      0.00000000	     -0.00000000	      1.62674119	      0.00000000	      0.00000000	      0.00000000	      0.00000000	      0.00000000	      0.00000000	     -0.00044283	     -0.00347500	      0.00000000
      0.00073877	      0.00000000	     -0.00435806	      0.00000000	      0.00000000	     -0.00000000	     -0.00000000	     -0.00296845	     -0.00409833	      0.00000000	      0.00000000	     -0.00000000	     -0.85364813	      0.00040337	     -0.00328382	     -0.00000000	      0.00000000	     -0.00000000	      1.82329664	      0.00000000	      0.00000000	      0.00000000	      0.00000000	      0.00000000	      0.00000000	     -0.00055071	     -0.00418002	      0.00000000
      0.00090160	      0.00000000	     -0.00527713	      0.00000000	      0.00000000	     -0.00000000	     -0.00000000	     -0.00354397	     -0.00496705	      0.00000000	      0.00000000	     -0.00000000	     -1.01915141	      0.00001874	     -0.00403506	      0.00000000	      0.00000000	     -0.00000000	      2.04369293	      0.00000000	      0.00000000	      0.00000000	      0.00000000	      0.00000000	      0.00000000	     -0.00069332	     -0.00506696	      0.00000000
      0.00106443	     -0.00000000	     -0.00618233	     -0.00000000	      0.00000000	     -0.00000000	     -0.00000000	     -0.00411669	     -0.00582212	     -0.00000000	      0.00000000	     -0.00000000	     -1.18385047	     -0.00043689	     -0.00477960	     -0.00000000	      0.00000000	     -0.00000000	      2.24206647	      0.00000000	      0.00000000	      0.00000000	      0.00000000	      0.00000000	      0.00000000	     -0.00084087	     -0.00594076	     -0.00000000
      0.00122727	     -0.00000000	     -0.00707406	     -0.00000000	      0.00000000	     -0.00000000	     -0.00000000	     -0.00469158	     -0.00666352	     -0.00000000	      0.00000000	     -0.00000000	     -1.34917420	     -0.00094329	     -0.00551433	     -0.00000000	      0.00000000	     -0.00000000	      2.42708763	      0.00000000	      0.00000000	      0.00000000	      0.00000000	      0.00000000	      0.00000000	     -0.00099279	     -0.00680147	     -0.00000000
      0.00143196	     -0.00000000	     -0.00817647	     -0.00000000	      0.00000000	     -0.00000000	     -0.00000000	     -0.00542218	     -0.00770198	     -0.00000000	      0.00000000	     -0.00000000	     -1.55927512	     -0.00163149	     -0.00642108	     -0.00000000	      0.00000000	     -0.00000000	      2.64938211	      0.00000000	      0.00000000	      0.00000000	      0.00000000	      0.00000000	      0.00000000	     -0.00118930	     -0.00786508	     -0.00000000
      0.00163665	     -0.00000000	     -0.00925882	     -0.00000000	      0.00000000	     -0.00000000	     -0.00000000	     -0.00616505	     -0.00871929	     -0.00000000	      0.00000000	     -0.00000000	     -1.77290746	     -0.00236157	     -0.00730710	     -0.00000000	      0.00000000	     -0.00000000	      2.86669630	      0.00000000	      0.00000000	      0.00000000	      0.00000000	      0.00000000	      0.00000000	     -0.00139146	     -0.00890856	     -0.00000000
      0.00188399	     -0.00000000	     -0.01054080	     -0.00000000	      0.00000000	     -0.00000000	     -0.00000000	     -0.00708192	     -0.00992097	     -0.00000000	      0.00000000	     -0.00000000	     -2.03657563	     -0.00328523	     -0.00834868	     -0.00000000	      0.00000000	     -0.00000000	      3.12841191	      0.00000000	      0.00000000	      0.00000000	      0.00000000	      0.00000000	      0.00000000	     -0.00164272	     -0.01014326	     -0.00000000
      0.00213133	     -0.00000000	     -0.01179540	     -0.00000000	      0.00000000	     -0.00000000	     -0.00000000	     -0.00802124	     -0.01109328	     -0.00000000	      0.00000000	     -0.00000000	     -2.30670315	     -0.00424470	     -0.00935806	     -0.00000000	      0.00000000	     -0.00000000	      3.39274954	      0.00000000	      0.00000000	      0.00000000	      0.00000000	      0.00000000	      0.00000000	     -0.00190115	     -0.01135009	     -0.00000000
      0.00244952	     -0.00000000	     -0.01337061	     -0.00000000	     -0.00000000	     -0.00000000	     -0.00000000	     -0.00926320	     -0.01255964	     -0.00000000	     -0.00000000	     -0.00000000	     -2.66386129	     -0.00552271	     -0.01060972	     -0.00000000	     -0.00000000	     -0.00000000	      3.73954388	      0.00000000	      0.00000000	      0.00000000	      0.00000000	      0.00000000	      0.00000000	     -0.00224358	     -0.01286302	     -0.00000000
      0.00276770	     -0.00000000	     -0.01490398	     -0.00000000	     -0.00000000	      0.00000000	     -0.00000000	     -0.01054241	     -0.01398086	     -0.00000000	     -0.00000000	      0.00000000	     -3.03173547	     -0.00684407	     -0.01181011	     -0.00000000	     -0.00000000	      0.00000000	      4.09530259	      0.00000000	      0.00000000	      0.00000000	      0.00000000	      0.00000000	      0.00000000	     -0.00259667	     -0.01433316	     -0.00000000
      0.00319857	      0.00000000	     -0.01691696	     -0.00000000	     -0.00000000	      0.00000000	     -0.00000000	     -0.01233193	     -0.01583683	     -0.00000000	     -0.00000000	      0.00000000	     -3.54636245	     -0.00869618	     -0.01335727	     -0.00000000	     -0.00000000	      0.00000000	      4.59193720	      0.00000000	      0.00000000	      0.00000000	      0.00000000	      0.00000000	      0.00000000	     -0.00309089	     -0.01625899	     -0.00000000
      0.00362945	      0.00000000	     -0.01886076	     -0.00000000	     -0.00000000	      0.00000000	     -0.00000000	     -0.01418408	     -0.01761800	     -0.00000000	     -0.00000000	      0.00000000	     -4.07900575	     -0.01061529	     -0.01481869	     -0.00000000	     -0.00000000	      0.00000000	      5.10533132	      0.00000000	      0.00000000	      0.00000000	      0.00000000	      0.00000000	      0.00000000	     -0.00360257	     -0.01811396	     -0.00000000
      0.00422764	      0.00000000	     -0.02145211	     -0.00000000	     -0.00000000	      0.00000000	     -0.00000000	     -0.01685267	     -0.01997475	     -0.00000000	     -0.00000000	      0.00000000	     -4.84644958	     -0.01338253	     -0.01671433	     -0.00000000	     -0.00000000	      0.00000000	      5.84441951	      0.00000000	      0.00000000	      0.00000000	      0.00000000	      0.00000000	      0.00000000	     -0.00433999	     -0.02057932	     -0.00000000
      0.00482583	      0.00000000	     -0.02392766	     -0.00000000	     -0.00000000	      0.00000000	     -0.00000000	     -0.01962609	     -0.02220609	     -0.00000000	     -0.00000000	      0.00000000	     -5.64404990	     -0.01626027	     -0.01846578	     -0.00000000	     -0.00000000	      0.00000000	      6.61203567	      0.00000000	      0.00000000	      0.00000000	      0.00000000	      0.00000000	      0.00000000	     -0.00510650	     -0.02292596	     -0.00000000
      0.00564354	      0.00000000	     -0.02714075	     -0.00000000	     -0.00000000	      0.00000000	     -0.00000000	     -0.02357174	     -0.02507097	     -0.00000000	     -0.00000000	      0.00000000	     -6.77878884	     -0.02035635	     -0.02064646	      0.00000000	     -0.00000000	      0.00000000	      7.70353857	      0.00000000	      0.00000000	      0.00000000	      0.00000000	      0.00000000	      0.00000000	     -0.00619716	     -0.02595845	     -0.00000000
      0.00650068	      0.00000000	     -0.03031782	     -0.00000000	     -0.00000000	      0.00000000	     -0.00000000	     -0.02787998	     -0.02786663	     -0.00000000	     -0.00000000	      0.00000000	     -8.01783434	     -0.02483065	     -0.02269274	     -0.00000000	     -0.00000000	      0.00000000	      8.89485675	      0.00000000	      0.00000000	      0.00000000	      0.00000000	      0.00000000	      0.00000000	     -0.00738818	     -0.02894116	     -0.00000000
      0.00735781	      0.00000000	     -0.03332103	      0.00000000	     -0.00000000	      0.00000000	     -0.00000000	     -0.03234481	     -0.03047307	      0.00000000	     -0.00000000	      0.00000000	     -9.30195620	     -0.02946871	     -0.02451957	      0.00000000	     -0.00000000	      0.00000000	     10.12919738	      0.00000000	      0.00000000	      0.00000000	      0.00000000	      0.00000000	      0.00000000	     -0.00862258	     -0.03174521	      0.00000000
      0.00811487	      0.00000000	     -0.03584479	     -0.00000000	     -0.00000000	      0.00000000	     -0.00000000	     -0.03640404	     -0.03263463	     -0.00000000	     -0.00000000	      0.00000000	    -10.46945853	     -0.03368608	     -0.02596938	     -0.00000000	     -0.00000000	      0.00000000	     11.25125142	      0.00000000	      0.00000000	      0.00000000	      0.00000000	      0.00000000	      0.00000000	     -0.00974489	     -0.03408936	     -0.00000000
      0.00887194	      0.00000000	     -0.03826061	     -0.00000000	      0.00000000	     -0.00000000	     -0.00000000	     -0.04055987	     -0.03467800	     -0.00000000	      0.00000000	     -0.00000000	    -11.66478734	     -0.03800417	     -0.02728083	     -0.00000000	      0.00000000	     -0.00000000	     12.39994826	      0.00000000	      0.00000000	      0.00000000	      0.00000000	      0.00000000	      0.00000000	     -0.01089394	     -0.03632230	     -0.00000000
      0.00979351	      0.00000000	     -0.04107186	     -0.00000000	      0.00000000	     -0.00000000	     -0.00000000	     -0.04573409	     -0.03702303	     -0.00000000	      0.00000000	     -0.00000000	    -13.15309567	     -0.04338074	     -0.02870953	     -0.00000000	      0.00000000	     -0.00000000	     13.83010747	      0.00000000	      0.00000000	      0.00000000	      0.00000000	      0.00000000	      0.00000000	     -0.01232459	     -0.03890676	     -0.00000000
      0.01058353	      0.00000000	     -0.04338164	     -0.00000000	      0.00000000	     -0.00000000	     -0.00000000	     -0.05025846	     -0.03892262	     -0.00000000	      0.00000000	     -0.00000000	    -14.45454305	     -0.04808196	     -0.02980285	     -0.00000000	      0.00000000	     -0.00000000	     15.08073238	      0.00000000	      0.00000000	      0.00000000	      0.00000000	      0.00000000	      0.00000000	     -0.01357555	     -0.04101864	     -0.00000000
      0.01125028	      0.00000000	     -0.04526723	     -0.00000000	      0.00000000	     -0.00000000	     -0.00000000	     -0.05413292	     -0.04045493	     -0.00000000	      0.00000000	     -0.00000000	    -15.56909760	     -0.05210791	     -0.03064067	     -0.00000000	      0.00000000	     -0.00000000	     16.15175245	      0.00000000	      0.00000000	      0.00000000	      0.00000000	      0.00000000	      0.00000000	     -0.01464682	     -0.04273484	     -0.00000000
      0.01191703	      0.00000000	     -0.04710064	     -0.00000000	     -0.00000000	     -0.00000000	     -0.00000000	     -0.05805327	     -0.04192885	     -0.00000000	     -0.00000000	     -0.00000000	    -16.69690246	     -0.05618129	     -0.03140781	     -0.00000000	     -0.00000000	     -0.00000000	     17.23558217	      0.00000000	      0.00000000	      0.00000000	      0.00000000	      0.00000000	      0.00000000	     -0.01573075	     -0.04439672	     -0.00000000
      0.01250231	      0.00000000	     -0.04867130	     -0.00000000	      0.00000000	     -0.00000000	     -0.00000000	     -0.06152873	     -0.04317900	     -0.00000000	      0.00000000	     -0.00000000	    -17.69676735	     -0.05979221	     -0.03202776	     -0.00000000	      0.00000000	     -0.00000000	     18.19651759	      0.00000000	      0.00000000	      0.00000000	      0.00000000	      0.00000000	      0.00000000	     -0.01669166	     -0.04581510	     -0.00000000
      0.01337770	      0.00000000	     -0.05096058	     -0.00000000	     -0.00000000	      0.00000000	     -0.00000000	     -0.06678007	     -0.04498054	     -0.00000000	     -0.00000000	      0.00000000	    -19.20763286	     -0.06524779	     -0.03287021	     -0.00000000	     -0.00000000	      0.00000000	     19.64868880	      0.00000000	      0.00000000	      0.00000000	      0.00000000	      0.00000000	      0.00000000	     -0.01814355	     -0.04787366	     -0.00000000
      0.01407208	      0.00000000	     -0.05273155	     -0.00000000	     -0.00000000	      0.00000000	     -0.00000000	     -0.07098602	     -0.04635769	     -0.00000000	     -0.00000000	      0.00000000	    -20.41781077	     -0.06961669	     -0.03347284	     -0.00000000	     -0.00000000	      0.00000000	     20.81203897	      0.00000000	      0.00000000	      0.00000000	      0.00000000	      0.00000000	      0.00000000	     -0.01930636	     -0.04945910	     -0.00000000
      0.01476646	      0.00000000	     -0.05446808	     -0.00000000	     -0.00000000	      0.00000000	     -0.00000000	     -0.07522371	     -0.04769440	     -0.00000000	     -0.00000000	      0.00000000	    -21.63719830	     -0.07401819	     -0.03402315	     -0.00000000	     -0.00000000	      0.00000000	     21.98434585	      0.00000000	      0.00000000	      0.00000000	      0.00000000	      0.00000000	      0.00000000	     -0.02047791	     -0.05100790	     -0.00000000
      0.01546084	      0.00000000	     -0.05617474	     -0.00000000	     -0.00000000	      0.00000000	     -0.00000000	     -0.07948987	     -0.04899529	     -0.00000000	     -0.00000000	      0.00000000	    -22.86486280	     -0.07844861	     -0.03452588	     -0.00000000	     -0.00000000	      0.00000000	     23.16479959	      0.00000000	      0.00000000	      0.00000000	      0.00000000	      0.00000000	      0.00000000	     -0.02165728	     -0.05252458	     -0.00000000
      0.01616453	      0.00000000	     -0.05787814	     -0.00000000	     -0.00000000	      0.00000000	     -0.00000000	     -0.08383912	     -0.05028149	     -0.00000000	     -0.00000000	      0.00000000	    -24.11653225	     -0.08296484	     -0.03499135	     -0.00000000	     -0.00000000	      0.00000000	     24.36847722	      0.00000000	      0.00000000	      0.00000000	      0.00000000	      0.00000000	      0.00000000	     -0.02285959	     -0.05403316	     -0.00000000
      0.01686821	      0.00000000	     -0.05955935	     -0.00000000	     -0.00000000	      0.00000000	     -0.00000000	     -0.08821165	     -0.05153947	     -0.00000000	     -0.00000000	      0.00000000	    -25.37500191	     -0.08750456	     -0.03541669	     -0.00000000	     -0.00000000	      0.00000000	     25.57889011	      0.00000000	      0.00000000	      0.00000000	      0.00000000	      0.00000000	      0.00000000	     -0.02406828	     -0.05551721	     -0.00000000
      0.01760856	      0.00000000	     -0.06130844	     -0.00000000	     -0.00000000	      0.00000000	     -0.00000000	     -0.09283422	     -0.05283680	     -0.00000000	     -0.00000000	      0.00000000	    -26.70555215	     -0.09230331	     -0.03582517	     -0.00000000	     -0.00000000	      0.00000000	     26.85879928	      0.00000000	      0.00000000	      0.00000000	      0.00000000	      0.00000000	      0.00000000	     -0.02534605	     -0.05705630	     -0.00000000
      0.01834891	      0.00000000	     -0.06304145	     -0.00000000	     -0.00000000	      0.00000000	     -0.00000000	     -0.09747687	     -0.05411138	     -0.00000000	     -0.00000000	      0.00000000	    -28.04200560	     -0.09712211	     -0.03619771	     -0.00000000	     -0.00000000	      0.00000000	     28.14461252	      0.00000000	      0.00000000	      0.00000000	      0.00000000	      0.00000000	      0.00000000	     -0.02662930	     -0.05857663	     -0.00000000
      0.01908926	      0.00000000	     -0.06476230	     -0.00000000	     -0.00000000	      0.00000000	     -0.00000000	     -0.10213697	     -0.05536709	     -0.00000000	     -0.00000000	      0.00000000	    -29.38361704	     -0.10195846	     -0.03653817	     -0.00000000	     -0.00000000	      0.00000000	     29.43555188	      0.00000000	      0.00000000	      0.00000000	      0.00000000	      0.00000000	      0.00000000	     -0.02791733	     -0.06008206	     -0.00000000
      0.01982961	      0.00000000	     -0.06647467	     -0.00000000	     -0.00000000	      0.00000000	     -0.00000000	     -0.10681221	     -0.05660757	     -0.00000000	     -0.00000000	      0.00000000	    -30.72973058	     -0.10680967	     -0.03685003	     -0.00000000	     -0.00000000	      0.00000000	     30.73107121	      0.00000000	      0.00000000	      0.00000000	      0.00000000	      0.00000000	      0.00000000	     -0.02920948	     -0.06157621	     -0.00000000
      0.02047932	      0.00000000	     -0.06797311	     -0.00000000	     -0.00000000	      0.00000000	     -0.00000000	     -0.11092576	     -0.05768627	      0.00000000	     -0.00000000	      0.00000000	    -31.91424220	     -0.11107764	     -0.03710275	      0.00000000	     -0.00000000	      0.00000000	     31.87117859	      0.00000000	      0.00000000	      0.00000000	      0.00000000	      0.00000000	      0.00000000	     -0.03034636	     -0.06288081	     -0.00000000
      0.02112903	      0.00000000	     -0.06946984	     -0.00000000	     -0.00000000	      0.00000000	     -0.00000000	     -0.11504793	     -0.05875795	     -0.00000000	     -0.00000000	      0.00000000	    -33.10135843	     -0.11535389	     -0.03733796	     -0.00000000	     -0.00000000	      0.00000000	     33.01398677	      0.00000000	      0.00000000	      0.00000000	      0.00000000	      0.00000000	      0.00000000	     -0.03148557	     -0.06418144	     -0.00000000
      0.02177874	      0.00000000	     -0.07096691	     -0.00000000	     -0.00000000	      0.00000000	     -0.00000000	     -0.11917742	     -0.05982460	     -0.00000000	     -0.00000000	      0.00000000	    -34.29070789	     -0.11963726	     -0.03755757	     -0.00000000	     -0.00000000	      0.00000000	     34.15907613	      0.00000000	      0.00000000	      0.00000000	      0.00000000	      0.00000000	      0.00000000	     -0.03262677	     -0.06548013	     -0.00000000
      0.02250922	      0.00000000	     -0.07265292	     -0.00000000	     -0.00000000	     -0.00000000	     -0.00000000	     -0.12382758	     -0.06102018	     -0.00000000	     -0.00000000	     -0.00000000	    -35.63017816	     -0.12446001	     -0.03778797	     -0.00000000	     -0.00000000	      0.00000000	     35.44890196	      0.00000000	      0.00000000	      0.00000000	      0.00000000	      0.00000000	      0.00000000	     -0.03391180	     -0.06694029	     -0.00000000
      0.02323970	      0.00000000	     -0.07434443	     -0.00000000	     -0.00000000	     -0.00000000	     -0.00000000	     -0.12848394	     -0.06221426	     -0.00000000	     -0.00000000	     -0.00000000	    -36.97161371	     -0.12928860	     -0.03800314	     -0.00000000	     -0.00000000	      0.00000000	     36.74079365	      0.00000000	      0.00000000	      0.00000000	      0.00000000	      0.00000000	      0.00000000	     -0.03519850	     -0.06840291	     -0.00000000
      0.02388406	      0.00000000	     -0.07584303	     -0.00000000	     -0.00000000	     -0.00000000	     -0.00000000	     -0.13259540	     -0.06326819	     -0.00000000	     -0.00000000	     -0.00000000	    -38.15622153	     -0.13355150	     -0.03818197	     -0.00000000	     -0.00000000	     -0.00000000	     37.88182598	      0.00000000	      0.00000000	      0.00000000	      0.00000000	      0.00000000	      0.00000000	     -0.03633457	     -0.06969705	     -0.00000000
      0.02452842	      0.00000000	     -0.07734941	     -0.00000000	      0.00000000	     -0.00000000	     -0.00000000	     -0.13670965	     -0.06432427	     -0.00000000	      0.00000000	     -0.00000000	    -39.34178663	     -0.13781683	     -0.03835191	     -0.00000000	      0.00000000	     -0.00000000	     39.02391775	      0.00000000	      0.00000000	      0.00000000	      0.00000000	      0.00000000	      0.00000000	     -0.03747138	     -0.07099648	     -0.00000000
      0.02525103	      0.00000000	     -0.07904981	     -0.00000000	      0.00000000	     -0.00000000	     -0.00000000	     -0.14132578	     -0.06551291	     -0.00000000	      0.00000000	     -0.00000000	    -40.67215862	     -0.14260180	     -0.03853346	     -0.00000000	      0.00000000	     -0.00000000	     40.30569298	      0.00000000	      0.00000000	      0.00000000	      0.00000000	      0.00000000	      0.00000000	     -0.03874682	     -0.07246181	     -0.00000000
      0.02597364	      0.00000000	     -0.08076389	     -0.00000000	      0.00000000	     -0.00000000	     -0.00000000	     -0.14594322	     -0.06670791	     -0.00000000	      0.00000000	     -0.00000000	    -42.00311656	     -0.14738756	     -0.03870704	     -0.00000000	      0.00000000	     -0.00000000	     41.58820084	      0.00000000	      0.00000000	      0.00000000	      0.00000000	      0.00000000	      0.00000000	     -0.04002257	     -0.07393757	     -0.00000000
      0.02664909	      0.00000000	     -0.08238016	     -0.00000000	      0.00000000	     -0.00000000	     -0.00000000	     -0.15025960	     -0.06783226	     -0.00000000	      0.00000000	     -0.00000000	    -43.24748853	     -0.15186066	     -0.03886340	     -0.00000000	      0.00000000	     -0.00000000	     42.78744949	      0.00000000	      0.00000000	      0.00000000	      0.00000000	      0.00000000	      0.00000000	     -0.04121509	     -0.07532807	     -0.00000000
      0.02732453	      0.00000000	     -0.08401151	     -0.00000000	      0.00000000	     -0.00000000	     -0.00000000	     -0.15457542	     -0.06896506	     -0.00000000	      0.00000000	     -0.00000000	    -44.49189286	     -0.15633266	     -0.03901524	     -0.00000000	      0.00000000	     -0.00000000	     43.98687710	      0.00000000	      0.00000000	      0.00000000	      0.00000000	      0.00000000	      0.00000000	     -0.04240742	     -0.07673068	     -0.00000000
      0.02804574	      0.00000000	     -0.08577161	     -0.00000000	      0.00000000	     -0.00000000	     -0.00000000	     -0.15918215	     -0.07018540	     -0.00000000	      0.00000000	     -0.00000000	    -45.82040373	     -0.16110548	     -0.03917356	     -0.00000000	      0.00000000	     -0.00000000	     45.26755024	      0.00000000	      0.00000000	      0.00000000	      0.00000000	      0.00000000	      0.00000000	     -0.04368007	     -0.07824319	     -0.00000000
      0.02876695	      0.00000000	     -0.08755211	     -0.00000000	      0.00000000	     -0.00000000	     -0.00000000	     -0.16378650	     -0.07141831	     -0.00000000	      0.00000000	     -0.00000000	    -47.14847019	     -0.16587527	     -0.03932912	     -0.00000000	      0.00000000	     -0.00000000	     46.54795309	      0.00000000	      0.00000000	      0.00000000	      0.00000000	      0.00000000	      0.00000000	     -0.04495202	     -0.07977258	     -0.00000000
      0.02946373	      0.00000000	     -0.08929313	     -0.00000000	      0.00000000	     -0.00000000	      0.00000000	     -0.16823189	     -0.07262271	     -0.00000000	      0.00000000	     -0.00000000	    -48.43092599	     -0.17047979	     -0.03947782	     -0.00000000	      0.00000000	     -0.00000000	     47.78455199	      0.00000000	      0.00000000	      0.00000000	      0.00000000	      0.00000000	      0.00000000	     -0.04618001	     -0.08126755	     -0.00000000
      0.03016051	      0.00000000	     -0.09105594	     -0.00000000	      0.00000000	     -0.00000000	      0.00000000	     -0.17267360	     -0.07384132	     -0.00000000	      0.00000000	     -0.00000000	    -49.71256266	     -0.17507999	     -0.03962588	     -0.00000000	      0.00000000	     -0.00000000	     49.02050720	      0.00000000	      0.00000000	      0.00000000	      0.00000000	      0.00000000	      0.00000000	     -0.04740695	     -0.08278088	     -0.00000000
      0.03085729	      0.00000000	     -0.09284179	     -0.00000000	      0.00000000	     -0.00000000	      0.00000000	     -0.17711096	     -0.07507525	     -0.00000000	      0.00000000	     -0.00000000	    -50.99319859	     -0.17967513	     -0.03977417	     -0.00000000	      0.00000000	     -0.00000000	     50.25565283	      0.00000000	      0.00000000	      0.00000000	      0.00000000	      0.00000000	      0.00000000	     -0.04863264	     -0.08431373	     -0.00000000
      0.03155407	      0.00000000	     -0.09465188	     -0.00000000	      0.00000000	     -0.00000000	      0.00000000	     -0.18154334	     -0.07632556	     -0.00000000	      0.00000000	     -0.00000000	    -52.27265575	     -0.18426461	     -0.03992346	     -0.00000000	      0.00000000	     -0.00000000	     51.48980338	      0.00000000	      0.00000000	      0.00000000	      0.00000000	      0.00000000	      0.00000000	     -0.04985691	     -0.08586723	     -0.00000000
      0.03225085	      0.00000000	     -0.09648733	     -0.00000000	      0.00000000	     -0.00000000	      0.00000000	     -0.18597011	     -0.07759324	     -0.00000000	      0.00000000	     -0.00000000	    -53.55076679	     -0.18884776	     -0.04007451	     -0.00000000	      0.00000000	     -0.00000000	     52.72280104	      0.00000000	      0.00000000	      0.00000000	      0.00000000	      0.00000000	      0.00000000	     -0.05107960	     -0.08744245	     -0.00000000
      0.03294763	      0.00000000	     -0.09834923	     -0.00000000	      0.00000000	     -0.00000000	      0.00000000	     -0.19039068	     -0.07887926	     -0.00000000	      0.00000000	     -0.00000000	    -54.82736775	     -0.19342401	     -0.04022800	     -0.00000000	      0.00000000	     -0.00000000	     53.95447789	      0.00000000	      0.00000000	      0.00000000	      0.00000000	      0.00000000	      0.00000000	     -0.05230054	     -0.08904040	     -0.00000000
      0.03364441	      0.00000000	     -0.10023862	     -0.00000000	      0.00000000	     -0.00000000	      0.00000000	     -0.19480446	     -0.08018449	     -0.00000000	      0.00000000	     -0.00000000	    -56.10230185	     -0.19799275	     -0.04038457	     -0.00000000	      0.00000000	     -0.00000000	     55.18468240	      0.00000000	      0.00000000	      0.00000000	      0.00000000	      0.00000000	      0.00000000	     -0.05351956	     -0.09066206	     -0.00000000
      0.03434120	      0.00000000	     -0.10215648	     -0.00000000	      0.00000000	     -0.00000000	     -0.00000000	     -0.19921091	     -0.08150981	     -0.00000000	      0.00000000	     -0.00000000	    -57.37541527	     -0.20255342	     -0.04054483	     -0.00000000	      0.00000000	     -0.00000000	     56.41325888	      0.00000000	      0.00000000	      0.00000000	      0.00000000	      0.00000000	      0.00000000	     -0.05473652	     -0.09230833	     -0.00000000
      0.03503798	      0.00000000	     -0.10410377	     -0.00000000	      0.00000000	     -0.00000000	      0.00000000	     -0.20360945	     -0.08285603	     -0.00000000	      0.00000000	     -0.00000000	    -58.64655880	     -0.20710548	     -0.04070933	     -0.00000000	      0.00000000	     -0.00000000	     57.64006063	      0.00000000	      0.00000000	      0.00000000	      0.00000000	      0.00000000	      0.00000000	     -0.05595127	     -0.09398011	     -0.00000000
      0.03573476	      0.00000000	     -0.10608138	     -0.00000000	      0.00000000	     -0.00000000	      0.00000000	     -0.20799956	     -0.08422391	     -0.00000000	      0.00000000	     -0.00000000	    -59.91558554	     -0.21164836	     -0.04087860	     -0.00000000	      0.00000000	     -0.00000000	     58.86493989	      0.00000000	      0.00000000	      0.00000000	      0.00000000	      0.00000000	      0.00000000	     -0.05716365	     -0.09567824	     -0.00000000
      0.03643154	      0.00000000	     -0.10809018	     -0.00000000	      0.00000000	     -0.00000000	      0.00000000	     -0.21238070	     -0.08561419	     -0.00000000	      0.00000000	     -0.00000000	    -61.18235138	     -0.21618154	     -0.04105313	     -0.00000000	      0.00000000	     -0.00000000	     60.08775349	      0.00000000	      0.00000000	      0.00000000	      0.00000000	      0.00000000	      0.00000000	     -0.05837352	     -0.09740350	     -0.00000000
      0.03712832	      0.00000000	     -0.11013099	     -0.00000000	      0.00000000	     -0.00000000	      0.00000000	     -0.21675235	     -0.08702759	     -0.00000000	      0.00000000	     -0.00000000	    -62.44671376	     -0.22070449	     -0.04123338	     -0.00000000	      0.00000000	     -0.00000000	     61.30835836	      0.00000000	      0.00000000	      0.00000000	      0.00000000	      0.00000000	      0.00000000	     -0.05958074	     -0.09915668	     -0.00000000
      0.03782510	      0.00000000	     -0.11220462	     -0.00000000	     -0.00000000	     -0.00000000	      0.00000000	     -0.22111397	     -0.08846475	     -0.00000000	     -0.00000000	     -0.00000000	    -63.70853168	     -0.22521667	     -0.04141979	     -0.00000000	     -0.00000000	     -0.00000000	     62.52661353	      0.00000000	      0.00000000	      0.00000000	      0.00000000	      0.00000000	      0.00000000	     -0.06078516	     -0.10093851	     -0.00000000
      0.03852188	      0.00000000	     -0.11431181	     -0.00000000	     -0.00000000	     -0.00000000	      0.00000000	     -0.22546504	     -0.08992633	     -0.00000000	     -0.00000000	     -0.00000000	    -64.96766495	     -0.22971758	     -0.04161277	     -0.00000000	     -0.00000000	     -0.00000000	     63.74237831	      0.00000000	      0.00000000	      0.00000000	      0.00000000	      0.00000000	      0.00000000	     -0.06198664	     -0.10274967	     -0.00000000
      0.03921866	      0.00000000	     -0.11645329	     -0.00000000	     -0.00000000	      0.00000000	      0.00000000	     -0.22980506	     -0.09141293	     -0.00000000	     -0.00000000	      0.00000000	    -66.22397404	     -0.23420668	     -0.04181269	     -0.00000000	     -0.00000000	      0.00000000	     64.95551273	      0.00000000	      0.00000000	      0.00000000	      0.00000000	      0.00000000	      0.00000000	     -0.06318503	     -0.10459084	     -0.00000000
      0.03991544	      0.00000000	     -0.11862975	     -0.00000000	     -0.00000000	      0.00000000	      0.00000000	     -0.23413350	     -0.09292513	     -0.00000000	     -0.00000000	      0.00000000	    -67.47731967	     -0.23868347	     -0.04201993	     -0.00000000	     -0.00000000	      0.00000000	     66.16587683	      0.00000000	      0.00000000	      0.00000000	      0.00000000	      0.00000000	      0.00000000	     -0.06438021	     -0.10646267	     -0.00000000
      0.04061222	      0.00000000	     -0.12084186	     -0.00000000	     -0.00000000	      0.00000000	      0.00000000	     -0.23844984	     -0.09446348	     -0.00000000	     -0.00000000	      0.00000000	    -68.72756253	     -0.24314742	     -0.04223482	     -0.00000000	     -0.00000000	      0.00000000	     67.37333060	      0.00000000	      0.00000000	      0.00000000	      0.00000000	      0.00000000	      0.00000000	     -0.06557201	     -0.10836575	     -0.00000000
      0.04130900	      0.00000000	     -0.12309024	     -0.00000000	     -0.00000000	      0.00000000	      0.00000000	     -0.24275356	     -0.09602851	     -0.00000000	     -0.00000000	      0.00000000	    -69.97456313	     -0.24759801	     -0.04245769	     -0.00000000	     -0.00000000	      0.00000000	     68.57773369	      0.00000000	      0.00000000	      0.00000000	      0.00000000	      0.00000000	      0.00000000	     -0.06676031	     -0.11030066	     -0.00000000
      0.04200579	      0.00000000	     -0.12537551	     -0.00000000	     -0.00000000	      0.00000000	      0.00000000	     -0.24704415	     -0.09762071	     -0.00000000	     -0.00000000	      0.00000000	    -71.21818153	     -0.25203473	     -0.04268886	     -0.00000000	     -0.00000000	      0.00000000	     69.77894527	      0.00000000	      0.00000000	      0.00000000	      0.00000000	      0.00000000	      0.00000000	     -0.06794496	     -0.11226797	     -0.00000000
      0.04270257	      0.00000000	     -0.12769823	     -0.00000000	     -0.00000000	      0.00000000	      0.00000000	     -0.25132107	     -0.09924057	     -0.00000000	     -0.00000000	      0.00000000	    -72.45827726	     -0.25645705	     -0.04292861	     -0.00000000	     -0.00000000	      0.00000000	     70.97682388	      0.00000000	      0.00000000	      0.00000000	      0.00000000	      0.00000000	      0.00000000	     -0.06912582	     -0.11426820	     -0.00000000
      0.04339935	      0.00000000	     -0.13005895	     -0.00000000	     -0.00000000	      0.00000000	      0.00000000	     -0.25558380	     -0.10088855	     -0.00000000	     -0.00000000	      0.00000000	    -73.69470915	     -0.26086444	     -0.04317721	     -0.00000000	     -0.00000000	      0.00000000	     72.17122730	      0.00000000	      0.00000000	      0.00000000	      0.00000000	      0.00000000	      0.00000000	     -0.07030274	     -0.11630186	     -0.00000000
      0.04409613	      0.00000000	     -0.13245820	     -0.00000000	     -0.00000000	      0.00000000	      0.00000000	     -0.25983182	     -0.10256506	     -0.00000000	     -0.00000000	      0.00000000	    -74.92733529	     -0.26525638	     -0.04343494	     -0.00000000	     -0.00000000	      0.00000000	     73.36201253	      0.00000000	      0.00000000	      0.00000000	      0.00000000	      0.00000000	      0.00000000	     -0.07147558	     -0.11836942	     -0.00000000
      0.04479291	      0.00000000	     -0.13489646	     -0.00000000	     -0.00000000	      0.00000000	      0.00000000	     -0.26406458	     -0.10427053	     -0.00000000	     -0.00000000	      0.00000000	    -76.15601297	     -0.26963234	     -0.04370205	     -0.00000000	     -0.00000000	      0.00000000	     74.54903570	      0.00000000	      0.00000000	      0.00000000	      0.00000000	      0.00000000	      0.00000000	     -0.07264419	     -0.12047133	     -0.00000000
      0.04548969	      0.00000000	     -0.13737422	     -0.00000000	     -0.00000000	      0.00000000	      0.00000000	     -0.26828156	     -0.10600534	     -0.00000000	     -0.00000000	      0.00000000	    -77.38059865	     -0.27399178	     -0.04397877	     -0.00000000	     -0.00000000	      0.00000000	     75.73215208	      0.00000000	      0.00000000	      0.00000000	      0.00000000	      0.00000000	      0.00000000	     -0.07380843	     -0.12260804	     -0.00000000
      0.04618647	      0.00000000	     -0.13989190	     -0.00000000	     -0.00000000	      0.00000000	      0.00000000	     -0.27248222	     -0.10776986	     -0.00000000	     -0.00000000	      0.00000000	    -78.60094799	     -0.27833416	     -0.04426533	     -0.00000000	     -0.00000000	      0.00000000	     76.91121610	      0.00000000	      0.00000000	      0.00000000	      0.00000000	      0.00000000	      0.00000000	     -0.07496814	     -0.12477993	     -0.00000000
      0.04688325	      0.00000000	     -0.14244993	     -0.00000000	     -0.00000000	      0.00000000	      0.00000000	     -0.27666601	     -0.10956444	     -0.00000000	     -0.00000000	      0.00000000	    -79.81691586	     -0.28265895	     -0.04456196	     -0.00000000	     -0.00000000	      0.00000000	     78.08608138	      0.00000000	      0.00000000	      0.00000000	      0.00000000	      0.00000000	      0.00000000	     -0.07612319	     -0.12698741	     -0.00000000
      0.04750840	      0.00000000	     -0.14477964	     -0.00000000	     -0.00000000	      0.00000000	      0.00000000	     -0.28040486	     -0.11120038	     -0.00000000	     -0.00000000	      0.00000000	    -80.90402198	     -0.28652375	     -0.04483683	     -0.00000000	     -0.00000000	      0.00000000	     79.13644864	      0.00000000	      0.00000000	      0.00000000	      0.00000000	      0.00000000	      0.00000000	     -0.07715540	     -0.12899852	     -0.00000000
      0.04813355	      0.00000000	     -0.14714242	     -0.00000000	     -0.00000000	      0.00000000	      0.00000000	     -0.28412932	     -0.11286100	     -0.00000000	     -0.00000000	      0.00000000	    -81.98738161	     -0.29037351	     -0.04512010	     -0.00000000	     -0.00000000	      0.00000000	     80.18323172	      0.00000000	      0.00000000	      0.00000000	      0.00000000	      0.00000000	      0.00000000	     -0.07818362	     -0.13103881	     -0.00000000
      0.04875869	      0.00000000	     -0.14953850	     -0.00000000	     -0.00000000	      0.00000000	      0.00000000	     -0.28783898	     -0.11454651	     -0.00000000	     -0.00000000	      0.00000000	    -83.06688484	     -0.29420788	     -0.04541191	      0.00000000	     -0.00000000	      0.00000000	     81.22630118	      0.00000000	      0.00000000	      0.00000000	      0.00000000	      0.00000000	      0.00000000	     -0.07920774	     -0.13310850	     -0.00000000
      0.04938384	      0.00000000	     -0.15196813	     -0.00000000	     -0.00000000	      0.00000000	      0.00000000	     -0.29153343	     -0.11625711	     -0.00000000	     -0.00000000	      0.00000000	    -84.14242562	     -0.29802647	     -0.04571241	      0.00000000	     -0.00000000	      0.00000000	     82.26555146	      0.00000000	      0.00000000	      0.00000000	      0.00000000	      0.00000000	      0.00000000	     -0.08022767	     -0.13520782	     -0.00000000
      0.05000899	      0.00000000	     -0.15443153	     -0.00000000	     -0.00000000	      0.00000000	      0.00000000	     -0.29521228	     -0.11799300	     -0.00000000	     -0.00000000	      0.00000000	    -85.21389741	     -0.30182888	     -0.04602171	     -0.00000000	     -0.00000000	      0.00000000	     83.30087495	      0.00000000	      0.00000000	      0.00000000	      0.00000000	      0.00000000	      0.00000000	     -0.08124328	     -0.13733697	     -0.00000000
      0.05063413	      0.00000000	     -0.15692889	     -0.00000000	     -0.00000000	      0.00000000	      0.00000000	     -0.29887514	     -0.11975433	     -0.00000000	     -0.00000000	      0.00000000	    -86.28119361	     -0.30561472	     -0.04633993	     -0.00000000	     -0.00000000	      0.00000000	     84.33216407	      0.00000000	      0.00000000	      0.00000000	      0.00000000	      0.00000000	      0.00000000	     -0.08225448	     -0.13949614	     -0.00000000
      0.05125928	      0.00000000	     -0.15946041	     -0.00000000	     -0.00000000	      0.00000000	      0.00000000	     -0.30252160	     -0.12154128	     -0.00000000	     -0.00000000	      0.00000000	    -87.34420769	     -0.30938358	     -0.04666720	     -0.00000000	     -0.00000000	      0.00000000	     85.35931129	      0.00000000	      0.00000000	      0.00000000	      0.00000000	      0.00000000	      0.00000000	     -0.08326114	     -0.14168550	     -0.00000000
      0.05188443	      0.00000000	     -0.16202626	     -0.00000000	     -0.00000000	      0.00000000	      0.00000000	     -0.30615128	     -0.12335400	     -0.00000000	     -0.00000000	      0.00000000	    -88.40283326	     -0.31313508	     -0.04700361	     -0.00000000	     -0.00000000	      0.00000000	     86.38220926	      0.00000000	      0.00000000	      0.00000000	      0.00000000	      0.00000000	      0.00000000	     -0.08426317	     -0.14390521	     -0.00000000
      0.05250958	      0.00000000	     -0.16462660	     -0.00000000	     -0.00000000	      0.00000000	      0.00000000	     -0.30976376	     -0.12519262	     -0.00000000	     -0.00000000	      0.00000000	    -89.45696425	     -0.31686881	     -0.04734928	     -0.00000000	     -0.00000000	      0.00000000	     87.40075090	      0.00000000	      0.00000000	      0.00000000	      0.00000000	      0.00000000	      0.00000000	     -0.08526046	     -0.14615542	     -0.00000000
      0.05313472	      0.00000000	     -0.16726156	     -0.00000000	     -0.00000000	      0.00000000	      0.00000000	     -0.31335866	     -0.12705726	     -0.00000000	     -0.00000000	      0.00000000	    -90.50649504	     -0.32058439	     -0.04770432	     -0.00000000	     -0.00000000	      0.00000000	     88.41482962	      0.00000000	      0.00000000	      0.00000000	      0.00000000	      0.00000000	      0.00000000	     -0.08625289	     -0.14843628	     -0.00000000
      0.05375987	      0.00000000	     -0.16993128	     -0.00000000	     -0.00000000	      0.00000000	      0.00000000	     -0.31693559	     -0.12894805	     -0.00000000	     -0.00000000	      0.00000000	    -91.55132060	     -0.32428142	     -0.04806880	     -0.00000000	     -0.00000000	      0.00000000	     89.42433937	      0.00000000	      0.00000000	      0.00000000	      0.00000000	      0.00000000	      0.00000000	     -0.08724036	     -0.15074789	     -0.00000000
      0.05438502	      0.00000000	     -0.17263587	     -0.00000000	     -0.00000000	      0.00000000	      0.00000000	     -0.32049416	     -0.13086509	     -0.00000000	     -0.00000000	      0.00000000	    -92.59133662	     -0.32795951	     -0.04844283	     -0.00000000	     -0.00000000	      0.00000000	     90.42917491	      0.00000000	      0.00000000	      0.00000000	      0.00000000	      0.00000000	      0.00000000	     -0.08822277	     -0.15309036	     -0.00000000
      0.05501016	      0.00000000	     -0.17537542	     -0.00000000	     -0.00000000	      0.00000000	      0.00000000	     -0.32403397	     -0.13280846	     -0.00000000	     -0.00000000	      0.00000000	    -93.62643972	     -0.33161828	     -0.04882649	      0.00000000	     -0.00000000	      0.00000000	     91.42923184	      0.00000000	      0.00000000	      0.00000000	      0.00000000	      0.00000000	      0.00000000	     -0.08920000	     -0.15546380	     -0.00000000
      0.05563531	      0.00000000	     -0.17815002	     -0.00000000	     -0.00000000	      0.00000000	      0.00000000	     -0.32755465	     -0.13477826	     -0.00000000	     -0.00000000	      0.00000000	    -94.65652754	     -0.33525734	     -0.04921986	     -0.00000000	     -0.00000000	      0.00000000	     92.42440685	      0.00000000	      0.00000000	      0.00000000	      0.00000000	      0.00000000	      0.00000000	     -0.09017196	     -0.15786827	     -0.00000000
      0.05626046	      0.00000000	     -0.18095973	     -0.00000000	     -0.00000000	      0.00000000	      0.00000000	     -0.33105581	     -0.13677454	     -0.00000000	     -0.00000000	      0.00000000	    -95.68149893	     -0.33887633	     -0.04962301	      0.00000000	     -0.00000000	      0.00000000	     93.41459782	      0.00000000	      0.00000000	      0.00000000	      0.00000000	      0.00000000	      0.00000000	     -0.09113854	     -0.16030386	     -0.00000000
      0.05688561	      0.00000000	     -0.18380462	     -0.00000000	     -0.00000000	      0.00000000	      0.00000000	     -0.33453709	     -0.13879737	      0.00000000	     -0.00000000	      0.00000000	    -96.70125408	     -0.34247485	     -0.05003603	      0.00000000	     -0.00000000	      0.00000000	     94.39970399	      0.00000000	      0.00000000	      0.00000000	      0.00000000	      0.00000000	      0.00000000	     -0.09209963	     -0.16277060	     -0.00000000
      0.05751075	      0.00000000	     -0.18668471	     -0.00000000	     -0.00000000	      0.00000000	      0.00000000	     -0.33799811	     -0.14084680	     -0.00000000	     -0.00000000	      0.00000000	    -97.71569468	     -0.34605256	     -0.05045897	     -0.00000000	     -0.00000000	      0.00000000	     95.37962610	      0.00000000	      0.00000000	      0.00000000	      0.00000000	      0.00000000	      0.00000000	     -0.09305514	     -0.16526856	     -0.00000000
      0.05813590	      0.00000000	     -0.18960003	     -0.00000000	     -0.00000000	      0.00000000	      0.00000000	     -0.34143851	     -0.14292286	     -0.00000000	     -0.00000000	      0.00000000	    -98.72472407	     -0.34960907	     -0.05089190	     -0.00000000	     -0.00000000	      0.00000000	     96.35426655	      0.00000000	      0.00000000	      0.00000000	      0.00000000	      0.00000000	      0.00000000	     -0.09400497	     -0.16779775	     -0.00000000
      0.05876105	      0.00000000	     -0.19255060	     -0.00000000	     -0.00000000	      0.00000000	      0.00000000	     -0.34485793	     -0.14502557	     -0.00000000	     -0.00000000	      0.00000000	    -99.72824731	     -0.35314405	     -0.05133488	     -0.00000000	     -0.00000000	      0.00000000	     97.32352948	      0.00000000	      0.00000000	      0.00000000	      0.00000000	      0.00000000	      0.00000000	     -0.09494902	     -0.17035820	     -0.00000000
      0.05938619	      0.00000000	     -0.19553641	     -0.00000000	     -0.00000000	      0.00000000	      0.00000000	     -0.34825603	     -0.14715495	     -0.00000000	     -0.00000000	      0.00000000	   -100.72617142	     -0.35665713	     -0.05178796	     -0.00000000	     -0.00000000	      0.00000000	     98.28732100	      0.00000000	      0.00000000	      0.00000000	      0.00000000	      0.00000000	      0.00000000	     -0.09588719	     -0.17294990	     -0.00000000
      0.06001134	      0.00000000	     -0.19855745	     -0.00000000	     -0.00000000	      0.00000000	      0.00000000	     -0.35163246	     -0.14931101	     -0.00000000	     -0.00000000	      0.00000000	   -101.71840539	     -0.36014798	     -0.05225118	     -0.00000000	     -0.00000000	      0.00000000	     99.24554922	      0.00000000	      0.00000000	      0.00000000	      0.00000000	      0.00000000	      0.00000000	     -0.09681940	     -0.17557287	     -0.00000000
      0.06063649	      0.00000000	     -0.20161369	     -0.00000000	     -0.00000000	      0.00000000	      0.00000000	     -0.35498688	     -0.15149374	     -0.00000000	     -0.00000000	      0.00000000	   -102.70486039	     -0.36361626	     -0.05272460	     -0.00000000	     -0.00000000	      0.00000000	    100.19812447	      0.00000000	      0.00000000	      0.00000000	      0.00000000	      0.00000000	      0.00000000	     -0.09774554	     -0.17822706	     -0.00000000
      0.06126164	      0.00000000	     -0.20470508	     -0.00000000	     -0.00000000	      0.00000000	      0.00000000	     -0.35831897	     -0.15370313	     -0.00000000	     -0.00000000	      0.00000000	   -103.68544985	     -0.36706165	     -0.05320825	     -0.00000000	     -0.00000000	      0.00000000	    101.14495934	      0.00000000	      0.00000000	      0.00000000	      0.00000000	      0.00000000	      0.00000000	     -0.09866553	     -0.18091246	     -0.00000000
      0.06188678	      0.00000000	     -0.20783158	     -0.00000000	     -0.00000000	      0.00000000	      0.00000000	     -0.36162841	     -0.15593914	     -0.00000000	     -0.00000000	     -0.00000000	   -104.66008958	     -0.37048381	     -0.05370216	     -0.00000000	     -0.00000000	      0.00000000	    102.08596887	      0.00000000	      0.00000000	      0.00000000	      0.00000000	      0.00000000	      0.00000000	     -0.09957928	     -0.18362903	     -0.00000000
      0.06251193	      0.00000000	     -0.21099312	     -0.00000000	     -0.00000000	      0.00000000	      0.00000000	     -0.36491488	     -0.15820175	     -0.00000000	     -0.00000000	     -0.00000000	   -105.62869787	     -0.37388246	     -0.05420636	     -0.00000000	     -0.00000000	      0.00000000	    103.02107063	      0.00000000	      0.00000000	      0.00000000	      0.00000000	      0.00000000	      0.00000000	     -0.10048671	     -0.18637671	     -0.00000000
      0.06313708	      0.00000000	     -0.21418961	     -0.00000000	     -0.00000000	      0.00000000	      0.00000000	     -0.36817810	     -0.16049091	     -0.00000000	     -0.00000000	     -0.00000000	   -106.59119561	     -0.37725727	     -0.05472089	     -0.00000000	     -0.00000000	      0.00000000	    103.95018484	      0.00000000	      0.00000000	      0.00000000	      0.00000000	      0.00000000	      0.00000000	     -0.10138773	     -0.18915544	     -0.00000000
      0.06376222	      0.00000000	     -0.21742097	     -0.00000000	     -0.00000000	      0.00000000	      0.00000000	     -0.37141775	     -0.16280656	     -0.00000000	     -0.00000000	     -0.00000000	   -107.54750642	     -0.38060797	     -0.05524576	     -0.00000000	     -0.00000000	      0.00000000	    104.87323452	      0.00000000	      0.00000000	      0.00000000	      0.00000000	      0.00000000	      0.00000000	     -0.10228227	     -0.19196514	     -0.00000000
      0.06438737	      0.00000000	     -0.22068709	     -0.00000000	     -0.00000000	      0.00000000	      0.00000000	     -0.37463358	     -0.16514864	     -0.00000000	     -0.00000000	     -0.00000000	   -108.49755668	     -0.38393426	     -0.05578098	     -0.00000000	     -0.00000000	      0.00000000	    105.79014557	      0.00000000	      0.00000000	      0.00000000	      0.00000000	      0.00000000	      0.00000000	     -0.10317025	     -0.19480574	     -0.00000000
      0.06501252	      0.00000000	     -0.22398787	     -0.00000000	     -0.00000000	      0.00000000	      0.00000000	     -0.37782529	     -0.16751708	     -0.00000000	     -0.00000000	     -0.00000000	   -109.44127571	     -0.38723588	     -0.05632658	     -0.00000000	     -0.00000000	      0.00000000	    106.70084689	      0.00000000	      0.00000000	      0.00000000	      0.00000000	      0.00000000	      0.00000000	     -0.10405159	     -0.19767713	     -0.00000000
      0.06563767	      0.00000000	     -0.22732317	     -0.00000000	     -0.00000000	      0.00000000	      0.00000000	     -0.38099264	     -0.16991179	     -0.00000000	     -0.00000000	     -0.00000000	   -110.37859583	     -0.39051257	     -0.05688255	     -0.00000000	     -0.00000000	      0.00000000	    107.60527051	      0.00000000	      0.00000000	      0.00000000	      0.00000000	      0.00000000	      0.00000000	     -0.10492622	     -0.20057921	     -0.00000000
      0.06626281	      0.00000000	     -0.23069286	     -0.00000000	     -0.00000000	      0.00000000	      0.00000000	     -0.38413536	     -0.17233270	     -0.00000000	     -0.00000000	     -0.00000000	   -111.30945244	     -0.39376407	     -0.05744891	     -0.00000000	     -0.00000000	      0.00000000	    108.50335168	      0.00000000	      0.00000000	      0.00000000	      0.00000000	      0.00000000	      0.00000000	     -0.10579407	     -0.20351187	     -0.00000000
      0.06688796	      0.00000000	     -0.23409680	     -0.00000000	     -0.00000000	      0.00000000	      0.00000000	     -0.38725323	     -0.17477969	     -0.00000000	     -0.00000000	     -0.00000000	   -112.23378415	     -0.39699013	     -0.05802564	     -0.00000000	     -0.00000000	      0.00000000	    109.39502901	      0.00000000	      0.00000000	      0.00000000	      0.00000000	      0.00000000	      0.00000000	     -0.10665509	     -0.20647498	     -0.00000000
      0.06751311	      0.00000000	     -0.23753483	     -0.00000000	     -0.00000000	      0.00000000	      0.00000000	     -0.39034602	     -0.17725267	     -0.00000000	     -0.00000000	     -0.00000000	   -113.15153283	     -0.40019054	     -0.05861275	      0.00000000	     -0.00000000	      0.00000000	    110.28024452	      0.00000000	      0.00000000	      0.00000000	      0.00000000	      0.00000000	      0.00000000	     -0.10750920	     -0.20946842	     -0.00000000
      0.06813825	      0.00000000	     -0.24100679	     -0.00000000	     -0.00000000	      0.00000000	      0.00000000	     -0.39341351	     -0.17975153	     -0.00000000	     -0.00000000	     -0.00000000	   -114.06264374	     -0.40336508	     -0.05921022	     -0.00000000	     -0.00000000	      0.00000000	    111.15894384	      0.00000000	      0.00000000	      0.00000000	      0.00000000	      0.00000000	      0.00000000	     -0.10835634	     -0.21249203	     -0.00000000
      0.06876340	      0.00000000	     -0.24451250	     -0.00000000	     -0.00000000	      0.00000000	      0.00000000	     -0.39645550	     -0.18227613	     -0.00000000	     -0.00000000	     -0.00000000	   -114.96706557	     -0.40651352	     -0.05981804	      0.00000000	     -0.00000000	      0.00000000	    112.03107621	      0.00000000	      0.00000000	      0.00000000	      0.00000000	      0.00000000	      0.00000000	     -0.10919647	     -0.21554568	     -0.00000000
      0.06938855	      0.00000000	     -0.24805178	     -0.00000000	     -0.00000000	      0.00000000	      0.00000000	     -0.39947180	     -0.18482635	     -0.00000000	     -0.00000000	     -0.00000000	   -115.86475053	     -0.40963569	     -0.06043620	      0.00000000	     -0.00000000	      0.00000000	    112.89659466	      0.00000000	      0.00000000	      0.00000000	      0.00000000	      0.00000000	      0.00000000	     -0.11002953	     -0.21862920	     -0.00000000
      0.07001370	      0.00000000	     -0.25162444	     -0.00000000	     -0.00000000	      0.00000000	      0.00000000	     -0.40246223	     -0.18740206	     -0.00000000	     -0.00000000	     -0.00000000	   -116.75565445	     -0.41273139	     -0.06106466	      0.00000000	     -0.00000000	      0.00000000	    113.75545608	      0.00000000	      0.00000000	      0.00000000	      0.00000000	      0.00000000	      0.00000000	     -0.11085547	     -0.22174243	     -0.00000000
      0.07063884	      0.00000000	     -0.25523028	     -0.00000000	     -0.00000000	      0.00000000	      0.00000000	     -0.40542663	     -0.19000312	     -0.00000000	     -0.00000000	     -0.00000000	   -117.63973682	     -0.41580046	     -0.06170340	     -0.00000000	     -0.00000000	      0.00000000	    114.60762128	      0.00000000	      0.00000000	      0.00000000	      0.00000000	      0.00000000	      0.00000000	     -0.11167424	     -0.22488520	     -0.00000000
      0.07126399	      0.00000000	     -0.25886910	     -0.00000000	     -0.00000000	      0.00000000	      0.00000000	     -0.40836484	     -0.19262938	     -0.00000000	     -0.00000000	     -0.00000000	   -118.51696087	     -0.41884273	     -0.06235239	     -0.00000000	     -0.00000000	      0.00000000	    115.45305516	      0.00000000	      0.00000000	      0.00000000	      0.00000000	      0.00000000	      0.00000000	     -0.11248580	     -0.22805733	     -0.00000000
      0.07188914	      0.00000000	     -0.26254068	     -0.00000000	     -0.00000000	      0.00000000	      0.00000000	     -0.41127673	     -0.19528068	     -0.00000000	     -0.00000000	     -0.00000000	   -119.38729363	     -0.42185806	     -0.06301160	      0.00000000	     -0.00000000	      0.00000000	    116.29172669	      0.00000000	      0.00000000	      0.00000000	      0.00000000	      0.00000000	      0.00000000	     -0.11329012	     -0.23125864	     -0.00000000
      0.07251429	      0.00000000	     -0.26624481	     -0.00000000	     -0.00000000	      0.00000000	      0.00000000	     -0.41416217	     -0.19795688	     -0.00000000	     -0.00000000	     -0.00000000	   -120.25070596	     -0.42484631	     -0.06368099	      0.00000000	     -0.00000000	      0.00000000	    117.12360906	      0.00000000	      0.00000000	      0.00000000	      0.00000000	      0.00000000	      0.00000000	     -0.11408715	     -0.23448892	     -0.00000000
      0.07313943	      0.00000000	     -0.26998125	     -0.00000000	     -0.00000000	      0.00000000	      0.00000000	     -0.41702106	     -0.20065779	     -0.00000000	     -0.00000000	     -0.00000000	   -121.10717261	     -0.42780736	     -0.06436050	      0.00000000	     -0.00000000	      0.00000000	    117.94867968	      0.00000000	      0.00000000	      0.00000000	      0.00000000	      0.00000000	      0.00000000	     -0.11487687	     -0.23774800	     -0.00000000
      0.07376458	      0.00000000	     -0.27374979	     -0.00000000	     -0.00000000	      0.00000000	      0.00000000	     -0.41985329	     -0.20338326	     -0.00000000	     -0.00000000	     -0.00000000	   -121.95667226	     -0.43074110	     -0.06505010	      0.00000000	     -0.00000000	      0.00000000	    118.76692024	      0.00000000	      0.00000000	      0.00000000	      0.00000000	      0.00000000	      0.00000000	     -0.11565926	     -0.24103565	     -0.00000000
      0.07438973	      0.00000000	     -0.27755017	     -0.00000000	     -0.00000000	      0.00000000	      0.00000000	     -0.42265879	     -0.20613311	     -0.00000000	     -0.00000000	     -0.00000000	   -122.79918749	     -0.43364743	     -0.06574973	      0.00000000	     -0.00000000	      0.00000000	    119.57831671	      0.00000000	      0.00000000	      0.00000000	      0.00000000	      0.00000000	      0.00000000	     -0.11643428	     -0.24435169	     -0.00000000
      0.07501487	      0.00000000	     -0.28138218	     -0.00000000	     -0.00000000	      0.00000000	      0.00000000	     -0.42543748	     -0.20890717	     -0.00000000	     -0.00000000	     -0.00000000	   -123.63470480	     -0.43652627	     -0.06645935	      0.00000000	     -0.00000000	      0.00000000	    120.38285934	      0.00000000	      0.00000000	      0.00000000	      0.00000000	      0.00000000	      0.00000000	     -0.11720191	     -0.24769589	     -0.00000000
      0.07564002	      0.00000000	     -0.28524555	     -0.00000000	     -0.00000000	      0.00000000	      0.00000000	     -0.42818931	     -0.21170525	     -0.00000000	     -0.00000000	     -0.00000000	   -124.46321462	     -0.43937755	     -0.06717888	      0.00000000	     -0.00000000	      0.00000000	    121.18054257	      0.00000000	      0.00000000	      0.00000000	      0.00000000	      0.00000000	      0.00000000	     -0.11796215	     -0.25106805	     -0.00000000
      0.07626517	      0.00000000	     -0.28914004	     -0.00000000	     -0.00000000	      0.00000000	      0.00000000	     -0.43091423	     -0.21452717	     -0.00000000	     -0.00000000	     -0.00000000	   -125.28471117	     -0.44220121	     -0.06790827	      0.00000000	     -0.00000000	      0.00000000	    121.97136494	      0.00000000	      0.00000000	      0.00000000	      0.00000000	      0.00000000	      0.00000000	     -0.11871497	     -0.25446794	     -0.00000000
      0.07689032	      0.00000000	     -0.29306541	     -0.00000000	     -0.00000000	      0.00000000	      0.00000000	     -0.43361222	     -0.21737275	      0.00000000	     -0.00000000	     -0.00000000	   -126.09919244	     -0.44499719	     -0.06864745	      0.00000000	     -0.00000000	      0.00000000	    122.75532890	      0.00000000	      0.00000000	      0.00000000	      0.00000000	      0.00000000	      0.00000000	     -0.11946037	     -0.25789535	     -0.00000000
      0.07751546	      0.00000000	     -0.29702140	      0.00000000	     -0.00000000	      0.00000000	      0.00000000	     -0.43628327	     -0.22024178	      0.00000000	     -0.00000000	     -0.00000000	   -126.90666005	     -0.44776547	     -0.06939637	      0.00000000	     -0.00000000	      0.00000000	    123.53244060	      0.00000000	      0.00000000	      0.00000000	      0.00000000	      0.00000000	      0.00000000	     -0.12019834	     -0.26135004	      0.00000000
      0.07814061	      0.00000000	     -0.30100776	     -0.00000000	     -0.00000000	      0.00000000	      0.00000000	     -0.43892736	     -0.22313409	      0.00000000	     -0.00000000	     -0.00000000	   -127.70711903	     -0.45050603	     -0.07015493	      0.00000000	     -0.00000000	      0.00000000	    124.30270951	      0.00000000	      0.00000000	      0.00000000	      0.00000000	      0.00000000	      0.00000000	     -0.12092889	     -0.26483181	      0.00000000
      0.07876576	      0.00000000	     -0.30502422	      0.00000000	     -0.00000000	      0.00000000	      0.00000000	     -0.44154452	     -0.22604948	      0.00000000	     -0.00000000	     -0.00000000	   -128.50057760	     -0.45321886	     -0.07092309	      0.00000000	     -0.00000000	      0.00000000	    125.06614797	      0.00000000	      0.00000000	      0.00000000	      0.00000000	      0.00000000	      0.00000000	     -0.12165200	     -0.26834040	      0.00000000
      0.07939090	      0.00000000	     -0.30907053	      0.00000000	     -0.00000000	      0.00000000	      0.00000000	     -0.44413474	     -0.22898775	      0.00000000	     -0.00000000	     -0.00000000	   -129.28704689	     -0.45590395	     -0.07170076	      0.00000000	     -0.00000000	      0.00000000	    125.82277067	      0.00000000	      0.00000000	      0.00000000	      0.00000000	      0.00000000	      0.00000000	     -0.12236769	     -0.27187561	      0.00000000
      0.08001605	      0.00000000	     -0.31314643	      0.00000000	     -0.00000000	      0.00000000	      0.00000000	     -0.44669806	     -0.23194870	      0.00000000	     -0.00000000	     -0.00000000	   -130.06654051	     -0.45856133	     -0.07248787	      0.00000000	     -0.00000000	      0.00000000	    126.57259393	      0.00000000	      0.00000000	      0.00000000	      0.00000000	      0.00000000	      0.00000000	     -0.12307596	     -0.27543719	      0.00000000
      0.08064120	      0.00000000	     -0.31725165	      0.00000000	     -0.00000000	      0.00000000	      0.00000000	     -0.44923452	     -0.23493214	      0.00000000	     -0.00000000	     -0.00000000	   -130.83907414	     -0.46119102	     -0.07328434	      0.00000000	     -0.00000000	      0.00000000	    127.31563481	      0.00000000	      0.00000000	      0.00000000	      0.00000000	      0.00000000	      0.00000000	     -0.12377681	     -0.27902492	      0.00000000
      0.08126635	      0.00000000	     -0.32138593	      0.00000000	     -0.00000000	      0.00000000	      0.00000000	     -0.45174416	     -0.23793787	      0.00000000	     -0.00000000	     -0.00000000	   -131.60466495	     -0.46379306	     -0.07409012	      0.00000000	     -0.00000000	      0.00000000	    128.05191024	      0.00000000	      0.00000000	      0.00000000	      0.00000000	      0.00000000	      0.00000000	     -0.12447027	     -0.28263855	      0.00000000
      0.08189149	      0.00000000	     -0.32554900	      0.00000000	     -0.00000000	      0.00000000	      0.00000000	     -0.45422701	     -0.24096568	      0.00000000	     -0.00000000	     -0.00000000	   -132.36333098	     -0.46636750	     -0.07490511	      0.00000000	     -0.00000000	      0.00000000	    128.78143581	      0.00000000	      0.00000000	      0.00000000	      0.00000000	      0.00000000	      0.00000000	     -0.12515634	     -0.28627785	      0.00000000
      0.08251664	      0.00000000	     -0.32974059	      0.00000000	     -0.00000000	      0.00000000	      0.00000000	     -0.45668312	     -0.24401537	      0.00000000	     -0.00000000	     -0.00000000	   -133.11509047	     -0.46891439	     -0.07572927	      0.00000000	     -0.00000000	      0.00000000	    129.50422467	      0.00000000	      0.00000000	      0.00000000	      0.00000000	      0.00000000	      0.00000000	     -0.12583504	     -0.28994259	      0.00000000
      0.08314179	      0.00000000	     -0.33396043	      0.00000000	     -0.00000000	      0.00000000	      0.00000000	     -0.45911253	     -0.24708674	      0.00000000	     -0.00000000	     -0.00000000	   -133.85996112	     -0.47143381	     -0.07656252	      0.00000000	     -0.00000000	      0.00000000	    130.22028620	      0.00000000	      0.00000000	      0.00000000	      0.00000000	      0.00000000	      0.00000000	     -0.12650637	     -0.29363251	      0.00000000
      0.08376693	      0.00000000	     -0.33820823	      0.00000000	     -0.00000000	      0.00000000	      0.00000000	     -0.46151529	     -0.25017958	      0.00000000	     -0.00000000	     -0.00000000	   -134.59795931	     -0.47392584	     -0.07740481	      0.00000000	     -0.00000000	      0.00000000	    130.92962488	      0.00000000	      0.00000000	      0.00000000	      0.00000000	      0.00000000	      0.00000000	     -0.12717036	     -0.29734738	      0.00000000
      0.08439208	      0.00000000	     -0.34248372	      0.00000000	     -0.00000000	      0.00000000	      0.00000000	     -0.46389142	     -0.25329368	      0.00000000	     -0.00000000	     -0.00000000	   -135.32909833	     -0.47639054	     -0.07825608	      0.00000000	     -0.00000000	      0.00000000	    131.63223739	      0.00000000	      0.00000000	      0.00000000	      0.00000000	      0.00000000	      0.00000000	     -0.12782701	     -0.30108695	      0.00000000
      0.08501723	      0.00000000	     -0.34678658	      0.00000000	     -0.00000000	      0.00000000	      0.00000000	     -0.46624088	     -0.25642882	      0.00000000	     -0.00000000	     -0.00000000	   -136.05337468	     -0.47882799	     -0.07911632	      0.00000000	     -0.00000000	      0.00000000	    132.32809569	      0.00000000	      0.00000000	      0.00000000	      0.00000000	      0.00000000	      0.00000000	     -0.12847633	     -0.30485095	      0.00000000
      0.08564238	      0.00000000	     -0.35111651	      0.00000000	     -0.00000000	      0.00000000	      0.00000000	     -0.46856367	     -0.25958479	      0.00000000	     -0.00000000	     -0.00000000	   -136.77078870	     -0.48123822	     -0.07998550	      0.00000000	     -0.00000000	      0.00000000	    133.01717816	      0.00000000	      0.00000000	      0.00000000	      0.00000000	      0.00000000	      0.00000000	     -0.12911830	     -0.30863912	      0.00000000
      0.08626752	      0.00000000	     -0.35547320	      0.00000000	     -0.00000000	      0.00000000	      0.00000000	     -0.47085979	     -0.26276136	      0.00000000	     -0.00000000	     -0.00000000	   -137.48134617	     -0.48362133	     -0.08086357	      0.00000000	     -0.00000000	      0.00000000	    133.69946940	      0.00000000	      0.00000000	      0.00000000	      0.00000000	      0.00000000	      0.00000000	     -0.12975295	     -0.31245119	      0.00000000
      0.08689267	      0.00000000	     -0.35985633	      0.00000000	     -0.00000000	      0.00000000	      0.00000000	     -0.47312925	     -0.26595830	      0.00000000	     -0.00000000	     -0.00000000	   -138.18505883	     -0.48597736	     -0.08175046	      0.00000000	     -0.00000000	      0.00000000	    134.37497163	      0.00000000	      0.00000000	      0.00000000	      0.00000000	      0.00000000	      0.00000000	     -0.13038028	     -0.31628687	      0.00000000
      0.08751782	      0.00000000	     -0.36426557	      0.00000000	     -0.00000000	      0.00000000	      0.00000000	     -0.47537212	     -0.26917535	      0.00000000	     -0.00000000	     -0.00000000	   -138.88194394	     -0.48830635	     -0.08264610	      0.00000000	     -0.00000000	      0.00000000	    135.04369952	      0.00000000	      0.00000000	      0.00000000	      0.00000000	      0.00000000	      0.00000000	     -0.13100030	     -0.32014589	      0.00000000
      0.08814296	      0.00000000	     -0.36870061	      0.00000000	     -0.00000000	      0.00000000	      0.00000000	     -0.47758843	     -0.27241229	      0.00000000	     -0.00000000	     -0.00000000	   -139.57202241	     -0.49060838	     -0.08355042	      0.00000000	     -0.00000000	      0.00000000	    135.70567262	      0.00000000	      0.00000000	      0.00000000	      0.00000000	      0.00000000	      0.00000000	     -0.13161303	     -0.32402796	      0.00000000
      0.08876811	      0.00000000	     -0.37316111	      0.00000000	     -0.00000000	      0.00000000	      0.00000000	     -0.47977827	     -0.27566886	      0.00000000	     -0.00000000	     -0.00000000	   -140.25531813	     -0.49288351	     -0.08446332	      0.00000000	     -0.00000000	      0.00000000	    136.36091361	      0.00000000	      0.00000000	      0.00000000	      0.00000000	      0.00000000	      0.00000000	     -0.13221848	     -0.32793278	      0.00000000
      0.08939326	      0.00000000	     -0.37764676	      0.00000000	     -0.00000000	      0.00000000	      0.00000000	     -0.48194170	     -0.27894483	      0.00000000	     -0.00000000	     -0.00000000	   -140.93185761	     -0.49513181	     -0.08538472	      0.00000000	     -0.00000000	      0.00000000	    137.00944772	      0.00000000	      0.00000000	      0.00000000	      0.00000000	      0.00000000	      0.00000000	     -0.13281668	     -0.33186008	      0.00000000
      0.09001841	      0.00000000	     -0.38215723	      0.00000000	     -0.00000000	      0.00000000	      0.00000000	     -0.48407881	     -0.28223994	      0.00000000	     -0.00000000	     -0.00000000	   -141.60166981	     -0.49735338	     -0.08631452	      0.00000000	     -0.00000000	      0.00000000	    137.65130255	      0.00000000	      0.00000000	      0.00000000	      0.00000000	      0.00000000	      0.00000000	     -0.13340765	     -0.33580957	      0.00000000
      0.09064355	      0.00000000	     -0.38669220	      0.00000000	     -0.00000000	      0.00000000	      0.00000000	     -0.48618969	     -0.28555395	      0.00000000	     -0.00000000	     -0.00000000	   -142.26478592	     -0.49954831	     -0.08725265	      0.00000000	     -0.00000000	      0.00000000	    138.28650792	      0.00000000	      0.00000000	      0.00000000	      0.00000000	      0.00000000	      0.00000000	     -0.13399141	     -0.33978096	      0.00000000
      0.09126870	      0.00000000	     -0.39125134	      0.00000000	     -0.00000000	      0.00000000	      0.00000000	     -0.48827445	     -0.28888662	      0.00000000	     -0.00000000	     -0.00000000	   -142.92123928	     -0.50171669	     -0.08819899	      0.00000000	     -0.00000000	      0.00000000	    138.91509573	      0.00000000	      0.00000000	      0.00000000	      0.00000000	      0.00000000	      0.00000000	     -0.13456800	     -0.34377395	      0.00000000
      0.09189385	      0.00000000	     -0.39583432	      0.00000000	     -0.00000000	      0.00000000	      0.00000000	     -0.49033319	     -0.29223768	      0.00000000	     -0.00000000	     -0.00000000	   -143.57106521	     -0.50385865	     -0.08915347	      0.00000000	     -0.00000000	      0.00000000	    139.53709987	      0.00000000	      0.00000000	      0.00000000	      0.00000000	      0.00000000	      0.00000000	     -0.13513744	     -0.34778827	      0.00000000
      0.09251899	      0.00000000	     -0.40044083	      0.00000000	     -0.00000000	      0.00000000	      0.00000000	     -0.49236603	     -0.29560690	      0.00000000	     -0.00000000	     -0.00000000	   -144.21430094	     -0.50597430	     -0.09011597	      0.00000000	     -0.00000000	      0.00000000	    140.15255611	      0.00000000	      0.00000000	      0.00000000	      0.00000000	      0.00000000	      0.00000000	     -0.13569977	     -0.35182363	      0.00000000
      0.09314414	      0.00000000	     -0.40507054	      0.00000000	     -0.00000000	      0.00000000	      0.00000000	     -0.49437308	     -0.29899404	      0.00000000	     -0.00000000	     -0.00000000	   -144.85098547	     -0.50806376	     -0.09108642	      0.00000000	     -0.00000000	      0.00000000	    140.76150199	      0.00000000	      0.00000000	      0.00000000	      0.00000000	      0.00000000	      0.00000000	     -0.13625502	     -0.35587973	      0.00000000
      0.09376929	      0.00000000	     -0.40972313	      0.00000000	     -0.00000000	      0.00000000	      0.00000000	     -0.49635448	     -0.30239884	      0.00000000	     -0.00000000	     -0.00000000	   -145.48115949	     -0.51012717	     -0.09206470	      0.00000000	     -0.00000000	      0.00000000	    141.36397676	      0.00000000	      0.00000000	      0.00000000	      0.00000000	      0.00000000	      0.00000000	     -0.13680321	     -0.35995630	      0.00000000
      0.09439444	      0.00000000	     -0.41439828	      0.00000000	     -0.00000000	      0.00000000	      0.00000000	     -0.49831037	     -0.30582105	      0.00000000	     -0.00000000	     -0.00000000	   -146.10486529	     -0.51216465	     -0.09305072	      0.00000000	     -0.00000000	      0.00000000	    141.96002126	      0.00000000	      0.00000000	      0.00000000	      0.00000000	      0.00000000	      0.00000000	     -0.13734440	     -0.36405304	      0.00000000
      0.09501958	      0.00000000	     -0.41909568	      0.00000000	     -0.00000000	      0.00000000	      0.00000000	     -0.50024086	     -0.30926044	      0.00000000	     -0.00000000	     -0.00000000	   -146.72214666	     -0.51417634	     -0.09404438	      0.00000000	     -0.00000000	      0.00000000	    142.54967782	      0.00000000	      0.00000000	      0.00000000	      0.00000000	      0.00000000	      0.00000000	     -0.13787862	     -0.36816968	      0.00000000
      0.09564473	      0.00000000	     -0.42381500	      0.00000000	     -0.00000000	      0.00000000	      0.00000000	     -0.50214612	     -0.31271676	      0.00000000	     -0.00000000	     -0.00000000	   -147.33304880	     -0.51616241	     -0.09504558	      0.00000000	     -0.00000000	      0.00000000	    143.13299023	      0.00000000	      0.00000000	      0.00000000	      0.00000000	      0.00000000	      0.00000000	     -0.13840590	     -0.37230593	      0.00000000
      0.09626988	      0.00000000	     -0.42855594	      0.00000000	     -0.00000000	      0.00000000	      0.00000000	     -0.50402629	     -0.31618977	      0.00000000	     -0.00000000	     -0.00000000	   -147.93761825	     -0.51812298	     -0.09605423	      0.00000000	     -0.00000000	      0.00000000	    143.71000361	      0.00000000	      0.00000000	      0.00000000	      0.00000000	      0.00000000	      0.00000000	     -0.13892629	     -0.37646152	      0.00000000
      0.09689502	      0.00000000	     -0.43331819	      0.00000000	     -0.00000000	      0.00000000	      0.00000000	     -0.50588152	     -0.31967923	      0.00000000	     -0.00000000	     -0.00000000	   -148.53590278	     -0.52005823	     -0.09707022	      0.00000000	     -0.00000000	      0.00000000	    144.28076435	      0.00000000	      0.00000000	      0.00000000	      0.00000000	      0.00000000	      0.00000000	     -0.13943983	     -0.38063617	      0.00000000
      0.09752017	      0.00000000	     -0.43810143	      0.00000000	     -0.00000000	      0.00000000	      0.00000000	     -0.50771197	     -0.32318489	      0.00000000	     -0.00000000	     -0.00000000	   -149.12795137	     -0.52196830	     -0.09809345	      0.00000000	     -0.00000000	      0.00000000	    144.84532005	      0.00000000	      0.00000000	      0.00000000	      0.00000000	      0.00000000	      0.00000000	     -0.13994656	     -0.38482959	      0.00000000
      0.09814532	      0.00000000	     -0.44290535	      0.00000000	     -0.00000000	      0.00000000	      0.00000000	     -0.50951779	     -0.32670653	      0.00000000	     -0.00000000	     -0.00000000	   -149.71381408	     -0.52385336	     -0.09912382	      0.00000000	     -0.00000000	      0.00000000	    145.40371938	      0.00000000	      0.00000000	      0.00000000	      0.00000000	      0.00000000	      0.00000000	     -0.14044653	     -0.38904152	      0.00000000
      0.09877047	      0.00000000	     -0.44772966	      0.00000000	     -0.00000000	      0.00000000	      0.00000000	     -0.51129917	     -0.33024390	      0.00000000	     -0.00000000	     -0.00000000	   -150.29354200	     -0.52571359	     -0.10016124	      0.00000000	     -0.00000000	      0.00000000	    145.95601211	      0.00000000	      0.00000000	      0.00000000	      0.00000000	      0.00000000	      0.00000000	     -0.14093979	     -0.39327168	      0.00000000
      0.09939561	      0.00000000	     -0.45257406	      0.00000000	     -0.00000000	      0.00000000	      0.00000000	     -0.51305626	     -0.33379677	      0.00000000	     -0.00000000	     -0.00000000	   -150.86718715	     -0.52754914	     -0.10120561	      0.00000000	     -0.00000000	      0.00000000	    146.50224894	      0.00000000	      0.00000000	      0.00000000	      0.00000000	      0.00000000	      0.00000000	     -0.14142637	     -0.39751981	      0.00000000
      0.10002076	      0.00000000	     -0.45743823	      0.00000000	     -0.00000000	      0.00000000	      0.00000000	     -0.51478923	     -0.33736492	      0.00000000	     -0.00000000	     -0.00000000	   -151.43480248	     -0.52936019	     -0.10225682	      0.00000000	     -0.00000000	      0.00000000	    147.04248151	      0.00000000	      0.00000000	      0.00000000	      0.00000000	      0.00000000	      0.00000000	     -0.14190633	     -0.40178563	      0.00000000
      0.10024644	      0.00000000	     -0.45919905	      0.00000000	     -0.00000000	      0.00000000	      0.00000000	     -0.51540896	     -0.33865676	      0.00000000	     -0.00000000	     -0.00000000	   -151.63824510	     -0.53000803	     -0.10263798	      0.00000000	     -0.00000000	      0.00000000	    147.23604044	      0.00000000	      0.00000000	      0.00000000	      0.00000000	      0.00000000	      0.00000000	     -0.14207798	     -0.40332993	      0.00000000
      0.10035984	      0.00000000	     -0.46008472	      0.00000000	     -0.00000000	      0.00000000	      0.00000000	     -0.51571916	     -0.33930658	      0.00000000	     -0.00000000	     -0.00000000	   -151.74017176	     -0.53033234	     -0.10282983	      0.00000000	     -0.00000000	      0.00000000	    147.33300285	      0.00000000	      0.00000000	      0.00000000	      0.00000000	      0.00000000	      0.00000000	     -0.14216390	     -0.40410672	      0.00000000
      0.10047323	      0.00000000	     -0.46097104	      0.00000000	     -0.00000000	      0.00000000	      0.00000000	     -0.51602858	     -0.33995689	      0.00000000	     -0.00000000	     -0.00000000	   -151.84190274	     -0.53065585	     -0.10302189	      0.00000000	     -0.00000000	      0.00000000	    147.42977036	      0.00000000	      0.00000000	      0.00000000	      0.00000000	      0.00000000	      0.00000000	     -0.14224961	     -0.40488408	      0.00000000
      0.10104021	      0.00000000	     -0.46541204	      0.00000000	     -0.00000000	      0.00000000	      0.00000000	     -0.51756381	     -0.34321577	      0.00000000	     -0.00000000	     -0.00000000	   -152.34758768	     -0.53226177	     -0.10398569	      0.00000000	     -0.00000000	      0.00000000	    147.91051927	      0.00000000	      0.00000000	      0.00000000	      0.00000000	      0.00000000	      0.00000000	     -0.14267492	     -0.40877933	      0.00000000
      0.10160718	      0.00000000	     -0.46986843	      0.00000000	     -0.00000000	      0.00000000	      0.00000000	     -0.51907851	     -0.34648671	      0.00000000	     -0.00000000	     -0.00000000	   -152.84811590	     -0.53384973	     -0.10495608	      0.00000000	     -0.00000000	      0.00000000	    148.38528652	      0.00000000	      0.00000000	      0.00000000	      0.00000000	      0.00000000	      0.00000000	     -0.14309481	     -0.41268847	      0.00000000
      0.10229672	      0.00000000	     -0.47530790	      0.00000000	     -0.00000000	      0.00000000	      0.00000000	     -0.52089140	     -0.35048053	      0.00000000	     -0.00000000	     -0.00000000	   -153.44942557	     -0.53575924	     -0.10614668	      0.00000000	     -0.00000000	      0.00000000	    148.95294704	      0.00000000	      0.00000000	      0.00000000	      0.00000000	      0.00000000	      0.00000000	     -0.14359806	     -0.41746070	      0.00000000
      0.10298626	      0.00000000	     -0.48076772	      0.00000000	     -0.00000000	     -0.00000000	      0.00000000	     -0.52267065	     -0.35449088	      0.00000000	     -0.00000000	     -0.00000000	   -154.04214359	     -0.53764654	     -0.10734982	      0.00000000	     -0.00000000	      0.00000000	    149.50853965	      0.00000000	      0.00000000	      0.00000000	      0.00000000	      0.00000000	      0.00000000	     -0.14409299	     -0.42225173	      0.00000000
      0.10367579	      0.00000000	     -0.48624643	      0.00000000	     -0.00000000	      0.00000000	      0.00000000	     -0.52441533	     -0.35851672	      0.00000000	     -0.00000000	     -0.00000000	   -154.62599182	     -0.53951175	     -0.10856561	      0.00000000	     -0.00000000	      0.00000000	    150.05146436	      0.00000000	      0.00000000	      0.00000000	      0.00000000	      0.00000000	      0.00000000	     -0.14457944	     -0.42706031	      0.00000000
      0.10436533	      0.00000000	     -0.49174261	     -0.00000000	     -0.00000000	      0.00000000	      0.00000000	     -0.52612506	     -0.36255693	      0.00000000	     -0.00000000	     -0.00000000	   -155.20085637	     -0.54135410	     -0.10979351	      0.00000000	     -0.00000000	      0.00000000	    150.58171189	      0.00000000	      0.00000000	      0.00000000	      0.00000000	      0.00000000	      0.00000000	     -0.14505726	     -0.43188516	     -0.00000000
      0.10505487	      0.00000000	     -0.49725494	     -0.00000000	     -0.00000000	     -0.00000000	      0.00000000	     -0.52779976	     -0.36661040	     -0.00000000	     -0.00000000	     -0.00000000	   -155.76671484	     -0.54317261	     -0.11103275	      0.00000000	     -0.00000000	      0.00000000	    151.09952487	      0.00000000	      0.00000000	      0.00000000	      0.00000000	      0.00000000	      0.00000000	     -0.14552637	     -0.43672506	     -0.00000000
      0.10574440	      0.00000000	     -0.50278221	     -0.00000000	     -0.00000000	     -0.00000000	      0.00000000	     -0.52943953	     -0.37067611	      0.00000000	     -0.00000000	     -0.00000000	   -156.32359296	     -0.54496633	     -0.11228246	      0.00000000	     -0.00000000	      0.00000000	    151.60522607	      0.00000000	      0.00000000	      0.00000000	      0.00000000	      0.00000000	      0.00000000	     -0.14598671	     -0.44157887	      0.00000000
      0.10643394	      0.00000000	     -0.50832330	     -0.00000000	     -0.00000000	     -0.00000000	      0.00000000	     -0.53104458	     -0.37475308	     -0.00000000	     -0.00000000	     -0.00000000	   -156.87155120	     -0.54673443	     -0.11354182	      0.00000000	     -0.00000000	      0.00000000	    152.09917967	      0.00000000	      0.00000000	      0.00000000	      0.00000000	      0.00000000	      0.00000000	     -0.14643827	     -0.44644553	     -0.00000000
      0.10712348	      0.00000000	     -0.51387717	     -0.00000000	     -0.00000000	     -0.00000000	      0.00000000	     -0.53261521	     -0.37884041	      0.00000000	     -0.00000000	     -0.00000000	   -157.41067688	     -0.54847616	     -0.11481000	      0.00000000	     -0.00000000	      0.00000000	    152.58177360	      0.00000000	      0.00000000	      0.00000000	      0.00000000	      0.00000000	      0.00000000	     -0.14688103	     -0.45132407	     -0.00000000
      0.10781302	      0.00000000	     -0.51944291	      0.00000000	     -0.00000000	      0.00000000	      0.00000000	     -0.53415180	     -0.38293729	      0.00000000	     -0.00000000	     -0.00000000	   -157.94107550	     -0.55019092	     -0.11608622	      0.00000000	     -0.00000000	      0.00000000	    153.05339784	      0.00000000	      0.00000000	      0.00000000	      0.00000000	      0.00000000	      0.00000000	     -0.14731503	     -0.45621360	      0.00000000
      0.10850255	      0.00000000	     -0.52501965	     -0.00000000	     -0.00000000	      0.00000000	      0.00000000	     -0.53565475	     -0.38704297	      0.00000000	     -0.00000000	     -0.00000000	   -158.46286394	     -0.55187820	     -0.11736976	      0.00000000	     -0.00000000	      0.00000000	    153.51442942	      0.00000000	      0.00000000	      0.00000000	      0.00000000	      0.00000000	      0.00000000	     -0.14774031	     -0.46111331	      0.00000000
      0.10919209	      0.00000000	     -0.53060663	     -0.00000000	     -0.00000000	      0.00000000	      0.00000000	     -0.53712448	     -0.39115677	      0.00000000	     -0.00000000	     -0.00000000	   -158.97616569	     -0.55353763	     -0.11865999	      0.00000000	     -0.00000000	      0.00000000	    153.96522396	      0.00000000	      0.00000000	      0.00000000	      0.00000000	      0.00000000	      0.00000000	     -0.14815692	     -0.46602247	     -0.00000000
      0.10988163	      0.00000000	     -0.53620314	     -0.00000000	     -0.00000000	      0.00000000	      0.00000000	     -0.53856144	     -0.39527807	     -0.00000000	     -0.00000000	     -0.00000000	   -159.48110746	     -0.55516895	     -0.11995633	      0.00000000	     -0.00000000	      0.00000000	    154.40611175	      0.00000000	      0.00000000	      0.00000000	      0.00000000	      0.00000000	      0.00000000	     -0.14856493	     -0.47094039	     -0.00000000
      0.11057116	      0.00000000	     -0.54180854	     -0.00000000	     -0.00000000	      0.00000000	      0.00000000	     -0.53996607	     -0.39940630	      0.00000000	     -0.00000000	     -0.00000000	   -159.97781702	     -0.55677198	     -0.12125827	      0.00000000	     -0.00000000	      0.00000000	    154.83739658	      0.00000000	      0.00000000	      0.00000000	      0.00000000	      0.00000000	      0.00000000	     -0.14896442	     -0.47586647	     -0.00000000
      0.11126070	      0.00000000	     -0.54742221	     -0.00000000	     -0.00000000	      0.00000000	      0.00000000	     -0.54133880	     -0.40354096	      0.00000000	     -0.00000000	     -0.00000000	   -160.46642158	     -0.55834665	     -0.12256535	      0.00000000	     -0.00000000	      0.00000000	    155.25935604	      0.00000000	      0.00000000	      0.00000000	      0.00000000	      0.00000000	      0.00000000	     -0.14935545	     -0.48080015	      0.00000000
      0.11195024	      0.00000000	     -0.55304360	      0.00000000	     -0.00000000	      0.00000000	      0.00000000	     -0.54268008	     -0.40768155	      0.00000000	     -0.00000000	     -0.00000000	   -160.94704680	     -0.55989294	     -0.12387718	      0.00000000	     -0.00000000	      0.00000000	    155.67224270	      0.00000000	      0.00000000	      0.00000000	      0.00000000	      0.00000000	      0.00000000	     -0.14973812	     -0.48574088	      0.00000000
      0.11263977	      0.00000000	     -0.55867219	      0.00000000	     -0.00000000	      0.00000000	      0.00000000	     -0.54399034	     -0.41182764	      0.00000000	     -0.00000000	     -0.00000000	   -161.41981599	     -0.56141092	     -0.12519341	      0.00000000	     -0.00000000	      0.00000000	    156.07628568	      0.00000000	      0.00000000	      0.00000000	      0.00000000	      0.00000000	      0.00000000	     -0.15011251	     -0.49068819	      0.00000000
      0.11332931	      0.00000000	     -0.56430748	      0.00000000	     -0.00000000	      0.00000000	      0.00000000	     -0.54526998	     -0.41597882	      0.00000000	     -0.00000000	     -0.00000000	   -161.88484968	     -0.56290070	     -0.12651374	      0.00000000	     -0.00000000	      0.00000000	    156.47169250	      0.00000000	      0.00000000	      0.00000000	      0.00000000	      0.00000000	      0.00000000	     -0.15047872	     -0.49564161	      0.00000000
      0.11401885	      0.00000000	     -0.56994901	      0.00000000	     -0.00000000	      0.00000000	      0.00000000	     -0.54651943	     -0.42013469	      0.00000000	     -0.00000000	     -0.00000000	   -162.34226530	     -0.56436243	     -0.12783789	      0.00000000	     -0.00000000	      0.00000000	    156.85865103	      0.00000000	      0.00000000	      0.00000000	      0.00000000	      0.00000000	      0.00000000	     -0.15083684	     -0.50060072	      0.00000000
      0.11470838	      0.00000000	     -0.57559631	      0.00000000	     -0.00000000	      0.00000000	      0.00000000	     -0.54773908	     -0.42429489	      0.00000000	     -0.00000000	     -0.00000000	   -162.79217710	     -0.56579631	     -0.12916564	      0.00000000	     -0.00000000	      0.00000000	    157.23733173	      0.00000000	      0.00000000	      0.00000000	      0.00000000	      0.00000000	      0.00000000	     -0.15118696	     -0.50556510	      0.00000000
      0.11539792	      0.00000000	     -0.58124896	      0.00000000	     -0.00000000	      0.00000000	      0.00000000	     -0.54892931	     -0.42845906	      0.00000000	     -0.00000000	     -0.00000000	   -163.23469617	     -0.56720256	     -0.13049677	      0.00000000	     -0.00000000	      0.00000000	    157.60789015	      0.00000000	      0.00000000	      0.00000000	      0.00000000	      0.00000000	      0.00000000	     -0.15152918	     -0.51053434	      0.00000000
      0.11608746	      0.00000000	     -0.58690654	      0.00000000	     -0.00000000	      0.00000000	      0.00000000	     -0.55009051	     -0.43262687	      0.00000000	     -0.00000000	     -0.00000000	   -163.66993086	     -0.56858144	     -0.13183109	      0.00000000	     -0.00000000	      0.00000000	    157.97047008	      0.00000000	      0.00000000	      0.00000000	      0.00000000	      0.00000000	      0.00000000	     -0.15186358	     -0.51550808	      0.00000000
      0.11677699	      0.00000000	     -0.59256863	      0.00000000	     -0.00000000	      0.00000000	      0.00000000	     -0.55122304	     -0.43679799	      0.00000000	     -0.00000000	     -0.00000000	   -164.09798732	     -0.56993320	     -0.13316843	      0.00000000	     -0.00000000	      0.00000000	    158.32520736	      0.00000000	      0.00000000	      0.00000000	      0.00000000	      0.00000000	      0.00000000	     -0.15219027	     -0.52048593	      0.00000000
      0.11746653	      0.00000000	     -0.59823484	      0.00000000	     -0.00000000	      0.00000000	      0.00000000	     -0.55232728	     -0.44097209	      0.00000000	     -0.00000000	     -0.00000000	   -164.51897050	     -0.57125811	     -0.13450863	      0.00000000	     -0.00000000	      0.00000000	    158.67223453	      0.00000000	      0.00000000	      0.00000000	      0.00000000	      0.00000000	      0.00000000	     -0.15250933	     -0.52546754	      0.00000000
      0.11815607	      0.00000000	     -0.60390478	      0.00000000	     -0.00000000	      0.00000000	      0.00000000	     -0.55340358	     -0.44514888	      0.00000000	     -0.00000000	     -0.00000000	   -164.93298545	     -0.57255641	     -0.13585152	      0.00000000	     -0.00000000	      0.00000000	    159.01168624	      0.00000000	      0.00000000	      0.00000000	      0.00000000	      0.00000000	      0.00000000	     -0.15282085	     -0.53045255	      0.00000000
      0.11884560	      0.00000000	     -0.60957807	      0.00000000	     -0.00000000	      0.00000000	      0.00000000	     -0.55445233	     -0.44932804	      0.00000000	     -0.00000000	     -0.00000000	   -165.34013875	     -0.57382836	     -0.13719692	      0.00000000	     -0.00000000	      0.00000000	    159.34370505	      0.00000000	      0.00000000	      0.00000000	      0.00000000	      0.00000000	      0.00000000	     -0.15312493	     -0.53544063	      0.00000000
      0.11953514	      0.00000000	     -0.61525435	     -0.00000000	     -0.00000000	     -0.00000000	      0.00000000	     -0.55547391	     -0.45350930	      0.00000000	     -0.00000000	     -0.00000000	   -165.74054020	     -0.57507416	     -0.13854466	      0.00000000	     -0.00000000	      0.00000000	    159.66844677	      0.00000000	      0.00000000	      0.00000000	      0.00000000	      0.00000000	      0.00000000	     -0.15342166	     -0.54043144	     -0.00000000
      0.12022468	      0.00000000	     -0.62093330	     -0.00000000	     -0.00000000	      0.00000000	      0.00000000	     -0.55646871	     -0.45769237	      0.00000000	     -0.00000000	     -0.00000000	   -166.13430409	     -0.57629402	     -0.13989455	      0.00000000	     -0.00000000	      0.00000000	    159.98608442	      0.00000000	      0.00000000	      0.00000000	      0.00000000	      0.00000000	      0.00000000	     -0.15371113	     -0.54542468	     -0.00000000
      0.12091421	      0.00000000	     -0.62661458	     -0.00000000	     -0.00000000	      0.00000000	      0.00000000	     -0.55743716	     -0.46187700	      0.00000000	     -0.00000000	     -0.00000000	   -166.52155010	     -0.57748808	     -0.14124636	      0.00000000	     -0.00000000	      0.00000000	    160.29680976	      0.00000000	      0.00000000	      0.00000000	      0.00000000	      0.00000000	      0.00000000	     -0.15399344	     -0.55042005	      0.00000000
      0.12160375	      0.00000000	     -0.63229792	     -0.00000000	     -0.00000000	      0.00000000	      0.00000000	     -0.55837968	     -0.46606293	     -0.00000000	     -0.00000000	     -0.00000000	   -166.90240341	     -0.57865651	     -0.14259988	      0.00000000	     -0.00000000	      0.00000000	    160.60083175	      0.00000000	      0.00000000	      0.00000000	      0.00000000	      0.00000000	      0.00000000	     -0.15426868	     -0.55541729	     -0.00000000
      0.12229329	      0.00000000	     -0.63798306	     -0.00000000	     -0.00000000	      0.00000000	      0.00000000	     -0.55929673	     -0.47024996	     -0.00000000	     -0.00000000	     -0.00000000	   -167.27699409	     -0.57979943	     -0.14395488	      0.00000000	     -0.00000000	      0.00000000	    160.89837205	      0.00000000	      0.00000000	      0.00000000	      0.00000000	      0.00000000	      0.00000000	     -0.15453695	     -0.56041614	     -0.00000000
      0.12298282	      0.00000000	     -0.64366977	     -0.00000000	     -0.00000000	      0.00000000	      0.00000000	     -0.56018877	     -0.47443789	     -0.00000000	     -0.00000000	     -0.00000000	   -167.64545576	     -0.58091697	     -0.14531112	      0.00000000	     -0.00000000	      0.00000000	    161.18965851	      0.00000000	      0.00000000	      0.00000000	      0.00000000	      0.00000000	      0.00000000	     -0.15479835	     -0.56541638	     -0.00000000
      0.12367236	      0.00000000	     -0.64935785	     -0.00000000	     -0.00000000	      0.00000000	      0.00000000	     -0.56105627	     -0.47862653	     -0.00000000	     -0.00000000	     -0.00000000	   -168.00792405	     -0.58200930	     -0.14666840	     -0.00000000	     -0.00000000	      0.00000000	    161.47491808	      0.00000000	      0.00000000	      0.00000000	      0.00000000	      0.00000000	      0.00000000	     -0.15505299	     -0.57041784	     -0.00000000
      0.12436190	      0.00000000	     -0.65504714	     -0.00000000	     -0.00000000	      0.00000000	      0.00000000	     -0.56189970	     -0.48281575	     -0.00000000	     -0.00000000	     -0.00000000	   -168.36453493	     -0.58307660	     -0.14802652	     -0.00000000	     -0.00000000	      0.00000000	    161.75437042	      0.00000000	      0.00000000	      0.00000000	      0.00000000	      0.00000000	      0.00000000	     -0.15530098	     -0.57542033	     -0.00000000
      0.12505143	      0.00000000	     -0.66073748	     -0.00000000	     -0.00000000	      0.00000000	      0.00000000	     -0.56271953	     -0.48700540	     -0.00000000	     -0.00000000	     -0.00000000	   -168.71542337	     -0.58411908	     -0.14938530	     -0.00000000	     -0.00000000	      0.00000000	    162.02822319	      0.00000000	      0.00000000	      0.00000000	      0.00000000	      0.00000000	      0.00000000	     -0.15554241	     -0.58042371	     -0.00000000
      0.12574097	      0.00000000	     -0.66642874	     -0.00000000	     -0.00000000	      0.00000000	      0.00000000	     -0.56351621	     -0.49119538	     -0.00000000	     -0.00000000	     -0.00000000	   -169.06072225	     -0.58513699	     -0.15074460	     -0.00000000	     -0.00000000	      0.00000000	    162.29666933	      0.00000000	      0.00000000	      0.00000000	      0.00000000	      0.00000000	      0.00000000	     -0.15577741	     -0.58542787	     -0.00000000
      0.12643051	      0.00000000	     -0.67212082	     -0.00000000	     -0.00000000	      0.00000000	      0.00000000	     -0.56429019	     -0.49538559	     -0.00000000	     -0.00000000	     -0.00000000	   -169.40056178	     -0.58613062	     -0.15210430	     -0.00000000	     -0.00000000	      0.00000000	    162.55988617	      0.00000000	      0.00000000	      0.00000000	      0.00000000	      0.00000000	      0.00000000	     -0.15600607	     -0.59043268	     -0.00000000
      0.12712004	      0.00000000	     -0.67781362	     -0.00000000	     -0.00000000	      0.00000000	      0.00000000	     -0.56504192	     -0.49957595	     -0.00000000	     -0.00000000	     -0.00000000	   -169.73506909	     -0.58710028	     -0.15346430	     -0.00000000	     -0.00000000	      0.00000000	    162.81803593	      0.00000000	      0.00000000	      0.00000000	      0.00000000	      0.00000000	      0.00000000	     -0.15622852	     -0.59543805	     -0.00000000
      0.12780958	      0.00000000	     -0.68350705	     -0.00000000	     -0.00000000	      0.00000000	      0.00000000	     -0.56577181	     -0.50376637	     -0.00000000	     -0.00000000	     -0.00000000	   -170.06436811	     -0.58804632	     -0.15482451	     -0.00000000	     -0.00000000	      0.00000000	    163.07126688	      0.00000000	      0.00000000	      0.00000000	      0.00000000	      0.00000000	      0.00000000	     -0.15644485	     -0.60044391	     -0.00000000
      0.12849912	      0.00000000	     -0.68920101	     -0.00000000	     -0.00000000	      0.00000000	      0.00000000	     -0.56648028	     -0.50795680	     -0.00000000	     -0.00000000	     -0.00000000	   -170.38857663	     -0.58896912	     -0.15618488	     -0.00000000	     -0.00000000	      0.00000000	    163.31970268	      0.00000000	      0.00000000	      0.00000000	      0.00000000	      0.00000000	      0.00000000	     -0.15665519	     -0.60545017	     -0.00000000
      0.12918865	      0.00000000	     -0.69489542	     -0.00000000	     -0.00000000	      0.00000000	      0.00000000	     -0.56716767	     -0.51214716	     -0.00000000	     -0.00000000	     -0.00000000	   -170.70779433	     -0.58986917	     -0.15754546	     -0.00000000	     -0.00000000	      0.00000000	    163.56339633	      0.00000000	      0.00000000	      0.00000000	      0.00000000	      0.00000000	      0.00000000	     -0.15685963	     -0.61045675	     -0.00000000
      0.12987819	      0.00000000	     -0.70059016	     -0.00000000	     -0.00000000	      0.00000000	      0.00000000	     -0.56783427	     -0.51633738	     -0.00000000	     -0.00000000	     -0.00000000	   -171.02210514	     -0.59074703	     -0.15890635	     -0.00000000	     -0.00000000	      0.00000000	    163.80234824	      0.00000000	      0.00000000	      0.00000000	      0.00000000	      0.00000000	      0.00000000	     -0.15705829	     -0.61546356	     -0.00000000
      0.13056773	      0.00000000	     -0.70628507	     -0.00000000	     -0.00000000	      0.00000000	      0.00000000	     -0.56848034	     -0.52052737	     -0.00000000	     -0.00000000	     -0.00000000	   -171.33158333	     -0.59160329	     -0.16026765	     -0.00000000	     -0.00000000	      0.00000000	    164.03653692	      0.00000000	      0.00000000	      0.00000000	      0.00000000	      0.00000000	      0.00000000	     -0.15725124	     -0.62047048	     -0.00000000
      0.13125726	      0.00000000	     -0.71197998	     -0.00000000	     -0.00000000	      0.00000000	      0.00000000	     -0.56910613	     -0.52471702	     -0.00000000	     -0.00000000	     -0.00000000	   -171.63629534	     -0.59243850	     -0.16162947	     -0.00000000	     -0.00000000	      0.00000000	    164.26592859	      0.00000000	      0.00000000	      0.00000000	      0.00000000	      0.00000000	      0.00000000	     -0.15743859	     -0.62547737	     -0.00000000
      0.13187673	      0.00000000	     -0.71709598	     -0.00000000	     -0.00000000	      0.00000000	      0.00000000	     -0.56965118	     -0.52848049	     -0.00000000	     -0.00000000	     -0.00000000	   -171.90602304	     -0.59317136	     -0.16285346	     -0.00000000	     -0.00000000	      0.00000000	    164.46786793	      0.00000000	      0.00000000	      0.00000000	      0.00000000	      0.00000000	      0.00000000	     -0.15760218	     -0.62997528	     -0.00000000
      0.13249619	      0.00000000	     -0.72221166	     -0.00000000	     -0.00000000	      0.00000000	      0.00000000	     -0.57018018	     -0.53224346	     -0.00000000	     -0.00000000	     -0.00000000	   -172.17199551	     -0.59388801	     -0.16407801	     -0.00000000	     -0.00000000	      0.00000000	    164.66589022	      0.00000000	      0.00000000	      0.00000000	      0.00000000	      0.00000000	      0.00000000	     -0.15776137	     -0.63447291	     -0.00000000
      0.13311566	      0.00000000	     -0.72732683	     -0.00000000	     -0.00000000	      0.00000000	      0.00000000	     -0.57069326	     -0.53600580	     -0.00000000	     -0.00000000	     -0.00000000	   -172.43424947	     -0.59458878	     -0.16530316	     -0.00000000	     -0.00000000	      0.00000000	    164.85996614	      0.00000000	      0.00000000	      0.00000000	      0.00000000	      0.00000000	      0.00000000	     -0.15791622	     -0.63897010	     -0.00000000
      0.13373512	      0.00000000	     -0.73244131	     -0.00000000	     -0.00000000	      0.00000000	      0.00000000	     -0.57119057	     -0.53976737	     -0.00000000	     -0.00000000	     -0.00000000	   -172.69282328	     -0.59527396	     -0.16652894	     -0.00000000	     -0.00000000	      0.00000000	    165.05008676	      0.00000000	      0.00000000	      0.00000000	      0.00000000	      0.00000000	      0.00000000	     -0.15806676	     -0.64346669	     -0.00000000
      0.13435458	      0.00000000	     -0.73755491	     -0.00000000	     -0.00000000	      0.00000000	     -0.00000000	     -0.57167224	     -0.54352804	     -0.00000000	     -0.00000000	     -0.00000000	   -172.94775723	     -0.59594380	     -0.16775535	     -0.00000000	     -0.00000000	      0.00000000	    165.23626228	      0.00000000	      0.00000000	      0.00000000	      0.00000000	      0.00000000	      0.00000000	     -0.15821305	     -0.64796252	     -0.00000000
      0.13497405	      0.00000000	     -0.74266743	     -0.00000000	     -0.00000000	      0.00000000	     -0.00000000	     -0.57213843	     -0.54728765	     -0.00000000	     -0.00000000	     -0.00000000	   -173.19909442	     -0.59659848	     -0.16898233	     -0.00000000	     -0.00000000	      0.00000000	    165.41852347	      0.00000000	      0.00000000	      0.00000000	      0.00000000	      0.00000000	      0.00000000	     -0.15835513	     -0.65245741	     -0.00000000
      0.13559351	      0.00000000	     -0.74777868	     -0.00000000	     -0.00000000	      0.00000000	     -0.00000000	     -0.57258930	     -0.55104606	     -0.00000000	     -0.00000000	     -0.00000000	   -173.44688143	     -0.59723813	     -0.17020982	     -0.00000000	     -0.00000000	      0.00000000	    165.59692182	      0.00000000	      0.00000000	      0.00000000	      0.00000000	      0.00000000	      0.00000000	     -0.15849305	     -0.65695121	     -0.00000000
      0.13621298	      0.00000000	     -0.75288850	     -0.00000000	     -0.00000000	      0.00000000	     -0.00000000	     -0.57302504	     -0.55480312	     -0.00000000	     -0.00000000	     -0.00000000	   -173.69116851	     -0.59786287	     -0.17143772	     -0.00000000	     -0.00000000	      0.00000000	    165.77152792	      0.00000000	      0.00000000	      0.00000000	      0.00000000	      0.00000000	      0.00000000	     -0.15862684	     -0.66144374	     -0.00000000
      0.13683244	      0.00000000	     -0.75799671	     -0.00000000	     -0.00000000	      0.00000000	     -0.00000000	     -0.57344583	     -0.55855869	     -0.00000000	     -0.00000000	     -0.00000000	   -173.93200944	     -0.59847277	     -0.17266592	     -0.00000000	     -0.00000000	      0.00000000	    165.94242825	      0.00000000	      0.00000000	      0.00000000	      0.00000000	      0.00000000	      0.00000000	     -0.15875655	     -0.66593485	     -0.00000000
      0.13745190	      0.00000000	     -0.76310315	     -0.00000000	     -0.00000000	      0.00000000	     -0.00000000	     -0.57385187	     -0.56231265	     -0.00000000	     -0.00000000	     -0.00000000	   -174.16946102	     -0.59906788	     -0.17389429	     -0.00000000	     -0.00000000	      0.00000000	    166.10972103	      0.00000000	      0.00000000	      0.00000000	      0.00000000	      0.00000000	      0.00000000	     -0.15888223	     -0.67042439	     -0.00000000
      0.13807137	      0.00000000	     -0.76820770	     -0.00000000	     -0.00000000	      0.00000000	     -0.00000000	     -0.57424336	     -0.56606486	     -0.00000000	     -0.00000000	     -0.00000000	   -174.40358244	     -0.59964824	     -0.17512271	     -0.00000000	     -0.00000000	      0.00000000	    166.27351192	      0.00000000	      0.00000000	      0.00000000	      0.00000000	      0.00000000	      0.00000000	     -0.15900392	     -0.67491223	     -0.00000000
      0.13869083	      0.00000000	     -0.77331023	     -0.00000000	     -0.00000000	      0.00000000	     -0.00000000	     -0.57462053	     -0.56981524	     -0.00000000	     -0.00000000	     -0.00000000	   -174.63443457	     -0.60021391	     -0.17635103	     -0.00000000	     -0.00000000	      0.00000000	    166.43391003	      0.00000000	      0.00000000	      0.00000000	      0.00000000	      0.00000000	      0.00000000	     -0.15912165	     -0.67939826	     -0.00000000
      0.13931029	      0.00000000	     -0.77841062	     -0.00000000	     -0.00000000	      0.00000000	     -0.00000000	     -0.57498358	     -0.57356367	     -0.00000000	     -0.00000000	     -0.00000000	   -174.86207939	     -0.60076494	     -0.17757914	     -0.00000000	     -0.00000000	      0.00000000	    166.59102465	      0.00000000	      0.00000000	      0.00000000	      0.00000000	      0.00000000	      0.00000000	     -0.15923549	     -0.68388236	     -0.00000000
      0.13992976	      0.00000000	     -0.78350879	     -0.00000000	     -0.00000000	      0.00000000	     -0.00000000	     -0.57533273	     -0.57731008	     -0.00000000	     -0.00000000	     -0.00000000	   -175.08657944	     -0.60130139	     -0.17880692	     -0.00000000	     -0.00000000	      0.00000000	    166.74496277	      0.00000000	      0.00000000	      0.00000000	      0.00000000	      0.00000000	      0.00000000	     -0.15934547	     -0.68836445	     -0.00000000
      0.14054922	      0.00000000	     -0.78860465	     -0.00000000	     -0.00000000	      0.00000000	     -0.00000000	     -0.57566820	     -0.58105438	     -0.00000000	     -0.00000000	     -0.00000000	   -175.30799737	     -0.60182334	     -0.18003426	     -0.00000000	     -0.00000000	      0.00000000	    166.89582740	      0.00000000	      0.00000000	      0.00000000	      0.00000000	      0.00000000	      0.00000000	     -0.15945165	     -0.69284444	     -0.00000000
      0.14116869	      0.00000000	     -0.79369814	     -0.00000000	     -0.00000000	      0.00000000	     -0.00000000	     -0.57599021	     -0.58479653	     -0.00000000	     -0.00000000	     -0.00000000	   -175.52639563	     -0.60233089	     -0.18126107	     -0.00000000	     -0.00000000	      0.00000000	    167.04371657	      0.00000000	      0.00000000	      0.00000000	      0.00000000	      0.00000000	      0.00000000	     -0.15955408	     -0.69732226	     -0.00000000
      0.14178815	      0.00000000	     -0.79878918	     -0.00000000	     -0.00000000	      0.00000000	     -0.00000000	     -0.57629897	     -0.58853646	     -0.00000000	     -0.00000000	     -0.00000000	   -175.74183627	     -0.60282414	     -0.18248727	     -0.00000000	     -0.00000000	      0.00000000	    167.18872279	      0.00000000	      0.00000000	      0.00000000	      0.00000000	      0.00000000	      0.00000000	     -0.15965280	     -0.70179785	     -0.00000000
      0.14240761	      0.00000000	     -0.80387774	     -0.00000000	     -0.00000000	      0.00000000	     -0.00000000	     -0.57659469	     -0.59227411	     -0.00000000	     -0.00000000	     -0.00000000	   -175.95438070	     -0.60330322	     -0.18371277	     -0.00000000	     -0.00000000	      0.00000000	    167.33093296	      0.00000000	      0.00000000	      0.00000000	      0.00000000	      0.00000000	      0.00000000	     -0.15974786	     -0.70627116	     -0.00000000
      0.14302708	      0.00000000	     -0.80896376	     -0.00000000	     -0.00000000	      0.00000000	     -0.00000000	     -0.57687759	     -0.59600947	     -0.00000000	     -0.00000000	     -0.00000000	   -176.16408960	     -0.60376826	     -0.18493752	     -0.00000000	     -0.00000000	      0.00000000	    167.47042847	      0.00000000	      0.00000000	      0.00000000	      0.00000000	      0.00000000	      0.00000000	     -0.15983933	     -0.71074214	     -0.00000000
      0.14364654	      0.00000000	     -0.81404721	     -0.00000000	     -0.00000000	      0.00000000	     -0.00000000	     -0.57714786	     -0.59974248	     -0.00000000	     -0.00000000	     -0.00000000	   -176.37102282	     -0.60421942	     -0.18616147	     -0.00000000	     -0.00000000	      0.00000000	    167.60728549	      0.00000000	      0.00000000	      0.00000000	      0.00000000	      0.00000000	      0.00000000	     -0.15992724	     -0.71521076	     -0.00000000
      0.14426601	      0.00000000	     -0.81912805	     -0.00000000	     -0.00000000	      0.00000000	     -0.00000000	     -0.57740571	     -0.60347311	     -0.00000000	     -0.00000000	     -0.00000000	   -176.57523934	     -0.60465685	     -0.18738456	     -0.00000000	     -0.00000000	      0.00000000	    167.74157537	      0.00000000	      0.00000000	      0.00000000	      0.00000000	      0.00000000	      0.00000000	     -0.16001166	     -0.71967698	     -0.00000000
      0.14488547	      0.00000000	     -0.82420625	     -0.00000000	     -0.00000000	      0.00000000	     -0.00000000	     -0.57765135	     -0.60720135	     -0.00000000	     -0.00000000	     -0.00000000	   -176.77679716	     -0.60508072	     -0.18860676	     -0.00000000	     -0.00000000	      0.00000000	    167.87336498	      0.00000000	      0.00000000	      0.00000000	      0.00000000	      0.00000000	      0.00000000	     -0.16009264	     -0.72414077	     -0.00000000
      0.14550493	      0.00000000	     -0.82928180	     -0.00000000	     -0.00000000	      0.00000000	     -0.00000000	     -0.57788497	     -0.61092716	     -0.00000000	     -0.00000000	     -0.00000000	   -176.97575333	     -0.60549121	     -0.18982803	     -0.00000000	     -0.00000000	      0.00000000	    168.00271713	      0.00000000	      0.00000000	      0.00000000	      0.00000000	      0.00000000	      0.00000000	     -0.16017022	     -0.72860210	     -0.00000000
      0.14612440	      0.00000000	     -0.83435467	     -0.00000000	     -0.00000000	      0.00000000	     -0.00000000	     -0.57810676	     -0.61465052	     -0.00000000	     -0.00000000	     -0.00000000	   -177.17216387	     -0.60588848	     -0.19104834	     -0.00000000	     -0.00000000	      0.00000000	    168.12969099	      0.00000000	      0.00000000	      0.00000000	      0.00000000	      0.00000000	      0.00000000	     -0.16024445	     -0.73306097	     -0.00000000
      0.14674386	      0.00000000	     -0.83942484	     -0.00000000	     -0.00000000	      0.00000000	     -0.00000000	     -0.57831691	     -0.61837142	     -0.00000000	     -0.00000000	     -0.00000000	   -177.36608380	     -0.60627273	     -0.19226766	     -0.00000000	     -0.00000000	      0.00000000	    168.25434238	      0.00000000	      0.00000000	      0.00000000	      0.00000000	      0.00000000	      0.00000000	     -0.16031540	     -0.73751734	     -0.00000000
      0.14736332	      0.00000000	     -0.84449230	     -0.00000000	     -0.00000000	      0.00000000	     -0.00000000	     -0.57851560	     -0.62208985	     -0.00000000	     -0.00000000	     -0.00000000	   -177.55756705	     -0.60664414	     -0.19348598	     -0.00000000	     -0.00000000	      0.00000000	    168.37672415	      0.00000000	      0.00000000	      0.00000000	      0.00000000	      0.00000000	      0.00000000	     -0.16038311	     -0.74197121	     -0.00000000
      0.14798279	      0.00000000	     -0.84955702	     -0.00000000	     -0.00000000	      0.00000000	     -0.00000000	     -0.57870303	     -0.62580577	     -0.00000000	     -0.00000000	     -0.00000000	   -177.74666653	     -0.60700290	     -0.19470328	     -0.00000000	     -0.00000000	      0.00000000	    168.49688642	      0.00000000	      0.00000000	      0.00000000	      0.00000000	      0.00000000	      0.00000000	     -0.16044763	     -0.74642254	     -0.00000000
      0.14860225	      0.00000000	     -0.85461900	     -0.00000000	     -0.00000000	      0.00000000	     -0.00000000	     -0.57887936	     -0.62951919	     -0.00000000	     -0.00000000	     -0.00000000	   -177.93343406	     -0.60734919	     -0.19591954	     -0.00000000	     -0.00000000	      0.00000000	    168.61487685	      0.00000000	      0.00000000	      0.00000000	      0.00000000	      0.00000000	      0.00000000	     -0.16050901	     -0.75087134	     -0.00000000
      0.14922172	      0.00000000	     -0.85967823	     -0.00000000	     -0.00000000	      0.00000000	     -0.00000000	     -0.57904477	     -0.63323008	     -0.00000000	     -0.00000000	     -0.00000000	   -178.11792039	     -0.60768321	     -0.19713474	     -0.00000000	     -0.00000000	      0.00000000	    168.73074088	      0.00000000	      0.00000000	      0.00000000	      0.00000000	      0.00000000	      0.00000000	     -0.16056730	     -0.75531759	     -0.00000000
      0.14984118	      0.00000000	     -0.86473469	     -0.00000000	     -0.00000000	      0.00000000	     -0.00000000	     -0.57919944	     -0.63693844	     -0.00000000	     -0.00000000	     -0.00000000	   -178.30017519	     -0.60800514	     -0.19834888	      0.00000000	     -0.00000000	      0.00000000	    168.84452185	      0.00000000	      0.00000000	      0.00000000	      0.00000000	      0.00000000	      0.00000000	     -0.16062255	     -0.75976128	     -0.00000000
      0.15046064	      0.00000000	     -0.86978836	     -0.00000000	     -0.00000000	      0.00000000	     -0.00000000	     -0.57934352	     -0.64064426	     -0.00000000	     -0.00000000	     -0.00000000	   -178.48024705	     -0.60831516	     -0.19956194	      0.00000000	     -0.00000000	      0.00000000	    168.95626125	      0.00000000	      0.00000000	      0.00000000	      0.00000000	      0.00000000	      0.00000000	     -0.16067480	     -0.76420240	     -0.00000000
      0.15108011	      0.00000000	     -0.87483925	     -0.00000000	     -0.00000000	      0.00000000	     -0.00000000	     -0.57947718	     -0.64434751	     -0.00000000	     -0.00000000	     -0.00000000	   -178.65818348	     -0.60861346	     -0.20077391	      0.00000000	     -0.00000000	      0.00000000	    169.06599882	      0.00000000	      0.00000000	      0.00000000	      0.00000000	      0.00000000	      0.00000000	     -0.16072410	     -0.76864093	     -0.00000000
      0.15169957	      0.00000000	     -0.87988734	     -0.00000000	     -0.00000000	      0.00000000	     -0.00000000	     -0.57960059	     -0.64804820	      0.00000000	     -0.00000000	     -0.00000000	   -178.83403094	     -0.60890023	     -0.20198480	      0.00000000	     -0.00000000	      0.00000000	    169.17377263	      0.00000000	      0.00000000	      0.00000000	      0.00000000	      0.00000000	      0.00000000	     -0.16077049	     -0.77307686	     -0.00000000
      0.15231904	      0.00000000	     -0.88493262	     -0.00000000	     -0.00000000	      0.00000000	     -0.00000000	     -0.57971388	     -0.65174630	      0.00000000	     -0.00000000	     -0.00000000	   -179.00783477	     -0.60917563	     -0.20319457	      0.00000000	     -0.00000000	      0.00000000	    169.27961928	      0.00000000	      0.00000000	      0.00000000	      0.00000000	      0.00000000	      0.00000000	     -0.16081403	     -0.77751019	     -0.00000000
      0.15293850	      0.00000000	     -0.88997507	     -0.00000000	     -0.00000000	      0.00000000	     -0.00000000	     -0.57981723	     -0.65544181	     -0.00000000	     -0.00000000	     -0.00000000	   -179.17963928	     -0.60943986	     -0.20440325	      0.00000000	     -0.00000000	      0.00000000	    169.38357389	      0.00000000	      0.00000000	      0.00000000	      0.00000000	      0.00000000	      0.00000000	     -0.16085474	     -0.78194090	     -0.00000000
      0.15355796	      0.00000000	     -0.89501470	     -0.00000000	     -0.00000000	      0.00000000	     -0.00000000	     -0.57991077	     -0.65913472	     -0.00000000	     -0.00000000	     -0.00000000	   -179.34948773	     -0.60969308	     -0.20561081	      0.00000000	     -0.00000000	      0.00000000	    169.48567024	      0.00000000	      0.00000000	      0.00000000	      0.00000000	      0.00000000	      0.00000000	     -0.16089269	     -0.78636899	     -0.00000000
      0.15417743	      0.00000000	     -0.90005148	     -0.00000000	     -0.00000000	      0.00000000	     -0.00000000	     -0.57999465	     -0.66282501	     -0.00000000	     -0.00000000	     -0.00000000	   -179.51742229	     -0.60993547	     -0.20681725	      0.00000000	     -0.00000000	      0.00000000	    169.58594079	      0.00000000	      0.00000000	      0.00000000	      0.00000000	      0.00000000	      0.00000000	     -0.16092790	     -0.79079445	     -0.00000000
      0.15479689	      0.00000000	     -0.90508541	     -0.00000000	     -0.00000000	      0.00000000	     -0.00000000	     -0.58006901	     -0.66651267	      0.00000000	     -0.00000000	     -0.00000000	   -179.68348412	     -0.61016719	     -0.20802256	      0.00000000	     -0.00000000	      0.00000000	    169.68441675	      0.00000000	      0.00000000	      0.00000000	      0.00000000	      0.00000000	      0.00000000	     -0.16096042	     -0.79521725	     -0.00000000
      0.15541635	      0.00000000	     -0.91011647	      0.00000000	     -0.00000000	      0.00000000	     -0.00000000	     -0.58013398	     -0.67019769	      0.00000000	     -0.00000000	     -0.00000000	   -179.84771334	     -0.61038841	     -0.20922675	      0.00000000	     -0.00000000	      0.00000000	    169.78112816	      0.00000000	      0.00000000	      0.00000000	      0.00000000	      0.00000000	      0.00000000	     -0.16099028	     -0.79963740	      0.00000000
      0.15603582	      0.00000000	     -0.91514465	      0.00000000	     -0.00000000	      0.00000000	     -0.00000000	     -0.58018971	     -0.67388007	      0.00000000	     -0.00000000	     -0.00000000	   -180.01014904	     -0.61059930	     -0.21042981	      0.00000000	     -0.00000000	      0.00000000	    169.87610384	      0.00000000	      0.00000000	      0.00000000	      0.00000000	      0.00000000	      0.00000000	     -0.16101754	     -0.80405488	      0.00000000
      0.15665528	      0.00000000	     -0.92016994	      0.00000000	     -0.00000000	      0.00000000	     -0.00000000	     -0.58023631	     -0.67755977	      0.00000000	     -0.00000000	     -0.00000000	   -180.17082929	     -0.61080000	     -0.21163174	      0.00000000	     -0.00000000	      0.00000000	    169.96937152	      0.00000000	      0.00000000	      0.00000000	      0.00000000	      0.00000000	      0.00000000	     -0.16104221	     -0.80846967	      0.00000000
      0.15727475	      0.00000000	     -0.92519232	      0.00000000	     -0.00000000	      0.00000000	     -0.00000000	     -0.58027393	     -0.68123680	      0.00000000	     -0.00000000	     -0.00000000	   -180.32979115	     -0.61099068	     -0.21283253	      0.00000000	     -0.00000000	      0.00000000	    170.06095778	      0.00000000	      0.00000000	      0.00000000	      0.00000000	      0.00000000	      0.00000000	     -0.16106435	     -0.81288177	      0.00000000
      0.15789421	      0.00000000	     -0.93021179	      0.00000000	     -0.00000000	      0.00000000	     -0.00000000	     -0.58030267	     -0.68491113	      0.00000000	     -0.00000000	     -0.00000000	   -180.48707070	     -0.61117149	     -0.21403217	      0.00000000	     -0.00000000	      0.00000000	    170.15088812	      0.00000000	      0.00000000	      0.00000000	      0.00000000	      0.00000000	      0.00000000	     -0.16108398	     -0.81729116	      0.00000000
      0.15851367	      0.00000000	     -0.93522831	      0.00000000	     -0.00000000	      0.00000000	     -0.00000000	     -0.58032266	     -0.68858275	      0.00000000	     -0.00000000	     -0.00000000	   -180.64270302	     -0.61134258	     -0.21523068	      0.00000000	     -0.00000000	      0.00000000	    170.23918696	      0.00000000	      0.00000000	      0.00000000	      0.00000000	      0.00000000	      0.00000000	     -0.16110115	     -0.82169782	      0.00000000
      0.15913314	      0.00000000	     -0.94024188	      0.00000000	     -0.00000000	      0.00000000	     -0.00000000	     -0.58033402	     -0.69225165	      0.00000000	     -0.00000000	     -0.00000000	   -180.79672219	     -0.61150410	     -0.21642804	      0.00000000	     -0.00000000	      0.00000000	    170.32587765	      0.00000000	      0.00000000	      0.00000000	      0.00000000	      0.00000000	      0.00000000	     -0.16111588	     -0.82610175	      0.00000000
      0.15975260	      0.00000000	     -0.94525248	      0.00000000	     -0.00000000	      0.00000000	     -0.00000000	     -0.58033685	     -0.69591781	      0.00000000	     -0.00000000	     -0.00000000	   -180.94916134	     -0.61165617	     -0.21762425	      0.00000000	     -0.00000000	      0.00000000	    170.41098248	      0.00000000	      0.00000000	      0.00000000	      0.00000000	      0.00000000	      0.00000000	     -0.16112821	     -0.83050292	      0.00000000
      0.16037207	      0.00000000	     -0.95026009	      0.00000000	     -0.00000000	      0.00000000	     -0.00000000	     -0.58033127	     -0.69958121	      0.00000000	     -0.00000000	     -0.00000000	   -181.10005263	     -0.61179896	     -0.21881932	      0.00000000	     -0.00000000	      0.00000000	    170.49452272	      0.00000000	      0.00000000	      0.00000000	      0.00000000	      0.00000000	      0.00000000	     -0.16113817	     -0.83490133	      0.00000000
      0.16099153	      0.00000000	     -0.95526469	      0.00000000	     -0.00000000	      0.00000000	     -0.00000000	     -0.58031739	     -0.70324183	      0.00000000	     -0.00000000	     -0.00000000	   -181.24942725	     -0.61193259	     -0.22001324	      0.00000000	     -0.00000000	      0.00000000	    170.57651856	      0.00000000	      0.00000000	      0.00000000	      0.00000000	      0.00000000	      0.00000000	     -0.16114580	     -0.83929694	      0.00000000
      0.16161099	      0.00000000	     -0.96026626	      0.00000000	     -0.00000000	      0.00000000	     -0.00000000	     -0.58029531	     -0.70689966	      0.00000000	     -0.00000000	     -0.00000000	   -181.39731545	     -0.61205720	     -0.22120600	      0.00000000	     -0.00000000	      0.00000000	    170.65698920	      0.00000000	      0.00000000	      0.00000000	      0.00000000	      0.00000000	      0.00000000	     -0.16115111	     -0.84368974	      0.00000000
      0.16223046	      0.00000000	     -0.96526477	      0.00000000	     -0.00000000	      0.00000000	     -0.00000000	     -0.58026512	     -0.71055467	      0.00000000	     -0.00000000	     -0.00000000	   -181.54374655	     -0.61217291	     -0.22239762	      0.00000000	     -0.00000000	      0.00000000	    170.73595281	      0.00000000	      0.00000000	      0.00000000	      0.00000000	      0.00000000	      0.00000000	     -0.16115416	     -0.84807971	      0.00000000
      0.16284992	      0.00000000	     -0.97026021	     -0.00000000	     -0.00000000	      0.00000000	     -0.00000000	     -0.58022693	     -0.71420685	      0.00000000	     -0.00000000	     -0.00000000	   -181.68874892	     -0.61227986	     -0.22358808	      0.00000000	     -0.00000000	      0.00000000	    170.81342658	      0.00000000	      0.00000000	      0.00000000	      0.00000000	      0.00000000	      0.00000000	     -0.16115495	     -0.85246683	      0.00000000
      0.16346939	      0.00000000	     -0.97525253	      0.00000000	     -0.00000000	      0.00000000	     -0.00000000	     -0.58018082	     -0.71785617	      0.00000000	     -0.00000000	     -0.00000000	   -181.83235003	     -0.61237816	     -0.22477740	      0.00000000	     -0.00000000	      0.00000000	    170.88942670	      0.00000000	      0.00000000	      0.00000000	      0.00000000	      0.00000000	      0.00000000	     -0.16115352	     -0.85685107	      0.00000000
      0.16408885	      0.00000000	     -0.98024173	      0.00000000	     -0.00000000	      0.00000000	     -0.00000000	     -0.58012689	     -0.72150260	      0.00000000	     -0.00000000	     -0.00000000	   -181.97457644	     -0.61246795	     -0.22596555	      0.00000000	     -0.00000000	      0.00000000	    170.96396848	      0.00000000	      0.00000000	      0.00000000	      0.00000000	      0.00000000	      0.00000000	     -0.16114990	     -0.86123242	      0.00000000
      0.16470831	      0.00000000	     -0.98522776	      0.00000000	     -0.00000000	      0.00000000	     -0.00000000	     -0.58006523	     -0.72514613	      0.00000000	     -0.00000000	     -0.00000000	   -182.11545382	     -0.61254933	     -0.22715256	      0.00000000	     -0.00000000	      0.00000000	    171.03706629	      0.00000000	      0.00000000	      0.00000000	      0.00000000	      0.00000000	      0.00000000	     -0.16114411	     -0.86561084	      0.00000000
      0.16532778	      0.00000000	     -0.99021059	      0.00000000	     -0.00000000	      0.00000000	     -0.00000000	     -0.57999592	     -0.72878673	      0.00000000	     -0.00000000	     -0.00000000	   -182.25500700	     -0.61262242	     -0.22833841	      0.00000000	     -0.00000000	      0.00000000	    171.10873373	      0.00000000	      0.00000000	      0.00000000	      0.00000000	      0.00000000	      0.00000000	     -0.16113618	     -0.86998631	      0.00000000
      0.16594724	      0.00000000	     -0.99519020	      0.00000000	     -0.00000000	      0.00000000	     -0.00000000	     -0.57991904	     -0.73242437	      0.00000000	     -0.00000000	     -0.00000000	   -182.39325996	     -0.61268733	     -0.22952311	      0.00000000	     -0.00000000	      0.00000000	    171.17898362	      0.00000000	      0.00000000	      0.00000000	      0.00000000	      0.00000000	      0.00000000	     -0.16112614	     -0.87435879	      0.00000000
      0.16656670	      0.00000000	     -1.00016655	      0.00000000	     -0.00000000	      0.00000000	     -0.00000000	     -0.57983467	     -0.73605902	      0.00000000	     -0.00000000	     -0.00000000	   -182.53023587	     -0.61274418	     -0.23070665	      0.00000000	     -0.00000000	      0.00000000	    171.24782819	      0.00000000	      0.00000000	      0.00000000	      0.00000000	      0.00000000	      0.00000000	     -0.16111400	     -0.87872827	      0.00000000
      0.16718617	      0.00000000	     -1.00513960	      0.00000000	     -0.00000000	      0.00000000	     -0.00000000	     -0.57974290	     -0.73969064	      0.00000000	     -0.00000000	     -0.00000000	   -182.66595719	     -0.61279306	     -0.23188904	      0.00000000	     -0.00000000	      0.00000000	    171.31527914	      0.00000000	      0.00000000	      0.00000000	      0.00000000	      0.00000000	      0.00000000	     -0.16109979	     -0.88309469	      0.00000000
      0.16780563	      0.00000000	     -1.01010931	      0.00000000	     -0.00000000	      0.00000000	     -0.00000000	     -0.57964378	     -0.74331922	      0.00000000	     -0.00000000	     -0.00000000	   -182.80044564	     -0.61283408	     -0.23307026	      0.00000000	     -0.00000000	      0.00000000	    171.38134787	      0.00000000	      0.00000000	      0.00000000	      0.00000000	      0.00000000	      0.00000000	     -0.16108354	     -0.88745804	      0.00000000
      0.16842510	      0.00000000	     -1.01507565	      0.00000000	     -0.00000000	      0.00000000	     -0.00000000	     -0.57953740	     -0.74694472	      0.00000000	     -0.00000000	     -0.00000000	   -182.93372233	     -0.61286733	     -0.23425032	      0.00000000	     -0.00000000	      0.00000000	    171.44604565	      0.00000000	      0.00000000	      0.00000000	      0.00000000	      0.00000000	      0.00000000	     -0.16106526	     -0.89181828	      0.00000000
      0.16904456	      0.00000000	     -1.02003857	      0.00000000	     -0.00000000	      0.00000000	     -0.00000000	     -0.57942382	     -0.75056710	      0.00000000	     -0.00000000	     -0.00000000	   -183.06580782	     -0.61289291	     -0.23542921	      0.00000000	     -0.00000000	      0.00000000	    171.50938384	      0.00000000	      0.00000000	      0.00000000	      0.00000000	      0.00000000	      0.00000000	     -0.16104497	     -0.89617537	      0.00000000
      0.16966402	      0.00000000	     -1.02499803	      0.00000000	     -0.00000000	      0.00000000	     -0.00000000	     -0.57930312	     -0.75418633	      0.00000000	     -0.00000000	     -0.00000000	   -183.19672218	     -0.61291090	     -0.23660692	      0.00000000	     -0.00000000	      0.00000000	    171.57137420	      0.00000000	      0.00000000	      0.00000000	      0.00000000	      0.00000000	      0.00000000	     -0.16102270	     -0.90052927	      0.00000000
      0.17028349	      0.00000000	     -1.02995399	     -0.00000000	     -0.00000000	      0.00000000	     -0.00000000	     -0.57917536	     -0.75780237	      0.00000000	     -0.00000000	     -0.00000000	   -183.32648517	     -0.61292140	     -0.23778344	      0.00000000	     -0.00000000	      0.00000000	    171.63202917	      0.00000000	      0.00000000	      0.00000000	      0.00000000	      0.00000000	      0.00000000	     -0.16099847	     -0.90487995	      0.00000000
      0.17090295	      0.00000000	     -1.03490640	      0.00000000	     -0.00000000	      0.00000000	     -0.00000000	     -0.57904061	     -0.76141519	      0.00000000	     -0.00000000	     -0.00000000	   -183.45511627	     -0.61292447	     -0.23895877	      0.00000000	     -0.00000000	      0.00000000	    171.69136215	      0.00000000	      0.00000000	      0.00000000	      0.00000000	      0.00000000	      0.00000000	     -0.16097229	     -0.90922736	      0.00000000
      0.17152242	      0.00000000	     -1.03985522	     -0.00000000	     -0.00000000	      0.00000000	     -0.00000000	     -0.57889893	     -0.76502475	      0.00000000	     -0.00000000	     -0.00000000	   -183.58263489	     -0.61292019	     -0.24013288	      0.00000000	     -0.00000000	      0.00000000	    171.74938790	      0.00000000	      0.00000000	      0.00000000	      0.00000000	      0.00000000	      0.00000000	     -0.16094418	     -0.91357146	      0.00000000
      0.17214188	      0.00000000	     -1.04480042	      0.00000000	     -0.00000000	      0.00000000	     -0.00000000	     -0.57875040	     -0.76863102	      0.00000000	     -0.00000000	     -0.00000000	   -183.70906042	     -0.61290864	     -0.24130576	      0.00000000	     -0.00000000	      0.00000000	    171.80612276	      0.00000000	      0.00000000	      0.00000000	      0.00000000	      0.00000000	      0.00000000	     -0.16091417	     -0.91791222	      0.00000000
      0.17276134	      0.00000000	     -1.04974194	      0.00000000	     -0.00000000	      0.00000000	     -0.00000000	     -0.57859507	     -0.77223395	      0.00000000	     -0.00000000	     -0.00000000	   -183.83441244	     -0.61288987	     -0.24247738	      0.00000000	     -0.00000000	      0.00000000	    171.86158502	      0.00000000	      0.00000000	      0.00000000	      0.00000000	      0.00000000	      0.00000000	     -0.16088226	     -0.92224961	      0.00000000
      0.17338081	      0.00000000	     -1.05467975	      0.00000000	     -0.00000000	      0.00000000	     -0.00000000	     -0.57843302	     -0.77583351	      0.00000000	     -0.00000000	     -0.00000000	   -183.95871081	     -0.61286394	     -0.24364772	      0.00000000	     -0.00000000	      0.00000000	    171.91579506	      0.00000000	      0.00000000	      0.00000000	      0.00000000	      0.00000000	      0.00000000	     -0.16084849	     -0.92658357	      0.00000000
      0.17400027	      0.00000000	     -1.05961380	      0.00000000	     -0.00000000	      0.00000000	     -0.00000000	     -0.57826430	     -0.77942967	      0.00000000	     -0.00000000	     -0.00000000	   -184.08197578	     -0.61283091	     -0.24481674	      0.00000000	     -0.00000000	      0.00000000	    171.96877553	      0.00000000	      0.00000000	      0.00000000	      0.00000000	      0.00000000	      0.00000000	     -0.16081285	     -0.93091407	      0.00000000
      0.17461973	      0.00000000	     -1.06454408	      0.00000000	     -0.00000000	      0.00000000	     -0.00000000	     -0.57808901	     -0.78302240	      0.00000000	     -0.00000000	     -0.00000000	   -184.20422809	     -0.61279082	     -0.24598442	      0.00000000	     -0.00000000	      0.00000000	    172.02055137	      0.00000000	      0.00000000	      0.00000000	      0.00000000	      0.00000000	      0.00000000	     -0.16077538	     -0.93524109	      0.00000000
      0.17523920	      0.00000000	     -1.06947054	      0.00000000	     -0.00000000	      0.00000000	     -0.00000000	     -0.57790719	     -0.78661166	      0.00000000	     -0.00000000	     -0.00000000	   -184.32548906	     -0.61274373	     -0.24715071	      0.00000000	     -0.00000000	      0.00000000	    172.07114971	      0.00000000	      0.00000000	      0.00000000	      0.00000000	      0.00000000	      0.00000000	     -0.16073610	     -0.93956459	      0.00000000
      0.17585866	      0.00000000	     -1.07439316	     -0.00000000	     -0.00000000	      0.00000000	     -0.00000000	     -0.57771893	     -0.79019743	      0.00000000	     -0.00000000	     -0.00000000	   -184.44578058	     -0.61268967	     -0.24831558	      0.00000000	     -0.00000000	      0.00000000	    172.12059969	      0.00000000	      0.00000000	      0.00000000	      0.00000000	      0.00000000	      0.00000000	     -0.16069500	     -0.94388455	     -0.00000000
      0.17647813	      0.00000000	     -1.07931192	     -0.00000000	     -0.00000000	      0.00000000	     -0.00000000	     -0.57752431	     -0.79377968	     -0.00000000	     -0.00000000	     -0.00000000	   -184.56512518	     -0.61262868	     -0.24947897	      0.00000000	     -0.00000000	      0.00000000	    172.16893213	      0.00000000	      0.00000000	      0.00000000	      0.00000000	      0.00000000	      0.00000000	     -0.16065213	     -0.94820093	     -0.00000000
      0.17709759	      0.00000000	     -1.08422681	     -0.00000000	     -0.00000000	      0.00000000	     -0.00000000	     -0.57732339	     -0.79735839	     -0.00000000	     -0.00000000	     -0.00000000	   -184.68354592	     -0.61256082	     -0.25064086	      0.00000000	     -0.00000000	      0.00000000	    172.21617915	      0.00000000	      0.00000000	      0.00000000	      0.00000000	      0.00000000	      0.00000000	     -0.16060748	     -0.95251372	     -0.00000000
      0.17771705	      0.00000000	     -1.08913780	     -0.00000000	     -0.00000000	      0.00000000	     -0.00000000	     -0.57711626	     -0.80093355	     -0.00000000	     -0.00000000	     -0.00000000	   -184.80106643	     -0.61248611	     -0.25180119	      0.00000000	     -0.00000000	      0.00000000	    172.26237366	      0.00000000	      0.00000000	      0.00000000	      0.00000000	      0.00000000	      0.00000000	     -0.16056109	     -0.95682291	     -0.00000000
      0.17833652	      0.00000000	     -1.09404489	     -0.00000000	     -0.00000000	      0.00000000	     -0.00000000	     -0.57690300	     -0.80450513	      0.00000000	     -0.00000000	     -0.00000000	   -184.91771073	     -0.61240461	     -0.25295991	      0.00000000	     -0.00000000	      0.00000000	    172.30754892	      0.00000000	      0.00000000	      0.00000000	      0.00000000	      0.00000000	      0.00000000	     -0.16051297	     -0.96112849	     -0.00000000
      0.17895598	      0.00000000	     -1.09894809	     -0.00000000	     -0.00000000	      0.00000000	     -0.00000000	     -0.57668368	     -0.80807313	     -0.00000000	     -0.00000000	     -0.00000000	   -185.03350321	     -0.61231635	     -0.25411700	      0.00000000	     -0.00000000	      0.00000000	    172.35173803	      0.00000000	      0.00000000	      0.00000000	      0.00000000	      0.00000000	      0.00000000	     -0.16046314	     -0.96543044	     -0.00000000
      0.17957545	      0.00000000	     -1.10384739	     -0.00000000	     -0.00000000	      0.00000000	     -0.00000000	     -0.57645838	     -0.81163755	      0.00000000	     -0.00000000	     -0.00000000	   -185.14846848	     -0.61222139	     -0.25527241	      0.00000000	     -0.00000000	      0.00000000	    172.39497350	      0.00000000	      0.00000000	      0.00000000	      0.00000000	      0.00000000	      0.00000000	     -0.16041162	     -0.96972876	     -0.00000000
      0.18019491	      0.00000000	     -1.10874280	     -0.00000000	     -0.00000000	      0.00000000	     -0.00000000	     -0.57622720	     -0.81519837	      0.00000000	     -0.00000000	     -0.00000000	   -185.26263125	     -0.61211978	     -0.25642609	      0.00000000	     -0.00000000	      0.00000000	    172.43728688	      0.00000000	      0.00000000	      0.00000000	      0.00000000	      0.00000000	      0.00000000	     -0.16035843	     -0.97402347	     -0.00000000
      0.18081437	      0.00000000	     -1.11363434	     -0.00000000	     -0.00000000	      0.00000000	     -0.00000000	     -0.57599019	     -0.81875559	      0.00000000	     -0.00000000	     -0.00000000	   -185.37601629	     -0.61201157	     -0.25757803	      0.00000000	     -0.00000000	      0.00000000	    172.47870841	      0.00000000	      0.00000000	      0.00000000	      0.00000000	      0.00000000	      0.00000000	     -0.16030359	     -0.97831455	     -0.00000000
      0.18143384	      0.00000000	     -1.11852201	     -0.00000000	     -0.00000000	      0.00000000	     -0.00000000	     -0.57574746	     -0.82230923	      0.00000000	     -0.00000000	     -0.00000000	   -185.48864822	     -0.61189682	     -0.25872819	      0.00000000	     -0.00000000	      0.00000000	    172.51926686	      0.00000000	      0.00000000	      0.00000000	      0.00000000	      0.00000000	      0.00000000	     -0.16024712	     -0.98260203	     -0.00000000
      0.18205330	      0.00000000	     -1.12340584	     -0.00000000	     -0.00000000	      0.00000000	     -0.00000000	     -0.57549906	     -0.82585927	      0.00000000	     -0.00000000	     -0.00000000	   -185.60055150	     -0.61177561	     -0.25987655	      0.00000000	     -0.00000000	      0.00000000	    172.55898936	      0.00000000	      0.00000000	      0.00000000	      0.00000000	      0.00000000	      0.00000000	     -0.16018904	     -0.98688591	     -0.00000000
      0.18267276	      0.00000000	     -1.12828584	     -0.00000000	     -0.00000000	      0.00000000	     -0.00000000	     -0.57524509	     -0.82940574	     -0.00000000	     -0.00000000	     -0.00000000	   -185.71175033	     -0.61164799	     -0.26102307	      0.00000000	     -0.00000000	      0.00000000	    172.59790131	      0.00000000	      0.00000000	      0.00000000	      0.00000000	      0.00000000	      0.00000000	     -0.16012937	     -0.99116620	     -0.00000000
      0.18329223	      0.00000000	     -1.13316205	     -0.00000000	     -0.00000000	      0.00000000	     -0.00000000	     -0.57498562	     -0.83294864	     -0.00000000	     -0.00000000	     -0.00000000	   -185.82226855	     -0.61151403	     -0.26216776	      0.00000000	     -0.00000000	      0.00000000	    172.63602640	      0.00000000	      0.00000000	      0.00000000	      0.00000000	      0.00000000	      0.00000000	     -0.16006813	     -0.99544293	     -0.00000000
      0.18391169	      0.00000000	     -1.13803447	     -0.00000000	     -0.00000000	      0.00000000	     -0.00000000	     -0.57472072	     -0.83648798	     -0.00000000	     -0.00000000	     -0.00000000	   -185.93212960	     -0.61137382	     -0.26331058	      0.00000000	     -0.00000000	      0.00000000	    172.67338662	      0.00000000	      0.00000000	      0.00000000	      0.00000000	      0.00000000	      0.00000000	     -0.16000535	     -0.99971611	     -0.00000000
      0.18453116	      0.00000000	     -1.14290314	     -0.00000000	     -0.00000000	      0.00000000	     -0.00000000	     -0.57445047	     -0.84002378	      0.00000000	     -0.00000000	     -0.00000000	   -186.04135647	     -0.61122742	     -0.26445154	      0.00000000	     -0.00000000	      0.00000000	    172.71000236	      0.00000000	      0.00000000	      0.00000000	      0.00000000	      0.00000000	      0.00000000	     -0.15994103	     -1.00398577	     -0.00000000
      0.18515062	      0.00000000	     -1.14776809	     -0.00000000	     -0.00000000	      0.00000000	     -0.00000000	     -0.57417493	     -0.84355604	      0.00000000	     -0.00000000	     -0.00000000	   -186.14997149	     -0.61107490	     -0.26559062	      0.00000000	     -0.00000000	      0.00000000	    172.74589148	      0.00000000	      0.00000000	      0.00000000	      0.00000000	      0.00000000	      0.00000000	     -0.15987520	     -1.00825191	     -0.00000000
      0.18577008	      0.00000000	     -1.15262934	     -0.00000000	     -0.00000000	      0.00000000	     -0.00000000	     -0.57389417	     -0.84708478	      0.00000000	     -0.00000000	     -0.00000000	   -186.25799566	     -0.61091637	     -0.26672783	      0.00000000	     -0.00000000	      0.00000000	    172.78106664	      0.00000000	      0.00000000	      0.00000000	      0.00000000	      0.00000000	      0.00000000	     -0.15980789	     -1.01251457	      0.00000000
      0.18638955	      0.00000000	     -1.15748691	     -0.00000000	     -0.00000000	      0.00000000	     -0.00000000	     -0.57360827	     -0.85061001	      0.00000000	     -0.00000000	     -0.00000000	   -186.36544904	     -0.61075190	     -0.26786318	      0.00000000	     -0.00000000	      0.00000000	    172.81553790	      0.00000000	      0.00000000	      0.00000000	      0.00000000	      0.00000000	      0.00000000	     -0.15973910	     -1.01677377	     -0.00000000
      0.18700901	      0.00000000	     -1.16234083	     -0.00000000	     -0.00000000	      0.00000000	     -0.00000000	     -0.57331726	     -0.85413176	     -0.00000000	     -0.00000000	     -0.00000000	   -186.47235104	     -0.61058157	     -0.26899666	      0.00000000	     -0.00000000	      0.00000000	    172.84931493	      0.00000000	      0.00000000	      0.00000000	      0.00000000	      0.00000000	      0.00000000	     -0.15966887	     -1.02102952	     -0.00000000
      0.18762848	      0.00000000	     -1.16719111	     -0.00000000	     -0.00000000	      0.00000000	     -0.00000000	     -0.57302123	     -0.85765001	     -0.00000000	     -0.00000000	     -0.00000000	   -186.57872049	     -0.61040548	     -0.27012830	      0.00000000	     -0.00000000	      0.00000000	    172.88240720	      0.00000000	      0.00000000	      0.00000000	      0.00000000	      0.00000000	      0.00000000	     -0.15959720	     -1.02528184	     -0.00000000
      0.18824794	      0.00000000	     -1.17203779	     -0.00000000	     -0.00000000	      0.00000000	     -0.00000000	     -0.57272022	     -0.86116480	      0.00000000	     -0.00000000	     -0.00000000	   -186.68457566	     -0.61022369	     -0.27125810	      0.00000000	     -0.00000000	      0.00000000	    172.91482401	      0.00000000	      0.00000000	      0.00000000	      0.00000000	      0.00000000	      0.00000000	     -0.15952411	     -1.02953075	     -0.00000000
      0.18886740	      0.00000000	     -1.17688087	     -0.00000000	     -0.00000000	      0.00000000	     -0.00000000	     -0.57241429	     -0.86467613	      0.00000000	     -0.00000000	     -0.00000000	   -186.78993427	     -0.61003628	     -0.27238606	      0.00000000	     -0.00000000	      0.00000000	    172.94657443	      0.00000000	      0.00000000	      0.00000000	      0.00000000	      0.00000000	      0.00000000	     -0.15944963	     -1.03377627	      0.00000000
      0.18948687	      0.00000000	     -1.18172037	     -0.00000000	     -0.00000000	      0.00000000	     -0.00000000	     -0.57210349	     -0.86818400	      0.00000000	     -0.00000000	     -0.00000000	   -186.89481355	     -0.60984332	     -0.27351219	      0.00000000	     -0.00000000	      0.00000000	    172.97766740	      0.00000000	      0.00000000	      0.00000000	      0.00000000	      0.00000000	      0.00000000	     -0.15937376	     -1.03801840	      0.00000000
      0.19010633	      0.00000000	     -1.18655632	     -0.00000000	     -0.00000000	      0.00000000	     -0.00000000	     -0.57178787	     -0.87168843	      0.00000000	     -0.00000000	     -0.00000000	   -186.99923020	     -0.60964489	     -0.27463650	      0.00000000	     -0.00000000	      0.00000000	    173.00811164	      0.00000000	      0.00000000	      0.00000000	      0.00000000	      0.00000000	      0.00000000	     -0.15929652	     -1.04225717	      0.00000000
      0.19072579	      0.00000000	     -1.19138873	      0.00000000	     -0.00000000	      0.00000000	     -0.00000000	     -0.57146749	     -0.87518943	      0.00000000	     -0.00000000	     -0.00000000	   -187.10320046	     -0.60944104	     -0.27575898	      0.00000000	     -0.00000000	      0.00000000	    173.03791570	      0.00000000	      0.00000000	      0.00000000	      0.00000000	      0.00000000	      0.00000000	     -0.15921793	     -1.04649259	      0.00000000
      0.19128269	      0.00000000	     -1.19573001	     -0.00000000	     -0.00000000	      0.00000000	     -0.00000000	     -0.57117542	     -0.87833387	      0.00000000	     -0.00000000	     -0.00000000	   -187.19629625	     -0.60925329	     -0.27676661	      0.00000000	     -0.00000000	      0.00000000	    173.06413721	      0.00000000	      0.00000000	      0.00000000	      0.00000000	      0.00000000	      0.00000000	     -0.15914613	     -1.05029735	      0.00000000
      0.19183958	      0.00000000	     -1.20006845	     -0.00000000	     -0.00000000	      0.00000000	     -0.00000000	     -0.57087959	     -0.88147554	      0.00000000	     -0.00000000	     -0.00000000	   -187.28905922	     -0.60906119	     -0.27777271	      0.00000000	     -0.00000000	      0.00000000	    173.08988243	      0.00000000	      0.00000000	      0.00000000	      0.00000000	      0.00000000	      0.00000000	     -0.15907326	     -1.05409941	     -0.00000000
      0.19239647	      0.00000000	     -1.20440406	     -0.00000000	     -0.00000000	      0.00000000	     -0.00000000	     -0.57058002	     -0.88461446	      0.00000000	     -0.00000000	     -0.00000000	   -187.38149670	     -0.60886485	     -0.27877734	      0.00000000	     -0.00000000	      0.00000000	    173.11513226	      0.00000000	      0.00000000	      0.00000000	      0.00000000	      0.00000000	      0.00000000	     -0.15899933	     -1.05789880	      0.00000000
      0.19295337	      0.00000000	     -1.20873685	      0.00000000	     -0.00000000	      0.00000000	     -0.00000000	     -0.57027673	     -0.88775061	      0.00000000	     -0.00000000	     -0.00000000	   -187.47361888	     -0.60866431	     -0.27978052	      0.00000000	     -0.00000000	      0.00000000	    173.13988941	      0.00000000	      0.00000000	      0.00000000	      0.00000000	      0.00000000	      0.00000000	     -0.15892435	     -1.06169550	      0.00000000
      0.19351026	      0.00000000	     -1.21306683	     -0.00000000	     -0.00000000	      0.00000000	     -0.00000000	     -0.56996976	     -0.89088401	      0.00000000	     -0.00000000	     -0.00000000	   -187.56543607	     -0.60845962	     -0.28078224	      0.00000000	     -0.00000000	      0.00000000	    173.16415911	      0.00000000	      0.00000000	      0.00000000	      0.00000000	      0.00000000	      0.00000000	     -0.15884832	     -1.06548954	      0.00000000
      0.19406715	      0.00000000	     -1.21739400	     -0.00000000	     -0.00000000	      0.00000000	     -0.00000000	     -0.56965914	     -0.89401466	      0.00000000	     -0.00000000	     -0.00000000	   -187.65695840	     -0.60825082	     -0.28178251	      0.00000000	     -0.00000000	      0.00000000	    173.18794682	      0.00000000	      0.00000000	      0.00000000	      0.00000000	      0.00000000	      0.00000000	     -0.15877126	     -1.06928092	     -0.00000000
      0.19462404	      0.00000000	     -1.22171838	     -0.00000000	     -0.00000000	      0.00000000	     -0.00000000	     -0.56934489	     -0.89714256	      0.00000000	     -0.00000000	     -0.00000000	   -187.74819575	     -0.60803793	     -0.28278133	      0.00000000	     -0.00000000	      0.00000000	    173.21125791	      0.00000000	      0.00000000	      0.00000000	      0.00000000	      0.00000000	      0.00000000	     -0.15869317	     -1.07306965	     -0.00000000
      0.19518094	      0.00000000	     -1.22603996	     -0.00000000	     -0.00000000	      0.00000000	     -0.00000000	     -0.56902706	     -0.90026771	      0.00000000	     -0.00000000	     -0.00000000	   -187.83915781	     -0.60782100	     -0.28377870	      0.00000000	     -0.00000000	      0.00000000	    173.23409764	      0.00000000	      0.00000000	      0.00000000	      0.00000000	      0.00000000	      0.00000000	     -0.15861407	     -1.07685572	     -0.00000000
      0.19573783	      0.00000000	     -1.23035876	     -0.00000000	     -0.00000000	      0.00000000	     -0.00000000	     -0.56870566	     -0.90339013	     -0.00000000	     -0.00000000	     -0.00000000	   -187.92985402	     -0.60760007	     -0.28477462	      0.00000000	     -0.00000000	      0.00000000	    173.25647118	      0.00000000	      0.00000000	      0.00000000	      0.00000000	      0.00000000	      0.00000000	     -0.15853395	     -1.08063915	     -0.00000000
      0.19629472	      0.00000000	     -1.23467479	     -0.00000000	     -0.00000000	      0.00000000	     -0.00000000	     -0.56838072	     -0.90650979	     -0.00000000	     -0.00000000	     -0.00000000	   -188.02029365	     -0.60737515	     -0.28576910	      0.00000000	     -0.00000000	      0.00000000	    173.27838355	      0.00000000	      0.00000000	      0.00000000	      0.00000000	      0.00000000	      0.00000000	     -0.15845284	     -1.08441994	     -0.00000000
      0.19685162	      0.00000000	     -1.23898804	     -0.00000000	     -0.00000000	      0.00000000	     -0.00000000	     -0.56805227	     -0.90962672	     -0.00000000	     -0.00000000	     -0.00000000	   -188.11048577	     -0.60714630	     -0.28676214	      0.00000000	     -0.00000000	      0.00000000	    173.29983971	      0.00000000	      0.00000000	      0.00000000	      0.00000000	      0.00000000	      0.00000000	     -0.15837073	     -1.08819810	     -0.00000000
      0.19740851	      0.00000000	     -1.24329852	     -0.00000000	     -0.00000000	      0.00000000	     -0.00000000	     -0.56772033	     -0.91274091	     -0.00000000	     -0.00000000	     -0.00000000	   -188.20043926	     -0.60691354	     -0.28775373	      0.00000000	     -0.00000000	      0.00000000	    173.32084446	      0.00000000	      0.00000000	      0.00000000	      0.00000000	      0.00000000	      0.00000000	     -0.15828763	     -1.09197362	     -0.00000000
      0.19796540	      0.00000000	     -1.24760625	     -0.00000000	     -0.00000000	      0.00000000	     -0.00000000	     -0.56738494	     -0.91585236	     -0.00000000	     -0.00000000	     -0.00000000	   -188.29016284	     -0.60667690	     -0.28874387	      0.00000000	     -0.00000000	      0.00000000	    173.34140254	      0.00000000	      0.00000000	      0.00000000	      0.00000000	      0.00000000	      0.00000000	     -0.15820356	     -1.09574651	     -0.00000000
      0.19852229	      0.00000000	     -1.25191121	     -0.00000000	     -0.00000000	      0.00000000	     -0.00000000	     -0.56704611	     -0.91896106	     -0.00000000	     -0.00000000	     -0.00000000	   -188.37966503	     -0.60643642	     -0.28973258	     -0.00000000	     -0.00000000	      0.00000000	    173.36151853	      0.00000000	      0.00000000	      0.00000000	      0.00000000	      0.00000000	      0.00000000	     -0.15811852	     -1.09951678	     -0.00000000
      0.19907919	      0.00000000	     -1.25621342	     -0.00000000	     -0.00000000	      0.00000000	     -0.00000000	     -0.56670388	     -0.92206703	     -0.00000000	     -0.00000000	     -0.00000000	   -188.46895422	     -0.60619211	     -0.29071984	     -0.00000000	     -0.00000000	      0.00000000	    173.38119696	      0.00000000	      0.00000000	      0.00000000	      0.00000000	      0.00000000	      0.00000000	     -0.15803251	     -1.10328443	     -0.00000000
      0.19939680	      0.00000000	     -1.25866586	     -0.00000000	     -0.00000000	      0.00000000	     -0.00000000	     -0.56650716	     -0.92383723	     -0.00000000	     -0.00000000	     -0.00000000	   -188.51978170	     -0.60605116	     -0.29128233	     -0.00000000	     -0.00000000	      0.00000000	    173.39219160	      0.00000000	      0.00000000	      0.00000000	      0.00000000	      0.00000000	      0.00000000	     -0.15798303	     -1.10543206	     -0.00000000
      0.19955510	      0.00000000	     -1.25988784	     -0.00000000	     -0.00000000	      0.00000000	     -0.00000000	     -0.56640870	     -0.92471919	     -0.00000000	     -0.00000000	     -0.00000000	   -188.54509144	     -0.60598043	     -0.29156248	      0.00000000	     -0.00000000	      0.00000000	    173.39762819	      0.00000000	      0.00000000	      0.00000000	      0.00000000	      0.00000000	      0.00000000	     -0.15795825	     -1.10650214	     -0.00000000
      0.19971340	      0.00000000	     -1.26110961	     -0.00000000	     -0.00000000	      0.00000000	     -0.00000000	     -0.56630998	     -0.92560092	     -0.00000000	     -0.00000000	     -0.00000000	   -188.57038565	     -0.60590938	     -0.29184252	      0.00000000	     -0.00000000	      0.00000000	    173.40303359	      0.00000000	      0.00000000	      0.00000000	      0.00000000	      0.00000000	      0.00000000	     -0.15793340	     -1.10757201	     -0.00000000
      0.20024971	      0.00000000	     -1.26524719	     -0.00000000	     -0.00000000	      0.00000000	     -0.00000000	     -0.56597352	     -0.92858648	     -0.00000000	     -0.00000000	     -0.00000000	   -188.65597040	     -0.60566632	     -0.29279027	     -0.00000000	     -0.00000000	      0.00000000	    173.42114137	      0.00000000	      0.00000000	      0.00000000	      0.00000000	      0.00000000	      0.00000000	     -0.15784862	     -1.11119505	     -0.00000000
      0.20078602	      0.00000000	     -1.26938223	     -0.00000000	     -0.00000000	      0.00000000	     -0.00000000	     -0.56563396	     -0.93156950	     -0.00000000	     -0.00000000	     -0.00000000	   -188.74137992	     -0.60541983	     -0.29373671	     -0.00000000	     -0.00000000	      0.00000000	    173.43884314	      0.00000000	      0.00000000	      0.00000000	      0.00000000	      0.00000000	      0.00000000	     -0.15776296	     -1.11481566	     -0.00000000
      0.20132233	      0.00000000	     -1.27351473	     -0.00000000	     -0.00000000	      0.00000000	     -0.00000000	     -0.56529134	     -0.93454999	     -0.00000000	     -0.00000000	     -0.00000000	   -188.82662749	     -0.60516985	     -0.29468175	      0.00000000	     -0.00000000	      0.00000000	    173.45618207	      0.00000000	      0.00000000	      0.00000000	      0.00000000	      0.00000000	      0.00000000	     -0.15767644	     -1.11843386	     -0.00000000
      0.20185864	      0.00000000	     -1.27764473	     -0.00000000	     -0.00000000	      0.00000000	     -0.00000000	     -0.56494569	     -0.93752794	     -0.00000000	     -0.00000000	     -0.00000000	   -188.91172378	     -0.60491638	     -0.29562538	      0.00000000	     -0.00000000	      0.00000000	    173.47317874	      0.00000000	      0.00000000	      0.00000000	      0.00000000	      0.00000000	      0.00000000	     -0.15758905	     -1.12204965	     -0.00000000
      0.20239494	      0.00000000	     -1.28177223	     -0.00000000	     -0.00000000	      0.00000000	     -0.00000000	     -0.56459704	     -0.94050336	     -0.00000000	     -0.00000000	     -0.00000000	   -188.99667931	     -0.60465942	     -0.29656756	      0.00000000	     -0.00000000	      0.00000000	    173.48985026	      0.00000000	      0.00000000	      0.00000000	      0.00000000	      0.00000000	      0.00000000	     -0.15750081	     -1.12566304	     -0.00000000
      0.20293125	      0.00000000	     -1.28589725	     -0.00000000	     -0.00000000	      0.00000000	     -0.00000000	     -0.56424542	     -0.94347626	     -0.00000000	     -0.00000000	     -0.00000000	   -189.08150472	     -0.60439899	     -0.29750826	      0.00000000	     -0.00000000	      0.00000000	    173.50621258	      0.00000000	      0.00000000	      0.00000000	      0.00000000	      0.00000000	      0.00000000	     -0.15741171	     -1.12927405	     -0.00000000
      0.20346756	      0.00000000	     -1.29001981	     -0.00000000	     -0.00000000	      0.00000000	     -0.00000000	     -0.56389086	     -0.94644665	     -0.00000000	     -0.00000000	     -0.00000000	   -189.16621075	     -0.60413508	     -0.29844748	      0.00000000	     -0.00000000	      0.00000000	    173.52228087	      0.00000000	      0.00000000	      0.00000000	      0.00000000	      0.00000000	      0.00000000	     -0.15732177	     -1.13288269	     -0.00000000
      0.20400387	      0.00000000	     -1.29413994	     -0.00000000	     -0.00000000	      0.00000000	     -0.00000000	     -0.56353340	     -0.94941454	     -0.00000000	     -0.00000000	     -0.00000000	   -189.25080821	     -0.60386772	     -0.29938520	      0.00000000	     -0.00000000	      0.00000000	    173.53806962	      0.00000000	      0.00000000	      0.00000000	      0.00000000	      0.00000000	      0.00000000	     -0.15723099	     -1.13648899	     -0.00000000
      0.20454018	      0.00000000	     -1.29825767	     -0.00000000	     -0.00000000	      0.00000000	     -0.00000000	     -0.56317306	     -0.95237995	     -0.00000000	     -0.00000000	     -0.00000000	   -189.33530799	     -0.60359692	     -0.30032140	     -0.00000000	     -0.00000000	      0.00000000	    173.55359264	      0.00000000	      0.00000000	      0.00000000	      0.00000000	      0.00000000	      0.00000000	     -0.15713938	     -1.14009296	     -0.00000000
      0.20507649	      0.00000000	     -1.30237302	     -0.00000000	     -0.00000000	      0.00000000	     -0.00000000	     -0.56280986	     -0.95534289	     -0.00000000	     -0.00000000	     -0.00000000	   -189.41972101	     -0.60332269	     -0.30125606	      0.00000000	     -0.00000000	      0.00000000	    173.56886319	      0.00000000	      0.00000000	      0.00000000	      0.00000000	      0.00000000	      0.00000000	     -0.15704695	     -1.14369462	     -0.00000000
      0.20561279	      0.00000000	     -1.30648602	     -0.00000000	     -0.00000000	      0.00000000	     -0.00000000	     -0.56244386	     -0.95830337	     -0.00000000	     -0.00000000	     -0.00000000	   -189.50405819	     -0.60304507	     -0.30218918	     -0.00000000	     -0.00000000	      0.00000000	    173.58389396	      0.00000000	      0.00000000	      0.00000000	      0.00000000	      0.00000000	      0.00000000	     -0.15695370	     -1.14729400	     -0.00000000
      0.20614910	      0.00000000	     -1.31059670	     -0.00000000	     -0.00000000	      0.00000000	     -0.00000000	     -0.56207506	     -0.96126143	     -0.00000000	     -0.00000000	     -0.00000000	   -189.58833046	     -0.60276406	     -0.30312075	     -0.00000000	     -0.00000000	      0.00000000	    173.59869714	      0.00000000	      0.00000000	      0.00000000	      0.00000000	      0.00000000	      0.00000000	     -0.15685964	     -1.15089111	     -0.00000000
      0.20668541	      0.00000000	     -1.31470510	     -0.00000000	     -0.00000000	      0.00000000	     -0.00000000	     -0.56170351	     -0.96421706	     -0.00000000	     -0.00000000	     -0.00000000	   -189.67254874	     -0.60247969	     -0.30405076	     -0.00000000	     -0.00000000	      0.00000000	    173.61328447	      0.00000000	      0.00000000	      0.00000000	      0.00000000	      0.00000000	      0.00000000	     -0.15676479	     -1.15448600	     -0.00000000
      0.20722172	      0.00000000	     -1.31881125	     -0.00000000	     -0.00000000	      0.00000000	     -0.00000000	     -0.56132924	     -0.96717030	     -0.00000000	     -0.00000000	     -0.00000000	   -189.75672392	     -0.60219198	     -0.30497920	      0.00000000	     -0.00000000	      0.00000000	    173.62766723	      0.00000000	      0.00000000	      0.00000000	      0.00000000	      0.00000000	      0.00000000	     -0.15666914	     -1.15807868	     -0.00000000
      0.20775803	      0.00000000	     -1.32291517	     -0.00000000	     -0.00000000	      0.00000000	     -0.00000000	     -0.56095226	     -0.97012117	     -0.00000000	     -0.00000000	     -0.00000000	   -189.84086684	     -0.60190096	     -0.30590606	      0.00000000	     -0.00000000	      0.00000000	    173.64185633	      0.00000000	      0.00000000	      0.00000000	      0.00000000	      0.00000000	      0.00000000	     -0.15657270	     -1.16166919	     -0.00000000
      0.20829434	      0.00000000	     -1.32701692	     -0.00000000	     -0.00000000	      0.00000000	     -0.00000000	     -0.56057262	     -0.97306968	     -0.00000000	     -0.00000000	     -0.00000000	   -189.92498830	     -0.60160664	     -0.30683134	      0.00000000	     -0.00000000	      0.00000000	    173.65586228	      0.00000000	      0.00000000	      0.00000000	      0.00000000	      0.00000000	      0.00000000	     -0.15647549	     -1.16525755	     -0.00000000
      0.20883065	      0.00000000	     -1.33111652	     -0.00000000	     -0.00000000	      0.00000000	     -0.00000000	     -0.56019034	     -0.97601587	     -0.00000000	     -0.00000000	     -0.00000000	   -190.00909904	     -0.60130906	     -0.30775505	     -0.00000000	     -0.00000000	      0.00000000	    173.66969526	      0.00000000	      0.00000000	      0.00000000	      0.00000000	      0.00000000	      0.00000000	     -0.15637750	     -1.16884379	     -0.00000000
      0.20936695	      0.00000000	     -1.33521401	     -0.00000000	     -0.00000000	      0.00000000	     -0.00000000	     -0.55980544	     -0.97895974	     -0.00000000	     -0.00000000	     -0.00000000	   -190.09320975	     -0.60100824	     -0.30867716	     -0.00000000	     -0.00000000	      0.00000000	    173.68336513	      0.00000000	      0.00000000	      0.00000000	      0.00000000	      0.00000000	      0.00000000	     -0.15627876	     -1.17242795	     -0.00000000
      0.20990326	      0.00000000	     -1.33930943	     -0.00000000	     -0.00000000	      0.00000000	     -0.00000000	     -0.55941797	     -0.98190133	     -0.00000000	     -0.00000000	     -0.00000000	   -190.17733105	     -0.60070420	     -0.30959769	     -0.00000000	     -0.00000000	      0.00000000	    173.69688145	      0.00000000	      0.00000000	      0.00000000	      0.00000000	      0.00000000	      0.00000000	     -0.15617926	     -1.17601006	     -0.00000000
      0.21043957	      0.00000000	     -1.34340283	     -0.00000000	     -0.00000000	      0.00000000	     -0.00000000	     -0.55902794	     -0.98484067	     -0.00000000	     -0.00000000	     -0.00000000	   -190.26147347	     -0.60039697	     -0.31051663	     -0.00000000	     -0.00000000	      0.00000000	    173.71025350	      0.00000000	      0.00000000	      0.00000000	      0.00000000	      0.00000000	      0.00000000	     -0.15607901	     -1.17959014	     -0.00000000
      0.21097588	      0.00000000	     -1.34749423	     -0.00000000	     -0.00000000	      0.00000000	     -0.00000000	     -0.55863538	     -0.98777777	     -0.00000000	     -0.00000000	     -0.00000000	   -190.34564750	     -0.60008658	     -0.31143398	     -0.00000000	     -0.00000000	      0.00000000	    173.72349031	      0.00000000	      0.00000000	      0.00000000	      0.00000000	      0.00000000	      0.00000000	     -0.15597802	     -1.18316824	     -0.00000000
      0.21151219	      0.00000000	     -1.35158369	     -0.00000000	     -0.00000000	      0.00000000	     -0.00000000	     -0.55824032	     -0.99071266	     -0.00000000	     -0.00000000	     -0.00000000	   -190.42986351	     -0.59977305	     -0.31234974	     -0.00000000	     -0.00000000	      0.00000000	    173.73660066	      0.00000000	      0.00000000	      0.00000000	      0.00000000	      0.00000000	      0.00000000	     -0.15587629	     -1.18674439	     -0.00000000
      0.21204850	      0.00000000	     -1.35567124	     -0.00000000	     -0.00000000	      0.00000000	     -0.00000000	     -0.55784279	     -0.99364537	     -0.00000000	     -0.00000000	     -0.00000000	   -190.51413182	     -0.59945640	     -0.31326391	      0.00000000	     -0.00000000	      0.00000000	    173.74959312	      0.00000000	      0.00000000	      0.00000000	      0.00000000	      0.00000000	      0.00000000	     -0.15577384	     -1.19031862	     -0.00000000
      0.21258481	      0.00000000	     -1.35975692	     -0.00000000	     -0.00000000	      0.00000000	     -0.00000000	     -0.55744281	     -0.99657593	     -0.00000000	     -0.00000000	     -0.00000000	   -190.59846267	     -0.59913666	     -0.31417650	      0.00000000	     -0.00000000	      0.00000000	    173.76247604	      0.00000000	      0.00000000	      0.00000000	      0.00000000	      0.00000000	      0.00000000	     -0.15567067	     -1.19389097	     -0.00000000
      0.21312111	      0.00000000	     -1.36384078	     -0.00000000	     -0.00000000	      0.00000000	     -0.00000000	     -0.55704040	     -0.99950436	     -0.00000000	     -0.00000000	     -0.00000000	   -190.68286619	     -0.59881386	     -0.31508750	      0.00000000	     -0.00000000	      0.00000000	    173.77525757	      0.00000000	      0.00000000	      0.00000000	      0.00000000	      0.00000000	      0.00000000	     -0.15556679	     -1.19746147	     -0.00000000
      0.21365742	      0.00000000	     -1.36792286	     -0.00000000	     -0.00000000	      0.00000000	     -0.00000000	     -0.55663560	     -1.00243070	     -0.00000000	     -0.00000000	     -0.00000000	   -190.76735245	     -0.59848802	     -0.31599692	     -0.00000000	     -0.00000000	      0.00000000	    173.78794571	      0.00000000	      0.00000000	      0.00000000	      0.00000000	      0.00000000	      0.00000000	     -0.15546221	     -1.20103017	     -0.00000000
      0.21419373	      0.00000000	     -1.37200320	     -0.00000000	     -0.00000000	      0.00000000	     -0.00000000	     -0.55622843	     -1.00535496	     -0.00000000	     -0.00000000	     -0.00000000	   -190.85193144	     -0.59815916	     -0.31690476	     -0.00000000	     -0.00000000	      0.00000000	    173.80054825	      0.00000000	      0.00000000	      0.00000000	      0.00000000	      0.00000000	      0.00000000	     -0.15535692	     -1.20459709	     -0.00000000
      0.21473004	      0.00000000	     -1.37608185	     -0.00000000	     -0.00000000	      0.00000000	     -0.00000000	     -0.55581891	     -1.00827718	     -0.00000000	     -0.00000000	     -0.00000000	   -190.93661304	     -0.59782732	     -0.31781102	     -0.00000000	     -0.00000000	      0.00000000	    173.81307283	      0.00000000	      0.00000000	      0.00000000	      0.00000000	      0.00000000	      0.00000000	     -0.15525094	     -1.20816227	     -0.00000000
      0.21526635	      0.00000000	     -1.38015885	     -0.00000000	     -0.00000000	      0.00000000	     -0.00000000	     -0.55540707	     -1.01119739	     -0.00000000	     -0.00000000	     -0.00000000	   -191.02140707	     -0.59749251	     -0.31871571	     -0.00000000	     -0.00000000	      0.00000000	    173.82552696	      0.00000000	      0.00000000	      0.00000000	      0.00000000	      0.00000000	      0.00000000	     -0.15514428	     -1.21172576	     -0.00000000
      0.21580266	      0.00000000	     -1.38423425	     -0.00000000	     -0.00000000	      0.00000000	     -0.00000000	     -0.55499293	     -1.01411562	     -0.00000000	     -0.00000000	     -0.00000000	   -191.10632326	     -0.59715476	     -0.31961883	     -0.00000000	     -0.00000000	      0.00000000	    173.83791799	      0.00000000	      0.00000000	      0.00000000	      0.00000000	      0.00000000	      0.00000000	     -0.15503694	     -1.21528759	     -0.00000000
      0.21633897	      0.00000000	     -1.38830809	     -0.00000000	     -0.00000000	      0.00000000	     -0.00000000	     -0.55457651	     -1.01703189	     -0.00000000	     -0.00000000	     -0.00000000	   -191.19137125	     -0.59681409	     -0.32052039	     -0.00000000	     -0.00000000	      0.00000000	    173.85025311	      0.00000000	      0.00000000	      0.00000000	      0.00000000	      0.00000000	      0.00000000	     -0.15492893	     -1.21884780	     -0.00000000
      0.21687527	      0.00000000	     -1.39238041	     -0.00000000	     -0.00000000	      0.00000000	     -0.00000000	     -0.55415784	     -1.01994624	     -0.00000000	     -0.00000000	     -0.00000000	   -191.27656061	     -0.59647052	     -0.32142039	     -0.00000000	     -0.00000000	      0.00000000	    173.86253943	      0.00000000	      0.00000000	      0.00000000	      0.00000000	      0.00000000	      0.00000000	     -0.15482025	     -1.22240642	     -0.00000000
      0.21741158	      0.00000000	     -1.39645127	     -0.00000000	     -0.00000000	      0.00000000	     -0.00000000	     -0.55373694	     -1.02285869	     -0.00000000	     -0.00000000	     -0.00000000	   -191.36190082	     -0.59612409	     -0.32231884	     -0.00000000	     -0.00000000	      0.00000000	    173.87478389	      0.00000000	      0.00000000	      0.00000000	      0.00000000	      0.00000000	      0.00000000	     -0.15471092	     -1.22596351	     -0.00000000
      0.21794789	      0.00000000	     -1.40052071	     -0.00000000	     -0.00000000	      0.00000000	     -0.00000000	     -0.55331382	     -1.02576928	     -0.00000000	     -0.00000000	     -0.00000000	   -191.44740126	     -0.59577481	     -0.32321573	     -0.00000000	     -0.00000000	      0.00000000	    173.88699333	      0.00000000	      0.00000000	      0.00000000	      0.00000000	      0.00000000	      0.00000000	     -0.15460092	     -1.22951909	     -0.00000000
      0.21848420	      0.00000000	     -1.40458877	     -0.00000000	     -0.00000000	      0.00000000	     -0.00000000	     -0.55288852	     -1.02867804	     -0.00000000	     -0.00000000	     -0.00000000	   -191.53307128	     -0.59542270	     -0.32411108	     -0.00000000	     -0.00000000	      0.00000000	    173.89917446	      0.00000000	      0.00000000	      0.00000000	      0.00000000	      0.00000000	      0.00000000	     -0.15449029	     -1.23307321	     -0.00000000
      0.21902051	      0.00000000	     -1.40865551	     -0.00000000	     -0.00000000	     -0.00000000	     -0.00000000	     -0.55246106	     -1.03158500	     -0.00000000	     -0.00000000	     -0.00000000	   -191.61892008	     -0.59506779	     -0.32500489	     -0.00000000	     -0.00000000	      0.00000000	    173.91133389	      0.00000000	      0.00000000	      0.00000000	      0.00000000	      0.00000000	      0.00000000	     -0.15437901	     -1.23662590	     -0.00000000
      0.21955682	      0.00000000	     -1.41272096	     -0.00000000	     -0.00000000	     -0.00000000	     -0.00000000	     -0.55203145	     -1.03449018	     -0.00000000	     -0.00000000	     -0.00000000	   -191.70495685	     -0.59471009	     -0.32589717	     -0.00000000	     -0.00000000	      0.00000000	    173.92347810	      0.00000000	      0.00000000	      0.00000000	      0.00000000	      0.00000000	      0.00000000	     -0.15426709	     -1.24017721	     -0.00000000
      0.22009312	      0.00000000	     -1.41678518	     -0.00000000	     -0.00000000	     -0.00000000	     -0.00000000	     -0.55159971	     -1.03739363	     -0.00000000	     -0.00000000	     -0.00000000	   -191.79119064	     -0.59434964	     -0.32678793	     -0.00000000	     -0.00000000	      0.00000000	    173.93561347	      0.00000000	      0.00000000	      0.00000000	      0.00000000	      0.00000000	      0.00000000	     -0.15415454	     -1.24372717	     -0.00000000
      0.22062943	      0.00000000	     -1.42084822	     -0.00000000	     -0.00000000	     -0.00000000	     -0.00000000	     -0.55116587	     -1.04029537	     -0.00000000	     -0.00000000	     -0.00000000	   -191.87763046	     -0.59398644	     -0.32767716	     -0.00000000	     -0.00000000	      0.00000000	    173.94774624	      0.00000000	      0.00000000	      0.00000000	      0.00000000	      0.00000000	      0.00000000	     -0.15404137	     -1.24727584	     -0.00000000
      0.22116574	      0.00000000	     -1.42491011	     -0.00000000	     -0.00000000	     -0.00000000	     -0.00000000	     -0.55072994	     -1.04319543	     -0.00000000	     -0.00000000	     -0.00000000	   -191.96428523	     -0.59362052	     -0.32856488	     -0.00000000	     -0.00000000	      0.00000000	    173.95988255	      0.00000000	      0.00000000	      0.00000000	      0.00000000	      0.00000000	      0.00000000	     -0.15392758	     -1.25082324	     -0.00000000
      0.22170205	      0.00000000	     -1.42897092	     -0.00000000	     -0.00000000	     -0.00000000	     -0.00000000	     -0.55029195	     -1.04609385	     -0.00000000	     -0.00000000	     -0.00000000	   -192.05116377	     -0.59325191	     -0.32945109	     -0.00000000	     -0.00000000	      0.00000000	    173.97202844	      0.00000000	      0.00000000	      0.00000000	      0.00000000	      0.00000000	      0.00000000	     -0.15381317	     -1.25436943	     -0.00000000
      0.22223836	      0.00000000	     -1.43303069	     -0.00000000	     -0.00000000	     -0.00000000	     -0.00000000	     -0.54985191	     -1.04899065	     -0.00000000	     -0.00000000	     -0.00000000	   -192.13827485	     -0.59288061	     -0.33033580	     -0.00000000	     -0.00000000	      0.00000000	    173.98418978	      0.00000000	      0.00000000	      0.00000000	      0.00000000	      0.00000000	      0.00000000	     -0.15369816	     -1.25791443	     -0.00000000
      0.22277467	      0.00000000	     -1.43708946	     -0.00000000	     -0.00000000	     -0.00000000	     -0.00000000	     -0.54940984	     -1.05188588	     -0.00000000	     -0.00000000	     -0.00000000	   -192.22562713	     -0.59250665	     -0.33121902	     -0.00000000	     -0.00000000	      0.00000000	    173.99637237	      0.00000000	      0.00000000	      0.00000000	      0.00000000	      0.00000000	      0.00000000	     -0.15358254	     -1.26145830	     -0.00000000
      0.22331098	      0.00000000	     -1.44114729	     -0.00000000	     -0.00000000	     -0.00000000	     -0.00000000	     -0.54896576	     -1.05477956	     -0.00000000	     -0.00000000	     -0.00000000	   -192.31322922	     -0.59213005	     -0.33210075	     -0.00000000	     -0.00000000	      0.00000000	    174.00858185	      0.00000000	      0.00000000	      0.00000000	      0.00000000	      0.00000000	      0.00000000	     -0.15346632	     -1.26500108	     -0.00000000
      0.22384728	      0.00000000	     -1.44520422	     -0.00000000	     -0.00000000	     -0.00000000	     -0.00000000	     -0.54851969	     -1.05767172	     -0.00000000	     -0.00000000	     -0.00000000	   -192.40108961	     -0.59175082	     -0.33298100	     -0.00000000	     -0.00000000	      0.00000000	    174.02082372	      0.00000000	      0.00000000	      0.00000000	      0.00000000	      0.00000000	      0.00000000	     -0.15334951	     -1.26854280	     -0.00000000
      0.22438359	      0.00000000	     -1.44926031	     -0.00000000	     -0.00000000	     -0.00000000	     -0.00000000	     -0.54807164	     -1.06056240	     -0.00000000	     -0.00000000	     -0.00000000	   -192.48921674	     -0.59136899	     -0.33385978	     -0.00000000	     -0.00000000	      0.00000000	    174.03310337	      0.00000000	      0.00000000	      0.00000000	      0.00000000	      0.00000000	      0.00000000	     -0.15323211	     -1.27208351	     -0.00000000
      0.22491990	      0.00000000	     -1.45331560	     -0.00000000	     -0.00000000	     -0.00000000	     -0.00000000	     -0.54762163	     -1.06345163	     -0.00000000	     -0.00000000	     -0.00000000	   -192.57761894	     -0.59098457	     -0.33473710	     -0.00000000	     -0.00000000	      0.00000000	    174.04542600	      0.00000000	      0.00000000	      0.00000000	      0.00000000	      0.00000000	      0.00000000	     -0.15311413	     -1.27562325	     -0.00000000
      0.22545621	      0.00000000	     -1.45737014	     -0.00000000	     -0.00000000	     -0.00000000	     -0.00000000	     -0.54716968	     -1.06633945	     -0.00000000	     -0.00000000	     -0.00000000	   -192.66630446	     -0.59059758	     -0.33561297	     -0.00000000	     -0.00000000	      0.00000000	    174.05779671	      0.00000000	      0.00000000	      0.00000000	      0.00000000	      0.00000000	      0.00000000	     -0.15299556	     -1.27916206	     -0.00000000
      0.22599252	      0.00000000	     -1.46142398	     -0.00000000	     -0.00000000	     -0.00000000	     -0.00000000	     -0.54671580	     -1.06922588	     -0.00000000	     -0.00000000	     -0.00000000	   -192.75528148	     -0.59020804	     -0.33648739	     -0.00000000	     -0.00000000	      0.00000000	    174.07022041	      0.00000000	      0.00000000	      0.00000000	      0.00000000	      0.00000000	      0.00000000	     -0.15287642	     -1.28269999	     -0.00000000
      0.22652883	      0.00000000	     -1.46547717	     -0.00000000	     -0.00000000	     -0.00000000	     -0.00000000	     -0.54626001	     -1.07211095	     -0.00000000	     -0.00000000	     -0.00000000	   -192.84455806	     -0.58981597	     -0.33736037	     -0.00000000	     -0.00000000	      0.00000000	    174.08270184	      0.00000000	      0.00000000	      0.00000000	      0.00000000	      0.00000000	      0.00000000	     -0.15275671	     -1.28623708	     -0.00000000
      0.22706514	      0.00000000	     -1.46952976	     -0.00000000	     -0.00000000	     -0.00000000	     -0.00000000	     -0.54580232	     -1.07499471	     -0.00000000	     -0.00000000	     -0.00000000	   -192.93414218	     -0.58942137	     -0.33823192	     -0.00000000	     -0.00000000	      0.00000000	    174.09524557	      0.00000000	      0.00000000	      0.00000000	      0.00000000	      0.00000000	      0.00000000	     -0.15263643	     -1.28977337	     -0.00000000
      0.22760144	      0.00000000	     -1.47358180	     -0.00000000	     -0.00000000	     -0.00000000	     -0.00000000	     -0.54534275	     -1.07787719	     -0.00000000	     -0.00000000	     -0.00000000	   -193.02404174	     -0.58902428	     -0.33910206	     -0.00000000	     -0.00000000	      0.00000000	    174.10785601	      0.00000000	      0.00000000	      0.00000000	      0.00000000	      0.00000000	      0.00000000	     -0.15251559	     -1.29330890	     -0.00000000
      0.22813775	      0.00000000	     -1.47763333	     -0.00000000	     -0.00000000	     -0.00000000	     -0.00000000	     -0.54488131	     -1.08075841	     -0.00000000	     -0.00000000	     -0.00000000	   -193.11426451	     -0.58862470	     -0.33997078	     -0.00000000	     -0.00000000	      0.00000000	    174.12053735	      0.00000000	      0.00000000	      0.00000000	      0.00000000	      0.00000000	      0.00000000	     -0.15239420	     -1.29684371	     -0.00000000
      0.22867406	      0.00000000	     -1.48168441	     -0.00000000	     -0.00000000	     -0.00000000	     -0.00000000	     -0.54441802	     -1.08363841	     -0.00000000	     -0.00000000	     -0.00000000	   -193.20481819	     -0.58822265	     -0.34083811	     -0.00000000	     -0.00000000	      0.00000000	    174.13329360	      0.00000000	      0.00000000	      0.00000000	      0.00000000	      0.00000000	      0.00000000	     -0.15227224	     -1.30037785	     -0.00000000
      0.22921037	      0.00000000	     -1.48573509	     -0.00000000	     -0.00000000	     -0.00000000	     -0.00000000	     -0.54395289	     -1.08651722	     -0.00000000	     -0.00000000	     -0.00000000	   -193.29571037	     -0.58781814	     -0.34170404	     -0.00000000	     -0.00000000	      0.00000000	    174.14612856	      0.00000000	      0.00000000	      0.00000000	      0.00000000	      0.00000000	      0.00000000	     -0.15214974	     -1.30391137	     -0.00000000
      0.22974668	      0.00000000	     -1.48978541	     -0.00000000	     -0.00000000	     -0.00000000	     -0.00000000	     -0.54348593	     -1.08939488	     -0.00000000	     -0.00000000	     -0.00000000	   -193.38694852	     -0.58741120	     -0.34256860	     -0.00000000	     -0.00000000	      0.00000000	    174.15904582	      0.00000000	      0.00000000	      0.00000000	      0.00000000	      0.00000000	      0.00000000	     -0.15202669	     -1.30744429	     -0.00000000
      0.23028299	      0.00000000	     -1.49383542	     -0.00000000	      0.00000000	     -0.00000000	     -0.00000000	     -0.54301715	     -1.09227142	     -0.00000000	     -0.00000000	     -0.00000000	   -193.47854003	     -0.58700183	     -0.34343178	     -0.00000000	      0.00000000	      0.00000000	    174.17204875	      0.00000000	      0.00000000	      0.00000000	      0.00000000	      0.00000000	      0.00000000	     -0.15190309	     -1.31097666	     -0.00000000
      0.23081930	      0.00000000	     -1.49788517	     -0.00000000	      0.00000000	     -0.00000000	     -0.00000000	     -0.54254657	     -1.09514686	     -0.00000000	     -0.00000000	     -0.00000000	   -193.57049216	     -0.58659006	     -0.34429361	     -0.00000000	      0.00000000	      0.00000000	    174.18514048	      0.00000000	      0.00000000	      0.00000000	      0.00000000	      0.00000000	      0.00000000	     -0.15177895	     -1.31450853	     -0.00000000
      0.23135560	      0.00000000	     -1.50193471	     -0.00000000	      0.00000000	     -0.00000000	     -0.00000000	     -0.54207420	     -1.09802125	     -0.00000000	      0.00000000	     -0.00000000	   -193.66281206	     -0.58617589	     -0.34515409	     -0.00000000	      0.00000000	      0.00000000	    174.19832394	      0.00000000	      0.00000000	      0.00000000	      0.00000000	      0.00000000	      0.00000000	     -0.15165428	     -1.31803994	     -0.00000000
      0.23189191	      0.00000000	     -1.50598408	     -0.00000000	      0.00000000	     -0.00000000	     -0.00000000	     -0.54160005	     -1.10089460	     -0.00000000	      0.00000000	     -0.00000000	   -193.75550678	     -0.58575934	     -0.34601323	     -0.00000000	      0.00000000	      0.00000000	    174.21160179	      0.00000000	      0.00000000	      0.00000000	      0.00000000	      0.00000000	      0.00000000	     -0.15152908	     -1.32157092	     -0.00000000
      0.23242822	      0.00000000	     -1.51003334	     -0.00000000	      0.00000000	     -0.00000000	     -0.00000000	     -0.54112412	     -1.10376697	     -0.00000000	      0.00000000	     -0.00000000	   -193.84858324	     -0.58534043	     -0.34687105	     -0.00000000	      0.00000000	      0.00000000	    174.22497645	      0.00000000	      0.00000000	      0.00000000	      0.00000000	      0.00000000	      0.00000000	     -0.15140334	     -1.32510153	     -0.00000000
      0.23296453	      0.00000000	     -1.51408252	     -0.00000000	      0.00000000	     -0.00000000	     -0.00000000	     -0.54064644	     -1.10663836	     -0.00000000	      0.00000000	     -0.00000000	   -193.94204825	     -0.58491916	     -0.34772756	     -0.00000000	      0.00000000	      0.00000000	    174.23845010	      0.00000000	      0.00000000	      0.00000000	      0.00000000	      0.00000000	      0.00000000	     -0.15127708	     -1.32863179	     -0.00000000
      0.23350084	      0.00000000	     -1.51813168	     -0.00000000	      0.00000000	     -0.00000000	     -0.00000000	     -0.54016700	     -1.10950883	     -0.00000000	      0.00000000	     -0.00000000	   -194.03590850	     -0.58449556	     -0.34858276	     -0.00000000	      0.00000000	      0.00000000	    174.25202468	      0.00000000	      0.00000000	      0.00000000	      0.00000000	      0.00000000	      0.00000000	     -0.15115029	     -1.33216174	     -0.00000000
      0.23403715	      0.00000000	     -1.52218087	     -0.00000000	      0.00000000	     -0.00000000	     -0.00000000	     -0.53968582	     -1.11237839	     -0.00000000	      0.00000000	     -0.00000000	   -194.13017055	     -0.58406964	     -0.34943668	     -0.00000000	      0.00000000	      0.00000000	    174.26570184	      0.00000000	      0.00000000	      0.00000000	      0.00000000	      0.00000000	      0.00000000	     -0.15102298	     -1.33569144	     -0.00000000
      0.23457345	      0.00000000	     -1.52623011	     -0.00000000	      0.00000000	     -0.00000000	     -0.00000000	     -0.53920291	     -1.11524707	     -0.00000000	      0.00000000	     -0.00000000	   -194.22484084	     -0.58364141	     -0.35028932	     -0.00000000	      0.00000000	      0.00000000	    174.27948301	      0.00000000	      0.00000000	      0.00000000	      0.00000000	      0.00000000	      0.00000000	     -0.15089515	     -1.33922092	     -0.00000000
      0.23510976	      0.00000000	     -1.53027947	     -0.00000000	      0.00000000	     -0.00000000	     -0.00000000	     -0.53871827	     -1.11811491	     -0.00000000	      0.00000000	     -0.00000000	   -194.31992571	     -0.58321088	     -0.35114070	     -0.00000000	      0.00000000	      0.00000000	    174.29336934	      0.00000000	      0.00000000	      0.00000000	      0.00000000	      0.00000000	      0.00000000	     -0.15076681	     -1.34275021	     -0.00000000
      0.23564607	      0.00000000	     -1.53432899	     -0.00000000	      0.00000000	     -0.00000000	     -0.00000000	     -0.53823191	     -1.12098194	     -0.00000000	      0.00000000	     -0.00000000	   -194.41543134	     -0.58277806	     -0.35199082	     -0.00000000	      0.00000000	      0.00000000	    174.30736173	      0.00000000	      0.00000000	      0.00000000	      0.00000000	      0.00000000	      0.00000000	     -0.15063795	     -1.34627935	     -0.00000000
      0.23618238	      0.00000000	     -1.53837870	     -0.00000000	      0.00000000	     -0.00000000	     -0.00000000	     -0.53774384	     -1.12384818	     -0.00000000	      0.00000000	     -0.00000000	   -194.51136381	     -0.58234298	     -0.35283971	     -0.00000000	      0.00000000	      0.00000000	    174.32146083	      0.00000000	      0.00000000	      0.00000000	      0.00000000	      0.00000000	      0.00000000	     -0.15050858	     -1.34980839	     -0.00000000
      0.23671869	      0.00000000	     -1.54242865	     -0.00000000	      0.00000000	     -0.00000000	     -0.00000000	     -0.53725406	     -1.12671366	     -0.00000000	      0.00000000	     -0.00000000	   -194.60772907	     -0.58190564	     -0.35368737	     -0.00000000	      0.00000000	      0.00000000	    174.33566701	      0.00000000	      0.00000000	      0.00000000	      0.00000000	      0.00000000	      0.00000000	     -0.15037871	     -1.35333735	     -0.00000000
      0.23725500	      0.00000000	     -1.54647889	     -0.00000000	      0.00000000	     -0.00000000	     -0.00000000	     -0.53676259	     -1.12957840	     -0.00000000	      0.00000000	     -0.00000000	   -194.70453294	     -0.58146605	     -0.35453382	     -0.00000000	      0.00000000	      0.00000000	    174.34998040	      0.00000000	      0.00000000	      0.00000000	      0.00000000	      0.00000000	      0.00000000	     -0.15024832	     -1.35686628	     -0.00000000
      0.23779131	      0.00000000	     -1.55052945	     -0.00000000	      0.00000000	     -0.00000000	     -0.00000000	     -0.53626942	     -1.13244245	     -0.00000000	      0.00000000	     -0.00000000	   -194.80178114	     -0.58102422	     -0.35537907	     -0.00000000	      0.00000000	      0.00000000	    174.36440091	      0.00000000	      0.00000000	      0.00000000	      0.00000000	      0.00000000	      0.00000000	     -0.15011743	     -1.36039521	     -0.00000000
      0.23832761	      0.00000000	     -1.55458037	     -0.00000000	      0.00000000	     -0.00000000	     -0.00000000	     -0.53577456	     -1.13530581	     -0.00000000	      0.00000000	     -0.00000000	   -194.89947925	     -0.58058017	     -0.35622314	     -0.00000000	      0.00000000	      0.00000000	    174.37892815	      0.00000000	      0.00000000	      0.00000000	      0.00000000	      0.00000000	      0.00000000	     -0.14998604	     -1.36392418	     -0.00000000
      0.23886392	      0.00000000	     -1.55863170	     -0.00000000	      0.00000000	     -0.00000000	     -0.00000000	     -0.53527802	     -1.13816851	     -0.00000000	      0.00000000	     -0.00000000	   -194.99763272	     -0.58013391	     -0.35706603	     -0.00000000	      0.00000000	      0.00000000	    174.39356153	      0.00000000	      0.00000000	      0.00000000	      0.00000000	      0.00000000	      0.00000000	     -0.14985414	     -1.36745322	     -0.00000000
      0.23940023	      0.00000000	     -1.56268346	     -0.00000000	      0.00000000	     -0.00000000	     -0.00000000	     -0.53477980	     -1.14103059	     -0.00000000	      0.00000000	     -0.00000000	   -195.09624693	     -0.57968545	     -0.35790776	     -0.00000000	      0.00000000	      0.00000000	    174.40830023	      0.00000000	      0.00000000	      0.00000000	      0.00000000	      0.00000000	      0.00000000	     -0.14972175	     -1.37098235	     -0.00000000
      0.23993654	      0.00000000	     -1.56673571	     -0.00000000	      0.00000000	     -0.00000000	     -0.00000000	     -0.53427990	     -1.14389206	     -0.00000000	      0.00000000	     -0.00000000	   -195.19532708	     -0.57923479	     -0.35874834	     -0.00000000	      0.00000000	      0.00000000	    174.42314316	      0.00000000	      0.00000000	      0.00000000	      0.00000000	      0.00000000	      0.00000000	     -0.14958885	     -1.37451163	     -0.00000000
      0.24047285	      0.00000000	     -1.57078847	     -0.00000000	      0.00000000	     -0.00000000	     -0.00000000	     -0.53377833	     -1.14675295	     -0.00000000	      0.00000000	     -0.00000000	   -195.29487832	     -0.57878196	     -0.35958779	     -0.00000000	      0.00000000	      0.00000000	    174.43808906	      0.00000000	      0.00000000	      0.00000000	      0.00000000	      0.00000000	      0.00000000	     -0.14945546	     -1.37804107	     -0.00000000
      0.24100916	      0.00000000	     -1.57484179	     -0.00000000	      0.00000000	     -0.00000000	     -0.00000000	     -0.53327508	     -1.14961328	     -0.00000000	      0.00000000	     -0.00000000	   -195.39490566	     -0.57832696	     -0.36042611	     -0.00000000	      0.00000000	      0.00000000	    174.45313643	      0.00000000	      0.00000000	      0.00000000	      0.00000000	      0.00000000	      0.00000000	     -0.14932158	     -1.38157071	     -0.00000000
      0.24154547	      0.00000000	     -1.57889569	     -0.00000000	      0.00000000	     -0.00000000	     -0.00000000	     -0.53277017	     -1.15247307	     -0.00000000	      0.00000000	     -0.00000000	   -195.49541402	     -0.57786980	     -0.36126333	     -0.00000000	      0.00000000	      0.00000000	    174.46828357	      0.00000000	      0.00000000	      0.00000000	      0.00000000	      0.00000000	      0.00000000	     -0.14918720	     -1.38510058	     -0.00000000
      0.24208177	      0.00000000	     -1.58295021	     -0.00000000	      0.00000000	     -0.00000000	     -0.00000000	     -0.53226360	     -1.15533234	     -0.00000000	      0.00000000	     -0.00000000	   -195.59640819	     -0.57741049	     -0.36209945	     -0.00000000	      0.00000000	      0.00000000	    174.48352860	      0.00000000	      0.00000000	      0.00000000	      0.00000000	      0.00000000	      0.00000000	     -0.14905232	     -1.38863071	     -0.00000000
      0.24261808	      0.00000000	     -1.58700538	     -0.00000000	      0.00000000	     -0.00000000	     -0.00000000	     -0.53175535	     -1.15819111	     -0.00000000	      0.00000000	     -0.00000000	   -195.69789290	     -0.57694903	     -0.36293448	     -0.00000000	      0.00000000	      0.00000000	    174.49886942	      0.00000000	      0.00000000	      0.00000000	      0.00000000	      0.00000000	      0.00000000	     -0.14891696	     -1.39216112	     -0.00000000
      0.24315439	      0.00000000	     -1.59106124	     -0.00000000	      0.00000000	     -0.00000000	     -0.00000000	     -0.53124545	     -1.16104940	     -0.00000000	      0.00000000	     -0.00000000	   -195.79987278	     -0.57648545	     -0.36376844	     -0.00000000	      0.00000000	      0.00000000	    174.51430379	      0.00000000	      0.00000000	      0.00000000	      0.00000000	      0.00000000	      0.00000000	     -0.14878110	     -1.39569185	     -0.00000000
      0.24336421	      0.00000000	     -1.59264820	     -0.00000000	      0.00000000	     -0.00000000	     -0.00000000	     -0.53104550	     -1.16216751	     -0.00000000	      0.00000000	     -0.00000000	   -195.83990324	     -0.57630359	     -0.36409450	     -0.00000000	      0.00000000	      0.00000000	    174.52033160	      0.00000000	      0.00000000	      0.00000000	      0.00000000	      0.00000000	      0.00000000	     -0.14872782	     -1.39707326	     -0.00000000
      0.24345996	      0.00000000	     -1.59337247	     -0.00000000	      0.00000000	     -0.00000000	     -0.00000000	     -0.53095416	     -1.16267776	     -0.00000000	      0.00000000	     -0.00000000	   -195.85819783	     -0.57622047	     -0.36424323	     -0.00000000	      0.00000000	      0.00000000	    174.52309471	      0.00000000	      0.00000000	      0.00000000	      0.00000000	      0.00000000	      0.00000000	     -0.14870348	     -1.39770371	     -0.00000000
      0.24355572	      0.00000000	     -1.59409676	     -0.00000000	      0.00000000	     -0.00000000	     -0.00000000	     -0.53086278	     -1.16318799	     -0.00000000	      0.00000000	     -0.00000000	   -195.87650822	     -0.57613727	     -0.36439192	     -0.00000000	      0.00000000	      0.00000000	    174.52586187	      0.00000000	      0.00000000	      0.00000000	      0.00000000	      0.00000000	      0.00000000	     -0.14867913	     -1.39833416	     -0.00000000
      0.24403449	      0.00000000	     -1.59771834	     -0.00000000	      0.00000000	     -0.00000000	     -0.00000000	     -0.53040462	     -1.16573906	     -0.00000000	      0.00000000	     -0.00000000	   -195.96814098	     -0.57572057	     -0.36513624	     -0.00000000	      0.00000000	      0.00000000	    174.53932746	      0.00000000	      0.00000000	      0.00000000	      0.00000000	      0.00000000	      0.00000000	     -0.14855704	     -1.40148658	     -0.00000000
      0.24451326	      0.00000000	     -1.60133890	     -0.00000000	      0.00000000	     -0.00000000	     -0.00000000	     -0.52994222	     -1.16829053	     -0.00000000	      0.00000000	     -0.00000000	   -196.05910176	     -0.57530286	     -0.36588781	     -0.00000000	      0.00000000	      0.00000000	    174.55052514	      0.00000000	      0.00000000	      0.00000000	      0.00000000	      0.00000000	      0.00000000	     -0.14843405	     -1.40463891	     -0.00000000
      0.24499203	      0.00000000	     -1.60495614	     -0.00000000	      0.00000000	     -0.00000000	     -0.00000000	     -0.52947175	     -1.17084329	     -0.00000000	      0.00000000	     -0.00000000	   -196.14796062	     -0.57488057	     -0.36665392	     -0.00000000	      0.00000000	      0.00000000	    174.55795504	      0.00000000	      0.00000000	      0.00000000	      0.00000000	      0.00000000	      0.00000000	     -0.14830912	     -1.40779024	     -0.00000000
      0.24547080	      0.00000000	     -1.60856732	     -0.00000000	      0.00000000	     -0.00000000	     -0.00000000	     -0.52898904	     -1.17339809	     -0.00000000	      0.00000000	     -0.00000000	   -196.23316321	     -0.57444718	     -0.36744031	     -0.00000000	      0.00000000	      0.00000000	    174.56094713	      0.00000000	      0.00000000	      0.00000000	      0.00000000	      0.00000000	      0.00000000	     -0.14818094	     -1.41093920	     -0.00000000
      0.24594957	      0.00000000	     -1.61216956	     -0.00000000	      0.00000000	     -0.00000000	     -0.00000000	     -0.52849016	     -1.17595543	     -0.00000000	      0.00000000	     -0.00000000	   -196.31323130	     -0.57399498	     -0.36825104	     -0.00000000	      0.00000000	      0.00000000	    174.55943498	      0.00000000	      0.00000000	      0.00000000	      0.00000000	      0.00000000	      0.00000000	     -0.14804812	     -1.41408413	     -0.00000000
      0.24642834	      0.00000000	     -1.61576003	     -0.00000000	      0.00000000	     -0.00000000	     -0.00000000	     -0.52797169	     -1.17851544	     -0.00000000	      0.00000000	     -0.00000000	   -196.38686146	     -0.57351628	     -0.36908874	     -0.00000000	      0.00000000	      0.00000000	    174.55369202	      0.00000000	      0.00000000	      0.00000000	      0.00000000	      0.00000000	      0.00000000	     -0.14790942	     -1.41722325	     -0.00000000
      0.24690711	      0.00000000	     -1.61933598	     -0.00000000	      0.00000000	     -0.00000000	     -0.00000000	     -0.52743081	     -1.18107793	     -0.00000000	      0.00000000	     -0.00000000	   -196.45296980	     -0.57300422	     -0.36995491	     -0.00000000	      0.00000000	      0.00000000	    174.54415278	      0.00000000	      0.00000000	      0.00000000	      0.00000000	      0.00000000	      0.00000000	     -0.14776374	     -1.42035465	     -0.00000000
      0.24738588	      0.00000000	     -1.62289486	     -0.00000000	      0.00000000	     -0.00000000	     -0.00000000	     -0.52686535	     -1.18364240	     -0.00000000	      0.00000000	     -0.00000000	   -196.51070517	     -0.57245306	     -0.37085009	     -0.00000000	      0.00000000	      0.00000000	    174.53130024	      0.00000000	      0.00000000	      0.00000000	      0.00000000	      0.00000000	      0.00000000	     -0.14761021	     -1.42347645	     -0.00000000
      0.24786465	      0.00000000	     -1.62643432	     -0.00000000	      0.00000000	     -0.00000000	     -0.00000000	     -0.52627376	     -1.18620803	     -0.00000000	      0.00000000	     -0.00000000	   -196.55944325	     -0.57185839	     -0.37177410	     -0.00000000	      0.00000000	      0.00000000	    174.51559631	      0.00000000	      0.00000000	      0.00000000	      0.00000000	      0.00000000	      0.00000000	     -0.14744819	     -1.42658680	     -0.00000000
      0.24834342	      0.00000000	     -1.62995221	     -0.00000000	      0.00000000	     -0.00000000	     -0.00000000	     -0.52565506	     -1.18877379	     -0.00000000	      0.00000000	     -0.00000000	   -196.59876931	     -0.57121712	     -0.37272618	     -0.00000000	      0.00000000	      0.00000000	    174.49744084	      0.00000000	      0.00000000	      0.00000000	      0.00000000	      0.00000000	      0.00000000	     -0.14727725	     -1.42968390	     -0.00000000
      0.24882219	      0.00000000	     -1.63344663	     -0.00000000	      0.00000000	     -0.00000000	     -0.00000000	     -0.52500878	     -1.19133843	     -0.00000000	      0.00000000	     -0.00000000	   -196.62845457	     -0.57052742	     -0.37370514	     -0.00000000	      0.00000000	      0.00000000	    174.47715008	      0.00000000	      0.00000000	      0.00000000	      0.00000000	      0.00000000	      0.00000000	     -0.14709715	     -1.43276604	     -0.00000000
      0.24930097	      0.00000000	     -1.63691584	     -0.00000000	      0.00000000	     -0.00000000	     -0.00000000	     -0.52433489	     -1.19390058	     -0.00000000	      0.00000000	     -0.00000000	   -196.64842983	     -0.56978855	     -0.37470946	     -0.00000000	      0.00000000	      0.00000000	    174.45494883	      0.00000000	      0.00000000	      0.00000000	      0.00000000	      0.00000000	      0.00000000	     -0.14690783	     -1.43583160	     -0.00000000
      0.24977974	      0.00000000	     -1.64035831	     -0.00000000	      0.00000000	     -0.00000000	     -0.00000000	     -0.52363369	     -1.19645871	     -0.00000000	      0.00000000	     -0.00000000	   -196.65875854	     -0.56900074	     -0.37573740	     -0.00000000	      0.00000000	      0.00000000	    174.43097204	      0.00000000	      0.00000000	      0.00000000	      0.00000000	      0.00000000	      0.00000000	     -0.14670937	     -1.43887904	     -0.00000000
      0.25025851	      0.00000000	     -1.64377268	     -0.00000000	      0.00000000	     -0.00000000	     -0.00000000	     -0.52290578	     -1.19901126	     -0.00000000	      0.00000000	     -0.00000000	   -196.65961105	     -0.56816502	     -0.37678709	     -0.00000000	      0.00000000	      0.00000000	    174.40527245	      0.00000000	      0.00000000	      0.00000000	      0.00000000	      0.00000000	      0.00000000	     -0.14650196	     -1.44190693	     -0.00000000
      0.25073728	      0.00000000	     -1.64715771	     -0.00000000	      0.00000000	     -0.00000000	     -0.00000000	     -0.52215198	     -1.20155657	     -0.00000000	      0.00000000	     -0.00000000	   -196.65124087	     -0.56728305	     -0.37785655	     -0.00000000	      0.00000000	      0.00000000	    174.37783168	      0.00000000	      0.00000000	      0.00000000	      0.00000000	      0.00000000	      0.00000000	     -0.14628590	     -1.44491393	     -0.00000000
      0.25121605	      0.00000000	     -1.65051232	     -0.00000000	      0.00000000	     -0.00000000	     -0.00000000	     -0.52137327	     -1.20409302	     -0.00000000	      0.00000000	     -0.00000000	   -196.63396348	     -0.56635696	     -0.37894378	     -0.00000000	      0.00000000	      0.00000000	    174.34857300	      0.00000000	      0.00000000	      0.00000000	      0.00000000	      0.00000000	      0.00000000	     -0.14606154	     -1.44789876	     -0.00000000
      0.25169482	      0.00000000	     -1.65383552	     -0.00000000	      0.00000000	     -0.00000000	     -0.00000000	     -0.52057072	     -1.20661895	     -0.00000000	      0.00000000	     -0.00000000	   -196.60813786	     -0.56538923	     -0.38004676	     -0.00000000	      0.00000000	      0.00000000	    174.31737423	      0.00000000	      0.00000000	      0.00000000	      0.00000000	      0.00000000	      0.00000000	     -0.14582928	     -1.45086024	     -0.00000000
      0.25217359	      0.00000000	     -1.65712642	     -0.00000000	      0.00000000	     -0.00000000	     -0.00000000	     -0.51974549	     -1.20913275	     -0.00000000	      0.00000000	     -0.00000000	   -196.57415090	     -0.56438256	     -0.38116352	     -0.00000000	      0.00000000	      0.00000000	    174.28408022	      0.00000000	      0.00000000	      0.00000000	      0.00000000	      0.00000000	      0.00000000	     -0.14558956	     -1.45379728	     -0.00000000
      0.25265236	      0.00000000	     -1.66038422	     -0.00000000	      0.00000000	     -0.00000000	     -0.00000000	     -0.51889877	     -1.21163284	     -0.00000000	      0.00000000	     -0.00000000	   -196.53240447	     -0.56333979	     -0.38229212	     -0.00000000	      0.00000000	      0.00000000	    174.24851433	      0.00000000	      0.00000000	      0.00000000	      0.00000000	      0.00000000	      0.00000000	     -0.14534283	     -1.45670883	     -0.00000000
      0.25313113	      0.00000000	     -1.66360819	     -0.00000000	      0.00000000	     -0.00000000	     -0.00000000	     -0.51803175	     -1.21411768	     -0.00000000	      0.00000000	     -0.00000000	   -196.48330529	     -0.56226376	     -0.38343069	     -0.00000000	      0.00000000	      0.00000000	    174.21048900	      0.00000000	      0.00000000	      0.00000000	      0.00000000	      0.00000000	      0.00000000	     -0.14508954	     -1.45959392	     -0.00000000
      0.25360990	      0.00000000	     -1.66679765	     -0.00000000	      0.00000000	     -0.00000000	     -0.00000000	     -0.51714561	     -1.21658580	     -0.00000000	      0.00000000	     -0.00000000	   -196.42725757	     -0.56115731	     -0.38457739	     -0.00000000	      0.00000000	      0.00000000	    174.16981531	      0.00000000	      0.00000000	      0.00000000	      0.00000000	      0.00000000	      0.00000000	     -0.14483015	     -1.46245165	     -0.00000000
      0.25408867	      0.00000000	     -1.66995200	     -0.00000000	      0.00000000	     -0.00000000	     -0.00000000	     -0.51624149	     -1.21903580	     -0.00000000	      0.00000000	     -0.00000000	   -196.36465817	     -0.56002321	     -0.38573049	     -0.00000000	      0.00000000	      0.00000000	    174.12631168	      0.00000000	      0.00000000	      0.00000000	      0.00000000	      0.00000000	      0.00000000	     -0.14456510	     -1.46528115	     -0.00000000
      0.25456744	      0.00000000	     -1.67307066	     -0.00000000	      0.00000000	     -0.00000000	     -0.00000000	     -0.51532052	     -1.22146635	     -0.00000000	      0.00000000	     -0.00000000	   -196.29589449	     -0.55886409	     -0.38688827	     -0.00000000	      0.00000000	      0.00000000	    174.07981185	      0.00000000	      0.00000000	      0.00000000	      0.00000000	      0.00000000	      0.00000000	     -0.14429481	     -1.46808164	     -0.00000000
      0.25504621	      0.00000000	     -1.67615314	     -0.00000000	      0.00000000	     -0.00000000	     -0.00000000	     -0.51438378	     -1.22387616	     -0.00000000	      0.00000000	     -0.00000000	   -196.22134452	     -0.55768250	     -0.38804906	     -0.00000000	      0.00000000	      0.00000000	    174.03017162	      0.00000000	      0.00000000	      0.00000000	      0.00000000	      0.00000000	      0.00000000	     -0.14401968	     -1.47085238	     -0.00000000
      0.25552498	      0.00000000	     -1.67919900	     -0.00000000	      0.00000000	     -0.00000000	     -0.00000000	     -0.51343234	     -1.22626405	     -0.00000000	      0.00000000	     -0.00000000	   -196.14137870	     -0.55648081	     -0.38921122	     -0.00000000	      0.00000000	      0.00000000	    173.97727426	      0.00000000	      0.00000000	      0.00000000	      0.00000000	      0.00000000	      0.00000000	     -0.14374012	     -1.47359268	     -0.00000000
      0.25600375	      0.00000000	     -1.68220785	     -0.00000000	      0.00000000	     -0.00000000	     -0.00000000	     -0.51246724	     -1.22862887	     -0.00000000	      0.00000000	     -0.00000000	   -196.05636271	     -0.55526131	     -0.39037308	     -0.00000000	      0.00000000	      0.00000000	    173.92103361	      0.00000000	      0.00000000	      0.00000000	      0.00000000	      0.00000000	      0.00000000	     -0.14345650	     -1.47630193	     -0.00000000
      0.25648252	      0.00000000	     -1.68517939	     -0.00000000	      0.00000000	     -0.00000000	     -0.00000000	     -0.51148950	     -1.23096956	     -0.00000000	      0.00000000	     -0.00000000	   -195.96666005	     -0.55402616	     -0.39153301	     -0.00000000	      0.00000000	      0.00000000	    173.86139432	      0.00000000	      0.00000000	      0.00000000	      0.00000000	      0.00000000	      0.00000000	     -0.14316919	     -1.47897957	     -0.00000000
      0.25696129	      0.00000000	     -1.68811339	     -0.00000000	     -0.00000000	     -0.00000000	     -0.00000000	     -0.51050015	     -1.23328513	     -0.00000000	     -0.00000000	     -0.00000000	   -195.87263334	     -0.55277742	     -0.39268936	     -0.00000000	     -0.00000000	      0.00000000	    173.79832906	      0.00000000	      0.00000000	      0.00000000	      0.00000000	      0.00000000	      0.00000000	     -0.14287855	     -1.48162510	     -0.00000000
      0.25744006	      0.00000000	     -1.69100968	     -0.00000000	      0.00000000	     -0.00000000	     -0.00000000	     -0.50950020	     -1.23557464	     -0.00000000	      0.00000000	     -0.00000000	   -195.77464345	     -0.55151708	     -0.39384049	     -0.00000000	      0.00000000	      0.00000000	    173.73183309	      0.00000000	      0.00000000	      0.00000000	      0.00000000	      0.00000000	      0.00000000	     -0.14258493	     -1.48423811	     -0.00000000
      0.25791884	      0.00000000	     -1.69386818	     -0.00000000	     -0.00000000	     -0.00000000	     -0.00000000	     -0.50849064	     -1.23783724	     -0.00000000	     -0.00000000	     -0.00000000	   -195.67304620	     -0.55024705	     -0.39498482	     -0.00000000	     -0.00000000	      0.00000000	    173.66191732	      0.00000000	      0.00000000	      0.00000000	      0.00000000	      0.00000000	      0.00000000	     -0.14228869	     -1.48681824	     -0.00000000
      0.25839761	      0.00000000	     -1.69668888	     -0.00000000	     -0.00000000	     -0.00000000	     -0.00000000	     -0.50747243	     -1.24007218	     -0.00000000	     -0.00000000	     -0.00000000	   -195.56818706	     -0.54896913	     -0.39612085	     -0.00000000	     -0.00000000	      0.00000000	    173.58860159	      0.00000000	      0.00000000	      0.00000000	      0.00000000	      0.00000000	      0.00000000	     -0.14199013	     -1.48936522	     -0.00000000
      0.25887638	      0.00000000	     -1.69947180	     -0.00000000	      0.00000000	     -0.00000000	     -0.00000000	     -0.50644646	     -1.24227876	     -0.00000000	      0.00000000	     -0.00000000	   -195.46039479	     -0.54768502	     -0.39724716	     -0.00000000	      0.00000000	      0.00000000	    173.51190935	      0.00000000	      0.00000000	      0.00000000	      0.00000000	      0.00000000	      0.00000000	     -0.14168957	     -1.49187883	     -0.00000000
      0.25935515	      0.00000000	     -1.70221703	     -0.00000000	      0.00000000	     -0.00000000	     -0.00000000	     -0.50541359	     -1.24445641	     -0.00000000	      0.00000000	     -0.00000000	   -195.34997514	     -0.54639631	     -0.39836251	     -0.00000000	      0.00000000	      0.00000000	    173.43186454	      0.00000000	      0.00000000	      0.00000000	      0.00000000	      0.00000000	      0.00000000	     -0.14138731	     -1.49435891	     -0.00000000
      0.25983392	      0.00000000	     -1.70492469	     -0.00000000	     -0.00000000	     -0.00000000	     -0.00000000	     -0.50437457	     -1.24660462	     -0.00000000	     -0.00000000	     -0.00000000	   -195.23720560	     -0.54510439	     -0.39946579	     -0.00000000	     -0.00000000	      0.00000000	    173.34849062	      0.00000000	      0.00000000	      0.00000000	      0.00000000	      0.00000000	      0.00000000	     -0.14108359	     -1.49680537	     -0.00000000
      0.26031269	      0.00000000	     -1.70759491	     -0.00000000	     -0.00000000	     -0.00000000	     -0.00000000	     -0.50333008	     -1.24872299	     -0.00000000	     -0.00000000	     -0.00000000	   -195.12233193	     -0.54381053	     -0.40055604	     -0.00000000	     -0.00000000	      0.00000000	    173.26181111	      0.00000000	      0.00000000	      0.00000000	      0.00000000	      0.00000000	      0.00000000	     -0.14077865	     -1.49921814	     -0.00000000
      0.26079146	      0.00000000	     -1.71022784	     -0.00000000	      0.00000000	     -0.00000000	     -0.00000000	     -0.50228070	     -1.25081120	     -0.00000000	      0.00000000	     -0.00000000	   -195.00556647	     -0.54251576	     -0.40163248	     -0.00000000	      0.00000000	      0.00000000	    173.17185089	      0.00000000	      0.00000000	      0.00000000	      0.00000000	      0.00000000	      0.00000000	     -0.14047268	     -1.50159722	     -0.00000000
      0.26127023	      0.00000000	     -1.71282364	     -0.00000000	      0.00000000	     -0.00000000	     -0.00000000	     -0.50122693	     -1.25286902	     -0.00000000	      0.00000000	     -0.00000000	   -194.88708835	     -0.54122096	     -0.40269446	     -0.00000000	      0.00000000	      0.00000000	    173.07863771	      0.00000000	      0.00000000	      0.00000000	      0.00000000	      0.00000000	      0.00000000	     -0.14016585	     -1.50394262	     -0.00000000
      0.26174900	      0.00000000	     -1.71538247	     -0.00000000	      0.00000000	     -0.00000000	     -0.00000000	     -0.50016919	     -1.25489628	     -0.00000000	      0.00000000	     -0.00000000	   -194.76704511	     -0.53992683	     -0.40374147	     -0.00000000	      0.00000000	      0.00000000	    172.98220320	      0.00000000	      0.00000000	      0.00000000	      0.00000000	      0.00000000	      0.00000000	     -0.13985828	     -1.50625438	     -0.00000000
      0.26222777	      0.00000000	     -1.71790448	     -0.00000000	     -0.00000000	     -0.00000000	     -0.00000000	     -0.49910780	     -1.25689288	     -0.00000000	     -0.00000000	     -0.00000000	   -194.64555436	     -0.53863389	     -0.40477312	     -0.00000000	     -0.00000000	      0.00000000	    172.88257998	      0.00000000	      0.00000000	      0.00000000	      0.00000000	      0.00000000	      0.00000000	     -0.13955010	     -1.50853257	     -0.00000000
      0.26270654	      0.00000000	     -1.72038981	     -0.00000000	     -0.00000000	     -0.00000000	     -0.00000000	     -0.49804297	     -1.25885880	     -0.00000000	     -0.00000000	     -0.00000000	   -194.52268847	     -0.53734255	     -0.40578932	     -0.00000000	     -0.00000000	      0.00000000	    172.77975929	      0.00000000	      0.00000000	      0.00000000	      0.00000000	      0.00000000	      0.00000000	     -0.13924137	     -1.51077725	     -0.00000000
      0.26318531	      0.00000000	     -1.72283848	     -0.00000000	     -0.00000000	     -0.00000000	     -0.00000000	     -0.49697475	     -1.26079407	     -0.00000000	     -0.00000000	     -0.00000000	   -194.39845331	     -0.53605303	     -0.40679030	     -0.00000000	     -0.00000000	      0.00000000	    172.67367241	      0.00000000	      0.00000000	      0.00000000	      0.00000000	      0.00000000	      0.00000000	     -0.13893211	     -1.51298850	     -0.00000000
      0.26366408	      0.00000000	     -1.72525047	     -0.00000000	     -0.00000000	     -0.00000000	     -0.00000000	     -0.49590304	     -1.26269881	     -0.00000000	     -0.00000000	     -0.00000000	   -194.27280156	     -0.53476526	     -0.40777649	     -0.00000000	     -0.00000000	      0.00000000	    172.56425652	      0.00000000	      0.00000000	      0.00000000	      0.00000000	      0.00000000	      0.00000000	     -0.13862230	     -1.51516633	     -0.00000000
      0.26414285	      0.00000000	     -1.72762568	     -0.00000000	     -0.00000000	     -0.00000000	     -0.00000000	     -0.49482766	     -1.26457312	     -0.00000000	     -0.00000000	     -0.00000000	   -194.14564674	     -0.53347893	     -0.40874840	     -0.00000000	     -0.00000000	      0.00000000	    172.45146346	      0.00000000	      0.00000000	      0.00000000	      0.00000000	      0.00000000	      0.00000000	     -0.13831189	     -1.51731073	     -0.00000000
      0.26462162	      0.00000000	     -1.72996393	     -0.00000000	     -0.00000000	     -0.00000000	     -0.00000000	     -0.49374834	     -1.26641715	     -0.00000000	     -0.00000000	     -0.00000000	   -194.01687536	     -0.53219357	     -0.40970658	     -0.00000000	     -0.00000000	      0.00000000	    172.33525897	      0.00000000	      0.00000000	      0.00000000	      0.00000000	      0.00000000	      0.00000000	     -0.13800078	     -1.51942166	     -0.00000000
      0.26510039	      0.00000000	     -1.73226503	     -0.00000000	     -0.00000000	     -0.00000000	     -0.00000000	     -0.49266478	     -1.26823102	     -0.00000000	     -0.00000000	     -0.00000000	   -193.88635939	     -0.53090860	     -0.41065156	     -0.00000000	     -0.00000000	      0.00000000	    172.21562548	      0.00000000	      0.00000000	      0.00000000	      0.00000000	      0.00000000	      0.00000000	     -0.13768887	     -1.52149904	     -0.00000000
      0.26557916	      0.00000000	     -1.73452873	     -0.00000000	     -0.00000000	     -0.00000000	     -0.00000000	     -0.49157671	     -1.27001481	     -0.00000000	     -0.00000000	     -0.00000000	   -193.75396956	     -0.52962335	     -0.41158383	     -0.00000000	     -0.00000000	      0.00000000	    172.09256738	      0.00000000	      0.00000000	      0.00000000	      0.00000000	      0.00000000	      0.00000000	     -0.13737605	     -1.52354274	     -0.00000000
      0.26605793	      0.00000000	     -1.73675478	     -0.00000000	     -0.00000000	     -0.00000000	     -0.00000000	     -0.49048384	     -1.27176859	     -0.00000000	     -0.00000000	     -0.00000000	   -193.61958927	     -0.52833718	     -0.41250372	     -0.00000000	     -0.00000000	      0.00000000	    171.96611648	      0.00000000	      0.00000000	      0.00000000	      0.00000000	      0.00000000	      0.00000000	     -0.13706222	     -1.52555263	     -0.00000000
      0.26653671	      0.00000000	     -1.73894295	     -0.00000000	     -0.00000000	     -0.00000000	     -0.00000000	     -0.48938600	     -1.27349237	     -0.00000000	     -0.00000000	     -0.00000000	   -193.48312738	     -0.52704948	     -0.41341138	     -0.00000000	     -0.00000000	      0.00000000	    171.83633487	      0.00000000	      0.00000000	      0.00000000	      0.00000000	      0.00000000	      0.00000000	     -0.13674729	     -1.52752854	     -0.00000000
      0.26701548	      0.00000000	     -1.74109302	     -0.00000000	     -0.00000000	     -0.00000000	     -0.00000000	     -0.48828308	     -1.27518609	     -0.00000000	     -0.00000000	     -0.00000000	   -193.34452830	     -0.52575978	     -0.41430679	     -0.00000000	     -0.00000000	      0.00000000	    171.70331347	      0.00000000	      0.00000000	      0.00000000	      0.00000000	      0.00000000	      0.00000000	     -0.13643122	     -1.52947033	     -0.00000000
      0.26749425	      0.00000000	     -1.74320485	     -0.00000000	     -0.00000000	     -0.00000000	     -0.00000000	     -0.48717508	     -1.27684969	     -0.00000000	     -0.00000000	     -0.00000000	   -193.20377756	     -0.52446772	     -0.41518970	     -0.00000000	     -0.00000000	      0.00000000	    171.56716606	      0.00000000	      0.00000000	      0.00000000	      0.00000000	      0.00000000	      0.00000000	     -0.13611396	     -1.53137784	     -0.00000000
      0.26797302	      0.00000000	     -1.74527835	     -0.00000000	     -0.00000000	     -0.00000000	     -0.00000000	     -0.48606211	     -1.27848302	     -0.00000000	     -0.00000000	     -0.00000000	   -193.06090196	     -0.52317315	     -0.41605970	     -0.00000000	     -0.00000000	      0.00000000	    171.42801989	      0.00000000	      0.00000000	      0.00000000	      0.00000000	      0.00000000	      0.00000000	     -0.13579554	     -1.53325095	     -0.00000000
      0.26845179	      0.00000000	     -1.74731349	     -0.00000000	     -0.00000000	     -0.00000000	     -0.00000000	     -0.48494437	     -1.28008596	     -0.00000000	     -0.00000000	     -0.00000000	   -192.91596492	     -0.52187607	     -0.41691627	     -0.00000000	     -0.00000000	      0.00000000	    171.28600542	      0.00000000	      0.00000000	      0.00000000	      0.00000000	      0.00000000	      0.00000000	     -0.13547599	     -1.53508959	     -0.00000000
      0.26893056	      0.00000000	     -1.74931032	      0.00000000	     -0.00000000	     -0.00000000	     -0.00000000	     -0.48382213	     -1.28165834	      0.00000000	     -0.00000000	     -0.00000000	   -192.76905814	     -0.52057666	     -0.41775880	      0.00000000	     -0.00000000	      0.00000000	    171.14124719	      0.00000000	      0.00000000	      0.00000000	      0.00000000	      0.00000000	      0.00000000	     -0.13515538	     -1.53689370	      0.00000000
      0.26940933	      0.00000000	     -1.75126894	      0.00000000	     -0.00000000	     -0.00000000	     -0.00000000	     -0.48269570	     -1.28320003	      0.00000000	     -0.00000000	     -0.00000000	   -192.62029138	     -0.51927521	     -0.41858670	      0.00000000	     -0.00000000	      0.00000000	    170.99385748	      0.00000000	      0.00000000	      0.00000000	      0.00000000	      0.00000000	      0.00000000	     -0.13483379	     -1.53866329	      0.00000000
      0.26988810	      0.00000000	     -1.75318949	      0.00000000	     -0.00000000	     -0.00000000	     -0.00000000	     -0.48156540	     -1.28471091	      0.00000000	     -0.00000000	     -0.00000000	   -192.46978229	     -0.51797208	     -0.41939940	      0.00000000	     -0.00000000	      0.00000000	    170.84393303	      0.00000000	      0.00000000	      0.00000000	      0.00000000	      0.00000000	      0.00000000	     -0.13451130	     -1.54039838	      0.00000000
      0.27036687	      0.00000000	     -1.75507216	     -0.00000000	     -0.00000000	     -0.00000000	     -0.00000000	     -0.48043157	     -1.28619089	     -0.00000000	     -0.00000000	     -0.00000000	   -192.31764737	     -0.51666767	     -0.42019640	     -0.00000000	     -0.00000000	      0.00000000	    170.69155449	      0.00000000	      0.00000000	      0.00000000	      0.00000000	      0.00000000	      0.00000000	     -0.13418803	     -1.54209906	     -0.00000000
      0.27084564	      0.00000000	     -1.75691714	     -0.00000000	     -0.00000000	     -0.00000000	     -0.00000000	     -0.47929451	     -1.28763995	     -0.00000000	     -0.00000000	     -0.00000000	   -192.16399509	     -0.51536239	     -0.42097729	     -0.00000000	     -0.00000000	      0.00000000	    170.53678782	      0.00000000	      0.00000000	      0.00000000	      0.00000000	      0.00000000	      0.00000000	     -0.13386406	     -1.54376543	     -0.00000000
      0.27132441	      0.00000000	     -1.75872464	     -0.00000000	     -0.00000000	     -0.00000000	     -0.00000000	     -0.47815448	     -1.28905806	     -0.00000000	     -0.00000000	     -0.00000000	   -192.00892113	     -0.51405659	     -0.42174177	     -0.00000000	     -0.00000000	      0.00000000	    170.37968662	      0.00000000	      0.00000000	      0.00000000	      0.00000000	      0.00000000	      0.00000000	     -0.13353946	     -1.54539761	     -0.00000000
      0.27180318	      0.00000000	     -1.76049490	     -0.00000000	     -0.00000000	     -0.00000000	     -0.00000000	     -0.47701171	     -1.29044529	     -0.00000000	     -0.00000000	     -0.00000000	   -191.85250585	     -0.51275058	     -0.42248961	     -0.00000000	     -0.00000000	      0.00000000	    170.22029487	      0.00000000	      0.00000000	      0.00000000	      0.00000000	      0.00000000	      0.00000000	     -0.13321431	     -1.54699576	     -0.00000000
      0.27228195	      0.00000000	     -1.76222813	     -0.00000000	     -0.00000000	     -0.00000000	     -0.00000000	     -0.47586640	     -1.29180170	     -0.00000000	     -0.00000000	     -0.00000000	   -191.69481349	     -0.51144460	     -0.42322070	     -0.00000000	     -0.00000000	      0.00000000	    170.05864947	      0.00000000	      0.00000000	      0.00000000	      0.00000000	      0.00000000	      0.00000000	     -0.13288867	     -1.54856005	     -0.00000000
      0.27276072	      0.00000000	     -1.76392453	     -0.00000000	     -0.00000000	     -0.00000000	     -0.00000000	     -0.47471867	     -1.29312740	     -0.00000000	     -0.00000000	     -0.00000000	   -191.53589272	     -0.51013883	     -0.42393499	     -0.00000000	     -0.00000000	      0.00000000	    169.89478235	      0.00000000	      0.00000000	      0.00000000	      0.00000000	      0.00000000	      0.00000000	     -0.13256257	     -1.55009063	     -0.00000000
      0.27323949	      0.00000000	     -1.76558433	     -0.00000000	     -0.00000000	     -0.00000000	     -0.00000000	     -0.47356866	     -1.29442253	     -0.00000000	     -0.00000000	     -0.00000000	   -191.37577796	     -0.50883339	     -0.42463252	     -0.00000000	     -0.00000000	      0.00000000	    169.72872216	      0.00000000	      0.00000000	      0.00000000	      0.00000000	      0.00000000	      0.00000000	     -0.13223604	     -1.55158770	     -0.00000000
      0.27371826	      0.00000000	     -1.76720772	     -0.00000000	     -0.00000000	     -0.00000000	     -0.00000000	     -0.47241643	     -1.29568724	     -0.00000000	     -0.00000000	     -0.00000000	   -191.21449134	     -0.50752832	     -0.42531335	     -0.00000000	     -0.00000000	      0.00000000	    169.56049539	      0.00000000	      0.00000000	      0.00000000	      0.00000000	      0.00000000	      0.00000000	     -0.13190911	     -1.55305142	     -0.00000000
      0.27419703	      0.00000000	     -1.76879488	     -0.00000000	      0.00000000	     -0.00000000	     -0.00000000	     -0.47126205	     -1.29692172	     -0.00000000	      0.00000000	     -0.00000000	   -191.05204475	     -0.50622365	     -0.42597762	     -0.00000000	      0.00000000	      0.00000000	    169.39012720	      0.00000000	      0.00000000	      0.00000000	      0.00000000	      0.00000000	      0.00000000	     -0.13158179	     -1.55448198	     -0.00000000
      0.27467581	      0.00000000	     -1.77034600	     -0.00000000	      0.00000000	     -0.00000000	     -0.00000000	     -0.47010554	     -1.29812613	     -0.00000000	      0.00000000	     -0.00000000	   -190.88844187	     -0.50491934	     -0.42662547	     -0.00000000	      0.00000000	      0.00000000	    169.21764186	      0.00000000	      0.00000000	      0.00000000	      0.00000000	      0.00000000	      0.00000000	     -0.13125408	     -1.55587955	     -0.00000000
      0.27515458	      0.00000000	     -1.77186124	     -0.00000000	      0.00000000	     -0.00000000	     -0.00000000	     -0.46894692	     -1.29930067	     -0.00000000	      0.00000000	     -0.00000000	   -190.72368014	     -0.50361533	     -0.42725709	     -0.00000000	      0.00000000	      0.00000000	    169.04306304	      0.00000000	      0.00000000	      0.00000000	      0.00000000	      0.00000000	      0.00000000	     -0.13092597	     -1.55724430	     -0.00000000
      0.27563335	      0.00000000	     -1.77334076	     -0.00000000	      0.00000000	     -0.00000000	     -0.00000000	     -0.46778621	     -1.30044552	     -0.00000000	      0.00000000	     -0.00000000	   -190.55775237	     -0.50231156	     -0.42787265	     -0.00000000	      0.00000000	      0.00000000	    168.86641390	      0.00000000	      0.00000000	      0.00000000	      0.00000000	      0.00000000	      0.00000000	     -0.13059748	     -1.55857640	     -0.00000000
      0.27611212	      0.00000000	     -1.77478472	     -0.00000000	      0.00000000	     -0.00000000	     -0.00000000	     -0.46662339	     -1.30156088	     -0.00000000	      0.00000000	     -0.00000000	   -190.39064820	     -0.50100791	     -0.42847237	     -0.00000000	      0.00000000	      0.00000000	    168.68771712	      0.00000000	      0.00000000	      0.00000000	      0.00000000	      0.00000000	      0.00000000	     -0.13026858	     -1.55987601	     -0.00000000
      0.27659089	      0.00000000	     -1.77619325	     -0.00000000	      0.00000000	     -0.00000000	     -0.00000000	     -0.46545847	     -1.30264693	     -0.00000000	      0.00000000	     -0.00000000	   -190.22235522	     -0.49970431	     -0.42905643	     -0.00000000	      0.00000000	      0.00000000	    168.50699490	      0.00000000	      0.00000000	      0.00000000	      0.00000000	      0.00000000	      0.00000000	     -0.12993928	     -1.56114329	     -0.00000000
      0.27706966	      0.00000000	     -1.77756650	     -0.00000000	      0.00000000	     -0.00000000	     -0.00000000	     -0.46429143	     -1.30370386	     -0.00000000	      0.00000000	     -0.00000000	   -190.05285989	     -0.49840064	     -0.42962504	     -0.00000000	      0.00000000	      0.00000000	    168.32426886	      0.00000000	      0.00000000	      0.00000000	      0.00000000	      0.00000000	      0.00000000	     -0.12960955	     -1.56237837	     -0.00000000
      0.27754843	      0.00000000	     -1.77890459	     -0.00000000	      0.00000000	     -0.00000000	     -0.00000000	     -0.46312228	     -1.30473183	     -0.00000000	      0.00000000	     -0.00000000	   -189.88214823	     -0.49709680	     -0.43017839	     -0.00000000	      0.00000000	      0.00000000	    168.13956004	      0.00000000	      0.00000000	      0.00000000	      0.00000000	      0.00000000	      0.00000000	     -0.12927940	     -1.56358141	     -0.00000000
      0.27802720	      0.00000000	     -1.78020764	     -0.00000000	      0.00000000	     -0.00000000	     -0.00000000	     -0.46195099	     -1.30573102	     -0.00000000	      0.00000000	     -0.00000000	   -189.71020630	     -0.49579269	     -0.43071668	     -0.00000000	      0.00000000	      0.00000000	    167.95288885	      0.00000000	      0.00000000	      0.00000000	      0.00000000	      0.00000000	      0.00000000	     -0.12894881	     -1.56475254	     -0.00000000
      0.27850597	      0.00000000	     -1.78147578	     -0.00000000	      0.00000000	     -0.00000000	     -0.00000000	     -0.46077757	     -1.30670160	     -0.00000000	      0.00000000	     -0.00000000	   -189.53702057	     -0.49448822	     -0.43124009	     -0.00000000	      0.00000000	      0.00000000	    167.76427498	      0.00000000	      0.00000000	      0.00000000	      0.00000000	      0.00000000	      0.00000000	     -0.12861777	     -1.56589189	     -0.00000000
      0.27898474	      0.00000000	     -1.78270911	     -0.00000000	      0.00000000	     -0.00000000	     -0.00000000	     -0.45960200	     -1.30764372	     -0.00000000	      0.00000000	     -0.00000000	   -189.36257816	     -0.49318330	     -0.43174880	     -0.00000000	      0.00000000	      0.00000000	    167.57373745	      0.00000000	      0.00000000	      0.00000000	      0.00000000	      0.00000000	      0.00000000	     -0.12828627	     -1.56699960	     -0.00000000
      0.27946351	      0.00000000	     -1.78390775	     -0.00000000	      0.00000000	     -0.00000000	     -0.00000000	     -0.45842429	     -1.30855754	     -0.00000000	      0.00000000	     -0.00000000	   -189.18686691	     -0.49187784	     -0.43224299	     -0.00000000	      0.00000000	      0.00000000	    167.38129452	      0.00000000	      0.00000000	      0.00000000	      0.00000000	      0.00000000	      0.00000000	     -0.12795432	     -1.56807577	     -0.00000000
      0.27994228	      0.00000000	     -1.78507180	     -0.00000000	      0.00000000	     -0.00000000	     -0.00000000	     -0.45724443	     -1.30944320	     -0.00000000	      0.00000000	     -0.00000000	   -189.00987553	     -0.49057178	     -0.43272282	     -0.00000000	      0.00000000	      0.00000000	    167.18696374	      0.00000000	      0.00000000	      0.00000000	      0.00000000	      0.00000000	      0.00000000	     -0.12762189	     -1.56912053	     -0.00000000
      0.28042105	      0.00000000	     -1.78620137	     -0.00000000	      0.00000000	     -0.00000000	     -0.00000000	     -0.45606243	     -1.31030085	     -0.00000000	      0.00000000	     -0.00000000	   -188.83159354	     -0.48926502	     -0.43318845	     -0.00000000	      0.00000000	     -0.00000000	    166.99076195	      0.00000000	      0.00000000	      0.00000000	      0.00000000	      0.00000000	      0.00000000	     -0.12728899	     -1.57013399	     -0.00000000
      0.28089982	      0.00000000	     -1.78729655	     -0.00000000	      0.00000000	     -0.00000000	     -0.00000000	     -0.45487829	     -1.31113061	     -0.00000000	      0.00000000	     -0.00000000	   -188.65201128	     -0.48795753	     -0.43364003	     -0.00000000	      0.00000000	     -0.00000000	    166.79270522	      0.00000000	      0.00000000	      0.00000000	      0.00000000	      0.00000000	      0.00000000	     -0.12695562	     -1.57111626	     -0.00000000
      0.28137859	      0.00000000	     -1.78835743	     -0.00000000	      0.00000000	     -0.00000000	     -0.00000000	     -0.45369201	     -1.31193262	     -0.00000000	      0.00000000	     -0.00000000	   -188.47111985	     -0.48664923	     -0.43407771	     -0.00000000	      0.00000000	     -0.00000000	    166.59280896	      0.00000000	      0.00000000	      0.00000000	      0.00000000	      0.00000000	      0.00000000	     -0.12662176	     -1.57206744	     -0.00000000
      0.28185736	      0.00000000	     -1.78938411	     -0.00000000	      0.00000000	     -0.00000000	     -0.00000000	     -0.45250360	     -1.31270700	     -0.00000000	      0.00000000	     -0.00000000	   -188.28891104	     -0.48534008	     -0.43450164	     -0.00000000	      0.00000000	     -0.00000000	    166.39108787	      0.00000000	      0.00000000	      0.00000000	      0.00000000	      0.00000000	      0.00000000	     -0.12628742	     -1.57298764	     -0.00000000
      0.28233613	      0.00000000	     -1.79037667	     -0.00000000	      0.00000000	     -0.00000000	     -0.00000000	     -0.45131308	     -1.31345388	     -0.00000000	      0.00000000	     -0.00000000	   -188.10537725	     -0.48403003	     -0.43491195	     -0.00000000	      0.00000000	     -0.00000000	    166.18755597	      0.00000000	      0.00000000	      0.00000000	      0.00000000	      0.00000000	      0.00000000	     -0.12595260	     -1.57387694	     -0.00000000
      0.28281490	      0.00000000	     -1.79133521	     -0.00000000	      0.00000000	     -0.00000000	     -0.00000000	     -0.45012044	     -1.31417337	     -0.00000000	      0.00000000	     -0.00000000	   -187.92051145	     -0.48271904	     -0.43530877	     -0.00000000	      0.00000000	     -0.00000000	    165.98222662	      0.00000000	      0.00000000	      0.00000000	      0.00000000	      0.00000000	      0.00000000	     -0.12561729	     -1.57473546	     -0.00000000
      0.28329368	      0.00000000	     -1.79225980	     -0.00000000	      0.00000000	     -0.00000000	     -0.00000000	     -0.44892571	     -1.31486559	     -0.00000000	      0.00000000	     -0.00000000	   -187.73430703	     -0.48140707	     -0.43569223	     -0.00000000	      0.00000000	     -0.00000000	    165.77511256	      0.00000000	      0.00000000	      0.00000000	      0.00000000	      0.00000000	      0.00000000	     -0.12528149	     -1.57556327	     -0.00000000
      0.28377245	      0.00000000	     -1.79315052	     -0.00000000	      0.00000000	     -0.00000000	     -0.00000000	     -0.44772890	     -1.31553063	     -0.00000000	      0.00000000	     -0.00000000	   -187.54675779	     -0.48009409	     -0.43606247	     -0.00000000	      0.00000000	     -0.00000000	    165.56622590	      0.00000000	      0.00000000	      0.00000000	      0.00000000	      0.00000000	      0.00000000	     -0.12494521	     -1.57636047	     -0.00000000
      0.28425122	      0.00000000	     -1.79400746	     -0.00000000	      0.00000000	     -0.00000000	     -0.00000000	     -0.44653001	     -1.31616862	     -0.00000000	      0.00000000	     -0.00000000	   -187.35785786	     -0.47878007	     -0.43641959	     -0.00000000	      0.00000000	     -0.00000000	    165.35557813	      0.00000000	      0.00000000	      0.00000000	      0.00000000	      0.00000000	      0.00000000	     -0.12460844	     -1.57712715	     -0.00000000
      0.28472999	      0.00000000	     -1.79483069	     -0.00000000	      0.00000000	     -0.00000000	     -0.00000000	     -0.44532907	     -1.31677965	     -0.00000000	      0.00000000	     -0.00000000	   -187.16760159	     -0.47746498	     -0.43676373	     -0.00000000	      0.00000000	     -0.00000000	    165.14318020	      0.00000000	      0.00000000	      0.00000000	      0.00000000	      0.00000000	      0.00000000	     -0.12427118	     -1.57786338	     -0.00000000
      0.28520876	      0.00000000	     -1.79562028	     -0.00000000	      0.00000000	     -0.00000000	     -0.00000000	     -0.44412608	     -1.31736381	     -0.00000000	      0.00000000	     -0.00000000	   -186.97598353	     -0.47614880	     -0.43709500	     -0.00000000	      0.00000000	     -0.00000000	    164.92904244	      0.00000000	      0.00000000	      0.00000000	      0.00000000	      0.00000000	      0.00000000	     -0.12393344	     -1.57856925	     -0.00000000
      0.28568753	      0.00000000	     -1.79637630	     -0.00000000	      0.00000000	     -0.00000000	     -0.00000000	     -0.44292107	     -1.31792122	     -0.00000000	      0.00000000	     -0.00000000	   -186.78299837	     -0.47483151	     -0.43741351	     -0.00000000	      0.00000000	      0.00000000	    164.71317467	      0.00000000	      0.00000000	      0.00000000	      0.00000000	      0.00000000	      0.00000000	     -0.12359521	     -1.57924483	     -0.00000000
      0.28616630	      0.00000000	     -1.79709882	     -0.00000000	      0.00000000	     -0.00000000	     -0.00000000	     -0.44171406	     -1.31845195	     -0.00000000	      0.00000000	     -0.00000000	   -186.58864088	     -0.47351308	     -0.43771938	     -0.00000000	      0.00000000	      0.00000000	    164.49558615	      0.00000000	      0.00000000	      0.00000000	      0.00000000	      0.00000000	      0.00000000	     -0.12325651	     -1.57989021	     -0.00000000
      0.28664507	      0.00000000	     -1.79778791	     -0.00000000	      0.00000000	     -0.00000000	     -0.00000000	     -0.44050504	     -1.31895611	     -0.00000000	      0.00000000	     -0.00000000	   -186.39290587	     -0.47219351	     -0.43801271	     -0.00000000	      0.00000000	      0.00000000	    164.27628562	      0.00000000	      0.00000000	      0.00000000	      0.00000000	      0.00000000	      0.00000000	     -0.12291732	     -1.58050545	     -0.00000000
      0.28712384	      0.00000000	     -1.79844362	     -0.00000000	      0.00000000	     -0.00000000	     -0.00000000	     -0.43929405	     -1.31943378	     -0.00000000	      0.00000000	     -0.00000000	   -186.19578815	     -0.47087277	     -0.43829363	     -0.00000000	      0.00000000	      0.00000000	    164.05528134	      0.00000000	      0.00000000	      0.00000000	      0.00000000	      0.00000000	      0.00000000	     -0.12257766	     -1.58109063	     -0.00000000
      0.28732971	      0.00000000	     -1.79871533	     -0.00000000	      0.00000000	     -0.00000000	     -0.00000000	     -0.43877271	     -1.31963105	     -0.00000000	      0.00000000	     -0.00000000	   -186.11060049	     -0.47030459	     -0.43841073	     -0.00000000	      0.00000000	      0.00000000	    163.95968437	      0.00000000	      0.00000000	      0.00000000	      0.00000000	      0.00000000	      0.00000000	     -0.12243146	     -1.58133304	     -0.00000000
      0.28753558	      0.00000000	     -1.79898088	     -0.00000000	      0.00000000	     -0.00000000	     -0.00000000	     -0.43825101	     -1.31982346	     -0.00000000	      0.00000000	     -0.00000000	   -186.02515026	     -0.46973609	     -0.43852552	     -0.00000000	      0.00000000	      0.00000000	    163.86380388	      0.00000000	      0.00000000	      0.00000000	      0.00000000	      0.00000000	      0.00000000	     -0.12228517	     -1.58156990	     -0.00000000
      0.28799882	      0.00000000	     -1.79955583	     -0.00000000	      0.00000000	     -0.00000000	     -0.00000000	     -0.43707556	     -1.32023877	     -0.00000000	      0.00000000	     -0.00000000	   -185.83183942	     -0.46845545	     -0.43877576	     -0.00000000	      0.00000000	      0.00000000	    163.64700316	      0.00000000	      0.00000000	      0.00000000	      0.00000000	      0.00000000	      0.00000000	     -0.12195558	     -1.58208261	     -0.00000000
      0.28846205	      0.00000000	     -1.80009933	     -0.00000000	      0.00000000	     -0.00000000	     -0.00000000	     -0.43589755	     -1.32062997	     -0.00000000	      0.00000000	     -0.00000000	   -185.63689708	     -0.46717228	     -0.43901609	     -0.00000000	      0.00000000	      0.00000000	    163.42857814	      0.00000000	      0.00000000	      0.00000000	      0.00000000	      0.00000000	      0.00000000	     -0.12162529	     -1.58256730	     -0.00000000
      0.28892529	      0.00000000	     -1.80061111	     -0.00000000	      0.00000000	     -0.00000000	     -0.00000000	     -0.43471641	     -1.32099747	     -0.00000000	      0.00000000	     -0.00000000	   -185.44007136	     -0.46588525	     -0.43924737	     -0.00000000	      0.00000000	      0.00000000	    163.20861136	      0.00000000	      0.00000000	      0.00000000	      0.00000000	      0.00000000	      0.00000000	     -0.12129409	     -1.58302392	     -0.00000000
      0.28938852	      0.00000000	     -1.80109086	     -0.00000000	      0.00000000	     -0.00000000	     -0.00000000	     -0.43353167	     -1.32134156	     -0.00000000	      0.00000000	     -0.00000000	   -185.24114050	     -0.46459334	     -0.43947049	     -0.00000000	      0.00000000	      0.00000000	    162.98711054	      0.00000000	      0.00000000	      0.00000000	      0.00000000	      0.00000000	      0.00000000	     -0.12096180	     -1.58345236	     -0.00000000
      0.28985176	      0.00000000	     -1.80153828	     -0.00000000	      0.00000000	     -0.00000000	     -0.00000000	     -0.43234295	     -1.32166238	     -0.00000000	      0.00000000	     -0.00000000	   -185.03993419	     -0.46329579	     -0.43968605	     -0.00000000	      0.00000000	      0.00000000	    162.76408327	      0.00000000	      0.00000000	      0.00000000	      0.00000000	      0.00000000	      0.00000000	     -0.12062830	     -1.58385250	     -0.00000000
      0.29031499	      0.00000000	     -1.80195308	     -0.00000000	      0.00000000	     -0.00000000	     -0.00000000	     -0.43115003	     -1.32195999	     -0.00000000	      0.00000000	     -0.00000000	   -184.83633633	     -0.46199212	     -0.43989444	     -0.00000000	      0.00000000	      0.00000000	    162.53952846	      0.00000000	      0.00000000	      0.00000000	      0.00000000	      0.00000000	      0.00000000	     -0.12029350	     -1.58422416	     -0.00000000
      0.29077823	      0.00000000	     -1.80233501	     -0.00000000	      0.00000000	     -0.00000000	     -0.00000000	     -0.42995280	     -1.32223431	     -0.00000000	      0.00000000	     -0.00000000	   -184.63027955	     -0.46068210	     -0.44009583	     -0.00000000	      0.00000000	      0.00000000	    162.31343845	      0.00000000	      0.00000000	      0.00000000	      0.00000000	      0.00000000	      0.00000000	     -0.11995736	     -1.58456716	     -0.00000000
      0.29124146	      0.00000000	     -1.80268382	     -0.00000000	      0.00000000	     -0.00000000	     -0.00000000	     -0.42875124	     -1.32248522	     -0.00000000	      0.00000000	     -0.00000000	   -184.42173645	     -0.45936569	     -0.44029023	     -0.00000000	      0.00000000	      0.00000000	    162.08580054	      0.00000000	      0.00000000	      0.00000000	      0.00000000	      0.00000000	      0.00000000	     -0.11961988	     -1.58488131	     -0.00000000
      0.29170470	      0.00000000	     -1.80299931	     -0.00000000	      0.00000000	     -0.00000000	     -0.00000000	     -0.42754539	     -1.32271252	     -0.00000000	      0.00000000	     -0.00000000	   -184.21071041	     -0.45804302	     -0.44047751	     -0.00000000	      0.00000000	      0.00000000	    161.85659864	      0.00000000	      0.00000000	      0.00000000	      0.00000000	      0.00000000	      0.00000000	     -0.11928108	     -1.58516640	     -0.00000000
      0.29216793	      0.00000000	     -1.80328130	     -0.00000000	      0.00000000	     -0.00000000	     -0.00000000	     -0.42633536	     -1.32291600	     -0.00000000	      0.00000000	     -0.00000000	   -183.99722716	     -0.45671431	     -0.44065746	     -0.00000000	      0.00000000	     -0.00000000	    161.62581479	      0.00000000	      0.00000000	      0.00000000	      0.00000000	      0.00000000	      0.00000000	     -0.11894098	     -1.58542226	     -0.00000000
      0.29263117	      0.00000000	     -1.80352963	     -0.00000000	      0.00000000	     -0.00000000	     -0.00000000	     -0.42512130	     -1.32309541	     -0.00000000	      0.00000000	     -0.00000000	   -183.78132758	     -0.45537985	     -0.44082983	     -0.00000000	      0.00000000	     -0.00000000	    161.39343038	      0.00000000	      0.00000000	      0.00000000	      0.00000000	      0.00000000	      0.00000000	     -0.11859965	     -1.58564869	     -0.00000000
      0.29309440	      0.00000000	     -1.80374417	     -0.00000000	      0.00000000	     -0.00000000	     -0.00000000	     -0.42390335	     -1.32325051	     -0.00000000	      0.00000000	     -0.00000000	   -183.56306194	     -0.45403999	     -0.44099433	     -0.00000000	      0.00000000	     -0.00000000	    161.15942712	      0.00000000	      0.00000000	      0.00000000	      0.00000000	      0.00000000	      0.00000000	     -0.11825715	     -1.58584554	     -0.00000000
      0.29355764	      0.00000000	     -1.80392480	     -0.00000000	      0.00000000	     -0.00000000	     -0.00000000	     -0.42268169	     -1.32338106	     -0.00000000	      0.00000000	     -0.00000000	   -183.34248546	     -0.45269508	     -0.44115064	     -0.00000000	      0.00000000	     -0.00000000	    160.92378780	      0.00000000	      0.00000000	      0.00000000	      0.00000000	      0.00000000	      0.00000000	     -0.11791352	     -1.58601265	     -0.00000000
      0.29402087	      0.00000000	     -1.80407142	     -0.00000000	      0.00000000	     -0.00000000	     -0.00000000	     -0.42145648	     -1.32348685	     -0.00000000	      0.00000000	     -0.00000000	   -183.11965504	     -0.45134549	     -0.44129848	     -0.00000000	      0.00000000	     -0.00000000	    160.68649680	      0.00000000	      0.00000000	      0.00000000	      0.00000000	      0.00000000	      0.00000000	     -0.11756883	     -1.58614988	     -0.00000000
      0.29448411	      0.00000000	     -1.80418395	     -0.00000000	      0.00000000	     -0.00000000	     -0.00000000	     -0.42022791	     -1.32356765	     -0.00000000	      0.00000000	     -0.00000000	   -182.89462695	     -0.44999154	     -0.44143754	     -0.00000000	      0.00000000	      0.00000000	    160.44754048	      0.00000000	      0.00000000	      0.00000000	      0.00000000	      0.00000000	      0.00000000	     -0.11722315	     -1.58625711	     -0.00000000
      0.29494734	      0.00000000	     -1.80426232	     -0.00000000	      0.00000000	     -0.00000000	     -0.00000000	     -0.41899613	     -1.32362328	     -0.00000000	      0.00000000	     -0.00000000	   -182.66745542	     -0.44863359	     -0.44156757	     -0.00000000	      0.00000000	     -0.00000000	    160.20690743	      0.00000000	      0.00000000	      0.00000000	      0.00000000	      0.00000000	      0.00000000	     -0.11687653	     -1.58633423	     -0.00000000
      0.29541057	      0.00000000	     -1.80430647	     -0.00000000	      0.00000000	     -0.00000000	     -0.00000000	     -0.41776129	     -1.32365356	     -0.00000000	      0.00000000	     -0.00000000	   -182.43819169	     -0.44727193	     -0.44168829	     -0.00000000	      0.00000000	     -0.00000000	    159.96458856	      0.00000000	      0.00000000	      0.00000000	      0.00000000	      0.00000000	      0.00000000	     -0.11652902	     -1.58638114	     -0.00000000
      0.29587381	      0.00000000	     -1.80431635	     -0.00000000	      0.00000000	     -0.00000000	     -0.00000000	     -0.41652355	     -1.32365834	     -0.00000000	      0.00000000	     -0.00000000	   -182.20688366	     -0.44590685	     -0.44179949	     -0.00000000	      0.00000000	     -0.00000000	    159.72057724	      0.00000000	      0.00000000	      0.00000000	      0.00000000	      0.00000000	      0.00000000	     -0.11618068	     -1.58639777	     -0.00000000
      0.29633704	      0.00000000	     -1.80429193	     -0.00000000	      0.00000000	     -0.00000000	     -0.00000000	     -0.41528305	     -1.32363748	     -0.00000000	      0.00000000	     -0.00000000	   -181.97357578	     -0.44453861	     -0.44190095	     -0.00000000	      0.00000000	     -0.00000000	    159.47486925	      0.00000000	      0.00000000	      0.00000000	      0.00000000	      0.00000000	      0.00000000	     -0.11583156	     -1.58638404	     -0.00000000
      0.29680028	      0.00000000	     -1.80423319	     -0.00000000	      0.00000000	     -0.00000000	     -0.00000000	     -0.41403990	     -1.32359088	     -0.00000000	      0.00000000	     -0.00000000	   -181.73830923	     -0.44316744	     -0.44199248	     -0.00000000	      0.00000000	     -0.00000000	    159.22746273	      0.00000000	      0.00000000	      0.00000000	      0.00000000	      0.00000000	      0.00000000	     -0.11548168	     -1.58633990	     -0.00000000
      0.29726351	      0.00000000	     -1.80414011	     -0.00000000	      0.00000000	     -0.00000000	     -0.00000000	     -0.41279424	     -1.32351842	     -0.00000000	      0.00000000	     -0.00000000	   -181.50112219	     -0.44179358	     -0.44207390	     -0.00000000	      0.00000000	     -0.00000000	    158.97835812	      0.00000000	      0.00000000	      0.00000000	      0.00000000	      0.00000000	      0.00000000	     -0.11513111	     -1.58626531	     -0.00000000
      0.29772675	      0.00000000	     -1.80401267	     -0.00000000	      0.00000000	     -0.00000000	     -0.00000000	     -0.41154618	     -1.32342002	     -0.00000000	      0.00000000	     -0.00000000	   -181.26205018	     -0.44041722	     -0.44214506	     -0.00000000	      0.00000000	      0.00000000	    158.72755802	      0.00000000	      0.00000000	      0.00000000	      0.00000000	      0.00000000	      0.00000000	     -0.11477987	     -1.58616024	     -0.00000000
      0.29818998	      0.00000000	     -1.80385090	     -0.00000000	      0.00000000	     -0.00000000	     -0.00000000	     -0.41029583	     -1.32329562	     -0.00000000	      0.00000000	     -0.00000000	   -181.02112651	     -0.43903853	     -0.44220582	     -0.00000000	      0.00000000	     -0.00000000	    158.47506699	      0.00000000	      0.00000000	      0.00000000	      0.00000000	      0.00000000	      0.00000000	     -0.11442801	     -1.58602465	     -0.00000000
      0.29865322	      0.00000000	     -1.80365480	     -0.00000000	      0.00000000	     -0.00000000	     -0.00000000	     -0.40904329	     -1.32314517	     -0.00000000	      0.00000000	     -0.00000000	   -180.77838262	     -0.43765770	     -0.44225604	     -0.00000000	      0.00000000	     -0.00000000	    158.22089137	      0.00000000	      0.00000000	      0.00000000	      0.00000000	      0.00000000	      0.00000000	     -0.11407554	     -1.58585855	     -0.00000000
      0.29911645	      0.00000000	     -1.80342440	     -0.00000000	      0.00000000	     -0.00000000	     -0.00000000	     -0.40778867	     -1.32296861	     -0.00000000	      0.00000000	     -0.00000000	   -180.53384845	     -0.43627487	     -0.44229562	     -0.00000000	      0.00000000	     -0.00000000	    157.96503904	      0.00000000	      0.00000000	      0.00000000	      0.00000000	      0.00000000	      0.00000000	     -0.11372252	     -1.58566193	     -0.00000000
      0.29957969	      0.00000000	     -1.80315973	     -0.00000000	      0.00000000	     -0.00000000	     -0.00000000	     -0.40653206	     -1.32276592	     -0.00000000	      0.00000000	     -0.00000000	   -180.28755278	     -0.43489020	     -0.44232445	     -0.00000000	      0.00000000	     -0.00000000	    157.70751915	      0.00000000	      0.00000000	      0.00000000	      0.00000000	      0.00000000	      0.00000000	     -0.11336896	     -1.58543480	     -0.00000000
      0.30004292	      0.00000000	     -1.80286083	     -0.00000000	      0.00000000	     -0.00000000	     -0.00000000	     -0.40527356	     -1.32253708	     -0.00000000	      0.00000000	     -0.00000000	   -180.03952345	     -0.43350382	     -0.44234243	     -0.00000000	      0.00000000	     -0.00000000	    157.44834184	      0.00000000	      0.00000000	      0.00000000	      0.00000000	      0.00000000	      0.00000000	     -0.11301490	     -1.58517719	     -0.00000000
      0.30050616	      0.00000000	     -1.80252776	     -0.00000000	      0.00000000	     -0.00000000	     -0.00000000	     -0.40401326	     -1.32228208	     -0.00000000	      0.00000000	     -0.00000000	   -179.78978761	     -0.43211588	     -0.44234947	     -0.00000000	      0.00000000	     -0.00000000	    157.18751795	      0.00000000	      0.00000000	      0.00000000	      0.00000000	      0.00000000	      0.00000000	     -0.11266037	     -1.58488911	     -0.00000000
      0.30096939	      0.00000000	     -1.80216057	     -0.00000000	      0.00000000	     -0.00000000	     -0.00000000	     -0.40275125	     -1.32200094	     -0.00000000	      0.00000000	     -0.00000000	   -179.53837182	     -0.43072649	     -0.44234551	     -0.00000000	      0.00000000	     -0.00000000	    156.92505875	      0.00000000	      0.00000000	      0.00000000	      0.00000000	      0.00000000	      0.00000000	     -0.11230539	     -1.58457062	     -0.00000000
      0.30143263	      0.00000000	     -1.80175935	     -0.00000000	      0.00000000	     -0.00000000	     -0.00000000	     -0.40148761	     -1.32169364	     -0.00000000	      0.00000000	     -0.00000000	   -179.28530213	     -0.42933580	     -0.44233048	     -0.00000000	      0.00000000	     -0.00000000	    156.66097571	      0.00000000	      0.00000000	      0.00000000	      0.00000000	      0.00000000	      0.00000000	     -0.11194999	     -1.58422176	     -0.00000000
      0.30189586	      0.00000000	     -1.80132416	     -0.00000000	      0.00000000	     -0.00000000	     -0.00000000	     -0.40022245	     -1.32136023	     -0.00000000	      0.00000000	     -0.00000000	   -179.03060404	     -0.42794392	     -0.44230432	     -0.00000000	      0.00000000	     -0.00000000	    156.39528025	      0.00000000	      0.00000000	      0.00000000	      0.00000000	      0.00000000	      0.00000000	     -0.11159419	     -1.58384258	     -0.00000000
      0.30235910	      0.00000000	     -1.80085510	     -0.00000000	      0.00000000	     -0.00000000	     -0.00000000	     -0.39895583	     -1.32100073	     -0.00000000	      0.00000000	     -0.00000000	   -178.77430236	     -0.42655096	     -0.44226699	     -0.00000000	      0.00000000	     -0.00000000	    156.12798359	      0.00000000	      0.00000000	      0.00000000	      0.00000000	      0.00000000	      0.00000000	     -0.11123803	     -1.58343316	     -0.00000000
      0.30282233	      0.00000000	     -1.80035226	     -0.00000000	      0.00000000	     -0.00000000	     -0.00000000	     -0.39768785	     -1.32061518	     -0.00000000	      0.00000000	     -0.00000000	   -178.51642107	     -0.42515706	     -0.44221845	     -0.00000000	      0.00000000	     -0.00000000	    155.85909659	      0.00000000	      0.00000000	      0.00000000	      0.00000000	      0.00000000	      0.00000000	     -0.11088153	     -1.58299356	     -0.00000000
      0.30328557	      0.00000000	     -1.79981574	     -0.00000000	      0.00000000	     -0.00000000	     -0.00000000	     -0.39641858	     -1.32020363	     -0.00000000	      0.00000000	     -0.00000000	   -178.25698297	     -0.42376232	     -0.44215868	     -0.00000000	      0.00000000	     -0.00000000	    155.58862973	      0.00000000	      0.00000000	      0.00000000	      0.00000000	      0.00000000	      0.00000000	     -0.11052471	     -1.58252386	     -0.00000000
      0.30374880	      0.00000000	     -1.79924564	     -0.00000000	      0.00000000	     -0.00000000	     -0.00000000	     -0.39514810	     -1.31976613	     -0.00000000	      0.00000000	     -0.00000000	   -177.99600945	     -0.42236684	     -0.44208767	     -0.00000000	      0.00000000	     -0.00000000	    155.31659301	      0.00000000	      0.00000000	      0.00000000	      0.00000000	      0.00000000	      0.00000000	     -0.11016760	     -1.58202414	     -0.00000000
      0.30421204	      0.00000000	     -1.79864208	     -0.00000000	      0.00000000	     -0.00000000	     -0.00000000	     -0.39387648	     -1.31930275	     -0.00000000	      0.00000000	     -0.00000000	   -177.73352010	     -0.42097072	     -0.44200543	     -0.00000000	      0.00000000	     -0.00000000	    155.04299599	      0.00000000	      0.00000000	      0.00000000	      0.00000000	      0.00000000	      0.00000000	     -0.10981021	     -1.58149451	     -0.00000000
      0.30467527	      0.00000000	     -1.79800515	     -0.00000000	      0.00000000	     -0.00000000	     -0.00000000	     -0.39260379	     -1.31881355	     -0.00000000	      0.00000000	     -0.00000000	   -177.46953247	     -0.41957406	     -0.44191196	     -0.00000000	      0.00000000	     -0.00000000	    154.76784780	      0.00000000	      0.00000000	      0.00000000	      0.00000000	      0.00000000	      0.00000000	     -0.10945258	     -1.58093505	     -0.00000000
      0.30513851	      0.00000000	     -1.79733499	     -0.00000000	      0.00000000	     -0.00000000	     -0.00000000	     -0.39133008	     -1.31829862	     -0.00000000	      0.00000000	     -0.00000000	   -177.20406187	     -0.41817692	     -0.44180732	     -0.00000000	      0.00000000	     -0.00000000	    154.49115717	      0.00000000	      0.00000000	      0.00000000	      0.00000000	      0.00000000	      0.00000000	     -0.10909470	     -1.58034586	     -0.00000000
      0.30569583	      0.00000000	     -1.79648481	     -0.00000000	      0.00000000	     -0.00000000	     -0.00000000	     -0.38979639	     -1.31764513	     -0.00000000	      0.00000000	     -0.00000000	   -176.88272037	     -0.41649529	     -0.44166647	     -0.00000000	      0.00000000	     -0.00000000	    154.15630804	      0.00000000	      0.00000000	      0.00000000	      0.00000000	      0.00000000	      0.00000000	     -0.10866383	     -1.57959773	     -0.00000000
      0.30625316	      0.00000000	     -1.79558685	     -0.00000000	      0.00000000	     -0.00000000	     -0.00000000	     -0.38826142	     -1.31695466	     -0.00000000	      0.00000000	     -0.00000000	   -176.55927246	     -0.41481366	     -0.44151006	     -0.00000000	      0.00000000	     -0.00000000	    153.81905848	      0.00000000	      0.00000000	      0.00000000	      0.00000000	      0.00000000	      0.00000000	     -0.10823271	     -1.57880692	     -0.00000000
      0.30667229	      0.00000000	     -1.79488022	     -0.00000000	      0.00000000	     -0.00000000	     -0.00000000	     -0.38710625	     -1.31641116	     -0.00000000	      0.00000000	     -0.00000000	   -176.31464438	     -0.41354844	     -0.44138164	     -0.00000000	      0.00000000	     -0.00000000	    153.56411760	      0.00000000	      0.00000000	      0.00000000	      0.00000000	      0.00000000	      0.00000000	     -0.10790829	     -1.57818417	     -0.00000000
      0.30718971	      0.00000000	     -1.79397089	     -0.00000000	      0.00000000	     -0.00000000	     -0.00000000	     -0.38567926	     -1.31571162	     -0.00000000	      0.00000000	     -0.00000000	   -176.01101747	     -0.41198624	     -0.44121080	     -0.00000000	      0.00000000	     -0.00000000	    153.24768087	      0.00000000	      0.00000000	      0.00000000	      0.00000000	      0.00000000	      0.00000000	     -0.10750759	     -1.57738231	     -0.00000000
      0.30770713	      0.00000000	     -1.79302083	     -0.00000000	      0.00000000	     -0.00000000	     -0.00000000	     -0.38425131	     -1.31498061	     -0.00000000	      0.00000000	     -0.00000000	   -175.70559616	     -0.41042400	     -0.44102667	     -0.00000000	      0.00000000	     -0.00000000	    152.92928674	      0.00000000	      0.00000000	      0.00000000	      0.00000000	      0.00000000	      0.00000000	     -0.10710669	     -1.57654408	     -0.00000000
      0.30820751	      0.00000000	     -1.79206346	     -0.00000000	      0.00000000	     -0.00000000	     -0.00000000	     -0.38286951	     -1.31424390	     -0.00000000	      0.00000000	     -0.00000000	   -175.40852535	     -0.40891280	     -0.44083571	     -0.00000000	      0.00000000	     -0.00000000	    152.61968304	      0.00000000	      0.00000000	      0.00000000	      0.00000000	      0.00000000	      0.00000000	     -0.10671880	     -1.57569896	     -0.00000000
      0.30870789	      0.00000000	     -1.79106826	     -0.00000000	      0.00000000	     -0.00000000	     -0.00000000	     -0.38148688	     -1.31347804	     -0.00000000	      0.00000000	     -0.00000000	   -175.10977907	     -0.40740157	     -0.44063253	     -0.00000000	      0.00000000	     -0.00000000	    152.30828367	      0.00000000	      0.00000000	      0.00000000	      0.00000000	      0.00000000	      0.00000000	     -0.10633073	     -1.57482008	     -0.00000000
      0.30923029	      0.00000000	     -1.78998906	     -0.00000000	      0.00000000	     -0.00000000	     -0.00000000	     -0.38004256	     -1.31264754	     -0.00000000	      0.00000000	     -0.00000000	   -174.79609630	     -0.40582349	     -0.44040719	     -0.00000000	      0.00000000	     -0.00000000	    151.98141347	      0.00000000	      0.00000000	      0.00000000	      0.00000000	      0.00000000	      0.00000000	     -0.10592540	     -1.57386663	     -0.00000000
      0.30975268	      0.00000000	     -1.78886888	     -0.00000000	      0.00000000	     -0.00000000	     -0.00000000	     -0.37859739	     -1.31178556	     -0.00000000	      0.00000000	     -0.00000000	   -174.48057800	     -0.40424545	     -0.44016893	     -0.00000000	      0.00000000	     -0.00000000	    151.65256872	      0.00000000	      0.00000000	      0.00000000	      0.00000000	      0.00000000	      0.00000000	     -0.10551991	     -1.57287665	     -0.00000000
      0.31021250	      0.00000000	     -1.78784908	     -0.00000000	      0.00000000	     -0.00000000	     -0.00000000	     -0.37732465	     -1.31100093	     -0.00000000	      0.00000000	     -0.00000000	   -174.20132670	     -0.40285613	     -0.43994831	     -0.00000000	      0.00000000	     -0.00000000	    151.36163391	      0.00000000	      0.00000000	      0.00000000	      0.00000000	      0.00000000	      0.00000000	     -0.10516283	     -1.57197512	     -0.00000000
      0.31078009	      0.00000000	     -1.78654669	     -0.00000000	      0.00000000	     -0.00000000	     -0.00000000	     -0.37575268	     -1.30999907	     -0.00000000	      0.00000000	     -0.00000000	   -173.85462595	     -0.40114086	     -0.43966231	     -0.00000000	      0.00000000	     -0.00000000	    151.00051820	      0.00000000	      0.00000000	      0.00000000	      0.00000000	      0.00000000	      0.00000000	     -0.10472185	     -1.57082347	     -0.00000000
      0.31134769	      0.00000000	     -1.78519628	     -0.00000000	     -0.00000000	     -0.00000000	     -0.00000000	     -0.37417972	     -1.30896058	     -0.00000000	     -0.00000000	     -0.00000000	   -173.50570364	     -0.39942556	     -0.43936178	     -0.00000000	     -0.00000000	     -0.00000000	    150.63707232	      0.00000000	      0.00000000	      0.00000000	      0.00000000	      0.00000000	      0.00000000	     -0.10428068	     -1.56962911	     -0.00000000
      0.31178335	      0.00000000	     -1.78412727	     -0.00000000	      0.00000000	     -0.00000000	     -0.00000000	     -0.37297170	     -1.30813877	     -0.00000000	      0.00000000	     -0.00000000	   -173.23635905	     -0.39810838	     -0.43912089	     -0.00000000	      0.00000000	     -0.00000000	    150.35675220	      0.00000000	      0.00000000	      0.00000000	      0.00000000	      0.00000000	      0.00000000	     -0.10394187	     -1.56868346	     -0.00000000
      0.31221901	      0.00000000	     -1.78303007	     -0.00000000	      0.00000000	     -0.00000000	     -0.00000000	     -0.37176309	     -1.30729557	     -0.00000000	      0.00000000	     -0.00000000	   -172.96567927	     -0.39679111	     -0.43887169	     -0.00000000	     -0.00000000	     -0.00000000	    150.07507041	      0.00000000	      0.00000000	      0.00000000	      0.00000000	      0.00000000	      0.00000000	     -0.10360294	     -1.56771278	     -0.00000000
      0.31273977	      0.00000000	     -1.78168163	     -0.00000000	      0.00000000	     -0.00000000	     -0.00000000	     -0.37031763	     -1.30625971	     -0.00000000	      0.00000000	     -0.00000000	   -172.64035783	     -0.39521593	     -0.43856262	     -0.00000000	      0.00000000	     -0.00000000	    149.73677387	      0.00000000	      0.00000000	      0.00000000	      0.00000000	      0.00000000	      0.00000000	     -0.10319761	     -1.56651969	     -0.00000000
      0.31326052	      0.00000000	     -1.78029303	     -0.00000000	     -0.00000000	     -0.00000000	     -0.00000000	     -0.36887133	     -1.30519349	     -0.00000000	      0.00000000	     -0.00000000	   -172.31309931	     -0.39364059	     -0.43824201	     -0.00000000	     -0.00000000	     -0.00000000	    149.39652683	      0.00000000	      0.00000000	      0.00000000	      0.00000000	      0.00000000	      0.00000000	     -0.10279210	     -1.56529099	     -0.00000000
      0.31371117	      0.00000000	     -1.77905903	     -0.00000000	      0.00000000	     -0.00000000	     -0.00000000	     -0.36761906	     -1.30424642	     -0.00000000	      0.00000000	     -0.00000000	   -172.02832044	     -0.39227663	     -0.43795480	     -0.00000000	      0.00000000	     -0.00000000	    149.10074964	      0.00000000	      0.00000000	      0.00000000	      0.00000000	      0.00000000	      0.00000000	     -0.10244100	     -1.56419899	     -0.00000000
      0.31416181	      0.00000000	     -1.77779504	     -0.00000000	      0.00000000	     -0.00000000	     -0.00000000	     -0.36636618	     -1.30327676	     -0.00000000	      0.00000000	     -0.00000000	   -171.74207498	     -0.39091249	     -0.43765911	     -0.00000000	      0.00000000	     -0.00000000	    148.80353401	      0.00000000	      0.00000000	      0.00000000	      0.00000000	      0.00000000	      0.00000000	     -0.10208977	     -1.56308041	     -0.00000000
      0.31465116	      0.00000000	     -1.77638860	     -0.00000000	      0.00000000	     -0.00000000	     -0.00000000	     -0.36500505	     -1.30219832	     -0.00000000	      0.00000000	     -0.00000000	   -171.42958037	     -0.38943061	     -0.43732806	     -0.00000000	      0.00000000	     -0.00000000	    148.47934641	      0.00000000	      0.00000000	      0.00000000	      0.00000000	      0.00000000	      0.00000000	     -0.10170819	     -1.56183572	     -0.00000000
      0.31514050	      0.00000000	     -1.77494689	     -0.00000000	      0.00000000	     -0.00000000	     -0.00000000	     -0.36364324	     -1.30109338	     -0.00000000	      0.00000000	     -0.00000000	   -171.11534857	     -0.38794848	     -0.43698709	     -0.00000000	      0.00000000	     -0.00000000	    148.15349838	      0.00000000	      0.00000000	      0.00000000	      0.00000000	      0.00000000	      0.00000000	     -0.10132647	     -1.56055980	     -0.00000000
      0.31555120	      0.00000000	     -1.77370971	     -0.00000000	      0.00000000	     -0.00000000	     -0.00000000	     -0.36249979	     -1.30014561	     -0.00000000	      0.00000000	     -0.00000000	   -170.85027438	     -0.38670412	     -0.43669304	     -0.00000000	      0.00000000	     -0.00000000	    147.87884865	      0.00000000	      0.00000000	      0.00000000	      0.00000000	      0.00000000	      0.00000000	     -0.10100596	     -1.55946485	     -0.00000000
      0.31614785	      0.00000000	     -1.77186825	     -0.00000000	      0.00000000	     -0.00000000	     -0.00000000	     -0.36083783	     -1.29873559	     -0.00000000	      0.00000000	     -0.00000000	   -170.46299989	     -0.38489572	     -0.43625308	     -0.00000000	      0.00000000	     -0.00000000	    147.47794276	      0.00000000	      0.00000000	      0.00000000	      0.00000000	      0.00000000	      0.00000000	     -0.10054013	     -1.55783506	     -0.00000000
      0.31662547	      0.00000000	     -1.77035657	     -0.00000000	      0.00000000	     -0.00000000	     -0.00000000	     -0.35950686	     -1.29757862	     -0.00000000	      0.00000000	     -0.00000000	   -170.15114377	     -0.38344836	     -0.43589078	     -0.00000000	      0.00000000	     -0.00000000	    147.15509891	      0.00000000	      0.00000000	      0.00000000	      0.00000000	      0.00000000	      0.00000000	     -0.10016714	     -1.55649715	     -0.00000000
      0.31710308	      0.00000000	     -1.76881154	     -0.00000000	      0.00000000	     -0.00000000	     -0.00000000	     -0.35817538	     -1.29639666	     -0.00000000	      0.00000000	     -0.00000000	   -169.83763691	     -0.38199995	     -0.43551816	     -0.00000000	      0.00000000	     -0.00000000	    146.83111094	      0.00000000	      0.00000000	      0.00000000	      0.00000000	      0.00000000	      0.00000000	     -0.09979397	     -1.55512965	     -0.00000000
      0.31758070	      0.00000000	     -1.76723317	     -0.00000000	      0.00000000	     -0.00000000	     -0.00000000	     -0.35684347	     -1.29518964	     -0.00000000	      0.00000000	     -0.00000000	   -169.52250677	     -0.38055221	     -0.43513692	     -0.00000000	      0.00000000	     -0.00000000	    146.50528554	      0.00000000	      0.00000000	      0.00000000	      0.00000000	      0.00000000	      0.00000000	     -0.09942076	     -1.55373269	     -0.00000000
      0.31805832	      0.00000000	     -1.76562159	     -0.00000000	      0.00000000	     -0.00000000	     -0.00000000	     -0.35551113	     -1.29395772	     -0.00000000	      0.00000000	     -0.00000000	   -169.20573983	     -0.37910345	     -0.43474533	     -0.00000000	      0.00000000	     -0.00000000	    146.17835445	      0.00000000	      0.00000000	      0.00000000	      0.00000000	      0.00000000	      0.00000000	     -0.09904740	     -1.55230625	     -0.00000000
      0.31853593	      0.00000000	     -1.76397680	     -0.00000000	      0.00000000	     -0.00000000	     -0.00000000	     -0.35417845	     -1.29270084	     -0.00000000	      0.00000000	     -0.00000000	   -168.88736622	     -0.37765560	     -0.43434529	     -0.00000000	      0.00000000	     -0.00000000	    145.84954593	      0.00000000	      0.00000000	      0.00000000	      0.00000000	      0.00000000	      0.00000000	     -0.09867404	     -1.55085046	     -0.00000000
      0.31895596	      0.00000000	     -1.76250299	     -0.00000000	      0.00000000	     -0.00000000	     -0.00000000	     -0.35300618	     -1.29157502	     -0.00000000	      0.00000000	     -0.00000000	   -168.60603879	     -0.37638150	     -0.43398489	     -0.00000000	      0.00000000	     -0.00000000	    145.55951095	      0.00000000	      0.00000000	      0.00000000	      0.00000000	      0.00000000	      0.00000000	     -0.09834558	     -1.54954594	     -0.00000000
      0.31937598	      0.00000000	     -1.76100360	     -0.00000000	      0.00000000	     -0.00000000	     -0.00000000	     -0.35183370	     -1.29042998	     -0.00000000	      0.00000000	     -0.00000000	   -168.32347532	     -0.37510798	     -0.43361779	     -0.00000000	      0.00000000	     -0.00000000	    145.26811302	      0.00000000	      0.00000000	      0.00000000	      0.00000000	      0.00000000	      0.00000000	     -0.09801712	     -1.54821881	     -0.00000000
      0.31988783	      0.00000000	     -1.75914196	     -0.00000000	      0.00000000	     -0.00000000	     -0.00000000	     -0.35040463	     -1.28900878	     -0.00000000	      0.00000000	     -0.00000000	   -167.97746018	     -0.37355569	     -0.43316025	     -0.00000000	      0.00000000	     -0.00000000	    144.91167314	      0.00000000	      0.00000000	      0.00000000	      0.00000000	      0.00000000	      0.00000000	     -0.09761677	     -1.54657100	     -0.00000000
      0.32039968	      0.00000000	     -1.75724248	     -0.00000000	      0.00000000	     -0.00000000	     -0.00000000	     -0.34897533	     -1.28755918	     -0.00000000	      0.00000000	     -0.00000000	   -167.62961635	     -0.37200416	     -0.43269267	     -0.00000000	      0.00000000	     -0.00000000	    144.55329721	      0.00000000	      0.00000000	      0.00000000	      0.00000000	      0.00000000	      0.00000000	     -0.09721644	     -1.54488974	     -0.00000000
      0.32080750	      0.00000000	     -1.75570204	     -0.00000000	      0.00000000	     -0.00000000	     -0.00000000	     -0.34783634	     -1.28638399	     -0.00000000	      0.00000000	     -0.00000000	   -167.35114344	     -0.37076738	     -0.43231182	     -0.00000000	      0.00000000	     -0.00000000	    144.26685277	      0.00000000	      0.00000000	      0.00000000	      0.00000000	      0.00000000	      0.00000000	     -0.09689739	     -1.54352622	     -0.00000000
      0.32121532	      0.00000000	     -1.75413768	     -0.00000000	      0.00000000	     -0.00000000	     -0.00000000	     -0.34669725	     -1.28519085	     -0.00000000	      0.00000000	     -0.00000000	   -167.07151388	     -0.36953123	     -0.43192479	     -0.00000000	      0.00000000	     -0.00000000	    143.97914175	      0.00000000	      0.00000000	      0.00000000	      0.00000000	      0.00000000	      0.00000000	     -0.09657837	     -1.54214157	     -0.00000000
      0.32174580	      0.00000000	     -1.75206713	     -0.00000000	      0.00000000	     -0.00000000	     -0.00000000	     -0.34521541	     -1.28361217	     -0.00000000	      0.00000000	     -0.00000000	   -166.70603940	     -0.36792308	     -0.43141092	     -0.00000000	      0.00000000	     -0.00000000	    143.60351737	      0.00000000	      0.00000000	      0.00000000	      0.00000000	      0.00000000	      0.00000000	     -0.09616336	     -1.54030885	     -0.00000000
      0.32220987	      0.00000000	     -1.75022271	     -0.00000000	      0.00000000	     -0.00000000	     -0.00000000	     -0.34391900	     -1.28220635	     -0.00000000	      0.00000000	     -0.00000000	   -166.38471168	     -0.36651704	     -0.43095277	     -0.00000000	      0.00000000	     -0.00000000	    143.27322746	      0.00000000	      0.00000000	      0.00000000	      0.00000000	      0.00000000	      0.00000000	     -0.09580035	     -1.53867635	     -0.00000000
      0.32267393	      0.00000000	     -1.74834753	     -0.00000000	      0.00000000	     -0.00000000	     -0.00000000	     -0.34262248	     -1.28077758	     -0.00000000	      0.00000000	     -0.00000000	   -166.06186675	     -0.36511043	     -0.43048528	     -0.00000000	      0.00000000	     -0.00000000	    142.94192287	      0.00000000	      0.00000000	      0.00000000	      0.00000000	      0.00000000	      0.00000000	     -0.09543727	     -1.53701659	     -0.00000000
      0.32313800	      0.00000000	     -1.74644159	     -0.00000000	      0.00000000	     -0.00000000	     -0.00000000	     -0.34132594	     -1.27932580	     -0.00000000	      0.00000000	     -0.00000000	   -165.73752696	     -0.36370494	     -0.43001021	     -0.00000000	      0.00000000	     -0.00000000	    142.60890558	      0.00000000	      0.00000000	      0.00000000	      0.00000000	      0.00000000	      0.00000000	     -0.09507427	     -1.53532969	     -0.00000000
      0.32355014	      0.00000000	     -1.74472322	     -0.00000000	      0.00000000	     -0.00000000	     -0.00000000	     -0.34017442	     -1.27801733	     -0.00000000	      0.00000000	     -0.00000000	   -165.44820264	     -0.36245612	     -0.42958042	     -0.00000000	      0.00000000	     -0.00000000	    142.31237065	      0.00000000	      0.00000000	      0.00000000	      0.00000000	      0.00000000	      0.00000000	     -0.09475183	     -1.53380877	     -0.00000000
      0.32396228	      0.00000000	     -1.74298067	     -0.00000000	      0.00000000	     -0.00000000	     -0.00000000	     -0.33902291	     -1.27669082	     -0.00000000	      0.00000000	     -0.00000000	   -165.15769608	     -0.36120809	     -0.42914461	     -0.00000000	      0.00000000	     -0.00000000	    142.01453933	      0.00000000	      0.00000000	      0.00000000	      0.00000000	      0.00000000	      0.00000000	     -0.09442946	     -1.53226653	     -0.00000000
      0.32448527	      0.00000000	     -1.74073479	     -0.00000000	      0.00000000	     -0.00000000	     -0.00000000	     -0.33756170	     -1.27498173	     -0.00000000	      0.00000000	     -0.00000000	   -164.78733764	     -0.35962417	     -0.42858156	     -0.00000000	      0.00000000	     -0.00000000	    141.63534643	      0.00000000	      0.00000000	      0.00000000	      0.00000000	      0.00000000	      0.00000000	     -0.09402036	     -1.53027882	     -0.00000000
      0.32490336	      0.00000000	     -1.73891144	     -0.00000000	      0.00000000	     -0.00000000	     -0.00000000	     -0.33639360	     -1.27359462	     -0.00000000	      0.00000000	     -0.00000000	   -164.48988589	     -0.35835880	     -0.42812450	     -0.00000000	      0.00000000	     -0.00000000	    141.33074191	      0.00000000	      0.00000000	      0.00000000	      0.00000000	      0.00000000	      0.00000000	     -0.09369340	     -1.52866517	     -0.00000000
      0.32532145	      0.00000000	     -1.73706338	     -0.00000000	      0.00000000	     -0.00000000	     -0.00000000	     -0.33522552	     -1.27218916	     -0.00000000	      0.00000000	     -0.00000000	   -164.19119636	     -0.35709306	     -0.42766013	     -0.00000000	      0.00000000	     -0.00000000	    141.02533086	      0.00000000	      0.00000000	      0.00000000	      0.00000000	      0.00000000	      0.00000000	     -0.09336640	     -1.52702965	     -0.00000000
      0.32573954	      0.00000000	     -1.73519061	     -0.00000000	      0.00000000	     -0.00000000	     -0.00000000	     -0.33405750	     -1.27076533	     -0.00000000	      0.00000000	     -0.00000000	   -163.89128282	     -0.35582797	     -0.42718953	     -0.00000000	      0.00000000	     -0.00000000	    140.71868960	      0.00000000	      0.00000000	      0.00000000	      0.00000000	      0.00000000	      0.00000000	     -0.09303947	     -1.52537234	     -0.00000000
      0.32629149	      0.00000000	     -1.73268051	     -0.00000000	      0.00000000	     -0.00000000	     -0.00000000	     -0.33251563	     -1.26885766	     -0.00000000	      0.00000000	     -0.00000000	   -163.49345541	     -0.35415770	     -0.42655758	     -0.00000000	      0.00000000	     -0.00000000	    140.31248835	      0.00000000	      0.00000000	      0.00000000	      0.00000000	      0.00000000	      0.00000000	     -0.09260788	     -1.52315107	     -0.00000000
      0.32667243	      0.00000000	     -1.73092309	     -0.00000000	      0.00000000	     -0.00000000	     -0.00000000	     -0.33145158	     -1.26752244	     -0.00000000	      0.00000000	     -0.00000000	   -163.21764498	     -0.35300584	     -0.42611539	     -0.00000000	      0.00000000	     -0.00000000	    140.03081104	      0.00000000	      0.00000000	      0.00000000	      0.00000000	      0.00000000	      0.00000000	     -0.09231010	     -1.52159598	     -0.00000000
      0.32705336	      0.00000000	     -1.72914529	     -0.00000000	      0.00000000	     -0.00000000	     -0.00000000	     -0.33038761	     -1.26617214	     -0.00000000	      0.00000000	     -0.00000000	   -162.94080265	     -0.35185369	     -0.42566724	     -0.00000000	      0.00000000	     -0.00000000	    139.74848365	      0.00000000	      0.00000000	      0.00000000	      0.00000000	      0.00000000	      0.00000000	     -0.09201231	     -1.52002286	     -0.00000000
      0.32757533	      0.00000000	     -1.72667620	     -0.00000000	      0.00000000	     -0.00000000	     -0.00000000	     -0.32892989	     -1.26429740	     -0.00000000	      0.00000000	     -0.00000000	   -162.55980697	     -0.35027572	     -0.42504475	     -0.00000000	      0.00000000	     -0.00000000	    139.36008483	      0.00000000	      0.00000000	      0.00000000	      0.00000000	      0.00000000	      0.00000000	     -0.09160436	     -1.51783817	     -0.00000000
      0.32803790	      0.00000000	     -1.72445620	     -0.00000000	      0.00000000	     -0.00000000	     -0.00000000	     -0.32763822	     -1.26261241	     -0.00000000	      0.00000000	     -0.00000000	   -162.22055359	     -0.34887737	     -0.42448433	     -0.00000000	      0.00000000	     -0.00000000	    139.01468100	      0.00000000	      0.00000000	      0.00000000	      0.00000000	      0.00000000	      0.00000000	     -0.09124287	     -1.51587393	     -0.00000000
      0.32850047	      0.00000000	     -1.72220624	     -0.00000000	      0.00000000	     -0.00000000	     -0.00000000	     -0.32634675	     -1.26090525	     -0.00000000	      0.00000000	     -0.00000000	   -161.87979550	     -0.34747999	     -0.42391664	     -0.00000000	      0.00000000	     -0.00000000	    138.66776187	      0.00000000	      0.00000000	      0.00000000	      0.00000000	      0.00000000	      0.00000000	     -0.09088149	     -1.51388332	     -0.00000000
      0.32896304	      0.00000000	     -1.71992642	     -0.00000000	      0.00000000	     -0.00000000	     -0.00000000	     -0.32505546	     -1.25917606	     -0.00000000	      0.00000000	     -0.00000000	   -161.53750885	     -0.34608217	     -0.42334025	     -0.00000000	      0.00000000	     -0.00000000	    138.31994124	      0.00000000	      0.00000000	      0.00000000	      0.00000000	      0.00000000	      0.00000000	     -0.09052012	     -1.51186633	     -0.00000000
      0.32933804	      0.00000000	     -1.71805626	     -0.00000000	      0.00000000	     -0.00000000	     -0.00000000	     -0.32400881	     -1.25775798	     -0.00000000	      0.00000000	     -0.00000000	   -161.25892048	     -0.34495012	     -0.42286813	     -0.00000000	      0.00000000	     -0.00000000	    138.03668992	      0.00000000	      0.00000000	      0.00000000	      0.00000000	      0.00000000	      0.00000000	     -0.09022728	     -1.51021190	     -0.00000000
      0.32971304	      0.00000000	     -1.71616652	     -0.00000000	      0.00000000	     -0.00000000	     -0.00000000	     -0.32296230	     -1.25632550	     -0.00000000	      0.00000000	     -0.00000000	   -160.97932575	     -0.34381777	     -0.42239032	     -0.00000000	      0.00000000	     -0.00000000	    137.75285940	      0.00000000	      0.00000000	      0.00000000	      0.00000000	      0.00000000	      0.00000000	     -0.08993445	     -1.50854018	     -0.00000000
      0.33022086	      0.00000000	     -1.71357628	     -0.00000000	      0.00000000	     -0.00000000	     -0.00000000	     -0.32154541	     -1.25436263	     -0.00000000	      0.00000000	     -0.00000000	   -160.59911648	     -0.34228522	     -0.42173561	     -0.00000000	      0.00000000	     -0.00000000	    137.36702198	      0.00000000	      0.00000000	      0.00000000	      0.00000000	      0.00000000	      0.00000000	     -0.08953802	     -1.50624890	     -0.00000000
      0.33067095	      0.00000000	     -1.71125056	     -0.00000000	      0.00000000	     -0.00000000	     -0.00000000	     -0.32028986	     -1.25260087	     -0.00000000	      0.00000000	     -0.00000000	   -160.26059159	     -0.34092690	     -0.42114711	     -0.00000000	      0.00000000	     -0.00000000	    137.02399278	      0.00000000	      0.00000000	      0.00000000	      0.00000000	      0.00000000	      0.00000000	     -0.08918671	     -1.50419171	     -0.00000000
      0.33112105	      0.00000000	     -1.70889674	     -0.00000000	      0.00000000	     -0.00000000	     -0.00000000	     -0.31903462	     -1.25081837	     -0.00000000	      0.00000000	     -0.00000000	   -159.92063962	     -0.33956978	     -0.42055216	     -0.00000000	      0.00000000	     -0.00000000	    136.67947456	      0.00000000	      0.00000000	      0.00000000	      0.00000000	      0.00000000	      0.00000000	     -0.08883556	     -1.50210981	     -0.00000000
      0.33151212	      0.00000000	     -1.70682882	     -0.00000000	      0.00000000	     -0.00000000	     -0.00000000	     -0.31794419	     -1.24925291	     -0.00000000	      0.00000000	     -0.00000000	   -159.62408203	     -0.33839022	     -0.42002859	     -0.00000000	      0.00000000	     -0.00000000	    136.37950989	      0.00000000	      0.00000000	      0.00000000	      0.00000000	      0.00000000	      0.00000000	     -0.08853046	     -1.50028082	     -0.00000000
      0.33190319	      0.00000000	     -1.70473973	     -0.00000000	      0.00000000	     -0.00000000	     -0.00000000	     -0.31685402	     -1.24767186	     -0.00000000	      0.00000000	     -0.00000000	   -159.32644698	     -0.33721166	     -0.41950027	     -0.00000000	      0.00000000	     -0.00000000	    136.07840067	      0.00000000	      0.00000000	      0.00000000	      0.00000000	      0.00000000	      0.00000000	     -0.08822549	     -1.49843324	     -0.00000000
      0.33229427	      0.00000000	     -1.70262954	     -0.00000000	      0.00000000	     -0.00000000	     -0.00000000	     -0.31576409	     -1.24607531	     -0.00000000	      0.00000000	     -0.00000000	   -159.02771748	     -0.33603311	     -0.41896619	     -0.00000000	      0.00000000	     -0.00000000	    135.77656796	      0.00000000	      0.00000000	      0.00000000	      0.00000000	      0.00000000	      0.00000000	     -0.08792057	     -1.49656705	     -0.00000000
      0.33284014	      0.00000000	     -1.69964879	     -0.00000000	      0.00000000	     -0.00000000	     -0.00000000	     -0.31424318	     -1.24382085	     -0.00000000	      0.00000000	     -0.00000000	   -158.60892726	     -0.33438923	     -0.41821229	     -0.00000000	      0.00000000	     -0.00000000	    135.35357487	      0.00000000	      0.00000000	      0.00000000	      0.00000000	      0.00000000	      0.00000000	     -0.08749513	     -1.49393116	     -0.00000000
      0.33319451	      0.00000000	     -1.69769184	     -0.00000000	      0.00000000	     -0.00000000	     -0.00000000	     -0.31325613	     -1.24234126	     -0.00000000	      0.00000000	     -0.00000000	   -158.33591553	     -0.33332189	     -0.41771669	     -0.00000000	      0.00000000	     -0.00000000	    135.07833230	      0.00000000	      0.00000000	      0.00000000	      0.00000000	      0.00000000	      0.00000000	     -0.08721898	     -1.49220067	     -0.00000000
      0.33354887	      0.00000000	     -1.69571761	     -0.00000000	      0.00000000	     -0.00000000	     -0.00000000	     -0.31226933	     -1.24084898	     -0.00000000	      0.00000000	     -0.00000000	   -158.06201719	     -0.33225538	     -0.41721726	     -0.00000000	      0.00000000	     -0.00000000	    134.80216504	      0.00000000	      0.00000000	      0.00000000	      0.00000000	      0.00000000	      0.00000000	     -0.08694295	     -1.49045502	     -0.00000000
      0.33404685	      0.00000000	     -1.69291416	     -0.00000000	      0.00000000	     -0.00000000	     -0.00000000	     -0.31088302	     -1.23873057	     -0.00000000	      0.00000000	     -0.00000000	   -157.67559776	     -0.33075701	     -0.41650786	     -0.00000000	      0.00000000	     -0.00000000	    134.41297096	      0.00000000	      0.00000000	      0.00000000	      0.00000000	      0.00000000	      0.00000000	     -0.08655517	     -1.48797627	     -0.00000000
      0.33450967	      0.00000000	     -1.69027820	     -0.00000000	      0.00000000	     -0.00000000	     -0.00000000	     -0.30959508	     -1.23673942	     -0.00000000	      0.00000000	     -0.00000000	   -157.31488355	     -0.32936525	     -0.41584108	     -0.00000000	      0.00000000	     -0.00000000	    134.04993784	      0.00000000	      0.00000000	      0.00000000	      0.00000000	      0.00000000	      0.00000000	     -0.08619492	     -1.48564578	     -0.00000000
      0.33500477	      0.00000000	     -1.68742588	     -0.00000000	      0.00000000	     -0.00000000	     -0.00000000	     -0.30821776	     -1.23458561	     -0.00000000	      0.00000000	     -0.00000000	   -156.92729810	     -0.32787665	     -0.41511922	     -0.00000000	      0.00000000	     -0.00000000	    133.66042525	      0.00000000	      0.00000000	      0.00000000	      0.00000000	      0.00000000	      0.00000000	     -0.08580965	     -1.48312410	     -0.00000000
      0.33537675	      0.00000000	     -1.68526089	     -0.00000000	      0.00000000	     -0.00000000	     -0.00000000	     -0.30718337	     -1.23295130	     -0.00000000	      0.00000000	     -0.00000000	   -156.63496363	     -0.32675928	     -0.41457194	     -0.00000000	      0.00000000	     -0.00000000	    133.36665972	      0.00000000	      0.00000000	      0.00000000	      0.00000000	      0.00000000	      0.00000000	     -0.08552036	     -1.48121023	     -0.00000000
      0.33574872	      0.00000000	     -1.68307703	     -0.00000000	      0.00000000	     -0.00000000	     -0.00000000	     -0.30614929	     -1.23130322	     -0.00000000	      0.00000000	     -0.00000000	   -156.34163188	     -0.32564187	     -0.41401950	     -0.00000000	      0.00000000	     -0.00000000	    133.07232168	      0.00000000	      0.00000000	      0.00000000	      0.00000000	      0.00000000	      0.00000000	     -0.08523112	     -1.47927975	     -0.00000000
      0.33627010	      0.00000000	     -1.67998422	     -0.00000000	      0.00000000	     -0.00000000	     -0.00000000	     -0.30470042	     -1.22896992	     -0.00000000	      0.00000000	     -0.00000000	   -155.92881970	     -0.32407691	     -0.41323786	     -0.00000000	      0.00000000	     -0.00000000	    132.65822450	      0.00000000	      0.00000000	      0.00000000	      0.00000000	      0.00000000	      0.00000000	     -0.08482591	     -1.47654597	     -0.00000000
      0.33661620	      0.00000000	     -1.67791077	     -0.00000000	      0.00000000	     -0.00000000	     -0.00000000	     -0.30373899	     -1.22740619	     -0.00000000	      0.00000000	     -0.00000000	   -155.65370528	     -0.32303792	     -0.41271330	     -0.00000000	      0.00000000	     -0.00000000	    132.38278521	      0.00000000	      0.00000000	      0.00000000	      0.00000000	      0.00000000	      0.00000000	     -0.08455698	     -1.47471328	     -0.00000000
      0.33696230	      0.00000000	     -1.67582104	     -0.00000000	      0.00000000	     -0.00000000	     -0.00000000	     -0.30277790	     -1.22583053	     -0.00000000	      0.00000000	     -0.00000000	   -155.37774254	     -0.32199984	     -0.41218526	     -0.00000000	      0.00000000	     -0.00000000	    132.10646493	      0.00000000	      0.00000000	      0.00000000	      0.00000000	      0.00000000	      0.00000000	     -0.08428819	     -1.47286632	     -0.00000000
      0.33743059	      0.00000000	     -1.67296770	     -0.00000000	      0.00000000	     -0.00000000	     -0.00000000	     -0.30147800	     -1.22367977	     -0.00000000	      0.00000000	     -0.00000000	   -155.00298673	     -0.32059572	     -0.41146424	     -0.00000000	      0.00000000	     -0.00000000	    131.73163645	      0.00000000	      0.00000000	      0.00000000	      0.00000000	      0.00000000	      0.00000000	     -0.08392465	     -1.47034458	     -0.00000000
      0.33784504	      0.00000000	     -1.67041757	     -0.00000000	      0.00000000	     -0.00000000	     -0.00000000	     -0.30032802	     -1.22175818	     -0.00000000	      0.00000000	     -0.00000000	   -154.67000005	     -0.31935370	     -0.41082009	     -0.00000000	      0.00000000	     -0.00000000	    131.39886760	      0.00000000	      0.00000000	      0.00000000	      0.00000000	      0.00000000	      0.00000000	     -0.08360304	     -1.46809096	     -0.00000000
      0.33844038	      0.00000000	     -1.66671384	     -0.00000000	      0.00000000	     -0.00000000	     -0.00000000	     -0.29867701	     -1.21896833	     -0.00000000	      0.00000000	     -0.00000000	   -154.18953055	     -0.31757059	     -0.40988481	     -0.00000000	      0.00000000	     -0.00000000	    130.91926430	      0.00000000	      0.00000000	      0.00000000	      0.00000000	      0.00000000	      0.00000000	     -0.08314131	     -1.46481809	     -0.00000000
      0.33895058	      0.00000000	     -1.66350165	     -0.00000000	      0.00000000	     -0.00000000	     -0.00000000	     -0.29726290	     -1.21654970	     -0.00000000	      0.00000000	     -0.00000000	   -153.77574382	     -0.31604351	     -0.40907404	     -0.00000000	      0.00000000	     -0.00000000	    130.50669807	      0.00000000	      0.00000000	      0.00000000	      0.00000000	      0.00000000	      0.00000000	     -0.08274585	     -1.46197979	     -0.00000000
      0.33964399	      0.00000000	     -1.65907978	     -0.00000000	      0.00000000	     -0.00000000	     -0.00000000	     -0.29534224	     -1.21322172	     -0.00000000	      0.00000000	     -0.00000000	   -153.21036263	     -0.31396910	     -0.40795797	     -0.00000000	      0.00000000	     -0.00000000	    129.94395198	      0.00000000	      0.00000000	      0.00000000	      0.00000000	      0.00000000	      0.00000000	     -0.08220871	     -1.45807292	     -0.00000000
      0.33992185	      0.00000000	     -1.65728967	     -0.00000000	      0.00000000	     -0.00000000	     -0.00000000	     -0.29457303	     -1.21187489	     -0.00000000	      0.00000000	     -0.00000000	   -152.98284267	     -0.31313890	     -0.40750694	     -0.00000000	      0.00000000	     -0.00000000	    129.71748061	      0.00000000	      0.00000000	      0.00000000	      0.00000000	      0.00000000	      0.00000000	     -0.08199363	     -1.45649144	     -0.00000000
      0.34027209	      0.00000000	     -1.65501856	     -0.00000000	      0.00000000	     -0.00000000	     -0.00000000	     -0.29360381	     -1.21016658	     -0.00000000	      0.00000000	     -0.00000000	   -152.69526401	     -0.31209241	     -0.40693438	     -0.00000000	      0.00000000	     -0.00000000	    129.43164381	      0.00000000	      0.00000000	      0.00000000	      0.00000000	      0.00000000	      0.00000000	     -0.08172260	     -1.45448508	     -0.00000000
      0.34086031	      0.00000000	     -1.65116716	     -0.00000000	      0.00000000	     -0.00000000	     -0.00000000	     -0.29197688	     -1.20727053	     -0.00000000	      0.00000000	     -0.00000000	   -152.21028849	     -0.31033622	     -0.40596420	     -0.00000000	      0.00000000	     -0.00000000	    128.94995914	      0.00000000	      0.00000000	      0.00000000	      0.00000000	      0.00000000	      0.00000000	     -0.08126768	     -1.45108289	     -0.00000000
      0.34116856	      0.00000000	     -1.64913042	     -0.00000000	      0.00000000	     -0.00000000	     -0.00000000	     -0.29112476	     -1.20573955	     -0.00000000	      0.00000000	     -0.00000000	   -151.95513980	     -0.30941586	     -0.40545071	     -0.00000000	      0.00000000	     -0.00000000	    128.69707420	      0.00000000	      0.00000000	      0.00000000	      0.00000000	      0.00000000	      0.00000000	     -0.08102937	     -1.44928378	     -0.00000000
      0.34147681	      0.00000000	     -1.64708096	     -0.00000000	      0.00000000	     -0.00000000	     -0.00000000	     -0.29027298	     -1.20419931	     -0.00000000	      0.00000000	     -0.00000000	   -151.69931524	     -0.30849635	     -0.40493469	     -0.00000000	      0.00000000	     -0.00000000	    128.44347911	      0.00000000	      0.00000000	      0.00000000	      0.00000000	      0.00000000	      0.00000000	     -0.08079119	     -1.44747354	     -0.00000000
      0.34196052	      0.00000000	     -1.64383929	     -0.00000000	      0.00000000	     -0.00000000	     -0.00000000	     -0.28893700	     -1.20176378	     -0.00000000	      0.00000000	     -0.00000000	   -151.29648608	     -0.30705423	     -0.40411887	     -0.00000000	      0.00000000	     -0.00000000	    128.04451137	      0.00000000	      0.00000000	      0.00000000	      0.00000000	      0.00000000	      0.00000000	     -0.08041763	     -1.44461042	     -0.00000000
      0.34244423	      0.00000000	     -1.64056642	     -0.00000000	      0.00000000	     -0.00000000	     -0.00000000	     -0.28760182	     -1.19930569	     -0.00000000	      0.00000000	     -0.00000000	   -150.89195660	     -0.30561254	     -0.40329504	     -0.00000000	      0.00000000	     -0.00000000	    127.64454961	      0.00000000	      0.00000000	      0.00000000	      0.00000000	      0.00000000	      0.00000000	     -0.08004425	     -1.44171991	     -0.00000000
      0.34275831	      0.00000000	     -1.63842464	     -0.00000000	      0.00000000	     -0.00000000	     -0.00000000	     -0.28673535	     -1.19769752	     -0.00000000	      0.00000000	     -0.00000000	   -150.62840166	     -0.30467756	     -0.40275681	     -0.00000000	      0.00000000	     -0.00000000	    127.38393562	      0.00000000	      0.00000000	      0.00000000	      0.00000000	      0.00000000	      0.00000000	     -0.07980200	     -1.43982849	     -0.00000000
      0.34307238	      0.00000000	     -1.63626975	     -0.00000000	      0.00000000	     -0.00000000	     -0.00000000	     -0.28586924	     -1.19607989	     -0.00000000	      0.00000000	     -0.00000000	   -150.36413146	     -0.30374258	     -0.40221497	     -0.00000000	      0.00000000	     -0.00000000	    127.12300601	      0.00000000	      0.00000000	      0.00000000	      0.00000000	      0.00000000	      0.00000000	     -0.07955981	     -1.43792555	     -0.00000000
      0.34345870	      0.00000000	     -1.63360126	     -0.00000000	      0.00000000	     -0.00000000	     -0.00000000	     -0.28480446	     -1.19407712	     -0.00000000	      0.00000000	     -0.00000000	   -150.03812418	     -0.30259321	     -0.40154409	     -0.00000000	      0.00000000	     -0.00000000	    126.80135733	      0.00000000	      0.00000000	      0.00000000	      0.00000000	      0.00000000	      0.00000000	     -0.07926208	     -1.43556915	     -0.00000000
      0.34396827	      0.00000000	     -1.63005147	     -0.00000000	      0.00000000	     -0.00000000	     -0.00000000	     -0.28340107	     -1.19141351	     -0.00000000	      0.00000000	     -0.00000000	   -149.60657170	     -0.30107811	     -0.40065108	     -0.00000000	      0.00000000	     -0.00000000	    126.37613174	      0.00000000	      0.00000000	      0.00000000	      0.00000000	      0.00000000	      0.00000000	     -0.07886965	     -1.43243458	     -0.00000000
      0.34445389	      0.00000000	     -1.62663711	     -0.00000000	      0.00000000	     -0.00000000	     -0.00000000	     -0.28206496	     -1.18885197	     -0.00000000	      0.00000000	     -0.00000000	   -149.19376348	     -0.29963559	     -0.39979126	     -0.00000000	      0.00000000	     -0.00000000	    125.96988135	      0.00000000	      0.00000000	      0.00000000	      0.00000000	      0.00000000	      0.00000000	     -0.07849603	     -1.42941963	     -0.00000000
      0.34498869	      0.00000000	     -1.62284186	     -0.00000000	      0.00000000	     -0.00000000	     -0.00000000	     -0.28059520	     -1.18600499	     -0.00000000	      0.00000000	     -0.00000000	   -148.73749361	     -0.29804829	     -0.39883345	     -0.00000000	      0.00000000	     -0.00000000	    125.52162076	      0.00000000	      0.00000000	      0.00000000	      0.00000000	      0.00000000	      0.00000000	     -0.07808499	     -1.42606825	     -0.00000000
      0.34530032	      0.00000000	     -1.62061369	     -0.00000000	      0.00000000	     -0.00000000	     -0.00000000	     -0.27973973	     -1.18433357	     -0.00000000	      0.00000000	     -0.00000000	   -148.47089406	     -0.29712479	     -0.39827064	     -0.00000000	      0.00000000	     -0.00000000	    125.25976103	      0.00000000	      0.00000000	      0.00000000	      0.00000000	      0.00000000	      0.00000000	     -0.07784578	     -1.42410063	     -0.00000000
      0.34561195	      0.00000000	     -1.61837339	     -0.00000000	      0.00000000	     -0.00000000	     -0.00000000	     -0.27888498	     -1.18265307	     -0.00000000	      0.00000000	     -0.00000000	   -148.20376687	     -0.29620172	     -0.39770356	     -0.00000000	      0.00000000	     -0.00000000	    124.99773162	      0.00000000	      0.00000000	      0.00000000	      0.00000000	      0.00000000	      0.00000000	     -0.07760675	     -1.42212222	     -0.00000000
      0.34596812	      0.00000000	     -1.61579811	     -0.00000000	      0.00000000	     -0.00000000	     -0.00000000	     -0.27790899	     -1.18072126	     -0.00000000	      0.00000000	     -0.00000000	   -147.89784244	     -0.29514779	     -0.39705068	     -0.00000000	      0.00000000	     -0.00000000	    124.69782917	      0.00000000	      0.00000000	      0.00000000	      0.00000000	      0.00000000	      0.00000000	     -0.07733381	     -1.41984790	     -0.00000000
      0.34647207	      0.00000000	     -1.61212804	     -0.00000000	      0.00000000	     -0.00000000	     -0.00000000	     -0.27652997	     -1.17796804	     -0.00000000	      0.00000000	      0.00000000	   -147.46394569	     -0.29365865	     -0.39611812	     -0.00000000	      0.00000000	     -0.00000000	    124.27285138	      0.00000000	      0.00000000	      0.00000000	      0.00000000	      0.00000000	      0.00000000	     -0.07694817	     -1.41660654	     -0.00000000
      0.34689787	      0.00000000	     -1.60900341	     -0.00000000	      0.00000000	     -0.00000000	     -0.00000000	     -0.27536658	     -1.17562383	     -0.00000000	      0.00000000	      0.00000000	   -147.09641485	     -0.29240196	     -0.39532157	     -0.00000000	      0.00000000	     -0.00000000	    123.91341675	      0.00000000	      0.00000000	      0.00000000	      0.00000000	      0.00000000	      0.00000000	     -0.07662279	     -1.41384667	     -0.00000000
      0.34724212	      0.00000000	     -1.60646164	     -0.00000000	      0.00000000	     -0.00000000	     -0.00000000	     -0.27442731	     -1.17371670	     -0.00000000	      0.00000000	      0.00000000	   -146.79871163	     -0.29138786	     -0.39467266	     -0.00000000	      0.00000000	     -0.00000000	    123.62226604	      0.00000000	      0.00000000	      0.00000000	      0.00000000	      0.00000000	      0.00000000	     -0.07636014	     -1.41160150	     -0.00000000
      0.34758637	      0.00000000	     -1.60390618	     -0.00000000	      0.00000000	     -0.00000000	     -0.00000000	     -0.27348922	     -1.17179916	     -0.00000000	      0.00000000	      0.00000000	   -146.50051072	     -0.29037464	     -0.39401844	     -0.00000000	      0.00000000	     -0.00000000	    123.33101785	      0.00000000	      0.00000000	      0.00000000	      0.00000000	      0.00000000	      0.00000000	     -0.07609779	     -1.40934408	     -0.00000000
      0.34799315	      0.00000000	     -1.60086915	     -0.00000000	      0.00000000	     -0.00000000	     -0.00000000	     -0.27238234	     -1.16952000	     -0.00000000	      0.00000000	      0.00000000	   -146.14754721	     -0.28917941	     -0.39323946	     -0.00000000	      0.00000000	     -0.00000000	    122.98639606	      0.00000000	      0.00000000	      0.00000000	      0.00000000	      0.00000000	      0.00000000	     -0.07578825	     -1.40666108	     -0.00000000
      0.34839993	      0.00000000	     -1.59781365	     -0.00000000	      0.00000000	     -0.00000000	     -0.00000000	     -0.27127725	     -1.16722675	     -0.00000000	      0.00000000	      0.00000000	   -145.79395740	     -0.28798574	     -0.39245332	     -0.00000000	      0.00000000	     -0.00000000	    122.64161559	      0.00000000	      0.00000000	      0.00000000	      0.00000000	      0.00000000	      0.00000000	     -0.07547919	     -1.40396153	     -0.00000000
      0.34880671	      0.00000000	     -1.59474003	     -0.00000000	      0.00000000	     -0.00000000	     -0.00000000	     -0.27017404	     -1.16491956	     -0.00000000	      0.00000000	      0.00000000	   -145.43979516	     -0.28679470	     -0.39166118	     -0.00000000	      0.00000000	     -0.00000000	    122.29626671	      0.00000000	      0.00000000	      0.00000000	      0.00000000	      0.00000000	      0.00000000	     -0.07517069	     -1.40124581	     -0.00000000
      0.34915854	      0.00000000	     -1.59206734	     -0.00000000	      0.00000000	     -0.00000000	     -0.00000000	     -0.26922140	     -1.16291315	     -0.00000000	      0.00000000	      0.00000000	   -145.13301532	     -0.28576555	     -0.39096999	     -0.00000000	      0.00000000	     -0.00000000	    121.99765858	      0.00000000	      0.00000000	      0.00000000	      0.00000000	      0.00000000	      0.00000000	     -0.07490425	     -1.39888410	     -0.00000000
      0.34951036	      0.00000000	     -1.58938159	     -0.00000000	      0.00000000	     -0.00000000	     -0.00000000	     -0.26827026	     -1.16089667	     -0.00000000	      0.00000000	      0.00000000	   -144.82585327	     -0.28473863	     -0.39027463	     -0.00000000	      0.00000000	     -0.00000000	    121.69858372	      0.00000000	      0.00000000	      0.00000000	      0.00000000	      0.00000000	      0.00000000	     -0.07463828	     -1.39651075	     -0.00000000
      0.34986219	      0.00000000	     -1.58668306	     -0.00000000	      0.00000000	     -0.00000000	     -0.00000000	     -0.26732062	     -1.15887041	     -0.00000000	      0.00000000	      0.00000000	   -144.51830507	     -0.28371296	     -0.38957406	     -0.00000000	      0.00000000	     -0.00000000	    121.39950893	      0.00000000	      0.00000000	      0.00000000	      0.00000000	      0.00000000	      0.00000000	     -0.07437270	     -1.39412592	     -0.00000000
      0.35025575	      0.00000000	     -1.58364959	     -0.00000000	      0.00000000	     -0.00000000	     -0.00000000	     -0.26626020	     -1.15659238	     -0.00000000	      0.00000000	      0.00000000	   -144.17386215	     -0.28256797	     -0.38878520	     -0.00000000	      0.00000000	     -0.00000000	    121.06462693	      0.00000000	      0.00000000	      0.00000000	      0.00000000	      0.00000000	      0.00000000	     -0.07407616	     -1.39144493	     -0.00000000
      0.35064930	      0.00000000	     -1.58060073	     -0.00000000	      0.00000000	     -0.00000000	     -0.00000000	     -0.26520175	     -1.15430256	     -0.00000000	      0.00000000	      0.00000000	   -143.82898331	     -0.28142475	     -0.38799013	     -0.00000000	      0.00000000	     -0.00000000	    120.72974050	      0.00000000	      0.00000000	      0.00000000	      0.00000000	      0.00000000	      0.00000000	     -0.07378014	     -1.38875013	     -0.00000000
      0.35104286	      0.00000000	     -1.57753681	     -0.00000000	      0.00000000	     -0.00000000	     -0.00000000	     -0.26414535	     -1.15200115	     -0.00000000	      0.00000000	      0.00000000	   -143.48371099	     -0.28028425	     -0.38718998	     -0.00000000	      0.00000000	     -0.00000000	    120.39446239	      0.00000000	      0.00000000	      0.00000000	      0.00000000	      0.00000000	      0.00000000	     -0.07348474	     -1.38604186	     -0.00000000
      0.35143641	      0.00000000	     -1.57445818	     -0.00000000	      0.00000000	     -0.00000000	     -0.00000000	     -0.26309098	     -1.14968851	     -0.00000000	      0.00000000	      0.00000000	   -143.13803860	     -0.27914526	     -0.38638349	     -0.00000000	      0.00000000	     -0.00000000	    120.05937259	      0.00000000	      0.00000000	      0.00000000	      0.00000000	      0.00000000	      0.00000000	     -0.07318985	     -1.38332036	     -0.00000000
      0.35175591	      0.00000000	     -1.57194826	     -0.00000000	      0.00000000	     -0.00000000	     -0.00000000	     -0.26223659	     -1.14780286	     -0.00000000	      0.00000000	      0.00000000	   -142.85716100	     -0.27822294	     -0.38572550	     -0.00000000	      0.00000000	     -0.00000000	    119.78696266	      0.00000000	      0.00000000	      0.00000000	      0.00000000	      0.00000000	      0.00000000	     -0.07295095	     -1.38110152	     -0.00000000
      0.35207540	      0.00000000	     -1.56942902	     -0.00000000	      0.00000000	     -0.00000000	     -0.00000000	     -0.26138359	     -1.14591012	     -0.00000000	      0.00000000	      0.00000000	   -142.57604504	     -0.27730172	     -0.38506356	     -0.00000000	      0.00000000	     -0.00000000	    119.51466989	      0.00000000	      0.00000000	      0.00000000	      0.00000000	      0.00000000	      0.00000000	     -0.07271240	     -1.37887431	     -0.00000000
      0.35247398	      0.00000000	     -1.56627340	     -0.00000000	      0.00000000	     -0.00000000	     -0.00000000	     -0.26032147	     -1.14353905	     -0.00000000	      0.00000000	      0.00000000	   -142.22504604	     -0.27615490	     -0.38423327	     -0.00000000	      0.00000000	     -0.00000000	    119.17478241	      0.00000000	      0.00000000	      0.00000000	      0.00000000	      0.00000000	      0.00000000	     -0.07241538	     -1.37608436	     -0.00000000
      0.35287256	      0.00000000	     -1.56310387	     -0.00000000	      0.00000000	     -0.00000000	     -0.00000000	     -0.25926159	     -1.14115737	     -0.00000000	      0.00000000	      0.00000000	   -141.87371774	     -0.27501019	     -0.38339743	     -0.00000000	      0.00000000	     -0.00000000	    118.83496859	      0.00000000	      0.00000000	      0.00000000	      0.00000000	      0.00000000	      0.00000000	     -0.07211897	     -1.37328194	     -0.00000000
      0.35327114	      0.00000000	     -1.55992075	     -0.00000000	      0.00000000	     -0.00000000	     -0.00000000	     -0.25820402	     -1.13876527	     -0.00000000	      0.00000000	      0.00000000	   -141.52209719	     -0.27386847	     -0.38255712	     -0.00000000	      0.00000000	     -0.00000000	    118.49486985	      0.00000000	      0.00000000	      0.00000000	      0.00000000	      0.00000000	      0.00000000	     -0.07182325	     -1.37046738	     -0.00000000
      0.35362231	      0.00000000	     -1.55710521	     -0.00000000	      0.00000000	     -0.00000000	     -0.00000000	     -0.25727413	     -1.13664935	     -0.00000000	      0.00000000	      0.00000000	   -141.21204456	     -0.27286397	     -0.38181197	     -0.00000000	      0.00000000	     -0.00000000	    118.19547658	      0.00000000	      0.00000000	      0.00000000	      0.00000000	      0.00000000	      0.00000000	     -0.07156317	     -1.36797769	     -0.00000000
      0.35397348	      0.00000000	     -1.55427958	     -0.00000000	      0.00000000	     -0.00000000	     -0.00000000	     -0.25634608	     -1.13452569	     -0.00000000	      0.00000000	      0.00000000	   -140.90179515	     -0.27186205	     -0.38106380	     -0.00000000	      0.00000000	     -0.00000000	    117.89578751	      0.00000000	      0.00000000	      0.00000000	      0.00000000	      0.00000000	      0.00000000	     -0.07130366	     -1.36547902	     -0.00000000
      0.35432466	      0.00000000	     -1.55144408	     -0.00000000	      0.00000000	     -0.00000000	     -0.00000000	     -0.25541985	     -1.13239458	     -0.00000000	      0.00000000	      0.00000000	   -140.59133562	     -0.27086166	     -0.38031150	     -0.00000000	      0.00000000	     -0.00000000	    117.59629731	      0.00000000	      0.00000000	      0.00000000	      0.00000000	      0.00000000	      0.00000000	     -0.07104463	     -1.36297150	     -0.00000000
      0.35469741	      0.00000000	     -1.54842373	     -0.00000000	      0.00000000	     -0.00000000	     -0.00000000	     -0.25443875	     -1.13012442	     -0.00000000	      0.00000000	      0.00000000	   -140.26159663	     -0.26980236	     -0.37950956	     -0.00000000	      0.00000000	     -0.00000000	    117.27822851	      0.00000000	      0.00000000	      0.00000000	      0.00000000	      0.00000000	      0.00000000	     -0.07077027	     -1.36030043	     -0.00000000
      0.35507017	      0.00000000	     -1.54539274	     -0.00000000	      0.00000000	     -0.00000000	     -0.00000000	     -0.25345975	     -1.12784625	     -0.00000000	      0.00000000	      0.00000000	   -139.93164815	     -0.26874495	     -0.37870333	     -0.00000000	      0.00000000	     -0.00000000	    116.96035522	      0.00000000	      0.00000000	      0.00000000	      0.00000000	      0.00000000	      0.00000000	     -0.07049648	     -1.35761985	     -0.00000000
      0.35544293	      0.00000000	     -1.54235134	     -0.00000000	      0.00000000	     -0.00000000	     -0.00000000	     -0.25248290	     -1.12556017	     -0.00000000	      0.00000000	      0.00000000	   -139.60152141	     -0.26769027	     -0.37789387	     -0.00000000	      0.00000000	     -0.00000000	    116.64231247	      0.00000000	      0.00000000	      0.00000000	      0.00000000	      0.00000000	      0.00000000	     -0.07022332	     -1.35493000	     -0.00000000
      0.35581569	      0.00000000	     -1.53929979	     -0.00000000	      0.00000000	     -0.00000000	     -0.00000000	     -0.25150819	     -1.12326647	     -0.00000000	      0.00000000	      0.00000000	   -139.27120638	     -0.26663740	     -0.37708022	     -0.00000000	      0.00000000	     -0.00000000	    116.32453823	      0.00000000	      0.00000000	      0.00000000	      0.00000000	      0.00000000	      0.00000000	     -0.06995071	     -1.35223107	     -0.00000000
      0.35618844	      0.00000000	     -1.53623830	     -0.00000000	      0.00000000	     -0.00000000	     -0.00000000	     -0.25053568	     -1.12096526	     -0.00000000	      0.00000000	      0.00000000	   -138.94073928	     -0.26558745	     -0.37626371	     -0.00000000	      0.00000000	     -0.00000000	    116.00655645	      0.00000000	      0.00000000	      0.00000000	      0.00000000	      0.00000000	      0.00000000	     -0.06967877	     -1.34952332	     -0.00000000
      0.35656120	      0.00000000	     -1.53316713	     -0.00000000	      0.00000000	     -0.00000000	     -0.00000000	     -0.24956535	     -1.11865682	     -0.00000000	      0.00000000	      0.00000000	   -138.61010224	     -0.26453917	     -0.37544305	     -0.00000000	      0.00000000	     -0.00000000	    115.68894252	      0.00000000	      0.00000000	      0.00000000	      0.00000000	      0.00000000	      0.00000000	     -0.06940738	     -1.34680690	     -0.00000000
      0.35688672	      0.00000000	     -1.53047738	     -0.00000000	      0.00000000	     -0.00000000	     -0.00000000	     -0.24871980	     -1.11663505	     -0.00000000	      0.00000000	      0.00000000	   -138.32125992	     -0.26362626	     -0.37472435	     -0.00000000	      0.00000000	     -0.00000000	    115.41137281	      0.00000000	      0.00000000	      0.00000000	      0.00000000	      0.00000000	      0.00000000	     -0.06917093	     -1.34442783	     -0.00000000
      0.35721224	      0.00000000	     -1.52778056	     -0.00000000	      0.00000000	     -0.00000000	     -0.00000000	     -0.24787595	     -1.11460803	     -0.00000000	      0.00000000	      0.00000000	   -138.03230554	     -0.26271477	     -0.37400276	     -0.00000000	      0.00000000	     -0.00000000	    115.13404994	      0.00000000	      0.00000000	      0.00000000	      0.00000000	      0.00000000	      0.00000000	     -0.06893493	     -1.34204245	     -0.00000000
      0.35759600	      0.00000000	     -1.52459236	     -0.00000000	      0.00000000	     -0.00000000	     -0.00000000	     -0.24688333	     -1.11221171	     -0.00000000	      0.00000000	      0.00000000	   -137.69153918	     -0.26164285	     -0.37314938	     -0.00000000	      0.00000000	     -0.00000000	    114.80706751	      0.00000000	      0.00000000	      0.00000000	      0.00000000	      0.00000000	      0.00000000	     -0.06865734	     -1.33922242	     -0.00000000
      0.35797976	      0.00000000	     -1.52139477	     -0.00000000	      0.00000000	     -0.00000000	     -0.00000000	     -0.24589308	     -1.10980843	     -0.00000000	      0.00000000	      0.00000000	   -137.35064188	     -0.26057313	     -0.37229242	     -0.00000000	      0.00000000	     -0.00000000	    114.48035714	      0.00000000	      0.00000000	      0.00000000	      0.00000000	      0.00000000	      0.00000000	     -0.06838039	     -1.33639402	     -0.00000000
      0.35836352	      0.00000000	     -1.51818801	     -0.00000000	      0.00000000	     -0.00000000	     -0.00000000	     -0.24490528	     -1.10739830	     -0.00000000	      0.00000000	      0.00000000	   -137.00964474	     -0.25950652	     -0.37143299	     -0.00000000	      0.00000000	     -0.00000000	    114.15352788	      0.00000000	      0.00000000	      0.00000000	      0.00000000	      0.00000000	      0.00000000	     -0.06810415	     -1.33355751	     -0.00000000
      0.35870723	      0.00000000	     -1.51530831	     -0.00000000	      0.00000000	     -0.00000000	     -0.00000000	     -0.24402259	     -1.10523413	     -0.00000000	      0.00000000	      0.00000000	   -136.70413233	     -0.25855278	     -0.37066003	     -0.00000000	      0.00000000	     -0.00000000	    113.86120284	      0.00000000	      0.00000000	      0.00000000	      0.00000000	      0.00000000	      0.00000000	     -0.06785726	     -1.33101024	     -0.00000000
      0.35905094	      0.00000000	     -1.51242159	     -0.00000000	      0.00000000	     -0.00000000	     -0.00000000	     -0.24314188	     -1.10306473	     -0.00000000	      0.00000000	      0.00000000	   -136.39855940	     -0.25760174	     -0.36988546	     -0.00000000	      0.00000000	     -0.00000000	    113.56871446	      0.00000000	      0.00000000	      0.00000000	      0.00000000	      0.00000000	      0.00000000	     -0.06761097	     -1.32845679	     -0.00000000
      0.35939465	      0.00000000	     -1.50952801	     -0.00000000	      0.00000000	     -0.00000000	     -0.00000000	     -0.24226313	     -1.10089033	     -0.00000000	      0.00000000	      0.00000000	   -136.09290795	     -0.25665234	     -0.36910816	     -0.00000000	      0.00000000	     -0.00000000	    113.27655249	      0.00000000	      0.00000000	      0.00000000	      0.00000000	      0.00000000	      0.00000000	     -0.06736519	     -1.32589724	     -0.00000000
      0.35975484	      0.00000000	     -1.50648850	     -0.00000000	      0.00000000	     -0.00000000	     -0.00000000	     -0.24134438	     -1.09860637	     -0.00000000	      0.00000000	      0.00000000	   -135.77254670	     -0.25566008	     -0.36829173	     -0.00000000	      0.00000000	     -0.00000000	    112.97034297	      0.00000000	      0.00000000	      0.00000000	      0.00000000	      0.00000000	      0.00000000	     -0.06710825	     -1.32320862	     -0.00000000
      0.36011503	      0.00000000	     -1.50344181	     -0.00000000	      0.00000000	     -0.00000000	     -0.00000000	     -0.24042780	     -1.09631718	     -0.00000000	      0.00000000	      0.00000000	   -135.45211714	     -0.25466977	     -0.36747261	     -0.00000000	      0.00000000	     -0.00000000	    112.66444931	      0.00000000	      0.00000000	      0.00000000	      0.00000000	      0.00000000	      0.00000000	     -0.06685189	     -1.32051363	     -0.00000000
      0.36046445	      0.00000000	     -1.50047947	     -0.00000000	      0.00000000	     -0.00000000	     -0.00000000	     -0.23954073	     -1.09409149	     -0.00000000	      0.00000000	      0.00000000	   -135.14122417	     -0.25371165	     -0.36667629	     -0.00000000	      0.00000000	     -0.00000000	    112.36768128	      0.00000000	      0.00000000	      0.00000000	      0.00000000	      0.00000000	      0.00000000	     -0.06660380	     -1.31789328	     -0.00000000
      0.36081387	      0.00000000	     -1.49751067	     -0.00000000	      0.00000000	     -0.00000000	     -0.00000000	     -0.23865572	     -1.09186113	     -0.00000000	      0.00000000	      0.00000000	   -134.83028074	     -0.25275541	     -0.36587761	     -0.00000000	      0.00000000	     -0.00000000	    112.07121658	      0.00000000	      0.00000000	      0.00000000	      0.00000000	      0.00000000	      0.00000000	     -0.06635627	     -1.31526721	     -0.00000000
      0.36117250	      0.00000000	     -1.49445711	     -0.00000000	      0.00000000	     -0.00000000	     -0.00000000	     -0.23774958	     -1.08956726	     -0.00000000	      0.00000000	      0.00000000	   -134.51111830	     -0.25177660	     -0.36505625	     -0.00000000	      0.00000000	     -0.00000000	    111.76696539	      0.00000000	      0.00000000	      0.00000000	      0.00000000	      0.00000000	      0.00000000	     -0.06610284	     -1.31256620	     -0.00000000
      0.36153112	      0.00000000	     -1.49139707	     -0.00000000	      0.00000000	     -0.00000000	     -0.00000000	     -0.23684563	     -1.08726872	     -0.00000000	      0.00000000	      0.00000000	   -134.19191678	     -0.25079981	     -0.36423260	     -0.00000000	      0.00000000	     -0.00000000	    111.46303340	      0.00000000	      0.00000000	      0.00000000	      0.00000000	      0.00000000	      0.00000000	     -0.06585000	     -1.30985946	     -0.00000000
      0.36188169	      0.00000000	     -1.48839964	     -0.00000000	      0.00000000	     -0.00000000	     -0.00000000	     -0.23596414	     -1.08501740	     -0.00000000	      0.00000000	      0.00000000	   -133.87987054	     -0.24984756	     -0.36342600	     -0.00000000	      0.00000000	     -0.00000000	    111.16595879	      0.00000000	      0.00000000	      0.00000000	      0.00000000	      0.00000000	      0.00000000	     -0.06560346	     -1.30720816	     -0.00000000
      0.36223225	      0.00000000	     -1.48539630	     -0.00000000	      0.00000000	     -0.00000000	     -0.00000000	     -0.23508475	     -1.08276186	     -0.00000000	      0.00000000	      0.00000000	   -133.56779899	     -0.24889726	     -0.36261734	     -0.00000000	      0.00000000	     -0.00000000	    110.86920317	      0.00000000	      0.00000000	      0.00000000	      0.00000000	      0.00000000	      0.00000000	     -0.06535749	     -1.30455163	     -0.00000000
      0.36258722	      0.00000000	     -1.48234938	     -0.00000000	      0.00000000	     -0.00000000	     -0.00000000	     -0.23419651	     -1.08047378	     -0.00000000	      0.00000000	      0.00000000	   -133.25180554	     -0.24793763	     -0.36179718	     -0.00000000	      0.00000000	     -0.00000000	    110.56877522	      0.00000000	      0.00000000	      0.00000000	      0.00000000	      0.00000000	      0.00000000	     -0.06510906	     -1.30185661	     -0.00000000
      0.36294218	      0.00000000	     -1.47929668	     -0.00000000	      0.00000000	     -0.00000000	     -0.00000000	     -0.23331045	     -1.07818161	     -0.00000000	      0.00000000	      0.00000000	   -132.93579810	     -0.24698003	     -0.36097505	     -0.00000000	      0.00000000	     -0.00000000	    110.26868019	      0.00000000	      0.00000000	      0.00000000	      0.00000000	      0.00000000	      0.00000000	     -0.06486121	     -1.29915649	     -0.00000000
      0.36329243	      0.00000000	     -1.47627905	     -0.00000000	      0.00000000	     -0.00000000	     -0.00000000	     -0.23243834	     -1.07591599	     -0.00000000	      0.00000000	      0.00000000	   -132.62400163	     -0.24603775	     -0.36016268	     -0.00000000	      0.00000000	     -0.00000000	    109.97263868	      0.00000000	      0.00000000	      0.00000000	      0.00000000	      0.00000000	      0.00000000	     -0.06461728	     -1.29648746	     -0.00000000
      0.36364267	      0.00000000	     -1.47325606	     -0.00000000	      0.00000000	     -0.00000000	     -0.00000000	     -0.23156837	     -1.07364661	     -0.00000000	      0.00000000	      0.00000000	   -132.31220221	     -0.24509745	     -0.35934851	     -0.00000000	      0.00000000	     -0.00000000	    109.67693356	      0.00000000	      0.00000000	      0.00000000	      0.00000000	      0.00000000	      0.00000000	     -0.06437393	     -1.29381372	     -0.00000000
      0.36399443	      0.00000000	     -1.47021464	     -0.00000000	      0.00000000	     -0.00000000	     -0.00000000	     -0.23069678	     -1.07136362	     -0.00000000	      0.00000000	      0.00000000	   -131.99906289	     -0.24415563	     -0.35852972	     -0.00000000	      0.00000000	     -0.00000000	    109.38001932	      0.00000000	      0.00000000	      0.00000000	      0.00000000	      0.00000000	      0.00000000	     -0.06413014	     -1.29112374	     -0.00000000
      0.36434620	      0.00000000	     -1.46716807	     -0.00000000	      0.00000000	     -0.00000000	     -0.00000000	     -0.22982736	     -1.06907705	     -0.00000000	      0.00000000	      0.00000000	   -131.68593094	     -0.24321584	     -0.35770924	     -0.00000000	      0.00000000	     -0.00000000	    109.08345172	      0.00000000	      0.00000000	      0.00000000	      0.00000000	      0.00000000	      0.00000000	     -0.06388693	     -1.28842924	     -0.00000000
      0.36469529	      0.00000000	     -1.46413969	     -0.00000000	      0.00000000	     -0.00000000	     -0.00000000	     -0.22896672	     -1.06680438	     -0.00000000	      0.00000000	      0.00000000	   -131.37520817	     -0.24228577	     -0.35689407	     -0.00000000	      0.00000000	     -0.00000000	    108.78922796	      0.00000000	      0.00000000	      0.00000000	      0.00000000	      0.00000000	      0.00000000	     -0.06364620	     -1.28575091	     -0.00000000
      0.36504438	      0.00000000	     -1.46110647	     -0.00000000	      0.00000000	     -0.00000000	     -0.00000000	     -0.22810822	     -1.06452838	     -0.00000000	      0.00000000	      0.00000000	   -131.06450212	     -0.24135769	     -0.35607734	     -0.00000000	      0.00000000	     -0.00000000	    108.49535551	      0.00000000	      0.00000000	      0.00000000	      0.00000000	      0.00000000	      0.00000000	     -0.06340604	     -1.28306834	     -0.00000000
      0.36539352	      0.00000000	     -1.45806806	     -0.00000000	      0.00000000	     -0.00000000	     -0.00000000	     -0.22725176	     -1.06224874	     -0.00000000	      0.00000000	      0.00000000	   -130.75378409	     -0.24043203	     -0.35525965	     -0.00000000	      0.00000000	     -0.00000000	    108.20153852	      0.00000000	      0.00000000	      0.00000000	      0.00000000	      0.00000000	      0.00000000	     -0.06316647	     -1.28038126	     -0.00000000
      0.36574266	      0.00000000	     -1.45502504	     -0.00000000	      0.00000000	     -0.00000000	     -0.00000000	     -0.22639745	     -1.05996595	     -0.00000000	      0.00000000	      0.00000000	   -130.44309180	     -0.23950837	     -0.35444053	     -0.00000000	      0.00000000	     -0.00000000	    107.90808023	      0.00000000	      0.00000000	      0.00000000	      0.00000000	      0.00000000	      0.00000000	     -0.06292747	     -1.27769015	     -0.00000000
      0.36609016	      0.00000000	     -1.45199187	     -0.00000000	      0.00000000	     -0.00000000	     -0.00000000	     -0.22554932	     -1.05769083	     -0.00000000	      0.00000000	      0.00000000	   -130.13390601	     -0.23859162	     -0.35362453	     -0.00000000	      0.00000000	     -0.00000000	    107.61611391	      0.00000000	      0.00000000	      0.00000000	      0.00000000	      0.00000000	      0.00000000	     -0.06269023	     -1.27500785	     -0.00000000
      0.36643765	      0.00000000	     -1.44895435	     -0.00000000	      0.00000000	     -0.00000000	     -0.00000000	     -0.22470333	     -1.05541276	     -0.00000000	      0.00000000	      0.00000000	   -129.82475411	     -0.23767686	     -0.35280721	     -0.00000000	      0.00000000	     -0.00000000	    107.32451088	      0.00000000	      0.00000000	      0.00000000	      0.00000000	      0.00000000	      0.00000000	     -0.06245355	     -1.27232175	     -0.00000000
      0.36678454	      0.00000000	     -1.44591786	     -0.00000000	      0.00000000	     -0.00000000	     -0.00000000	     -0.22386097	     -1.05313576	     -0.00000000	      0.00000000	      0.00000000	   -129.51619014	     -0.23676622	     -0.35199067	     -0.00000000	      0.00000000	     -0.00000000	    107.03353539	      0.00000000	      0.00000000	      0.00000000	      0.00000000	      0.00000000	      0.00000000	     -0.06221790	     -1.26963665	     -0.00000000
      0.36713144	      0.00000000	     -1.44287724	     -0.00000000	      0.00000000	     -0.00000000	     -0.00000000	     -0.22302074	     -1.05085600	     -0.00000000	      0.00000000	      0.00000000	   -129.20766786	     -0.23585759	     -0.35117292	     -0.00000000	      0.00000000	     -0.00000000	    106.74292846	      0.00000000	      0.00000000	      0.00000000	      0.00000000	      0.00000000	      0.00000000	     -0.06198283	     -1.26694796	     -0.00000000
      0.36747713	      0.00000000	     -1.43984308	     -0.00000000	      0.00000000	     -0.00000000	     -0.00000000	     -0.22218556	     -1.04858139	     -0.00000000	      0.00000000	      0.00000000	   -128.90026682	     -0.23495460	     -0.35035744	     -0.00000000	      0.00000000	     -0.00000000	    106.45345383	      0.00000000	      0.00000000	      0.00000000	      0.00000000	      0.00000000	      0.00000000	     -0.06174919	     -1.26426508	     -0.00000000
      0.36782283	      0.00000000	     -1.43680502	     -0.00000000	      0.00000000	     -0.00000000	     -0.00000000	     -0.22135250	     -1.04630419	     -0.00000000	      0.00000000	      0.00000000	   -128.59291462	     -0.23405361	     -0.34954085	     -0.00000000	      0.00000000	     -0.00000000	    106.16435164	      0.00000000	      0.00000000	      0.00000000	      0.00000000	      0.00000000	      0.00000000	     -0.06151611	     -1.26157882	     -0.00000000
      0.36816767	      0.00000000	     -1.43377071	     -0.00000000	      0.00000000	     -0.00000000	     -0.00000000	     -0.22052366	     -1.04403012	     -0.00000000	      0.00000000	      0.00000000	   -128.28639163	     -0.23315736	     -0.34872583	     -0.00000000	      0.00000000	     -0.00000000	    105.87610945	      0.00000000	      0.00000000	      0.00000000	      0.00000000	      0.00000000	      0.00000000	     -0.06128423	     -1.25889598	     -0.00000000
      0.36851250	      0.00000000	     -1.43073270	     -0.00000000	      0.00000000	     -0.00000000	     -0.00000000	     -0.21969694	     -1.04175364	     -0.00000000	      0.00000000	      0.00000000	   -127.97992426	     -0.23226311	     -0.34790979	     -0.00000000	      0.00000000	     -0.00000000	    105.58824332	      0.00000000	      0.00000000	      0.00000000	      0.00000000	      0.00000000	      0.00000000	     -0.06105292	     -1.25620993	     -0.00000000
      0.36885630	      0.00000000	     -1.42770026	     -0.00000000	      0.00000000	     -0.00000000	     -0.00000000	     -0.21887484	     -1.03948165	     -0.00000000	      0.00000000	      0.00000000	   -127.67445241	     -0.23137404	     -0.34709583	     -0.00000000	      0.00000000	     -0.00000000	    105.30139613	      0.00000000	      0.00000000	      0.00000000	      0.00000000	      0.00000000	      0.00000000	     -0.06082292	     -1.25352892	     -0.00000000
      0.36920009	      0.00000000	     -1.42466432	     -0.00000000	      0.00000000	     -0.00000000	     -0.00000000	     -0.21805486	     -1.03720740	     -0.00000000	      0.00000000	      0.00000000	   -127.36904246	     -0.23048696	     -0.34628095	     -0.00000000	      0.00000000	     -0.00000000	    105.01492767	      0.00000000	      0.00000000	      0.00000000	      0.00000000	      0.00000000	      0.00000000	     -0.06059349	     -1.25084489	     -0.00000000
      0.36954291	      0.00000000	     -1.42163359	     -0.00000000	      0.00000000	     -0.00000000	     -0.00000000	     -0.21723934	     -1.03493739	     -0.00000000	      0.00000000	      0.00000000	   -127.06457494	     -0.22960486	     -0.34546807	     -0.00000000	      0.00000000	     -0.00000000	    104.72943136	      0.00000000	      0.00000000	      0.00000000	      0.00000000	      0.00000000	      0.00000000	     -0.06036531	     -1.24816558	     -0.00000000
      0.36988574	      0.00000000	     -1.41859955	     -0.00000000	      0.00000000	     -0.00000000	     -0.00000000	     -0.21642591	     -1.03266528	     -0.00000000	      0.00000000	      0.00000000	   -126.76017502	     -0.22872474	     -0.34465435	     -0.00000000	      0.00000000	     -0.00000000	    104.44431581	      0.00000000	      0.00000000	      0.00000000	      0.00000000	      0.00000000	      0.00000000	     -0.06013771	     -1.24548342	     -0.00000000
      0.37022750	      0.00000000	     -1.41557166	     -0.00000000	      0.00000000	     -0.00000000	     -0.00000000	     -0.21561710	     -1.03039811	     -0.00000000	      0.00000000	      0.00000000	   -126.45679541	     -0.22784979	     -0.34384290	     -0.00000000	      0.00000000	     -0.00000000	    104.16024912	      0.00000000	      0.00000000	      0.00000000	      0.00000000	      0.00000000	      0.00000000	     -0.05991140	     -1.24280680	     -0.00000000
      0.37056926	      0.00000000	     -1.41254064	     -0.00000000	      0.00000000	     -0.00000000	     -0.00000000	     -0.21481039	     -1.02812898	     -0.00000000	      0.00000000	      0.00000000	   -126.15348849	     -0.22697681	     -0.34303070	     -0.00000000	      0.00000000	     -0.00000000	    103.87656421	      0.00000000	      0.00000000	      0.00000000	      0.00000000	      0.00000000	      0.00000000	     -0.05968566	     -1.24012750	     -0.00000000
      0.37090989	      0.00000000	     -1.40951661	     -0.00000000	      0.00000000	     -0.00000000	     -0.00000000	     -0.21400845	     -1.02586544	     -0.00000000	      0.00000000	      0.00000000	   -125.85127091	     -0.22610914	     -0.34222100	     -0.00000000	      0.00000000	     -0.00000000	    103.59399695	      0.00000000	      0.00000000	      0.00000000	      0.00000000	      0.00000000	      0.00000000	     -0.05946127	     -1.23745450	     -0.00000000
      0.37125053	      0.00000000	     -1.40648963	     -0.00000000	      0.00000000	     -0.00000000	     -0.00000000	     -0.21320859	     -1.02360008	     -0.00000000	      0.00000000	      0.00000000	   -125.54913075	     -0.22524345	     -0.34141065	     -0.00000000	      0.00000000	     -0.00000000	    103.31181114	      0.00000000	      0.00000000	      0.00000000	      0.00000000	      0.00000000	      0.00000000	     -0.05923743	     -1.23477898	     -0.00000000
      0.37158981	      0.00000000	     -1.40347179	     -0.00000000	      0.00000000	     -0.00000000	     -0.00000000	     -0.21241398	     -1.02134192	     -0.00000000	      0.00000000	      0.00000000	   -125.24827837	     -0.22438357	     -0.34060337	     -0.00000000	      0.00000000	     -0.00000000	    103.03093313	      0.00000000	      0.00000000	      0.00000000	      0.00000000	      0.00000000	      0.00000000	     -0.05901508	     -1.23211166	     -0.00000000
      0.37192909	      0.00000000	     -1.40045117	     -0.00000000	      0.00000000	     -0.00000000	     -0.00000000	     -0.21162144	     -1.01908208	     -0.00000000	      0.00000000	      0.00000000	   -124.94750786	     -0.22352567	     -0.33979552	     -0.00000000	      0.00000000	     -0.00000000	    102.75043415	      0.00000000	      0.00000000	      0.00000000	      0.00000000	      0.00000000	      0.00000000	     -0.05879329	     -1.22944197	     -0.00000000
      0.37226645	      0.00000000	     -1.39744495	     -0.00000000	      0.00000000	     -0.00000000	     -0.00000000	     -0.21083545	     -1.01683337	     -0.00000000	      0.00000000	      0.00000000	   -124.64853138	     -0.22267496	     -0.33899215	     -0.00000000	      0.00000000	     -0.00000000	    102.47172083	      0.00000000	      0.00000000	      0.00000000	      0.00000000	      0.00000000	      0.00000000	     -0.05857333	     -1.22678512	     -0.00000000
      0.37260381	      0.00000000	     -1.39443611	     -0.00000000	      0.00000000	     -0.00000000	     -0.00000000	     -0.21005149	     -1.01458310	     -0.00000000	      0.00000000	      0.00000000	   -124.34964080	     -0.22182622	     -0.33818829	     -0.00000000	      0.00000000	     -0.00000000	    102.19338018	      0.00000000	      0.00000000	      0.00000000	      0.00000000	      0.00000000	      0.00000000	     -0.05835393	     -1.22412606	     -0.00000000
      0.37293719	      0.00000000	     -1.39146036	     -0.00000000	      0.00000000	     -0.00000000	     -0.00000000	     -0.20927883	     -1.01235795	     -0.00000000	      0.00000000	      0.00000000	   -124.05438104	     -0.22098979	     -0.33739388	     -0.00000000	      0.00000000	     -0.00000000	    101.91854288	      0.00000000	      0.00000000	      0.00000000	      0.00000000	      0.00000000	      0.00000000	     -0.05813770	     -1.22149636	     -0.00000000
      0.37327056	      0.00000000	     -1.38848219	     -0.00000000	      0.00000000	     -0.00000000	     -0.00000000	     -0.20850817	     -1.01013139	     -0.00000000	      0.00000000	      0.00000000	   -123.75921006	     -0.22015531	     -0.33659908	     -0.00000000	      0.00000000	     -0.00000000	    101.64406177	      0.00000000	      0.00000000	      0.00000000	      0.00000000	      0.00000000	      0.00000000	     -0.05792200	     -1.21886462	     -0.00000000
      0.37358312	      0.00000000	     -1.38568775	     -0.00000000	      0.00000000	     -0.00000000	     -0.00000000	     -0.20778742	     -1.00804253	     -0.00000000	      0.00000000	      0.00000000	   -123.48255015	     -0.21937492	     -0.33585384	     -0.00000000	      0.00000000	     -0.00000000	    101.38692586	      0.00000000	      0.00000000	      0.00000000	      0.00000000	      0.00000000	      0.00000000	     -0.05772028	     -1.21639535	     -0.00000000
      0.37399408	      0.00000000	     -1.38201054	     -0.00000000	      0.00000000	     -0.00000000	     -0.00000000	     -0.20684245	     -1.00529431	     -0.00000000	      0.00000000	      0.00000000	   -123.11892432	     -0.21835164	     -0.33487375	     -0.00000000	      0.00000000	     -0.00000000	    101.04924109	      0.00000000	      0.00000000	      0.00000000	      0.00000000	      0.00000000	      0.00000000	     -0.05745580	     -1.21314617	     -0.00000000
      0.37448949	      0.00000000	     -1.37757322	     -0.00000000	      0.00000000	     -0.00000000	     -0.00000000	     -0.20570734	     -1.00197883	     -0.00000000	      0.00000000	      0.00000000	   -122.68077175	     -0.21712206	     -0.33369168	     -0.00000000	      0.00000000	     -0.00000000	    100.64288489	      0.00000000	      0.00000000	      0.00000000	      0.00000000	      0.00000000	      0.00000000	     -0.05713807	     -1.20922556	     -0.00000000
      0.37476358	      0.00000000	     -1.37511619	     -0.00000000	      0.00000000	     -0.00000000	     -0.00000000	     -0.20508123	     -1.00014333	     -0.00000000	      0.00000000	      0.00000000	   -122.43846350	     -0.21644406	     -0.33303793	     -0.00000000	      0.00000000	     -0.00000000	    100.41820934	      0.00000000	      0.00000000	      0.00000000	      0.00000000	      0.00000000	      0.00000000	     -0.05696283	     -1.20705477	     -0.00000000
      0.37503767	      0.00000000	     -1.37265774	     -0.00000000	      0.00000000	     -0.00000000	     -0.00000000	     -0.20445647	     -0.99830707	     -0.00000000	      0.00000000	      0.00000000	   -122.19621952	     -0.21576725	     -0.33238387	     -0.00000000	      0.00000000	     -0.00000000	    100.19384014	      0.00000000	      0.00000000	      0.00000000	      0.00000000	      0.00000000	      0.00000000	     -0.05678795	     -1.20488280	     -0.00000000
      0.37538619	      0.00000000	     -1.36952976	     -0.00000000	      0.00000000	     -0.00000000	     -0.00000000	     -0.20366401	     -0.99597110	     -0.00000000	      0.00000000	      0.00000000	   -121.88830355	     -0.21490882	     -0.33155228	     -0.00000000	      0.00000000	     -0.00000000	     99.90878882	      0.00000000	      0.00000000	      0.00000000	      0.00000000	      0.00000000	      0.00000000	     -0.05656613	     -1.20211943	     -0.00000000
      0.37573470	      0.00000000	     -1.36639960	     -0.00000000	      0.00000000	     -0.00000000	     -0.00000000	     -0.20287374	     -0.99363397	     -0.00000000	      0.00000000	      0.00000000	   -121.58050037	     -0.21405252	     -0.33072047	     -0.00000000	      0.00000000	     -0.00000000	     99.62413878	      0.00000000	      0.00000000	      0.00000000	      0.00000000	      0.00000000	      0.00000000	     -0.05634491	     -1.19935426	     -0.00000000
      0.37605533	      0.00000000	     -1.36351802	     -0.00000000	      0.00000000	     -0.00000000	     -0.00000000	     -0.20214862	     -0.99148281	     -0.00000000	      0.00000000	      0.00000000	   -121.29743173	     -0.21326689	     -0.32995535	     -0.00000000	      0.00000000	     -0.00000000	     99.36249490	      0.00000000	      0.00000000	      0.00000000	      0.00000000	      0.00000000	      0.00000000	     -0.05614192	     -1.19680880	     -0.00000000
      0.37644701	      0.00000000	     -1.35999553	     -0.00000000	      0.00000000	     -0.00000000	     -0.00000000	     -0.20126531	     -0.98885373	     -0.00000000	      0.00000000	      0.00000000	   -120.95177089	     -0.21230966	     -0.32902055	     -0.00000000	      0.00000000	     -0.00000000	     99.04331069	      0.00000000	      0.00000000	      0.00000000	      0.00000000	      0.00000000	      0.00000000	     -0.05589465	     -1.19369733	     -0.00000000
      0.37680952	      0.00000000	     -1.35673311	     -0.00000000	      0.00000000	     -0.00000000	     -0.00000000	     -0.20045023	     -0.98641926	     -0.00000000	      0.00000000	      0.00000000	   -120.63198939	     -0.21142634	     -0.32815547	     -0.00000000	      0.00000000	     -0.00000000	     98.74824405	      0.00000000	      0.00000000	      0.00000000	      0.00000000	      0.00000000	      0.00000000	     -0.05566646	     -1.19081574	     -0.00000000
      0.37724882	      0.00000000	     -1.35277690	     -0.00000000	      0.00000000	     -0.00000000	     -0.00000000	     -0.19946567	     -0.98346774	     -0.00000000	      0.00000000	      0.00000000	   -120.24465299	     -0.21035910	     -0.32710708	     -0.00000000	      0.00000000	     -0.00000000	     98.39123835	      0.00000000	      0.00000000	      0.00000000	      0.00000000	      0.00000000	      0.00000000	     -0.05539082	     -1.18732153	     -0.00000000
      0.37754092	      0.00000000	     -1.35014467	     -0.00000000	      0.00000000	     -0.00000000	     -0.00000000	     -0.19881291	     -0.98150437	     -0.00000000	      0.00000000	      0.00000000	   -119.98721484	     -0.20965155	     -0.32641015	     -0.00000000	      0.00000000	     -0.00000000	     98.15411388	      0.00000000	      0.00000000	      0.00000000	      0.00000000	      0.00000000	      0.00000000	     -0.05520807	     -1.18499681	     -0.00000000
      0.37793508	      0.00000000	     -1.34659081	     -0.00000000	      0.00000000	     -0.00000000	     -0.00000000	     -0.19793452	     -0.97885406	     -0.00000000	      0.00000000	      0.00000000	   -119.63997718	     -0.20869932	     -0.32546983	     -0.00000000	      0.00000000	     -0.00000000	     97.83453238	      0.00000000	      0.00000000	      0.00000000	      0.00000000	      0.00000000	      0.00000000	     -0.05496214	     -1.18185827	     -0.00000000
      0.37832923	      0.00000000	     -1.34303473	     -0.00000000	      0.00000000	     -0.00000000	     -0.00000000	     -0.19705890	     -0.97620271	     -0.00000000	      0.00000000	      0.00000000	   -119.29290048	     -0.20774978	     -0.32452941	     -0.00000000	      0.00000000	     -0.00000000	     97.51549786	      0.00000000	      0.00000000	      0.00000000	      0.00000000	      0.00000000	      0.00000000	     -0.05471696	     -1.17871794	     -0.00000000
      0.37862816	      0.00000000	     -1.34033632	     -0.00000000	      0.00000000	     -0.00000000	     -0.00000000	     -0.19639668	     -0.97419120	     -0.00000000	      0.00000000	      0.00000000	   -119.02979215	     -0.20703182	     -0.32381660	     -0.00000000	      0.00000000	     -0.00000000	     97.27371993	      0.00000000	      0.00000000	      0.00000000	      0.00000000	      0.00000000	      0.00000000	     -0.05453155	     -1.17633514	     -0.00000000
      0.37892709	      0.00000000	     -1.33763671	     -0.00000000	      0.00000000	     -0.00000000	     -0.00000000	     -0.19573604	     -0.97217916	     -0.00000000	      0.00000000	      0.00000000	   -118.76677690	     -0.20631533	     -0.32310367	     -0.00000000	      0.00000000	     -0.00000000	     97.03229559	      0.00000000	      0.00000000	      0.00000000	      0.00000000	      0.00000000	      0.00000000	     -0.05434656	     -1.17395137	     -0.00000000
      0.37922540	      0.00000000	     -1.33494164	     -0.00000000	      0.00000000	     -0.00000000	     -0.00000000	     -0.19507839	     -0.97017084	     -0.00000000	      0.00000000	      0.00000000	   -118.50441769	     -0.20560209	     -0.32239248	     -0.00000000	      0.00000000	     -0.00000000	     96.79159615	      0.00000000	      0.00000000	      0.00000000	      0.00000000	      0.00000000	      0.00000000	     -0.05416241	     -1.17157171	     -0.00000000
      0.37963153	      0.00000000	     -1.33127053	     -0.00000000	      0.00000000	     -0.00000000	     -0.00000000	     -0.19418555	     -0.96743574	     -0.00000000	      0.00000000	      0.00000000	   -118.14737978	     -0.20463372	     -0.32142447	     -0.00000000	      0.00000000	     -0.00000000	     96.46429165	      0.00000000	      0.00000000	      0.00000000	      0.00000000	      0.00000000	      0.00000000	     -0.05391240	     -1.16833041	     -0.00000000
      0.38003766	      0.00000000	     -1.32759742	     -0.00000000	      0.00000000	     -0.00000000	     -0.00000000	     -0.19329563	     -0.96469981	     -0.00000000	      0.00000000	      0.00000000	   -117.79052046	     -0.20366809	     -0.32045634	     -0.00000000	      0.00000000	     -0.00000000	     96.13763377	      0.00000000	      0.00000000	      0.00000000	      0.00000000	      0.00000000	      0.00000000	     -0.05366318	     -1.16508750	     -0.00000000
      0.38030964	      0.00000000	     -1.32513649	     -0.00000000	      0.00000000	     -0.00000000	     -0.00000000	     -0.19270132	     -0.96286711	     -0.00000000	      0.00000000	      0.00000000	   -117.55165039	     -0.20302349	     -0.31980863	     -0.00000000	      0.00000000	     -0.00000000	     95.91896648	      0.00000000	      0.00000000	      0.00000000	      0.00000000	      0.00000000	      0.00000000	     -0.05349676	     -1.16291493	     -0.00000000
      0.38058163	      0.00000000	     -1.32267471	     -0.00000000	      0.00000000	     -0.00000000	     -0.00000000	     -0.19210830	     -0.96103409	     -0.00000000	      0.00000000	      0.00000000	   -117.31285939	     -0.20238001	     -0.31916075	     -0.00000000	      0.00000000	     -0.00000000	     95.70064322	      0.00000000	      0.00000000	      0.00000000	      0.00000000	      0.00000000	      0.00000000	     -0.05333068	     -1.16074169	     -0.00000000
      0.38089189	      0.00000000	     -1.31986547	     -0.00000000	      0.00000000	     -0.00000000	     -0.00000000	     -0.19143343	     -0.95894270	     -0.00000000	      0.00000000	      0.00000000	   -117.04056818	     -0.20164773	     -0.31842199	     -0.00000000	      0.00000000	     -0.00000000	     95.45181901	      0.00000000	      0.00000000	      0.00000000	      0.00000000	      0.00000000	      0.00000000	     -0.05314168	     -1.15826182	     -0.00000000
      0.38129692	      0.00000000	     -1.31619667	     -0.00000000	      0.00000000	     -0.00000000	     -0.00000000	     -0.19055500	     -0.95621197	     -0.00000000	      0.00000000	      0.00000000	   -116.68528216	     -0.20069446	     -0.31745792	     -0.00000000	      0.00000000	     -0.00000000	     95.12743513	      0.00000000	      0.00000000	      0.00000000	      0.00000000	      0.00000000	      0.00000000	     -0.05289566	     -1.15502333	     -0.00000000
      0.38170194	      0.00000000	     -1.31252620	     -0.00000000	      0.00000000	     -0.00000000	     -0.00000000	     -0.18967946	     -0.95348066	     -0.00000000	      0.00000000	      0.00000000	   -116.33018646	     -0.19974404	     -0.31649402	     -0.00000000	      0.00000000	     -0.00000000	     94.80363537	      0.00000000	      0.00000000	      0.00000000	      0.00000000	      0.00000000	      0.00000000	     -0.05265043	     -1.15178355	     -0.00000000
      0.38199382	      0.00000000	     -1.30988013	     -0.00000000	      0.00000000	     -0.00000000	     -0.00000000	     -0.18905032	     -0.95151202	     -0.00000000	      0.00000000	      0.00000000	   -116.07442059	     -0.19906122	     -0.31579993	     -0.00000000	      0.00000000	     -0.00000000	     94.57049646	      0.00000000	      0.00000000	      0.00000000	      0.00000000	      0.00000000	      0.00000000	     -0.05247423	     -1.14944810	     -0.00000000
      0.38228569	      0.00000000	     -1.30723326	     -0.00000000	      0.00000000	     -0.00000000	     -0.00000000	     -0.18842268	     -0.94954315	     -0.00000000	      0.00000000	      0.00000000	   -115.81875337	     -0.19837981	     -0.31510586	     -0.00000000	      0.00000000	     -0.00000000	     94.33770021	      0.00000000	      0.00000000	      0.00000000	      0.00000000	      0.00000000	      0.00000000	     -0.05229842	     -1.14711204	     -0.00000000
      0.38258023	      0.00000000	     -1.30456148	     -0.00000000	      0.00000000	     -0.00000000	     -0.00000000	     -0.18779084	     -0.94755608	     -0.00000000	      0.00000000	      0.00000000	   -115.56086339	     -0.19769384	     -0.31440580	     -0.00000000	      0.00000000	     -0.00000000	     94.10300902	      0.00000000	      0.00000000	      0.00000000	      0.00000000	      0.00000000	      0.00000000	     -0.05212145	     -1.14475410	     -0.00000000
      0.38298622	      0.00000000	     -1.30087741	     -0.00000000	      0.00000000	     -0.00000000	     -0.00000000	     -0.18692241	     -0.94481671	     -0.00000000	      0.00000000	      0.00000000	   -115.20555988	     -0.19675096	     -0.31344130	     -0.00000000	      0.00000000	     -0.00000000	     93.77991736	      0.00000000	      0.00000000	      0.00000000	      0.00000000	      0.00000000	      0.00000000	     -0.05187819	     -1.14150294	     -0.00000000
      0.38339221	      0.00000000	     -1.29719196	     -0.00000000	      0.00000000	     -0.00000000	     -0.00000000	     -0.18605685	     -0.94207702	     -0.00000000	      0.00000000	      0.00000000	   -114.85044969	     -0.19581069	     -0.31247678	     -0.00000000	      0.00000000	     -0.00000000	     93.45753498	      0.00000000	      0.00000000	      0.00000000	      0.00000000	      0.00000000	      0.00000000	     -0.05163571	     -1.13825074	     -0.00000000
      0.38364316	      0.00000000	     -1.29491321	     -0.00000000	      0.00000000	     -0.00000000	     -0.00000000	     -0.18552330	     -0.94038333	     -0.00000000	      0.00000000	      0.00000000	   -114.63106072	     -0.19523143	     -0.31188140	     -0.00000000	      0.00000000	     -0.00000000	     93.25830012	      0.00000000	      0.00000000	      0.00000000	      0.00000000	      0.00000000	      0.00000000	     -0.05148626	     -1.13624000	     -0.00000000
      0.38389411	      0.00000000	     -1.29263398	     -0.00000000	      0.00000000	     -0.00000000	     -0.00000000	     -0.18499083	     -0.93868957	     -0.00000000	      0.00000000	      0.00000000	   -114.41174369	     -0.19465305	     -0.31128588	     -0.00000000	      0.00000000	     -0.00000000	     93.05939453	      0.00000000	      0.00000000	      0.00000000	      0.00000000	      0.00000000	      0.00000000	     -0.05133709	     -1.13422890	     -0.00000000
      0.38424075	      0.00000000	     -1.28948500	     -0.00000000	      0.00000000	     -0.00000000	     -0.00000000	     -0.18425717	     -0.93634988	     -0.00000000	      0.00000000	      0.00000000	   -114.10894337	     -0.19385616	     -0.31046380	     -0.00000000	      0.00000000	     -0.00000000	     92.78492132	      0.00000000	      0.00000000	      0.00000000	      0.00000000	      0.00000000	      0.00000000	     -0.05113156	     -1.13145049	     -0.00000000
      0.38458738	      0.00000000	     -1.28633517	     -0.00000000	      0.00000000	     -0.00000000	     -0.00000000	     -0.18352560	     -0.93401005	     -0.00000000	      0.00000000	      0.00000000	   -113.80629108	     -0.19306129	     -0.30964192	     -0.00000000	      0.00000000	     -0.00000000	     92.51090770	      0.00000000	      0.00000000	      0.00000000	      0.00000000	      0.00000000	      0.00000000	     -0.05092660	     -1.12867145	     -0.00000000
      0.38490018	      0.00000000	     -1.28349204	     -0.00000000	      0.00000000	     -0.00000000	     -0.00000000	     -0.18286724	     -0.93189847	     -0.00000000	      0.00000000	      0.00000000	   -113.53331360	     -0.19234605	     -0.30890083	     -0.00000000	      0.00000000	     -0.00000000	     92.26387213	      0.00000000	      0.00000000	      0.00000000	      0.00000000	      0.00000000	      0.00000000	     -0.05074216	     -1.12616317	     -0.00000000
      0.38521298	      0.00000000	     -1.28064828	     -0.00000000	      0.00000000	     -0.00000000	     -0.00000000	     -0.18221058	     -0.92978683	     -0.00000000	      0.00000000	      0.00000000	   -113.26045779	     -0.19163243	     -0.30815991	     -0.00000000	      0.00000000	     -0.00000000	     92.01722002	      0.00000000	      0.00000000	      0.00000000	      0.00000000	      0.00000000	      0.00000000	     -0.05055817	     -1.12365442	     -0.00000000
      0.38551720	      0.00000000	     -1.27788199	     -0.00000000	      0.00000000	     -0.00000000	     -0.00000000	     -0.18157358	     -0.92773309	     -0.00000000	      0.00000000	      0.00000000	   -112.99521524	     -0.19094020	     -0.30743981	     -0.00000000	      0.00000000	     -0.00000000	     91.77758090	      0.00000000	      0.00000000	      0.00000000	      0.00000000	      0.00000000	      0.00000000	     -0.05037970	     -1.12121415	     -0.00000000
      0.38590379	      0.00000000	     -1.27436585	     -0.00000000	      0.00000000	     -0.00000000	     -0.00000000	     -0.18076640	     -0.92512320	     -0.00000000	      0.00000000	      0.00000000	   -112.65832244	     -0.19006292	     -0.30652518	     -0.00000000	      0.00000000	     -0.00000000	     91.47349340	      0.00000000	      0.00000000	      0.00000000	      0.00000000	      0.00000000	      0.00000000	     -0.05015353	     -1.11811256	     -0.00000000
      0.38639442	      0.00000000	     -1.26990223	     -0.00000000	      0.00000000	     -0.00000000	     -0.00000000	     -0.17974572	     -0.92181091	     -0.00000000	      0.00000000	      0.00000000	   -112.23104377	     -0.18895342	     -0.30536525	     -0.00000000	      0.00000000	     -0.00000000	     91.08824846	      0.00000000	      0.00000000	      0.00000000	      0.00000000	      0.00000000	      0.00000000	     -0.04986753	     -1.11417545	     -0.00000000
      0.38688816	      0.00000000	     -1.26540914	     -0.00000000	      0.00000000	     -0.00000000	     -0.00000000	     -0.17872278	     -0.91847778	     -0.00000000	      0.00000000	      0.00000000	   -111.80137583	     -0.18784101	     -0.30419862	     -0.00000000	      0.00000000	     -0.00000000	     90.70147554	      0.00000000	      0.00000000	      0.00000000	      0.00000000	      0.00000000	      0.00000000	     -0.04958086	     -1.11021262	     -0.00000000
      0.38712853	      0.00000000	     -1.26322129	     -0.00000000	      0.00000000	     -0.00000000	     -0.00000000	     -0.17822630	     -0.91685510	     -0.00000000	      0.00000000	      0.00000000	   -111.59232184	     -0.18730136	     -0.30363144	     -0.00000000	      0.00000000	     -0.00000000	     90.51330110	      0.00000000	      0.00000000	      0.00000000	      0.00000000	      0.00000000	      0.00000000	     -0.04944175	     -1.10828312	     -0.00000000
      0.38736890	      0.00000000	     -1.26103319	     -0.00000000	      0.00000000	     -0.00000000	     -0.00000000	     -0.17773081	     -0.91523248	     -0.00000000	      0.00000000	      0.00000000	   -111.38333907	     -0.18676252	     -0.30306423	     -0.00000000	      0.00000000	     -0.00000000	     90.32541851	      0.00000000	      0.00000000	      0.00000000	      0.00000000	      0.00000000	      0.00000000	     -0.04930290	     -1.10635344	     -0.00000000
      0.38772369	      0.00000000	     -1.25780306	     -0.00000000	      0.00000000	     -0.00000000	     -0.00000000	     -0.17700128	     -0.91283756	     -0.00000000	      0.00000000	      0.00000000	   -111.07501989	     -0.18596920	     -0.30222761	     -0.00000000	      0.00000000	     -0.00000000	     90.04838424	      0.00000000	      0.00000000	      0.00000000	      0.00000000	      0.00000000	      0.00000000	     -0.04909845	     -1.10350494	     -0.00000000
      0.38807848	      0.00000000	     -1.25457243	     -0.00000000	      0.00000000	     -0.00000000	     -0.00000000	     -0.17627390	     -0.91044282	     -0.00000000	      0.00000000	      0.00000000	   -110.76686338	     -0.18517789	     -0.30139124	     -0.00000000	      0.00000000	     -0.00000000	     89.77187061	      0.00000000	      0.00000000	      0.00000000	      0.00000000	      0.00000000	      0.00000000	     -0.04889459	     -1.10065613	     -0.00000000
      0.38838919	      0.00000000	     -1.25174280	     -0.00000000	      0.00000000	     -0.00000000	     -0.00000000	     -0.17563867	     -0.90834572	     -0.00000000	      0.00000000	      0.00000000	   -110.49714059	     -0.18448702	     -0.30065961	     -0.00000000	      0.00000000	     -0.00000000	     89.52990705	      0.00000000	      0.00000000	      0.00000000	      0.00000000	      0.00000000	      0.00000000	     -0.04871657	     -1.09816108	     -0.00000000
      0.38869990	      0.00000000	     -1.24891284	     -0.00000000	      0.00000000	     -0.00000000	     -0.00000000	     -0.17500509	     -0.90624881	     -0.00000000	      0.00000000	      0.00000000	   -110.22754149	     -0.18379762	     -0.29992809	     -0.00000000	      0.00000000	     -0.00000000	     89.28838514	      0.00000000	      0.00000000	      0.00000000	      0.00000000	      0.00000000	      0.00000000	     -0.04853898	     -1.09566584	     -0.00000000
      0.38902011	      0.00000000	     -1.24599607	     -0.00000000	      0.00000000	     -0.00000000	     -0.00000000	     -0.17435388	     -0.90408798	     -0.00000000	      0.00000000	      0.00000000	   -109.94984637	     -0.18308916	     -0.29917497	     -0.00000000	      0.00000000	     -0.00000000	     89.03970053	      0.00000000	      0.00000000	      0.00000000	      0.00000000	      0.00000000	      0.00000000	     -0.04835646	     -1.09309420	     -0.00000000
      0.38934031	      0.00000000	     -1.24307900	     -0.00000000	      0.00000000	     -0.00000000	     -0.00000000	     -0.17370440	     -0.90192737	     -0.00000000	      0.00000000	      0.00000000	   -109.67228574	     -0.18238232	     -0.29842207	     -0.00000000	      0.00000000	     -0.00000000	     88.79144594	      0.00000000	      0.00000000	      0.00000000	      0.00000000	      0.00000000	      0.00000000	     -0.04817441	     -1.09052242	     -0.00000000
      0.38965583	      0.00000000	     -1.24020441	     -0.00000000	      0.00000000	     -0.00000000	     -0.00000000	     -0.17306616	     -0.89979862	     -0.00000000	      0.00000000	      0.00000000	   -109.39893372	     -0.18168781	     -0.29768092	     -0.00000000	      0.00000000	     -0.00000000	     88.54706554	      0.00000000	      0.00000000	      0.00000000	      0.00000000	      0.00000000	      0.00000000	     -0.04799551	     -1.08798821	     -0.00000000
      0.38997134	      0.00000000	     -1.23732956	      0.00000000	      0.00000000	     -0.00000000	     -0.00000000	     -0.17242960	     -0.89767012	     -0.00000000	      0.00000000	      0.00000000	   -109.12571407	     -0.18099489	     -0.29694004	     -0.00000000	      0.00000000	     -0.00000000	     88.30308730	      0.00000000	      0.00000000	      0.00000000	      0.00000000	      0.00000000	      0.00000000	     -0.04781707	     -1.08545389	     -0.00000000
      0.39028055	      0.00000000	     -1.23451194	     -0.00000000	      0.00000000	     -0.00000000	     -0.00000000	     -0.17180740	     -0.89558438	     -0.00000000	      0.00000000	      0.00000000	   -108.85808919	     -0.18031766	     -0.29621462	     -0.00000000	      0.00000000	     -0.00000000	     88.06423383	      0.00000000	      0.00000000	      0.00000000	      0.00000000	      0.00000000	      0.00000000	     -0.04764266	     -1.08297016	     -0.00000000
      0.39058976	      0.00000000	     -1.23169413	     -0.00000000	      0.00000000	     -0.00000000	     -0.00000000	     -0.17118681	     -0.89349891	     -0.00000000	      0.00000000	      0.00000000	   -108.59059357	     -0.17964200	     -0.29548954	     -0.00000000	      0.00000000	     -0.00000000	     87.82574273	      0.00000000	      0.00000000	      0.00000000	      0.00000000	      0.00000000	      0.00000000	     -0.04746869	     -1.08048636	     -0.00000000
      0.39089698	      0.00000000	     -1.22889428	     -0.00000000	      0.00000000	     -0.00000000	     -0.00000000	     -0.17057181	     -0.89142712	     -0.00000000	      0.00000000	      0.00000000	   -108.32495176	     -0.17897244	     -0.29476970	     -0.00000000	      0.00000000	     -0.00000000	     87.58905739	      0.00000000	      0.00000000	      0.00000000	      0.00000000	      0.00000000	      0.00000000	     -0.04729628	     -1.07801852	     -0.00000000
      0.39128926	      0.00000000	     -1.22531903	     -0.00000000	      0.00000000	     -0.00000000	     -0.00000000	     -0.16978885	     -0.88878214	     -0.00000000	      0.00000000	      0.00000000	   -107.98595181	     -0.17811989	     -0.29385125	     -0.00000000	      0.00000000	     -0.00000000	     87.28729905	      0.00000000	      0.00000000	      0.00000000	      0.00000000	      0.00000000	      0.00000000	     -0.04707678	     -1.07486741	     -0.00000000
      0.39176652	      0.00000000	     -1.22096902	     -0.00000000	      0.00000000	     -0.00000000	     -0.00000000	     -0.16883977	     -0.88556488	     -0.00000000	      0.00000000	      0.00000000	   -107.57379939	     -0.17708615	     -0.29273473	     -0.00000000	      0.00000000	     -0.00000000	     86.92091957	      0.00000000	      0.00000000	      0.00000000	      0.00000000	      0.00000000	      0.00000000	     -0.04681068	     -1.07103368	     -0.00000000
      0.39203331	      0.00000000	     -1.21853730	     -0.00000000	      0.00000000	     -0.00000000	     -0.00000000	     -0.16831090	     -0.88376679	     -0.00000000	      0.00000000	      0.00000000	   -107.34355124	     -0.17651017	     -0.29211131	     -0.00000000	      0.00000000	     -0.00000000	     86.71637424	      0.00000000	      0.00000000	      0.00000000	      0.00000000	      0.00000000	      0.00000000	     -0.04666240	     -1.06889071	     -0.00000000
      0.39237081	      0.00000000	     -1.21546094	     -0.00000000	      0.00000000	     -0.00000000	     -0.00000000	     -0.16764355	     -0.88149247	     -0.00000000	      0.00000000	      0.00000000	   -107.05241264	     -0.17578321	     -0.29132308	     -0.00000000	      0.00000000	     -0.00000000	     86.45799110	      0.00000000	      0.00000000	      0.00000000	      0.00000000	      0.00000000	      0.00000000	     -0.04647529	     -1.06617977	     -0.00000000
      0.39282197	      0.00000000	     -1.21134847	     -0.00000000	      0.00000000	     -0.00000000	     -0.00000000	     -0.16675444	     -0.87845292	     -0.00000000	      0.00000000	      0.00000000	   -106.66348099	     -0.17481464	     -0.29027051	     -0.00000000	      0.00000000	     -0.00000000	     86.11311856	      0.00000000	      0.00000000	      0.00000000	      0.00000000	      0.00000000	      0.00000000	     -0.04622599	     -1.06255603	     -0.00000000
      0.39310980	      0.00000000	     -1.20872485	     -0.00000000	      0.00000000	     -0.00000000	     -0.00000000	     -0.16618898	     -0.87651426	     -0.00000000	      0.00000000	      0.00000000	   -106.41549861	     -0.17419827	     -0.28959920	     -0.00000000	      0.00000000	     -0.00000000	     85.89360504	      0.00000000	      0.00000000	      0.00000000	      0.00000000	      0.00000000	      0.00000000	     -0.04606742	     -1.06024430	     -0.00000000
      0.39339762	      0.00000000	     -1.20610123	     -0.00000000	      0.00000000	     -0.00000000	     -0.00000000	     -0.16562491	     -0.87457592	     -0.00000000	      0.00000000	      0.00000000	   -106.16764175	     -0.17358367	     -0.28892879	     -0.00000000	      0.00000000	     -0.00000000	     85.67420050	      0.00000000	      0.00000000	      0.00000000	      0.00000000	      0.00000000	      0.00000000	     -0.04590925	     -1.05793271	     -0.00000000
      0.39368545	      0.00000000	     -1.20347762	     -0.00000000	      0.00000000	     -0.00000000	     -0.00000000	     -0.16506220	     -0.87263795	     -0.00000000	      0.00000000	      0.00000000	   -105.91989769	     -0.17297034	     -0.28825862	     -0.00000000	      0.00000000	     -0.00000000	     85.45515232	      0.00000000	      0.00000000	      0.00000000	      0.00000000	      0.00000000	      0.00000000	     -0.04575145	     -1.05562122	     -0.00000000
      0.39395139	      0.00000000	     -1.20105345	     -0.00000000	      0.00000000	     -0.00000000	     -0.00000000	     -0.16454348	     -0.87084761	     -0.00000000	      0.00000000	      0.00000000	   -105.69108978	     -0.17240496	     -0.28763990	     -0.00000000	      0.00000000	     -0.00000000	     85.25296375	      0.00000000	      0.00000000	      0.00000000	      0.00000000	      0.00000000	      0.00000000	     -0.04560598	     -1.05348555	     -0.00000000
      0.39434310	      0.00000000	     -1.19748301	     -0.00000000	      0.00000000	     -0.00000000	     -0.00000000	     -0.16378161	     -0.86821125	     -0.00000000	      0.00000000	      0.00000000	   -105.35426749	     -0.17157454	     -0.28672945	     -0.00000000	      0.00000000	     -0.00000000	     84.95554263	      0.00000000	      0.00000000	      0.00000000	      0.00000000	      0.00000000	      0.00000000	     -0.04539233	     -1.05034018	     -0.00000000
      0.39466136	      0.00000000	     -1.19458221	     -0.00000000	      0.00000000	     -0.00000000	     -0.00000000	     -0.16316445	     -0.86606985	     -0.00000000	      0.00000000	      0.00000000	   -105.08076115	     -0.17090147	     -0.28598998	     -0.00000000	      0.00000000	     -0.00000000	     84.71442858	      0.00000000	      0.00000000	      0.00000000	      0.00000000	      0.00000000	      0.00000000	     -0.04521923	     -1.04778485	     -0.00000000
      0.39497961	      0.00000000	     -1.19168151	     -0.00000000	      0.00000000	     -0.00000000	     -0.00000000	     -0.16254898	     -0.86392891	     -0.00000000	      0.00000000	      0.00000000	   -104.80741037	     -0.17023057	     -0.28525167	     -0.00000000	      0.00000000	     -0.00000000	     84.47343369	      0.00000000	      0.00000000	      0.00000000	      0.00000000	      0.00000000	      0.00000000	     -0.04504662	     -1.04522977	     -0.00000000
      0.39529786	      0.00000000	     -1.18878095	     -0.00000000	      0.00000000	     -0.00000000	     -0.00000000	     -0.16193515	     -0.86178854	     -0.00000000	      0.00000000	      0.00000000	   -104.53419262	     -0.16956097	     -0.28451339	     -0.00000000	      0.00000000	     -0.00000000	     84.23299371	      0.00000000	      0.00000000	      0.00000000	      0.00000000	      0.00000000	      0.00000000	     -0.04487444	     -1.04267490	     -0.00000000
      0.39561612	      0.00000000	     -1.18588051	     -0.00000000	      0.00000000	     -0.00000000	     -0.00000000	     -0.16132300	     -0.85964866	     -0.00000000	      0.00000000	      0.00000000	   -104.26113098	     -0.16889354	     -0.28377628	     -0.00000000	      0.00000000	     -0.00000000	     83.99267125	      0.00000000	      0.00000000	      0.00000000	      0.00000000	      0.00000000	      0.00000000	     -0.04470276	     -1.04012032	     -0.00000000
      0.39593437	      0.00000000	     -1.18298024	     -0.00000000	      0.00000000	     -0.00000000	     -0.00000000	     -0.16071248	     -0.85750938	     -0.00000000	      0.00000000	      0.00000000	   -103.98820257	     -0.16822739	     -0.28303920	     -0.00000000	      0.00000000	     -0.00000000	     83.75290888	      0.00000000	      0.00000000	      0.00000000	      0.00000000	      0.00000000	      0.00000000	     -0.04453150	     -1.03756597	     -0.00000000
      0.39625262	      0.00000000	     -1.18008014	     -0.00000000	      0.00000000	     -0.00000000	     -0.00000000	     -0.16010363	     -0.85537062	     -0.00000000	      0.00000000	      0.00000000	   -103.71543101	     -0.16756341	     -0.28230331	     -0.00000000	      0.00000000	     -0.00000000	     83.51325767	      0.00000000	      0.00000000	      0.00000000	      0.00000000	      0.00000000	      0.00000000	     -0.04436073	     -1.03501193	     -0.00000000
      0.39657088	      0.00000000	     -1.17718025	     -0.00000000	      0.00000000	     -0.00000000	     -0.00000000	     -0.15949641	     -0.85323248	     -0.00000000	      0.00000000	      0.00000000	   -103.44279255	     -0.16690069	     -0.28156745	     -0.00000000	      0.00000000	     -0.00000000	     83.27417646	      0.00000000	      0.00000000	      0.00000000	      0.00000000	      0.00000000	      0.00000000	     -0.04419037	     -1.03245817	     -0.00000000
      0.39688913	      0.00000000	     -1.17428057	     -0.00000000	      0.00000000	     -0.00000000	     -0.00000000	     -0.15889086	     -0.85109488	     -0.00000000	      0.00000000	      0.00000000	   -103.17031191	     -0.16624016	     -0.28083282	     -0.00000000	      0.00000000	     -0.00000000	     83.03519498	      0.00000000	      0.00000000	      0.00000000	      0.00000000	      0.00000000	      0.00000000	     -0.04402052	     -1.02990477	     -0.00000000
      0.39720739	      0.00000000	     -1.17138113	     -0.00000000	      0.00000000	     -0.00000000	     -0.00000000	     -0.15828692	     -0.84895795	     -0.00000000	      0.00000000	      0.00000000	   -102.89796393	     -0.16558084	     -0.28009818	     -0.00000000	      0.00000000	     -0.00000000	     82.79679871	      0.00000000	      0.00000000	      0.00000000	      0.00000000	      0.00000000	      0.00000000	     -0.04385107	     -1.02735166	     -0.00000000
      0.39748994	      0.00000000	     -1.16880713	     -0.00000000	      0.00000000	     -0.00000000	     -0.00000000	     -0.15775211	     -0.84706119	     -0.00000000	      0.00000000	      0.00000000	   -102.65629767	     -0.16499731	     -0.27944699	     -0.00000000	      0.00000000	     -0.00000000	     82.58522870	      0.00000000	      0.00000000	      0.00000000	      0.00000000	      0.00000000	      0.00000000	     -0.04370105	     -1.02508526	     -0.00000000
      0.39777250	      0.00000000	     -1.16623334	     -0.00000000	      0.00000000	     -0.00000000	     -0.00000000	     -0.15721858	     -0.84516496	     -0.00000000	      0.00000000	      0.00000000	   -102.41473964	     -0.16441486	     -0.27879597	     -0.00000000	      0.00000000	     -0.00000000	     82.37405411	      0.00000000	      0.00000000	      0.00000000	      0.00000000	      0.00000000	      0.00000000	     -0.04355136	     -1.02281913	     -0.00000000
      0.39808970	      0.00000000	     -1.16334421	     -0.00000000	      0.00000000	     -0.00000000	     -0.00000000	     -0.15662116	     -0.84303679	     -0.00000000	      0.00000000	      0.00000000	   -102.14370206	     -0.16376275	     -0.27806593	     -0.00000000	      0.00000000	     -0.00000000	     82.13722035	      0.00000000	      0.00000000	      0.00000000	      0.00000000	      0.00000000	      0.00000000	     -0.04338375	     -1.02027548	     -0.00000000
      0.39840690	      0.00000000	     -1.16045539	     -0.00000000	      0.00000000	     -0.00000000	     -0.00000000	     -0.15602534	     -0.84090929	     -0.00000000	      0.00000000	      0.00000000	   -101.87280568	     -0.16311217	     -0.27733633	     -0.00000000	      0.00000000	     -0.00000000	     81.90079759	      0.00000000	      0.00000000	      0.00000000	      0.00000000	      0.00000000	      0.00000000	     -0.04321657	     -1.01773222	     -0.00000000
      0.39870987	      0.00000000	     -1.15769651	     -0.00000000	      0.00000000	     -0.00000000	     -0.00000000	     -0.15545778	     -0.83887788	     -0.00000000	      0.00000000	      0.00000000	   -101.61420688	     -0.16249250	     -0.27664026	     -0.00000000	      0.00000000	     -0.00000000	     81.67523453	      0.00000000	      0.00000000	      0.00000000	      0.00000000	      0.00000000	      0.00000000	     -0.04305733	     -1.01530350	     -0.00000000
      0.39901283	      0.00000000	     -1.15493794	     -0.00000000	      0.00000000	     -0.00000000	     -0.00000000	     -0.15489168	     -0.83684710	     -0.00000000	      0.00000000	      0.00000000	   -101.35573776	     -0.16187425	     -0.27594463	     -0.00000000	      0.00000000	     -0.00000000	     81.45003358	      0.00000000	      0.00000000	      0.00000000	      0.00000000	      0.00000000	      0.00000000	     -0.04289848	     -1.01287515	     -0.00000000
      0.39928014	      0.00000000	     -1.15250434	     -0.00000000	      0.00000000	     -0.00000000	     -0.00000000	     -0.15439343	     -0.83505588	     -0.00000000	      0.00000000	      0.00000000	   -101.12780382	     -0.16133009	     -0.27533146	     -0.00000000	      0.00000000	     -0.00000000	     81.25156763	      0.00000000	      0.00000000	      0.00000000	      0.00000000	      0.00000000	      0.00000000	     -0.04275867	     -1.01073297	     -0.00000000
      0.39966820	      0.00000000	     -1.14897185	     -0.00000000	      0.00000000	     -0.00000000	     -0.00000000	     -0.15367212	     -0.83245637	     -0.00000000	      0.00000000	      0.00000000	   -100.79708989	     -0.16054231	     -0.27444223	     -0.00000000	      0.00000000	     -0.00000000	     80.96382938	      0.00000000	      0.00000000	      0.00000000	      0.00000000	      0.00000000	      0.00000000	     -0.04255627	     -1.00762366	     -0.00000000
      0.39998377	      0.00000000	     -1.14609958	     -0.00000000	      0.00000000	     -0.00000000	     -0.00000000	     -0.15308729	     -0.83034322	     -0.00000000	      0.00000000	      0.00000000	   -100.52829938	     -0.15990322	     -0.27371943	     -0.00000000	      0.00000000	     -0.00000000	     80.73035611	      0.00000000	      0.00000000	      0.00000000	      0.00000000	      0.00000000	      0.00000000	     -0.04239213	     -1.00509560	     -0.00000000
      0.40029935	      0.00000000	     -1.14322770	     -0.00000000	      0.00000000	     -0.00000000	     -0.00000000	     -0.15250405	     -0.82823074	     -0.00000000	      0.00000000	      0.00000000	   -100.25966379	     -0.15926618	     -0.27299784	     -0.00000000	      0.00000000	     -0.00000000	     80.49700728	      0.00000000	      0.00000000	      0.00000000	      0.00000000	      0.00000000	      0.00000000	     -0.04222847	     -1.00256804	     -0.00000000
      0.40061492	      0.00000000	     -1.14035624	     -0.00000000	      0.00000000	     -0.00000000	     -0.00000000	     -0.15192236	     -0.82611903	     -0.00000000	      0.00000000	      0.00000000	    -99.99116103	     -0.15863036	     -0.27227634	     -0.00000000	      0.00000000	     -0.00000000	     80.26420983	      0.00000000	      0.00000000	      0.00000000	      0.00000000	      0.00000000	      0.00000000	     -0.04206521	     -1.00004095	     -0.00000000
      0.40093050	      0.00000000	     -1.13748519	     -0.00000000	      0.00000000	     -0.00000000	     -0.00000000	     -0.15134226	     -0.82400802	     -0.00000000	      0.00000000	      0.00000000	    -99.72281405	     -0.15799661	     -0.27155609	     -0.00000000	      0.00000000	     -0.00000000	     80.03152196	      0.00000000	      0.00000000	      0.00000000	      0.00000000	      0.00000000	      0.00000000	     -0.04190241	     -0.99751438	     -0.00000000
      0.40124607	      0.00000000	     -1.13461460	     -0.00000000	      0.00000000	     -0.00000000	     -0.00000000	     -0.15076370	     -0.82189781	     -0.00000000	      0.00000000	      0.00000000	    -99.45459904	     -0.15736403	     -0.27083590	     -0.00000000	      0.00000000	     -0.00000000	     79.79940336	      0.00000000	      0.00000000	      0.00000000	      0.00000000	      0.00000000	      0.00000000	     -0.04174002	     -0.99498829	     -0.00000000
      0.40152622	      0.00000000	     -1.13206661	     -0.00000000	      0.00000000	     -0.00000000	     -0.00000000	     -0.15025141	     -0.82002508	     -0.00000000	      0.00000000	      0.00000000	    -99.21662257	     -0.15680420	     -0.27019761	     -0.00000000	      0.00000000	     -0.00000000	     79.59343112	      0.00000000	      0.00000000	      0.00000000	      0.00000000	      0.00000000	      0.00000000	     -0.04159624	     -0.99274624	     -0.00000000
      0.40180637	      0.00000000	     -1.12951899	     -0.00000000	      0.00000000	     -0.00000000	     -0.00000000	     -0.14974033	     -0.81815298	     -0.00000000	      0.00000000	      0.00000000	    -98.97875331	     -0.15624540	     -0.26955952	     -0.00000000	      0.00000000	     -0.00000000	     79.38784618	      0.00000000	      0.00000000	      0.00000000	      0.00000000	      0.00000000	      0.00000000	     -0.04145278	     -0.99050459	     -0.00000000
      0.40212029	      0.00000000	     -1.12666476	     -0.00000000	      0.00000000	     -0.00000000	     -0.00000000	     -0.14916911	     -0.81605596	     -0.00000000	      0.00000000	      0.00000000	    -98.71235290	     -0.15562093	     -0.26884538	     -0.00000000	      0.00000000	     -0.00000000	     79.15771594	      0.00000000	      0.00000000	      0.00000000	      0.00000000	      0.00000000	      0.00000000	     -0.04129245	     -0.98799328	     -0.00000000
      0.40243421	      0.00000000	     -1.12381102	     -0.00000000	      0.00000000	     -0.00000000	     -0.00000000	     -0.14859942	     -0.81395973	     -0.00000000	      0.00000000	      0.00000000	    -98.44609145	     -0.15499792	     -0.26813172	     -0.00000000	      0.00000000	     -0.00000000	     78.92798816	      0.00000000	      0.00000000	      0.00000000	      0.00000000	      0.00000000	      0.00000000	     -0.04113253	     -0.98548252	     -0.00000000
      0.40273404	      0.00000000	     -1.12108578	     -0.00000000	      0.00000000	     -0.00000000	     -0.00000000	     -0.14805672	     -0.81195828	     -0.00000000	      0.00000000	      0.00000000	    -98.19191242	     -0.15440447	     -0.26745088	     -0.00000000	      0.00000000	     -0.00000000	     78.70881292	      0.00000000	      0.00000000	      0.00000000	      0.00000000	      0.00000000	      0.00000000	     -0.04098019	     -0.98308495	     -0.00000000
      0.40303388	      0.00000000	     -1.11836102	     -0.00000000	      0.00000000	     -0.00000000	     -0.00000000	     -0.14751541	     -0.80995758	     -0.00000000	      0.00000000	      0.00000000	    -97.93786082	     -0.15381237	     -0.26677052	     -0.00000000	      0.00000000	     -0.00000000	     78.48999162	      0.00000000	      0.00000000	      0.00000000	      0.00000000	      0.00000000	      0.00000000	     -0.04082822	     -0.98068790	     -0.00000000
      0.40330604	      0.00000000	     -1.11588811	     -0.00000000	      0.00000000	     -0.00000000	     -0.00000000	     -0.14702525	     -0.80814214	     -0.00000000	      0.00000000	      0.00000000	    -97.70736698	     -0.15327622	     -0.26615356	     -0.00000000	      0.00000000	     -0.00000000	     78.29159555	      0.00000000	      0.00000000	      0.00000000	      0.00000000	      0.00000000	      0.00000000	     -0.04069062	     -0.97851252	     -0.00000000
      0.40368861	      0.00000000	     -1.11241272	     -0.00000000	      0.00000000	     -0.00000000	     -0.00000000	     -0.14633818	     -0.80559128	     -0.00000000	      0.00000000	      0.00000000	    -97.38355313	     -0.15252464	     -0.26528728	     -0.00000000	      0.00000000	     -0.00000000	     78.01310617	      0.00000000	      0.00000000	      0.00000000	      0.00000000	      0.00000000	      0.00000000	     -0.04049774	     -0.97545544	     -0.00000000
      0.40401985	      0.00000000	     -1.10940439	      0.00000000	      0.00000000	     -0.00000000	     -0.00000000	     -0.14574512	     -0.80338377	     -0.00000000	      0.00000000	      0.00000000	    -97.10335799	     -0.15187556	     -0.26453772	     -0.00000000	      0.00000000	     -0.00000000	     77.77252312	      0.00000000	      0.00000000	      0.00000000	      0.00000000	      0.00000000	      0.00000000	     -0.04033121	     -0.97280933	     -0.00000000
      0.40429781	      0.00000000	     -1.10688032	      0.00000000	      0.00000000	     -0.00000000	     -0.00000000	     -0.14524873	     -0.80153194	     -0.00000000	      0.00000000	      0.00000000	    -96.86835206	     -0.15133251	     -0.26390971	     -0.00000000	      0.00000000	     -0.00000000	     77.57075484	      0.00000000	      0.00000000	      0.00000000	      0.00000000	      0.00000000	      0.00000000	     -0.04019186	     -0.97058930	     -0.00000000
      0.40457578	      0.00000000	     -1.10435671	      0.00000000	      0.00000000	     -0.00000000	     -0.00000000	     -0.14475352	     -0.79968080	     -0.00000000	      0.00000000	      0.00000000	    -96.63345200	     -0.15079048	     -0.26328195	     -0.00000000	      0.00000000	     -0.00000000	     77.36935821	      0.00000000	      0.00000000	      0.00000000	      0.00000000	      0.00000000	      0.00000000	     -0.04005281	     -0.96836976	     -0.00000000
      0.40488499	      0.00000000	     -1.10154998	      0.00000000	      0.00000000	     -0.00000000	     -0.00000000	     -0.14420403	     -0.79762237	     -0.00000000	      0.00000000	      0.00000000	    -96.37228255	     -0.15018911	     -0.26258445	     -0.00000000	      0.00000000	     -0.00000000	     77.14555786	      0.00000000	      0.00000000	      0.00000000	      0.00000000	      0.00000000	      0.00000000	     -0.03989852	     -0.96590134	     -0.00000000
      0.40519420	      0.00000000	     -1.09874384	      0.00000000	      0.00000000	     -0.00000000	     -0.00000000	     -0.14365599	     -0.79556479	     -0.00000000	      0.00000000	      0.00000000	    -96.11124804	     -0.14958913	     -0.26188747	     -0.00000000	      0.00000000	     -0.00000000	     76.92213914	      0.00000000	      0.00000000	      0.00000000	      0.00000000	      0.00000000	      0.00000000	     -0.03974463	     -0.96343355	     -0.00000000
      0.40548373	      0.00000000	     -1.09611691	      0.00000000	      0.00000000	     -0.00000000	     -0.00000000	     -0.14314416	     -0.79363899	     -0.00000000	      0.00000000	      0.00000000	    -95.86696176	     -0.14902882	     -0.26123561	     -0.00000000	      0.00000000	     -0.00000000	     76.71318931	      0.00000000	      0.00000000	      0.00000000	      0.00000000	      0.00000000	      0.00000000	     -0.03960091	     -0.96112349	     -0.00000000
      0.40584473	      0.00000000	     -1.09284215	      0.00000000	      0.00000000	     -0.00000000	     -0.00000000	     -0.14250773	     -0.79123877	     -0.00000000	      0.00000000	      0.00000000	    -95.56253015	     -0.14833197	     -0.26042360	     -0.00000000	      0.00000000	     -0.00000000	     76.45306839	      0.00000000	      0.00000000	      0.00000000	      0.00000000	      0.00000000	      0.00000000	     -0.03942219	     -0.95824388	     -0.00000000
      0.40632188	      0.00000000	     -1.08851514	      0.00000000	      0.00000000	     -0.00000000	     -0.00000000	     -0.14166957	     -0.78806816	     -0.00000000	      0.00000000	      0.00000000	    -95.16044834	     -0.14741423	     -0.25935197	     -0.00000000	      0.00000000	     -0.00000000	     76.10985651	      0.00000000	      0.00000000	      0.00000000	      0.00000000	      0.00000000	      0.00000000	     -0.03918682	     -0.95443926	     -0.00000000
      0.40657078	      0.00000000	     -1.08625862	      0.00000000	      0.00000000	     -0.00000000	     -0.00000000	     -0.14123370	     -0.78641512	     -0.00000000	      0.00000000	      0.00000000	    -94.95082980	     -0.14693663	     -0.25879322	     -0.00000000	      0.00000000	     -0.00000000	     75.93127735	      0.00000000	      0.00000000	      0.00000000	      0.00000000	      0.00000000	      0.00000000	     -0.03906439	     -0.95245525	     -0.00000000
      0.40681968	      0.00000000	     -1.08400252	      0.00000000	      0.00000000	     -0.00000000	     -0.00000000	     -0.14079877	     -0.78476262	     -0.00000000	      0.00000000	      0.00000000	    -94.74130723	     -0.14646025	     -0.25823528	     -0.00000000	      0.00000000	     -0.00000000	     75.75277367	      0.00000000	      0.00000000	      0.00000000	      0.00000000	      0.00000000	      0.00000000	     -0.03894224	     -0.95047171	     -0.00000000
      0.40716022	      0.00000000	     -1.08091646	      0.00000000	      0.00000000	     -0.00000000	     -0.00000000	     -0.14020520	     -0.78250266	     -0.00000000	      0.00000000	      0.00000000	    -94.45478708	     -0.14581002	     -0.25747261	     -0.00000000	      0.00000000	     -0.00000000	     75.50889633	      0.00000000	      0.00000000	      0.00000000	      0.00000000	      0.00000000	      0.00000000	     -0.03877553	     -0.94775861	     -0.00000000
      0.40750076	      0.00000000	     -1.07783121	      0.00000000	      0.00000000	     -0.00000000	     -0.00000000	     -0.13961335	     -0.78024381	     -0.00000000	      0.00000000	      0.00000000	    -94.16843064	     -0.14516149	     -0.25671064	     -0.00000000	      0.00000000	     -0.00000000	     75.26546492	      0.00000000	      0.00000000	      0.00000000	      0.00000000	      0.00000000	      0.00000000	     -0.03860929	     -0.94504637	     -0.00000000
      0.40778951	      0.00000000	     -1.07521575	      0.00000000	      0.00000000	     -0.00000000	     -0.00000000	     -0.13911286	     -0.77832928	     -0.00000000	      0.00000000	      0.00000000	    -93.92574978	     -0.14461310	     -0.25606535	     -0.00000000	      0.00000000	     -0.00000000	     75.05929184	      0.00000000	      0.00000000	      0.00000000	      0.00000000	      0.00000000	      0.00000000	     -0.03846871	     -0.94274724	      0.00000000
      0.40807827	      0.00000000	     -1.07260088	      0.00000000	      0.00000000	     -0.00000000	     -0.00000000	     -0.13861359	     -0.77641556	     -0.00000000	      0.00000000	      0.00000000	    -93.68318604	     -0.14406591	     -0.25542054	     -0.00000000	      0.00000000	     -0.00000000	     74.85344659	      0.00000000	      0.00000000	      0.00000000	      0.00000000	      0.00000000	      0.00000000	     -0.03832847	     -0.94044873	      0.00000000
      0.40837283	      0.00000000	     -1.06993413	      0.00000000	      0.00000000	     -0.00000000	     -0.00000000	     -0.13810557	     -0.77446424	     -0.00000000	      0.00000000	      0.00000000	    -93.43587555	     -0.14350912	     -0.25476351	     -0.00000000	      0.00000000	     -0.00000000	     74.64372079	      0.00000000	      0.00000000	      0.00000000	      0.00000000	      0.00000000	      0.00000000	     -0.03818577	     -0.93810473	     -0.00000000
      0.40874680	      0.00000000	     -1.06654933	      0.00000000	      0.00000000	     -0.00000000	     -0.00000000	     -0.13746242	     -0.77198805	     -0.00000000	      0.00000000	      0.00000000	    -93.12206651	     -0.14280411	     -0.25393023	     -0.00000000	      0.00000000	     -0.00000000	     74.37787863	      0.00000000	      0.00000000	      0.00000000	      0.00000000	      0.00000000	      0.00000000	     -0.03800510	     -0.93512974	     -0.00000000
      0.40920584	      0.00000000	     -1.06239602	      0.00000000	      0.00000000	     -0.00000000	     -0.00000000	     -0.13667577	     -0.76895047	     -0.00000000	      0.00000000	      0.00000000	    -92.73714444	     -0.14194159	     -0.25290871	     -0.00000000	      0.00000000	     -0.00000000	     74.05224352	      0.00000000	      0.00000000	      0.00000000	      0.00000000	      0.00000000	      0.00000000	     -0.03778410	     -0.93147953	     -0.00000000
      0.40945960	      0.00000000	     -1.06010081	      0.00000000	      0.00000000	     -0.00000000	     -0.00000000	     -0.13624225	     -0.76727222	     -0.00000000	      0.00000000	      0.00000000	    -92.52449354	     -0.14146624	     -0.25234477	     -0.00000000	      0.00000000	     -0.00000000	     73.87250781	      0.00000000	      0.00000000	      0.00000000	      0.00000000	      0.00000000	      0.00000000	     -0.03766231	     -0.92946245	     -0.00000000
      0.40981971	      0.00000000	     -1.05684444	      0.00000000	      0.00000000	     -0.00000000	     -0.00000000	     -0.13562863	     -0.76489166	     -0.00000000	      0.00000000	      0.00000000	    -92.22287126	     -0.14079337	     -0.25154533	     -0.00000000	      0.00000000	     -0.00000000	     73.61779093	      0.00000000	      0.00000000	      0.00000000	      0.00000000	      0.00000000	      0.00000000	     -0.03748991	     -0.92660085	     -0.00000000
      0.41017982	      0.00000000	     -1.05358911	      0.00000000	      0.00000000	     -0.00000000	     -0.00000000	     -0.13501689	     -0.76251243	     -0.00000000	      0.00000000	      0.00000000	    -91.92142733	     -0.14012222	     -0.25074653	     -0.00000000	      0.00000000	     -0.00000000	     73.36363301	      0.00000000	      0.00000000	      0.00000000	      0.00000000	      0.00000000	      0.00000000	     -0.03731802	     -0.92374030	     -0.00000000
      0.41043912	      0.00000000	     -1.05124571	      0.00000000	      0.00000000	     -0.00000000	     -0.00000000	     -0.13457757	     -0.76080004	     -0.00000000	      0.00000000	      0.00000000	    -91.70449090	     -0.13964044	     -0.25017231	     -0.00000000	      0.00000000	     -0.00000000	     73.18075232	      0.00000000	      0.00000000	      0.00000000	      0.00000000	      0.00000000	      0.00000000	     -0.03719460	     -0.92168121	     -0.00000000
      0.41069843	      0.00000000	     -1.04890286	      0.00000000	      0.00000000	     -0.00000000	     -0.00000000	     -0.13413922	     -0.75908835	     -0.00000000	      0.00000000	      0.00000000	    -91.48764518	     -0.13915949	     -0.24959834	     -0.00000000	      0.00000000	     -0.00000000	     72.99819129	      0.00000000	      0.00000000	      0.00000000	      0.00000000	      0.00000000	      0.00000000	     -0.03707142	     -0.91962268	      0.00000000
      0.41091770	      0.00000000	     -1.04692211	      0.00000000	      0.00000000	     -0.00000000	     -0.00000000	     -0.13376930	     -0.75764144	     -0.00000000	      0.00000000	      0.00000000	    -91.30435011	     -0.13875361	     -0.24911342	     -0.00000000	      0.00000000	     -0.00000000	     72.84396666	      0.00000000	      0.00000000	      0.00000000	      0.00000000	      0.00000000	      0.00000000	     -0.03696748	     -0.91788238	      0.00000000
      0.41126210	      0.00000000	     -1.04381188	      0.00000000	      0.00000000	     -0.00000000	     -0.00000000	     -0.13318969	     -0.75536987	     -0.00000000	      0.00000000	      0.00000000	    -91.01660023	     -0.13811767	     -0.24835264	     -0.00000000	      0.00000000	     -0.00000000	     72.60201943	      0.00000000	      0.00000000	      0.00000000	      0.00000000	      0.00000000	      0.00000000	     -0.03680461	     -0.91514984	     -0.00000000
      0.41160650	      0.00000000	     -1.04070265	      0.00000000	      0.00000000	     -0.00000000	     -0.00000000	     -0.13261177	     -0.75309956	     -0.00000000	      0.00000000	      0.00000000	    -90.72901188	     -0.13748326	     -0.24759241	     -0.00000000	      0.00000000	     -0.00000000	     72.36059580	      0.00000000	      0.00000000	      0.00000000	      0.00000000	      0.00000000	      0.00000000	     -0.03664219	     -0.91241830	     -0.00000000
      0.41187347	      0.00000000	     -1.03829309	      0.00000000	      0.00000000	     -0.00000000	     -0.00000000	     -0.13216494	     -0.75134046	     -0.00000000	      0.00000000	      0.00000000	    -90.50619821	     -0.13699296	     -0.24700406	     -0.00000000	      0.00000000	     -0.00000000	     72.17357965	      0.00000000	      0.00000000	      0.00000000	      0.00000000	      0.00000000	      0.00000000	     -0.03651664	     -0.91030156	     -0.00000000
      0.41214045	      0.00000000	     -1.03588414	      0.00000000	      0.00000000	     -0.00000000	     -0.00000000	     -0.13171913	     -0.74958214	     -0.00000000	      0.00000000	      0.00000000	    -90.28348034	     -0.13650353	     -0.24641600	     -0.00000000	      0.00000000	     -0.00000000	     71.98689768	      0.00000000	      0.00000000	      0.00000000	      0.00000000	      0.00000000	      0.00000000	     -0.03639135	     -0.90818544	     -0.00000000
      0.41243401	      0.00000000	     -1.03323599	      0.00000000	      0.00000000	     -0.00000000	     -0.00000000	     -0.13123010	     -0.74764957	     -0.00000000	      0.00000000	      0.00000000	    -90.03870094	     -0.13596668	     -0.24577013	     -0.00000000	      0.00000000	     -0.00000000	     71.78184701	      0.00000000	      0.00000000	      0.00000000	      0.00000000	      0.00000000	      0.00000000	     -0.03625391	     -0.90585931	     -0.00000000
      0.41272757	      0.00000000	     -1.03058860	      0.00000000	      0.00000000	     -0.00000000	     -0.00000000	     -0.13074228	     -0.74571793	     -0.00000000	      0.00000000	      0.00000000	    -89.79404144	     -0.13543105	     -0.24512483	     -0.00000000	      0.00000000	     -0.00000000	     71.57711672	      0.00000000	      0.00000000	      0.00000000	      0.00000000	      0.00000000	      0.00000000	     -0.03611680	     -0.90353394	     -0.00000000
      0.41303839	      0.00000000	     -1.02778642	      0.00000000	      0.00000000	     -0.00000000	     -0.00000000	     -0.13022713	     -0.74367374	     -0.00000000	      0.00000000	      0.00000000	    -89.53513647	     -0.13486539	     -0.24444239	     -0.00000000	      0.00000000	     -0.00000000	     71.36062869	      0.00000000	      0.00000000	      0.00000000	      0.00000000	      0.00000000	      0.00000000	     -0.03597202	     -0.90107274	     -0.00000000
      0.41334921	      0.00000000	     -1.02498510	      0.00000000	      0.00000000	     -0.00000000	     -0.00000000	     -0.12971335	     -0.74163061	     -0.00000000	      0.00000000	      0.00000000	    -89.27636890	     -0.13430110	     -0.24376058	     -0.00000000	      0.00000000	     -0.00000000	     71.14449732	      0.00000000	      0.00000000	      0.00000000	      0.00000000	      0.00000000	      0.00000000	     -0.03582760	     -0.89861242	     -0.00000000
      0.41360897	      0.00000000	     -1.02264459	      0.00000000	      0.00000000	     -0.00000000	     -0.00000000	     -0.12928500	     -0.73992385	     -0.00000000	      0.00000000	      0.00000000	    -89.06021536	     -0.13383065	     -0.24319138	     -0.00000000	      0.00000000	     -0.00000000	     70.96408554	      0.00000000	      0.00000000	      0.00000000	      0.00000000	      0.00000000	      0.00000000	     -0.03570720	     -0.89655689	     -0.00000000
      0.41398608	      0.00000000	     -1.01924791	      0.00000000	      0.00000000	     -0.00000000	     -0.00000000	     -0.12866487	     -0.73744740	     -0.00000000	      0.00000000	      0.00000000	    -88.74660266	     -0.13314957	     -0.24236603	     -0.00000000	      0.00000000	     -0.00000000	     70.70252817	      0.00000000	      0.00000000	      0.00000000	      0.00000000	      0.00000000	      0.00000000	     -0.03553290	     -0.89357396	     -0.00000000
      0.41429055	      0.00000000	     -1.01650647	      0.00000000	      0.00000000	     -0.00000000	     -0.00000000	     -0.12816566	     -0.73544910	     -0.00000000	      0.00000000	      0.00000000	    -88.49355107	     -0.13260101	     -0.24170006	     -0.00000000	      0.00000000	     -0.00000000	     70.49181772	      0.00000000	      0.00000000	      0.00000000	      0.00000000	      0.00000000	      0.00000000	     -0.03539256	     -0.89116655	     -0.00000000
      0.41459502	      0.00000000	     -1.01376591	      0.00000000	      0.00000000	     -0.00000000	     -0.00000000	     -0.12766777	     -0.73345175	     -0.00000000	      0.00000000	      0.00000000	    -88.24065488	     -0.13205420	     -0.24103522	     -0.00000000	      0.00000000	     -0.00000000	     70.28122408	      0.00000000	      0.00000000	      0.00000000	      0.00000000	      0.00000000	      0.00000000	     -0.03525262	     -0.88876003	     -0.00000000
      0.41489949	      0.00000000	     -1.01102624	      0.00000000	      0.00000000	     -0.00000000	     -0.00000000	     -0.12717119	     -0.73145544	     -0.00000000	      0.00000000	      0.00000000	    -87.98789881	     -0.13150847	     -0.24037056	     -0.00000000	      0.00000000	     -0.00000000	     70.07110823	      0.00000000	      0.00000000	      0.00000000	      0.00000000	      0.00000000	      0.00000000	     -0.03511301	     -0.88635438	     -0.00000000
      0.41520395	      0.00000000	     -1.00828748	      0.00000000	      0.00000000	     -0.00000000	     -0.00000000	     -0.12667594	     -0.72946009	     -0.00000000	      0.00000000	      0.00000000	    -87.73530446	     -0.13096452	     -0.23970701	     -0.00000000	      0.00000000	     -0.00000000	     69.86110487	      0.00000000	      0.00000000	      0.00000000	      0.00000000	      0.00000000	      0.00000000	     -0.03497381	     -0.88394965	     -0.00000000
      0.41550842	      0.00000000	     -1.00554964	      0.00000000	      0.00000000	     -0.00000000	     -0.00000000	     -0.12618199	     -0.72746578	     -0.00000000	      0.00000000	      0.00000000	    -87.48285617	     -0.13042165	     -0.23904360	     -0.00000000	      0.00000000	     -0.00000000	     69.65157909	      0.00000000	      0.00000000	      0.00000000	      0.00000000	      0.00000000	      0.00000000	     -0.03483494	     -0.88154581	     -0.00000000
      0.41581289	      0.00000000	     -1.00281274	      0.00000000	      0.00000000	     -0.00000000	     -0.00000000	     -0.12568938	     -0.72547243	     -0.00000000	      0.00000000	      0.00000000	    -87.23057567	     -0.12988058	     -0.23838131	     -0.00000000	      0.00000000	     -0.00000000	     69.44215902	      0.00000000	      0.00000000	      0.00000000	      0.00000000	      0.00000000	      0.00000000	     -0.03469648	     -0.87914290	     -0.00000000
[truncated: 4,935,169 more chars]
