# Supplementary material for: Musculoskeletal simulations to examine the effects of accentuated eccentric loading (AEL) on jump height
Source: PeerJ. 2023 Jan 23;11:e14687. doi: 10.7717/peerj.14687 (PMC9879160; doi:10.7717/peerj.14687)
Supplement: Supplemental Information 3 — Added30 folder contains the code and simulation results for a complete jump with an additional 30% model mass. Dropped30 folder contains the code and simulation results for the push-off phase with the original model mass. [file peerj-11-14687-s003.zip › Supplementary Simulation code and output results AEL30/Dropped30/Optimized_for_J_Results/TwoSegment_controls.sto]

controls
version=1
nRows=9685
nColumns=5
inDegrees=no
endheader
time	vastus	recfem	glut	ham
      0.00000000	      1.00000000	      1.00000000	      1.00000000	      0.01000000
      0.00006123	      1.00000000	      1.00000000	      1.00000000	      0.01000000
      0.00012245	      1.00000000	      1.00000000	      1.00000000	      0.01000000
      0.00020780	      1.00000000	      1.00000000	      1.00000000	      0.01000000
      0.00029315	      1.00000000	      1.00000000	      1.00000000	      0.01000000
      0.00042115	      1.00000000	      1.00000000	      1.00000000	      0.01000000
      0.00054914	      1.00000000	      1.00000000	      1.00000000	      0.01000000
      0.00075973	      1.00000000	      1.00000000	      1.00000000	      0.01000000
      0.00097032	      1.00000000	      1.00000000	      1.00000000	      0.01000000
      0.00125500	      1.00000000	      1.00000000	      1.00000000	      0.01000000
      0.00153968	      1.00000000	      1.00000000	      1.00000000	      0.01000000
      0.00177985	      1.00000000	      1.00000000	      1.00000000	      0.01000000
      0.00202001	      1.00000000	      1.00000000	      1.00000000	      0.01000000
      0.00230741	      1.00000000	      1.00000000	      1.00000000	      0.01000000
      0.00259481	      1.00000000	      1.00000000	      1.00000000	      0.01000000
      0.00282227	      1.00000000	      1.00000000	      1.00000000	      0.01000000
      0.00304973	      1.00000000	      1.00000000	      1.00000000	      0.01000000
      0.00334924	      1.00000000	      1.00000000	      1.00000000	      0.01000000
      0.00364874	      1.00000000	      1.00000000	      1.00000000	      0.01000000
      0.00386300	      1.00000000	      1.00000000	      1.00000000	      0.01000000
      0.00407725	      1.00000000	      1.00000000	      1.00000000	      0.01000000
      0.00437314	      1.00000000	      1.00000000	      1.00000000	      0.01000000
      0.00466902	      1.00000000	      1.00000000	      1.00000000	      0.01000000
      0.00490644	      1.00000000	      1.00000000	      1.00000000	      0.01000000
      0.00514385	      1.00000000	      1.00000000	      1.00000000	      0.01000000
      0.00542953	      1.00000000	      1.00000000	      1.00000000	      0.01000000
      0.00571522	      1.00000000	      1.00000000	      1.00000000	      0.01000000
      0.00595120	      1.00000000	      1.00000000	      1.00000000	      0.01000000
      0.00618719	      1.00000000	      1.00000000	      1.00000000	      0.01000000
      0.00647135	      1.00000000	      1.00000000	      1.00000000	      0.01000000
      0.00675552	      1.00000000	      1.00000000	      1.00000000	      0.01000000
      0.00699497	      1.00000000	      1.00000000	      1.00000000	      0.01000000
      0.00723442	      1.00000000	      1.00000000	      1.00000000	      0.01000000
      0.00751378	      1.00000000	      1.00000000	      1.00000000	      0.01000000
      0.00779314	      1.00000000	      1.00000000	      1.00000000	      0.01000000
      0.00803996	      1.00000000	      1.00000000	      1.00000000	      0.01000000
      0.00828679	      1.00000000	      1.00000000	      1.00000000	      0.01000000
      0.00855771	      1.00000000	      1.00000000	      1.00000000	      0.01000000
      0.00882862	      1.00000000	      1.00000000	      1.00000000	      0.01000000
      0.00909954	      1.00000000	      1.00000000	      1.00000000	      0.01000000
      0.00937046	      1.00000000	      1.00000000	      1.00000000	      0.01000000
      0.00960318	      1.00000000	      1.00000000	      1.00000000	      0.01000000
      0.00983591	      1.00000000	      1.00000000	      1.00000000	      0.01000000
      0.01011404	      1.00000000	      1.00000000	      1.00000000	      0.01000000
      0.01039217	      1.00000000	      1.00000000	      1.00000000	      0.01000000
      0.01067029	      1.00000000	      1.00000000	      1.00000000	      0.01000000
      0.01091920	      1.00000000	      1.00000000	      1.00000000	      0.01000000
      0.01116811	      1.00000000	      1.00000000	      1.00000000	      0.01000000
      0.01141701	      1.00000000	      1.00000000	      1.00000000	      0.01000000
      0.01168002	      1.00000000	      1.00000000	      1.00000000	      0.01000000
      0.01194302	      1.00000000	      1.00000000	      1.00000000	      0.01000000
      0.01219797	      1.00000000	      1.00000000	      1.00000000	      0.01000000
      0.01245293	      1.00000000	      1.00000000	      1.00000000	      0.01000000
      0.01271510	      1.00000000	      1.00000000	      1.00000000	      0.01000000
      0.01297727	      1.00000000	      1.00000000	      1.00000000	      0.01000000
      0.01323521	      1.00000000	      1.00000000	      1.00000000	      0.01000000
      0.01349315	      1.00000000	      1.00000000	      1.00000000	      0.01000000
      0.01375333	      1.00000000	      1.00000000	      1.00000000	      0.01000000
      0.01401352	      1.00000000	      1.00000000	      1.00000000	      0.01000000
      0.01427221	      1.00000000	      1.00000000	      1.00000000	      0.01000000
      0.01453091	      1.00000000	      1.00000000	      1.00000000	      0.01000000
      0.01478923	      1.00000000	      1.00000000	      1.00000000	      0.01000000
      0.01504755	      1.00000000	      1.00000000	      1.00000000	      0.01000000
      0.01530350	      1.00000000	      1.00000000	      1.00000000	      0.01000000
      0.01555944	      1.00000000	      1.00000000	      1.00000000	      0.01000000
      0.01580318	      1.00000000	      1.00000000	      1.00000000	      0.01000000
      0.01611297	      1.00000000	      1.00000000	      1.00000000	      0.01000000
      0.01651210	      1.00000000	      1.00000000	      1.00000000	      0.01000000
      0.01679287	      1.00000000	      1.00000000	      1.00000000	      0.01000000
      0.01703128	      1.00000000	      1.00000000	      1.00000000	      0.01000000
      0.01726968	      1.00000000	      1.00000000	      1.00000000	      0.01000000
      0.01753117	      1.00000000	      1.00000000	      1.00000000	      0.01000000
      0.01779266	      1.00000000	      1.00000000	      1.00000000	      0.01000000
      0.01804389	      1.00000000	      1.00000000	      1.00000000	      0.01000000
      0.01829512	      1.00000000	      1.00000000	      1.00000000	      0.01000000
      0.01849992	      1.00000000	      1.00000000	      1.00000000	      0.01000000
      0.01882450	      1.00000000	      1.00000000	      1.00000000	      0.01000000
      0.01906129	      1.00000000	      1.00000000	      1.00000000	      0.01000000
      0.01929809	      1.00000000	      1.00000000	      1.00000000	      0.01000000
      0.01953488	      1.00000000	      1.00000000	      1.00000000	      0.01000000
      0.01977868	      1.00000000	      1.00000000	      1.00000000	      0.01000000
      0.02008180	      1.00000000	      1.00000000	      1.00000000	      0.01000000
      0.02046862	      1.00000000	      1.00000000	      1.00000000	      0.01000000
      0.02071870	      1.00000000	      1.00000000	      1.00000000	      0.01000000
      0.02096879	      1.00000000	      1.00000000	      1.00000000	      0.01000000
      0.02121887	      1.00000000	      1.00000000	      1.00000000	      0.01000000
      0.02147240	      1.00000000	      1.00000000	      1.00000000	      0.01000000
      0.02172593	      1.00000000	      1.00000000	      1.00000000	      0.01000000
      0.02197260	      1.00000000	      1.00000000	      1.00000000	      0.01000000
      0.02221928	      1.00000000	      1.00000000	      1.00000000	      0.01000000
      0.02247940	      1.00000000	      1.00000000	      1.00000000	      0.01000000
      0.02273951	      1.00000000	      1.00000000	      1.00000000	      0.01000000
      0.02299610	      1.00000000	      1.00000000	      1.00000000	      0.01000000
      0.02330652	      1.00000000	      1.00000000	      1.00000000	      0.01000000
      0.02365444	      1.00000000	      1.00000000	      1.00000000	      0.01000000
      0.02394973	      1.00000000	      1.00000000	      1.00000000	      0.01000000
      0.02417362	      1.00000000	      1.00000000	      1.00000000	      0.01000000
      0.02439752	      1.00000000	      1.00000000	      1.00000000	      0.01000000
      0.02462526	      1.00000000	      1.00000000	      1.00000000	      0.01000000
      0.02493219	      1.00000000	      1.00000000	      1.00000000	      0.01000000
      0.02523912	      1.00000000	      1.00000000	      1.00000000	      0.01000000
      0.02545699	      1.00000000	      1.00000000	      1.00000000	      0.01000000
      0.02567485	      1.00000000	      1.00000000	      1.00000000	      0.01000000
      0.02592713	      1.00000000	      1.00000000	      1.00000000	      0.01000000
      0.02617941	      1.00000000	      1.00000000	      1.00000000	      0.01000000
      0.02645015	      1.00000000	      1.00000000	      1.00000000	      0.01000000
      0.02672088	      1.00000000	      1.00000000	      1.00000000	      0.01000000
      0.02691494	      1.00000000	      1.00000000	      1.00000000	      0.01000000
      0.02723087	      1.00000000	      1.00000000	      1.00000000	      0.01000000
      0.02747074	      1.00000000	      1.00000000	      1.00000000	      0.01000000
      0.02771061	      1.00000000	      1.00000000	      1.00000000	      0.01000000
      0.02795047	      1.00000000	      1.00000000	      1.00000000	      0.01000000
      0.02819667	      1.00000000	      1.00000000	      1.00000000	      0.01000000
      0.02844286	      1.00000000	      1.00000000	      1.00000000	      0.01000000
      0.02871061	      1.00000000	      1.00000000	      1.00000000	      0.01000000
      0.02897835	      1.00000000	      1.00000000	      1.00000000	      0.01000000
      0.02918757	      1.00000000	      1.00000000	      1.00000000	      0.01000000
      0.02950225	      1.00000000	      1.00000000	      1.00000000	      0.01000000
      0.02975664	      1.00000000	      1.00000000	      1.00000000	      0.01000000
      0.03001102	      1.00000000	      1.00000000	      1.00000000	      0.01000000
      0.03026541	      1.00000000	      1.00000000	      1.00000000	      0.01000000
      0.03051980	      1.00000000	      1.00000000	      1.00000000	      0.01000000
      0.03077419	      1.00000000	      1.00000000	      1.00000000	      0.01000000
      0.03102481	      1.00000000	      1.00000000	      1.00000000	      0.01000000
      0.03127544	      1.00000000	      1.00000000	      1.00000000	      0.01000000
      0.03150969	      1.00000000	      1.00000000	      1.00000000	      0.01000000
      0.03181008	      1.00000000	      1.00000000	      1.00000000	      0.01000000
      0.03211048	      1.00000000	      1.00000000	      1.00000000	      0.01000000
      0.03234592	      1.00000000	      1.00000000	      1.00000000	      0.01000000
      0.03258135	      1.00000000	      1.00000000	      1.00000000	      0.01000000
      0.03285431	      1.00000000	      1.00000000	      1.00000000	      0.01000000
      0.03312728	      1.00000000	      1.00000000	      1.00000000	      0.01000000
      0.03336365	      1.00000000	      1.00000000	      1.00000000	      0.01000000
      0.03365922	      1.00000000	      1.00000000	      1.00000000	      0.01000000
      0.03401855	      1.00000000	      1.00000000	      1.00000000	      0.01000000
      0.03441210	      1.00000000	      1.00000000	      1.00000000	      0.01000000
      0.03471486	      1.00000000	      1.00000000	      1.00000000	      0.01000000
      0.03493999	      1.00000000	      1.00000000	      1.00000000	      0.01000000
      0.03516513	      1.00000000	      1.00000000	      1.00000000	      0.01000000
      0.03538556	      1.00000000	      1.00000000	      1.00000000	      0.01000000
      0.03569838	      1.00000000	      1.00000000	      1.00000000	      0.01000000
      0.03597589	      1.00000000	      1.00000000	      1.00000000	      0.01000000
      0.03620686	      1.00000000	      1.00000000	      1.00000000	      0.01000000
      0.03643782	      1.00000000	      1.00000000	      1.00000000	      0.01000000
      0.03668105	      1.00000000	      1.00000000	      1.00000000	      0.01000000
      0.03698126	      1.00000000	      1.00000000	      1.00000000	      0.01000000
      0.03735693	      1.00000000	      1.00000000	      1.00000000	      0.01000000
      0.03763821	      1.00000000	      1.00000000	      1.00000000	      0.01000000
      0.03787283	      1.00000000	      1.00000000	      1.00000000	      0.01000000
      0.03810744	      1.00000000	      1.00000000	      1.00000000	      0.01000000
      0.03835531	      1.00000000	      1.00000000	      1.00000000	      0.01000000
      0.03860318	      1.00000000	      1.00000000	      1.00000000	      0.01000000
      0.03887291	      1.00000000	      1.00000000	      1.00000000	      0.01000000
      0.03914264	      1.00000000	      1.00000000	      1.00000000	      0.01000000
      0.03933131	      1.00000000	      1.00000000	      1.00000000	      0.01000000
      0.03962084	      1.00000000	      1.00000000	      1.00000000	      0.01000000
      0.03991036	      1.00000000	      1.00000000	      1.00000000	      0.01000000
      0.04014646	      1.00000000	      1.00000000	      1.00000000	      0.01000000
      0.04038257	      1.00000000	      1.00000000	      1.00000000	      0.01000000
      0.04063012	      1.00000000	      1.00000000	      1.00000000	      0.01000000
      0.04092822	      1.00000000	      1.00000000	      1.00000000	      0.01000000
      0.04124913	      1.00000000	      1.00000000	      1.00000000	      0.01000000
      0.04157005	      1.00000000	      1.00000000	      1.00000000	      0.01000000
      0.04178987	      1.00000000	      1.00000000	      1.00000000	      0.01000000
      0.04200970	      1.00000000	      1.00000000	      1.00000000	      0.01000000
      0.04226183	      1.00000000	      1.00000000	      1.00000000	      0.01000000
      0.04256977	      1.00000000	      1.00000000	      1.00000000	      0.01000000
      0.04296841	      1.00000000	      1.00000000	      1.00000000	      0.01000000
      0.04317901	      1.00000000	      1.00000000	      1.00000000	      0.01000000
      0.04338960	      1.00000000	      1.00000000	      1.00000000	      0.01000000
      0.04367373	      1.00000000	      1.00000000	      1.00000000	      0.01000000
      0.04395786	      1.00000000	      1.00000000	      1.00000000	      0.01000000
      0.04419551	      1.00000000	      1.00000000	      1.00000000	      0.01000000
      0.04449162	      1.00000000	      1.00000000	      1.00000000	      0.01000000
      0.04486104	      1.00000000	      1.00000000	      1.00000000	      0.01000000
      0.04517609	      1.00000000	      1.00000000	      1.00000000	      0.01000000
      0.04539646	      1.00000000	      1.00000000	      1.00000000	      0.01000000
      0.04561683	      1.00000000	      1.00000000	      1.00000000	      0.01000000
      0.04586534	      1.00000000	      1.00000000	      1.00000000	      0.01000000
      0.04617480	      1.00000000	      1.00000000	      1.00000000	      0.01000000
      0.04655288	      1.00000000	      1.00000000	      1.00000000	      0.01000000
      0.04688755	      1.00000000	      1.00000000	      1.00000000	      0.01000000
      0.04730391	      1.00000000	      1.00000000	      1.00000000	      0.01000000
      0.04762713	      1.00000000	      1.00000000	      1.00000000	      0.01000000
      0.04784672	      1.00000000	      1.00000000	      1.00000000	      0.01000000
      0.04806631	      1.00000000	      1.00000000	      1.00000000	      0.01000000
      0.04832047	      1.00000000	      1.00000000	      1.00000000	      0.01000000
      0.04862959	      1.00000000	      1.00000000	      1.00000000	      0.01000000
      0.04897571	      1.00000000	      1.00000000	      1.00000000	      0.01000000
      0.04927547	      1.00000000	      1.00000000	      1.00000000	      0.01000000
      0.04950134	      1.00000000	      1.00000000	      1.00000000	      0.01000000
      0.04972721	      1.00000000	      1.00000000	      1.00000000	      0.01000000
      0.04990987	      1.00000000	      1.00000000	      1.00000000	      0.01000000
      0.05019835	      1.00000000	      1.00000000	      1.00000000	      0.01000000
      0.05048683	      1.00000000	      1.00000000	      1.00000000	      0.01000000
      0.05072855	      1.00000000	      1.00000000	      1.00000000	      0.01000000
      0.05097027	      1.00000000	      1.00000000	      1.00000000	      0.01000000
      0.05122507	      1.00000000	      1.00000000	      1.00000000	      0.01000000
      0.05147987	      1.00000000	      1.00000000	      1.00000000	      0.01000000
      0.05171467	      1.00000000	      1.00000000	      1.00000000	      0.01000000
      0.05203008	      1.00000000	      1.00000000	      1.00000000	      0.01000000
      0.05234550	      1.00000000	      1.00000000	      1.00000000	      0.01000000
      0.05256182	      1.00000000	      1.00000000	      1.00000000	      0.01000000
      0.05277814	      1.00000000	      1.00000000	      1.00000000	      0.01000000
      0.05303662	      1.00000000	      1.00000000	      1.00000000	      0.01000000
      0.05329509	      1.00000000	      1.00000000	      1.00000000	      0.01000000
      0.05355895	      1.00000000	      1.00000000	      1.00000000	      0.01000000
      0.05382281	      1.00000000	      1.00000000	      1.00000000	      0.01000000
      0.05408278	      1.00000000	      1.00000000	      1.00000000	      0.01000000
      0.05439899	      1.00000000	      1.00000000	      1.00000000	      0.01000000
      0.05474736	      1.00000000	      1.00000000	      1.00000000	      0.01000000
      0.05505324	      1.00000000	      1.00000000	      1.00000000	      0.01000000
      0.05527764	      1.00000000	      1.00000000	      1.00000000	      0.01000000
      0.05550205	      1.00000000	      1.00000000	      1.00000000	      0.01000000
      0.05573035	      1.00000000	      1.00000000	      1.00000000	      0.01000000
      0.05604660	      1.00000000	      1.00000000	      1.00000000	      0.01000000
      0.05636285	      1.00000000	      1.00000000	      1.00000000	      0.01000000
      0.05656891	      1.00000000	      1.00000000	      1.00000000	      0.01000000
      0.05677497	      1.00000000	      1.00000000	      1.00000000	      0.01000000
      0.05704784	      1.00000000	      1.00000000	      1.00000000	      0.01000000
      0.05732072	      1.00000000	      1.00000000	      1.00000000	      0.01000000
      0.05756460	      1.00000000	      1.00000000	      1.00000000	      0.01000000
      0.05786229	      1.00000000	      1.00000000	      1.00000000	      0.01000000
      0.05820838	      1.00000000	      1.00000000	      1.00000000	      0.01000000
      0.05849887	      1.00000000	      1.00000000	      1.00000000	      0.01000000
      0.05873061	      1.00000000	      1.00000000	      1.00000000	      0.01000000
      0.05896234	      1.00000000	      1.00000000	      1.00000000	      0.01000000
      0.05920416	      1.00000000	      1.00000000	      1.00000000	      0.01000000
      0.05951186	      1.00000000	      1.00000000	      1.00000000	      0.01000000
      0.05981957	      1.00000000	      1.00000000	      1.00000000	      0.01000000
      0.06005571	      1.00000000	      1.00000000	      1.00000000	      0.01000000
      0.06035203	      1.00000000	      1.00000000	      1.00000000	      0.01000000
      0.06071947	      1.00000000	      1.00000000	      1.00000000	      0.01000000
      0.06108690	      1.00000000	      1.00000000	      1.00000000	      0.01000000
      0.06129574	      1.00000000	      1.00000000	      1.00000000	      0.01000000
      0.06150458	      1.00000000	      1.00000000	      1.00000000	      0.01000000
      0.06178233	      1.00000000	      1.00000000	      1.00000000	      0.01000000
      0.06206008	      1.00000000	      1.00000000	      1.00000000	      0.01000000
      0.06230804	      1.00000000	      1.00000000	      1.00000000	      0.01000000
      0.06255599	      1.00000000	      1.00000000	      1.00000000	      0.01000000
      0.06281294	      1.00000000	      1.00000000	      1.00000000	      0.01000000
      0.06312748	      1.00000000	      1.00000000	      1.00000000	      0.01000000
      0.06353357	      1.00000000	      1.00000000	      1.00000000	      0.01000000
      0.06374869	      1.00000000	      1.00000000	      1.00000000	      0.01000000
      0.06396382	      1.00000000	      1.00000000	      1.00000000	      0.01000000
      0.06424931	      1.00000000	      1.00000000	      1.00000000	      0.01000000
      0.06453480	      1.00000000	      1.00000000	      1.00000000	      0.01000000
      0.06473604	      1.00000000	      1.00000000	      1.00000000	      0.01000000
      0.06505987	      1.00000000	      1.00000000	      1.00000000	      0.01000000
      0.06530383	      1.00000000	      1.00000000	      1.00000000	      0.01000000
      0.06554778	      1.00000000	      1.00000000	      1.00000000	      0.01000000
      0.06579173	      1.00000000	      1.00000000	      1.00000000	      0.01000000
      0.06604647	      1.00000000	      1.00000000	      1.00000000	      0.01000000
      0.06630121	      1.00000000	      1.00000000	      1.00000000	      0.01000000
      0.06655739	      1.00000000	      1.00000000	      1.00000000	      0.01000000
      0.06687327	      1.00000000	      1.00000000	      1.00000000	      0.01000000
      0.06726868	      1.00000000	      1.00000000	      1.00000000	      0.01000000
      0.06755302	      1.00000000	      1.00000000	      1.00000000	      0.01000000
      0.06779301	      1.00000000	      1.00000000	      1.00000000	      0.01000000
      0.06803299	      1.00000000	      1.00000000	      1.00000000	      0.01000000
      0.06828845	      1.00000000	      1.00000000	      1.00000000	      0.01000000
      0.06854392	      1.00000000	      1.00000000	      1.00000000	      0.01000000
      0.06880149	      1.00000000	      1.00000000	      1.00000000	      0.01000000
      0.06911766	      1.00000000	      1.00000000	      1.00000000	      0.01000000
      0.06951846	      1.00000000	      1.00000000	      1.00000000	      0.01000000
      0.06976299	      1.00000000	      1.00000000	      1.00000000	      0.01000000
      0.07000752	      1.00000000	      1.00000000	      1.00000000	      0.01000000
      0.07025205	      1.00000000	      1.00000000	      1.00000000	      0.01000000
      0.07049620	      1.00000000	      1.00000000	      1.00000000	      0.01000000
      0.07080310	      1.00000000	      1.00000000	      1.00000000	      0.01000000
      0.07117253	      1.00000000	      1.00000000	      1.00000000	      0.01000000
      0.07143810	      1.00000000	      1.00000000	      1.00000000	      0.01000000
      0.07178725	      1.00000000	      1.00000000	      1.00000000	      0.01000000
      0.07205229	      1.00000000	      1.00000000	      1.00000000	      0.01000000
      0.07231733	      1.00000000	      1.00000000	      1.00000000	      0.01000000
      0.07258236	      1.00000000	      1.00000000	      1.00000000	      0.01000000
      0.07284740	      1.00000000	      1.00000000	      1.00000000	      0.01000000
      0.07311244	      1.00000000	      1.00000000	      1.00000000	      0.01000000
      0.07337748	      1.00000000	      1.00000000	      1.00000000	      0.01000000
      0.07364251	      1.00000000	      1.00000000	      1.00000000	      0.01000000
      0.07390755	      1.00000000	      1.00000000	      1.00000000	      0.01000000
      0.07417259	      1.00000000	      1.00000000	      1.00000000	      0.01000000
      0.07442395	      1.00000000	      1.00000000	      1.00000000	      0.01000000
      0.07467531	      1.00000000	      1.00000000	      1.00000000	      0.01000000
      0.07492942	      1.00000000	      1.00000000	      1.00000000	      0.01000000
      0.07518354	      1.00000000	      1.00000000	      1.00000000	      0.01000000
      0.07544710	      1.00000000	      1.00000000	      1.00000000	      0.01000000
      0.07576352	      1.00000000	      1.00000000	      1.00000000	      0.01000000
      0.07608725	      1.00000000	      1.00000000	      1.00000000	      0.01000000
      0.07641097	      1.00000000	      1.00000000	      1.00000000	      0.01000000
      0.07664952	      1.00000000	      1.00000000	      1.00000000	      0.01000000
      0.07688806	      1.00000000	      1.00000000	      1.00000000	      0.01000000
      0.07710532	      1.00000000	      1.00000000	      1.00000000	      0.01000000
      0.07742541	      1.00000000	      1.00000000	      1.00000000	      0.01000000
      0.07769708	      1.00000000	      1.00000000	      1.00000000	      0.01000000
      0.07793949	      1.00000000	      1.00000000	      1.00000000	      0.01000000
      0.07818189	      1.00000000	      1.00000000	      1.00000000	      0.01000000
      0.07844050	      1.00000000	      1.00000000	      1.00000000	      0.01000000
      0.07869911	      1.00000000	      1.00000000	      1.00000000	      0.01000000
      0.07894473	      1.00000000	      1.00000000	      1.00000000	      0.01000000
      0.07926223	      1.00000000	      1.00000000	      1.00000000	      0.01000000
      0.07957974	      1.00000000	      1.00000000	      1.00000000	      0.01000000
      0.07982350	      1.00000000	      1.00000000	      1.00000000	      0.01000000
      0.08006727	      1.00000000	      1.00000000	      1.00000000	      0.01000000
      0.08031007	      1.00000000	      1.00000000	      1.00000000	      0.01000000
      0.08061896	      1.00000000	      1.00000000	      1.00000000	      0.01000000
      0.08092784	      1.00000000	      1.00000000	      1.00000000	      0.01000000
      0.08116680	      1.00000000	      1.00000000	      1.00000000	      0.01000000
      0.08146422	      1.00000000	      1.00000000	      1.00000000	      0.01000000
      0.08183234	      1.00000000	      1.00000000	      1.00000000	      0.01000000
      0.08220046	      1.00000000	      1.00000000	      1.00000000	      0.01000000
      0.08239763	      1.00000000	      1.00000000	      1.00000000	      0.01000000
      0.08259481	      1.00000000	      1.00000000	      1.00000000	      0.01000000
      0.08288158	      1.00000000	      1.00000000	      1.00000000	      0.01000000
      0.08316835	      1.00000000	      1.00000000	      1.00000000	      0.01000000
      0.08341621	      1.00000000	      1.00000000	      1.00000000	      0.01000000
      0.08366407	      1.00000000	      1.00000000	      1.00000000	      0.01000000
      0.08390034	      1.00000000	      1.00000000	      1.00000000	      0.01000000
      0.08421840	      1.00000000	      1.00000000	      1.00000000	      0.01000000
      0.08453646	      1.00000000	      1.00000000	      1.00000000	      0.01000000
      0.08475932	      1.00000000	      1.00000000	      1.00000000	      0.01000000
      0.08498217	      1.00000000	      1.00000000	      1.00000000	      0.01000000
      0.08524476	      1.00000000	      1.00000000	      1.00000000	      0.01000000
      0.08550735	      1.00000000	      1.00000000	      1.00000000	      0.01000000
      0.08578018	      1.00000000	      1.00000000	      1.00000000	      0.01000000
      0.08605301	      1.00000000	      1.00000000	      1.00000000	      0.01000000
      0.08630604	      1.00000000	      1.00000000	      1.00000000	      0.01000000
      0.08662497	      1.00000000	      1.00000000	      1.00000000	      0.01000000
      0.08694391	      1.00000000	      1.00000000	      1.00000000	      0.01000000
      0.08718330	      1.00000000	      1.00000000	      1.00000000	      0.01000000
      0.08742270	      1.00000000	      1.00000000	      1.00000000	      0.01000000
      0.08770206	      1.00000000	      1.00000000	      1.00000000	      0.01000000
      0.08798141	      1.00000000	      1.00000000	      1.00000000	      0.01000000
      0.08821716	      1.00000000	      1.00000000	      1.00000000	      0.01000000
      0.08852607	      1.00000000	      1.00000000	      1.00000000	      0.01000000
      0.08883498	      1.00000000	      1.00000000	      1.00000000	      0.01000000
      0.08907574	      1.00000000	      1.00000000	      1.00000000	      0.01000000
      0.08931649	      1.00000000	      1.00000000	      1.00000000	      0.01000000
      0.08958212	      1.00000000	      1.00000000	      1.00000000	      0.01000000
      0.08984774	      1.00000000	      1.00000000	      1.00000000	      0.01000000
      0.09011910	      1.00000000	      1.00000000	      1.00000000	      0.01000000
      0.09039045	      1.00000000	      1.00000000	      1.00000000	      0.01000000
      0.09065508	      1.00000000	      1.00000000	      1.00000000	      0.01000000
      0.09097430	      1.00000000	      1.00000000	      1.00000000	      0.01000000
      0.09138025	      1.00000000	      1.00000000	      1.00000000	      0.01000000
      0.09160236	      1.00000000	      1.00000000	      1.00000000	      0.01000000
      0.09182446	      1.00000000	      1.00000000	      1.00000000	      0.01000000
      0.09210943	      1.00000000	      1.00000000	      1.00000000	      0.01000000
      0.09239439	      1.00000000	      1.00000000	      1.00000000	      0.01000000
      0.09267008	      1.00000000	      1.00000000	      1.00000000	      0.01000000
      0.09294577	      1.00000000	      1.00000000	      1.00000000	      0.01000000
      0.09321099	      1.00000000	      1.00000000	      1.00000000	      0.01000000
      0.09353093	      1.00000000	      1.00000000	      1.00000000	      0.01000000
      0.09393335	      1.00000000	      1.00000000	      1.00000000	      0.01000000
      0.09416956	      1.00000000	      1.00000000	      1.00000000	      0.01000000
      0.09440578	      1.00000000	      1.00000000	      1.00000000	      0.01000000
      0.09464200	      1.00000000	      1.00000000	      1.00000000	      0.01000000
      0.09491934	      1.00000000	      1.00000000	      1.00000000	      0.01000000
      0.09519667	      1.00000000	      1.00000000	      1.00000000	      0.01000000
      0.09538243	      1.00000000	      1.00000000	      1.00000000	      0.01000000
      0.09567404	      1.00000000	      1.00000000	      1.00000000	      0.01000000
      0.09596566	      1.00000000	      1.00000000	      1.00000000	      0.01000000
      0.09621096	      1.00000000	      1.00000000	      1.00000000	      0.01000000
      0.09645626	      1.00000000	      1.00000000	      1.00000000	      0.01000000
      0.09670131	      1.00000000	      1.00000000	      1.00000000	      0.01000000
      0.09701716	      1.00000000	      1.00000000	      1.00000000	      0.01000000
      0.09733301	      1.00000000	      1.00000000	      1.00000000	      0.01000000
      0.09757101	      1.00000000	      1.00000000	      1.00000000	      0.01000000
      0.09780900	      1.00000000	      1.00000000	      1.00000000	      0.01000000
      0.09807962	      1.00000000	      1.00000000	      1.00000000	      0.01000000
      0.09835025	      1.00000000	      1.00000000	      1.00000000	      0.01000000
      0.09861147	      1.00000000	      1.00000000	      1.00000000	      0.01000000
      0.09892943	      1.00000000	      1.00000000	      1.00000000	      0.01000000
      0.09931175	      1.00000000	      1.00000000	      1.00000000	      0.01000000
      0.09977254	      1.00000000	      1.00000000	      1.00000000	      0.01000000
      0.09994408	      1.00000000	      1.00000000	      1.00000000	      0.01000000
      0.10022963	      1.00000000	      1.00000000	      1.00000000	      0.01000000
      0.10051518	      1.00000000	      1.00000000	      1.00000000	      0.01000000
      0.10076566	      1.00000000	      1.00000000	      1.00000000	      0.01000000
      0.10101614	      1.00000000	      1.00000000	      1.00000000	      0.01000000
      0.10127886	      1.00000000	      1.00000000	      1.00000000	      0.01000000
      0.10154158	      1.00000000	      1.00000000	      1.00000000	      0.01000000
      0.10182780	      1.00000000	      1.00000000	      1.00000000	      0.01000000
      0.10211403	      1.00000000	      1.00000000	      1.00000000	      0.01000000
      0.10234145	      1.00000000	      1.00000000	      1.00000000	      0.01000000
      0.10265425	      1.00000000	      1.00000000	      1.00000000	      0.01000000
      0.10296706	      1.00000000	      1.00000000	      1.00000000	      0.01000000
      0.10320083	      1.00000000	      1.00000000	      1.00000000	      0.01000000
      0.10343461	      1.00000000	      1.00000000	      1.00000000	      0.01000000
      0.10369085	      1.00000000	      1.00000000	      1.00000000	      0.01000000
      0.10400358	      1.00000000	      1.00000000	      1.00000000	      0.01000000
      0.10431631	      1.00000000	      1.00000000	      1.00000000	      0.01000000
      0.10458282	      1.00000000	      1.00000000	      1.00000000	      0.01000000
      0.10491006	      1.00000000	      1.00000000	      1.00000000	      0.01000000
      0.10523729	      1.00000000	      1.00000000	      1.00000000	      0.01000000
      0.10547547	      1.00000000	      1.00000000	      1.00000000	      0.01000000
      0.10576500	      1.00000000	      1.00000000	      1.00000000	      0.01000000
      0.10612699	      1.00000000	      1.00000000	      1.00000000	      0.01000000
      0.10640909	      1.00000000	      1.00000000	      1.00000000	      0.01000000
      0.10665480	      1.00000000	      1.00000000	      1.00000000	      0.01000000
      0.10690052	      1.00000000	      1.00000000	      1.00000000	      0.01000000
      0.10713842	      1.00000000	      1.00000000	      1.00000000	      0.01000000
      0.10744893	      1.00000000	      1.00000000	      1.00000000	      0.01000000
      0.10775945	      1.00000000	      1.00000000	      1.00000000	      0.01000000
      0.10800129	      1.00000000	      1.00000000	      1.00000000	      0.01000000
      0.10824313	      1.00000000	      1.00000000	      1.00000000	      0.01000000
      0.10851840	      1.00000000	      1.00000000	      1.00000000	      0.01000000
      0.10879367	      1.00000000	      1.00000000	      1.00000000	      0.01000000
      0.10904963	      1.00000000	      1.00000000	      1.00000000	      0.01000000
      0.10936669	      1.00000000	      1.00000000	      1.00000000	      0.01000000
      0.10968376	      1.00000000	      1.00000000	      1.00000000	      0.01000000
      0.10992153	      1.00000000	      1.00000000	      1.00000000	      0.01000000
      0.11022020	      1.00000000	      1.00000000	      1.00000000	      0.01000000
      0.11051886	      1.00000000	      1.00000000	      1.00000000	      0.01000000
      0.11077188	      1.00000000	      1.00000000	      1.00000000	      0.01000000
      0.11109266	      1.00000000	      1.00000000	      1.00000000	      0.01000000
      0.11141344	      1.00000000	      1.00000000	      1.00000000	      0.01000000
      0.11165137	      1.00000000	      1.00000000	      1.00000000	      0.01000000
      0.11188929	      1.00000000	      1.00000000	      1.00000000	      0.01000000
      0.11216699	      1.00000000	      1.00000000	      1.00000000	      0.01000000
      0.11244469	      1.00000000	      1.00000000	      1.00000000	      0.01000000
      0.11269109	      1.00000000	      1.00000000	      1.00000000	      0.01000000
      0.11300891	      1.00000000	      1.00000000	      1.00000000	      0.01000000
      0.11332672	      1.00000000	      1.00000000	      1.00000000	      0.01000000
      0.11357542	      1.00000000	      1.00000000	      1.00000000	      0.01000000
      0.11382411	      1.00000000	      1.00000000	      1.00000000	      0.01000000
      0.11405334	      1.00000000	      1.00000000	      1.00000000	      0.01000000
      0.11437206	      1.00000000	      1.00000000	      1.00000000	      0.01000000
      0.11469077	      1.00000000	      1.00000000	      1.00000000	      0.01000000
      0.11491445	      1.00000000	      1.00000000	      1.00000000	      0.01000000
      0.11513813	      1.00000000	      1.00000000	      1.00000000	      0.01000000
      0.11541477	      1.00000000	      1.00000000	      1.00000000	      0.01000000
      0.11569142	      1.00000000	      1.00000000	      1.00000000	      0.01000000
      0.11593990	      1.00000000	      1.00000000	      1.00000000	      0.01000000
      0.11625781	      1.00000000	      1.00000000	      1.00000000	      0.01000000
      0.11657571	      1.00000000	      1.00000000	      1.00000000	      0.01000000
      0.11681634	      1.00000000	      1.00000000	      1.00000000	      0.01000000
      0.11705697	      1.00000000	      1.00000000	      1.00000000	      0.01000000
      0.11733596	      1.00000000	      1.00000000	      1.00000000	      0.01000000
      0.11761496	      1.00000000	      1.00000000	      1.00000000	      0.01000000
      0.11786498	      1.00000000	      1.00000000	      1.00000000	      0.01000000
      0.11818284	      1.00000000	      1.00000000	      1.00000000	      0.01000000
      0.11850070	      1.00000000	      1.00000000	      1.00000000	      0.01000000
      0.11874238	      1.00000000	      1.00000000	      1.00000000	      0.01000000
      0.11898407	      1.00000000	      1.00000000	      1.00000000	      0.01000000
      0.11926577	      1.00000000	      1.00000000	      1.00000000	      0.01000000
      0.11954748	      1.00000000	      1.00000000	      1.00000000	      0.01000000
      0.11978597	      1.00000000	      1.00000000	      1.00000000	      0.01000000
      0.12010419	      1.00000000	      1.00000000	      1.00000000	      0.01000000
      0.12042242	      1.00000000	      1.00000000	      1.00000000	      0.01000000
      0.12065919	      1.00000000	      1.00000000	      1.00000000	      0.01000000
      0.12089597	      1.00000000	      1.00000000	      1.00000000	      0.01000000
      0.12116372	      1.00000000	      1.00000000	      1.00000000	      0.01000000
      0.12143147	      1.00000000	      1.00000000	      1.00000000	      0.01000000
      0.12171624	      1.00000000	      1.00000000	      1.00000000	      0.01000000
      0.12200101	      1.00000000	      1.00000000	      1.00000000	      0.01000000
      0.12225404	      1.00000000	      1.00000000	      1.00000000	      0.01000000
      0.12257115	      1.00000000	      1.00000000	      1.00000000	      0.01000000
      0.12288827	      1.00000000	      1.00000000	      1.00000000	      0.01000000
      0.12313086	      1.00000000	      1.00000000	      1.00000000	      0.01000000
      0.12337345	      1.00000000	      1.00000000	      1.00000000	      0.01000000
      0.12366193	      1.00000000	      1.00000000	      1.00000000	      0.01000000
      0.12395040	      1.00000000	      1.00000000	      1.00000000	      0.01000000
      0.12416884	      1.00000000	      1.00000000	      1.00000000	      0.01000000
      0.12448426	      1.00000000	      1.00000000	      1.00000000	      0.01000000
      0.12479968	      1.00000000	      1.00000000	      1.00000000	      0.01000000
      0.12502753	      1.00000000	      1.00000000	      1.00000000	      0.01000000
      0.12525538	      1.00000000	      1.00000000	      1.00000000	      0.01000000
      0.12553251	      1.00000000	      1.00000000	      1.00000000	      0.01000000
      0.12580963	      1.00000000	      1.00000000	      1.00000000	      0.01000000
      0.12607196	      1.00000000	      1.00000000	      1.00000000	      0.01000000
      0.12638718	      1.00000000	      1.00000000	      1.00000000	      0.01000000
      0.12670240	      1.00000000	      1.00000000	      1.00000000	      0.01000000
      0.12696053	      1.00000000	      1.00000000	      1.00000000	      0.01000000
      0.12728206	      1.00000000	      1.00000000	      1.00000000	      0.01000000
      0.12760360	      1.00000000	      1.00000000	      1.00000000	      0.01000000
      0.12784406	      1.00000000	      1.00000000	      1.00000000	      0.01000000
      0.12808453	      1.00000000	      1.00000000	      1.00000000	      0.01000000
      0.12837028	      1.00000000	      1.00000000	      1.00000000	      0.01000000
      0.12865604	      1.00000000	      1.00000000	      1.00000000	      0.01000000
      0.12888775	      1.00000000	      1.00000000	      1.00000000	      0.01000000
      0.12920399	      1.00000000	      1.00000000	      1.00000000	      0.01000000
      0.12952024	      1.00000000	      1.00000000	      1.00000000	      0.01000000
      0.12975694	      1.00000000	      1.00000000	      1.00000000	      0.01000000
      0.12999363	      1.00000000	      1.00000000	      1.00000000	      0.01000000
      0.13026716	      1.00000000	      1.00000000	      1.00000000	      0.01000000
      0.13054070	      1.00000000	      1.00000000	      1.00000000	      0.01000000
      0.13081913	      1.00000000	      1.00000000	      1.00000000	      0.01000000
      0.13109757	      1.00000000	      1.00000000	      1.00000000	      0.01000000
      0.13137919	      1.00000000	      1.00000000	      1.00000000	      0.01000000
      0.13166080	      1.00000000	      1.00000000	      1.00000000	      0.01000000
      0.13193932	      1.00000000	      1.00000000	      1.00000000	      0.01000000
      0.13221783	      1.00000000	      1.00000000	      1.00000000	      0.01000000
      0.13250311	      1.00000000	      1.00000000	      1.00000000	      0.01000000
      0.13278839	      1.00000000	      1.00000000	      1.00000000	      0.01000000
      0.13306048	      1.00000000	      1.00000000	      1.00000000	      0.01000000
      0.13333257	      1.00000000	      1.00000000	      1.00000000	      0.01000000
      0.13362690	      1.00000000	      1.00000000	      1.00000000	      0.01000000
      0.13392124	      1.00000000	      1.00000000	      1.00000000	      0.01000000
      0.13415756	      1.00000000	      1.00000000	      1.00000000	      0.01000000
      0.13447262	      1.00000000	      1.00000000	      1.00000000	      0.01000000
      0.13478769	      1.00000000	      1.00000000	      1.00000000	      0.01000000
      0.13503352	      1.00000000	      1.00000000	      1.00000000	      0.01000000
      0.13527935	      1.00000000	      1.00000000	      1.00000000	      0.01000000
      0.13554873	      1.00000000	      1.00000000	      1.00000000	      0.01000000
      0.13581810	      1.00000000	      1.00000000	      1.00000000	      0.01000000
      0.13610744	      1.00000000	      1.00000000	      1.00000000	      0.01000000
      0.13639677	      1.00000000	      1.00000000	      1.00000000	      0.01000000
      0.13665609	      1.00000000	      1.00000000	      1.00000000	      0.01000000
      0.13697023	      1.00000000	      1.00000000	      1.00000000	      0.01000000
      0.13728438	      1.00000000	      1.00000000	      1.00000000	      0.01000000
      0.13746730	      1.00000000	      1.00000000	      1.00000000	      0.01000000
      0.13775284	      1.00000000	      1.00000000	      1.00000000	      0.01000000
      0.13803838	      1.00000000	      1.00000000	      1.00000000	      0.01000000
      0.13826808	      1.00000000	      1.00000000	      1.00000000	      0.01000000
      0.13857464	      1.00000000	      1.00000000	      1.00000000	      0.01000000
      0.13888120	      1.00000000	      1.00000000	      1.00000000	      0.01000000
      0.13912641	      1.00000000	      1.00000000	      1.00000000	      0.01000000
      0.13937162	      1.00000000	      1.00000000	      1.00000000	      0.01000000
      0.13966002	      1.00000000	      1.00000000	      1.00000000	      0.01000000
      0.13994841	      1.00000000	      1.00000000	      1.00000000	      0.01000000
      0.14019630	      1.00000000	      1.00000000	      1.00000000	      0.01000000
      0.14050868	      1.00000000	      1.00000000	      1.00000000	      0.01000000
      0.14082106	      1.00000000	      1.00000000	      1.00000000	      0.01000000
      0.14106353	      1.00000000	      1.00000000	      1.00000000	      0.01000000
      0.14130599	      1.00000000	      1.00000000	      1.00000000	      0.01000000
      0.14159872	      1.00000000	      1.00000000	      1.00000000	      0.01000000
      0.14189145	      1.00000000	      1.00000000	      1.00000000	      0.01000000
      0.14210878	      1.00000000	      1.00000000	      1.00000000	      0.01000000
      0.14242440	      1.00000000	      1.00000000	      1.00000000	      0.01000000
      0.14274001	      1.00000000	      1.00000000	      1.00000000	      0.01000000
      0.14297342	      1.00000000	      1.00000000	      1.00000000	      0.01000000
      0.14320682	      1.00000000	      1.00000000	      1.00000000	      0.01000000
      0.14348679	      1.00000000	      1.00000000	      1.00000000	      0.01000000
      0.14376676	      1.00000000	      1.00000000	      1.00000000	      0.01000000
      0.14403914	      1.00000000	      1.00000000	      1.00000000	      0.01000000
      0.14431152	      1.00000000	      1.00000000	      1.00000000	      0.01000000
      0.14460710	      1.00000000	      1.00000000	      1.00000000	      0.01000000
      0.14490268	      1.00000000	      1.00000000	      1.00000000	      0.01000000
      0.14515686	      1.00000000	      1.00000000	      1.00000000	      0.01000000
      0.14546916	      1.00000000	      1.00000000	      1.00000000	      0.01000000
      0.14578147	      1.00000000	      1.00000000	      1.00000000	      0.01000000
      0.14601119	      1.00000000	      1.00000000	      1.00000000	      0.01000000
      0.14631323	      1.00000000	      1.00000000	      1.00000000	      0.01000000
      0.14661526	      1.00000000	      1.00000000	      1.00000000	      0.01000000
      0.14685259	      1.00000000	      1.00000000	      1.00000000	      0.01000000
      0.14714995	      1.00000000	      1.00000000	      1.00000000	      0.01000000
      0.14744732	      1.00000000	      1.00000000	      1.00000000	      0.01000000
      0.14770602	      1.00000000	      1.00000000	      1.00000000	      0.01000000
      0.14801842	      1.00000000	      1.00000000	      1.00000000	      0.01000000
      0.14833082	      1.00000000	      1.00000000	      1.00000000	      0.01000000
      0.14854485	      1.00000000	      1.00000000	      1.00000000	      0.01000000
      0.14886023	      1.00000000	      1.00000000	      1.00000000	      0.01000000
      0.14917561	      1.00000000	      1.00000000	      1.00000000	      0.01000000
      0.14941072	      1.00000000	      1.00000000	      1.00000000	      0.01000000
      0.14964582	      1.00000000	      1.00000000	      1.00000000	      0.01000000
      0.14992666	      1.00000000	      1.00000000	      1.00000000	      0.01000000
      0.15020749	      1.00000000	      1.00000000	      1.00000000	      0.01000000
      0.15048309	      1.00000000	      1.00000000	      1.00000000	      0.01000000
      0.15075868	      1.00000000	      1.00000000	      1.00000000	      0.01000000
      0.15105365	      1.00000000	      1.00000000	      1.00000000	      0.01000000
      0.15134862	      1.00000000	      1.00000000	      1.00000000	      0.01000000
      0.15161573	      1.00000000	      1.00000000	      1.00000000	      0.01000000
      0.15188284	      1.00000000	      1.00000000	      1.00000000	      0.01000000
      0.15218404	      1.00000000	      1.00000000	      1.00000000	      0.01000000
      0.15248525	      1.00000000	      1.00000000	      1.00000000	      0.01000000
      0.15272606	      1.00000000	      1.00000000	      1.00000000	      0.01000000
      0.15303640	      1.00000000	      1.00000000	      1.00000000	      0.01000000
      0.15334674	      1.00000000	      1.00000000	      1.00000000	      0.01000000
      0.15358948	      1.00000000	      1.00000000	      1.00000000	      0.01000000
      0.15383222	      1.00000000	      1.00000000	      1.00000000	      0.01000000
      0.15412411	      1.00000000	      1.00000000	      1.00000000	      0.01000000
      0.15441600	      1.00000000	      1.00000000	      1.00000000	      0.01000000
      0.15467148	      1.00000000	      1.00000000	      1.00000000	      0.01000000
      0.15498057	      1.00000000	      1.00000000	      1.00000000	      0.01000000
      0.15528965	      1.00000000	      1.00000000	      1.00000000	      0.01000000
      0.15552763	      1.00000000	      1.00000000	      1.00000000	      0.01000000
      0.15583802	      1.00000000	      1.00000000	      1.00000000	      0.01000000
      0.15614840	      1.00000000	      1.00000000	      1.00000000	      0.01000000
      0.15639158	      1.00000000	      1.00000000	      1.00000000	      0.01000000
      0.15663475	      1.00000000	      1.00000000	      1.00000000	      0.01000000
      0.15692563	      1.00000000	      1.00000000	      1.00000000	      0.01000000
      0.15721650	      1.00000000	      1.00000000	      1.00000000	      0.01000000
      0.15747886	      1.00000000	      1.00000000	      1.00000000	      0.01000000
      0.15774122	      1.00000000	      1.00000000	      1.00000000	      0.01000000
      0.15804199	      1.00000000	      1.00000000	      1.00000000	      0.01000000
      0.15834275	      1.00000000	      1.00000000	      1.00000000	      0.01000000
      0.15859233	      1.00000000	      1.00000000	      1.00000000	      0.01000000
      0.15890103	      1.00000000	      1.00000000	      1.00000000	      0.01000000
      0.15920974	      1.00000000	      1.00000000	      1.00000000	      0.01000000
      0.15941143	      1.00000000	      1.00000000	      1.00000000	      0.01000000
      0.15972347	      1.00000000	      1.00000000	      1.00000000	      0.01000000
      0.16003551	      1.00000000	      1.00000000	      1.00000000	      0.01000000
      0.16027909	      1.00000000	      1.00000000	      1.00000000	      0.01000000
      0.16052266	      1.00000000	      1.00000000	      1.00000000	      0.01000000
      0.16080341	      1.00000000	      1.00000000	      1.00000000	      0.01000000
      0.16108416	      1.00000000	      1.00000000	      1.00000000	      0.01000000
      0.16136814	      1.00000000	      1.00000000	      1.00000000	      0.01000000
      0.16165212	      1.00000000	      1.00000000	      1.00000000	      0.01000000
      0.16194399	      1.00000000	      1.00000000	      1.00000000	      0.01000000
      0.16223587	      1.00000000	      1.00000000	      1.00000000	      0.01000000
      0.16252174	      1.00000000	      1.00000000	      1.00000000	      0.01000000
      0.16280761	      1.00000000	      1.00000000	      1.00000000	      0.01000000
      0.16310218	      1.00000000	      1.00000000	      1.00000000	      0.01000000
      0.16339674	      1.00000000	      1.00000000	      1.00000000	      0.01000000
      0.16368112	      1.00000000	      1.00000000	      1.00000000	      0.01000000
      0.16396549	      1.00000000	      1.00000000	      1.00000000	      0.01000000
      0.16426215	      1.00000000	      1.00000000	      1.00000000	      0.01000000
      0.16455880	      1.00000000	      1.00000000	      1.00000000	      0.01000000
      0.16484058	      1.00000000	      1.00000000	      1.00000000	      0.01000000
      0.16512236	      1.00000000	      1.00000000	      1.00000000	      0.01000000
      0.16542099	      1.00000000	      1.00000000	      1.00000000	      0.01000000
      0.16571962	      1.00000000	      1.00000000	      1.00000000	      0.01000000
      0.16599810	      1.00000000	      1.00000000	      1.00000000	      0.01000000
      0.16627659	      1.00000000	      1.00000000	      1.00000000	      0.01000000
      0.16657676	      1.00000000	      1.00000000	      1.00000000	      0.01000000
      0.16687692	      1.00000000	      1.00000000	      1.00000000	      0.01000000
      0.16715209	      1.00000000	      1.00000000	      1.00000000	      0.01000000
      0.16742725	      1.00000000	      1.00000000	      1.00000000	      0.01000000
      0.16772822	      1.00000000	      1.00000000	      1.00000000	      0.01000000
      0.16802919	      1.00000000	      1.00000000	      1.00000000	      0.01000000
      0.16830204	      1.00000000	      1.00000000	      1.00000000	      0.01000000
      0.16857489	      1.00000000	      1.00000000	      1.00000000	      0.01000000
      0.16887604	      1.00000000	      1.00000000	      1.00000000	      0.01000000
      0.16917718	      1.00000000	      1.00000000	      1.00000000	      0.01000000
      0.16944940	      1.00000000	      1.00000000	      1.00000000	      0.01000000
      0.16972161	      1.00000000	      1.00000000	      1.00000000	      0.01000000
      0.17002270	      1.00000000	      1.00000000	      1.00000000	      0.01000000
      0.17032379	      1.00000000	      1.00000000	      1.00000000	      0.01000000
      0.17059688	      1.00000000	      1.00000000	      1.00000000	      0.01000000
      0.17086996	      1.00000000	      1.00000000	      1.00000000	      0.01000000
      0.17117099	      1.00000000	      1.00000000	      1.00000000	      0.01000000
      0.17147201	      1.00000000	      1.00000000	      1.00000000	      0.01000000
      0.17174688	      1.00000000	      1.00000000	      1.00000000	      0.01000000
      0.17202174	      1.00000000	      1.00000000	      1.00000000	      0.01000000
      0.17232273	      1.00000000	      1.00000000	      1.00000000	      0.01000000
      0.17262372	      1.00000000	      1.00000000	      1.00000000	      0.01000000
      0.17290080	      1.00000000	      1.00000000	      1.00000000	      0.01000000
      0.17317788	      1.00000000	      1.00000000	      1.00000000	      0.01000000
      0.17347881	      1.00000000	      1.00000000	      1.00000000	      0.01000000
      0.17377975	      1.00000000	      1.00000000	      1.00000000	      0.01000000
      0.17405921	      1.00000000	      1.00000000	      1.00000000	      0.01000000
      0.17433867	      1.00000000	      1.00000000	      1.00000000	      0.01000000
      0.17463951	      1.00000000	      1.00000000	      1.00000000	      0.01000000
      0.17494035	      1.00000000	      1.00000000	      1.00000000	      0.01000000
      0.17522221	      1.00000000	      1.00000000	      1.00000000	      0.01000000
      0.17550408	      1.00000000	      1.00000000	      1.00000000	      0.01000000
      0.17580477	      1.00000000	      1.00000000	      1.00000000	      0.01000000
      0.17610547	      1.00000000	      1.00000000	      1.00000000	      0.01000000
      0.17638969	      1.00000000	      1.00000000	      1.00000000	      0.01000000
      0.17667392	      1.00000000	      1.00000000	      1.00000000	      0.01000000
      0.17697441	      1.00000000	      1.00000000	      1.00000000	      0.01000000
      0.17727490	      1.00000000	      1.00000000	      1.00000000	      0.01000000
      0.17756139	      1.00000000	      1.00000000	      1.00000000	      0.01000000
      0.17784788	      1.00000000	      1.00000000	      1.00000000	      0.01000000
      0.17814813	      1.00000000	      1.00000000	      1.00000000	      0.01000000
      0.17844837	      1.00000000	      1.00000000	      1.00000000	      0.01000000
      0.17873700	      1.00000000	      1.00000000	      1.00000000	      0.01000000
      0.17902562	      1.00000000	      1.00000000	      1.00000000	      0.01000000
      0.17932559	      1.00000000	      1.00000000	      1.00000000	      0.01000000
      0.17962556	      1.00000000	      1.00000000	      1.00000000	      0.01000000
      0.17991615	      1.00000000	      1.00000000	      1.00000000	      0.01000000
      0.18020674	      1.00000000	      1.00000000	      1.00000000	      0.01000000
      0.18050644	      1.00000000	      1.00000000	      1.00000000	      0.01000000
      0.18080613	      1.00000000	      1.00000000	      1.00000000	      0.01000000
      0.18109849	      1.00000000	      1.00000000	      1.00000000	      0.01000000
      0.18139086	      1.00000000	      1.00000000	      1.00000000	      0.01000000
      0.18169029	      1.00000000	      1.00000000	      1.00000000	      0.01000000
      0.18198973	      1.00000000	      1.00000000	      1.00000000	      0.01000000
      0.18228366	      1.00000000	      1.00000000	      1.00000000	      0.01000000
      0.18257758	      1.00000000	      1.00000000	      1.00000000	      0.01000000
      0.18287682	      1.00000000	      1.00000000	      1.00000000	      0.01000000
      0.18317605	      1.00000000	      1.00000000	      1.00000000	      0.01000000
      0.18347133	      1.00000000	      1.00000000	      1.00000000	      0.01000000
      0.18376660	      1.00000000	      1.00000000	      1.00000000	      0.01000000
      0.18406187	      1.00000000	      1.00000000	      1.00000000	      0.01000000
      0.18435714	      1.00000000	      1.00000000	      1.00000000	      0.01000000
      0.18465242	      1.00000000	      1.00000000	      1.00000000	      0.01000000
      0.18494769	      1.00000000	      1.00000000	      1.00000000	      0.01000000
      0.18524296	      1.00000000	      1.00000000	      1.00000000	      0.01000000
      0.18553824	      1.00000000	      1.00000000	      1.00000000	      0.01000000
      0.18583351	      1.00000000	      1.00000000	      1.00000000	      0.01000000
      0.18612878	      1.00000000	      1.00000000	      1.00000000	      0.01000000
      0.18642406	      1.00000000	      1.00000000	      1.00000000	      0.01000000
      0.18671933	      1.00000000	      1.00000000	      1.00000000	      0.01000000
      0.18701460	      1.00000000	      1.00000000	      1.00000000	      0.01000000
      0.18730988	      1.00000000	      1.00000000	      1.00000000	      0.01000000
      0.18760515	      1.00000000	      1.00000000	      1.00000000	      0.01000000
      0.18790042	      1.00000000	      1.00000000	      1.00000000	      0.01000000
      0.18819570	      1.00000000	      1.00000000	      1.00000000	      0.01000000
      0.18849097	      1.00000000	      1.00000000	      1.00000000	      0.01000000
      0.18878624	      1.00000000	      1.00000000	      1.00000000	      0.01000000
      0.18908151	      1.00000000	      1.00000000	      1.00000000	      0.01000000
      0.18937679	      1.00000000	      1.00000000	      1.00000000	      0.01000000
      0.18967206	      1.00000000	      1.00000000	      1.00000000	      0.01000000
      0.18996733	      1.00000000	      1.00000000	      1.00000000	      0.01000000
      0.19026261	      1.00000000	      1.00000000	      1.00000000	      0.01000000
      0.19055788	      1.00000000	      1.00000000	      1.00000000	      0.01000000
      0.19085315	      1.00000000	      1.00000000	      1.00000000	      0.01000000
      0.19114843	      1.00000000	      1.00000000	      1.00000000	      0.01000000
      0.19144370	      1.00000000	      1.00000000	      1.00000000	      0.01000000
      0.19173897	      1.00000000	      1.00000000	      1.00000000	      0.01000000
      0.19203425	      1.00000000	      1.00000000	      1.00000000	      0.01000000
      0.19232952	      1.00000000	      1.00000000	      1.00000000	      0.01000000
      0.19262479	      1.00000000	      1.00000000	      1.00000000	      0.01000000
      0.19292007	      1.00000000	      1.00000000	      1.00000000	      0.01000000
      0.19321534	      1.00000000	      1.00000000	      1.00000000	      0.01000000
      0.19351061	      1.00000000	      1.00000000	      1.00000000	      0.01000000
      0.19380588	      1.00000000	      1.00000000	      1.00000000	      0.01000000
      0.19410116	      1.00000000	      1.00000000	      1.00000000	      0.01000000
      0.19439643	      1.00000000	      1.00000000	      1.00000000	      0.01000000
      0.19469170	      1.00000000	      1.00000000	      1.00000000	      0.01000000
      0.19498698	      1.00000000	      1.00000000	      1.00000000	      0.01000000
      0.19528225	      1.00000000	      1.00000000	      1.00000000	      0.01000000
      0.19557752	      1.00000000	      1.00000000	      1.00000000	      0.01000000
      0.19587280	      1.00000000	      1.00000000	      1.00000000	      0.01000000
      0.19616807	      1.00000000	      1.00000000	      1.00000000	      0.01000000
      0.19646334	      1.00000000	      1.00000000	      1.00000000	      0.01000000
      0.19675862	      1.00000000	      1.00000000	      1.00000000	      0.01000000
      0.19705389	      1.00000000	      1.00000000	      1.00000000	      0.01000000
      0.19734916	      1.00000000	      1.00000000	      1.00000000	      0.01000000
      0.19764444	      1.00000000	      1.00000000	      1.00000000	      0.01000000
      0.19793971	      1.00000000	      1.00000000	      1.00000000	      0.01000000
      0.19823498	      1.00000000	      1.00000000	      1.00000000	      0.01000000
      0.19853026	      1.00000000	      1.00000000	      1.00000000	      0.01000000
      0.19882553	      1.00000000	      1.00000000	      1.00000000	      0.01000000
      0.19912080	      1.00000000	      1.00000000	      1.00000000	      0.01000000
      0.19941607	      1.00000000	      1.00000000	      1.00000000	      0.01000000
      0.19971135	      1.00000000	      1.00000000	      1.00000000	      0.01000000
      0.20000662	      1.00000000	      1.00000000	      1.00000000	      0.01000000
      0.20030189	      1.00000000	      1.00000000	      1.00000000	      0.01000000
      0.20059717	      1.00000000	      1.00000000	      1.00000000	      0.01000000
      0.20089244	      1.00000000	      1.00000000	      1.00000000	      0.01000000
      0.20118771	      1.00000000	      1.00000000	      1.00000000	      0.01000000
      0.20148299	      1.00000000	      1.00000000	      1.00000000	      0.01000000
      0.20177826	      1.00000000	      1.00000000	      1.00000000	      0.01000000
      0.20207353	      1.00000000	      1.00000000	      1.00000000	      0.01000000
      0.20236881	      1.00000000	      1.00000000	      1.00000000	      0.01000000
      0.20266408	      1.00000000	      1.00000000	      1.00000000	      0.01000000
      0.20295935	      1.00000000	      1.00000000	      1.00000000	      0.01000000
      0.20325463	      1.00000000	      1.00000000	      1.00000000	      0.01000000
      0.20354990	      1.00000000	      1.00000000	      1.00000000	      0.01000000
      0.20384517	      1.00000000	      1.00000000	      1.00000000	      0.01000000
      0.20414044	      1.00000000	      1.00000000	      1.00000000	      0.01000000
      0.20443572	      1.00000000	      1.00000000	      1.00000000	      0.01000000
      0.20473099	      1.00000000	      1.00000000	      1.00000000	      0.01000000
      0.20502626	      1.00000000	      1.00000000	      1.00000000	      0.01000000
      0.20532154	      1.00000000	      1.00000000	      1.00000000	      0.01000000
      0.20561681	      1.00000000	      1.00000000	      1.00000000	      0.01000000
      0.20591208	      1.00000000	      1.00000000	      1.00000000	      0.01000000
      0.20620736	      1.00000000	      1.00000000	      1.00000000	      0.01000000
      0.20650263	      1.00000000	      1.00000000	      1.00000000	      0.01000000
      0.20679790	      1.00000000	      1.00000000	      1.00000000	      0.01000000
      0.20709318	      1.00000000	      1.00000000	      1.00000000	      0.01000000
      0.20738845	      1.00000000	      1.00000000	      1.00000000	      0.01000000
      0.20768372	      1.00000000	      1.00000000	      1.00000000	      0.01000000
      0.20797900	      1.00000000	      1.00000000	      1.00000000	      0.01000000
      0.20827427	      1.00000000	      1.00000000	      1.00000000	      0.01000000
      0.20856954	      1.00000000	      1.00000000	      1.00000000	      0.01000000
      0.20886481	      1.00000000	      1.00000000	      1.00000000	      0.01000000
      0.20916009	      1.00000000	      1.00000000	      1.00000000	      0.01000000
      0.20945536	      1.00000000	      1.00000000	      1.00000000	      0.01000000
      0.20975063	      1.00000000	      1.00000000	      1.00000000	      0.01000000
      0.21004591	      1.00000000	      1.00000000	      1.00000000	      0.01000000
      0.21034118	      1.00000000	      1.00000000	      1.00000000	      0.01000000
      0.21063645	      1.00000000	      1.00000000	      1.00000000	      0.01000000
      0.21093173	      1.00000000	      1.00000000	      1.00000000	      0.01000000
      0.21122700	      1.00000000	      1.00000000	      1.00000000	      0.01000000
      0.21152227	      1.00000000	      1.00000000	      1.00000000	      0.01000000
      0.21181755	      1.00000000	      1.00000000	      1.00000000	      0.01000000
      0.21211282	      1.00000000	      1.00000000	      1.00000000	      0.01000000
      0.21240809	      1.00000000	      1.00000000	      1.00000000	      0.01000000
      0.21270337	      1.00000000	      1.00000000	      1.00000000	      0.01000000
      0.21299864	      1.00000000	      1.00000000	      1.00000000	      0.01000000
      0.21329391	      1.00000000	      1.00000000	      1.00000000	      0.01000000
      0.21358918	      1.00000000	      1.00000000	      1.00000000	      0.01000000
      0.21388446	      1.00000000	      1.00000000	      1.00000000	      0.01000000
      0.21417973	      1.00000000	      1.00000000	      1.00000000	      0.01000000
      0.21447500	      1.00000000	      1.00000000	      1.00000000	      0.01000000
      0.21477028	      1.00000000	      1.00000000	      1.00000000	      0.01000000
      0.21506555	      1.00000000	      1.00000000	      1.00000000	      0.01000000
      0.21536082	      1.00000000	      1.00000000	      1.00000000	      0.01000000
      0.21565610	      1.00000000	      1.00000000	      1.00000000	      0.01000000
      0.21595137	      1.00000000	      1.00000000	      1.00000000	      0.01000000
      0.21624664	      1.00000000	      1.00000000	      1.00000000	      0.01000000
      0.21654192	      1.00000000	      1.00000000	      1.00000000	      0.01000000
      0.21683719	      1.00000000	      1.00000000	      1.00000000	      0.01000000
      0.21713246	      1.00000000	      1.00000000	      1.00000000	      0.01000000
      0.21742774	      1.00000000	      1.00000000	      1.00000000	      0.01000000
      0.21772301	      1.00000000	      1.00000000	      1.00000000	      0.01000000
      0.21801828	      1.00000000	      1.00000000	      1.00000000	      0.01000000
      0.21831355	      1.00000000	      1.00000000	      1.00000000	      0.01000000
      0.21860883	      1.00000000	      1.00000000	      1.00000000	      0.01000000
      0.21890410	      1.00000000	      1.00000000	      1.00000000	      0.01000000
      0.21919937	      1.00000000	      1.00000000	      1.00000000	      0.01000000
      0.21949465	      1.00000000	      1.00000000	      1.00000000	      0.01000000
      0.21978992	      1.00000000	      1.00000000	      1.00000000	      0.01000000
      0.22008519	      1.00000000	      1.00000000	      1.00000000	      0.01000000
      0.22038047	      1.00000000	      1.00000000	      1.00000000	      0.01000000
      0.22067574	      1.00000000	      1.00000000	      1.00000000	      0.01000000
      0.22097101	      1.00000000	      1.00000000	      1.00000000	      0.01000000
      0.22126629	      1.00000000	      1.00000000	      1.00000000	      0.01000000
      0.22156156	      1.00000000	      1.00000000	      1.00000000	      0.01000000
      0.22185683	      1.00000000	      1.00000000	      1.00000000	      0.01000000
      0.22215211	      1.00000000	      1.00000000	      1.00000000	      0.01000000
      0.22244738	      1.00000000	      1.00000000	      1.00000000	      0.01000000
      0.22274265	      1.00000000	      1.00000000	      1.00000000	      0.01000000
      0.22303793	      1.00000000	      1.00000000	      1.00000000	      0.01000000
      0.22333320	      1.00000000	      1.00000000	      1.00000000	      0.01000000
      0.22362847	      1.00000000	      1.00000000	      1.00000000	      0.01000000
      0.22392374	      1.00000000	      1.00000000	      1.00000000	      0.01000000
      0.22421902	      1.00000000	      1.00000000	      1.00000000	      0.01000000
      0.22451429	      1.00000000	      1.00000000	      1.00000000	      0.01000000
      0.22480956	      1.00000000	      1.00000000	      1.00000000	      0.01000000
      0.22510484	      1.00000000	      1.00000000	      1.00000000	      0.01000000
      0.22540011	      1.00000000	      1.00000000	      1.00000000	      0.01000000
      0.22569538	      1.00000000	      1.00000000	      1.00000000	      0.01000000
      0.22599066	      1.00000000	      1.00000000	      1.00000000	      0.01000000
      0.22628593	      1.00000000	      1.00000000	      1.00000000	      0.01000000
      0.22658120	      1.00000000	      1.00000000	      1.00000000	      0.01000000
      0.22687648	      1.00000000	      1.00000000	      1.00000000	      0.01000000
      0.22717175	      1.00000000	      1.00000000	      1.00000000	      0.01000000
      0.22746702	      1.00000000	      1.00000000	      1.00000000	      0.01000000
      0.22776230	      1.00000000	      1.00000000	      1.00000000	      0.01000000
      0.22805757	      1.00000000	      1.00000000	      1.00000000	      0.01000000
      0.22835284	      1.00000000	      1.00000000	      1.00000000	      0.01000000
      0.22864811	      1.00000000	      1.00000000	      1.00000000	      0.01000000
      0.22894339	      1.00000000	      1.00000000	      1.00000000	      0.01000000
      0.22923866	      1.00000000	      1.00000000	      1.00000000	      0.01000000
      0.22953393	      1.00000000	      1.00000000	      1.00000000	      0.01000000
      0.22982921	      1.00000000	      1.00000000	      1.00000000	      0.01000000
      0.23012448	      1.00000000	      1.00000000	      1.00000000	      0.01000000
      0.23041975	      1.00000000	      1.00000000	      1.00000000	      0.01000000
      0.23071503	      1.00000000	      1.00000000	      1.00000000	      0.01000000
      0.23101030	      1.00000000	      1.00000000	      1.00000000	      0.01000000
      0.23130557	      1.00000000	      1.00000000	      1.00000000	      0.01000000
      0.23160085	      1.00000000	      1.00000000	      1.00000000	      0.01000000
      0.23189612	      1.00000000	      1.00000000	      1.00000000	      0.01000000
      0.23219139	      1.00000000	      1.00000000	      1.00000000	      0.01000000
      0.23248667	      1.00000000	      1.00000000	      1.00000000	      0.01000000
      0.23278194	      1.00000000	      1.00000000	      1.00000000	      0.01000000
      0.23307721	      1.00000000	      1.00000000	      1.00000000	      0.01000000
      0.23337248	      1.00000000	      1.00000000	      1.00000000	      0.01000000
      0.23366776	      1.00000000	      1.00000000	      1.00000000	      0.01000000
      0.23396303	      1.00000000	      1.00000000	      1.00000000	      0.01000000
      0.23425830	      1.00000000	      1.00000000	      1.00000000	      0.01000000
      0.23455358	      1.00000000	      1.00000000	      1.00000000	      0.01000000
      0.23484885	      1.00000000	      1.00000000	      1.00000000	      0.01000000
      0.23514412	      1.00000000	      1.00000000	      1.00000000	      0.01000000
      0.23543940	      1.00000000	      1.00000000	      1.00000000	      0.01000000
      0.23573467	      1.00000000	      1.00000000	      1.00000000	      0.01000000
      0.23602994	      1.00000000	      1.00000000	      1.00000000	      0.01000000
      0.23632522	      1.00000000	      1.00000000	      1.00000000	      0.01000000
      0.23662049	      1.00000000	      1.00000000	      1.00000000	      0.01000000
      0.23691576	      1.00000000	      1.00000000	      1.00000000	      0.01000000
      0.23721104	      1.00000000	      1.00000000	      1.00000000	      0.01000000
      0.23750631	      1.00000000	      1.00000000	      1.00000000	      0.01000000
      0.23780158	      1.00000000	      1.00000000	      1.00000000	      0.01000000
      0.23809685	      1.00000000	      1.00000000	      1.00000000	      0.01000000
      0.23839213	      1.00000000	      1.00000000	      1.00000000	      0.01000000
      0.23868740	      1.00000000	      1.00000000	      1.00000000	      0.01000000
      0.23898267	      1.00000000	      1.00000000	      1.00000000	      0.01000000
      0.23927795	      1.00000000	      1.00000000	      1.00000000	      0.01000000
      0.23957322	      1.00000000	      1.00000000	      1.00000000	      0.01000000
      0.23986849	      1.00000000	      1.00000000	      1.00000000	      0.01000000
      0.24016377	      1.00000000	      1.00000000	      1.00000000	      0.01000000
      0.24045904	      1.00000000	      1.00000000	      1.00000000	      0.01000000
      0.24075431	      1.00000000	      1.00000000	      1.00000000	      0.01000000
      0.24104959	      1.00000000	      1.00000000	      1.00000000	      0.01000000
      0.24134486	      1.00000000	      1.00000000	      1.00000000	      0.01000000
      0.24164013	      1.00000000	      1.00000000	      1.00000000	      0.01000000
      0.24193541	      1.00000000	      1.00000000	      1.00000000	      0.01000000
      0.24223068	      1.00000000	      1.00000000	      1.00000000	      0.01000000
      0.24252595	      1.00000000	      1.00000000	      1.00000000	      0.01000000
      0.24282122	      1.00000000	      1.00000000	      1.00000000	      0.01000000
      0.24311650	      1.00000000	      1.00000000	      1.00000000	      0.01000000
      0.24341177	      1.00000000	      1.00000000	      1.00000000	      0.01000000
      0.24370704	      1.00000000	      1.00000000	      1.00000000	      0.01000000
      0.24400232	      1.00000000	      1.00000000	      1.00000000	      0.01000000
      0.24429759	      1.00000000	      1.00000000	      1.00000000	      0.01000000
      0.24459286	      1.00000000	      1.00000000	      1.00000000	      0.01000000
      0.24488814	      1.00000000	      1.00000000	      1.00000000	      0.01000000
      0.24518341	      1.00000000	      1.00000000	      1.00000000	      0.01000000
      0.24547868	      1.00000000	      1.00000000	      1.00000000	      0.01000000
      0.24577396	      1.00000000	      1.00000000	      1.00000000	      0.01000000
      0.24606923	      1.00000000	      1.00000000	      1.00000000	      0.01000000
      0.24636450	      1.00000000	      1.00000000	      1.00000000	      0.01000000
      0.24665978	      1.00000000	      1.00000000	      1.00000000	      0.01000000
      0.24695505	      1.00000000	      1.00000000	      1.00000000	      0.01000000
      0.24725032	      1.00000000	      1.00000000	      1.00000000	      0.01000000
      0.24754560	      1.00000000	      1.00000000	      1.00000000	      0.01000000
      0.24784087	      1.00000000	      1.00000000	      1.00000000	      0.01000000
      0.24813614	      1.00000000	      1.00000000	      1.00000000	      0.01000000
      0.24843141	      1.00000000	      1.00000000	      1.00000000	      0.01000000
      0.24872669	      1.00000000	      1.00000000	      1.00000000	      0.01000000
      0.24902196	      1.00000000	      1.00000000	      1.00000000	      0.01000000
      0.24931723	      1.00000000	      1.00000000	      1.00000000	      0.01000000
      0.24961251	      1.00000000	      1.00000000	      1.00000000	      0.01000000
      0.24990778	      1.00000000	      1.00000000	      1.00000000	      0.01000000
      0.25020305	      1.00000000	      1.00000000	      1.00000000	      0.01000000
      0.25049833	      1.00000000	      1.00000000	      1.00000000	      0.01000000
      0.25079360	      1.00000000	      1.00000000	      1.00000000	      0.01000000
      0.25108887	      1.00000000	      1.00000000	      1.00000000	      0.01000000
      0.25138415	      1.00000000	      1.00000000	      1.00000000	      0.01000000
      0.25167942	      1.00000000	      1.00000000	      1.00000000	      0.01000000
      0.25197469	      1.00000000	      1.00000000	      1.00000000	      0.01000000
      0.25226997	      1.00000000	      1.00000000	      1.00000000	      0.01000000
      0.25256524	      1.00000000	      1.00000000	      1.00000000	      0.01000000
      0.25286051	      1.00000000	      1.00000000	      1.00000000	      0.01000000
      0.25315578	      1.00000000	      1.00000000	      1.00000000	      0.01000000
      0.25345106	      1.00000000	      1.00000000	      1.00000000	      0.01000000
      0.25374633	      1.00000000	      1.00000000	      1.00000000	      0.01000000
      0.25404160	      1.00000000	      1.00000000	      1.00000000	      0.01000000
      0.25433688	      1.00000000	      1.00000000	      1.00000000	      0.01000000
      0.25463215	      1.00000000	      1.00000000	      1.00000000	      0.01000000
      0.25492742	      1.00000000	      1.00000000	      1.00000000	      0.01000000
      0.25522270	      1.00000000	      1.00000000	      1.00000000	      0.01000000
      0.25551797	      1.00000000	      1.00000000	      1.00000000	      0.01000000
      0.25581324	      1.00000000	      1.00000000	      1.00000000	      0.01000000
      0.25610852	      1.00000000	      1.00000000	      1.00000000	      0.01000000
      0.25640379	      1.00000000	      1.00000000	      1.00000000	      0.01000000
      0.25669906	      1.00000000	      1.00000000	      1.00000000	      0.01000000
      0.25699434	      1.00000000	      1.00000000	      1.00000000	      0.01000000
      0.25728961	      1.00000000	      1.00000000	      1.00000000	      0.01000000
      0.25758488	      1.00000000	      1.00000000	      1.00000000	      0.01000000
      0.25788015	      1.00000000	      1.00000000	      1.00000000	      0.01000000
      0.25817543	      1.00000000	      1.00000000	      1.00000000	      0.01000000
      0.25847070	      1.00000000	      1.00000000	      1.00000000	      0.01000000
      0.25876597	      1.00000000	      1.00000000	      1.00000000	      0.01000000
      0.25906125	      1.00000000	      1.00000000	      1.00000000	      0.01000000
      0.25935652	      1.00000000	      1.00000000	      1.00000000	      0.01000000
      0.25965179	      1.00000000	      1.00000000	      1.00000000	      0.01000000
      0.25994707	      1.00000000	      1.00000000	      1.00000000	      0.01000000
      0.26024234	      1.00000000	      1.00000000	      1.00000000	      0.01000000
      0.26053761	      1.00000000	      1.00000000	      1.00000000	      0.01000000
      0.26083289	      1.00000000	      1.00000000	      1.00000000	      0.01000000
      0.26112816	      1.00000000	      1.00000000	      1.00000000	      0.01000000
      0.26142343	      1.00000000	      1.00000000	      1.00000000	      0.01000000
      0.26171871	      1.00000000	      1.00000000	      1.00000000	      0.01000000
      0.26201398	      1.00000000	      1.00000000	      1.00000000	      0.01000000
      0.26230925	      1.00000000	      1.00000000	      1.00000000	      0.01000000
      0.26260452	      1.00000000	      1.00000000	      1.00000000	      0.01000000
      0.26289980	      1.00000000	      1.00000000	      1.00000000	      0.01000000
      0.26319507	      1.00000000	      1.00000000	      1.00000000	      0.01000000
      0.26346055	      1.00000000	      1.00000000	      1.00000000	      0.01000000
      0.26372603	      1.00000000	      1.00000000	      1.00000000	      0.01000000
      0.26399151	      1.00000000	      1.00000000	      1.00000000	      0.01000000
      0.26425700	      1.00000000	      1.00000000	      1.00000000	      0.01000000
      0.26452248	      1.00000000	      1.00000000	      1.00000000	      0.01000000
      0.26478796	      1.00000000	      1.00000000	      1.00000000	      0.01000000
      0.26505344	      1.00000000	      1.00000000	      1.00000000	      0.01000000
      0.26531892	      1.00000000	      1.00000000	      1.00000000	      0.01000000
      0.26558440	      1.00000000	      1.00000000	      1.00000000	      0.01000000
      0.26584988	      1.00000000	      1.00000000	      1.00000000	      0.01000000
      0.26611536	      1.00000000	      1.00000000	      1.00000000	      0.01000000
      0.26638084	      1.00000000	      1.00000000	      1.00000000	      0.01000000
      0.26664633	      1.00000000	      1.00000000	      1.00000000	      0.01000000
      0.26691181	      1.00000000	      1.00000000	      1.00000000	      0.01000000
      0.26717729	      1.00000000	      1.00000000	      1.00000000	      0.01000000
      0.26744277	      1.00000000	      1.00000000	      1.00000000	      0.01000000
      0.26770825	      1.00000000	      1.00000000	      1.00000000	      0.01000000
      0.26797373	      1.00000000	      1.00000000	      1.00000000	      0.01000000
      0.26823921	      1.00000000	      1.00000000	      1.00000000	      0.01000000
      0.26850469	      1.00000000	      1.00000000	      1.00000000	      0.01000000
      0.26877018	      1.00000000	      1.00000000	      1.00000000	      0.01000000
      0.26903566	      1.00000000	      1.00000000	      1.00000000	      0.01000000
      0.26930114	      1.00000000	      1.00000000	      1.00000000	      0.01000000
      0.26956662	      1.00000000	      1.00000000	      1.00000000	      0.01000000
      0.26983210	      1.00000000	      1.00000000	      1.00000000	      0.01000000
      0.27009758	      1.00000000	      1.00000000	      1.00000000	      0.01000000
      0.27036306	      1.00000000	      1.00000000	      1.00000000	      0.01000000
      0.27062854	      1.00000000	      1.00000000	      1.00000000	      0.01000000
      0.27089402	      1.00000000	      1.00000000	      1.00000000	      0.01000000
      0.27115951	      1.00000000	      1.00000000	      1.00000000	      0.01000000
      0.27142499	      1.00000000	      1.00000000	      1.00000000	      0.01000000
      0.27169047	      1.00000000	      1.00000000	      1.00000000	      0.01000000
      0.27195595	      1.00000000	      1.00000000	      1.00000000	      0.01000000
      0.27222143	      1.00000000	      1.00000000	      1.00000000	      0.01000000
      0.27248691	      1.00000000	      1.00000000	      1.00000000	      0.01000000
      0.27275239	      1.00000000	      1.00000000	      1.00000000	      0.01000000
      0.27301787	      1.00000000	      1.00000000	      1.00000000	      0.01000000
      0.27328335	      1.00000000	      1.00000000	      1.00000000	      0.01000000
      0.27354884	      1.00000000	      1.00000000	      1.00000000	      0.01000000
      0.27381432	      1.00000000	      1.00000000	      1.00000000	      0.01000000
      0.27407980	      1.00000000	      1.00000000	      1.00000000	      0.01000000
      0.27434528	      1.00000000	      1.00000000	      1.00000000	      0.01000000
      0.27461076	      1.00000000	      1.00000000	      1.00000000	      0.01000000
      0.27487624	      1.00000000	      1.00000000	      1.00000000	      0.01000000
      0.27514172	      1.00000000	      1.00000000	      1.00000000	      0.01000000
      0.27540720	      1.00000000	      1.00000000	      1.00000000	      0.01000000
      0.27567269	      1.00000000	      1.00000000	      1.00000000	      0.01000000
      0.27593817	      1.00000000	      1.00000000	      1.00000000	      0.01000000
      0.27620365	      1.00000000	      1.00000000	      1.00000000	      0.01000000
      0.27646913	      1.00000000	      1.00000000	      1.00000000	      0.01000000
      0.27673461	      1.00000000	      1.00000000	      1.00000000	      0.01000000
      0.27700009	      1.00000000	      1.00000000	      1.00000000	      0.01000000
      0.27726557	      1.00000000	      1.00000000	      1.00000000	      0.01000000
      0.27753105	      1.00000000	      1.00000000	      1.00000000	      0.01000000
      0.27779653	      1.00000000	      1.00000000	      1.00000000	      0.01000000
      0.27806202	      1.00000000	      1.00000000	      1.00000000	      0.01000000
      0.27832750	      1.00000000	      1.00000000	      1.00000000	      0.01000000
      0.27859298	      1.00000000	      1.00000000	      1.00000000	      0.01000000
      0.27885846	      1.00000000	      1.00000000	      1.00000000	      0.01000000
      0.27912394	      1.00000000	      1.00000000	      1.00000000	      0.01000000
      0.27938942	      1.00000000	      1.00000000	      1.00000000	      0.01000000
      0.27965490	      1.00000000	      1.00000000	      1.00000000	      0.01000000
      0.27992038	      1.00000000	      1.00000000	      1.00000000	      0.01000000
      0.28018586	      1.00000000	      1.00000000	      1.00000000	      0.01000000
      0.28045135	      1.00000000	      1.00000000	      1.00000000	      0.01000000
      0.28071683	      1.00000000	      1.00000000	      1.00000000	      0.01000000
      0.28098231	      1.00000000	      1.00000000	      1.00000000	      0.01000000
      0.28124779	      1.00000000	      1.00000000	      1.00000000	      0.01000000
      0.28151327	      1.00000000	      1.00000000	      1.00000000	      0.01000000
      0.28177875	      1.00000000	      1.00000000	      1.00000000	      0.01000000
      0.28204423	      1.00000000	      1.00000000	      1.00000000	      0.01000000
      0.28230971	      1.00000000	      1.00000000	      1.00000000	      0.01000000
      0.28257519	      1.00000000	      1.00000000	      1.00000000	      0.01000000
      0.28284068	      1.00000000	      1.00000000	      1.00000000	      0.01000000
      0.28310616	      1.00000000	      1.00000000	      1.00000000	      0.01000000
      0.28337164	      1.00000000	      1.00000000	      1.00000000	      0.01000000
      0.28363712	      1.00000000	      1.00000000	      1.00000000	      0.01000000
      0.28390260	      1.00000000	      1.00000000	      1.00000000	      0.01000000
      0.28416808	      1.00000000	      1.00000000	      1.00000000	      0.01000000
      0.28443356	      1.00000000	      1.00000000	      1.00000000	      0.01000000
      0.28469904	      1.00000000	      1.00000000	      1.00000000	      0.01000000
      0.28496453	      1.00000000	      1.00000000	      1.00000000	      0.01000000
      0.28523001	      1.00000000	      1.00000000	      1.00000000	      0.01000000
      0.28549549	      1.00000000	      1.00000000	      1.00000000	      0.01000000
      0.28576097	      1.00000000	      1.00000000	      1.00000000	      0.01000000
      0.28602645	      1.00000000	      1.00000000	      1.00000000	      0.01000000
      0.28629193	      1.00000000	      1.00000000	      1.00000000	      0.01000000
      0.28655741	      1.00000000	      1.00000000	      1.00000000	      0.01000000
      0.28682289	      1.00000000	      1.00000000	      1.00000000	      0.01000000
      0.28708837	      1.00000000	      1.00000000	      1.00000000	      0.01000000
      0.28735386	      1.00000000	      1.00000000	      1.00000000	      0.01000000
      0.28761934	      1.00000000	      1.00000000	      1.00000000	      0.01000000
      0.28785809	      1.00000000	      1.00000000	      1.00000000	      0.01000000
      0.28809685	      1.00000000	      1.00000000	      1.00000000	      0.01000000
      0.28833561	      1.00000000	      1.00000000	      1.00000000	      0.01000000
      0.28857437	      1.00000000	      1.00000000	      1.00000000	      0.01000000
      0.28881312	      1.00000000	      1.00000000	      1.00000000	      0.01000000
      0.28905188	      1.00000000	      1.00000000	      1.00000000	      0.01000000
      0.28929064	      1.00000000	      1.00000000	      1.00000000	      0.01000000
      0.28952939	      1.00000000	      1.00000000	      1.00000000	      0.01000000
      0.28976815	      1.00000000	      1.00000000	      1.00000000	      0.01000000
      0.29000691	      1.00000000	      1.00000000	      1.00000000	      0.01000000
      0.29024567	      1.00000000	      1.00000000	      1.00000000	      0.01000000
      0.29048442	      1.00000000	      1.00000000	      1.00000000	      0.01000000
      0.29072318	      1.00000000	      1.00000000	      1.00000000	      0.01000000
      0.29096194	      1.00000000	      1.00000000	      1.00000000	      0.01000000
      0.29120070	      1.00000000	      1.00000000	      1.00000000	      0.01000000
      0.29143945	      1.00000000	      1.00000000	      1.00000000	      0.01000000
      0.29167821	      1.00000000	      1.00000000	      1.00000000	      0.01000000
      0.29191697	      1.00000000	      1.00000000	      1.00000000	      0.01000000
      0.29215572	      1.00000000	      1.00000000	      1.00000000	      0.01000000
      0.29239448	      1.00000000	      1.00000000	      1.00000000	      0.01000000
      0.29263324	      1.00000000	      1.00000000	      1.00000000	      0.01000000
      0.29287200	      1.00000000	      1.00000000	      1.00000000	      0.01000000
      0.29311075	      1.00000000	      1.00000000	      1.00000000	      0.01000000
      0.29334951	      1.00000000	      1.00000000	      1.00000000	      0.01000000
      0.29358827	      1.00000000	      1.00000000	      1.00000000	      0.01000000
      0.29382702	      1.00000000	      1.00000000	      1.00000000	      0.01000000
      0.29406578	      1.00000000	      1.00000000	      1.00000000	      0.01000000
      0.29430454	      1.00000000	      1.00000000	      1.00000000	      0.01000000
      0.29454330	      1.00000000	      1.00000000	      1.00000000	      0.01000000
      0.29478205	      1.00000000	      1.00000000	      1.00000000	      0.01000000
      0.29502081	      1.00000000	      1.00000000	      1.00000000	      0.01000000
      0.29525957	      1.00000000	      1.00000000	      1.00000000	      0.01000000
      0.29549833	      1.00000000	      1.00000000	      1.00000000	      0.01000000
      0.29573708	      1.00000000	      1.00000000	      1.00000000	      0.01000000
      0.29597584	      1.00000000	      1.00000000	      1.00000000	      0.01000000
      0.29621460	      1.00000000	      1.00000000	      1.00000000	      0.01000000
      0.29645335	      1.00000000	      1.00000000	      1.00000000	      0.01000000
      0.29669211	      1.00000000	      1.00000000	      1.00000000	      0.01000000
      0.29693087	      1.00000000	      1.00000000	      1.00000000	      0.01000000
      0.29716963	      1.00000000	      1.00000000	      1.00000000	      0.01000000
      0.29740838	      1.00000000	      1.00000000	      1.00000000	      0.01000000
      0.29764714	      1.00000000	      1.00000000	      1.00000000	      0.01000000
      0.29788590	      1.00000000	      1.00000000	      1.00000000	      0.01000000
      0.29812465	      1.00000000	      1.00000000	      1.00000000	      0.01000000
      0.29836341	      1.00000000	      1.00000000	      1.00000000	      0.01000000
      0.29860217	      1.00000000	      1.00000000	      1.00000000	      0.01000000
      0.29884093	      1.00000000	      1.00000000	      1.00000000	      0.01000000
      0.29907968	      1.00000000	      1.00000000	      1.00000000	      0.01000000
      0.29931844	      1.00000000	      1.00000000	      1.00000000	      0.01000000
      0.29955720	      1.00000000	      1.00000000	      1.00000000	      0.01000000
      0.29979596	      1.00000000	      1.00000000	      1.00000000	      0.01000000
      0.30003471	      1.00000000	      1.00000000	      1.00000000	      0.01000000
      0.30027347	      1.00000000	      1.00000000	      1.00000000	      0.01000000
      0.30051223	      1.00000000	      1.00000000	      1.00000000	      0.01000000
      0.30075098	      1.00000000	      1.00000000	      1.00000000	      0.01000000
      0.30098974	      1.00000000	      1.00000000	      1.00000000	      0.01000000
      0.30122850	      1.00000000	      1.00000000	      1.00000000	      0.01000000
      0.30146726	      1.00000000	      1.00000000	      1.00000000	      0.01000000
      0.30170601	      1.00000000	      1.00000000	      1.00000000	      0.01000000
      0.30194477	      1.00000000	      1.00000000	      1.00000000	      0.01000000
      0.30218353	      1.00000000	      1.00000000	      1.00000000	      0.01000000
      0.30242229	      1.00000000	      1.00000000	      1.00000000	      0.01000000
      0.30266104	      1.00000000	      1.00000000	      1.00000000	      0.01000000
      0.30289980	      1.00000000	      1.00000000	      1.00000000	      0.01000000
      0.30313856	      1.00000000	      1.00000000	      1.00000000	      0.01000000
      0.30337731	      1.00000000	      1.00000000	      1.00000000	      0.01000000
      0.30361607	      1.00000000	      1.00000000	      1.00000000	      0.01000000
      0.30385483	      1.00000000	      1.00000000	      1.00000000	      0.01000000
      0.30409359	      1.00000000	      1.00000000	      1.00000000	      0.01000000
      0.30433234	      1.00000000	      1.00000000	      1.00000000	      0.01000000
      0.30457110	      1.00000000	      1.00000000	      1.00000000	      0.01000000
      0.30480986	      1.00000000	      1.00000000	      1.00000000	      0.01000000
      0.30504861	      1.00000000	      1.00000000	      1.00000000	      0.01000000
      0.30528737	      1.00000000	      1.00000000	      1.00000000	      0.01000000
      0.30552613	      1.00000000	      1.00000000	      1.00000000	      0.01000000
      0.30576489	      1.00000000	      1.00000000	      1.00000000	      0.01000000
      0.30600364	      1.00000000	      1.00000000	      1.00000000	      0.01000000
      0.30624240	      1.00000000	      1.00000000	      1.00000000	      0.01000000
      0.30648116	      1.00000000	      1.00000000	      1.00000000	      0.01000000
      0.30671992	      1.00000000	      1.00000000	      1.00000000	      0.01000000
      0.30695867	      1.00000000	      1.00000000	      1.00000000	      0.01000000
      0.30719743	      1.00000000	      1.00000000	      1.00000000	      0.01000000
      0.30743619	      1.00000000	      1.00000000	      1.00000000	      0.01000000
      0.30767494	      1.00000000	      1.00000000	      1.00000000	      0.01000000
      0.30791370	      1.00000000	      1.00000000	      1.00000000	      0.01000000
      0.30815246	      1.00000000	      1.00000000	      1.00000000	      0.01000000
      0.30839122	      1.00000000	      1.00000000	      1.00000000	      0.01000000
      0.30862997	      1.00000000	      1.00000000	      1.00000000	      0.01000000
      0.30886873	      1.00000000	      1.00000000	      1.00000000	      0.01000000
      0.30910749	      1.00000000	      1.00000000	      1.00000000	      0.01000000
      0.30934624	      1.00000000	      1.00000000	      1.00000000	      0.01000000
      0.30958500	      1.00000000	      1.00000000	      1.00000000	      0.01000000
      0.30982376	      1.00000000	      1.00000000	      1.00000000	      0.01000000
      0.31006252	      1.00000000	      1.00000000	      1.00000000	      0.01000000
      0.31030127	      1.00000000	      1.00000000	      1.00000000	      0.01000000
      0.31054003	      1.00000000	      1.00000000	      1.00000000	      0.01000000
      0.31077879	      1.00000000	      1.00000000	      1.00000000	      0.01000000
      0.31101755	      1.00000000	      1.00000000	      1.00000000	      0.01000000
      0.31125630	      1.00000000	      1.00000000	      1.00000000	      0.01000000
      0.31147098	      1.00000000	      1.00000000	      1.00000000	      0.01000000
      0.31168567	      1.00000000	      1.00000000	      1.00000000	      0.01000000
      0.31190035	      1.00000000	      1.00000000	      1.00000000	      0.01000000
      0.31211503	      1.00000000	      1.00000000	      1.00000000	      0.01000000
      0.31232971	      1.00000000	      1.00000000	      1.00000000	      0.01000000
      0.31254440	      1.00000000	      1.00000000	      1.00000000	      0.01000000
      0.31275908	      1.00000000	      1.00000000	      1.00000000	      0.01000000
      0.31297376	      1.00000000	      1.00000000	      1.00000000	      0.01000000
      0.31318844	      1.00000000	      1.00000000	      1.00000000	      0.01000000
      0.31340313	      1.00000000	      1.00000000	      1.00000000	      0.01000000
      0.31361781	      1.00000000	      1.00000000	      1.00000000	      0.01000000
      0.31383249	      1.00000000	      1.00000000	      1.00000000	      0.01000000
      0.31404717	      1.00000000	      1.00000000	      1.00000000	      0.01000000
      0.31426185	      1.00000000	      1.00000000	      1.00000000	      0.01000000
      0.31447654	      1.00000000	      1.00000000	      1.00000000	      0.01000000
      0.31469122	      1.00000000	      1.00000000	      1.00000000	      0.01000000
      0.31490590	      1.00000000	      1.00000000	      1.00000000	      0.01000000
      0.31512058	      1.00000000	      1.00000000	      1.00000000	      0.01000000
      0.31533527	      1.00000000	      1.00000000	      1.00000000	      0.01000000
      0.31554995	      1.00000000	      1.00000000	      1.00000000	      0.01000000
      0.31576463	      1.00000000	      1.00000000	      1.00000000	      0.01000000
      0.31597931	      1.00000000	      1.00000000	      1.00000000	      0.01000000
      0.31619400	      1.00000000	      1.00000000	      1.00000000	      0.01000000
      0.31640868	      1.00000000	      1.00000000	      1.00000000	      0.01000000
      0.31662336	      1.00000000	      1.00000000	      1.00000000	      0.01000000
      0.31683804	      1.00000000	      1.00000000	      1.00000000	      0.01000000
      0.31705272	      1.00000000	      1.00000000	      1.00000000	      0.01000000
      0.31726741	      1.00000000	      1.00000000	      1.00000000	      0.01000000
      0.31748209	      1.00000000	      1.00000000	      1.00000000	      0.01000000
      0.31769677	      1.00000000	      1.00000000	      1.00000000	      0.01000000
      0.31791145	      1.00000000	      1.00000000	      1.00000000	      0.01000000
      0.31812614	      1.00000000	      1.00000000	      1.00000000	      0.01000000
      0.31834082	      1.00000000	      1.00000000	      1.00000000	      0.01000000
      0.31855550	      1.00000000	      1.00000000	      1.00000000	      0.01000000
      0.31877018	      1.00000000	      1.00000000	      1.00000000	      0.01000000
      0.31898487	      1.00000000	      1.00000000	      1.00000000	      0.01000000
      0.31919955	      1.00000000	      1.00000000	      1.00000000	      0.01000000
      0.31941423	      1.00000000	      1.00000000	      1.00000000	      0.01000000
      0.31962891	      1.00000000	      1.00000000	      1.00000000	      0.01000000
      0.31984359	      1.00000000	      1.00000000	      1.00000000	      0.01000000
      0.32005828	      1.00000000	      1.00000000	      1.00000000	      0.01000000
      0.32027296	      1.00000000	      1.00000000	      1.00000000	      0.01000000
      0.32048764	      1.00000000	      1.00000000	      1.00000000	      0.01000000
      0.32070232	      1.00000000	      1.00000000	      1.00000000	      0.01000000
      0.32091701	      1.00000000	      1.00000000	      1.00000000	      0.01000000
      0.32113169	      1.00000000	      1.00000000	      1.00000000	      0.01000000
      0.32134637	      1.00000000	      1.00000000	      1.00000000	      0.01000000
      0.32156105	      1.00000000	      1.00000000	      1.00000000	      0.01000000
      0.32177573	      1.00000000	      1.00000000	      1.00000000	      0.01000000
      0.32199042	      1.00000000	      1.00000000	      1.00000000	      0.01000000
      0.32220510	      1.00000000	      1.00000000	      1.00000000	      0.01000000
      0.32241978	      1.00000000	      1.00000000	      1.00000000	      0.01000000
      0.32263446	      1.00000000	      1.00000000	      1.00000000	      0.01000000
      0.32284915	      1.00000000	      1.00000000	      1.00000000	      0.01000000
      0.32306383	      1.00000000	      1.00000000	      1.00000000	      0.01000000
      0.32327851	      1.00000000	      1.00000000	      1.00000000	      0.01000000
      0.32349319	      1.00000000	      1.00000000	      1.00000000	      0.01000000
      0.32370788	      1.00000000	      1.00000000	      1.00000000	      0.01000000
      0.32392256	      1.00000000	      1.00000000	      1.00000000	      0.01000000
      0.32413724	      1.00000000	      1.00000000	      1.00000000	      0.01000000
      0.32435192	      1.00000000	      1.00000000	      1.00000000	      0.01000000
      0.32456660	      1.00000000	      1.00000000	      1.00000000	      0.01000000
      0.32478129	      1.00000000	      1.00000000	      1.00000000	      0.01000000
      0.32499597	      1.00000000	      1.00000000	      1.00000000	      0.01000000
      0.32521065	      1.00000000	      1.00000000	      1.00000000	      0.01000000
      0.32542533	      1.00000000	      1.00000000	      1.00000000	      0.01000000
      0.32564002	      1.00000000	      1.00000000	      1.00000000	      0.01000000
      0.32585470	      1.00000000	      1.00000000	      1.00000000	      0.01000000
      0.32606938	      1.00000000	      1.00000000	      1.00000000	      0.01000000
      0.32628406	      1.00000000	      1.00000000	      1.00000000	      0.01000000
      0.32649875	      1.00000000	      1.00000000	      1.00000000	      0.01000000
      0.32671343	      1.00000000	      1.00000000	      1.00000000	      0.01000000
      0.32692811	      1.00000000	      1.00000000	      1.00000000	      0.01000000
      0.32714279	      1.00000000	      1.00000000	      1.00000000	      0.01000000
      0.32735747	      1.00000000	      1.00000000	      1.00000000	      0.01000000
      0.32757216	      1.00000000	      1.00000000	      1.00000000	      0.01000000
      0.32776515	      1.00000000	      1.00000000	      1.00000000	      0.01000000
      0.32795813	      1.00000000	      1.00000000	      1.00000000	      0.01000000
      0.32815112	      1.00000000	      1.00000000	      1.00000000	      0.01000000
      0.32834411	      1.00000000	      1.00000000	      1.00000000	      0.01000000
      0.32853710	      1.00000000	      1.00000000	      1.00000000	      0.01000000
      0.32873009	      1.00000000	      1.00000000	      1.00000000	      0.01000000
      0.32892308	      1.00000000	      1.00000000	      1.00000000	      0.01000000
      0.32911607	      1.00000000	      1.00000000	      1.00000000	      0.01000000
      0.32930906	      1.00000000	      1.00000000	      1.00000000	      0.01000000
      0.32950205	      1.00000000	      1.00000000	      1.00000000	      0.01000000
      0.32969504	      1.00000000	      1.00000000	      1.00000000	      0.01000000
      0.32988803	      1.00000000	      1.00000000	      1.00000000	      0.01000000
      0.33008102	      1.00000000	      1.00000000	      1.00000000	      0.01000000
      0.33027400	      1.00000000	      1.00000000	      1.00000000	      0.01000000
      0.33046699	      1.00000000	      1.00000000	      1.00000000	      0.01000000
      0.33065998	      1.00000000	      1.00000000	      1.00000000	      0.01000000
      0.33085297	      1.00000000	      1.00000000	      1.00000000	      0.01000000
      0.33104596	      1.00000000	      1.00000000	      1.00000000	      0.01000000
      0.33123895	      1.00000000	      1.00000000	      1.00000000	      0.01000000
      0.33143194	      1.00000000	      1.00000000	      1.00000000	      0.01000000
      0.33162493	      1.00000000	      1.00000000	      1.00000000	      0.01000000
      0.33181792	      1.00000000	      1.00000000	      1.00000000	      0.01000000
      0.33201091	      1.00000000	      1.00000000	      1.00000000	      0.01000000
      0.33220390	      1.00000000	      1.00000000	      1.00000000	      0.01000000
      0.33239688	      1.00000000	      1.00000000	      1.00000000	      0.01000000
      0.33258987	      1.00000000	      1.00000000	      1.00000000	      0.01000000
      0.33278286	      1.00000000	      1.00000000	      1.00000000	      0.01000000
      0.33297585	      1.00000000	      1.00000000	      1.00000000	      0.01000000
      0.33316884	      1.00000000	      1.00000000	      1.00000000	      0.01000000
      0.33336183	      1.00000000	      1.00000000	      1.00000000	      0.01000000
      0.33355482	      1.00000000	      1.00000000	      1.00000000	      0.01000000
      0.33374781	      1.00000000	      1.00000000	      1.00000000	      0.01000000
      0.33394080	      1.00000000	      1.00000000	      1.00000000	      0.01000000
      0.33413379	      1.00000000	      1.00000000	      1.00000000	      0.01000000
      0.33432678	      1.00000000	      1.00000000	      1.00000000	      0.01000000
      0.33451977	      1.00000000	      1.00000000	      1.00000000	      0.01000000
      0.33471275	      1.00000000	      1.00000000	      1.00000000	      0.01000000
      0.33490574	      1.00000000	      1.00000000	      1.00000000	      0.01000000
      0.33509873	      1.00000000	      1.00000000	      1.00000000	      0.01000000
      0.33529172	      1.00000000	      1.00000000	      1.00000000	      0.01000000
      0.33548471	      1.00000000	      1.00000000	      1.00000000	      0.01000000
      0.33567770	      1.00000000	      1.00000000	      1.00000000	      0.01000000
      0.33587069	      1.00000000	      1.00000000	      1.00000000	      0.01000000
      0.33606368	      1.00000000	      1.00000000	      1.00000000	      0.01000000
      0.33625667	      1.00000000	      1.00000000	      1.00000000	      0.01000000
      0.33643012	      1.00000000	      1.00000000	      1.00000000	      0.01000000
      0.33660356	      1.00000000	      1.00000000	      1.00000000	      0.01000000
      0.33677701	      1.00000000	      1.00000000	      1.00000000	      0.01000000
      0.33695046	      1.00000000	      1.00000000	      1.00000000	      0.01000000
      0.33712391	      1.00000000	      1.00000000	      1.00000000	      0.01000000
      0.33729736	      1.00000000	      1.00000000	      1.00000000	      0.01000000
      0.33747080	      1.00000000	      1.00000000	      1.00000000	      0.01000000
      0.33764425	      1.00000000	      1.00000000	      1.00000000	      0.01000000
      0.33781770	      1.00000000	      1.00000000	      1.00000000	      0.01000000
      0.33799115	      1.00000000	      1.00000000	      1.00000000	      0.01000000
      0.33816459	      1.00000000	      1.00000000	      1.00000000	      0.01000000
      0.33833804	      1.00000000	      1.00000000	      1.00000000	      0.01000000
      0.33851149	      1.00000000	      1.00000000	      1.00000000	      0.01000000
      0.33868494	      1.00000000	      1.00000000	      1.00000000	      0.01000000
      0.33885839	      1.00000000	      1.00000000	      1.00000000	      0.01000000
      0.33903183	      1.00000000	      1.00000000	      1.00000000	      0.01000000
      0.33920528	      1.00000000	      1.00000000	      1.00000000	      0.01000000
      0.33937873	      1.00000000	      1.00000000	      1.00000000	      0.01000000
      0.33955218	      1.00000000	      1.00000000	      1.00000000	      0.01000000
      0.33972563	      1.00000000	      1.00000000	      1.00000000	      0.01000000
      0.33989907	      1.00000000	      1.00000000	      1.00000000	      0.01000000
      0.34007252	      1.00000000	      1.00000000	      1.00000000	      0.01000000
      0.34024597	      1.00000000	      1.00000000	      1.00000000	      0.01000000
      0.34041942	      1.00000000	      1.00000000	      1.00000000	      0.01000000
      0.34059287	      1.00000000	      1.00000000	      1.00000000	      0.01000000
      0.34076631	      1.00000000	      1.00000000	      1.00000000	      0.01000000
      0.34093976	      1.00000000	      1.00000000	      1.00000000	      0.01000000
      0.34109518	      1.00000000	      1.00000000	      1.00000000	      0.01000000
      0.34125061	      1.00000000	      1.00000000	      1.00000000	      0.01000000
      0.34140603	      1.00000000	      1.00000000	      1.00000000	      0.01000000
      0.34156145	      1.00000000	      1.00000000	      1.00000000	      0.01000000
      0.34171687	      1.00000000	      1.00000000	      1.00000000	      0.01000000
      0.34187230	      1.00000000	      1.00000000	      1.00000000	      0.01000000
      0.34202772	      1.00000000	      1.00000000	      1.00000000	      0.01000000
      0.34218314	      1.00000000	      1.00000000	      1.00000000	      0.01000000
      0.34233856	      1.00000000	      1.00000000	      1.00000000	      0.01000000
      0.34249398	      1.00000000	      1.00000000	      1.00000000	      0.01000000
      0.34264941	      1.00000000	      1.00000000	      1.00000000	      0.01000000
      0.34280483	      1.00000000	      1.00000000	      1.00000000	      0.01000000
      0.34296025	      1.00000000	      1.00000000	      1.00000000	      0.01000000
      0.34311567	      1.00000000	      1.00000000	      1.00000000	      0.01000000
      0.34327110	      1.00000000	      1.00000000	      1.00000000	      0.01000000
      0.34342652	      1.00000000	      1.00000000	      1.00000000	      0.01000000
      0.34358194	      1.00000000	      1.00000000	      1.00000000	      0.01000000
      0.34373736	      1.00000000	      1.00000000	      1.00000000	      0.01000000
      0.34389279	      1.00000000	      1.00000000	      1.00000000	      0.01000000
      0.34403226	      1.00000000	      1.00000000	      1.00000000	      0.01000000
      0.34417174	      1.00000000	      1.00000000	      1.00000000	      0.01000000
      0.34431122	      1.00000000	      1.00000000	      1.00000000	      0.01000000
      0.34445070	      1.00000000	      1.00000000	      1.00000000	      0.01000000
      0.34459018	      1.00000000	      1.00000000	      1.00000000	      0.01000000
      0.34472966	      1.00000000	      1.00000000	      1.00000000	      0.01000000
      0.34486914	      1.00000000	      1.00000000	      1.00000000	      0.01000000
      0.34500862	      1.00000000	      1.00000000	      1.00000000	      0.01000000
      0.34514810	      1.00000000	      1.00000000	      1.00000000	      0.01000000
      0.34528757	      1.00000000	      1.00000000	      1.00000000	      0.01000000
      0.34542705	      1.00000000	      1.00000000	      1.00000000	      0.01000000
      0.34556653	      1.00000000	      1.00000000	      1.00000000	      0.01000000
      0.34570601	      1.00000000	      1.00000000	      1.00000000	      0.01000000
      0.34584549	      1.00000000	      1.00000000	      1.00000000	      0.01000000
      0.34598497	      1.00000000	      1.00000000	      1.00000000	      0.01000000
      0.34612445	      1.00000000	      1.00000000	      1.00000000	      0.01000000
      0.34626393	      1.00000000	      1.00000000	      1.00000000	      0.01000000
      0.34638867	      1.00000000	      1.00000000	      1.00000000	      0.01000000
      0.34651342	      1.00000000	      1.00000000	      1.00000000	      0.01000000
      0.34663816	      1.00000000	      1.00000000	      1.00000000	      0.01000000
      0.34676291	      1.00000000	      1.00000000	      1.00000000	      0.01000000
      0.34688765	      1.00000000	      1.00000000	      1.00000000	      0.01000000
      0.34701240	      1.00000000	      1.00000000	      1.00000000	      0.01000000
      0.34713714	      1.00000000	      1.00000000	      1.00000000	      0.01000000
      0.34726189	      1.00000000	      1.00000000	      1.00000000	      0.01000000
      0.34738663	      1.00000000	      1.00000000	      1.00000000	      0.01000000
      0.34751138	      1.00000000	      1.00000000	      1.00000000	      0.01000000
      0.34763612	      1.00000000	      1.00000000	      1.00000000	      0.01000000
      0.34776087	      1.00000000	      1.00000000	      1.00000000	      0.01000000
      0.34788561	      1.00000000	      1.00000000	      1.00000000	      0.01000000
      0.34801036	      1.00000000	      1.00000000	      1.00000000	      0.01000000
      0.34813510	      1.00000000	      1.00000000	      1.00000000	      0.01000000
      0.34825985	      1.00000000	      1.00000000	      1.00000000	      0.01000000
      0.34838459	      1.00000000	      1.00000000	      1.00000000	      0.01000000
      0.34850934	      1.00000000	      1.00000000	      1.00000000	      0.01000000
      0.34862134	      1.00000000	      1.00000000	      1.00000000	      0.01000000
      0.34873335	      1.00000000	      1.00000000	      1.00000000	      0.01000000
      0.34884536	      1.00000000	      1.00000000	      1.00000000	      0.01000000
      0.34895737	      1.00000000	      1.00000000	      1.00000000	      0.01000000
      0.34906938	      1.00000000	      1.00000000	      1.00000000	      0.01000000
      0.34918139	      1.00000000	      1.00000000	      1.00000000	      0.01000000
      0.34929340	      1.00000000	      1.00000000	      1.00000000	      0.01000000
      0.34940541	      1.00000000	      1.00000000	      1.00000000	      0.01000000
      0.34951741	      1.00000000	      1.00000000	      1.00000000	      0.01000000
      0.34962942	      1.00000000	      1.00000000	      1.00000000	      0.01000000
      0.34974143	      1.00000000	      1.00000000	      1.00000000	      0.01000000
      0.34985344	      1.00000000	      1.00000000	      1.00000000	      0.01000000
      0.34996545	      1.00000000	      1.00000000	      1.00000000	      0.01000000
      0.35007746	      1.00000000	      1.00000000	      1.00000000	      0.01000000
      0.35018947	      1.00000000	      1.00000000	      1.00000000	      0.01000000
      0.35028275	      1.00000000	      1.00000000	      1.00000000	      0.01000000
      0.35037603	      1.00000000	      1.00000000	      1.00000000	      0.01000000
      0.35046931	      1.00000000	      1.00000000	      1.00000000	      0.01000000
      0.35056259	      1.00000000	      1.00000000	      1.00000000	      0.01000000
      0.35065587	      1.00000000	      1.00000000	      1.00000000	      0.01000000
      0.35074915	      1.00000000	      1.00000000	      1.00000000	      0.01000000
      0.35086144	      1.00000000	      1.00000000	      1.00000000	      0.01000000
      0.35097373	      1.00000000	      1.00000000	      1.00000000	      0.01000000
      0.35108602	      1.00000000	      1.00000000	      1.00000000	      0.01000000
      0.35119832	      1.00000000	      1.00000000	      1.00000000	      0.01000000
      0.35131061	      1.00000000	      1.00000000	      1.00000000	      0.01000000
      0.35142290	      1.00000000	      1.00000000	      1.00000000	      0.01000000
      0.35153519	      1.00000000	      1.00000000	      1.00000000	      0.01000000
      0.35164748	      1.00000000	      1.00000000	      1.00000000	      0.01000000
      0.35175978	      1.00000000	      1.00000000	      1.00000000	      0.01000000
      0.35187207	      1.00000000	      1.00000000	      1.00000000	      0.01000000
      0.35198436	      1.00000000	      1.00000000	      1.00000000	      0.01000000
      0.35209665	      1.00000000	      1.00000000	      1.00000000	      0.01000000
      0.35220895	      1.00000000	      1.00000000	      1.00000000	      0.01000000
      0.35232124	      1.00000000	      1.00000000	      1.00000000	      0.01000000
      0.35243353	      1.00000000	      1.00000000	      1.00000000	      0.01000000
      0.35254582	      1.00000000	      1.00000000	      1.00000000	      0.01000000
      0.35265811	      1.00000000	      1.00000000	      1.00000000	      0.01000000
      0.35277041	      1.00000000	      1.00000000	      1.00000000	      0.01000000
      0.35288270	      1.00000000	      1.00000000	      1.00000000	      0.01000000
      0.35299499	      1.00000000	      1.00000000	      1.00000000	      0.01000000
      0.35310728	      1.00000000	      1.00000000	      1.00000000	      0.01000000
      0.35321958	      1.00000000	      1.00000000	      1.00000000	      0.01000000
      0.35333187	      1.00000000	      1.00000000	      1.00000000	      0.01000000
      0.35344416	      1.00000000	      1.00000000	      1.00000000	      0.01000000
      0.35355645	      1.00000000	      1.00000000	      1.00000000	      0.01000000
      0.35366874	      1.00000000	      1.00000000	      1.00000000	      0.01000000
      0.35378104	      1.00000000	      1.00000000	      1.00000000	      0.01000000
      0.35389333	      1.00000000	      1.00000000	      1.00000000	      0.01000000
      0.35400562	      1.00000000	      1.00000000	      1.00000000	      0.01000000
      0.35411791	      1.00000000	      1.00000000	      1.00000000	      0.01000000
      0.35423021	      1.00000000	      1.00000000	      1.00000000	      0.01000000
      0.35434250	      1.00000000	      1.00000000	      1.00000000	      0.01000000
      0.35445479	      1.00000000	      1.00000000	      1.00000000	      0.01000000
      0.35456708	      1.00000000	      1.00000000	      1.00000000	      0.01000000
      0.35467937	      1.00000000	      1.00000000	      1.00000000	      0.01000000
      0.35479167	      1.00000000	      1.00000000	      1.00000000	      0.01000000
      0.35490396	      1.00000000	      1.00000000	      1.00000000	      0.01000000
      0.35501625	      1.00000000	      1.00000000	      1.00000000	      0.01000000
      0.35512854	      1.00000000	      1.00000000	      1.00000000	      0.01000000
      0.35521614	      1.00000000	      1.00000000	      1.00000000	      0.01000000
      0.35531359	      1.00000000	      1.00000000	      1.00000000	      0.01000000
      0.35541103	      1.00000000	      1.00000000	      1.00000000	      0.01000000
      0.35589824	      1.00000000	      1.00000000	      1.00000000	      0.01000000
      0.35727252	      1.00000000	      1.00000000	      1.00000000	      0.01000000
      0.35864680	      1.00000000	      1.00000000	      1.00000000	      0.01000000
      0.36002107	      1.00000000	      1.00000000	      1.00000000	      0.01000000
      0.36124276	      1.00000000	      1.00000000	      1.00000000	      0.01000000
      0.36246446	      1.00000000	      1.00000000	      1.00000000	      0.01000000
      0.36368615	      1.00000000	      1.00000000	      1.00000000	      0.01000000
      0.36490784	      1.00000000	      1.00000000	      1.00000000	      0.01000000
      0.36612953	      1.00000000	      1.00000000	      1.00000000	      0.01000000
      0.36735123	      1.00000000	      1.00000000	      1.00000000	      0.01000000
      0.36857292	      1.00000000	      1.00000000	      1.00000000	      0.01000000
      0.36979461	      1.00000000	      1.00000000	      1.00000000	      0.01000000
      0.37101630	      1.00000000	      1.00000000	      1.00000000	      0.01000000
      0.37223800	      1.00000000	      1.00000000	      1.00000000	      0.01000000
      0.37236017	      1.00000000	      1.00000000	      1.00000000	      0.01000000
      0.37258593	      1.00000000	      1.00000000	      1.00000000	      0.01000000
      0.37269882	      1.00000000	      1.00000000	      1.00000000	      0.01000000
      0.37275526	      1.00000000	      1.00000000	      1.00000000	      0.01000000
      0.37278348	      1.00000000	      1.00000000	      1.00000000	      0.01000000
      0.37292459	      1.00000000	      1.00000000	      1.00000000	      0.01000000
      0.37293536	      1.00000000	      1.00000000	      1.00000000	      0.01000000
      0.37294584	      1.00000000	      1.00000000	      1.00000000	      0.01000000
      0.37295584	      1.00000000	      1.00000000	      1.00000000	      0.01000000
      0.37296584	      1.00000000	      1.00000000	      1.00000000	      0.01000000
      0.37297584	      1.00000000	      1.00000000	      1.00000000	      0.01000000
      0.37298584	      1.00000000	      1.00000000	      1.00000000	      0.01000000
      0.37299584	      1.00000000	      1.00000000	      1.00000000	      0.01000000
      0.37300584	      1.00000000	      1.00000000	      1.00000000	      0.01000000
      0.37301584	      1.00000000	      1.00000000	      1.00000000	      0.01000000
      0.37302584	      1.00000000	      1.00000000	      1.00000000	      0.01000000
      0.37303584	      1.00000000	      1.00000000	      1.00000000	      0.01000000
      0.37304584	      1.00000000	      1.00000000	      1.00000000	      0.01000000
      0.37305584	      1.00000000	      1.00000000	      1.00000000	      0.01000000
      0.37306584	      1.00000000	      1.00000000	      1.00000000	      0.01000000
      0.37307584	      1.00000000	      1.00000000	      1.00000000	      0.01000000
      0.37308584	      1.00000000	      1.00000000	      1.00000000	      0.01000000
      0.37309584	      1.00000000	      1.00000000	      1.00000000	      0.01000000
      0.37310584	      1.00000000	      1.00000000	      1.00000000	      0.01000000
      0.37311584	      1.00000000	      1.00000000	      1.00000000	      0.01000000
      0.37312724	      1.00000000	      1.00000000	      1.00000000	      0.01000000
      0.37313724	      1.00000000	      1.00000000	      1.00000000	      0.01000000
      0.37314724	      1.00000000	      1.00000000	      1.00000000	      0.01000000
      0.37315724	      1.00000000	      1.00000000	      1.00000000	      0.01000000
      0.37316724	      1.00000000	      1.00000000	      1.00000000	      0.01000000
      0.37317724	      1.00000000	      1.00000000	      1.00000000	      0.01000000
      0.37318724	      1.00000000	      1.00000000	      1.00000000	      0.01000000
      0.37319724	      1.00000000	      1.00000000	      1.00000000	      0.01000000
      0.37320724	      1.00000000	      1.00000000	      1.00000000	      0.01000000
      0.37321724	      1.00000000	      1.00000000	      1.00000000	      0.01000000
      0.37322724	      1.00000000	      1.00000000	      1.00000000	      0.01000000
      0.37323724	      1.00000000	      1.00000000	      1.00000000	      0.01000000
      0.37324724	      1.00000000	      1.00000000	      1.00000000	      0.01000000
      0.37325724	      1.00000000	      1.00000000	      1.00000000	      0.01000000
      0.37326724	      1.00000000	      1.00000000	      1.00000000	      0.01000000
      0.37327724	      1.00000000	      1.00000000	      1.00000000	      0.01000000
      0.37328724	      1.00000000	      1.00000000	      1.00000000	      0.01000000
      0.37329724	      1.00000000	      1.00000000	      1.00000000	      0.01000000
      0.37330948	      1.00000000	      1.00000000	      1.00000000	      0.01000000
      0.37332172	      1.00000000	      1.00000000	      1.00000000	      0.01000000
      0.37333675	      1.00000000	      1.00000000	      1.00000000	      0.01000000
      0.37335522	      1.00000000	      1.00000000	      1.00000000	      0.01000000
      0.37337148	      1.00000000	      1.00000000	      1.00000000	      0.01000000
      0.37338774	      1.00000000	      1.00000000	      1.00000000	      0.01000000
      0.37340224	      1.00000000	      1.00000000	      1.00000000	      0.01000000
      0.37341674	      1.00000000	      1.00000000	      1.00000000	      0.01000000
      0.37343125	      1.00000000	      1.00000000	      1.00000000	      0.01000000
      0.37344575	      1.00000000	      1.00000000	      1.00000000	      0.01000000
      0.37346025	      1.00000000	      1.00000000	      1.00000000	      0.01000000
      0.37347476	      1.00000000	      1.00000000	      1.00000000	      0.01000000
      0.37348926	      1.00000000	      1.00000000	      1.00000000	      0.01000000
      0.37350376	      1.00000000	      1.00000000	      1.00000000	      0.01000000
      0.37351827	      1.00000000	      1.00000000	      1.00000000	      0.01000000
      0.37353277	      1.00000000	      1.00000000	      1.00000000	      0.01000000
      0.37354727	      1.00000000	      1.00000000	      1.00000000	      0.01000000
      0.37356178	      1.00000000	      1.00000000	      1.00000000	      0.01000000
      0.37357628	      1.00000000	      1.00000000	      1.00000000	      0.01000000
      0.37359078	      1.00000000	      1.00000000	      1.00000000	      0.01000000
      0.37360529	      1.00000000	      1.00000000	      1.00000000	      0.01000000
      0.37361979	      1.00000000	      1.00000000	      1.00000000	      0.01000000
      0.37363429	      1.00000000	      1.00000000	      1.00000000	      0.01000000
      0.37364880	      1.00000000	      1.00000000	      1.00000000	      0.01000000
      0.37366330	      1.00000000	      1.00000000	      1.00000000	      0.01000000
      0.37367780	      1.00000000	      1.00000000	      1.00000000	      0.01000000
      0.37369231	      1.00000000	      1.00000000	      1.00000000	      0.01000000
      0.37370681	      1.00000000	      1.00000000	      1.00000000	      0.01000000
      0.37372131	      1.00000000	      1.00000000	      1.00000000	      0.01000000
      0.37373582	      1.00000000	      1.00000000	      1.00000000	      0.01000000
      0.37375032	      1.00000000	      1.00000000	      1.00000000	      0.01000000
      0.37376482	      1.00000000	      1.00000000	      1.00000000	      0.01000000
      0.37377933	      1.00000000	      1.00000000	      1.00000000	      0.01000000
      0.37379695	      1.00000000	      1.00000000	      1.00000000	      0.01000000
      0.37381458	      1.00000000	      1.00000000	      1.00000000	      0.01000000
      0.37383221	      1.00000000	      1.00000000	      1.00000000	      0.01000000
      0.37384984	      1.00000000	      1.00000000	      1.00000000	      0.01000000
      0.37386747	      1.00000000	      1.00000000	      1.00000000	      0.01000000
      0.37388510	      1.00000000	      1.00000000	      1.00000000	      0.01000000
      0.37390272	      1.00000000	      1.00000000	      1.00000000	      0.01000000
      0.37392035	      1.00000000	      1.00000000	      1.00000000	      0.01000000
      0.37393798	      1.00000000	      1.00000000	      1.00000000	      0.01000000
      0.37395995	      1.00000000	      1.00000000	      1.00000000	      0.01000000
      0.37398192	      1.00000000	      1.00000000	      1.00000000	      0.01000000
      0.37400388	      1.00000000	      1.00000000	      1.00000000	      0.01000000
      0.37402585	      1.00000000	      1.00000000	      1.00000000	      0.01000000
      0.37405240	      1.00000000	      1.00000000	      1.00000000	      0.01000000
      0.37407895	      1.00000000	      1.00000000	      1.00000000	      0.01000000
      0.37410551	      1.00000000	      1.00000000	      1.00000000	      0.01000000
      0.37413206	      1.00000000	      1.00000000	      1.00000000	      0.01000000
      0.37416436	      1.00000000	      1.00000000	      1.00000000	      0.01000000
      0.37419665	      1.00000000	      1.00000000	      1.00000000	      0.01000000
      0.37422895	      1.00000000	      1.00000000	      1.00000000	      0.01000000
      0.37426125	      1.00000000	      1.00000000	      1.00000000	      0.01000000
      0.37430080	      1.00000000	      1.00000000	      1.00000000	      0.01000000
      0.37434035	      1.00000000	      1.00000000	      1.00000000	      0.01000000
      0.37437990	      1.00000000	      1.00000000	      1.00000000	      0.01000000
      0.37441945	      1.00000000	      1.00000000	      1.00000000	      0.01000000
      0.37446913	      1.00000000	      1.00000000	      1.00000000	      0.01000000
      0.37451882	      1.00000000	      1.00000000	      1.00000000	      0.01000000
      0.37456851	      1.00000000	      1.00000000	      1.00000000	      0.01000000
      0.37462855	      1.00000000	      1.00000000	      1.00000000	      0.01000000
      0.37468859	      1.00000000	      1.00000000	      1.00000000	      0.01000000
      0.37474863	      1.00000000	      1.00000000	      1.00000000	      0.01000000
      0.37482504	      1.00000000	      1.00000000	      1.00000000	      0.01000000
      0.37490144	      1.00000000	      1.00000000	      1.00000000	      0.01000000
      0.37497784	      1.00000000	      1.00000000	      1.00000000	      0.01000000
      0.37507703	      1.00000000	      1.00000000	      1.00000000	      0.01000000
      0.37517621	      1.00000000	      1.00000000	      1.00000000	      0.01000000
      0.37527540	      1.00000000	      1.00000000	      1.00000000	      0.01000000
      0.37539614	      1.00000000	      1.00000000	      1.00000000	      0.01000000
      0.37551688	      1.00000000	      1.00000000	      1.00000000	      0.01000000
      0.37563763	      1.00000000	      1.00000000	      1.00000000	      0.01000000
      0.37575837	      1.00000000	      1.00000000	      1.00000000	      0.01000000
      0.37587911	      1.00000000	      1.00000000	      1.00000000	      0.01000000
      0.37599986	      1.00000000	      1.00000000	      1.00000000	      0.01000000
      0.37614573	      1.00000000	      1.00000000	      1.00000000	      0.01000000
      0.37629161	      1.00000000	      1.00000000	      1.00000000	      0.01000000
      0.37643749	      1.00000000	      1.00000000	      1.00000000	      0.01000000
      0.37664304	      1.00000000	      1.00000000	      1.00000000	      0.01000000
      0.37682850	      1.00000000	      1.00000000	      1.00000000	      0.01000000
      0.37701396	      1.00000000	      1.00000000	      1.00000000	      0.01000000
      0.37719942	      1.00000000	      1.00000000	      1.00000000	      0.01000000
      0.37738489	      1.00000000	      1.00000000	      1.00000000	      0.01000000
      0.37757035	      1.00000000	      1.00000000	      1.00000000	      0.01000000
      0.37775581	      1.00000000	      1.00000000	      1.00000000	      0.01000000
      0.37796408	      1.00000000	      1.00000000	      1.00000000	      0.01000000
      0.37817235	      1.00000000	      1.00000000	      1.00000000	      0.01000000
      0.37834659	      1.00000000	      1.00000000	      1.00000000	      0.01000000
      0.37852083	      1.00000000	      1.00000000	      1.00000000	      0.01000000
      0.37869507	      1.00000000	      1.00000000	      1.00000000	      0.01000000
      0.37886931	      1.00000000	      1.00000000	      1.00000000	      0.01000000
      0.37904355	      1.00000000	      1.00000000	      1.00000000	      0.01000000
      0.37921779	      1.00000000	      1.00000000	      1.00000000	      0.01000000
      0.37939203	      1.00000000	      1.00000000	      1.00000000	      0.01000000
      0.37956627	      1.00000000	      1.00000000	      1.00000000	      0.01000000
      0.37974051	      1.00000000	      1.00000000	      1.00000000	      0.01000000
      0.37995874	      1.00000000	      1.00000000	      1.00000000	      0.01000000
      0.38017698	      1.00000000	      1.00000000	      1.00000000	      0.01000000
      0.38046339	      1.00000000	      1.00000000	      1.00000000	      0.01000000
      0.38068623	      1.00000000	      1.00000000	      1.00000000	      0.01000000
      0.38092514	      1.00000000	      1.00000000	      1.00000000	      0.01000000
      0.38116406	      1.00000000	      1.00000000	      1.00000000	      0.01000000
      0.38140297	      1.00000000	      1.00000000	      1.00000000	      0.01000000
      0.38164188	      1.00000000	      1.00000000	      1.00000000	      0.01000000
      0.38188080	      1.00000000	      1.00000000	      1.00000000	      0.01000000
      0.38211971	      1.00000000	      1.00000000	      1.00000000	      0.01000000
      0.38235863	      1.00000000	      1.00000000	      1.00000000	      0.01000000
      0.38259754	      1.00000000	      1.00000000	      1.00000000	      0.01000000
      0.38283646	      1.00000000	      1.00000000	      1.00000000	      0.01000000
      0.38307537	      1.00000000	      1.00000000	      1.00000000	      0.01000000
      0.38331428	      1.00000000	      1.00000000	      1.00000000	      0.01000000
      0.38355320	      1.00000000	      1.00000000	      1.00000000	      0.01000000
      0.38379211	      1.00000000	      1.00000000	      1.00000000	      0.01000000
      0.38403103	      1.00000000	      1.00000000	      1.00000000	      0.01000000
      0.38426994	      1.00000000	      1.00000000	      1.00000000	      0.01000000
      0.38435855	      1.00000000	      1.00000000	      1.00000000	      0.01000000
      0.38444716	      1.00000000	      1.00000000	      1.00000000	      0.01000000
      0.38452101	      1.00000000	      1.00000000	      1.00000000	      0.01000000
      0.38459485	      1.00000000	      1.00000000	      1.00000000	      0.01000000
      0.38465893	      1.00000000	      1.00000000	      1.00000000	      0.01000000
      0.38472300	      1.00000000	      1.00000000	      1.00000000	      0.01000000
      0.38478708	      1.00000000	      1.00000000	      1.00000000	      0.01000000
      0.38485115	      1.00000000	      1.00000000	      1.00000000	      0.01000000
      0.38490741	      1.00000000	      1.00000000	      1.00000000	      0.01000000
      0.38496367	      1.00000000	      1.00000000	      1.00000000	      0.01000000
      0.38501993	      1.00000000	      1.00000000	      1.00000000	      0.01000000
      0.38507620	      1.00000000	      1.00000000	      1.00000000	      0.01000000
      0.38513246	      1.00000000	      1.00000000	      1.00000000	      0.01000000
      0.38518872	      1.00000000	      1.00000000	      1.00000000	      0.01000000
      0.38524498	      1.00000000	      1.00000000	      1.00000000	      0.01000000
      0.38530124	      1.00000000	      1.00000000	      1.00000000	      0.01000000
      0.38535165	      1.00000000	      1.00000000	      1.00000000	      0.01000000
      0.38540206	      1.00000000	      1.00000000	      1.00000000	      0.01000000
      0.38545247	      1.00000000	      1.00000000	      1.00000000	      0.01000000
      0.38550288	      1.00000000	      1.00000000	      1.00000000	      0.01000000
      0.38555329	      1.00000000	      1.00000000	      1.00000000	      0.01000000
      0.38560370	      1.00000000	      1.00000000	      1.00000000	      0.01000000
      0.38565411	      1.00000000	      1.00000000	      1.00000000	      0.01000000
      0.38570452	      1.00000000	      1.00000000	      1.00000000	      0.01000000
      0.38575493	      1.00000000	      1.00000000	      1.00000000	      0.01000000
      0.38580534	      1.00000000	      1.00000000	      1.00000000	      0.01000000
      0.38585575	      1.00000000	      1.00000000	      1.00000000	      0.01000000
      0.38590616	      1.00000000	      1.00000000	      1.00000000	      0.01000000
      0.38595657	      1.00000000	      1.00000000	      1.00000000	      0.01000000
      0.38600698	      1.00000000	      1.00000000	      1.00000000	      0.01000000
      0.38605739	      1.00000000	      1.00000000	      1.00000000	      0.01000000
      0.38610780	      1.00000000	      1.00000000	      1.00000000	      0.01000000
      0.38615821	      1.00000000	      1.00000000	      1.00000000	      0.01000000
      0.38620862	      1.00000000	      1.00000000	      1.00000000	      0.01000000
      0.38625903	      1.00000000	      1.00000000	      1.00000000	      0.01000000
      0.38630945	      1.00000000	      1.00000000	      1.00000000	      0.01000000
      0.38635986	      1.00000000	      1.00000000	      1.00000000	      0.01000000
      0.38641027	      1.00000000	      1.00000000	      1.00000000	      0.01000000
      0.38646068	      1.00000000	      1.00000000	      1.00000000	      0.01000000
      0.38651109	      1.00000000	      1.00000000	      1.00000000	      0.01000000
      0.38656150	      1.00000000	      1.00000000	      1.00000000	      0.01000000
      0.38661191	      1.00000000	      1.00000000	      1.00000000	      0.01000000
      0.38666232	      1.00000000	      1.00000000	      1.00000000	      0.01000000
      0.38671273	      1.00000000	      1.00000000	      1.00000000	      0.01000000
      0.38676314	      1.00000000	      1.00000000	      1.00000000	      0.01000000
      0.38681355	      1.00000000	      1.00000000	      1.00000000	      0.01000000
      0.38686396	      1.00000000	      1.00000000	      1.00000000	      0.01000000
      0.38691437	      1.00000000	      1.00000000	      1.00000000	      0.01000000
      0.38696478	      1.00000000	      1.00000000	      1.00000000	      0.01000000
      0.38701519	      1.00000000	      1.00000000	      1.00000000	      0.01000000
      0.38706560	      1.00000000	      1.00000000	      1.00000000	      0.01000000
      0.38711601	      1.00000000	      1.00000000	      1.00000000	      0.01000000
      0.38716642	      1.00000000	      1.00000000	      1.00000000	      0.01000000
      0.38721683	      1.00000000	      1.00000000	      1.00000000	      0.01000000
      0.38726724	      1.00000000	      1.00000000	      1.00000000	      0.01000000
      0.38731765	      1.00000000	      1.00000000	      1.00000000	      0.01000000
      0.38736806	      1.00000000	      1.00000000	      1.00000000	      0.01000000
      0.38741847	      1.00000000	      1.00000000	      1.00000000	      0.01000000
      0.38746888	      1.00000000	      1.00000000	      1.00000000	      0.01000000
      0.38751929	      1.00000000	      1.00000000	      1.00000000	      0.01000000
      0.38756970	      1.00000000	      1.00000000	      1.00000000	      0.01000000
      0.38763180	      1.00000000	      1.00000000	      1.00000000	      0.01000000
      0.38769390	      1.00000000	      1.00000000	      1.00000000	      0.01000000
      0.38775600	      1.00000000	      1.00000000	      1.00000000	      0.01000000
      0.38781810	      1.00000000	      1.00000000	      1.00000000	      0.01000000
      0.38789329	      1.00000000	      1.00000000	      1.00000000	      0.01000000
      0.38796849	      1.00000000	      1.00000000	      1.00000000	      0.01000000
      0.38807129	      1.00000000	      1.00000000	      1.00000000	      0.01000000
      0.38815175	      1.00000000	      1.00000000	      1.00000000	      0.01000000
      0.38823221	      1.00000000	      1.00000000	      1.00000000	      0.01000000
      0.38829992	      1.00000000	      1.00000000	      1.00000000	      0.01000000
      0.38836763	      1.00000000	      1.00000000	      1.00000000	      0.01000000
      0.38843534	      1.00000000	      1.00000000	      1.00000000	      0.01000000
      0.38849614	      1.00000000	      1.00000000	      1.00000000	      0.01000000
      0.38855695	      1.00000000	      1.00000000	      1.00000000	      0.01000000
      0.38861776	      1.00000000	      1.00000000	      1.00000000	      0.01000000
      0.38867857	      1.00000000	      1.00000000	      1.00000000	      0.01000000
      0.38873938	      1.00000000	      1.00000000	      1.00000000	      0.01000000
      0.38880019	      1.00000000	      1.00000000	      1.00000000	      0.01000000
      0.38886100	      1.00000000	      1.00000000	      1.00000000	      0.01000000
      0.38891533	      1.00000000	      1.00000000	      1.00000000	      0.01000000
      0.38896966	      1.00000000	      1.00000000	      1.00000000	      0.01000000
      0.38902399	      1.00000000	      1.00000000	      1.00000000	      0.01000000
      0.38907833	      1.00000000	      1.00000000	      1.00000000	      0.01000000
      0.38913266	      1.00000000	      1.00000000	      1.00000000	      0.01000000
      0.38918699	      1.00000000	      1.00000000	      1.00000000	      0.01000000
      0.38924132	      1.00000000	      1.00000000	      1.00000000	      0.01000000
      0.38929565	      1.00000000	      1.00000000	      1.00000000	      0.01000000
      0.38934999	      1.00000000	      1.00000000	      1.00000000	      0.01000000
      0.38940432	      1.00000000	      1.00000000	      1.00000000	      0.01000000
      0.38945865	      1.00000000	      1.00000000	      1.00000000	      0.01000000
      0.38951298	      1.00000000	      1.00000000	      1.00000000	      0.01000000
      0.38956732	      1.00000000	      1.00000000	      1.00000000	      0.01000000
      0.38962165	      1.00000000	      1.00000000	      1.00000000	      0.01000000
      0.38967598	      1.00000000	      1.00000000	      1.00000000	      0.01000000
      0.38973031	      1.00000000	      1.00000000	      1.00000000	      0.01000000
      0.38978465	      1.00000000	      1.00000000	      1.00000000	      0.01000000
      0.38983898	      1.00000000	      1.00000000	      1.00000000	      0.01000000
      0.38989331	      1.00000000	      1.00000000	      1.00000000	      0.01000000
      0.38994764	      1.00000000	      1.00000000	      1.00000000	      0.01000000
      0.39000197	      1.00000000	      1.00000000	      1.00000000	      0.01000000
      0.39005631	      1.00000000	      1.00000000	      1.00000000	      0.01000000
      0.39011064	      1.00000000	      1.00000000	      1.00000000	      0.01000000
      0.39016497	      1.00000000	      1.00000000	      1.00000000	      0.01000000
      0.39021930	      1.00000000	      1.00000000	      1.00000000	      0.01000000
      0.39027364	      1.00000000	      1.00000000	      1.00000000	      0.01000000
      0.39032797	      1.00000000	      1.00000000	      1.00000000	      0.01000000
      0.39038230	      1.00000000	      1.00000000	      1.00000000	      0.01000000
      0.39043663	      1.00000000	      1.00000000	      1.00000000	      0.01000000
      0.39049097	      1.00000000	      1.00000000	      1.00000000	      0.01000000
      0.39054530	      1.00000000	      1.00000000	      1.00000000	      0.01000000
      0.39059963	      1.00000000	      1.00000000	      1.00000000	      0.01000000
      0.39065396	      1.00000000	      1.00000000	      1.00000000	      0.01000000
      0.39070829	      1.00000000	      1.00000000	      1.00000000	      0.01000000
      0.39076263	      1.00000000	      1.00000000	      1.00000000	      0.01000000
      0.39081696	      1.00000000	      1.00000000	      1.00000000	      0.01000000
      0.39087129	      1.00000000	      1.00000000	      1.00000000	      0.01000000
      0.39092562	      1.00000000	      1.00000000	      1.00000000	      0.01000000
      0.39097996	      1.00000000	      1.00000000	      1.00000000	      0.01000000
      0.39103429	      1.00000000	      1.00000000	      1.00000000	      0.01000000
      0.39108862	      1.00000000	      1.00000000	      1.00000000	      0.01000000
      0.39114295	      1.00000000	      1.00000000	      1.00000000	      0.01000000
      0.39119729	      1.00000000	      1.00000000	      1.00000000	      0.01000000
      0.39125162	      1.00000000	      1.00000000	      1.00000000	      0.01000000
      0.39130595	      1.00000000	      1.00000000	      1.00000000	      0.01000000
      0.39136028	      1.00000000	      1.00000000	      1.00000000	      0.01000000
      0.39141461	      1.00000000	      1.00000000	      1.00000000	      0.01000000
      0.39146895	      1.00000000	      1.00000000	      1.00000000	      0.01000000
      0.39152328	      1.00000000	      1.00000000	      1.00000000	      0.01000000
      0.39157761	      1.00000000	      1.00000000	      1.00000000	      0.01000000
      0.39163194	      1.00000000	      1.00000000	      1.00000000	      0.01000000
      0.39168628	      1.00000000	      1.00000000	      1.00000000	      0.01000000
      0.39174061	      1.00000000	      1.00000000	      1.00000000	      0.01000000
      0.39179494	      1.00000000	      1.00000000	      1.00000000	      0.01000000
      0.39184927	      1.00000000	      1.00000000	      1.00000000	      0.01000000
      0.39190361	      1.00000000	      1.00000000	      1.00000000	      0.01000000
      0.39195794	      1.00000000	      1.00000000	      1.00000000	      0.01000000
      0.39202335	      1.00000000	      1.00000000	      1.00000000	      0.01000000
      0.39208877	      1.00000000	      1.00000000	      1.00000000	      0.01000000
      0.39215419	      1.00000000	      1.00000000	      1.00000000	      0.01000000
      0.39221961	      1.00000000	      1.00000000	      1.00000000	      0.01000000
      0.39228502	      1.00000000	      1.00000000	      1.00000000	      0.01000000
      0.39235044	      1.00000000	      1.00000000	      1.00000000	      0.01000000
      0.39241586	      1.00000000	      1.00000000	      1.00000000	      0.01000000
      0.39248127	      1.00000000	      1.00000000	      1.00000000	      0.01000000
      0.39254669	      1.00000000	      1.00000000	      1.00000000	      0.01000000
      0.39261211	      1.00000000	      1.00000000	      1.00000000	      0.01000000
      0.39267752	      1.00000000	      1.00000000	      1.00000000	      0.01000000
      0.39274294	      1.00000000	      1.00000000	      1.00000000	      0.01000000
      0.39280836	      1.00000000	      1.00000000	      1.00000000	      0.01000000
      0.39287377	      1.00000000	      1.00000000	      1.00000000	      0.01000000
      0.39295272	      1.00000000	      1.00000000	      1.00000000	      0.01000000
      0.39303166	      1.00000000	      1.00000000	      1.00000000	      0.01000000
      0.39311060	      1.00000000	      1.00000000	      1.00000000	      0.01000000
      0.39318955	      1.00000000	      1.00000000	      1.00000000	      0.01000000
      0.39326849	      1.00000000	      1.00000000	      1.00000000	      0.01000000
      0.39334743	      1.00000000	      1.00000000	      1.00000000	      0.01000000
      0.39342637	      1.00000000	      1.00000000	      1.00000000	      0.01000000
      0.39350532	      1.00000000	      1.00000000	      1.00000000	      0.01000000
      0.39358426	      1.00000000	      1.00000000	      1.00000000	      0.01000000
      0.39367993	      1.00000000	      1.00000000	      1.00000000	      0.01000000
      0.39377561	      1.00000000	      1.00000000	      1.00000000	      0.01000000
      0.39387128	      1.00000000	      1.00000000	      1.00000000	      0.01000000
      0.39396696	      1.00000000	      1.00000000	      1.00000000	      0.01000000
      0.39406263	      1.00000000	      1.00000000	      1.00000000	      0.01000000
      0.39415830	      1.00000000	      1.00000000	      1.00000000	      0.01000000
      0.39427725	      1.00000000	      1.00000000	      1.00000000	      0.01000000
      0.39439619	      1.00000000	      1.00000000	      1.00000000	      0.01000000
      0.39451513	      1.00000000	      1.00000000	      1.00000000	      0.01000000
      0.39466128	      1.00000000	      1.00000000	      1.00000000	      0.01000000
      0.39480742	      1.00000000	      1.00000000	      1.00000000	      0.01000000
      0.39500716	      1.00000000	      1.00000000	      1.00000000	      0.01000000
      0.39516247	      1.00000000	      1.00000000	      1.00000000	      0.01000000
      0.39531779	      1.00000000	      1.00000000	      1.00000000	      0.01000000
      0.39547310	      1.00000000	      1.00000000	      1.00000000	      0.01000000
      0.39560922	      1.00000000	      1.00000000	      1.00000000	      0.01000000
      0.39574533	      1.00000000	      1.00000000	      1.00000000	      0.01000000
      0.39588145	      1.00000000	      1.00000000	      1.00000000	      0.01000000
      0.39601756	      1.00000000	      1.00000000	      1.00000000	      0.01000000
      0.39615368	      1.00000000	      1.00000000	      1.00000000	      0.01000000
      0.39628980	      1.00000000	      1.00000000	      1.00000000	      0.01000000
      0.39642591	      1.00000000	      1.00000000	      1.00000000	      0.01000000
      0.39656203	      1.00000000	      1.00000000	      1.00000000	      0.01000000
      0.39669814	      1.00000000	      1.00000000	      1.00000000	      0.01000000
      0.39683426	      1.00000000	      1.00000000	      1.00000000	      0.01000000
      0.39697038	      1.00000000	      1.00000000	      1.00000000	      0.01000000
      0.39710649	      1.00000000	      1.00000000	      1.00000000	      0.01000000
      0.39724261	      1.00000000	      1.00000000	      1.00000000	      0.01000000
      0.39737872	      1.00000000	      1.00000000	      1.00000000	      0.01000000
      0.39751484	      1.00000000	      1.00000000	      1.00000000	      0.01000000
      0.39765096	      1.00000000	      1.00000000	      1.00000000	      0.01000000
      0.39778707	      1.00000000	      1.00000000	      1.00000000	      0.01000000
      0.39792319	      1.00000000	      1.00000000	      1.00000000	      0.01000000
      0.39805930	      1.00000000	      1.00000000	      1.00000000	      0.01000000
      0.39819542	      1.00000000	      1.00000000	      1.00000000	      0.01000000
      0.39833154	      1.00000000	      1.00000000	      1.00000000	      0.01000000
      0.39846765	      1.00000000	      1.00000000	      1.00000000	      0.01000000
      0.39860377	      1.00000000	      1.00000000	      1.00000000	      0.01000000
      0.39877113	      1.00000000	      1.00000000	      1.00000000	      0.01000000
      0.39893849	      1.00000000	      1.00000000	      1.00000000	      0.01000000
      0.39910586	      1.00000000	      1.00000000	      1.00000000	      0.01000000
      0.39927322	      1.00000000	      1.00000000	      1.00000000	      0.01000000
      0.39944058	      1.00000000	      1.00000000	      1.00000000	      0.01000000
      0.39960795	      1.00000000	      1.00000000	      1.00000000	      0.01000000
      0.39982139	      1.00000000	      1.00000000	      1.00000000	      0.01000000
      0.40003484	      1.00000000	      1.00000000	      1.00000000	      0.01000000
      0.40029260	      1.00000000	      1.00000000	      1.00000000	      0.01000000
      0.40057422	      1.00000000	      1.00000000	      1.00000000	      0.01000000
      0.40081372	      1.00000000	      1.00000000	      1.00000000	      0.01000000
      0.40105322	      1.00000000	      1.00000000	      1.00000000	      0.01000000
      0.40126310	      1.00000000	      1.00000000	      1.00000000	      0.01000000
      0.40147298	      1.00000000	      1.00000000	      1.00000000	      0.01000000
      0.40168285	      1.00000000	      1.00000000	      1.00000000	      0.01000000
      0.40189273	      1.00000000	      1.00000000	      1.00000000	      0.01000000
      0.40210260	      1.00000000	      1.00000000	      1.00000000	      0.01000000
      0.40228901	      1.00000000	      1.00000000	      1.00000000	      0.01000000
      0.40247542	      1.00000000	      1.00000000	      1.00000000	      0.01000000
      0.40266183	      1.00000000	      1.00000000	      1.00000000	      0.01000000
      0.40284824	      1.00000000	      1.00000000	      1.00000000	      0.01000000
      0.40303465	      1.00000000	      1.00000000	      1.00000000	      0.01000000
      0.40322106	      1.00000000	      1.00000000	      1.00000000	      0.01000000
      0.40340747	      1.00000000	      1.00000000	      1.00000000	      0.01000000
      0.40359388	      1.00000000	      1.00000000	      1.00000000	      0.01000000
      0.40378029	      1.00000000	      1.00000000	      1.00000000	      0.01000000
      0.40396670	      1.00000000	      1.00000000	      1.00000000	      0.01000000
      0.40415311	      1.00000000	      1.00000000	      1.00000000	      0.01000000
      0.40433952	      1.00000000	      1.00000000	      1.00000000	      0.01000000
      0.40452593	      1.00000000	      1.00000000	      1.00000000	      0.01000000
      0.40471234	      1.00000000	      1.00000000	      1.00000000	      0.01000000
      0.40489875	      1.00000000	      1.00000000	      1.00000000	      0.01000000
      0.40508516	      1.00000000	      1.00000000	      1.00000000	      0.01000000
      0.40527157	      1.00000000	      1.00000000	      1.00000000	      0.01000000
      0.40545798	      1.00000000	      1.00000000	      1.00000000	      0.01000000
      0.40564439	      1.00000000	      1.00000000	      1.00000000	      0.01000000
      0.40583080	      1.00000000	      1.00000000	      1.00000000	      0.01000000
      0.40601721	      1.00000000	      1.00000000	      1.00000000	      0.01000000
      0.40620362	      1.00000000	      1.00000000	      1.00000000	      0.01000000
      0.40639003	      1.00000000	      1.00000000	      1.00000000	      0.01000000
      0.40657644	      1.00000000	      1.00000000	      1.00000000	      0.01000000
      0.40676285	      1.00000000	      1.00000000	      1.00000000	      0.01000000
      0.40694926	      1.00000000	      1.00000000	      1.00000000	      0.01000000
      0.40713566	      1.00000000	      1.00000000	      1.00000000	      0.01000000
      0.40732207	      1.00000000	      1.00000000	      1.00000000	      0.01000000
      0.40750848	      1.00000000	      1.00000000	      1.00000000	      0.01000000
      0.40769489	      1.00000000	      1.00000000	      1.00000000	      0.01000000
      0.40788130	      1.00000000	      1.00000000	      1.00000000	      0.01000000
      0.40806771	      1.00000000	      1.00000000	      1.00000000	      0.01000000
      0.40825412	      1.00000000	      1.00000000	      1.00000000	      0.01000000
      0.40844053	      1.00000000	      1.00000000	      1.00000000	      0.01000000
      0.40862694	      1.00000000	      1.00000000	      1.00000000	      0.01000000
      0.40881335	      1.00000000	      1.00000000	      1.00000000	      0.01000000
      0.40899976	      1.00000000	      1.00000000	      1.00000000	      0.01000000
      0.40918617	      1.00000000	      1.00000000	      1.00000000	      0.01000000
      0.40937258	      1.00000000	      1.00000000	      1.00000000	      0.01000000
      0.40955899	      1.00000000	      1.00000000	      1.00000000	      0.01000000
      0.40974540	      1.00000000	      1.00000000	      1.00000000	      0.01000000
      0.40993181	      1.00000000	      1.00000000	      1.00000000	      0.01000000
      0.41011822	      1.00000000	      1.00000000	      1.00000000	      0.01000000
      0.41030463	      1.00000000	      1.00000000	      1.00000000	      0.01000000
      0.41049104	      1.00000000	      1.00000000	      1.00000000	      0.01000000
      0.41067745	      1.00000000	      1.00000000	      1.00000000	      0.01000000
      0.41086386	      1.00000000	      1.00000000	      1.00000000	      0.01000000
      0.41105027	      1.00000000	      1.00000000	      1.00000000	      0.01000000
      0.41123668	      1.00000000	      1.00000000	      1.00000000	      0.01000000
      0.41142309	      1.00000000	      1.00000000	      1.00000000	      0.01000000
      0.41160950	      1.00000000	      1.00000000	      1.00000000	      0.01000000
      0.41179591	      1.00000000	      1.00000000	      1.00000000	      0.01000000
      0.41198232	      1.00000000	      1.00000000	      1.00000000	      0.01000000
      0.41216873	      1.00000000	      1.00000000	      1.00000000	      0.01000000
      0.41235514	      1.00000000	      1.00000000	      1.00000000	      0.01000000
      0.41254155	      1.00000000	      1.00000000	      1.00000000	      0.01000000
      0.41272796	      1.00000000	      1.00000000	      1.00000000	      0.01000000
      0.41291437	      1.00000000	      1.00000000	      1.00000000	      0.01000000
      0.41310078	      1.00000000	      1.00000000	      1.00000000	      0.01000000
      0.41328719	      1.00000000	      1.00000000	      1.00000000	      0.01000000
      0.41347360	      1.00000000	      1.00000000	      1.00000000	      0.01000000
      0.41366001	      1.00000000	      1.00000000	      1.00000000	      0.01000000
      0.41384642	      1.00000000	      1.00000000	      1.00000000	      0.01000000
      0.41403283	      1.00000000	      1.00000000	      1.00000000	      0.01000000
      0.41421924	      1.00000000	      1.00000000	      1.00000000	      0.01000000
      0.41440565	      1.00000000	      1.00000000	      1.00000000	      0.01000000
      0.41459205	      1.00000000	      1.00000000	      1.00000000	      0.01000000
      0.41477846	      1.00000000	      1.00000000	      1.00000000	      0.01000000
      0.41496487	      1.00000000	      1.00000000	      1.00000000	      0.01000000
      0.41515128	      1.00000000	      1.00000000	      1.00000000	      0.01000000
      0.41533769	      1.00000000	      1.00000000	      1.00000000	      0.01000000
      0.41552410	      1.00000000	      1.00000000	      1.00000000	      0.01000000
      0.41571051	      1.00000000	      1.00000000	      1.00000000	      0.01000000
      0.41589692	      1.00000000	      1.00000000	      1.00000000	      0.01000000
      0.41608333	      1.00000000	      1.00000000	      1.00000000	      0.01000000
      0.41626974	      1.00000000	      1.00000000	      1.00000000	      0.01000000
      0.41645615	      1.00000000	      1.00000000	      1.00000000	      0.01000000
      0.41664256	      1.00000000	      1.00000000	      1.00000000	      0.01000000
      0.41682897	      1.00000000	      1.00000000	      1.00000000	      0.01000000
      0.41701538	      1.00000000	      1.00000000	      1.00000000	      0.01000000
      0.41720179	      1.00000000	      1.00000000	      1.00000000	      0.01000000
      0.41738820	      1.00000000	      1.00000000	      1.00000000	      0.01000000
      0.41757461	      1.00000000	      1.00000000	      1.00000000	      0.01000000
      0.41776102	      1.00000000	      1.00000000	      1.00000000	      0.01000000
      0.41794743	      1.00000000	      1.00000000	      1.00000000	      0.01000000
      0.41813384	      1.00000000	      1.00000000	      1.00000000	      0.01000000
      0.41832025	      1.00000000	      1.00000000	      1.00000000	      0.01000000
      0.41850666	      1.00000000	      1.00000000	      1.00000000	      0.01000000
      0.41869307	      1.00000000	      1.00000000	      1.00000000	      0.01000000
      0.41887948	      1.00000000	      1.00000000	      1.00000000	      0.01000000
      0.41906589	      1.00000000	      1.00000000	      1.00000000	      0.01000000
      0.41925230	      1.00000000	      1.00000000	      1.00000000	      0.01000000
      0.41943871	      1.00000000	      1.00000000	      1.00000000	      0.01000000
      0.41962512	      1.00000000	      1.00000000	      1.00000000	      0.01000000
      0.41981153	      1.00000000	      1.00000000	      1.00000000	      0.01000000
      0.41999794	      1.00000000	      1.00000000	      1.00000000	      0.01000000
      0.42018435	      1.00000000	      1.00000000	      1.00000000	      0.01000000
      0.42037076	      1.00000000	      1.00000000	      1.00000000	      0.01000000
      0.42055717	      1.00000000	      1.00000000	      1.00000000	      0.01000000
      0.42074358	      1.00000000	      1.00000000	      1.00000000	      0.01000000
      0.42092999	      1.00000000	      1.00000000	      1.00000000	      0.01000000
      0.42111640	      1.00000000	      1.00000000	      1.00000000	      0.01000000
      0.42130281	      1.00000000	      1.00000000	      1.00000000	      0.01000000
      0.42148922	      1.00000000	      1.00000000	      1.00000000	      0.01000000
      0.42167563	      1.00000000	      1.00000000	      1.00000000	      0.01000000
      0.42186204	      1.00000000	      1.00000000	      1.00000000	      0.01000000
      0.42204844	      1.00000000	      1.00000000	      1.00000000	      0.01000000
      0.42223485	      1.00000000	      1.00000000	      1.00000000	      0.01000000
      0.42242126	      1.00000000	      1.00000000	      1.00000000	      0.01000000
      0.42260767	      1.00000000	      1.00000000	      1.00000000	      0.01000000
      0.42279408	      1.00000000	      1.00000000	      1.00000000	      0.01000000
      0.42298049	      1.00000000	      1.00000000	      1.00000000	      0.01000000
      0.42316690	      1.00000000	      1.00000000	      1.00000000	      0.01000000
      0.42335331	      1.00000000	      1.00000000	      1.00000000	      0.01000000
      0.42353972	      1.00000000	      1.00000000	      1.00000000	      0.01000000
      0.42372613	      1.00000000	      1.00000000	      1.00000000	      0.01000000
      0.42391254	      1.00000000	      1.00000000	      1.00000000	      0.01000000
      0.42409895	      1.00000000	      1.00000000	      1.00000000	      0.01000000
      0.42428536	      1.00000000	      1.00000000	      1.00000000	      0.01000000
      0.42447177	      1.00000000	      1.00000000	      1.00000000	      0.01000000
      0.42465818	      1.00000000	      1.00000000	      1.00000000	      0.01000000
      0.42484459	      1.00000000	      1.00000000	      1.00000000	      0.01000000
      0.42503100	      1.00000000	      1.00000000	      1.00000000	      0.01000000
      0.42521741	      1.00000000	      1.00000000	      1.00000000	      0.01000000
      0.42540382	      1.00000000	      1.00000000	      1.00000000	      0.01000000
      0.42559023	      1.00000000	      1.00000000	      1.00000000	      0.01000000
      0.42577664	      1.00000000	      1.00000000	      1.00000000	      0.01000000
      0.42596305	      1.00000000	      1.00000000	      1.00000000	      0.01000000
      0.42614946	      1.00000000	      1.00000000	      1.00000000	      0.01000000
      0.42633587	      1.00000000	      1.00000000	      1.00000000	      0.01000000
      0.42652228	      1.00000000	      1.00000000	      1.00000000	      0.01000000
      0.42670869	      1.00000000	      1.00000000	      1.00000000	      0.01000000
      0.42689510	      1.00000000	      1.00000000	      1.00000000	      0.01000000
      0.42708151	      1.00000000	      1.00000000	      1.00000000	      0.01000000
      0.42726792	      1.00000000	      1.00000000	      1.00000000	      0.01000000
      0.42745433	      1.00000000	      1.00000000	      1.00000000	      0.01000000
      0.42764074	      1.00000000	      1.00000000	      1.00000000	      0.01000000
      0.42782715	      1.00000000	      1.00000000	      1.00000000	      0.01000000
      0.42801356	      1.00000000	      1.00000000	      1.00000000	      0.01000000
      0.42819997	      1.00000000	      1.00000000	      1.00000000	      0.01000000
      0.42838638	      1.00000000	      1.00000000	      1.00000000	      0.01000000
      0.42857279	      1.00000000	      1.00000000	      1.00000000	      0.01000000
      0.42875920	      1.00000000	      1.00000000	      1.00000000	      0.01000000
      0.42894561	      1.00000000	      1.00000000	      1.00000000	      0.01000000
      0.42913202	      1.00000000	      1.00000000	      1.00000000	      0.01000000
      0.42931843	      1.00000000	      1.00000000	      1.00000000	      0.01000000
      0.42950483	      1.00000000	      1.00000000	      1.00000000	      0.01000000
      0.42969124	      1.00000000	      1.00000000	      1.00000000	      0.01000000
      0.42987765	      1.00000000	      1.00000000	      1.00000000	      0.01000000
      0.43006406	      1.00000000	      1.00000000	      1.00000000	      0.01000000
      0.43028790	      1.00000000	      1.00000000	      1.00000000	      0.01000000
      0.43051174	      1.00000000	      1.00000000	      1.00000000	      0.01000000
      0.43066782	      1.00000000	      1.00000000	      1.00000000	      0.01000000
      0.43082390	      1.00000000	      1.00000000	      1.00000000	      0.01000000
      0.43101380	      1.00000000	      1.00000000	      1.00000000	      0.01000000
      0.43120370	      1.00000000	      1.00000000	      1.00000000	      0.01000000
      0.43138368	      1.00000000	      1.00000000	      1.00000000	      0.01000000
      0.43156366	      1.00000000	      1.00000000	      1.00000000	      0.01000000
      0.43176323	      1.00000000	      1.00000000	      1.00000000	      0.01000000
      0.43196281	      1.00000000	      1.00000000	      1.00000000	      0.01000000
      0.43212064	      1.00000000	      1.00000000	      1.00000000	      0.01000000
      0.43232875	      1.00000000	      1.00000000	      1.00000000	      0.01000000
      0.43253687	      1.00000000	      1.00000000	      1.00000000	      0.01000000
      0.43270504	      1.00000000	      1.00000000	      1.00000000	      0.01000000
      0.43287321	      1.00000000	      1.00000000	      1.00000000	      0.01000000
      0.43304930	      1.00000000	      1.00000000	      1.00000000	      0.01000000
      0.43322538	      1.00000000	      1.00000000	      1.00000000	      0.01000000
      0.43342115	      1.00000000	      1.00000000	      1.00000000	      0.01000000
      0.43361693	      1.00000000	      1.00000000	      1.00000000	      0.01000000
      0.43372971	      1.00000000	      1.00000000	      1.00000000	      0.01000000
      0.43391797	      1.00000000	      1.00000000	      1.00000000	      0.01000000
      0.43410622	      1.00000000	      1.00000000	      1.00000000	      0.01000000
      0.43426831	      1.00000000	      1.00000000	      1.00000000	      0.01000000
      0.43446630	      1.00000000	      1.00000000	      1.00000000	      0.01000000
      0.43466429	      1.00000000	      1.00000000	      1.00000000	      0.01000000
      0.43485005	      1.00000000	      1.00000000	      1.00000000	      0.01000000
      0.43503580	      1.00000000	      1.00000000	      1.00000000	      0.01000000
      0.43522145	      1.00000000	      1.00000000	      1.00000000	      0.01000000
      0.43540711	      1.00000000	      1.00000000	      1.00000000	      0.01000000
      0.43558306	      1.00000000	      1.00000000	      1.00000000	      0.01000000
      0.43575901	      1.00000000	      1.00000000	      1.00000000	      0.01000000
      0.43595192	      1.00000000	      1.00000000	      1.00000000	      0.01000000
      0.43614482	      1.00000000	      1.00000000	      1.00000000	      0.01000000
      0.43630518	      1.00000000	      1.00000000	      1.00000000	      0.01000000
      0.43650437	      1.00000000	      1.00000000	      1.00000000	      0.01000000
      0.43670356	      1.00000000	      1.00000000	      1.00000000	      0.01000000
      0.43687947	      1.00000000	      1.00000000	      1.00000000	      0.01000000
      0.43709530	      1.00000000	      1.00000000	      1.00000000	      0.01000000
      0.43731114	      1.00000000	      1.00000000	      1.00000000	      0.01000000
      0.43745075	      1.00000000	      1.00000000	      1.00000000	      0.01000000
      0.43766338	      1.00000000	      1.00000000	      1.00000000	      0.01000000
      0.43783783	      1.00000000	      1.00000000	      1.00000000	      0.01000000
      0.43801228	      1.00000000	      1.00000000	      1.00000000	      0.01000000
      0.43818674	      1.00000000	      1.00000000	      1.00000000	      0.01000000
      0.43836119	      1.00000000	      1.00000000	      1.00000000	      0.01000000
      0.43853564	      1.00000000	      1.00000000	      1.00000000	      0.01000000
      0.43871009	      1.00000000	      1.00000000	      1.00000000	      0.01000000
      0.43888454	      1.00000000	      1.00000000	      1.00000000	      0.01000000
      0.43905126	      1.00000000	      1.00000000	      1.00000000	      0.01000000
      0.43921798	      1.00000000	      1.00000000	      1.00000000	      0.01000000
      0.43938994	      1.00000000	      1.00000000	      1.00000000	      0.01000000
      0.43956189	      1.00000000	      1.00000000	      1.00000000	      0.01000000
      0.43972854	      1.00000000	      1.00000000	      1.00000000	      0.01000000
      0.43989519	      1.00000000	      1.00000000	      1.00000000	      0.01000000
      0.44005992	      1.00000000	      1.00000000	      1.00000000	      0.01000000
      0.44027259	      1.00000000	      1.00000000	      1.00000000	      0.01000000
      0.44052959	      1.00000000	      1.00000000	      1.00000000	      0.01000000
      0.44066999	      1.00000000	      1.00000000	      1.00000000	      0.01000000
      0.44081039	      1.00000000	      1.00000000	      1.00000000	      0.01000000
      0.44098850	      1.00000000	      1.00000000	      1.00000000	      0.01000000
      0.44116660	      1.00000000	      1.00000000	      1.00000000	      0.01000000
      0.44133220	      1.00000000	      1.00000000	      1.00000000	      0.01000000
      0.44149780	      1.00000000	      1.00000000	      1.00000000	      0.01000000
      0.44164417	      1.00000000	      1.00000000	      1.00000000	      0.01000000
      0.44185877	      1.00000000	      1.00000000	      1.00000000	      0.01000000
      0.44203032	      1.00000000	      1.00000000	      1.00000000	      0.01000000
      0.44220187	      1.00000000	      1.00000000	      1.00000000	      0.01000000
      0.44237342	      1.00000000	      1.00000000	      1.00000000	      0.01000000
      0.44252679	      1.00000000	      1.00000000	      1.00000000	      0.01000000
      0.44268016	      1.00000000	      1.00000000	      1.00000000	      0.01000000
      0.44285716	      1.00000000	      1.00000000	      1.00000000	      0.01000000
      0.44303415	      1.00000000	      1.00000000	      1.00000000	      0.01000000
      0.44321114	      1.00000000	      1.00000000	      1.00000000	      0.01000000
      0.44338813	      1.00000000	      1.00000000	      1.00000000	      0.01000000
      0.44353043	      1.00000000	      1.00000000	      1.00000000	      0.01000000
      0.44367273	      1.00000000	      1.00000000	      1.00000000	      0.01000000
      0.44385204	      1.00000000	      1.00000000	      1.00000000	      0.01000000
      0.44403135	      1.00000000	      1.00000000	      1.00000000	      0.01000000
      0.44421067	      1.00000000	      1.00000000	      1.00000000	      0.01000000
      0.44436867	      1.00000000	      1.00000000	      1.00000000	      0.01000000
      0.44452666	      1.00000000	      1.00000000	      1.00000000	      0.01000000
      0.44468466	      1.00000000	      1.00000000	      1.00000000	      0.01000000
      0.44485402	      1.00000000	      1.00000000	      1.00000000	      0.01000000
      0.44502337	      1.00000000	      1.00000000	      1.00000000	      0.01000000
      0.44519273	      1.00000000	      1.00000000	      1.00000000	      0.01000000
      0.44536208	      1.00000000	      1.00000000	      1.00000000	      0.01000000
      0.44551266	      1.00000000	      1.00000000	      1.00000000	      0.01000000
      0.44566324	      1.00000000	      1.00000000	      1.00000000	      0.01000000
      0.44583863	      1.00000000	      1.00000000	      1.00000000	      0.01000000
      0.44601402	      1.00000000	      1.00000000	      1.00000000	      0.01000000
      0.44616518	      1.00000000	      1.00000000	      1.00000000	      0.01000000
      0.44631635	      1.00000000	      1.00000000	      1.00000000	      0.01000000
      0.44649044	      1.00000000	      1.00000000	      1.00000000	      0.01000000
      0.44666453	      1.00000000	      1.00000000	      1.00000000	      0.01000000
      0.44681471	      1.00000000	      1.00000000	      1.00000000	      0.01000000
      0.44696490	      1.00000000	      1.00000000	      1.00000000	      0.01000000
      0.44713870	      1.00000000	      1.00000000	      1.00000000	      0.01000000
      0.44731249	      1.00000000	      1.00000000	      1.00000000	      0.01000000
      0.44745989	      1.00000000	      1.00000000	      1.00000000	      0.01000000
      0.44760728	      1.00000000	      1.00000000	      1.00000000	      0.01000000
      0.44778286	      1.00000000	      1.00000000	      1.00000000	      0.01000000
      0.44795844	      1.00000000	      1.00000000	      1.00000000	      0.01000000
      0.44810049	      1.00000000	      1.00000000	      1.00000000	      0.01000000
      0.44824254	      1.00000000	      1.00000000	      1.00000000	      0.01000000
      0.44842247	      1.00000000	      1.00000000	      1.00000000	      0.01000000
      0.44860239	      1.00000000	      1.00000000	      1.00000000	      0.01000000
      0.44873669	      1.00000000	      1.00000000	      1.00000000	      0.01000000
      0.44887098	      1.00000000	      1.00000000	      1.00000000	      0.01000000
      0.44905515	      1.00000000	      1.00000000	      1.00000000	      0.01000000
      0.44923932	      1.00000000	      1.00000000	      1.00000000	      0.01000000
      0.44936917	      1.00000000	      1.00000000	      1.00000000	      0.01000000
      0.44949902	      1.00000000	      1.00000000	      1.00000000	      0.01000000
      0.44968340	      1.00000000	      1.00000000	      1.00000000	      0.01000000
      0.44986778	      1.00000000	      1.00000000	      1.00000000	      0.01000000
      0.44999858	      1.00000000	      1.00000000	      1.00000000	      0.01000000
      0.45012938	      1.00000000	      1.00000000	      1.00000000	      0.01000000
      0.45031456	      1.00000000	      1.00000000	      1.00000000	      0.01000000
      0.45049973	      1.00000000	      1.00000000	      1.00000000	      0.01000000
      0.45062459	      1.00000000	      1.00000000	      1.00000000	      0.01000000
      0.45074946	      1.00000000	      1.00000000	      1.00000000	      0.01000000
      0.45093324	      1.00000000	      1.00000000	      1.00000000	      0.01000000
      0.45111701	      1.00000000	      1.00000000	      1.00000000	      0.01000000
      0.45124764	      1.00000000	      1.00000000	      1.00000000	      0.01000000
      0.45137826	      1.00000000	      1.00000000	      1.00000000	      0.01000000
      0.45156402	      1.00000000	      1.00000000	      1.00000000	      0.01000000
      0.45172387	      1.00000000	      1.00000000	      1.00000000	      0.01000000
      0.45188371	      1.00000000	      1.00000000	      1.00000000	      0.01000000
      0.45204356	      1.00000000	      1.00000000	      1.00000000	      0.01000000
      0.45217805	      1.00000000	      1.00000000	      1.00000000	      0.01000000
      0.45231254	      1.00000000	      1.00000000	      1.00000000	      0.01000000
      0.45251025	      1.00000000	      1.00000000	      1.00000000	      0.01000000
      0.45263785	      1.00000000	      1.00000000	      1.00000000	      0.01000000
      0.45276546	      1.00000000	      1.00000000	      1.00000000	      0.01000000
      0.45294324	      1.00000000	      1.00000000	      1.00000000	      0.01000000
      0.45314677	      1.00000000	      1.00000000	      1.00000000	      0.01000000
      0.45332084	      1.00000000	      1.00000000	      1.00000000	      0.01000000
      0.45346109	      1.00000000	      1.00000000	      1.00000000	      0.01000000
      0.45360134	      1.00000000	      1.00000000	      1.00000000	      0.01000000
      0.45378805	      1.00000000	      1.00000000	      1.00000000	      0.01000000
      0.45391800	      1.00000000	      1.00000000	      1.00000000	      0.01000000
      0.45404795	      1.00000000	      1.00000000	      1.00000000	      0.01000000
      0.45421885	      1.00000000	      1.00000000	      1.00000000	      0.01000000
      0.45438304	      1.00000000	      1.00000000	      1.00000000	      0.01000000
      0.45458566	      1.00000000	      1.00000000	      1.00000000	      0.01000000
      0.45470728	      1.00000000	      1.00000000	      1.00000000	      0.01000000
      0.45482890	      1.00000000	      1.00000000	      1.00000000	      0.01000000
      0.45501655	      1.00000000	      1.00000000	      1.00000000	      0.01000000
      0.45517172	      1.00000000	      1.00000000	      1.00000000	      0.01000000
      0.45532689	      1.00000000	      1.00000000	      1.00000000	      0.01000000
      0.45548207	      1.00000000	      1.00000000	      1.00000000	      0.01000000
      0.45561539	      1.00000000	      1.00000000	      1.00000000	      0.01000000
      0.45574872	      1.00000000	      1.00000000	      1.00000000	      0.01000000
      0.45593144	      1.00000000	      1.00000000	      1.00000000	      0.01000000
      0.45606538	      1.00000000	      1.00000000	      1.00000000	      0.01000000
      0.45619932	      1.00000000	      1.00000000	      1.00000000	      0.01000000
      0.45636159	      1.00000000	      1.00000000	      1.00000000	      0.01000000
      0.45652000	      1.00000000	      1.00000000	      1.00000000	      0.01000000
      0.45667841	      1.00000000	      1.00000000	      1.00000000	      0.01000000
      0.45683681	      1.00000000	      1.00000000	      1.00000000	      0.01000000
      0.45697106	      1.00000000	      1.00000000	      1.00000000	      0.01000000
      0.45710530	      1.00000000	      1.00000000	      1.00000000	      0.01000000
      0.45723954	      1.00000000	      1.00000000	      1.00000000	      0.01000000
      0.45741844	      1.00000000	      1.00000000	      1.00000000	      0.01000000
      0.45756360	      1.00000000	      1.00000000	      1.00000000	      0.01000000
      0.45770876	      1.00000000	      1.00000000	      1.00000000	      0.01000000
      0.45785393	      1.00000000	      1.00000000	      1.00000000	      0.01000000
      0.45799909	      1.00000000	      1.00000000	      1.00000000	      0.01000000
      0.45814426	      1.00000000	      1.00000000	      1.00000000	      0.01000000
      0.45828942	      1.00000000	      1.00000000	      1.00000000	      0.01000000
      0.45843458	      1.00000000	      1.00000000	      1.00000000	      0.01000000
      0.45859274	      1.00000000	      1.00000000	      1.00000000	      0.01000000
      0.45875091	      1.00000000	      1.00000000	      1.00000000	      0.01000000
      0.45888071	      1.00000000	      1.00000000	      1.00000000	      0.01000000
      0.45901052	      1.00000000	      1.00000000	      1.00000000	      0.01000000
      0.45918891	      1.00000000	      1.00000000	      1.00000000	      0.01000000
      0.45932139	      1.00000000	      1.00000000	      1.00000000	      0.01000000
      0.45945388	      1.00000000	      1.00000000	      1.00000000	      0.01000000
      0.45958636	      1.00000000	      1.00000000	      1.00000000	      0.01000000
      0.45976485	      1.00000000	      1.00000000	      1.00000000	      0.01000000
      0.45990538	      1.00000000	      1.00000000	      1.00000000	      0.01000000
      0.46004591	      1.00000000	      1.00000000	      1.00000000	      0.01000000
      0.46018644	      1.00000000	      1.00000000	      1.00000000	      0.01000000
      0.46032697	      1.00000000	      1.00000000	      1.00000000	      0.01000000
      0.46046750	      1.00000000	      1.00000000	      1.00000000	      0.01000000
      0.46063112	      1.00000000	      1.00000000	      1.00000000	      0.01000000
      0.46077547	      1.00000000	      1.00000000	      1.00000000	      0.01000000
      0.46091982	      1.00000000	      1.00000000	      1.00000000	      0.01000000
      0.46106417	      1.00000000	      1.00000000	      1.00000000	      0.01000000
      0.46120852	      1.00000000	      1.00000000	      1.00000000	      0.01000000
      0.46135286	      1.00000000	      1.00000000	      1.00000000	      0.01000000
      0.46149721	      1.00000000	      1.00000000	      1.00000000	      0.01000000
      0.46164156	      1.00000000	      1.00000000	      1.00000000	      0.01000000
      0.46178591	      1.00000000	      1.00000000	      1.00000000	      0.01000000
      0.46193026	      1.00000000	      1.00000000	      1.00000000	      0.01000000
      0.46207461	      1.00000000	      1.00000000	      1.00000000	      0.01000000
      0.46221896	      1.00000000	      1.00000000	      1.00000000	      0.01000000
      0.46234531	      1.00000000	      1.00000000	      1.00000000	      0.01000000
      0.46247165	      1.00000000	      1.00000000	      1.00000000	      0.01000000
      0.46264006	      1.00000000	      1.00000000	      1.00000000	      0.01000000
      0.46277647	      1.00000000	      1.00000000	      1.00000000	      0.01000000
      0.46291288	      1.00000000	      1.00000000	      1.00000000	      0.01000000
      0.46304929	      1.00000000	      1.00000000	      1.00000000	      0.01000000
      0.46321459	      1.00000000	      1.00000000	      1.00000000	      0.01000000
      0.46334055	      1.00000000	      1.00000000	      1.00000000	      0.01000000
      0.46346650	      1.00000000	      1.00000000	      1.00000000	      0.01000000
      0.46362251	      1.00000000	      1.00000000	      1.00000000	      0.01000000
      0.46377279	      1.00000000	      1.00000000	      1.00000000	      0.01000000
      0.46392308	      1.00000000	      1.00000000	      1.00000000	      0.01000000
      0.46405698	      1.00000000	      1.00000000	      1.00000000	      0.01000000
      0.46419089	      1.00000000	      1.00000000	      1.00000000	      0.01000000
      0.46432480	      1.00000000	      1.00000000	      1.00000000	      0.01000000
      0.46445871	      1.00000000	      1.00000000	      1.00000000	      0.01000000
      0.46462532	      1.00000000	      1.00000000	      1.00000000	      0.01000000
      0.46476037	      1.00000000	      1.00000000	      1.00000000	      0.01000000
      0.46489541	      1.00000000	      1.00000000	      1.00000000	      0.01000000
      0.46503046	      1.00000000	      1.00000000	      1.00000000	      0.01000000
      0.46516550	      1.00000000	      1.00000000	      1.00000000	      0.01000000
      0.46530055	      1.00000000	      1.00000000	      1.00000000	      0.01000000
      0.46546346	      1.00000000	      1.00000000	      1.00000000	      0.01000000
      0.46559881	      1.00000000	      1.00000000	      1.00000000	      0.01000000
      0.46573416	      1.00000000	      1.00000000	      1.00000000	      0.01000000
      0.46586952	      1.00000000	      1.00000000	      1.00000000	      0.01000000
      0.46600487	      1.00000000	      1.00000000	      1.00000000	      0.01000000
      0.46614022	      1.00000000	      1.00000000	      1.00000000	      0.01000000
      0.46631063	      1.00000000	      1.00000000	      1.00000000	      0.01000000
      0.46642616	      1.00000000	      1.00000000	      1.00000000	      0.01000000
      0.46654168	      1.00000000	      1.00000000	      1.00000000	      0.01000000
      0.46670713	      1.00000000	      1.00000000	      1.00000000	      0.01000000
      0.46686550	      1.00000000	      1.00000000	      1.00000000	      0.01000000
      0.46702387	      1.00000000	      1.00000000	      1.00000000	      0.01000000
      0.46714674	      1.00000000	      1.00000000	      1.00000000	      0.01000000
      0.46726961	      1.00000000	      1.00000000	      1.00000000	      0.01000000
      0.46743555	      1.00000000	      1.00000000	      1.00000000	      0.01000000
      0.46756551	      1.00000000	      1.00000000	      1.00000000	      0.01000000
      0.46769547	      1.00000000	      1.00000000	      1.00000000	      0.01000000
      0.46782544	      1.00000000	      1.00000000	      1.00000000	      0.01000000
      0.46799290	      1.00000000	      1.00000000	      1.00000000	      0.01000000
      0.46811215	      1.00000000	      1.00000000	      1.00000000	      0.01000000
      0.46823141	      1.00000000	      1.00000000	      1.00000000	      0.01000000
      0.46838833	      1.00000000	      1.00000000	      1.00000000	      0.01000000
      0.46853554	      1.00000000	      1.00000000	      1.00000000	      0.01000000
      0.46868274	      1.00000000	      1.00000000	      1.00000000	      0.01000000
      0.46881104	      1.00000000	      1.00000000	      1.00000000	      0.01000000
      0.46893934	      1.00000000	      1.00000000	      1.00000000	      0.01000000
      0.46906764	      1.00000000	      1.00000000	      1.00000000	      0.01000000
      0.46922628	      1.00000000	      1.00000000	      1.00000000	      0.01000000
      0.46936180	      1.00000000	      1.00000000	      1.00000000	      0.01000000
      0.46949733	      1.00000000	      1.00000000	      1.00000000	      0.01000000
      0.46963285	      1.00000000	      1.00000000	      1.00000000	      0.01000000
      0.46976838	      1.00000000	      1.00000000	      1.00000000	      0.01000000
      0.46990391	      1.00000000	      1.00000000	      1.00000000	      0.01000000
      0.47003943	      1.00000000	      1.00000000	      1.00000000	      0.01000000
      0.47017496	      1.00000000	      1.00000000	      1.00000000	      0.01000000
      0.47031048	      1.00000000	      1.00000000	      1.00000000	      0.01000000
      0.47044601	      1.00000000	      1.00000000	      1.00000000	      0.01000000
      0.47058153	      1.00000000	      1.00000000	      1.00000000	      0.01000000
      0.47071706	      1.00000000	      1.00000000	      1.00000000	      0.01000000
      0.47085258	      1.00000000	      1.00000000	      1.00000000	      0.01000000
      0.47098811	      1.00000000	      1.00000000	      1.00000000	      0.01000000
      0.47112364	      1.00000000	      1.00000000	      1.00000000	      0.01000000
      0.47125916	      1.00000000	      1.00000000	      1.00000000	      0.01000000
      0.47139469	      1.00000000	      1.00000000	      1.00000000	      0.01000000
      0.47153021	      1.00000000	      1.00000000	      1.00000000	      0.01000000
      0.47165153	      1.00000000	      1.00000000	      1.00000000	      0.01000000
      0.47177285	      1.00000000	      1.00000000	      1.00000000	      0.01000000
      0.47189418	      1.00000000	      1.00000000	      1.00000000	      0.01000000
      0.47207057	      1.00000000	      1.00000000	      1.00000000	      0.01000000
      0.47218360	      1.00000000	      1.00000000	      1.00000000	      0.01000000
      0.47229662	      1.00000000	      1.00000000	      1.00000000	      0.01000000
      0.47245741	      1.00000000	      1.00000000	      1.00000000	      0.01000000
      0.47260407	      1.00000000	      1.00000000	      1.00000000	      0.01000000
      0.47275074	      1.00000000	      1.00000000	      1.00000000	      0.01000000
      0.47287331	      1.00000000	      1.00000000	      1.00000000	      0.01000000
      0.47299589	      1.00000000	      1.00000000	      1.00000000	      0.01000000
      0.47314627	      1.00000000	      1.00000000	      1.00000000	      0.01000000
      0.47327574	      1.00000000	      1.00000000	      1.00000000	      0.01000000
      0.47340521	      1.00000000	      1.00000000	      1.00000000	      0.01000000
      0.47353468	      1.00000000	      1.00000000	      1.00000000	      0.01000000
      0.47366415	      1.00000000	      1.00000000	      1.00000000	      0.01000000
      0.47379362	      1.00000000	      1.00000000	      1.00000000	      0.01000000
      0.47392309	      1.00000000	      1.00000000	      1.00000000	      0.01000000
      0.47405256	      1.00000000	      1.00000000	      1.00000000	      0.01000000
      0.47421657	      1.00000000	      1.00000000	      1.00000000	      0.01000000
      0.47432552	      1.00000000	      1.00000000	      1.00000000	      0.01000000
      0.47443447	      1.00000000	      1.00000000	      1.00000000	      0.01000000
      0.47459577	      1.00000000	      1.00000000	      1.00000000	      0.01000000
      0.47474530	      1.00000000	      1.00000000	      1.00000000	      0.01000000
      0.47489483	      1.00000000	      1.00000000	      1.00000000	      0.01000000
      0.47501006	      1.00000000	      1.00000000	      1.00000000	      0.01000000
      0.47512528	      1.00000000	      1.00000000	      1.00000000	      0.01000000
      0.47528282	      1.00000000	      1.00000000	      1.00000000	      0.01000000
      0.47541109	      1.00000000	      1.00000000	      1.00000000	      0.01000000
      0.47553936	      1.00000000	      1.00000000	      1.00000000	      0.01000000
      0.47566763	      1.00000000	      1.00000000	      1.00000000	      0.01000000
      0.47579590	      1.00000000	      1.00000000	      1.00000000	      0.01000000
      0.47592418	      1.00000000	      1.00000000	      1.00000000	      0.01000000
      0.47605245	      1.00000000	      1.00000000	      1.00000000	      0.01000000
      0.47618072	      1.00000000	      1.00000000	      1.00000000	      0.01000000
      0.47633894	      1.00000000	      1.00000000	      1.00000000	      0.01000000
      0.47644868	      1.00000000	      1.00000000	      1.00000000	      0.01000000
      0.47655842	      1.00000000	      1.00000000	      1.00000000	      0.01000000
      0.47671385	      1.00000000	      1.00000000	      1.00000000	      0.01000000
      0.47685630	      1.00000000	      1.00000000	      1.00000000	      0.01000000
      0.47699875	      1.00000000	      1.00000000	      1.00000000	      0.01000000
      0.47711727	      1.00000000	      1.00000000	      1.00000000	      0.01000000
      0.47723580	      1.00000000	      1.00000000	      1.00000000	      0.01000000
      0.47738256	      1.00000000	      1.00000000	      1.00000000	      0.01000000
      0.47751043	      1.00000000	      1.00000000	      1.00000000	      0.01000000
      0.47763830	      1.00000000	      1.00000000	      1.00000000	      0.01000000
      0.47776616	      1.00000000	      1.00000000	      1.00000000	      0.01000000
      0.47789403	      1.00000000	      1.00000000	      1.00000000	      0.01000000
      0.47802189	      1.00000000	      1.00000000	      1.00000000	      0.01000000
      0.47814976	      1.00000000	      1.00000000	      1.00000000	      0.01000000
      0.47827763	      1.00000000	      1.00000000	      1.00000000	      0.01000000
      0.47840549	      1.00000000	      1.00000000	      1.00000000	      0.01000000
      0.47853336	      1.00000000	      1.00000000	      1.00000000	      0.01000000
      0.47866122	      1.00000000	      1.00000000	      1.00000000	      0.01000000
      0.47878909	      1.00000000	      1.00000000	      1.00000000	      0.01000000
      0.47891696	      1.00000000	      1.00000000	      1.00000000	      0.01000000
      0.47904482	      1.00000000	      1.00000000	      1.00000000	      0.01000000
      0.47917269	      1.00000000	      1.00000000	      1.00000000	      0.01000000
      0.47930056	      1.00000000	      1.00000000	      1.00000000	      0.01000000
      0.47942842	      1.00000000	      1.00000000	      1.00000000	      0.01000000
      0.47955629	      1.00000000	      1.00000000	      1.00000000	      0.01000000
      0.47968415	      1.00000000	      1.00000000	      1.00000000	      0.01000000
      0.47981202	      1.00000000	      1.00000000	      1.00000000	      0.01000000
      0.47993989	      1.00000000	      1.00000000	      1.00000000	      0.01000000
      0.48006775	      1.00000000	      1.00000000	      1.00000000	      0.01000000
      0.48019562	      1.00000000	      1.00000000	      1.00000000	      0.01000000
      0.48032348	      1.00000000	      1.00000000	      1.00000000	      0.01000000
      0.48045135	      1.00000000	      1.00000000	      1.00000000	      0.01000000
      0.48057922	      1.00000000	      1.00000000	      1.00000000	      0.01000000
      0.48070708	      1.00000000	      1.00000000	      1.00000000	      0.01000000
      0.48083495	      1.00000000	      1.00000000	      1.00000000	      0.01000000
      0.48096281	      1.00000000	      1.00000000	      1.00000000	      0.01000000
      0.48109068	      1.00000000	      1.00000000	      1.00000000	      0.01000000
      0.48121855	      1.00000000	      1.00000000	      1.00000000	      0.01000000
      0.48134641	      1.00000000	      1.00000000	      1.00000000	      0.01000000
      0.48145826	      1.00000000	      1.00000000	      1.00000000	      0.01000000
      0.48157012	      1.00000000	      1.00000000	      1.00000000	      0.01000000
      0.48171438	      1.00000000	      1.00000000	      1.00000000	      0.01000000
      0.48185865	      1.00000000	      1.00000000	      1.00000000	      0.01000000
      0.48196278	      1.00000000	      1.00000000	      1.00000000	      0.01000000
      0.48206690	      1.00000000	      1.00000000	      1.00000000	      0.01000000
      0.48222902	      1.00000000	      1.00000000	      1.00000000	      0.01000000
      0.48235458	      1.00000000	      1.00000000	      1.00000000	      0.01000000
      0.48248013	      1.00000000	      1.00000000	      1.00000000	      0.01000000
      0.48260568	      1.00000000	      1.00000000	      1.00000000	      0.01000000
      0.48273123	      1.00000000	      1.00000000	      1.00000000	      0.01000000
      0.48285678	      1.00000000	      1.00000000	      1.00000000	      0.01000000
      0.48298233	      1.00000000	      1.00000000	      1.00000000	      0.01000000
      0.48310788	      1.00000000	      1.00000000	      1.00000000	      0.01000000
      0.48323343	      1.00000000	      1.00000000	      1.00000000	      0.01000000
      0.48335898	      1.00000000	      1.00000000	      1.00000000	      0.01000000
      0.48348453	      1.00000000	      1.00000000	      1.00000000	      0.01000000
      0.48361009	      1.00000000	      1.00000000	      1.00000000	      0.01000000
      0.48373564	      1.00000000	      1.00000000	      1.00000000	      0.01000000
      0.48386119	      1.00000000	      1.00000000	      1.00000000	      0.01000000
      0.48398674	      1.00000000	      1.00000000	      1.00000000	      0.01000000
      0.48411229	      1.00000000	      1.00000000	      1.00000000	      0.01000000
      0.48423784	      1.00000000	      1.00000000	      1.00000000	      0.01000000
      0.48435004	      1.00000000	      1.00000000	      1.00000000	      0.01000000
      0.48446223	      1.00000000	      1.00000000	      1.00000000	      0.01000000
      0.48457443	      1.00000000	      1.00000000	      1.00000000	      0.01000000
      0.48473782	      1.00000000	      1.00000000	      1.00000000	      0.01000000
      0.48484683	      1.00000000	      1.00000000	      1.00000000	      0.01000000
      0.48495584	      1.00000000	      1.00000000	      1.00000000	      0.01000000
      0.48510174	      1.00000000	      1.00000000	      1.00000000	      0.01000000
      0.48522932	      1.00000000	      1.00000000	      1.00000000	      0.01000000
      0.48535689	      1.00000000	      1.00000000	      1.00000000	      0.01000000
      0.48548447	      1.00000000	      1.00000000	      1.00000000	      0.01000000
      0.48561204	      1.00000000	      1.00000000	      1.00000000	      0.01000000
      0.48572417	      1.00000000	      1.00000000	      1.00000000	      0.01000000
      0.48583630	      1.00000000	      1.00000000	      1.00000000	      0.01000000
      0.48597369	      1.00000000	      1.00000000	      1.00000000	      0.01000000
      0.48611108	      1.00000000	      1.00000000	      1.00000000	      0.01000000
      0.48621609	      1.00000000	      1.00000000	      1.00000000	      0.01000000
      0.48632109	      1.00000000	      1.00000000	      1.00000000	      0.01000000
      0.48647118	      1.00000000	      1.00000000	      1.00000000	      0.01000000
      0.48659693	      1.00000000	      1.00000000	      1.00000000	      0.01000000
      0.48672268	      1.00000000	      1.00000000	      1.00000000	      0.01000000
      0.48684843	      1.00000000	      1.00000000	      1.00000000	      0.01000000
      0.48697419	      1.00000000	      1.00000000	      1.00000000	      0.01000000
      0.48708438	      1.00000000	      1.00000000	      1.00000000	      0.01000000
      0.48719457	      1.00000000	      1.00000000	      1.00000000	      0.01000000
      0.48732787	      1.00000000	      1.00000000	      1.00000000	      0.01000000
      0.48746118	      1.00000000	      1.00000000	      1.00000000	      0.01000000
      0.48757801	      1.00000000	      1.00000000	      1.00000000	      0.01000000
      0.48769485	      1.00000000	      1.00000000	      1.00000000	      0.01000000
      0.48781168	      1.00000000	      1.00000000	      1.00000000	      0.01000000
      0.48792852	      1.00000000	      1.00000000	      1.00000000	      0.01000000
      0.48807376	      1.00000000	      1.00000000	      1.00000000	      0.01000000
      0.48818752	      1.00000000	      1.00000000	      1.00000000	      0.01000000
      0.48830129	      1.00000000	      1.00000000	      1.00000000	      0.01000000
      0.48843813	      1.00000000	      1.00000000	      1.00000000	      0.01000000
      0.48855708	      1.00000000	      1.00000000	      1.00000000	      0.01000000
      0.48867603	      1.00000000	      1.00000000	      1.00000000	      0.01000000
      0.48879498	      1.00000000	      1.00000000	      1.00000000	      0.01000000
      0.48891393	      1.00000000	      1.00000000	      1.00000000	      0.01000000
      0.48903288	      1.00000000	      1.00000000	      1.00000000	      0.01000000
      0.48915183	      1.00000000	      1.00000000	      1.00000000	      0.01000000
      0.48927079	      1.00000000	      1.00000000	      1.00000000	      0.01000000
      0.48941774	      1.00000000	      1.00000000	      1.00000000	      0.01000000
      0.48952150	      1.00000000	      1.00000000	      1.00000000	      0.01000000
      0.48962527	      1.00000000	      1.00000000	      1.00000000	      0.01000000
      0.48976915	      1.00000000	      1.00000000	      1.00000000	      0.01000000
      0.48989660	      1.00000000	      1.00000000	      1.00000000	      0.01000000
      0.49002405	      1.00000000	      1.00000000	      1.00000000	      0.01000000
      0.49015149	      1.00000000	      1.00000000	      1.00000000	      0.01000000
      0.49025886	      1.00000000	      1.00000000	      1.00000000	      0.01000000
      0.49036623	      1.00000000	      1.00000000	      1.00000000	      0.01000000
      0.49049977	      1.00000000	      1.00000000	      1.00000000	      0.01000000
      0.49063331	      1.00000000	      1.00000000	      1.00000000	      0.01000000
      0.49074511	      1.00000000	      1.00000000	      1.00000000	      0.01000000
      0.49085691	      1.00000000	      1.00000000	      1.00000000	      0.01000000
      0.49096871	      1.00000000	      1.00000000	      1.00000000	      0.01000000
      0.49111677	      1.00000000	      1.00000000	      1.00000000	      0.01000000
      0.49122560	      1.00000000	      1.00000000	      1.00000000	      0.01000000
      0.49133442	      1.00000000	      1.00000000	      1.00000000	      0.01000000
      0.49146992	      1.00000000	      1.00000000	      1.00000000	      0.01000000
      0.49160541	      1.00000000	      1.00000000	      1.00000000	      0.01000000
      0.49170875	      1.00000000	      1.00000000	      1.00000000	      0.01000000
      0.49181208	      1.00000000	      1.00000000	      1.00000000	      0.01000000
      0.49195125	      1.00000000	      1.00000000	      1.00000000	      0.01000000
      0.49207739	      1.00000000	      1.00000000	      1.00000000	      0.01000000
      0.49220353	      1.00000000	      1.00000000	      1.00000000	      0.01000000
      0.49232966	      1.00000000	      1.00000000	      1.00000000	      0.01000000
      0.49243438	      1.00000000	      1.00000000	      1.00000000	      0.01000000
      0.49253910	      1.00000000	      1.00000000	      1.00000000	      0.01000000
      0.49267324	      1.00000000	      1.00000000	      1.00000000	      0.01000000
      0.49279857	      1.00000000	      1.00000000	      1.00000000	      0.01000000
      0.49292389	      1.00000000	      1.00000000	      1.00000000	      0.01000000
      0.49303660	      1.00000000	      1.00000000	      1.00000000	      0.01000000
      0.49314930	      1.00000000	      1.00000000	      1.00000000	      0.01000000
      0.49326201	      1.00000000	      1.00000000	      1.00000000	      0.01000000
      0.49339780	      1.00000000	      1.00000000	      1.00000000	      0.01000000
      0.49351258	      1.00000000	      1.00000000	      1.00000000	      0.01000000
      0.49362736	      1.00000000	      1.00000000	      1.00000000	      0.01000000
      0.49374214	      1.00000000	      1.00000000	      1.00000000	      0.01000000
      0.49385692	      1.00000000	      1.00000000	      1.00000000	      0.01000000
      0.49399691	      1.00000000	      1.00000000	      1.00000000	      0.01000000
      0.49410260	      1.00000000	      1.00000000	      1.00000000	      0.01000000
      0.49420830	      1.00000000	      1.00000000	      1.00000000	      0.01000000
      0.49434271	      1.00000000	      1.00000000	      1.00000000	      0.01000000
      0.49447712	      1.00000000	      1.00000000	      1.00000000	      0.01000000
      0.49457987	      1.00000000	      1.00000000	      1.00000000	      0.01000000
      0.49468262	      1.00000000	      1.00000000	      1.00000000	      0.01000000
      0.49481906	      1.00000000	      1.00000000	      1.00000000	      0.01000000
      0.49494232	      1.00000000	      1.00000000	      1.00000000	      0.01000000
      0.49506557	      1.00000000	      1.00000000	      1.00000000	      0.01000000
      0.49518882	      1.00000000	      1.00000000	      1.00000000	      0.01000000
      0.49529505	      1.00000000	      1.00000000	      1.00000000	      0.01000000
      0.49540128	      1.00000000	      1.00000000	      1.00000000	      0.01000000
      0.49552983	      1.00000000	      1.00000000	      1.00000000	      0.01000000
      0.49565838	      1.00000000	      1.00000000	      1.00000000	      0.01000000
      0.49576778	      1.00000000	      1.00000000	      1.00000000	      0.01000000
      0.49587719	      1.00000000	      1.00000000	      1.00000000	      0.01000000
      0.49598659	      1.00000000	      1.00000000	      1.00000000	      0.01000000
      0.49612919	      1.00000000	      1.00000000	      1.00000000	      0.01000000
      0.49623665	      1.00000000	      1.00000000	      1.00000000	      0.01000000
      0.49634410	      1.00000000	      1.00000000	      1.00000000	      0.01000000
      0.49647482	      1.00000000	      1.00000000	      1.00000000	      0.01000000
      0.49660555	      1.00000000	      1.00000000	      1.00000000	      0.01000000
      0.49670673	      1.00000000	      1.00000000	      1.00000000	      0.01000000
      0.49680792	      1.00000000	      1.00000000	      1.00000000	      0.01000000
      0.49694331	      1.00000000	      1.00000000	      1.00000000	      0.01000000
      0.49706583	      1.00000000	      1.00000000	      1.00000000	      0.01000000
      0.49718836	      1.00000000	      1.00000000	      1.00000000	      0.01000000
      0.49731088	      1.00000000	      1.00000000	      1.00000000	      0.01000000
      0.49741447	      1.00000000	      1.00000000	      1.00000000	      0.01000000
      0.49751806	      1.00000000	      1.00000000	      1.00000000	      0.01000000
      0.49764747	      1.00000000	      1.00000000	      1.00000000	      0.01000000
      0.49777688	      1.00000000	      1.00000000	      1.00000000	      0.01000000
      0.49788361	      1.00000000	      1.00000000	      1.00000000	      0.01000000
      0.49799034	      1.00000000	      1.00000000	      1.00000000	      0.01000000
      0.49809707	      1.00000000	      1.00000000	      1.00000000	      0.01000000
      0.49824471	      1.00000000	      1.00000000	      1.00000000	      0.01000000
      0.49834932	      1.00000000	      1.00000000	      1.00000000	      0.01000000
      0.49845392	      1.00000000	      1.00000000	      1.00000000	      0.01000000
      0.49858699	      1.00000000	      1.00000000	      1.00000000	      0.01000000
      0.49872006	      1.00000000	      1.00000000	      1.00000000	      0.01000000
      0.49881669	      1.00000000	      1.00000000	      1.00000000	      0.01000000
      0.49891332	      1.00000000	      1.00000000	      1.00000000	      0.01000000
      0.49905403	      1.00000000	      1.00000000	      1.00000000	      0.01000000
      0.49917796	      1.00000000	      1.00000000	      1.00000000	      0.01000000
      0.49930190	      1.00000000	      1.00000000	      1.00000000	      0.01000000
      0.49941068	      1.00000000	      1.00000000	      1.00000000	      0.01000000
      0.49951947	      1.00000000	      1.00000000	      1.00000000	      0.01000000
      0.49962825	      1.00000000	      1.00000000	      1.00000000	      0.01000000
      0.49976249	      1.00000000	      1.00000000	      1.00000000	      0.01000000
      0.49987301	      1.00000000	      1.00000000	      1.00000000	      0.01000000
      0.49998353	      1.00000000	      1.00000000	      1.00000000	      0.01000000
      0.50009404	      1.00000000	      1.00000000	      1.00000000	      0.01000000
      0.50020456	      1.00000000	      1.00000000	      1.00000000	      0.01000000
      0.50034531	      1.00000000	      1.00000000	      1.00000000	      0.01000000
      0.50044633	      1.00000000	      1.00000000	      1.00000000	      0.01000000
      0.50054734	      1.00000000	      1.00000000	      1.00000000	      0.01000000
      0.50068140	      1.00000000	      1.00000000	      1.00000000	      0.01000000
      0.50081546	      1.00000000	      1.00000000	      1.00000000	      0.01000000
      0.50091142	      1.00000000	      1.00000000	      1.00000000	      0.01000000
      0.50100739	      1.00000000	      1.00000000	      1.00000000	      0.01000000
      0.50114705	      1.00000000	      1.00000000	      1.00000000	      0.01000000
      0.50126899	      1.00000000	      1.00000000	      1.00000000	      0.01000000
      0.50139094	      1.00000000	      1.00000000	      1.00000000	      0.01000000
      0.50150011	      1.00000000	      1.00000000	      1.00000000	      0.01000000
      0.50160928	      1.00000000	      1.00000000	      1.00000000	      0.01000000
      0.50171845	      1.00000000	      1.00000000	      1.00000000	      0.01000000
      0.50182763	      1.00000000	      1.00000000	      1.00000000	      0.01000000
      0.50196697	      1.00000000	      1.00000000	      1.00000000	      0.01000000
      0.50206823	      1.00000000	      1.00000000	      1.00000000	      0.01000000
      0.50216949	      1.00000000	      1.00000000	      1.00000000	      0.01000000
      0.50230129	      1.00000000	      1.00000000	      1.00000000	      0.01000000
      0.50243308	      1.00000000	      1.00000000	      1.00000000	      0.01000000
      0.50252873	      1.00000000	      1.00000000	      1.00000000	      0.01000000
      0.50262438	      1.00000000	      1.00000000	      1.00000000	      0.01000000
      0.50276218	      1.00000000	      1.00000000	      1.00000000	      0.01000000
      0.50288283	      1.00000000	      1.00000000	      1.00000000	      0.01000000
      0.50300348	      1.00000000	      1.00000000	      1.00000000	      0.01000000
      0.50312413	      1.00000000	      1.00000000	      1.00000000	      0.01000000
      0.50322275	      1.00000000	      1.00000000	      1.00000000	      0.01000000
      0.50332138	      1.00000000	      1.00000000	      1.00000000	      0.01000000
      0.50345106	      1.00000000	      1.00000000	      1.00000000	      0.01000000
      0.50357009	      1.00000000	      1.00000000	      1.00000000	      0.01000000
      0.50368912	      1.00000000	      1.00000000	      1.00000000	      0.01000000
      0.50380815	      1.00000000	      1.00000000	      1.00000000	      0.01000000
      0.50390763	      1.00000000	      1.00000000	      1.00000000	      0.01000000
      0.50400710	      1.00000000	      1.00000000	      1.00000000	      0.01000000
      0.50413455	      1.00000000	      1.00000000	      1.00000000	      0.01000000
      0.50426200	      1.00000000	      1.00000000	      1.00000000	      0.01000000
      0.50436388	      1.00000000	      1.00000000	      1.00000000	      0.01000000
      0.50446576	      1.00000000	      1.00000000	      1.00000000	      0.01000000
      0.50459186	      1.00000000	      1.00000000	      1.00000000	      0.01000000
      0.50471796	      1.00000000	      1.00000000	      1.00000000	      0.01000000
      0.50481740	      1.00000000	      1.00000000	      1.00000000	      0.01000000
      0.50491685	      1.00000000	      1.00000000	      1.00000000	      0.01000000
      0.50504526	      1.00000000	      1.00000000	      1.00000000	      0.01000000
      0.50517368	      1.00000000	      1.00000000	      1.00000000	      0.01000000
      0.50527194	      1.00000000	      1.00000000	      1.00000000	      0.01000000
      0.50537020	      1.00000000	      1.00000000	      1.00000000	      0.01000000
      0.50550035	      1.00000000	      1.00000000	      1.00000000	      0.01000000
      0.50563051	      1.00000000	      1.00000000	      1.00000000	      0.01000000
      0.50572684	      1.00000000	      1.00000000	      1.00000000	      0.01000000
      0.50582317	      1.00000000	      1.00000000	      1.00000000	      0.01000000
      0.50595610	      1.00000000	      1.00000000	      1.00000000	      0.01000000
      0.50607306	      1.00000000	      1.00000000	      1.00000000	      0.01000000
      0.50619002	      1.00000000	      1.00000000	      1.00000000	      0.01000000
      0.50630698	      1.00000000	      1.00000000	      1.00000000	      0.01000000
      0.50640931	      1.00000000	      1.00000000	      1.00000000	      0.01000000
      0.50651163	      1.00000000	      1.00000000	      1.00000000	      0.01000000
      0.50661396	      1.00000000	      1.00000000	      1.00000000	      0.01000000
      0.50675519	      1.00000000	      1.00000000	      1.00000000	      0.01000000
      0.50685783	      1.00000000	      1.00000000	      1.00000000	      0.01000000
      0.50696046	      1.00000000	      1.00000000	      1.00000000	      0.01000000
      0.50708662	      1.00000000	      1.00000000	      1.00000000	      0.01000000
      0.50719986	      1.00000000	      1.00000000	      1.00000000	      0.01000000
      0.50731311	      1.00000000	      1.00000000	      1.00000000	      0.01000000
      0.50742635	      1.00000000	      1.00000000	      1.00000000	      0.01000000
      0.50753959	      1.00000000	      1.00000000	      1.00000000	      0.01000000
      0.50765283	      1.00000000	      1.00000000	      1.00000000	      0.01000000
      0.50775283	      1.00000000	      1.00000000	      1.00000000	      0.01000000
      0.50785282	      1.00000000	      1.00000000	      1.00000000	      0.01000000
      0.50797466	      1.00000000	      1.00000000	      1.00000000	      0.01000000
      0.50809649	      1.00000000	      1.00000000	      1.00000000	      0.01000000
      0.50819960	      1.00000000	      1.00000000	      1.00000000	      0.01000000
      0.50830271	      1.00000000	      1.00000000	      1.00000000	      0.01000000
      0.50840582	      1.00000000	      1.00000000	      1.00000000	      0.01000000
      0.50854191	      1.00000000	      1.00000000	      1.00000000	      0.01000000
      0.50864424	      1.00000000	      1.00000000	      1.00000000	      0.01000000
      0.50874657	      1.00000000	      1.00000000	      1.00000000	      0.01000000
      0.50887044	      1.00000000	      1.00000000	      1.00000000	      0.01000000
      0.50899432	      1.00000000	      1.00000000	      1.00000000	      0.01000000
      0.50908842	      1.00000000	      1.00000000	      1.00000000	      0.01000000
      0.50918252	      1.00000000	      1.00000000	      1.00000000	      0.01000000
      0.50931401	      1.00000000	      1.00000000	      1.00000000	      0.01000000
      0.50943033	      1.00000000	      1.00000000	      1.00000000	      0.01000000
      0.50954664	      1.00000000	      1.00000000	      1.00000000	      0.01000000
      0.50966296	      1.00000000	      1.00000000	      1.00000000	      0.01000000
      0.50976081	      1.00000000	      1.00000000	      1.00000000	      0.01000000
      0.50985867	      1.00000000	      1.00000000	      1.00000000	      0.01000000
      0.50998224	      1.00000000	      1.00000000	      1.00000000	      0.01000000
      0.51010581	      1.00000000	      1.00000000	      1.00000000	      0.01000000
      0.51020493	      1.00000000	      1.00000000	      1.00000000	      0.01000000
      0.51030405	      1.00000000	      1.00000000	      1.00000000	      0.01000000
      0.51042749	      1.00000000	      1.00000000	      1.00000000	      0.01000000
      0.51055093	      1.00000000	      1.00000000	      1.00000000	      0.01000000
      0.51064744	      1.00000000	      1.00000000	      1.00000000	      0.01000000
      0.51074394	      1.00000000	      1.00000000	      1.00000000	      0.01000000
      0.51087035	      1.00000000	      1.00000000	      1.00000000	      0.01000000
      0.51099675	      1.00000000	      1.00000000	      1.00000000	      0.01000000
      0.51109136	      1.00000000	      1.00000000	      1.00000000	      0.01000000
      0.51118597	      1.00000000	      1.00000000	      1.00000000	      0.01000000
      0.51131542	      1.00000000	      1.00000000	      1.00000000	      0.01000000
      0.51142924	      1.00000000	      1.00000000	      1.00000000	      0.01000000
      0.51154306	      1.00000000	      1.00000000	      1.00000000	      0.01000000
      0.51165688	      1.00000000	      1.00000000	      1.00000000	      0.01000000
      0.51175840	      1.00000000	      1.00000000	      1.00000000	      0.01000000
      0.51185993	      1.00000000	      1.00000000	      1.00000000	      0.01000000
      0.51196145	      1.00000000	      1.00000000	      1.00000000	      0.01000000
      0.51209403	      1.00000000	      1.00000000	      1.00000000	      0.01000000
      0.51219616	      1.00000000	      1.00000000	      1.00000000	      0.01000000
      0.51229830	      1.00000000	      1.00000000	      1.00000000	      0.01000000
      0.51240044	      1.00000000	      1.00000000	      1.00000000	      0.01000000
      0.51253520	      1.00000000	      1.00000000	      1.00000000	      0.01000000
      0.51263464	      1.00000000	      1.00000000	      1.00000000	      0.01000000
      0.51273407	      1.00000000	      1.00000000	      1.00000000	      0.01000000
      0.51285775	      1.00000000	      1.00000000	      1.00000000	      0.01000000
      0.51298144	      1.00000000	      1.00000000	      1.00000000	      0.01000000
      0.51307257	      1.00000000	      1.00000000	      1.00000000	      0.01000000
      0.51316370	      1.00000000	      1.00000000	      1.00000000	      0.01000000
      0.51329620	      1.00000000	      1.00000000	      1.00000000	      0.01000000
      0.51341122	      1.00000000	      1.00000000	      1.00000000	      0.01000000
      0.51352624	      1.00000000	      1.00000000	      1.00000000	      0.01000000
      0.51364126	      1.00000000	      1.00000000	      1.00000000	      0.01000000
      0.51373675	      1.00000000	      1.00000000	      1.00000000	      0.01000000
      0.51383224	      1.00000000	      1.00000000	      1.00000000	      0.01000000
      0.51395521	      1.00000000	      1.00000000	      1.00000000	      0.01000000
      0.51407818	      1.00000000	      1.00000000	      1.00000000	      0.01000000
      0.51417444	      1.00000000	      1.00000000	      1.00000000	      0.01000000
      0.51427069	      1.00000000	      1.00000000	      1.00000000	      0.01000000
      0.51439432	      1.00000000	      1.00000000	      1.00000000	      0.01000000
      0.51451794	      1.00000000	      1.00000000	      1.00000000	      0.01000000
      0.51461106	      1.00000000	      1.00000000	      1.00000000	      0.01000000
      0.51470417	      1.00000000	      1.00000000	      1.00000000	      0.01000000
      0.51483199	      1.00000000	      1.00000000	      1.00000000	      0.01000000
      0.51494427	      1.00000000	      1.00000000	      1.00000000	      0.01000000
      0.51505656	      1.00000000	      1.00000000	      1.00000000	      0.01000000
      0.51516884	      1.00000000	      1.00000000	      1.00000000	      0.01000000
      0.51526880	      1.00000000	      1.00000000	      1.00000000	      0.01000000
      0.51536875	      1.00000000	      1.00000000	      1.00000000	      0.01000000
      0.51546871	      1.00000000	      1.00000000	      1.00000000	      0.01000000
      0.51560001	      1.00000000	      1.00000000	      1.00000000	      0.01000000
      0.51570083	      1.00000000	      1.00000000	      1.00000000	      0.01000000
      0.51580166	      1.00000000	      1.00000000	      1.00000000	      0.01000000
      0.51590248	      1.00000000	      1.00000000	      1.00000000	      0.01000000
      0.51603519	      1.00000000	      1.00000000	      1.00000000	      0.01000000
      0.51613346	      1.00000000	      1.00000000	      1.00000000	      0.01000000
      0.51623174	      1.00000000	      1.00000000	      1.00000000	      0.01000000
      0.51635360	      1.00000000	      1.00000000	      1.00000000	      0.01000000
      0.51646317	      1.00000000	      1.00000000	      1.00000000	      0.01000000
      0.51657275	      1.00000000	      1.00000000	      1.00000000	      0.01000000
      0.51668233	      1.00000000	      1.00000000	      1.00000000	      0.01000000
      0.51679191	      1.00000000	      1.00000000	      1.00000000	      0.01000000
      0.51688889	      1.00000000	      1.00000000	      1.00000000	      0.01000000
      0.51698587	      1.00000000	      1.00000000	      1.00000000	      0.01000000
      0.51710388	      1.00000000	      1.00000000	      1.00000000	      0.01000000
      0.51722190	      1.00000000	      1.00000000	      1.00000000	      0.01000000
      0.51731807	      1.00000000	      1.00000000	      1.00000000	      0.01000000
      0.51741425	      1.00000000	      1.00000000	      1.00000000	      0.01000000
      0.51753516	      1.00000000	      1.00000000	      1.00000000	      0.01000000
      0.51765608	      1.00000000	      1.00000000	      1.00000000	      0.01000000
      0.51774738	      1.00000000	      1.00000000	      1.00000000	      0.01000000
      0.51783868	      1.00000000	      1.00000000	      1.00000000	      0.01000000
      0.51796700	      1.00000000	      1.00000000	      1.00000000	      0.01000000
      0.51808119	      1.00000000	      1.00000000	      1.00000000	      0.01000000
      0.51819539	      1.00000000	      1.00000000	      1.00000000	      0.01000000
      0.51828948	      1.00000000	      1.00000000	      1.00000000	      0.01000000
      0.51838356	      1.00000000	      1.00000000	      1.00000000	      0.01000000
      0.51850453	      1.00000000	      1.00000000	      1.00000000	      0.01000000
      0.51862550	      1.00000000	      1.00000000	      1.00000000	      0.01000000
      0.51871926	      1.00000000	      1.00000000	      1.00000000	      0.01000000
      0.51881302	      1.00000000	      1.00000000	      1.00000000	      0.01000000
      0.51893583	      1.00000000	      1.00000000	      1.00000000	      0.01000000
      0.51905863	      1.00000000	      1.00000000	      1.00000000	      0.01000000
      0.51914903	      1.00000000	      1.00000000	      1.00000000	      0.01000000
      0.51923942	      1.00000000	      1.00000000	      1.00000000	      0.01000000
      0.51936735	      1.00000000	      1.00000000	      1.00000000	      0.01000000
      0.51947796	      1.00000000	      1.00000000	      1.00000000	      0.01000000
      0.51958857	      1.00000000	      1.00000000	      1.00000000	      0.01000000
      0.51969919	      1.00000000	      1.00000000	      1.00000000	      0.01000000
      0.51979726	      1.00000000	      1.00000000	      1.00000000	      0.01000000
      0.51989533	      1.00000000	      1.00000000	      1.00000000	      0.01000000
      0.51999341	      1.00000000	      1.00000000	      1.00000000	      0.01000000
      0.52012312	      1.00000000	      1.00000000	      1.00000000	      0.01000000
      0.52022233	      1.00000000	      1.00000000	      1.00000000	      0.01000000
      0.52032154	      1.00000000	      1.00000000	      1.00000000	      0.01000000
      0.52042075	      1.00000000	      1.00000000	      1.00000000	      0.01000000
      0.52055099	      1.00000000	      1.00000000	      1.00000000	      0.01000000
      0.52064783	      1.00000000	      1.00000000	      1.00000000	      0.01000000
      0.52074467	      1.00000000	      1.00000000	      1.00000000	      0.01000000
      0.52086433	      1.00000000	      1.00000000	      1.00000000	      0.01000000
      0.52097169	      1.00000000	      1.00000000	      1.00000000	      0.01000000
      0.52107904	      1.00000000	      1.00000000	      1.00000000	      0.01000000
      0.52118640	      1.00000000	      1.00000000	      1.00000000	      0.01000000
      0.52129376	      1.00000000	      1.00000000	      1.00000000	      0.01000000
      0.52140111	      1.00000000	      1.00000000	      1.00000000	      0.01000000
      0.52149533	      1.00000000	      1.00000000	      1.00000000	      0.01000000
      0.52158954	      1.00000000	      1.00000000	      1.00000000	      0.01000000
      0.52170613	      1.00000000	      1.00000000	      1.00000000	      0.01000000
      0.52182273	      1.00000000	      1.00000000	      1.00000000	      0.01000000
      0.52191871	      1.00000000	      1.00000000	      1.00000000	      0.01000000
      0.52201469	      1.00000000	      1.00000000	      1.00000000	      0.01000000
      0.52213123	      1.00000000	      1.00000000	      1.00000000	      0.01000000
      0.52224778	      1.00000000	      1.00000000	      1.00000000	      0.01000000
      0.52234049	      1.00000000	      1.00000000	      1.00000000	      0.01000000
      0.52243320	      1.00000000	      1.00000000	      1.00000000	      0.01000000
      0.52255353	      1.00000000	      1.00000000	      1.00000000	      0.01000000
      0.52267386	      1.00000000	      1.00000000	      1.00000000	      0.01000000
      0.52276405	      1.00000000	      1.00000000	      1.00000000	      0.01000000
      0.52285424	      1.00000000	      1.00000000	      1.00000000	      0.01000000
      0.52297886	      1.00000000	      1.00000000	      1.00000000	      0.01000000
      0.52310347	      1.00000000	      1.00000000	      1.00000000	      0.01000000
      0.52318997	      1.00000000	      1.00000000	      1.00000000	      0.01000000
      0.52327647	      1.00000000	      1.00000000	      1.00000000	      0.01000000
      0.52340824	      1.00000000	      1.00000000	      1.00000000	      0.01000000
      0.52351817	      1.00000000	      1.00000000	      1.00000000	      0.01000000
      0.52362810	      1.00000000	      1.00000000	      1.00000000	      0.01000000
      0.52373803	      1.00000000	      1.00000000	      1.00000000	      0.01000000
      0.52383340	      1.00000000	      1.00000000	      1.00000000	      0.01000000
      0.52392878	      1.00000000	      1.00000000	      1.00000000	      0.01000000
      0.52402416	      1.00000000	      1.00000000	      1.00000000	      0.01000000
      0.52415683	      1.00000000	      1.00000000	      1.00000000	      0.01000000
      0.52425387	      1.00000000	      1.00000000	      1.00000000	      0.01000000
      0.52435091	      1.00000000	      1.00000000	      1.00000000	      0.01000000
      0.52446839	      1.00000000	      1.00000000	      1.00000000	      0.01000000
      0.52457239	      1.00000000	      1.00000000	      1.00000000	      0.01000000
      0.52467639	      1.00000000	      1.00000000	      1.00000000	      0.01000000
      0.52478039	      1.00000000	      1.00000000	      1.00000000	      0.01000000
      0.52488438	      1.00000000	      1.00000000	      1.00000000	      0.01000000
      0.52498838	      1.00000000	      1.00000000	      1.00000000	      0.01000000
      0.52509238	      1.00000000	      1.00000000	      1.00000000	      0.01000000
      0.52519638	      1.00000000	      1.00000000	      1.00000000	      0.01000000
      0.52530038	      1.00000000	      1.00000000	      1.00000000	      0.01000000
      0.52540438	      1.00000000	      1.00000000	      1.00000000	      0.01000000
      0.52550838	      1.00000000	      1.00000000	      1.00000000	      0.01000000
      0.52561237	      1.00000000	      1.00000000	      1.00000000	      0.01000000
      0.52571637	      1.00000000	      1.00000000	      1.00000000	      0.01000000
      0.52582037	      1.00000000	      1.00000000	      1.00000000	      0.01000000
      0.52592437	      1.00000000	      1.00000000	      1.00000000	      0.01000000
      0.52602837	      1.00000000	      1.00000000	      1.00000000	      0.01000000
      0.52613237	      1.00000000	      1.00000000	      1.00000000	      0.01000000
      0.52623637	      1.00000000	      1.00000000	      1.00000000	      0.01000000
      0.52634036	      1.00000000	      1.00000000	      1.00000000	      0.01000000
      0.52644436	      1.00000000	      1.00000000	      1.00000000	      0.01000000
      0.52654836	      1.00000000	      1.00000000	      1.00000000	      0.01000000
      0.52665236	      1.00000000	      1.00000000	      1.00000000	      0.01000000
      0.52675636	      1.00000000	      1.00000000	      1.00000000	      0.01000000
      0.52684888	      1.00000000	      1.00000000	      1.00000000	      0.01000000
      0.52694139	      1.00000000	      1.00000000	      1.00000000	      0.01000000
      0.52705574	      1.00000000	      1.00000000	      1.00000000	      0.01000000
      0.52717009	      1.00000000	      1.00000000	      1.00000000	      0.01000000
      0.52726377	      1.00000000	      1.00000000	      1.00000000	      0.01000000
      0.52735746	      1.00000000	      1.00000000	      1.00000000	      0.01000000
      0.52747280	      1.00000000	      1.00000000	      1.00000000	      0.01000000
      0.52758815	      1.00000000	      1.00000000	      1.00000000	      0.01000000
      0.52767767	      1.00000000	      1.00000000	      1.00000000	      0.01000000
      0.52776718	      1.00000000	      1.00000000	      1.00000000	      0.01000000
      0.52788805	      1.00000000	      1.00000000	      1.00000000	      0.01000000
      0.52800892	      1.00000000	      1.00000000	      1.00000000	      0.01000000
      0.52809451	      1.00000000	      1.00000000	      1.00000000	      0.01000000
      0.52818011	      1.00000000	      1.00000000	      1.00000000	      0.01000000
      0.52830866	      1.00000000	      1.00000000	      1.00000000	      0.01000000
      0.52841547	      1.00000000	      1.00000000	      1.00000000	      0.01000000
      0.52852227	      1.00000000	      1.00000000	      1.00000000	      0.01000000
      0.52862907	      1.00000000	      1.00000000	      1.00000000	      0.01000000
      0.52873588	      1.00000000	      1.00000000	      1.00000000	      0.01000000
      0.52882692	      1.00000000	      1.00000000	      1.00000000	      0.01000000
      0.52891796	      1.00000000	      1.00000000	      1.00000000	      0.01000000
      0.52903339	      1.00000000	      1.00000000	      1.00000000	      0.01000000
      0.52914881	      1.00000000	      1.00000000	      1.00000000	      0.01000000
      0.52924000	      1.00000000	      1.00000000	      1.00000000	      0.01000000
      0.52933118	      1.00000000	      1.00000000	      1.00000000	      0.01000000
      0.52944840	      1.00000000	      1.00000000	      1.00000000	      0.01000000
      0.52956561	      1.00000000	      1.00000000	      1.00000000	      0.01000000
      0.52965282	      1.00000000	      1.00000000	      1.00000000	      0.01000000
      0.52974003	      1.00000000	      1.00000000	      1.00000000	      0.01000000
      0.52986325	      1.00000000	      1.00000000	      1.00000000	      0.01000000
      0.52996923	      1.00000000	      1.00000000	      1.00000000	      0.01000000
      0.53007522	      1.00000000	      1.00000000	      1.00000000	      0.01000000
      0.53018120	      1.00000000	      1.00000000	      1.00000000	      0.01000000
      0.53028719	      1.00000000	      1.00000000	      1.00000000	      0.01000000
      0.53037761	      1.00000000	      1.00000000	      1.00000000	      0.01000000
      0.53046804	      1.00000000	      1.00000000	      1.00000000	      0.01000000
      0.53058309	      1.00000000	      1.00000000	      1.00000000	      0.01000000
      0.53069813	      1.00000000	      1.00000000	      1.00000000	      0.01000000
      0.53078854	      1.00000000	      1.00000000	      1.00000000	      0.01000000
      0.53087895	      1.00000000	      1.00000000	      1.00000000	      0.01000000
      0.53099611	      1.00000000	      1.00000000	      1.00000000	      0.01000000
      0.53111326	      1.00000000	      1.00000000	      1.00000000	      0.01000000
      0.53119945	      1.00000000	      1.00000000	      1.00000000	      0.01000000
      0.53128564	      1.00000000	      1.00000000	      1.00000000	      0.01000000
      0.53140939	      1.00000000	      1.00000000	      1.00000000	      0.01000000
      0.53151494	      1.00000000	      1.00000000	      1.00000000	      0.01000000
      0.53162049	      1.00000000	      1.00000000	      1.00000000	      0.01000000
      0.53172604	      1.00000000	      1.00000000	      1.00000000	      0.01000000
      0.53183159	      1.00000000	      1.00000000	      1.00000000	      0.01000000
      0.53192141	      1.00000000	      1.00000000	      1.00000000	      0.01000000
      0.53201124	      1.00000000	      1.00000000	      1.00000000	      0.01000000
      0.53212590	      1.00000000	      1.00000000	      1.00000000	      0.01000000
      0.53224057	      1.00000000	      1.00000000	      1.00000000	      0.01000000
      0.53233038	      1.00000000	      1.00000000	      1.00000000	      0.01000000
      0.53242018	      1.00000000	      1.00000000	      1.00000000	      0.01000000
      0.53253701	      1.00000000	      1.00000000	      1.00000000	      0.01000000
      0.53265384	      1.00000000	      1.00000000	      1.00000000	      0.01000000
      0.53273933	      1.00000000	      1.00000000	      1.00000000	      0.01000000
      0.53282482	      1.00000000	      1.00000000	      1.00000000	      0.01000000
      0.53294854	      1.00000000	      1.00000000	      1.00000000	      0.01000000
      0.53305356	      1.00000000	      1.00000000	      1.00000000	      0.01000000
      0.53315857	      1.00000000	      1.00000000	      1.00000000	      0.01000000
      0.53326359	      1.00000000	      1.00000000	      1.00000000	      0.01000000
      0.53336860	      1.00000000	      1.00000000	      1.00000000	      0.01000000
      0.53345814	      1.00000000	      1.00000000	      1.00000000	      0.01000000
      0.53354768	      1.00000000	      1.00000000	      1.00000000	      0.01000000
      0.53366147	      1.00000000	      1.00000000	      1.00000000	      0.01000000
      0.53377526	      1.00000000	      1.00000000	      1.00000000	      0.01000000
      0.53386504	      1.00000000	      1.00000000	      1.00000000	      0.01000000
      0.53395482	      1.00000000	      1.00000000	      1.00000000	      0.01000000
      0.53407031	      1.00000000	      1.00000000	      1.00000000	      0.01000000
      0.53418580	      1.00000000	      1.00000000	      1.00000000	      0.01000000
      0.53427170	      1.00000000	      1.00000000	      1.00000000	      0.01000000
      0.53435760	      1.00000000	      1.00000000	      1.00000000	      0.01000000
      0.53447891	      1.00000000	      1.00000000	      1.00000000	      0.01000000
      0.53458339	      1.00000000	      1.00000000	      1.00000000	      0.01000000
      0.53468788	      1.00000000	      1.00000000	      1.00000000	      0.01000000
      0.53479237	      1.00000000	      1.00000000	      1.00000000	      0.01000000
      0.53489686	      1.00000000	      1.00000000	      1.00000000	      0.01000000
      0.53498556	      1.00000000	      1.00000000	      1.00000000	      0.01000000
      0.53507426	      1.00000000	      1.00000000	      1.00000000	      0.01000000
      0.53518821	      1.00000000	      1.00000000	      1.00000000	      0.01000000
      0.53530216	      1.00000000	      1.00000000	      1.00000000	      0.01000000
      0.53539058	      1.00000000	      1.00000000	      1.00000000	      0.01000000
      0.53547901	      1.00000000	      1.00000000	      1.00000000	      0.01000000
      0.53559559	      1.00000000	      1.00000000	      1.00000000	      0.01000000
      0.53571218	      1.00000000	      1.00000000	      1.00000000	      0.01000000
      0.53579594	      1.00000000	      1.00000000	      1.00000000	      0.01000000
      0.53587970	      1.00000000	      1.00000000	      1.00000000	      0.01000000
      0.53600420	      1.00000000	      1.00000000	      1.00000000	      0.01000000
      0.53610826	      1.00000000	      1.00000000	      1.00000000	      0.01000000
      0.53621231	      1.00000000	      1.00000000	      1.00000000	      0.01000000
      0.53631637	      1.00000000	      1.00000000	      1.00000000	      0.01000000
      0.53642043	      1.00000000	      1.00000000	      1.00000000	      0.01000000
      0.53650936	      1.00000000	      1.00000000	      1.00000000	      0.01000000
      0.53659830	      1.00000000	      1.00000000	      1.00000000	      0.01000000
      0.53671056	      1.00000000	      1.00000000	      1.00000000	      0.01000000
      0.53682283	      1.00000000	      1.00000000	      1.00000000	      0.01000000
      0.53691224	      1.00000000	      1.00000000	      1.00000000	      0.01000000
      0.53700166	      1.00000000	      1.00000000	      1.00000000	      0.01000000
      0.53711517	      1.00000000	      1.00000000	      1.00000000	      0.01000000
      0.53722869	      1.00000000	      1.00000000	      1.00000000	      0.01000000
      0.53731464	      1.00000000	      1.00000000	      1.00000000	      0.01000000
      0.53740059	      1.00000000	      1.00000000	      1.00000000	      0.01000000
      0.53751900	      1.00000000	      1.00000000	      1.00000000	      0.01000000
      0.53763741	      1.00000000	      1.00000000	      1.00000000	      0.01000000
      0.53772010	      1.00000000	      1.00000000	      1.00000000	      0.01000000
      0.53780279	      1.00000000	      1.00000000	      1.00000000	      0.01000000
      0.53792776	      1.00000000	      1.00000000	      1.00000000	      0.01000000
      0.53803225	      1.00000000	      1.00000000	      1.00000000	      0.01000000
      0.53813673	      1.00000000	      1.00000000	      1.00000000	      0.01000000
      0.53824122	      1.00000000	      1.00000000	      1.00000000	      0.01000000
      0.53833278	      1.00000000	      1.00000000	      1.00000000	      0.01000000
      0.53842434	      1.00000000	      1.00000000	      1.00000000	      0.01000000
      0.53851590	      1.00000000	      1.00000000	      1.00000000	      0.01000000
      0.53863985	      1.00000000	      1.00000000	      1.00000000	      0.01000000
      0.53873283	      1.00000000	      1.00000000	      1.00000000	      0.01000000
      0.53882580	      1.00000000	      1.00000000	      1.00000000	      0.01000000
      0.53891878	      1.00000000	      1.00000000	      1.00000000	      0.01000000
      0.53904248	      1.00000000	      1.00000000	      1.00000000	      0.01000000
      0.53913322	      1.00000000	      1.00000000	      1.00000000	      0.01000000
      0.53922395	      1.00000000	      1.00000000	      1.00000000	      0.01000000
      0.53933712	      1.00000000	      1.00000000	      1.00000000	      0.01000000
      0.53943800	      1.00000000	      1.00000000	      1.00000000	      0.01000000
      0.53953888	      1.00000000	      1.00000000	      1.00000000	      0.01000000
      0.53963976	      1.00000000	      1.00000000	      1.00000000	      0.01000000
      0.53974064	      1.00000000	      1.00000000	      1.00000000	      0.01000000
      0.53984153	      1.00000000	      1.00000000	      1.00000000	      0.01000000
      0.53993064	      1.00000000	      1.00000000	      1.00000000	      0.01000000
      0.54001976	      1.00000000	      1.00000000	      1.00000000	      0.01000000
      0.54012878	      1.00000000	      1.00000000	      1.00000000	      0.01000000
      0.54023780	      1.00000000	      1.00000000	      1.00000000	      0.01000000
      0.54032856	      1.00000000	      1.00000000	      1.00000000	      0.01000000
      0.54041933	      1.00000000	      1.00000000	      1.00000000	      0.01000000
      0.54052826	      1.00000000	      1.00000000	      1.00000000	      0.01000000
      0.54063718	      1.00000000	      1.00000000	      1.00000000	      0.01000000
      0.54072516	      1.00000000	      1.00000000	      1.00000000	      0.01000000
      0.54081314	      1.00000000	      1.00000000	      1.00000000	      0.01000000
      0.54092519	      1.00000000	      1.00000000	      1.00000000	      0.01000000
      0.54103725	      1.00000000	      1.00000000	      1.00000000	      0.01000000
      0.54112321	      1.00000000	      1.00000000	      1.00000000	      0.01000000
      0.54120917	      1.00000000	      1.00000000	      1.00000000	      0.01000000
      0.54132452	      1.00000000	      1.00000000	      1.00000000	      0.01000000
      0.54143987	      1.00000000	      1.00000000	      1.00000000	      0.01000000
      0.54152294	      1.00000000	      1.00000000	      1.00000000	      0.01000000
      0.54160601	      1.00000000	      1.00000000	      1.00000000	      0.01000000
      0.54172648	      1.00000000	      1.00000000	      1.00000000	      0.01000000
      0.54182946	      1.00000000	      1.00000000	      1.00000000	      0.01000000
      0.54193244	      1.00000000	      1.00000000	      1.00000000	      0.01000000
      0.54203542	      1.00000000	      1.00000000	      1.00000000	      0.01000000
      0.54212608	      1.00000000	      1.00000000	      1.00000000	      0.01000000
      0.54221675	      1.00000000	      1.00000000	      1.00000000	      0.01000000
      0.54230742	      1.00000000	      1.00000000	      1.00000000	      0.01000000
      0.54242940	      1.00000000	      1.00000000	      1.00000000	      0.01000000
      0.54252122	      1.00000000	      1.00000000	      1.00000000	      0.01000000
      0.54261304	      1.00000000	      1.00000000	      1.00000000	      0.01000000
      0.54270485	      1.00000000	      1.00000000	      1.00000000	      0.01000000
      0.54282745	      1.00000000	      1.00000000	      1.00000000	      0.01000000
      0.54291694	      1.00000000	      1.00000000	      1.00000000	      0.01000000
      0.54300644	      1.00000000	      1.00000000	      1.00000000	      0.01000000
      0.54311851	      1.00000000	      1.00000000	      1.00000000	      0.01000000
      0.54321863	      1.00000000	      1.00000000	      1.00000000	      0.01000000
      0.54331874	      1.00000000	      1.00000000	      1.00000000	      0.01000000
      0.54341886	      1.00000000	      1.00000000	      1.00000000	      0.01000000
      0.54351898	      1.00000000	      1.00000000	      1.00000000	      0.01000000
      0.54360803	      1.00000000	      1.00000000	      1.00000000	      0.01000000
      0.54369707	      1.00000000	      1.00000000	      1.00000000	      0.01000000
      0.54380451	      1.00000000	      1.00000000	      1.00000000	      0.01000000
      0.54391195	      1.00000000	      1.00000000	      1.00000000	      0.01000000
      0.54400041	      1.00000000	      1.00000000	      1.00000000	      0.01000000
      0.54408887	      1.00000000	      1.00000000	      1.00000000	      0.01000000
      0.54419876	      1.00000000	      1.00000000	      1.00000000	      0.01000000
      0.54430866	      1.00000000	      1.00000000	      1.00000000	      0.01000000
      0.54439290	      1.00000000	      1.00000000	      1.00000000	      0.01000000
      0.54447715	      1.00000000	      1.00000000	      1.00000000	      0.01000000
      0.54459335	      1.00000000	      1.00000000	      1.00000000	      0.01000000
      0.54469744	      1.00000000	      1.00000000	      1.00000000	      0.01000000
      0.54480154	      1.00000000	      1.00000000	      1.00000000	      0.01000000
      0.54488838	      1.00000000	      1.00000000	      1.00000000	      0.01000000
      0.54497522	      1.00000000	      1.00000000	      1.00000000	      0.01000000
      0.54508494	      1.00000000	      1.00000000	      1.00000000	      0.01000000
      0.54519465	      1.00000000	      1.00000000	      1.00000000	      0.01000000
      0.54528158	      1.00000000	      1.00000000	      1.00000000	      0.01000000
      0.54536852	      1.00000000	      1.00000000	      1.00000000	      0.01000000
      0.54547930	      1.00000000	      1.00000000	      1.00000000	      0.01000000
      0.54559009	      1.00000000	      1.00000000	      1.00000000	      0.01000000
      0.54567454	      1.00000000	      1.00000000	      1.00000000	      0.01000000
      0.54575899	      1.00000000	      1.00000000	      1.00000000	      0.01000000
      0.54587320	      1.00000000	      1.00000000	      1.00000000	      0.01000000
      0.54598741	      1.00000000	      1.00000000	      1.00000000	      0.01000000
      0.54606963	      1.00000000	      1.00000000	      1.00000000	      0.01000000
      0.54615186	      1.00000000	      1.00000000	      1.00000000	      0.01000000
      0.54627017	      1.00000000	      1.00000000	      1.00000000	      0.01000000
      0.54637198	      1.00000000	      1.00000000	      1.00000000	      0.01000000
      0.54647380	      1.00000000	      1.00000000	      1.00000000	      0.01000000
      0.54657562	      1.00000000	      1.00000000	      1.00000000	      0.01000000
      0.54666448	      1.00000000	      1.00000000	      1.00000000	      0.01000000
      0.54675334	      1.00000000	      1.00000000	      1.00000000	      0.01000000
      0.54684220	      1.00000000	      1.00000000	      1.00000000	      0.01000000
      0.54696506	      1.00000000	      1.00000000	      1.00000000	      0.01000000
      0.54705483	      1.00000000	      1.00000000	      1.00000000	      0.01000000
      0.54714461	      1.00000000	      1.00000000	      1.00000000	      0.01000000
      0.54725398	      1.00000000	      1.00000000	      1.00000000	      0.01000000
      0.54735175	      1.00000000	      1.00000000	      1.00000000	      0.01000000
      0.54744951	      1.00000000	      1.00000000	      1.00000000	      0.01000000
      0.54754728	      1.00000000	      1.00000000	      1.00000000	      0.01000000
      0.54764504	      1.00000000	      1.00000000	      1.00000000	      0.01000000
      0.54774280	      1.00000000	      1.00000000	      1.00000000	      0.01000000
      0.54784057	      1.00000000	      1.00000000	      1.00000000	      0.01000000
      0.54793833	      1.00000000	      1.00000000	      1.00000000	      0.01000000
      0.54803610	      1.00000000	      1.00000000	      1.00000000	      0.01000000
      0.54812289	      1.00000000	      1.00000000	      1.00000000	      0.01000000
      0.54820968	      1.00000000	      1.00000000	      1.00000000	      0.01000000
      0.54831696	      1.00000000	      1.00000000	      1.00000000	      0.01000000
      0.54842424	      1.00000000	      1.00000000	      1.00000000	      0.01000000
      0.54851067	      1.00000000	      1.00000000	      1.00000000	      0.01000000
      0.54859710	      1.00000000	      1.00000000	      1.00000000	      0.01000000
      0.54870723	      1.00000000	      1.00000000	      1.00000000	      0.01000000
      0.54881736	      1.00000000	      1.00000000	      1.00000000	      0.01000000
      0.54889870	      1.00000000	      1.00000000	      1.00000000	      0.01000000
      0.54898005	      1.00000000	      1.00000000	      1.00000000	      0.01000000
      0.54909850	      1.00000000	      1.00000000	      1.00000000	      0.01000000
      0.54920174	      1.00000000	      1.00000000	      1.00000000	      0.01000000
      0.54930498	      1.00000000	      1.00000000	      1.00000000	      0.01000000
      0.54939046	      1.00000000	      1.00000000	      1.00000000	      0.01000000
      0.54947593	      1.00000000	      1.00000000	      1.00000000	      0.01000000
      0.54958455	      1.00000000	      1.00000000	      1.00000000	      0.01000000
      0.54969316	      1.00000000	      1.00000000	      1.00000000	      0.01000000
      0.54977914	      1.00000000	      1.00000000	      1.00000000	      0.01000000
      0.54986511	      1.00000000	      1.00000000	      1.00000000	      0.01000000
      0.54997421	      1.00000000	      1.00000000	      1.00000000	      0.01000000
      0.55008331	      1.00000000	      1.00000000	      1.00000000	      0.01000000
      0.55016722	      1.00000000	      1.00000000	      1.00000000	      0.01000000
      0.55025114	      1.00000000	      1.00000000	      1.00000000	      0.01000000
      0.55036289	      1.00000000	      1.00000000	      1.00000000	      0.01000000
      0.55047464	      1.00000000	      1.00000000	      1.00000000	      0.01000000
      0.55055695	      1.00000000	      1.00000000	      1.00000000	      0.01000000
      0.55063927	      1.00000000	      1.00000000	      1.00000000	      0.01000000
      0.55075380	      1.00000000	      1.00000000	      1.00000000	      0.01000000
      0.55085406	      1.00000000	      1.00000000	      1.00000000	      0.01000000
      0.55095431	      1.00000000	      1.00000000	      1.00000000	      0.01000000
      0.55105457	      1.00000000	      1.00000000	      1.00000000	      0.01000000
      0.55114269	      1.00000000	      1.00000000	      1.00000000	      0.01000000
      0.55123081	      1.00000000	      1.00000000	      1.00000000	      0.01000000
      0.55131893	      1.00000000	      1.00000000	      1.00000000	      0.01000000
      0.55143894	      1.00000000	      1.00000000	      1.00000000	      0.01000000
      0.55152760	      1.00000000	      1.00000000	      1.00000000	      0.01000000
      0.55161625	      1.00000000	      1.00000000	      1.00000000	      0.01000000
      0.55172382	      1.00000000	      1.00000000	      1.00000000	      0.01000000
      0.55183139	      1.00000000	      1.00000000	      1.00000000	      0.01000000
      0.55191224	      1.00000000	      1.00000000	      1.00000000	      0.01000000
      0.55199310	      1.00000000	      1.00000000	      1.00000000	      0.01000000
      0.55210803	      1.00000000	      1.00000000	      1.00000000	      0.01000000
      0.55220944	      1.00000000	      1.00000000	      1.00000000	      0.01000000
      0.55231084	      1.00000000	      1.00000000	      1.00000000	      0.01000000
      0.55241224	      1.00000000	      1.00000000	      1.00000000	      0.01000000
      0.55249573	      1.00000000	      1.00000000	      1.00000000	      0.01000000
      0.55257922	      1.00000000	      1.00000000	      1.00000000	      0.01000000
      0.55268822	      1.00000000	      1.00000000	      1.00000000	      0.01000000
      0.55279723	      1.00000000	      1.00000000	      1.00000000	      0.01000000
      0.55288244	      1.00000000	      1.00000000	      1.00000000	      0.01000000
      0.55296765	      1.00000000	      1.00000000	      1.00000000	      0.01000000
      0.55307608	      1.00000000	      1.00000000	      1.00000000	      0.01000000
      0.55318451	      1.00000000	      1.00000000	      1.00000000	      0.01000000
      0.55326753	      1.00000000	      1.00000000	      1.00000000	      0.01000000
      0.55335055	      1.00000000	      1.00000000	      1.00000000	      0.01000000
      0.55346156	      1.00000000	      1.00000000	      1.00000000	      0.01000000
      0.55357257	      1.00000000	      1.00000000	      1.00000000	      0.01000000
      0.55365441	      1.00000000	      1.00000000	      1.00000000	      0.01000000
      0.55373625	      1.00000000	      1.00000000	      1.00000000	      0.01000000
      0.55384939	      1.00000000	      1.00000000	      1.00000000	      0.01000000
      0.55394887	      1.00000000	      1.00000000	      1.00000000	      0.01000000
      0.55404835	      1.00000000	      1.00000000	      1.00000000	      0.01000000
      0.55414783	      1.00000000	      1.00000000	      1.00000000	      0.01000000
      0.55423502	      1.00000000	      1.00000000	      1.00000000	      0.01000000
      0.55432222	      1.00000000	      1.00000000	      1.00000000	      0.01000000
      0.55440942	      1.00000000	      1.00000000	      1.00000000	      0.01000000
      0.55452929	      1.00000000	      1.00000000	      1.00000000	      0.01000000
      0.55461677	      1.00000000	      1.00000000	      1.00000000	      0.01000000
      0.55470426	      1.00000000	      1.00000000	      1.00000000	      0.01000000
      0.55481150	      1.00000000	      1.00000000	      1.00000000	      0.01000000
      0.55491874	      1.00000000	      1.00000000	      1.00000000	      0.01000000
      0.55499872	      1.00000000	      1.00000000	      1.00000000	      0.01000000
      0.55507870	      1.00000000	      1.00000000	      1.00000000	      0.01000000
      0.55519304	      1.00000000	      1.00000000	      1.00000000	      0.01000000
      0.55529399	      1.00000000	      1.00000000	      1.00000000	      0.01000000
      0.55539495	      1.00000000	      1.00000000	      1.00000000	      0.01000000
      0.55548540	      1.00000000	      1.00000000	      1.00000000	      0.01000000
      0.55557584	      1.00000000	      1.00000000	      1.00000000	      0.01000000
      0.55566628	      1.00000000	      1.00000000	      1.00000000	      0.01000000
      0.55575672	      1.00000000	      1.00000000	      1.00000000	      0.01000000
      0.55587355	      1.00000000	      1.00000000	      1.00000000	      0.01000000
      0.55595758	      1.00000000	      1.00000000	      1.00000000	      0.01000000
      0.55604162	      1.00000000	      1.00000000	      1.00000000	      0.01000000
      0.55615171	      1.00000000	      1.00000000	      1.00000000	      0.01000000
      0.55626179	      1.00000000	      1.00000000	      1.00000000	      0.01000000
      0.55634088	      1.00000000	      1.00000000	      1.00000000	      0.01000000
      0.55641997	      1.00000000	      1.00000000	      1.00000000	      0.01000000
      0.55653571	      1.00000000	      1.00000000	      1.00000000	      0.01000000
      0.55663662	      1.00000000	      1.00000000	      1.00000000	      0.01000000
      0.55673752	      1.00000000	      1.00000000	      1.00000000	      0.01000000
      0.55682778	      1.00000000	      1.00000000	      1.00000000	      0.01000000
      0.55691804	      1.00000000	      1.00000000	      1.00000000	      0.01000000
      0.55700829	      1.00000000	      1.00000000	      1.00000000	      0.01000000
      0.55709855	      1.00000000	      1.00000000	      1.00000000	      0.01000000
      0.55721440	      1.00000000	      1.00000000	      1.00000000	      0.01000000
      0.55729827	      1.00000000	      1.00000000	      1.00000000	      0.01000000
      0.55738215	      1.00000000	      1.00000000	      1.00000000	      0.01000000
      0.55749151	      1.00000000	      1.00000000	      1.00000000	      0.01000000
      0.55760086	      1.00000000	      1.00000000	      1.00000000	      0.01000000
      0.55768010	      1.00000000	      1.00000000	      1.00000000	      0.01000000
      0.55775933	      1.00000000	      1.00000000	      1.00000000	      0.01000000
      0.55787381	      1.00000000	      1.00000000	      1.00000000	      0.01000000
      0.55797411	      1.00000000	      1.00000000	      1.00000000	      0.01000000
      0.55807441	      1.00000000	      1.00000000	      1.00000000	      0.01000000
      0.55816455	      1.00000000	      1.00000000	      1.00000000	      0.01000000
      0.55825468	      1.00000000	      1.00000000	      1.00000000	      0.01000000
      0.55834482	      1.00000000	      1.00000000	      1.00000000	      0.01000000
      0.55843496	      1.00000000	      1.00000000	      1.00000000	      0.01000000
      0.55854934	      1.00000000	      1.00000000	      1.00000000	      0.01000000
      0.55863330	      1.00000000	      1.00000000	      1.00000000	      0.01000000
      0.55871726	      1.00000000	      1.00000000	      1.00000000	      0.01000000
      0.55882548	      1.00000000	      1.00000000	      1.00000000	      0.01000000
      0.55893370	      1.00000000	      1.00000000	      1.00000000	      0.01000000
      0.55901338	      1.00000000	      1.00000000	      1.00000000	      0.01000000
      0.55909306	      1.00000000	      1.00000000	      1.00000000	      0.01000000
      0.55920574	      1.00000000	      1.00000000	      1.00000000	      0.01000000
      0.55930521	      1.00000000	      1.00000000	      1.00000000	      0.01000000
      0.55940469	      1.00000000	      1.00000000	      1.00000000	      0.01000000
      0.55950417	      1.00000000	      1.00000000	      1.00000000	      0.01000000
      0.55958652	      1.00000000	      1.00000000	      1.00000000	      0.01000000
      0.55966887	      1.00000000	      1.00000000	      1.00000000	      0.01000000
      0.55977511	      1.00000000	      1.00000000	      1.00000000	      0.01000000
      0.55988136	      1.00000000	      1.00000000	      1.00000000	      0.01000000
      0.55996608	      1.00000000	      1.00000000	      1.00000000	      0.01000000
      0.56005080	      1.00000000	      1.00000000	      1.00000000	      0.01000000
      0.56015554	      1.00000000	      1.00000000	      1.00000000	      0.01000000
      0.56026029	      1.00000000	      1.00000000	      1.00000000	      0.01000000
      0.56034345	      1.00000000	      1.00000000	      1.00000000	      0.01000000
      0.56042660	      1.00000000	      1.00000000	      1.00000000	      0.01000000
      0.56053274	      1.00000000	      1.00000000	      1.00000000	      0.01000000
      0.56063888	      1.00000000	      1.00000000	      1.00000000	      0.01000000
      0.56072169	      1.00000000	      1.00000000	      1.00000000	      0.01000000
      0.56080449	      1.00000000	      1.00000000	      1.00000000	      0.01000000
      0.56091124	      1.00000000	      1.00000000	      1.00000000	      0.01000000
      0.56101800	      1.00000000	      1.00000000	      1.00000000	      0.01000000
      0.56109995	      1.00000000	      1.00000000	      1.00000000	      0.01000000
      0.56118191	      1.00000000	      1.00000000	      1.00000000	      0.01000000
      0.56128976	      1.00000000	      1.00000000	      1.00000000	      0.01000000
      0.56139761	      1.00000000	      1.00000000	      1.00000000	      0.01000000
      0.56147876	      1.00000000	      1.00000000	      1.00000000	      0.01000000
      0.56155991	      1.00000000	      1.00000000	      1.00000000	      0.01000000
      0.56166896	      1.00000000	      1.00000000	      1.00000000	      0.01000000
      0.56176626	      1.00000000	      1.00000000	      1.00000000	      0.01000000
      0.56186355	      1.00000000	      1.00000000	      1.00000000	      0.01000000
      0.56196084	      1.00000000	      1.00000000	      1.00000000	      0.01000000
      0.56204657	      1.00000000	      1.00000000	      1.00000000	      0.01000000
      0.56213230	      1.00000000	      1.00000000	      1.00000000	      0.01000000
      0.56221803	      1.00000000	      1.00000000	      1.00000000	      0.01000000
      0.56233465	      1.00000000	      1.00000000	      1.00000000	      0.01000000
      0.56242035	      1.00000000	      1.00000000	      1.00000000	      0.01000000
      0.56250606	      1.00000000	      1.00000000	      1.00000000	      0.01000000
      0.56261091	      1.00000000	      1.00000000	      1.00000000	      0.01000000
      0.56271576	      1.00000000	      1.00000000	      1.00000000	      0.01000000
      0.56279493	      1.00000000	      1.00000000	      1.00000000	      0.01000000
      0.56287410	      1.00000000	      1.00000000	      1.00000000	      0.01000000
      0.56298473	      1.00000000	      1.00000000	      1.00000000	      0.01000000
      0.56308342	      1.00000000	      1.00000000	      1.00000000	      0.01000000
      0.56318210	      1.00000000	      1.00000000	      1.00000000	      0.01000000
      0.56327091	      1.00000000	      1.00000000	      1.00000000	      0.01000000
      0.56335972	      1.00000000	      1.00000000	      1.00000000	      0.01000000
      0.56344853	      1.00000000	      1.00000000	      1.00000000	      0.01000000
      0.56353734	      1.00000000	      1.00000000	      1.00000000	      0.01000000
      0.56365128	      1.00000000	      1.00000000	      1.00000000	      0.01000000
      0.56373381	      1.00000000	      1.00000000	      1.00000000	      0.01000000
      0.56381633	      1.00000000	      1.00000000	      1.00000000	      0.01000000
      0.56392390	      1.00000000	      1.00000000	      1.00000000	      0.01000000
      0.56403148	      1.00000000	      1.00000000	      1.00000000	      0.01000000
      0.56410963	      1.00000000	      1.00000000	      1.00000000	      0.01000000
      0.56418779	      1.00000000	      1.00000000	      1.00000000	      0.01000000
      0.56430011	      1.00000000	      1.00000000	      1.00000000	      0.01000000
      0.56439874	      1.00000000	      1.00000000	      1.00000000	      0.01000000
      0.56449736	      1.00000000	      1.00000000	      1.00000000	      0.01000000
      0.56459598	      1.00000000	      1.00000000	      1.00000000	      0.01000000
      0.56467650	      1.00000000	      1.00000000	      1.00000000	      0.01000000
      0.56475701	      1.00000000	      1.00000000	      1.00000000	      0.01000000
      0.56486320	      1.00000000	      1.00000000	      1.00000000	      0.01000000
      0.56496080	      1.00000000	      1.00000000	      1.00000000	      0.01000000
      0.56505841	      1.00000000	      1.00000000	      1.00000000	      0.01000000
      0.56515601	      1.00000000	      1.00000000	      1.00000000	      0.01000000
      0.56523704	      1.00000000	      1.00000000	      1.00000000	      0.01000000
      0.56531807	      1.00000000	      1.00000000	      1.00000000	      0.01000000
      0.56542306	      1.00000000	      1.00000000	      1.00000000	      0.01000000
      0.56552805	      1.00000000	      1.00000000	      1.00000000	      0.01000000
      0.56561147	      1.00000000	      1.00000000	      1.00000000	      0.01000000
      0.56569490	      1.00000000	      1.00000000	      1.00000000	      0.01000000
      0.56579853	      1.00000000	      1.00000000	      1.00000000	      0.01000000
      0.56590216	      1.00000000	      1.00000000	      1.00000000	      0.01000000
      0.56598372	      1.00000000	      1.00000000	      1.00000000	      0.01000000
      0.56606527	      1.00000000	      1.00000000	      1.00000000	      0.01000000
      0.56617080	      1.00000000	      1.00000000	      1.00000000	      0.01000000
      0.56627633	      1.00000000	      1.00000000	      1.00000000	      0.01000000
      0.56635715	      1.00000000	      1.00000000	      1.00000000	      0.01000000
      0.56643797	      1.00000000	      1.00000000	      1.00000000	      0.01000000
      0.56654483	      1.00000000	      1.00000000	      1.00000000	      0.01000000
      0.56665168	      1.00000000	      1.00000000	      1.00000000	      0.01000000
      0.56673110	      1.00000000	      1.00000000	      1.00000000	      0.01000000
      0.56681051	      1.00000000	      1.00000000	      1.00000000	      0.01000000
      0.56691958	      1.00000000	      1.00000000	      1.00000000	      0.01000000
      0.56701579	      1.00000000	      1.00000000	      1.00000000	      0.01000000
      0.56711199	      1.00000000	      1.00000000	      1.00000000	      0.01000000
      0.56720820	      1.00000000	      1.00000000	      1.00000000	      0.01000000
      0.56729268	      1.00000000	      1.00000000	      1.00000000	      0.01000000
      0.56737716	      1.00000000	      1.00000000	      1.00000000	      0.01000000
      0.56746165	      1.00000000	      1.00000000	      1.00000000	      0.01000000
      0.56757731	      1.00000000	      1.00000000	      1.00000000	      0.01000000
      0.56766235	      1.00000000	      1.00000000	      1.00000000	      0.01000000
      0.56774739	      1.00000000	      1.00000000	      1.00000000	      0.01000000
      0.56785091	      1.00000000	      1.00000000	      1.00000000	      0.01000000
      0.56794407	      1.00000000	      1.00000000	      1.00000000	      0.01000000
      0.56803723	      1.00000000	      1.00000000	      1.00000000	      0.01000000
      0.56813040	      1.00000000	      1.00000000	      1.00000000	      0.01000000
      0.56822356	      1.00000000	      1.00000000	      1.00000000	      0.01000000
      0.56831672	      1.00000000	      1.00000000	      1.00000000	      0.01000000
      0.56840988	      1.00000000	      1.00000000	      1.00000000	      0.01000000
      0.56849228	      1.00000000	      1.00000000	      1.00000000	      0.01000000
      0.56857468	      1.00000000	      1.00000000	      1.00000000	      0.01000000
      0.56867660	      1.00000000	      1.00000000	      1.00000000	      0.01000000
      0.56877853	      1.00000000	      1.00000000	      1.00000000	      0.01000000
      0.56886055	      1.00000000	      1.00000000	      1.00000000	      0.01000000
      0.56894258	      1.00000000	      1.00000000	      1.00000000	      0.01000000
      0.56904714	      1.00000000	      1.00000000	      1.00000000	      0.01000000
      0.56915170	      1.00000000	      1.00000000	      1.00000000	      0.01000000
      0.56922926	      1.00000000	      1.00000000	      1.00000000	      0.01000000
      0.56930682	      1.00000000	      1.00000000	      1.00000000	      0.01000000
      0.56941854	      1.00000000	      1.00000000	      1.00000000	      0.01000000
      0.56951714	      1.00000000	      1.00000000	      1.00000000	      0.01000000
      0.56961575	      1.00000000	      1.00000000	      1.00000000	      0.01000000
      0.56969586	      1.00000000	      1.00000000	      1.00000000	      0.01000000
      0.56977596	      1.00000000	      1.00000000	      1.00000000	      0.01000000
      0.56988109	      1.00000000	      1.00000000	      1.00000000	      0.01000000
      0.56998622	      1.00000000	      1.00000000	      1.00000000	      0.01000000
      0.57006590	      1.00000000	      1.00000000	      1.00000000	      0.01000000
      0.57014558	      1.00000000	      1.00000000	      1.00000000	      0.01000000
      0.57025293	      1.00000000	      1.00000000	      1.00000000	      0.01000000
      0.57036028	      1.00000000	      1.00000000	      1.00000000	      0.01000000
      0.57043650	      1.00000000	      1.00000000	      1.00000000	      0.01000000
      0.57051272	      1.00000000	      1.00000000	      1.00000000	      0.01000000
      0.57062626	      1.00000000	      1.00000000	      1.00000000	      0.01000000
      0.57072174	      1.00000000	      1.00000000	      1.00000000	      0.01000000
      0.57081722	      1.00000000	      1.00000000	      1.00000000	      0.01000000
      0.57091271	      1.00000000	      1.00000000	      1.00000000	      0.01000000
      0.57099725	      1.00000000	      1.00000000	      1.00000000	      0.01000000
      0.57108178	      1.00000000	      1.00000000	      1.00000000	      0.01000000
      0.57116632	      1.00000000	      1.00000000	      1.00000000	      0.01000000
      0.57127774	      1.00000000	      1.00000000	      1.00000000	      0.01000000
      0.57136399	      1.00000000	      1.00000000	      1.00000000	      0.01000000
      0.57145024	      1.00000000	      1.00000000	      1.00000000	      0.01000000
      0.57153650	      1.00000000	      1.00000000	      1.00000000	      0.01000000
      0.57164604	      1.00000000	      1.00000000	      1.00000000	      0.01000000
      0.57173080	      1.00000000	      1.00000000	      1.00000000	      0.01000000
      0.57181557	      1.00000000	      1.00000000	      1.00000000	      0.01000000
      0.57191731	      1.00000000	      1.00000000	      1.00000000	      0.01000000
      0.57200869	      1.00000000	      1.00000000	      1.00000000	      0.01000000
      0.57210007	      1.00000000	      1.00000000	      1.00000000	      0.01000000
      0.57219145	      1.00000000	      1.00000000	      1.00000000	      0.01000000
      0.57228284	      1.00000000	      1.00000000	      1.00000000	      0.01000000
      0.57237422	      1.00000000	      1.00000000	      1.00000000	      0.01000000
      0.57246560	      1.00000000	      1.00000000	      1.00000000	      0.01000000
      0.57255698	      1.00000000	      1.00000000	      1.00000000	      0.01000000
      0.57264836	      1.00000000	      1.00000000	      1.00000000	      0.01000000
      0.57273975	      1.00000000	      1.00000000	      1.00000000	      0.01000000
      0.57283113	      1.00000000	      1.00000000	      1.00000000	      0.01000000
      0.57292251	      1.00000000	      1.00000000	      1.00000000	      0.01000000
      0.57301389	      1.00000000	      1.00000000	      1.00000000	      0.01000000
      0.57310528	      1.00000000	      1.00000000	      1.00000000	      0.01000000
      0.57318721	      1.00000000	      1.00000000	      1.00000000	      0.01000000
      0.57326914	      1.00000000	      1.00000000	      1.00000000	      0.01000000
      0.57336952	      1.00000000	      1.00000000	      1.00000000	      0.01000000
      0.57346989	      1.00000000	      1.00000000	      1.00000000	      0.01000000
      0.57355101	      1.00000000	      1.00000000	      1.00000000	      0.01000000
      0.57363213	      1.00000000	      1.00000000	      1.00000000	      0.01000000
      0.57373604	      1.00000000	      1.00000000	      1.00000000	      0.01000000
      0.57383996	      1.00000000	      1.00000000	      1.00000000	      0.01000000
      0.57391533	      1.00000000	      1.00000000	      1.00000000	      0.01000000
      0.57399070	      1.00000000	      1.00000000	      1.00000000	      0.01000000
      0.57410506	      1.00000000	      1.00000000	      1.00000000	      0.01000000
      0.57420023	      1.00000000	      1.00000000	      1.00000000	      0.01000000
      0.57429541	      1.00000000	      1.00000000	      1.00000000	      0.01000000
      0.57438005	      1.00000000	      1.00000000	      1.00000000	      0.01000000
      0.57446469	      1.00000000	      1.00000000	      1.00000000	      0.01000000
      0.57454933	      1.00000000	      1.00000000	      1.00000000	      0.01000000
      0.57465828	      1.00000000	      1.00000000	      1.00000000	      0.01000000
      0.57474205	      1.00000000	      1.00000000	      1.00000000	      0.01000000
      0.57482582	      1.00000000	      1.00000000	      1.00000000	      0.01000000
      0.57490959	      1.00000000	      1.00000000	      1.00000000	      0.01000000
      0.57502553	      1.00000000	      1.00000000	      1.00000000	      0.01000000
      0.57510537	      1.00000000	      1.00000000	      1.00000000	      0.01000000
      0.57518522	      1.00000000	      1.00000000	      1.00000000	      0.01000000
      0.57529088	      1.00000000	      1.00000000	      1.00000000	      0.01000000
      0.57538406	      1.00000000	      1.00000000	      1.00000000	      0.01000000
      0.57547724	      1.00000000	      1.00000000	      1.00000000	      0.01000000
      0.57557043	      1.00000000	      1.00000000	      1.00000000	      0.01000000
      0.57566361	      1.00000000	      1.00000000	      1.00000000	      0.01000000
      0.57574601	      1.00000000	      1.00000000	      1.00000000	      0.01000000
      0.57582841	      1.00000000	      1.00000000	      1.00000000	      0.01000000
      0.57592892	      1.00000000	      1.00000000	      1.00000000	      0.01000000
      0.57602943	      1.00000000	      1.00000000	      1.00000000	      0.01000000
      0.57610629	      1.00000000	      1.00000000	      1.00000000	      0.01000000
      0.57618315	      1.00000000	      1.00000000	      1.00000000	      0.01000000
      0.57629433	      1.00000000	      1.00000000	      1.00000000	      0.01000000
      0.57638506	      1.00000000	      1.00000000	      1.00000000	      0.01000000
      0.57647578	      1.00000000	      1.00000000	      1.00000000	      0.01000000
      0.57656651	      1.00000000	      1.00000000	      1.00000000	      0.01000000
      0.57665723	      1.00000000	      1.00000000	      1.00000000	      0.01000000
      0.57674796	      1.00000000	      1.00000000	      1.00000000	      0.01000000
      0.57683868	      1.00000000	      1.00000000	      1.00000000	      0.01000000
      0.57692941	      1.00000000	      1.00000000	      1.00000000	      0.01000000
      0.57702013	      1.00000000	      1.00000000	      1.00000000	      0.01000000
      0.57711085	      1.00000000	      1.00000000	      1.00000000	      0.01000000
      0.57720158	      1.00000000	      1.00000000	      1.00000000	      0.01000000
      0.57729230	      1.00000000	      1.00000000	      1.00000000	      0.01000000
      0.57737295	      1.00000000	      1.00000000	      1.00000000	      0.01000000
      0.57745360	      1.00000000	      1.00000000	      1.00000000	      0.01000000
      0.57755607	      1.00000000	      1.00000000	      1.00000000	      0.01000000
      0.57764699	      1.00000000	      1.00000000	      1.00000000	      0.01000000
      0.57773791	      1.00000000	      1.00000000	      1.00000000	      0.01000000
      0.57782882	      1.00000000	      1.00000000	      1.00000000	      0.01000000
      0.57791974	      1.00000000	      1.00000000	      1.00000000	      0.01000000
      0.57801066	      1.00000000	      1.00000000	      1.00000000	      0.01000000
      0.57810158	      1.00000000	      1.00000000	      1.00000000	      0.01000000
      0.57819249	      1.00000000	      1.00000000	      1.00000000	      0.01000000
      0.57827182	      1.00000000	      1.00000000	      1.00000000	      0.01000000
      0.57835114	      1.00000000	      1.00000000	      1.00000000	      0.01000000
      0.57845594	      1.00000000	      1.00000000	      1.00000000	      0.01000000
      0.57854532	      1.00000000	      1.00000000	      1.00000000	      0.01000000
      0.57863470	      1.00000000	      1.00000000	      1.00000000	      0.01000000
      0.57872408	      1.00000000	      1.00000000	      1.00000000	      0.01000000
      0.57881346	      1.00000000	      1.00000000	      1.00000000	      0.01000000
      0.57890284	      1.00000000	      1.00000000	      1.00000000	      0.01000000
      0.57899222	      1.00000000	      1.00000000	      1.00000000	      0.01000000
      0.57908160	      1.00000000	      1.00000000	      1.00000000	      0.01000000
      0.57917098	      1.00000000	      1.00000000	      1.00000000	      0.01000000
      0.57926036	      1.00000000	      1.00000000	      1.00000000	      0.01000000
      0.57934975	      1.00000000	      1.00000000	      1.00000000	      0.01000000
      0.57943913	      1.00000000	      1.00000000	      1.00000000	      0.01000000
      0.57952851	      1.00000000	      1.00000000	      1.00000000	      0.01000000
      0.57961789	      1.00000000	      1.00000000	      1.00000000	      0.01000000
      0.57970727	      1.00000000	      1.00000000	      1.00000000	      0.01000000
      0.57979665	      1.00000000	      1.00000000	      1.00000000	      0.01000000
      0.57988603	      1.00000000	      1.00000000	      1.00000000	      0.01000000
      0.57997541	      1.00000000	      1.00000000	      1.00000000	      0.01000000
      0.58006479	      1.00000000	      1.00000000	      1.00000000	      0.01000000
      0.58015418	      1.00000000	      1.00000000	      1.00000000	      0.01000000
      0.58024356	      1.00000000	      1.00000000	      1.00000000	      0.01000000
      0.58033294	      1.00000000	      1.00000000	      1.00000000	      0.01000000
      0.58042232	      1.00000000	      1.00000000	      1.00000000	      0.01000000
      0.58051170	      1.00000000	      1.00000000	      1.00000000	      0.01000000
      0.58060108	      1.00000000	      1.00000000	      1.00000000	      0.01000000
      0.58069046	      1.00000000	      1.00000000	      1.00000000	      0.01000000
      0.58077984	      1.00000000	      1.00000000	      1.00000000	      0.01000000
      0.58086922	      1.00000000	      1.00000000	      1.00000000	      0.01000000
      0.58095860	      1.00000000	      1.00000000	      1.00000000	      0.01000000
      0.58104799	      1.00000000	      1.00000000	      1.00000000	      0.01000000
      0.58113737	      1.00000000	      1.00000000	      1.00000000	      0.01000000
      0.58122675	      1.00000000	      1.00000000	      1.00000000	      0.01000000
      0.58131613	      1.00000000	      1.00000000	      1.00000000	      0.01000000
      0.58140551	      1.00000000	      1.00000000	      1.00000000	      0.01000000
      0.58149489	      1.00000000	      1.00000000	      1.00000000	      0.01000000
      0.58158427	      1.00000000	      1.00000000	      1.00000000	      0.01000000
      0.58167365	      1.00000000	      1.00000000	      1.00000000	      0.01000000
      0.58176303	      1.00000000	      1.00000000	      1.00000000	      0.01000000
      0.58185241	      1.00000000	      1.00000000	      1.00000000	      0.01000000
      0.58194180	      1.00000000	      1.00000000	      1.00000000	      0.01000000
      0.58203118	      1.00000000	      1.00000000	      1.00000000	      0.01000000
      0.58212056	      1.00000000	      1.00000000	      1.00000000	      0.01000000
      0.58220994	      1.00000000	      1.00000000	      1.00000000	      0.01000000
      0.58229932	      1.00000000	      1.00000000	      1.00000000	      0.01000000
      0.58238870	      1.00000000	      1.00000000	      1.00000000	      0.01000000
      0.58247808	      1.00000000	      1.00000000	      1.00000000	      0.01000000
      0.58255829	      1.00000000	      1.00000000	      1.00000000	      0.01000000
      0.58263849	      1.00000000	      1.00000000	      1.00000000	      0.01000000
      0.58274212	      1.00000000	      1.00000000	      1.00000000	      0.01000000
      0.58282660	      1.00000000	      1.00000000	      1.00000000	      0.01000000
      0.58291107	      1.00000000	      1.00000000	      1.00000000	      0.01000000
      0.58299554	      1.00000000	      1.00000000	      1.00000000	      0.01000000
      0.58310226	      1.00000000	      1.00000000	      1.00000000	      0.01000000
      0.58317907	      1.00000000	      1.00000000	      1.00000000	      0.01000000
      0.58325588	      1.00000000	      1.00000000	      1.00000000	      0.01000000
      0.58335597	      1.00000000	      1.00000000	      1.00000000	      0.01000000
      0.58345370	      1.00000000	      1.00000000	      1.00000000	      0.01000000
      0.58355143	      1.00000000	      1.00000000	      1.00000000	      0.01000000
      0.58363449	      1.00000000	      1.00000000	      1.00000000	      0.01000000
      0.58371755	      1.00000000	      1.00000000	      1.00000000	      0.01000000
      0.58381937	      1.00000000	      1.00000000	      1.00000000	      0.01000000
      0.58390172	      1.00000000	      1.00000000	      1.00000000	      0.01000000
      0.58398407	      1.00000000	      1.00000000	      1.00000000	      0.01000000
      0.58406643	      1.00000000	      1.00000000	      1.00000000	      0.01000000
      0.58418053	      1.00000000	      1.00000000	      1.00000000	      0.01000000
      0.58425312	      1.00000000	      1.00000000	      1.00000000	      0.01000000
      0.58432572	      1.00000000	      1.00000000	      1.00000000	      0.01000000
      0.58443298	      1.00000000	      1.00000000	      1.00000000	      0.01000000
      0.58453350	      1.00000000	      1.00000000	      1.00000000	      0.01000000
      0.58467981	      1.00000000	      1.00000000	      1.00000000	      0.01000000
      0.58474266	      1.00000000	      1.00000000	      1.00000000	      0.01000000
      0.58482036	      1.00000000	      1.00000000	      1.00000000	      0.01000000
      0.58493698	      1.00000000	      1.00000000	      1.00000000	      0.01000000
      0.58503025	      1.00000000	      1.00000000	      1.00000000	      0.01000000
      0.58512351	      1.00000000	      1.00000000	      1.00000000	      0.01000000
      0.58521677	      1.00000000	      1.00000000	      1.00000000	      0.01000000
      0.58529392	      1.00000000	      1.00000000	      1.00000000	      0.01000000
      0.58537107	      1.00000000	      1.00000000	      1.00000000	      0.01000000
      0.58547792	      1.00000000	      1.00000000	      1.00000000	      0.01000000
      0.58556309	      1.00000000	      1.00000000	      1.00000000	      0.01000000
      0.58564826	      1.00000000	      1.00000000	      1.00000000	      0.01000000
      0.58573342	      1.00000000	      1.00000000	      1.00000000	      0.01000000
      0.58581859	      1.00000000	      1.00000000	      1.00000000	      0.01000000
      0.58592152	      1.00000000	      1.00000000	      1.00000000	      0.01000000
      0.58600632	      1.00000000	      1.00000000	      1.00000000	      0.01000000
      0.58609111	      1.00000000	      1.00000000	      1.00000000	      0.01000000
      0.58617591	      1.00000000	      1.00000000	      1.00000000	      0.01000000
      0.58626071	      1.00000000	      1.00000000	      1.00000000	      0.01000000
      0.58637218	      1.00000000	      1.00000000	      1.00000000	      0.01000000
      0.58644649	      1.00000000	      1.00000000	      1.00000000	      0.01000000
      0.58652079	      1.00000000	      1.00000000	      1.00000000	      0.01000000
      0.58662836	      1.00000000	      1.00000000	      1.00000000	      0.01000000
      0.58672427	      1.00000000	      1.00000000	      1.00000000	      0.01000000
      0.58682018	      1.00000000	      1.00000000	      1.00000000	      0.01000000
      0.58690201	      1.00000000	      1.00000000	      1.00000000	      0.01000000
      0.58698384	      1.00000000	      1.00000000	      1.00000000	      0.01000000
      0.58706567	      1.00000000	      1.00000000	      1.00000000	      0.01000000
      0.58717376	      1.00000000	      1.00000000	      1.00000000	      0.01000000
      0.58725684	      1.00000000	      1.00000000	      1.00000000	      0.01000000
      0.58733993	      1.00000000	      1.00000000	      1.00000000	      0.01000000
      0.58742301	      1.00000000	      1.00000000	      1.00000000	      0.01000000
      0.58752976	      1.00000000	      1.00000000	      1.00000000	      0.01000000
      0.58761145	      1.00000000	      1.00000000	      1.00000000	      0.01000000
      0.58769314	      1.00000000	      1.00000000	      1.00000000	      0.01000000
      0.58779178	      1.00000000	      1.00000000	      1.00000000	      0.01000000
      0.58788019	      1.00000000	      1.00000000	      1.00000000	      0.01000000
      0.58796860	      1.00000000	      1.00000000	      1.00000000	      0.01000000
      0.58805702	      1.00000000	      1.00000000	      1.00000000	      0.01000000
      0.58814543	      1.00000000	      1.00000000	      1.00000000	      0.01000000
      0.58823384	      1.00000000	      1.00000000	      1.00000000	      0.01000000
      0.58832225	      1.00000000	      1.00000000	      1.00000000	      0.01000000
      0.58841067	      1.00000000	      1.00000000	      1.00000000	      0.01000000
      0.58849908	      1.00000000	      1.00000000	      1.00000000	      0.01000000
      0.58858749	      1.00000000	      1.00000000	      1.00000000	      0.01000000
      0.58867590	      1.00000000	      1.00000000	      1.00000000	      0.01000000
      0.58876432	      1.00000000	      1.00000000	      1.00000000	      0.01000000
      0.58884388	      1.00000000	      1.00000000	      1.00000000	      0.01000000
      0.58892345	      1.00000000	      1.00000000	      1.00000000	      0.01000000
      0.58901952	      1.00000000	      1.00000000	      1.00000000	      0.01000000
      0.58911559	      1.00000000	      1.00000000	      1.00000000	      0.01000000
      0.58919604	      1.00000000	      1.00000000	      1.00000000	      0.01000000
      0.58927649	      1.00000000	      1.00000000	      1.00000000	      0.01000000
      0.58937341	      1.00000000	      1.00000000	      1.00000000	      0.01000000
      0.58947033	      1.00000000	      1.00000000	      1.00000000	      0.01000000
      0.58954761	      1.00000000	      1.00000000	      1.00000000	      0.01000000
      0.58962489	      1.00000000	      1.00000000	      1.00000000	      0.01000000
      0.58972592	      1.00000000	      1.00000000	      1.00000000	      0.01000000
      0.58982695	      1.00000000	      1.00000000	      1.00000000	      0.01000000
      0.58990124	      1.00000000	      1.00000000	      1.00000000	      0.01000000
      0.58997552	      1.00000000	      1.00000000	      1.00000000	      0.01000000
      0.59008209	      1.00000000	      1.00000000	      1.00000000	      0.01000000
      0.59017253	      1.00000000	      1.00000000	      1.00000000	      0.01000000
      0.59026298	      1.00000000	      1.00000000	      1.00000000	      0.01000000
      0.59035342	      1.00000000	      1.00000000	      1.00000000	      0.01000000
      0.59044387	      1.00000000	      1.00000000	      1.00000000	      0.01000000
      0.59052317	      1.00000000	      1.00000000	      1.00000000	      0.01000000
      0.59060248	      1.00000000	      1.00000000	      1.00000000	      0.01000000
      0.59069856	      1.00000000	      1.00000000	      1.00000000	      0.01000000
      0.59079464	      1.00000000	      1.00000000	      1.00000000	      0.01000000
      0.59087443	      1.00000000	      1.00000000	      1.00000000	      0.01000000
      0.59095422	      1.00000000	      1.00000000	      1.00000000	      0.01000000
      0.59105106	      1.00000000	      1.00000000	      1.00000000	      0.01000000
      0.59114789	      1.00000000	      1.00000000	      1.00000000	      0.01000000
      0.59122527	      1.00000000	      1.00000000	      1.00000000	      0.01000000
      0.59130265	      1.00000000	      1.00000000	      1.00000000	      0.01000000
      0.59140257	      1.00000000	      1.00000000	      1.00000000	      0.01000000
      0.59150249	      1.00000000	      1.00000000	      1.00000000	      0.01000000
      0.59157767	      1.00000000	      1.00000000	      1.00000000	      0.01000000
      0.59165285	      1.00000000	      1.00000000	      1.00000000	      0.01000000
      0.59175658	      1.00000000	      1.00000000	      1.00000000	      0.01000000
      0.59186032	      1.00000000	      1.00000000	      1.00000000	      0.01000000
      0.59193240	      1.00000000	      1.00000000	      1.00000000	      0.01000000
      0.59200448	      1.00000000	      1.00000000	      1.00000000	      0.01000000
      0.59211445	      1.00000000	      1.00000000	      1.00000000	      0.01000000
      0.59220600	      1.00000000	      1.00000000	      1.00000000	      0.01000000
      0.59229755	      1.00000000	      1.00000000	      1.00000000	      0.01000000
      0.59238910	      1.00000000	      1.00000000	      1.00000000	      0.01000000
      0.59246918	      1.00000000	      1.00000000	      1.00000000	      0.01000000
      0.59254926	      1.00000000	      1.00000000	      1.00000000	      0.01000000
      0.59262934	      1.00000000	      1.00000000	      1.00000000	      0.01000000
      0.59273826	      1.00000000	      1.00000000	      1.00000000	      0.01000000
      0.59281980	      1.00000000	      1.00000000	      1.00000000	      0.01000000
      0.59290134	      1.00000000	      1.00000000	      1.00000000	      0.01000000
      0.59298288	      1.00000000	      1.00000000	      1.00000000	      0.01000000
      0.59309106	      1.00000000	      1.00000000	      1.00000000	      0.01000000
      0.59317075	      1.00000000	      1.00000000	      1.00000000	      0.01000000
      0.59325045	      1.00000000	      1.00000000	      1.00000000	      0.01000000
      0.59334950	      1.00000000	      1.00000000	      1.00000000	      0.01000000
      0.59343777	      1.00000000	      1.00000000	      1.00000000	      0.01000000
      0.59352604	      1.00000000	      1.00000000	      1.00000000	      0.01000000
      0.59361432	      1.00000000	      1.00000000	      1.00000000	      0.01000000
      0.59370259	      1.00000000	      1.00000000	      1.00000000	      0.01000000
      0.59379086	      1.00000000	      1.00000000	      1.00000000	      0.01000000
      0.59387914	      1.00000000	      1.00000000	      1.00000000	      0.01000000
      0.59395641	      1.00000000	      1.00000000	      1.00000000	      0.01000000
      0.59403368	      1.00000000	      1.00000000	      1.00000000	      0.01000000
      0.59413078	      1.00000000	      1.00000000	      1.00000000	      0.01000000
      0.59422787	      1.00000000	      1.00000000	      1.00000000	      0.01000000
      0.59430583	      1.00000000	      1.00000000	      1.00000000	      0.01000000
      0.59438379	      1.00000000	      1.00000000	      1.00000000	      0.01000000
      0.59448221	      1.00000000	      1.00000000	      1.00000000	      0.01000000
      0.59458064	      1.00000000	      1.00000000	      1.00000000	      0.01000000
      0.59465493	      1.00000000	      1.00000000	      1.00000000	      0.01000000
      0.59472921	      1.00000000	      1.00000000	      1.00000000	      0.01000000
      0.59483310	      1.00000000	      1.00000000	      1.00000000	      0.01000000
      0.59492659	      1.00000000	      1.00000000	      1.00000000	      0.01000000
      0.59502007	      1.00000000	      1.00000000	      1.00000000	      0.01000000
      0.59509540	      1.00000000	      1.00000000	      1.00000000	      0.01000000
      0.59517073	      1.00000000	      1.00000000	      1.00000000	      0.01000000
      0.59527121	      1.00000000	      1.00000000	      1.00000000	      0.01000000
      0.59537168	      1.00000000	      1.00000000	      1.00000000	      0.01000000
      0.59544623	      1.00000000	      1.00000000	      1.00000000	      0.01000000
      0.59552079	      1.00000000	      1.00000000	      1.00000000	      0.01000000
      0.59562412	      1.00000000	      1.00000000	      1.00000000	      0.01000000
      0.59572746	      1.00000000	      1.00000000	      1.00000000	      0.01000000
      0.59579839	      1.00000000	      1.00000000	      1.00000000	      0.01000000
      0.59586932	      1.00000000	      1.00000000	      1.00000000	      0.01000000
      0.59597975	      1.00000000	      1.00000000	      1.00000000	      0.01000000
      0.59607092	      1.00000000	      1.00000000	      1.00000000	      0.01000000
      0.59616209	      1.00000000	      1.00000000	      1.00000000	      0.01000000
      0.59625326	      1.00000000	      1.00000000	      1.00000000	      0.01000000
      0.59633207	      1.00000000	      1.00000000	      1.00000000	      0.01000000
      0.59641088	      1.00000000	      1.00000000	      1.00000000	      0.01000000
      0.59650579	      1.00000000	      1.00000000	      1.00000000	      0.01000000
      0.59660071	      1.00000000	      1.00000000	      1.00000000	      0.01000000
      0.59667898	      1.00000000	      1.00000000	      1.00000000	      0.01000000
      0.59675726	      1.00000000	      1.00000000	      1.00000000	      0.01000000
      0.59685366	      1.00000000	      1.00000000	      1.00000000	      0.01000000
      0.59695005	      1.00000000	      1.00000000	      1.00000000	      0.01000000
      0.59702610	      1.00000000	      1.00000000	      1.00000000	      0.01000000
      0.59710214	      1.00000000	      1.00000000	      1.00000000	      0.01000000
      0.59720167	      1.00000000	      1.00000000	      1.00000000	      0.01000000
      0.59730121	      1.00000000	      1.00000000	      1.00000000	      0.01000000
      0.59737484	      1.00000000	      1.00000000	      1.00000000	      0.01000000
      0.59744848	      1.00000000	      1.00000000	      1.00000000	      0.01000000
      0.59755228	      1.00000000	      1.00000000	      1.00000000	      0.01000000
      0.59764177	      1.00000000	      1.00000000	      1.00000000	      0.01000000
      0.59773126	      1.00000000	      1.00000000	      1.00000000	      0.01000000
      0.59782075	      1.00000000	      1.00000000	      1.00000000	      0.01000000
      0.59791024	      1.00000000	      1.00000000	      1.00000000	      0.01000000
      0.59798638	      1.00000000	      1.00000000	      1.00000000	      0.01000000
      0.59806251	      1.00000000	      1.00000000	      1.00000000	      0.01000000
      0.59816004	      1.00000000	      1.00000000	      1.00000000	      0.01000000
      0.59825756	      1.00000000	      1.00000000	      1.00000000	      0.01000000
      0.59833350	      1.00000000	      1.00000000	      1.00000000	      0.01000000
      0.59840943	      1.00000000	      1.00000000	      1.00000000	      0.01000000
      0.59850924	      1.00000000	      1.00000000	      1.00000000	      0.01000000
      0.59860906	      1.00000000	      1.00000000	      1.00000000	      0.01000000
      0.59868110	      1.00000000	      1.00000000	      1.00000000	      0.01000000
      0.59875314	      1.00000000	      1.00000000	      1.00000000	      0.01000000
      0.59885962	      1.00000000	      1.00000000	      1.00000000	      0.01000000
      0.59894890	      1.00000000	      1.00000000	      1.00000000	      0.01000000
      0.59903818	      1.00000000	      1.00000000	      1.00000000	      0.01000000
      0.59912746	      1.00000000	      1.00000000	      1.00000000	      0.01000000
      0.59921674	      1.00000000	      1.00000000	      1.00000000	      0.01000000
      0.59929332	      1.00000000	      1.00000000	      1.00000000	      0.01000000
      0.59936990	      1.00000000	      1.00000000	      1.00000000	      0.01000000
      0.59946608	      1.00000000	      1.00000000	      1.00000000	      0.01000000
      0.59956226	      1.00000000	      1.00000000	      1.00000000	      0.01000000
      0.59963935	      1.00000000	      1.00000000	      1.00000000	      0.01000000
      0.59971644	      1.00000000	      1.00000000	      1.00000000	      0.01000000
      0.59981365	      1.00000000	      1.00000000	      1.00000000	      0.01000000
      0.59991086	      1.00000000	      1.00000000	      1.00000000	      0.01000000
      0.59998509	      1.00000000	      1.00000000	      1.00000000	      0.01000000
      0.60005932	      1.00000000	      1.00000000	      1.00000000	      0.01000000
      0.60016062	      1.00000000	      1.00000000	      1.00000000	      0.01000000
      0.60026192	      1.00000000	      1.00000000	      1.00000000	      0.01000000
      0.60033343	      1.00000000	      1.00000000	      1.00000000	      0.01000000
      0.60040493	      1.00000000	      1.00000000	      1.00000000	      0.01000000
      0.60051173	      1.00000000	      1.00000000	      1.00000000	      0.01000000
      0.60060140	      1.00000000	      1.00000000	      1.00000000	      0.01000000
      0.60069107	      1.00000000	      1.00000000	      1.00000000	      0.01000000
      0.60078075	      1.00000000	      1.00000000	      1.00000000	      0.01000000
      0.60086021	      1.00000000	      1.00000000	      1.00000000	      0.01000000
      0.60093968	      1.00000000	      1.00000000	      1.00000000	      0.01000000
      0.60101915	      1.00000000	      1.00000000	      1.00000000	      0.01000000
      0.60112362	      1.00000000	      1.00000000	      1.00000000	      0.01000000
      0.60120434	      1.00000000	      1.00000000	      1.00000000	      0.01000000
      0.60128507	      1.00000000	      1.00000000	      1.00000000	      0.01000000
      0.60136579	      1.00000000	      1.00000000	      1.00000000	      0.01000000
      0.60146973	      1.00000000	      1.00000000	      1.00000000	      0.01000000
      0.60154882	      1.00000000	      1.00000000	      1.00000000	      0.01000000
      0.60162791	      1.00000000	      1.00000000	      1.00000000	      0.01000000
      0.60172396	      1.00000000	      1.00000000	      1.00000000	      0.01000000
      0.60182002	      1.00000000	      1.00000000	      1.00000000	      0.01000000
      0.60189217	      1.00000000	      1.00000000	      1.00000000	      0.01000000
      0.60196433	      1.00000000	      1.00000000	      1.00000000	      0.01000000
      0.60206795	      1.00000000	      1.00000000	      1.00000000	      0.01000000
      0.60215754	      1.00000000	      1.00000000	      1.00000000	      0.01000000
      0.60224714	      1.00000000	      1.00000000	      1.00000000	      0.01000000
      0.60233673	      1.00000000	      1.00000000	      1.00000000	      0.01000000
      0.60241447	      1.00000000	      1.00000000	      1.00000000	      0.01000000
      0.60249221	      1.00000000	      1.00000000	      1.00000000	      0.01000000
      0.60258606	      1.00000000	      1.00000000	      1.00000000	      0.01000000
      0.60267990	      1.00000000	      1.00000000	      1.00000000	      0.01000000
      0.60275738	      1.00000000	      1.00000000	      1.00000000	      0.01000000
      0.60283486	      1.00000000	      1.00000000	      1.00000000	      0.01000000
      0.60293000	      1.00000000	      1.00000000	      1.00000000	      0.01000000
      0.60302514	      1.00000000	      1.00000000	      1.00000000	      0.01000000
      0.60310034	      1.00000000	      1.00000000	      1.00000000	      0.01000000
      0.60317554	      1.00000000	      1.00000000	      1.00000000	      0.01000000
      0.60327383	      1.00000000	      1.00000000	      1.00000000	      0.01000000
      0.60337212	      1.00000000	      1.00000000	      1.00000000	      0.01000000
      0.60344496	      1.00000000	      1.00000000	      1.00000000	      0.01000000
      0.60351779	      1.00000000	      1.00000000	      1.00000000	      0.01000000
      0.60362028	      1.00000000	      1.00000000	      1.00000000	      0.01000000
      0.60370869	      1.00000000	      1.00000000	      1.00000000	      0.01000000
      0.60379710	      1.00000000	      1.00000000	      1.00000000	      0.01000000
      0.60388550	      1.00000000	      1.00000000	      1.00000000	      0.01000000
      0.60397391	      1.00000000	      1.00000000	      1.00000000	      0.01000000
      0.60404932	      1.00000000	      1.00000000	      1.00000000	      0.01000000
      0.60412472	      1.00000000	      1.00000000	      1.00000000	      0.01000000
      0.60422089	      1.00000000	      1.00000000	      1.00000000	      0.01000000
      0.60431705	      1.00000000	      1.00000000	      1.00000000	      0.01000000
      0.60439230	      1.00000000	      1.00000000	      1.00000000	      0.01000000
      0.60446755	      1.00000000	      1.00000000	      1.00000000	      0.01000000
      0.60456588	      1.00000000	      1.00000000	      1.00000000	      0.01000000
      0.60466420	      1.00000000	      1.00000000	      1.00000000	      0.01000000
      0.60473571	      1.00000000	      1.00000000	      1.00000000	      0.01000000
      0.60480722	      1.00000000	      1.00000000	      1.00000000	      0.01000000
      0.60491182	      1.00000000	      1.00000000	      1.00000000	      0.01000000
      0.60500001	      1.00000000	      1.00000000	      1.00000000	      0.01000000
      0.60508820	      1.00000000	      1.00000000	      1.00000000	      0.01000000
      0.60517638	      1.00000000	      1.00000000	      1.00000000	      0.01000000
      0.60526457	      1.00000000	      1.00000000	      1.00000000	      0.01000000
      0.60534039	      1.00000000	      1.00000000	      1.00000000	      0.01000000
      0.60541622	      1.00000000	      1.00000000	      1.00000000	      0.01000000
      0.60551113	      1.00000000	      1.00000000	      1.00000000	      0.01000000
      0.60560605	      1.00000000	      1.00000000	      1.00000000	      0.01000000
      0.60568237	      1.00000000	      1.00000000	      1.00000000	      0.01000000
      0.60575868	      1.00000000	      1.00000000	      1.00000000	      0.01000000
      0.60585462	      1.00000000	      1.00000000	      1.00000000	      0.01000000
      0.60595055	      1.00000000	      1.00000000	      1.00000000	      0.01000000
      0.60602406	      1.00000000	      1.00000000	      1.00000000	      0.01000000
      0.60609757	      1.00000000	      1.00000000	      1.00000000	      0.01000000
      0.60619750	      1.00000000	      1.00000000	      1.00000000	      0.01000000
      0.60629742	      1.00000000	      1.00000000	      1.00000000	      0.01000000
      0.60636826	      1.00000000	      1.00000000	      1.00000000	      0.01000000
      0.60643910	      1.00000000	      1.00000000	      1.00000000	      0.01000000
      0.60654437	      1.00000000	      1.00000000	      1.00000000	      0.01000000
      0.60663294	      1.00000000	      1.00000000	      1.00000000	      0.01000000
      0.60672151	      1.00000000	      1.00000000	      1.00000000	      0.01000000
      0.60681008	      1.00000000	      1.00000000	      1.00000000	      0.01000000
      0.60688882	      1.00000000	      1.00000000	      1.00000000	      0.01000000
      0.60696757	      1.00000000	      1.00000000	      1.00000000	      0.01000000
      0.60704631	      1.00000000	      1.00000000	      1.00000000	      0.01000000
      0.60714897	      1.00000000	      1.00000000	      1.00000000	      0.01000000
      0.60722892	      1.00000000	      1.00000000	      1.00000000	      0.01000000
      0.60730887	      1.00000000	      1.00000000	      1.00000000	      0.01000000
      0.60738882	      1.00000000	      1.00000000	      1.00000000	      0.01000000
      0.60749098	      1.00000000	      1.00000000	      1.00000000	      0.01000000
      0.60756937	      1.00000000	      1.00000000	      1.00000000	      0.01000000
      0.60764775	      1.00000000	      1.00000000	      1.00000000	      0.01000000
      0.60774238	      1.00000000	      1.00000000	      1.00000000	      0.01000000
      0.60783702	      1.00000000	      1.00000000	      1.00000000	      0.01000000
      0.60790872	      1.00000000	      1.00000000	      1.00000000	      0.01000000
      0.60798042	      1.00000000	      1.00000000	      1.00000000	      0.01000000
      0.60808220	      1.00000000	      1.00000000	      1.00000000	      0.01000000
      0.60817062	      1.00000000	      1.00000000	      1.00000000	      0.01000000
      0.60825904	      1.00000000	      1.00000000	      1.00000000	      0.01000000
      0.60834746	      1.00000000	      1.00000000	      1.00000000	      0.01000000
      0.60842467	      1.00000000	      1.00000000	      1.00000000	      0.01000000
      0.60850188	      1.00000000	      1.00000000	      1.00000000	      0.01000000
      0.60857909	      1.00000000	      1.00000000	      1.00000000	      0.01000000
      0.60868622	      1.00000000	      1.00000000	      1.00000000	      0.01000000
      0.60876515	      1.00000000	      1.00000000	      1.00000000	      0.01000000
      0.60884408	      1.00000000	      1.00000000	      1.00000000	      0.01000000
      0.60893887	      1.00000000	      1.00000000	      1.00000000	      0.01000000
      0.60902291	      1.00000000	      1.00000000	      1.00000000	      0.01000000
      0.60910695	      1.00000000	      1.00000000	      1.00000000	      0.01000000
      0.60919100	      1.00000000	      1.00000000	      1.00000000	      0.01000000
      0.60927504	      1.00000000	      1.00000000	      1.00000000	      0.01000000
      0.60935908	      1.00000000	      1.00000000	      1.00000000	      0.01000000
      0.60944312	      1.00000000	      1.00000000	      1.00000000	      0.01000000
      0.60952717	      1.00000000	      1.00000000	      1.00000000	      0.01000000
      0.60961121	      1.00000000	      1.00000000	      1.00000000	      0.01000000
      0.60969525	      1.00000000	      1.00000000	      1.00000000	      0.01000000
      0.60977930	      1.00000000	      1.00000000	      1.00000000	      0.01000000
      0.60986334	      1.00000000	      1.00000000	      1.00000000	      0.01000000
      0.60994738	      1.00000000	      1.00000000	      1.00000000	      0.01000000
      0.61003142	      1.00000000	      1.00000000	      1.00000000	      0.01000000
      0.61011547	      1.00000000	      1.00000000	      1.00000000	      0.01000000
      0.61019951	      1.00000000	      1.00000000	      1.00000000	      0.01000000
      0.61028355	      1.00000000	      1.00000000	      1.00000000	      0.01000000
      0.61036759	      1.00000000	      1.00000000	      1.00000000	      0.01000000
      0.61045164	      1.00000000	      1.00000000	      1.00000000	      0.01000000
      0.61053568	      1.00000000	      1.00000000	      1.00000000	      0.01000000
      0.61061972	      1.00000000	      1.00000000	      1.00000000	      0.01000000
      0.61070376	      1.00000000	      1.00000000	      1.00000000	      0.01000000
      0.61078781	      1.00000000	      1.00000000	      1.00000000	      0.01000000
      0.61087185	      1.00000000	      1.00000000	      1.00000000	      0.01000000
      0.61095589	      1.00000000	      1.00000000	      1.00000000	      0.01000000
      0.61103993	      1.00000000	      1.00000000	      1.00000000	      0.01000000
      0.61112398	      1.00000000	      1.00000000	      1.00000000	      0.01000000
      0.61120802	      1.00000000	      1.00000000	      1.00000000	      0.01000000
      0.61129206	      1.00000000	      1.00000000	      1.00000000	      0.01000000
      0.61137610	      1.00000000	      1.00000000	      1.00000000	      0.01000000
      0.61146015	      1.00000000	      1.00000000	      1.00000000	      0.01000000
      0.61154419	      1.00000000	      1.00000000	      1.00000000	      0.01000000
      0.61162823	      1.00000000	      1.00000000	      1.00000000	      0.01000000
      0.61171228	      1.00000000	      1.00000000	      1.00000000	      0.01000000
      0.61179632	      1.00000000	      1.00000000	      1.00000000	      0.01000000
      0.61188036	      1.00000000	      1.00000000	      1.00000000	      0.01000000
      0.61196440	      1.00000000	      1.00000000	      1.00000000	      0.01000000
      0.61204845	      1.00000000	      1.00000000	      1.00000000	      0.01000000
      0.61213249	      1.00000000	      1.00000000	      1.00000000	      0.01000000
      0.61221653	      1.00000000	      1.00000000	      1.00000000	      0.01000000
      0.61230057	      1.00000000	      1.00000000	      1.00000000	      0.01000000
      0.61238462	      1.00000000	      1.00000000	      1.00000000	      0.01000000
      0.61246866	      1.00000000	      1.00000000	      1.00000000	      0.01000000
      0.61255270	      1.00000000	      1.00000000	      1.00000000	      0.01000000
      0.61263674	      1.00000000	      1.00000000	      1.00000000	      0.01000000
      0.61272079	      1.00000000	      1.00000000	      1.00000000	      0.01000000
      0.61280483	      1.00000000	      1.00000000	      1.00000000	      0.01000000
      0.61288887	      1.00000000	      1.00000000	      1.00000000	      0.01000000
      0.61297291	      1.00000000	      1.00000000	      1.00000000	      0.01000000
      0.61305696	      1.00000000	      1.00000000	      1.00000000	      0.01000000
      0.61314100	      1.00000000	      1.00000000	      1.00000000	      0.01000000
      0.61322504	      1.00000000	      1.00000000	      1.00000000	      0.01000000
      0.61330908	      1.00000000	      1.00000000	      1.00000000	      0.01000000
      0.61339313	      1.00000000	      1.00000000	      1.00000000	      0.01000000
      0.61347717	      1.00000000	      1.00000000	      1.00000000	      0.01000000
      0.61356121	      1.00000000	      1.00000000	      1.00000000	      0.01000000
      0.61364526	      1.00000000	      1.00000000	      1.00000000	      0.01000000
      0.61372930	      1.00000000	      1.00000000	      1.00000000	      0.01000000
      0.61380470	      1.00000000	      1.00000000	      1.00000000	      0.01000000
      0.61388011	      1.00000000	      1.00000000	      1.00000000	      0.01000000
      0.61397193	      1.00000000	      1.00000000	      1.00000000	      0.01000000
      0.61406375	      1.00000000	      1.00000000	      1.00000000	      0.01000000
      0.61414091	      1.00000000	      1.00000000	      1.00000000	      0.01000000
      0.61421808	      1.00000000	      1.00000000	      1.00000000	      0.01000000
      0.61429525	      1.00000000	      1.00000000	      1.00000000	      0.01000000
      0.61439981	      1.00000000	      1.00000000	      1.00000000	      0.01000000
      0.61447770	      1.00000000	      1.00000000	      1.00000000	      0.01000000
      0.61455558	      1.00000000	      1.00000000	      1.00000000	      0.01000000
      0.61464937	      1.00000000	      1.00000000	      1.00000000	      0.01000000
      0.61473297	      1.00000000	      1.00000000	      1.00000000	      0.01000000
      0.61481657	      1.00000000	      1.00000000	      1.00000000	      0.01000000
      0.61490017	      1.00000000	      1.00000000	      1.00000000	      0.01000000
      0.61498377	      1.00000000	      1.00000000	      1.00000000	      0.01000000
      0.61506736	      1.00000000	      1.00000000	      1.00000000	      0.01000000
      0.61515096	      1.00000000	      1.00000000	      1.00000000	      0.01000000
      0.61523456	      1.00000000	      1.00000000	      1.00000000	      0.01000000
      0.61531816	      1.00000000	      1.00000000	      1.00000000	      0.01000000
      0.61540176	      1.00000000	      1.00000000	      1.00000000	      0.01000000
      0.61548536	      1.00000000	      1.00000000	      1.00000000	      0.01000000
      0.61556896	      1.00000000	      1.00000000	      1.00000000	      0.01000000
      0.61565256	      1.00000000	      1.00000000	      1.00000000	      0.01000000
      0.61573616	      1.00000000	      1.00000000	      1.00000000	      0.01000000
      0.61581976	      1.00000000	      1.00000000	      1.00000000	      0.01000000
      0.61590336	      1.00000000	      1.00000000	      1.00000000	      0.01000000
      0.61598696	      1.00000000	      1.00000000	      1.00000000	      0.01000000
      0.61607056	      1.00000000	      1.00000000	      1.00000000	      0.01000000
      0.61615416	      1.00000000	      1.00000000	      1.00000000	      0.01000000
      0.61623775	      1.00000000	      1.00000000	      1.00000000	      0.01000000
      0.61632135	      1.00000000	      1.00000000	      1.00000000	      0.01000000
      0.61640495	      1.00000000	      1.00000000	      1.00000000	      0.01000000
      0.61648855	      1.00000000	      1.00000000	      1.00000000	      0.01000000
      0.61657215	      1.00000000	      1.00000000	      1.00000000	      0.01000000
      0.61664709	      1.00000000	      1.00000000	      1.00000000	      0.01000000
      0.61672203	      1.00000000	      1.00000000	      1.00000000	      0.01000000
      0.61681351	      1.00000000	      1.00000000	      1.00000000	      0.01000000
      0.61690498	      1.00000000	      1.00000000	      1.00000000	      0.01000000
      0.61698170	      1.00000000	      1.00000000	      1.00000000	      0.01000000
      0.61705842	      1.00000000	      1.00000000	      1.00000000	      0.01000000
      0.61713514	      1.00000000	      1.00000000	      1.00000000	      0.01000000
      0.61723948	      1.00000000	      1.00000000	      1.00000000	      0.01000000
      0.61731692	      1.00000000	      1.00000000	      1.00000000	      0.01000000
      0.61739437	      1.00000000	      1.00000000	      1.00000000	      0.01000000
      0.61748783	      1.00000000	      1.00000000	      1.00000000	      0.01000000
      0.61757101	      1.00000000	      1.00000000	      1.00000000	      0.01000000
      0.61765419	      1.00000000	      1.00000000	      1.00000000	      0.01000000
      0.61773737	      1.00000000	      1.00000000	      1.00000000	      0.01000000
      0.61782055	      1.00000000	      1.00000000	      1.00000000	      0.01000000
      0.61790374	      1.00000000	      1.00000000	      1.00000000	      0.01000000
      0.61798692	      1.00000000	      1.00000000	      1.00000000	      0.01000000
      0.61807010	      1.00000000	      1.00000000	      1.00000000	      0.01000000
      0.61815328	      1.00000000	      1.00000000	      1.00000000	      0.01000000
      0.61823646	      1.00000000	      1.00000000	      1.00000000	      0.01000000
      0.61831964	      1.00000000	      1.00000000	      1.00000000	      0.01000000
      0.61840282	      1.00000000	      1.00000000	      1.00000000	      0.01000000
      0.61848600	      1.00000000	      1.00000000	      1.00000000	      0.01000000
      0.61856918	      1.00000000	      1.00000000	      1.00000000	      0.01000000
      0.61865236	      1.00000000	      1.00000000	      1.00000000	      0.01000000
      0.61873555	      1.00000000	      1.00000000	      1.00000000	      0.01000000
      0.61881873	      1.00000000	      1.00000000	      1.00000000	      0.01000000
      0.61890191	      1.00000000	      1.00000000	      1.00000000	      0.01000000
      0.61898509	      1.00000000	      1.00000000	      1.00000000	      0.01000000
      0.61906827	      1.00000000	      1.00000000	      1.00000000	      0.01000000
      0.61915145	      1.00000000	      1.00000000	      1.00000000	      0.01000000
      0.61923463	      1.00000000	      1.00000000	      1.00000000	      0.01000000
      0.61931781	      1.00000000	      1.00000000	      1.00000000	      0.01000000
      0.61940099	      1.00000000	      1.00000000	      1.00000000	      0.01000000
      0.61948417	      1.00000000	      1.00000000	      1.00000000	      0.01000000
      0.61955852	      1.00000000	      1.00000000	      1.00000000	      0.01000000
      0.61963287	      1.00000000	      1.00000000	      1.00000000	      0.01000000
      0.61972434	      1.00000000	      1.00000000	      1.00000000	      0.01000000
      0.61981581	      1.00000000	      1.00000000	      1.00000000	      0.01000000
      0.61989140	      1.00000000	      1.00000000	      1.00000000	      0.01000000
      0.61996700	      1.00000000	      1.00000000	      1.00000000	      0.01000000
      0.62005905	      1.00000000	      1.00000000	      1.00000000	      0.01000000
      0.62015111	      1.00000000	      1.00000000	      1.00000000	      0.01000000
      0.62022358	      1.00000000	      1.00000000	      1.00000000	      0.01000000
      0.62029606	      1.00000000	      1.00000000	      1.00000000	      0.01000000
      0.62039222	      1.00000000	      1.00000000	      1.00000000	      0.01000000
      0.62048838	      1.00000000	      1.00000000	      1.00000000	      0.01000000
      0.62055804	      1.00000000	      1.00000000	      1.00000000	      0.01000000
      0.62062770	      1.00000000	      1.00000000	      1.00000000	      0.01000000
      0.62072931	      1.00000000	      1.00000000	      1.00000000	      0.01000000
      0.62081498	      1.00000000	      1.00000000	      1.00000000	      0.01000000
      0.62090065	      1.00000000	      1.00000000	      1.00000000	      0.01000000
      0.62098631	      1.00000000	      1.00000000	      1.00000000	      0.01000000
      0.62107198	      1.00000000	      1.00000000	      1.00000000	      0.01000000
      0.62114611	      1.00000000	      1.00000000	      1.00000000	      0.01000000
      0.62122023	      1.00000000	      1.00000000	      1.00000000	      0.01000000
      0.62131205	      1.00000000	      1.00000000	      1.00000000	      0.01000000
      0.62140387	      1.00000000	      1.00000000	      1.00000000	      0.01000000
      0.62147840	      1.00000000	      1.00000000	      1.00000000	      0.01000000
      0.62155293	      1.00000000	      1.00000000	      1.00000000	      0.01000000
      0.62164575	      1.00000000	      1.00000000	      1.00000000	      0.01000000
      0.62173858	      1.00000000	      1.00000000	      1.00000000	      0.01000000
      0.62181048	      1.00000000	      1.00000000	      1.00000000	      0.01000000
      0.62188237	      1.00000000	      1.00000000	      1.00000000	      0.01000000
      0.62197888	      1.00000000	      1.00000000	      1.00000000	      0.01000000
      0.62207539	      1.00000000	      1.00000000	      1.00000000	      0.01000000
      0.62214477	      1.00000000	      1.00000000	      1.00000000	      0.01000000
      0.62221414	      1.00000000	      1.00000000	      1.00000000	      0.01000000
      0.62231555	      1.00000000	      1.00000000	      1.00000000	      0.01000000
      0.62240147	      1.00000000	      1.00000000	      1.00000000	      0.01000000
      0.62248739	      1.00000000	      1.00000000	      1.00000000	      0.01000000
      0.62257331	      1.00000000	      1.00000000	      1.00000000	      0.01000000
      0.62265038	      1.00000000	      1.00000000	      1.00000000	      0.01000000
      0.62272745	      1.00000000	      1.00000000	      1.00000000	      0.01000000
      0.62280452	      1.00000000	      1.00000000	      1.00000000	      0.01000000
      0.62290276	      1.00000000	      1.00000000	      1.00000000	      0.01000000
      0.62298090	      1.00000000	      1.00000000	      1.00000000	      0.01000000
      0.62305904	      1.00000000	      1.00000000	      1.00000000	      0.01000000
      0.62313718	      1.00000000	      1.00000000	      1.00000000	      0.01000000
      0.62323501	      1.00000000	      1.00000000	      1.00000000	      0.01000000
      0.62331175	      1.00000000	      1.00000000	      1.00000000	      0.01000000
      0.62338850	      1.00000000	      1.00000000	      1.00000000	      0.01000000
      0.62346524	      1.00000000	      1.00000000	      1.00000000	      0.01000000
      0.62356748	      1.00000000	      1.00000000	      1.00000000	      0.01000000
      0.62364348	      1.00000000	      1.00000000	      1.00000000	      0.01000000
      0.62371949	      1.00000000	      1.00000000	      1.00000000	      0.01000000
      0.62381246	      1.00000000	      1.00000000	      1.00000000	      0.01000000
      0.62389540	      1.00000000	      1.00000000	      1.00000000	      0.01000000
      0.62397835	      1.00000000	      1.00000000	      1.00000000	      0.01000000
      0.62406129	      1.00000000	      1.00000000	      1.00000000	      0.01000000
      0.62414424	      1.00000000	      1.00000000	      1.00000000	      0.01000000
      0.62422718	      1.00000000	      1.00000000	      1.00000000	      0.01000000
      0.62431013	      1.00000000	      1.00000000	      1.00000000	      0.01000000
      0.62439307	      1.00000000	      1.00000000	      1.00000000	      0.01000000
      0.62447602	      1.00000000	      1.00000000	      1.00000000	      0.01000000
      0.62455896	      1.00000000	      1.00000000	      1.00000000	      0.01000000
      0.62463257	      1.00000000	      1.00000000	      1.00000000	      0.01000000
      0.62470618	      1.00000000	      1.00000000	      1.00000000	      0.01000000
      0.62479699	      1.00000000	      1.00000000	      1.00000000	      0.01000000
      0.62488780	      1.00000000	      1.00000000	      1.00000000	      0.01000000
      0.62496296	      1.00000000	      1.00000000	      1.00000000	      0.01000000
      0.62503812	      1.00000000	      1.00000000	      1.00000000	      0.01000000
      0.62512902	      1.00000000	      1.00000000	      1.00000000	      0.01000000
      0.62521993	      1.00000000	      1.00000000	      1.00000000	      0.01000000
      0.62529241	      1.00000000	      1.00000000	      1.00000000	      0.01000000
      0.62536489	      1.00000000	      1.00000000	      1.00000000	      0.01000000
      0.62545910	      1.00000000	      1.00000000	      1.00000000	      0.01000000
      0.62555331	      1.00000000	      1.00000000	      1.00000000	      0.01000000
      0.62562368	      1.00000000	      1.00000000	      1.00000000	      0.01000000
      0.62569405	      1.00000000	      1.00000000	      1.00000000	      0.01000000
      0.62579211	      1.00000000	      1.00000000	      1.00000000	      0.01000000
      0.62589016	      1.00000000	      1.00000000	      1.00000000	      0.01000000
      0.62595739	      1.00000000	      1.00000000	      1.00000000	      0.01000000
      0.62602461	      1.00000000	      1.00000000	      1.00000000	      0.01000000
      0.62612927	      1.00000000	      1.00000000	      1.00000000	      0.01000000
      0.62621544	      1.00000000	      1.00000000	      1.00000000	      0.01000000
      0.62630160	      1.00000000	      1.00000000	      1.00000000	      0.01000000
      0.62638777	      1.00000000	      1.00000000	      1.00000000	      0.01000000
      0.62646306	      1.00000000	      1.00000000	      1.00000000	      0.01000000
      0.62653834	      1.00000000	      1.00000000	      1.00000000	      0.01000000
      0.62661362	      1.00000000	      1.00000000	      1.00000000	      0.01000000
      0.62671605	      1.00000000	      1.00000000	      1.00000000	      0.01000000
      0.62679282	      1.00000000	      1.00000000	      1.00000000	      0.01000000
      0.62686959	      1.00000000	      1.00000000	      1.00000000	      0.01000000
      0.62694635	      1.00000000	      1.00000000	      1.00000000	      0.01000000
      0.62704774	      1.00000000	      1.00000000	      1.00000000	      0.01000000
      0.62712284	      1.00000000	      1.00000000	      1.00000000	      0.01000000
      0.62719794	      1.00000000	      1.00000000	      1.00000000	      0.01000000
      0.62729089	      1.00000000	      1.00000000	      1.00000000	      0.01000000
      0.62737379	      1.00000000	      1.00000000	      1.00000000	      0.01000000
      0.62745669	      1.00000000	      1.00000000	      1.00000000	      0.01000000
      0.62753960	      1.00000000	      1.00000000	      1.00000000	      0.01000000
      0.62762250	      1.00000000	      1.00000000	      1.00000000	      0.01000000
      0.62770540	      1.00000000	      1.00000000	      1.00000000	      0.01000000
      0.62778830	      1.00000000	      1.00000000	      1.00000000	      0.01000000
      0.62786206	      1.00000000	      1.00000000	      1.00000000	      0.01000000
      0.62793582	      1.00000000	      1.00000000	      1.00000000	      0.01000000
      0.62802576	      1.00000000	      1.00000000	      1.00000000	      0.01000000
      0.62811570	      1.00000000	      1.00000000	      1.00000000	      0.01000000
      0.62819022	      1.00000000	      1.00000000	      1.00000000	      0.01000000
      0.62826474	      1.00000000	      1.00000000	      1.00000000	      0.01000000
      0.62835554	      1.00000000	      1.00000000	      1.00000000	      0.01000000
      0.62844634	      1.00000000	      1.00000000	      1.00000000	      0.01000000
      0.62851796	      1.00000000	      1.00000000	      1.00000000	      0.01000000
      0.62858959	      1.00000000	      1.00000000	      1.00000000	      0.01000000
      0.62868427	      1.00000000	      1.00000000	      1.00000000	      0.01000000
      0.62877894	      1.00000000	      1.00000000	      1.00000000	      0.01000000
      0.62884782	      1.00000000	      1.00000000	      1.00000000	      0.01000000
      0.62891670	      1.00000000	      1.00000000	      1.00000000	      0.01000000
      0.62901662	      1.00000000	      1.00000000	      1.00000000	      0.01000000
      0.62910112	      1.00000000	      1.00000000	      1.00000000	      0.01000000
      0.62918562	      1.00000000	      1.00000000	      1.00000000	      0.01000000
      0.62927012	      1.00000000	      1.00000000	      1.00000000	      0.01000000
      0.62935462	      1.00000000	      1.00000000	      1.00000000	      0.01000000
      0.62942777	      1.00000000	      1.00000000	      1.00000000	      0.01000000
      0.62950091	      1.00000000	      1.00000000	      1.00000000	      0.01000000
      0.62959150	      1.00000000	      1.00000000	      1.00000000	      0.01000000
      0.62968209	      1.00000000	      1.00000000	      1.00000000	      0.01000000
      0.62975562	      1.00000000	      1.00000000	      1.00000000	      0.01000000
      0.62982915	      1.00000000	      1.00000000	      1.00000000	      0.01000000
      0.62992076	      1.00000000	      1.00000000	      1.00000000	      0.01000000
      0.63001236	      1.00000000	      1.00000000	      1.00000000	      0.01000000
      0.63008328	      1.00000000	      1.00000000	      1.00000000	      0.01000000
      0.63015421	      1.00000000	      1.00000000	      1.00000000	      0.01000000
      0.63024948	      1.00000000	      1.00000000	      1.00000000	      0.01000000
      0.63034476	      1.00000000	      1.00000000	      1.00000000	      0.01000000
      0.63041316	      1.00000000	      1.00000000	      1.00000000	      0.01000000
      0.63048157	      1.00000000	      1.00000000	      1.00000000	      0.01000000
      0.63058175	      1.00000000	      1.00000000	      1.00000000	      0.01000000
      0.63066654	      1.00000000	      1.00000000	      1.00000000	      0.01000000
      0.63075132	      1.00000000	      1.00000000	      1.00000000	      0.01000000
      0.63083611	      1.00000000	      1.00000000	      1.00000000	      0.01000000
      0.63091219	      1.00000000	      1.00000000	      1.00000000	      0.01000000
      0.63098827	      1.00000000	      1.00000000	      1.00000000	      0.01000000
      0.63106434	      1.00000000	      1.00000000	      1.00000000	      0.01000000
      0.63116121	      1.00000000	      1.00000000	      1.00000000	      0.01000000
      0.63123835	      1.00000000	      1.00000000	      1.00000000	      0.01000000
      0.63131550	      1.00000000	      1.00000000	      1.00000000	      0.01000000
      0.63139264	      1.00000000	      1.00000000	      1.00000000	      0.01000000
      0.63148907	      1.00000000	      1.00000000	      1.00000000	      0.01000000
      0.63156485	      1.00000000	      1.00000000	      1.00000000	      0.01000000
      0.63164063	      1.00000000	      1.00000000	      1.00000000	      0.01000000
      0.63171641	      1.00000000	      1.00000000	      1.00000000	      0.01000000
      0.63181713	      1.00000000	      1.00000000	      1.00000000	      0.01000000
      0.63189220	      1.00000000	      1.00000000	      1.00000000	      0.01000000
      0.63196727	      1.00000000	      1.00000000	      1.00000000	      0.01000000
      0.63205893	      1.00000000	      1.00000000	      1.00000000	      0.01000000
      0.63214077	      1.00000000	      1.00000000	      1.00000000	      0.01000000
      0.63222260	      1.00000000	      1.00000000	      1.00000000	      0.01000000
      0.63230444	      1.00000000	      1.00000000	      1.00000000	      0.01000000
      0.63238627	      1.00000000	      1.00000000	      1.00000000	      0.01000000
      0.63246811	      1.00000000	      1.00000000	      1.00000000	      0.01000000
      0.63254994	      1.00000000	      1.00000000	      1.00000000	      0.01000000
      0.63263178	      1.00000000	      1.00000000	      1.00000000	      0.01000000
      0.63271361	      1.00000000	      1.00000000	      1.00000000	      0.01000000
      0.63279545	      1.00000000	      1.00000000	      1.00000000	      0.01000000
      0.63286846	      1.00000000	      1.00000000	      1.00000000	      0.01000000
      0.63294148	      1.00000000	      1.00000000	      1.00000000	      0.01000000
      0.63303066	      1.00000000	      1.00000000	      1.00000000	      0.01000000
      0.63311985	      1.00000000	      1.00000000	      1.00000000	      0.01000000
      0.63319434	      1.00000000	      1.00000000	      1.00000000	      0.01000000
      0.63326882	      1.00000000	      1.00000000	      1.00000000	      0.01000000
      0.63334331	      1.00000000	      1.00000000	      1.00000000	      0.01000000
      0.63344582	      1.00000000	      1.00000000	      1.00000000	      0.01000000
      0.63352116	      1.00000000	      1.00000000	      1.00000000	      0.01000000
      0.63359649	      1.00000000	      1.00000000	      1.00000000	      0.01000000
      0.63368786	      1.00000000	      1.00000000	      1.00000000	      0.01000000
      0.63376882	      1.00000000	      1.00000000	      1.00000000	      0.01000000
      0.63384978	      1.00000000	      1.00000000	      1.00000000	      0.01000000
      0.63393074	      1.00000000	      1.00000000	      1.00000000	      0.01000000
      0.63401170	      1.00000000	      1.00000000	      1.00000000	      0.01000000
      0.63409266	      1.00000000	      1.00000000	      1.00000000	      0.01000000
      0.63417361	      1.00000000	      1.00000000	      1.00000000	      0.01000000
      0.63425457	      1.00000000	      1.00000000	      1.00000000	      0.01000000
      0.63433553	      1.00000000	      1.00000000	      1.00000000	      0.01000000
      0.63441649	      1.00000000	      1.00000000	      1.00000000	      0.01000000
      0.63449745	      1.00000000	      1.00000000	      1.00000000	      0.01000000
      0.63457841	      1.00000000	      1.00000000	      1.00000000	      0.01000000
      0.63465936	      1.00000000	      1.00000000	      1.00000000	      0.01000000
      0.63474032	      1.00000000	      1.00000000	      1.00000000	      0.01000000
      0.63482128	      1.00000000	      1.00000000	      1.00000000	      0.01000000
      0.63490224	      1.00000000	      1.00000000	      1.00000000	      0.01000000
      0.63498320	      1.00000000	      1.00000000	      1.00000000	      0.01000000
      0.63506416	      1.00000000	      1.00000000	      1.00000000	      0.01000000
      0.63514511	      1.00000000	      1.00000000	      1.00000000	      0.01000000
      0.63522607	      1.00000000	      1.00000000	      1.00000000	      0.01000000
      0.63530703	      1.00000000	      1.00000000	      1.00000000	      0.01000000
      0.63538799	      1.00000000	      1.00000000	      1.00000000	      0.01000000
      0.63546895	      1.00000000	      1.00000000	      1.00000000	      0.01000000
      0.63554991	      1.00000000	      1.00000000	      1.00000000	      0.01000000
      0.63563086	      1.00000000	      1.00000000	      1.00000000	      0.01000000
      0.63571182	      1.00000000	      1.00000000	      1.00000000	      0.01000000
      0.63579278	      1.00000000	      1.00000000	      1.00000000	      0.01000000
      0.63587374	      1.00000000	      1.00000000	      1.00000000	      0.01000000
      0.63595470	      1.00000000	      1.00000000	      1.00000000	      0.01000000
      0.63603566	      1.00000000	      1.00000000	      1.00000000	      0.01000000
      0.63611661	      1.00000000	      1.00000000	      1.00000000	      0.01000000
      0.63618903	      1.00000000	      1.00000000	      1.00000000	      0.01000000
      0.63626144	      1.00000000	      1.00000000	      1.00000000	      0.01000000
      0.63635048	      1.00000000	      1.00000000	      1.00000000	      0.01000000
      0.63643952	      1.00000000	      1.00000000	      1.00000000	      0.01000000
      0.63651323	      1.00000000	      1.00000000	      1.00000000	      0.01000000
      0.63658695	      1.00000000	      1.00000000	      1.00000000	      0.01000000
      0.63667646	      1.00000000	      1.00000000	      1.00000000	      0.01000000
      0.63676598	      1.00000000	      1.00000000	      1.00000000	      0.01000000
      0.63683672	      1.00000000	      1.00000000	      1.00000000	      0.01000000
      0.63690746	      1.00000000	      1.00000000	      1.00000000	      0.01000000
      0.63700086	      1.00000000	      1.00000000	      1.00000000	      0.01000000
      0.63709425	      1.00000000	      1.00000000	      1.00000000	      0.01000000
      0.63716236	      1.00000000	      1.00000000	      1.00000000	      0.01000000
      0.63723046	      1.00000000	      1.00000000	      1.00000000	      0.01000000
      0.63732890	      1.00000000	      1.00000000	      1.00000000	      0.01000000
      0.63741231	      1.00000000	      1.00000000	      1.00000000	      0.01000000
      0.63749572	      1.00000000	      1.00000000	      1.00000000	      0.01000000
      0.63757914	      1.00000000	      1.00000000	      1.00000000	      0.01000000
      0.63766255	      1.00000000	      1.00000000	      1.00000000	      0.01000000
      0.63773480	      1.00000000	      1.00000000	      1.00000000	      0.01000000
      0.63780705	      1.00000000	      1.00000000	      1.00000000	      0.01000000
      0.63789645	      1.00000000	      1.00000000	      1.00000000	      0.01000000
      0.63798586	      1.00000000	      1.00000000	      1.00000000	      0.01000000
      0.63805848	      1.00000000	      1.00000000	      1.00000000	      0.01000000
      0.63813111	      1.00000000	      1.00000000	      1.00000000	      0.01000000
      0.63822153	      1.00000000	      1.00000000	      1.00000000	      0.01000000
      0.63831194	      1.00000000	      1.00000000	      1.00000000	      0.01000000
      0.63838199	      1.00000000	      1.00000000	      1.00000000	      0.01000000
      0.63845204	      1.00000000	      1.00000000	      1.00000000	      0.01000000
      0.63854609	      1.00000000	      1.00000000	      1.00000000	      0.01000000
      0.63864014	      1.00000000	      1.00000000	      1.00000000	      0.01000000
      0.63870770	      1.00000000	      1.00000000	      1.00000000	      0.01000000
      0.63877525	      1.00000000	      1.00000000	      1.00000000	      0.01000000
      0.63887417	      1.00000000	      1.00000000	      1.00000000	      0.01000000
      0.63895787	      1.00000000	      1.00000000	      1.00000000	      0.01000000
      0.63904158	      1.00000000	      1.00000000	      1.00000000	      0.01000000
      0.63912529	      1.00000000	      1.00000000	      1.00000000	      0.01000000
      0.63920047	      1.00000000	      1.00000000	      1.00000000	      0.01000000
      0.63927565	      1.00000000	      1.00000000	      1.00000000	      0.01000000
      0.63935082	      1.00000000	      1.00000000	      1.00000000	      0.01000000
      0.63944630	      1.00000000	      1.00000000	      1.00000000	      0.01000000
      0.63952253	      1.00000000	      1.00000000	      1.00000000	      0.01000000
      0.63959876	      1.00000000	      1.00000000	      1.00000000	      0.01000000
      0.63967499	      1.00000000	      1.00000000	      1.00000000	      0.01000000
      0.63977002	      1.00000000	      1.00000000	      1.00000000	      0.01000000
      0.63984492	      1.00000000	      1.00000000	      1.00000000	      0.01000000
      0.63991983	      1.00000000	      1.00000000	      1.00000000	      0.01000000
      0.63999473	      1.00000000	      1.00000000	      1.00000000	      0.01000000
      0.64009393	      1.00000000	      1.00000000	      1.00000000	      0.01000000
      0.64016814	      1.00000000	      1.00000000	      1.00000000	      0.01000000
      0.64024236	      1.00000000	      1.00000000	      1.00000000	      0.01000000
      0.64033274	      1.00000000	      1.00000000	      1.00000000	      0.01000000
      0.64041353	      1.00000000	      1.00000000	      1.00000000	      0.01000000
      0.64049433	      1.00000000	      1.00000000	      1.00000000	      0.01000000
      0.64057512	      1.00000000	      1.00000000	      1.00000000	      0.01000000
      0.64065592	      1.00000000	      1.00000000	      1.00000000	      0.01000000
      0.64073671	      1.00000000	      1.00000000	      1.00000000	      0.01000000
      0.64081751	      1.00000000	      1.00000000	      1.00000000	      0.01000000
      0.64089830	      1.00000000	      1.00000000	      1.00000000	      0.01000000
      0.64097910	      1.00000000	      1.00000000	      1.00000000	      0.01000000
      0.64105989	      1.00000000	      1.00000000	      1.00000000	      0.01000000
      0.64113235	      1.00000000	      1.00000000	      1.00000000	      0.01000000
      0.64120481	      1.00000000	      1.00000000	      1.00000000	      0.01000000
      0.64129249	      1.00000000	      1.00000000	      1.00000000	      0.01000000
      0.64138016	      1.00000000	      1.00000000	      1.00000000	      0.01000000
      0.64145402	      1.00000000	      1.00000000	      1.00000000	      0.01000000
      0.64152787	      1.00000000	      1.00000000	      1.00000000	      0.01000000
      0.64160172	      1.00000000	      1.00000000	      1.00000000	      0.01000000
      0.64170184	      1.00000000	      1.00000000	      1.00000000	      0.01000000
      0.64177649	      1.00000000	      1.00000000	      1.00000000	      0.01000000
      0.64185114	      1.00000000	      1.00000000	      1.00000000	      0.01000000
      0.64194088	      1.00000000	      1.00000000	      1.00000000	      0.01000000
      0.64202083	      1.00000000	      1.00000000	      1.00000000	      0.01000000
      0.64210078	      1.00000000	      1.00000000	      1.00000000	      0.01000000
      0.64218073	      1.00000000	      1.00000000	      1.00000000	      0.01000000
      0.64226068	      1.00000000	      1.00000000	      1.00000000	      0.01000000
      0.64234063	      1.00000000	      1.00000000	      1.00000000	      0.01000000
      0.64242058	      1.00000000	      1.00000000	      1.00000000	      0.01000000
      0.64250053	      1.00000000	      1.00000000	      1.00000000	      0.01000000
      0.64258048	      1.00000000	      1.00000000	      1.00000000	      0.01000000
      0.64266043	      1.00000000	      1.00000000	      1.00000000	      0.01000000
      0.64274038	      1.00000000	      1.00000000	      1.00000000	      0.01000000
      0.64282033	      1.00000000	      1.00000000	      1.00000000	      0.01000000
      0.64290028	      1.00000000	      1.00000000	      1.00000000	      0.01000000
      0.64298023	      1.00000000	      1.00000000	      1.00000000	      0.01000000
      0.64306018	      1.00000000	      1.00000000	      1.00000000	      0.01000000
      0.64314013	      1.00000000	      1.00000000	      1.00000000	      0.01000000
      0.64322008	      1.00000000	      1.00000000	      1.00000000	      0.01000000
      0.64330003	      1.00000000	      1.00000000	      1.00000000	      0.01000000
      0.64337998	      1.00000000	      1.00000000	      1.00000000	      0.01000000
      0.64345993	      1.00000000	      1.00000000	      1.00000000	      0.01000000
      0.64353989	      1.00000000	      1.00000000	      1.00000000	      0.01000000
      0.64361984	      1.00000000	      1.00000000	      1.00000000	      0.01000000
      0.64369979	      1.00000000	      1.00000000	      1.00000000	      0.01000000
      0.64377974	      1.00000000	      1.00000000	      1.00000000	      0.01000000
      0.64385969	      1.00000000	      1.00000000	      1.00000000	      0.01000000
      0.64393964	      1.00000000	      1.00000000	      1.00000000	      0.01000000
      0.64401959	      1.00000000	      1.00000000	      1.00000000	      0.01000000
      0.64409954	      1.00000000	      1.00000000	      1.00000000	      0.01000000
      0.64417949	      1.00000000	      1.00000000	      1.00000000	      0.01000000
      0.64425944	      1.00000000	      1.00000000	      1.00000000	      0.01000000
      0.64433939	      1.00000000	      1.00000000	      1.00000000	      0.01000000
      0.64441934	      1.00000000	      1.00000000	      1.00000000	      0.01000000
      0.64449929	      1.00000000	      1.00000000	      1.00000000	      0.01000000
      0.64457097	      1.00000000	      1.00000000	      1.00000000	      0.01000000
      0.64464264	      1.00000000	      1.00000000	      1.00000000	      0.01000000
      0.64473040	      1.00000000	      1.00000000	      1.00000000	      0.01000000
      0.64481816	      1.00000000	      1.00000000	      1.00000000	      0.01000000
      0.64489114	      1.00000000	      1.00000000	      1.00000000	      0.01000000
      0.64496412	      1.00000000	      1.00000000	      1.00000000	      0.01000000
      0.64505231	      1.00000000	      1.00000000	      1.00000000	      0.01000000
      0.64514049	      1.00000000	      1.00000000	      1.00000000	      0.01000000
      0.64521061	      1.00000000	      1.00000000	      1.00000000	      0.01000000
      0.64528072	      1.00000000	      1.00000000	      1.00000000	      0.01000000
      0.64537259	      1.00000000	      1.00000000	      1.00000000	      0.01000000
      0.64546445	      1.00000000	      1.00000000	      1.00000000	      0.01000000
      0.64553207	      1.00000000	      1.00000000	      1.00000000	      0.01000000
      0.64559968	      1.00000000	      1.00000000	      1.00000000	      0.01000000
      0.64569625	      1.00000000	      1.00000000	      1.00000000	      0.01000000
      0.64577856	      1.00000000	      1.00000000	      1.00000000	      0.01000000
      0.64586087	      1.00000000	      1.00000000	      1.00000000	      0.01000000
      0.64594318	      1.00000000	      1.00000000	      1.00000000	      0.01000000
      0.64602550	      1.00000000	      1.00000000	      1.00000000	      0.01000000
      0.64609709	      1.00000000	      1.00000000	      1.00000000	      0.01000000
      0.64616869	      1.00000000	      1.00000000	      1.00000000	      0.01000000
      0.64625673	      1.00000000	      1.00000000	      1.00000000	      0.01000000
      0.64634477	      1.00000000	      1.00000000	      1.00000000	      0.01000000
      0.64641674	      1.00000000	      1.00000000	      1.00000000	      0.01000000
      0.64648870	      1.00000000	      1.00000000	      1.00000000	      0.01000000
      0.64657771	      1.00000000	      1.00000000	      1.00000000	      0.01000000
      0.64666672	      1.00000000	      1.00000000	      1.00000000	      0.01000000
      0.64673620	      1.00000000	      1.00000000	      1.00000000	      0.01000000
      0.64680568	      1.00000000	      1.00000000	      1.00000000	      0.01000000
      0.64689814	      1.00000000	      1.00000000	      1.00000000	      0.01000000
      0.64699059	      1.00000000	      1.00000000	      1.00000000	      0.01000000
      0.64705768	      1.00000000	      1.00000000	      1.00000000	      0.01000000
      0.64712478	      1.00000000	      1.00000000	      1.00000000	      0.01000000
      0.64722179	      1.00000000	      1.00000000	      1.00000000	      0.01000000
      0.64730435	      1.00000000	      1.00000000	      1.00000000	      0.01000000
      0.64738691	      1.00000000	      1.00000000	      1.00000000	      0.01000000
      0.64746947	      1.00000000	      1.00000000	      1.00000000	      0.01000000
      0.64755203	      1.00000000	      1.00000000	      1.00000000	      0.01000000
      0.64762187	      1.00000000	      1.00000000	      1.00000000	      0.01000000
      0.64769170	      1.00000000	      1.00000000	      1.00000000	      0.01000000
      0.64778189	      1.00000000	      1.00000000	      1.00000000	      0.01000000
      0.64787207	      1.00000000	      1.00000000	      1.00000000	      0.01000000
      0.64794190	      1.00000000	      1.00000000	      1.00000000	      0.01000000
      0.64801173	      1.00000000	      1.00000000	      1.00000000	      0.01000000
      0.64810387	      1.00000000	      1.00000000	      1.00000000	      0.01000000
      0.64819601	      1.00000000	      1.00000000	      1.00000000	      0.01000000
      0.64826235	      1.00000000	      1.00000000	      1.00000000	      0.01000000
      0.64832869	      1.00000000	      1.00000000	      1.00000000	      0.01000000
      0.64842684	      1.00000000	      1.00000000	      1.00000000	      0.01000000
      0.64850928	      1.00000000	      1.00000000	      1.00000000	      0.01000000
      0.64859172	      1.00000000	      1.00000000	      1.00000000	      0.01000000
      0.64867416	      1.00000000	      1.00000000	      1.00000000	      0.01000000
      0.64875659	      1.00000000	      1.00000000	      1.00000000	      0.01000000
      0.64882654	      1.00000000	      1.00000000	      1.00000000	      0.01000000
      0.64889648	      1.00000000	      1.00000000	      1.00000000	      0.01000000
      0.64898608	      1.00000000	      1.00000000	      1.00000000	      0.01000000
      0.64907568	      1.00000000	      1.00000000	      1.00000000	      0.01000000
      0.64914600	      1.00000000	      1.00000000	      1.00000000	      0.01000000
      0.64921633	      1.00000000	      1.00000000	      1.00000000	      0.01000000
      0.64930722	      1.00000000	      1.00000000	      1.00000000	      0.01000000
      0.64939811	      1.00000000	      1.00000000	      1.00000000	      0.01000000
      0.64946545	      1.00000000	      1.00000000	      1.00000000	      0.01000000
      0.64953280	      1.00000000	      1.00000000	      1.00000000	      0.01000000
      0.64962836	      1.00000000	      1.00000000	      1.00000000	      0.01000000
      0.64971056	      1.00000000	      1.00000000	      1.00000000	      0.01000000
      0.64979275	      1.00000000	      1.00000000	      1.00000000	      0.01000000
      0.64987495	      1.00000000	      1.00000000	      1.00000000	      0.01000000
      0.64995715	      1.00000000	      1.00000000	      1.00000000	      0.01000000
      0.65002680	      1.00000000	      1.00000000	      1.00000000	      0.01000000
      0.65009645	      1.00000000	      1.00000000	      1.00000000	      0.01000000
      0.65018624	      1.00000000	      1.00000000	      1.00000000	      0.01000000
      0.65027604	      1.00000000	      1.00000000	      1.00000000	      0.01000000
      0.65034573	      1.00000000	      1.00000000	      1.00000000	      0.01000000
      0.65041541	      1.00000000	      1.00000000	      1.00000000	      0.01000000
      0.65050710	      1.00000000	      1.00000000	      1.00000000	      0.01000000
      0.65059878	      1.00000000	      1.00000000	      1.00000000	      0.01000000
      0.65066502	      1.00000000	      1.00000000	      1.00000000	      0.01000000
      0.65073126	      1.00000000	      1.00000000	      1.00000000	      0.01000000
      0.65082882	      1.00000000	      1.00000000	      1.00000000	      0.01000000
      0.65091095	      1.00000000	      1.00000000	      1.00000000	      0.01000000
      0.65099309	      1.00000000	      1.00000000	      1.00000000	      0.01000000
      0.65107522	      1.00000000	      1.00000000	      1.00000000	      0.01000000
      0.65115735	      1.00000000	      1.00000000	      1.00000000	      0.01000000
      0.65122714	      1.00000000	      1.00000000	      1.00000000	      0.01000000
      0.65129694	      1.00000000	      1.00000000	      1.00000000	      0.01000000
      0.65138612	      1.00000000	      1.00000000	      1.00000000	      0.01000000
      0.65147531	      1.00000000	      1.00000000	      1.00000000	      0.01000000
      0.65154549	      1.00000000	      1.00000000	      1.00000000	      0.01000000
      0.65161566	      1.00000000	      1.00000000	      1.00000000	      0.01000000
      0.65170612	      1.00000000	      1.00000000	      1.00000000	      0.01000000
      0.65179657	      1.00000000	      1.00000000	      1.00000000	      0.01005930
      0.65186380	      1.00000000	      1.00000000	      1.00000000	      0.01025045
      0.65193104	      1.00000000	      1.00000000	      1.00000000	      0.01044159
      0.65202607	      1.00000000	      1.00000000	      1.00000000	      0.01071177
      0.65210796	      1.00000000	      1.00000000	      1.00000000	      0.01094457
      0.65218984	      1.00000000	      1.00000000	      1.00000000	      0.01117737
      0.65227172	      1.00000000	      1.00000000	      1.00000000	      0.01141016
      0.65235361	      1.00000000	      1.00000000	      1.00000000	      0.01164296
      0.65242316	      1.00000000	      1.00000000	      1.00000000	      0.01184070
      0.65249271	      1.00000000	      1.00000000	      1.00000000	      0.01203844
      0.65258203	      1.00000000	      1.00000000	      1.00000000	      0.01229235
      0.65267134	      1.00000000	      1.00000000	      1.00000000	      0.01254627
      0.65274094	      1.00000000	      1.00000000	      1.00000000	      0.01274415
      0.65281054	      1.00000000	      1.00000000	      1.00000000	      0.01294202
      0.65290168	      1.00000000	      1.00000000	      1.00000000	      0.01320114
      0.65299282	      1.00000000	      1.00000000	      1.00000000	      0.01346025
      0.65305905	      1.00000000	      1.00000000	      1.00000000	      0.01364854
      0.65312529	      1.00000000	      1.00000000	      1.00000000	      0.01383683
      0.65322209	      1.00000000	      1.00000000	      1.00000000	      0.01411205
      0.65330389	      1.00000000	      1.00000000	      1.00000000	      0.01434462
      0.65338570	      1.00000000	      1.00000000	      1.00000000	      0.01457718
      0.65346750	      1.00000000	      1.00000000	      1.00000000	      0.01480974
      0.65354930	      1.00000000	      1.00000000	      1.00000000	      0.01504230
      0.65361902	      1.00000000	      1.00000000	      1.00000000	      0.01524053
      0.65368875	      1.00000000	      1.00000000	      1.00000000	      0.01543875
      0.65377743	      1.00000000	      1.00000000	      1.00000000	      0.01569087
      0.65386611	      1.00000000	      1.00000000	      1.00000000	      0.01594299
      0.65393621	      1.00000000	      1.00000000	      1.00000000	      0.01614228
      0.65400631	      1.00000000	      1.00000000	      1.00000000	      0.01634158
      0.65409623	      1.00000000	      1.00000000	      1.00000000	      0.01659721
      0.65418614	      1.00000000	      1.00000000	      1.00000000	      0.01685284
      0.65425335	      1.00000000	      1.00000000	      1.00000000	      0.01704392
      0.65432057	      1.00000000	      1.00000000	      1.00000000	      0.01723501
      0.65441492	      1.00000000	      1.00000000	      1.00000000	      0.01750326
      0.65449646	      1.00000000	      1.00000000	      1.00000000	      0.01773507
      0.65457799	      1.00000000	      1.00000000	      1.00000000	      0.01796687
      0.65465953	      1.00000000	      1.00000000	      1.00000000	      0.01819867
      0.65474106	      1.00000000	      1.00000000	      1.00000000	      0.01843047
      0.65481066	      1.00000000	      1.00000000	      1.00000000	      0.01862834
      0.65488025	      1.00000000	      1.00000000	      1.00000000	      0.01882620
      0.65496889	      1.00000000	      1.00000000	      1.00000000	      0.01907819
      0.65505752	      1.00000000	      1.00000000	      1.00000000	      0.01933018
      0.65512722	      1.00000000	      1.00000000	      1.00000000	      0.01952832
      0.65519691	      1.00000000	      1.00000000	      1.00000000	      0.01972646
      0.65528722	      1.00000000	      1.00000000	      1.00000000	      0.01998320
      0.65537753	      1.00000000	      1.00000000	      1.00000000	      0.02023994
      0.65544402	      1.00000000	      1.00000000	      1.00000000	      0.02042897
      0.65551051	      1.00000000	      1.00000000	      1.00000000	      0.02061801
      0.65560602	      1.00000000	      1.00000000	      1.00000000	      0.02088954
      0.65568744	      1.00000000	      1.00000000	      1.00000000	      0.02112102
      0.65576886	      1.00000000	      1.00000000	      1.00000000	      0.02135250
      0.65585028	      1.00000000	      1.00000000	      1.00000000	      0.02158398
      0.65593170	      1.00000000	      1.00000000	      1.00000000	      0.02181546
      0.65600146	      1.00000000	      1.00000000	      1.00000000	      0.02201378
      0.65607121	      1.00000000	      1.00000000	      1.00000000	      0.02221209
      0.65615927	      1.00000000	      1.00000000	      1.00000000	      0.02246244
      0.65624733	      1.00000000	      1.00000000	      1.00000000	      0.02271278
      0.65631741	      1.00000000	      1.00000000	      1.00000000	      0.02291204
      0.65638750	      1.00000000	      1.00000000	      1.00000000	      0.02311129
      0.65647680	      1.00000000	      1.00000000	      1.00000000	      0.02336517
      0.65656610	      1.00000000	      1.00000000	      1.00000000	      0.02361905
      0.65663334	      1.00000000	      1.00000000	      1.00000000	      0.02381020
      0.65670057	      1.00000000	      1.00000000	      1.00000000	      0.02400136
      0.65679420	      1.00000000	      1.00000000	      1.00000000	      0.02426754
      0.65688783	      1.00000000	      1.00000000	      1.00000000	      0.02453372
      0.65695216	      1.00000000	      1.00000000	      1.00000000	      0.02471663
      0.65701650	      1.00000000	      1.00000000	      1.00000000	      0.02489955
      0.65711644	      1.00000000	      1.00000000	      1.00000000	      0.02518367
      0.65719856	      1.00000000	      1.00000000	      1.00000000	      0.02541713
      0.65728068	      1.00000000	      1.00000000	      1.00000000	      0.02565059
      0.65736280	      1.00000000	      1.00000000	      1.00000000	      0.02588405
      0.65743549	      1.00000000	      1.00000000	      1.00000000	      0.02609071
      0.65750818	      1.00000000	      1.00000000	      1.00000000	      0.02629737
      0.65758087	      1.00000000	      1.00000000	      1.00000000	      0.02650403
      0.65767614	      1.00000000	      1.00000000	      1.00000000	      0.02677489
      0.65775012	      1.00000000	      1.00000000	      1.00000000	      0.02698520
      0.65782409	      1.00000000	      1.00000000	      1.00000000	      0.02719552
      0.65789807	      1.00000000	      1.00000000	      1.00000000	      0.02740584
      0.65799239	      1.00000000	      1.00000000	      1.00000000	      0.02767399
      0.65806499	      1.00000000	      1.00000000	      1.00000000	      0.02788040
      0.65813760	      1.00000000	      1.00000000	      1.00000000	      0.02808681
      0.65822504	      1.00000000	      1.00000000	      1.00000000	      0.02833540
      0.65831247	      1.00000000	      1.00000000	      1.00000000	      0.02858399
      0.65837871	      1.00000000	      1.00000000	      1.00000000	      0.02877229
      0.65844494	      1.00000000	      1.00000000	      1.00000000	      0.02896059
      0.65853933	      1.00000000	      1.00000000	      1.00000000	      0.02922894
      0.65862098	      1.00000000	      1.00000000	      1.00000000	      0.02946108
      0.65870263	      1.00000000	      1.00000000	      1.00000000	      0.02969321
      0.65878429	      1.00000000	      1.00000000	      1.00000000	      0.02992535
      0.65885670	      1.00000000	      1.00000000	      1.00000000	      0.03013123
      0.65892912	      1.00000000	      1.00000000	      1.00000000	      0.03033711
      0.65900154	      1.00000000	      1.00000000	      1.00000000	      0.03054300
      0.65910165	      1.00000000	      1.00000000	      1.00000000	      0.03082761
      0.65916543	      1.00000000	      1.00000000	      1.00000000	      0.03100894
      0.65922921	      1.00000000	      1.00000000	      1.00000000	      0.03119026
      0.65924509	      1.00000000	      1.00000000	      1.00000000	      0.03123541
      0.65925857	      1.00000000	      1.00000000	      1.00000000	      0.03127373
      0.65927205	      1.00000000	      1.00000000	      1.00000000	      0.03131205
      0.65928553	      1.00000000	      1.00000000	      1.00000000	      0.03135037
      0.65929901	      1.00000000	      1.00000000	      1.00000000	      0.03138870
      0.65931578	      1.00000000	      1.00000000	      1.00000000	      0.03143637
      0.65933255	      1.00000000	      1.00000000	      1.00000000	      0.03148405
      0.65934932	      1.00000000	      1.00000000	      1.00000000	      0.03153173
      0.65936609	      1.00000000	      1.00000000	      1.00000000	      0.03157941
      0.65938286	      1.00000000	      1.00000000	      1.00000000	      0.03162708
      0.65939963	      1.00000000	      1.00000000	      1.00000000	      0.03167476
      0.65941975	      1.00000000	      1.00000000	      1.00000000	      0.03173197
      0.65943988	      1.00000000	      1.00000000	      1.00000000	      0.03178919
      0.65946000	      1.00000000	      1.00000000	      1.00000000	      0.03184640
      0.65948013	      1.00000000	      1.00000000	      1.00000000	      0.03190361
      0.65950025	      1.00000000	      1.00000000	      1.00000000	      0.03196083
      0.65952037	      1.00000000	      1.00000000	      1.00000000	      0.03201804
      0.65954050	      1.00000000	      1.00000000	      1.00000000	      0.03207525
      0.65956062	      1.00000000	      1.00000000	      1.00000000	      0.03213246
      0.65958075	      1.00000000	      1.00000000	      1.00000000	      0.03218968
      0.65960087	      1.00000000	      1.00000000	      1.00000000	      0.03224689
      0.65962099	      1.00000000	      1.00000000	      1.00000000	      0.03230410
      0.65964112	      1.00000000	      1.00000000	      1.00000000	      0.03236132
      0.65966124	      1.00000000	      1.00000000	      1.00000000	      0.03241853
      0.65968137	      1.00000000	      1.00000000	      1.00000000	      0.03247574
      0.65970149	      1.00000000	      1.00000000	      1.00000000	      0.03253296
      0.65972162	      1.00000000	      1.00000000	      1.00000000	      0.03259017
      0.65974174	      1.00000000	      1.00000000	      1.00000000	      0.03264738
      0.65976186	      1.00000000	      1.00000000	      1.00000000	      0.03270459
      0.65978199	      1.00000000	      1.00000000	      1.00000000	      0.03276181
      0.65980211	      1.00000000	      1.00000000	      1.00000000	      0.03281902
      0.65982632	      1.00000000	      1.00000000	      1.00000000	      0.03288784
      0.65985052	      1.00000000	      1.00000000	      1.00000000	      0.03295665
      0.65987473	      1.00000000	      1.00000000	      1.00000000	      0.03302547
      0.65989893	      1.00000000	      1.00000000	      1.00000000	      0.03309428
      0.65992314	      1.00000000	      1.00000000	      1.00000000	      0.03316310
      0.65994734	      1.00000000	      1.00000000	      1.00000000	      0.03323191
      0.65997155	      1.00000000	      1.00000000	      1.00000000	      0.03330073
      0.65999575	      1.00000000	      1.00000000	      1.00000000	      0.03336954
      0.66001996	      1.00000000	      1.00000000	      1.00000000	      0.03343836
      0.66004416	      1.00000000	      1.00000000	      1.00000000	      0.03350717
      0.66006837	      1.00000000	      1.00000000	      1.00000000	      0.03357599
      0.66009257	      1.00000000	      1.00000000	      1.00000000	      0.03364480
      0.66011678	      1.00000000	      1.00000000	      1.00000000	      0.03371362
      0.66014098	      1.00000000	      1.00000000	      1.00000000	      0.03378243
      0.66016519	      1.00000000	      1.00000000	      1.00000000	      0.03385125
      0.66018939	      1.00000000	      1.00000000	      1.00000000	      0.03392006
      0.66021360	      1.00000000	      1.00000000	      1.00000000	      0.03398888
      0.66023780	      1.00000000	      1.00000000	      1.00000000	      0.03405769
      0.66026201	      1.00000000	      1.00000000	      1.00000000	      0.03412651
      0.66028621	      1.00000000	      1.00000000	      1.00000000	      0.03419532
      0.66031042	      1.00000000	      1.00000000	      1.00000000	      0.03426414
      0.66033462	      1.00000000	      1.00000000	      1.00000000	      0.03433295
      0.66035883	      1.00000000	      1.00000000	      1.00000000	      0.03440177
      0.66038303	      1.00000000	      1.00000000	      1.00000000	      0.03447058
      0.66040724	      1.00000000	      1.00000000	      1.00000000	      0.03453940
      0.66043145	      1.00000000	      1.00000000	      1.00000000	      0.03460821
      0.66045565	      1.00000000	      1.00000000	      1.00000000	      0.03467703
      0.66047986	      1.00000000	      1.00000000	      1.00000000	      0.03474584
      0.66050406	      1.00000000	      1.00000000	      1.00000000	      0.03481466
      0.66053311	      1.00000000	      1.00000000	      1.00000000	      0.03489725
      0.66056216	      1.00000000	      1.00000000	      1.00000000	      0.03497984
      0.66059121	      1.00000000	      1.00000000	      1.00000000	      0.03506243
      0.66062026	      1.00000000	      1.00000000	      1.00000000	      0.03514502
      0.66064931	      1.00000000	      1.00000000	      1.00000000	      0.03522761
      0.66067836	      1.00000000	      1.00000000	      1.00000000	      0.03531020
      0.66070741	      1.00000000	      1.00000000	      1.00000000	      0.03539279
      0.66073647	      1.00000000	      1.00000000	      1.00000000	      0.03547538
      0.66076552	      1.00000000	      1.00000000	      1.00000000	      0.03555797
      0.66079457	      1.00000000	      1.00000000	      1.00000000	      0.03564056
      0.66082362	      1.00000000	      1.00000000	      1.00000000	      0.03572315
      0.66085267	      1.00000000	      1.00000000	      1.00000000	      0.03580575
      0.66088172	      1.00000000	      1.00000000	      1.00000000	      0.03588834
      0.66091077	      1.00000000	      1.00000000	      1.00000000	      0.03597093
      0.66093982	      1.00000000	      1.00000000	      1.00000000	      0.03605352
      0.66096887	      1.00000000	      1.00000000	      1.00000000	      0.03613611
      0.66099792	      1.00000000	      1.00000000	      1.00000000	      0.03621870
      0.66102397	      1.00000000	      1.00000000	      1.00000000	      0.03629277
      0.66105003	      1.00000000	      1.00000000	      1.00000000	      0.03636683
      0.66107608	      1.00000000	      1.00000000	      1.00000000	      0.03644090
      0.66110213	      1.00000000	      1.00000000	      1.00000000	      0.03651496
      0.66112818	      1.00000000	      1.00000000	      1.00000000	      0.03658903
      0.66115160	      1.00000000	      1.00000000	      1.00000000	      0.03665560
      0.66117501	      1.00000000	      1.00000000	      1.00000000	      0.03672216
      0.66119842	      1.00000000	      1.00000000	      1.00000000	      0.03678873
      0.66122184	      1.00000000	      1.00000000	      1.00000000	      0.03685529
      0.66124525	      1.00000000	      1.00000000	      1.00000000	      0.03692186
      0.66126606	      1.00000000	      1.00000000	      1.00000000	      0.03698101
      0.66128687	      1.00000000	      1.00000000	      1.00000000	      0.03704017
      0.66130768	      1.00000000	      1.00000000	      1.00000000	      0.03709933
      0.66132849	      1.00000000	      1.00000000	      1.00000000	      0.03715849
      0.66134929	      1.00000000	      1.00000000	      1.00000000	      0.03721765
      0.66136782	      1.00000000	      1.00000000	      1.00000000	      0.03727031
      0.66138634	      1.00000000	      1.00000000	      1.00000000	      0.03732298
      0.66140486	      1.00000000	      1.00000000	      1.00000000	      0.03737564
      0.66142339	      1.00000000	      1.00000000	      1.00000000	      0.03742830
      0.66144191	      1.00000000	      1.00000000	      1.00000000	      0.03748096
      0.66145844	      1.00000000	      1.00000000	      1.00000000	      0.03752795
      0.66147497	      1.00000000	      1.00000000	      1.00000000	      0.03757494
      0.66149150	      1.00000000	      1.00000000	      1.00000000	      0.03762193
      0.66150802	      1.00000000	      1.00000000	      1.00000000	      0.03766892
      0.66152455	      1.00000000	      1.00000000	      1.00000000	      0.03771591
      0.66153932	      1.00000000	      1.00000000	      1.00000000	      0.03775790
      0.66155409	      1.00000000	      1.00000000	      1.00000000	      0.03779989
      0.66156886	      1.00000000	      1.00000000	      1.00000000	      0.03784188
      0.66158363	      1.00000000	      1.00000000	      1.00000000	      0.03788387
      0.66159840	      1.00000000	      1.00000000	      1.00000000	      0.03792586
      0.66161162	      1.00000000	      1.00000000	      1.00000000	      0.03796344
      0.66162483	      1.00000000	      1.00000000	      1.00000000	      0.03800101
      0.66163805	      1.00000000	      1.00000000	      1.00000000	      0.03803859
      0.66165127	      1.00000000	      1.00000000	      1.00000000	      0.03807616
      0.66166448	      1.00000000	      1.00000000	      1.00000000	      0.03811374
      0.66167630	      1.00000000	      1.00000000	      1.00000000	      0.03814734
      0.66168812	      1.00000000	      1.00000000	      1.00000000	      0.03818094
      0.66169994	      1.00000000	      1.00000000	      1.00000000	      0.03821454
      0.66171176	      1.00000000	      1.00000000	      1.00000000	      0.03824814
      0.66172358	      1.00000000	      1.00000000	      1.00000000	      0.03828174
      0.66173413	      1.00000000	      1.00000000	      1.00000000	      0.03831175
      0.66174469	      1.00000000	      1.00000000	      1.00000000	      0.03834175
      0.66175524	      1.00000000	      1.00000000	      1.00000000	      0.03837175
      0.66176579	      1.00000000	      1.00000000	      1.00000000	      0.03840176
      0.66177635	      1.00000000	      1.00000000	      1.00000000	      0.03843176
      0.66178635	      1.00000000	      1.00000000	      1.00000000	      0.03846019
      0.66179635	      1.00000000	      1.00000000	      1.00000000	      0.03848862
      0.66180635	      1.00000000	      1.00000000	      1.00000000	      0.03851705
      0.66181635	      1.00000000	      1.00000000	      1.00000000	      0.03854548
      0.66182635	      1.00000000	      1.00000000	      1.00000000	      0.03857391
      0.66183635	      1.00000000	      1.00000000	      1.00000000	      0.03860234
      0.66184635	      1.00000000	      1.00000000	      1.00000000	      0.03863077
      0.66185635	      1.00000000	      1.00000000	      1.00000000	      0.03865920
      0.66186635	      1.00000000	      1.00000000	      1.00000000	      0.03868763
      0.66187635	      1.00000000	      1.00000000	      1.00000000	      0.03871606
      0.66188635	      1.00000000	      1.00000000	      1.00000000	      0.03874449
      0.66189635	      1.00000000	      1.00000000	      1.00000000	      0.03877292
      0.66190635	      1.00000000	      1.00000000	      1.00000000	      0.03880135
      0.66191635	      1.00000000	      1.00000000	      1.00000000	      0.03882978
      0.66192635	      1.00000000	      1.00000000	      1.00000000	      0.03885821
      0.66193635	      1.00000000	      1.00000000	      1.00000000	      0.03888664
      0.66194635	      1.00000000	      1.00000000	      1.00000000	      0.03891507
      0.66195635	      1.00000000	      1.00000000	      1.00000000	      0.03894350
      0.66196635	      1.00000000	      1.00000000	      1.00000000	      0.03897193
      0.66197635	      1.00000000	      1.00000000	      1.00000000	      0.03900036
      0.66198635	      1.00000000	      1.00000000	      1.00000000	      0.03902879
      0.66199635	      1.00000000	      1.00000000	      1.00000000	      0.03905722
      0.66200635	      1.00000000	      1.00000000	      1.00000000	      0.03908565
      0.66201635	      1.00000000	      1.00000000	      1.00000000	      0.03911408
      0.66202635	      1.00000000	      1.00000000	      1.00000000	      0.03914251
      0.66203635	      1.00000000	      1.00000000	      1.00000000	      0.03917094
      0.66204635	      1.00000000	      1.00000000	      1.00000000	      0.03919937
      0.66205635	      1.00000000	      1.00000000	      1.00000000	      0.03922780
      0.66206635	      1.00000000	      1.00000000	      1.00000000	      0.03925623
      0.66207635	      1.00000000	      1.00000000	      1.00000000	      0.03928466
      0.66208635	      1.00000000	      1.00000000	      1.00000000	      0.03931309
      0.66209635	      1.00000000	      1.00000000	      1.00000000	      0.03934152
      0.66210635	      1.00000000	      1.00000000	      1.00000000	      0.03936995
      0.66211635	      1.00000000	      1.00000000	      1.00000000	      0.03939838
      0.66212635	      1.00000000	      1.00000000	      1.00000000	      0.03942681
      0.66213635	      1.00000000	      1.00000000	      1.00000000	      0.03945524
      0.66214635	      1.00000000	      1.00000000	      1.00000000	      0.03948367
      0.66215635	      1.00000000	      1.00000000	      1.00000000	      0.03951210
      0.66216635	      1.00000000	      1.00000000	      1.00000000	      0.03954053
      0.66217635	      1.00000000	      1.00000000	      1.00000000	      0.03956896
      0.66218635	      1.00000000	      1.00000000	      1.00000000	      0.03959739
      0.66219635	      1.00000000	      1.00000000	      1.00000000	      0.03962582
      0.66220635	      1.00000000	      1.00000000	      1.00000000	      0.03965425
      0.66221635	      1.00000000	      1.00000000	      1.00000000	      0.03968268
      0.66222635	      1.00000000	      1.00000000	      1.00000000	      0.03971111
      0.66223635	      1.00000000	      1.00000000	      1.00000000	      0.03973954
      0.66224635	      1.00000000	      1.00000000	      1.00000000	      0.03976797
      0.66225847	      1.00000000	      1.00000000	      1.00000000	      0.03980242
      0.66227058	      1.00000000	      1.00000000	      1.00000000	      0.03983687
      0.66228270	      1.00000000	      1.00000000	      1.00000000	      0.03987132
      0.66229482	      1.00000000	      1.00000000	      1.00000000	      0.03990577
      0.66230694	      1.00000000	      1.00000000	      1.00000000	      0.03994022
      0.66231905	      1.00000000	      1.00000000	      1.00000000	      0.03997467
      0.66233117	      1.00000000	      1.00000000	      1.00000000	      0.04000912
      0.66234329	      1.00000000	      1.00000000	      1.00000000	      0.04004357
      0.66235794	      1.00000000	      1.00000000	      1.00000000	      0.04008521
      0.66237258	      1.00000000	      1.00000000	      1.00000000	      0.04012685
      0.66238723	      1.00000000	      1.00000000	      1.00000000	      0.04016849
      0.66240188	      1.00000000	      1.00000000	      1.00000000	      0.04021013
      0.66241652	      1.00000000	      1.00000000	      1.00000000	      0.04025178
      0.66243117	      1.00000000	      1.00000000	      1.00000000	      0.04029342
      0.66244582	      1.00000000	      1.00000000	      1.00000000	      0.04033506
      0.66246046	      1.00000000	      1.00000000	      1.00000000	      0.04037670
      0.66247850	      1.00000000	      1.00000000	      1.00000000	      0.04042798
      0.66249654	      1.00000000	      1.00000000	      1.00000000	      0.04047927
      0.66251458	      1.00000000	      1.00000000	      1.00000000	      0.04053055
      0.66253262	      1.00000000	      1.00000000	      1.00000000	      0.04058184
      0.66255066	      1.00000000	      1.00000000	      1.00000000	      0.04063313
      0.66256870	      1.00000000	      1.00000000	      1.00000000	      0.04068441
      0.66258674	      1.00000000	      1.00000000	      1.00000000	      0.04073570
      0.66260908	      1.00000000	      1.00000000	      1.00000000	      0.04079920
      0.66263141	      1.00000000	      1.00000000	      1.00000000	      0.04086271
      0.66265375	      1.00000000	      1.00000000	      1.00000000	      0.04092621
      0.66267609	      1.00000000	      1.00000000	      1.00000000	      0.04098972
      0.66269842	      1.00000000	      1.00000000	      1.00000000	      0.04105322
      0.66272076	      1.00000000	      1.00000000	      1.00000000	      0.04111672
      0.66274869	      1.00000000	      1.00000000	      1.00000000	      0.04119612
      0.66277662	      1.00000000	      1.00000000	      1.00000000	      0.04127553
      0.66280455	      1.00000000	      1.00000000	      1.00000000	      0.04135493
      0.66283248	      1.00000000	      1.00000000	      1.00000000	      0.04143433
      0.66286616	      1.00000000	      1.00000000	      1.00000000	      0.04153010
      0.66289985	      1.00000000	      1.00000000	      1.00000000	      0.04162586
      0.66294112	      1.00000000	      1.00000000	      1.00000000	      0.04174320
      0.66298239	      1.00000000	      1.00000000	      1.00000000	      0.04186054
      0.66301505	      1.00000000	      1.00000000	      1.00000000	      0.04195337
      0.66304770	      1.00000000	      1.00000000	      1.00000000	      0.04204620
      0.66308143	      1.00000000	      1.00000000	      1.00000000	      0.04214209
      0.66312724	      1.00000000	      1.00000000	      1.00000000	      0.04227236
      0.66317455	      1.00000000	      1.00000000	      1.00000000	      0.04240686
      0.66320606	      1.00000000	      1.00000000	      1.00000000	      0.04249643
      0.66323757	      1.00000000	      1.00000000	      1.00000000	      0.04258600
      0.66328251	      1.00000000	      1.00000000	      1.00000000	      0.04271378
      0.66331647	      1.00000000	      1.00000000	      1.00000000	      0.04281032
      0.66335043	      1.00000000	      1.00000000	      1.00000000	      0.04290686
      0.66338438	      1.00000000	      1.00000000	      1.00000000	      0.04300340
      0.66342722	      1.00000000	      1.00000000	      1.00000000	      0.04312519
      0.66345775	      1.00000000	      1.00000000	      1.00000000	      0.04321199
      0.66348828	      1.00000000	      1.00000000	      1.00000000	      0.04329878
      0.66352937	      1.00000000	      1.00000000	      1.00000000	      0.04341558
      0.66356535	      1.00000000	      1.00000000	      1.00000000	      0.04351788
      0.66360133	      1.00000000	      1.00000000	      1.00000000	      0.04362018
      0.66363731	      1.00000000	      1.00000000	      1.00000000	      0.04372247
      0.66366833	      1.00000000	      1.00000000	      1.00000000	      0.04381065
      0.66369934	      1.00000000	      1.00000000	      1.00000000	      0.04389882
      0.66373717	      1.00000000	      1.00000000	      1.00000000	      0.04400638
      0.66377501	      1.00000000	      1.00000000	      1.00000000	      0.04411395
      0.66380333	      1.00000000	      1.00000000	      1.00000000	      0.04419445
      0.66383164	      1.00000000	      1.00000000	      1.00000000	      0.04427495
      0.66387350	      1.00000000	      1.00000000	      1.00000000	      0.04439396
      0.66390632	      1.00000000	      1.00000000	      1.00000000	      0.04448725
      0.66393913	      1.00000000	      1.00000000	      1.00000000	      0.04458054
      0.66397194	      1.00000000	      1.00000000	      1.00000000	      0.04467383
      0.66400476	      1.00000000	      1.00000000	      1.00000000	      0.04476712
      0.66403757	      1.00000000	      1.00000000	      1.00000000	      0.04486041
      0.66407039	      1.00000000	      1.00000000	      1.00000000	      0.04495371
      0.66410320	      1.00000000	      1.00000000	      1.00000000	      0.04504700
      0.66413602	      1.00000000	      1.00000000	      1.00000000	      0.04514029
      0.66416883	      1.00000000	      1.00000000	      1.00000000	      0.04523358
      0.66420164	      1.00000000	      1.00000000	      1.00000000	      0.04532687
      0.66423446	      1.00000000	      1.00000000	      1.00000000	      0.04542016
      0.66426296	      1.00000000	      1.00000000	      1.00000000	      0.04550119
      0.66429146	      1.00000000	      1.00000000	      1.00000000	      0.04558222
      0.66432907	      1.00000000	      1.00000000	      1.00000000	      0.04568915
      0.66435924	      1.00000000	      1.00000000	      1.00000000	      0.04577492
      0.66438941	      1.00000000	      1.00000000	      1.00000000	      0.04586069
      0.66441958	      1.00000000	      1.00000000	      1.00000000	      0.04594646
      0.66445740	      1.00000000	      1.00000000	      1.00000000	      0.04605399
      0.66448445	      1.00000000	      1.00000000	      1.00000000	      0.04613089
      0.66451150	      1.00000000	      1.00000000	      1.00000000	      0.04620779
      0.66454699	      1.00000000	      1.00000000	      1.00000000	      0.04630869
      0.66458125	      1.00000000	      1.00000000	      1.00000000	      0.04640609
      0.66461551	      1.00000000	      1.00000000	      1.00000000	      0.04650349
      0.66464507	      1.00000000	      1.00000000	      1.00000000	      0.04658752
      0.66467463	      1.00000000	      1.00000000	      1.00000000	      0.04667156
      0.66470419	      1.00000000	      1.00000000	      1.00000000	      0.04675560
      0.66473375	      1.00000000	      1.00000000	      1.00000000	      0.04683964
      0.66476945	      1.00000000	      1.00000000	      1.00000000	      0.04694115
      0.66480069	      1.00000000	      1.00000000	      1.00000000	      0.04702995
      0.66483192	      1.00000000	      1.00000000	      1.00000000	      0.04711874
      0.66486315	      1.00000000	      1.00000000	      1.00000000	      0.04720753
      0.66489439	      1.00000000	      1.00000000	      1.00000000	      0.04729633
      0.66492562	      1.00000000	      1.00000000	      1.00000000	      0.04738512
      0.66495238	      1.00000000	      1.00000000	      1.00000000	      0.04746121
      0.66497914	      1.00000000	      1.00000000	      1.00000000	      0.04753729
      0.66501684	      1.00000000	      1.00000000	      1.00000000	      0.04764448
      0.66504413	      1.00000000	      1.00000000	      1.00000000	      0.04772204
      0.66507141	      1.00000000	      1.00000000	      1.00000000	      0.04779960
      0.66510453	      1.00000000	      1.00000000	      1.00000000	      0.04789378
      0.66513676	      1.00000000	      1.00000000	      1.00000000	      0.04798539
      0.66516898	      1.00000000	      1.00000000	      1.00000000	      0.04807700
      0.66520121	      1.00000000	      1.00000000	      1.00000000	      0.04816862
      0.66522903	      1.00000000	      1.00000000	      1.00000000	      0.04824773
      0.66525686	      1.00000000	      1.00000000	      1.00000000	      0.04832684
      0.66528469	      1.00000000	      1.00000000	      1.00000000	      0.04840596
      0.66531998	      1.00000000	      1.00000000	      1.00000000	      0.04850629
      0.66535022	      1.00000000	      1.00000000	      1.00000000	      0.04859226
      0.66538046	      1.00000000	      1.00000000	      1.00000000	      0.04867824
      0.66541070	      1.00000000	      1.00000000	      1.00000000	      0.04876421
      0.66544094	      1.00000000	      1.00000000	      1.00000000	      0.04885018
      0.66547118	      1.00000000	      1.00000000	      1.00000000	      0.04893615
      0.66550142	      1.00000000	      1.00000000	      1.00000000	      0.04902213
      0.66553166	      1.00000000	      1.00000000	      1.00000000	      0.04910810
      0.66556190	      1.00000000	      1.00000000	      1.00000000	      0.04919407
      0.66559214	      1.00000000	      1.00000000	      1.00000000	      0.04928005
      0.66562238	      1.00000000	      1.00000000	      1.00000000	      0.04936602
      0.66565262	      1.00000000	      1.00000000	      1.00000000	      0.04945199
      0.66568286	      1.00000000	      1.00000000	      1.00000000	      0.04953796
      0.66571310	      1.00000000	      1.00000000	      1.00000000	      0.04962394
      0.66574334	      1.00000000	      1.00000000	      1.00000000	      0.04970991
      0.66577358	      1.00000000	      1.00000000	      1.00000000	      0.04979588
      0.66580382	      1.00000000	      1.00000000	      1.00000000	      0.04988185
      0.66583406	      1.00000000	      1.00000000	      1.00000000	      0.04996783
      0.66586120	      1.00000000	      1.00000000	      1.00000000	      0.05004497
      0.66588833	      1.00000000	      1.00000000	      1.00000000	      0.05012212
      0.66592423	      1.00000000	      1.00000000	      1.00000000	      0.05022417
      0.66595182	      1.00000000	      1.00000000	      1.00000000	      0.05030262
      0.66597942	      1.00000000	      1.00000000	      1.00000000	      0.05038107
      0.66600701	      1.00000000	      1.00000000	      1.00000000	      0.05045952
      0.66604276	      1.00000000	      1.00000000	      1.00000000	      0.05056115
      0.66607332	      1.00000000	      1.00000000	      1.00000000	      0.05064803
      0.66610388	      1.00000000	      1.00000000	      1.00000000	      0.05073491
      0.66613444	      1.00000000	      1.00000000	      1.00000000	      0.05082179
      0.66616500	      1.00000000	      1.00000000	      1.00000000	      0.05090867
      0.66619556	      1.00000000	      1.00000000	      1.00000000	      0.05099555
      0.66622612	      1.00000000	      1.00000000	      1.00000000	      0.05108243
      0.66625668	      1.00000000	      1.00000000	      1.00000000	      0.05116931
      0.66628724	      1.00000000	      1.00000000	      1.00000000	      0.05125620
      0.66631780	      1.00000000	      1.00000000	      1.00000000	      0.05134308
      0.66634507	      1.00000000	      1.00000000	      1.00000000	      0.05142062
      0.66637234	      1.00000000	      1.00000000	      1.00000000	      0.05149816
      0.66640882	      1.00000000	      1.00000000	      1.00000000	      0.05160186
      0.66643682	      1.00000000	      1.00000000	      1.00000000	      0.05168146
      0.66646482	      1.00000000	      1.00000000	      1.00000000	      0.05176106
      0.66649281	      1.00000000	      1.00000000	      1.00000000	      0.05184066
      0.66652916	      1.00000000	      1.00000000	      1.00000000	      0.05194399
      0.66655998	      1.00000000	      1.00000000	      1.00000000	      0.05203160
      0.66659079	      1.00000000	      1.00000000	      1.00000000	      0.05211921
      0.66662161	      1.00000000	      1.00000000	      1.00000000	      0.05220682
      0.66665243	      1.00000000	      1.00000000	      1.00000000	      0.05229444
      0.66668325	      1.00000000	      1.00000000	      1.00000000	      0.05238205
      0.66671406	      1.00000000	      1.00000000	      1.00000000	      0.05246966
      0.66674488	      1.00000000	      1.00000000	      1.00000000	      0.05255727
      0.66677570	      1.00000000	      1.00000000	      1.00000000	      0.05264489
      0.66680651	      1.00000000	      1.00000000	      1.00000000	      0.05273250
      0.66683733	      1.00000000	      1.00000000	      1.00000000	      0.05282011
      0.66686815	      1.00000000	      1.00000000	      1.00000000	      0.05290772
      0.66689896	      1.00000000	      1.00000000	      1.00000000	      0.05299533
      0.66692978	      1.00000000	      1.00000000	      1.00000000	      0.05308295
      0.66696060	      1.00000000	      1.00000000	      1.00000000	      0.05317056
      0.66699141	      1.00000000	      1.00000000	      1.00000000	      0.05325817
      0.66702518	      1.00000000	      1.00000000	      1.00000000	      0.05335418
      0.66705895	      1.00000000	      1.00000000	      1.00000000	      0.05345019
      0.66708733	      1.00000000	      1.00000000	      1.00000000	      0.05353087
      0.66711571	      1.00000000	      1.00000000	      1.00000000	      0.05361155
      0.66715388	      1.00000000	      1.00000000	      1.00000000	      0.05372006
      0.66718278	      1.00000000	      1.00000000	      1.00000000	      0.05380222
      0.66721168	      1.00000000	      1.00000000	      1.00000000	      0.05388438
      0.66724058	      1.00000000	      1.00000000	      1.00000000	      0.05396654
      0.66727933	      1.00000000	      1.00000000	      1.00000000	      0.05407671
      0.66731090	      1.00000000	      1.00000000	      1.00000000	      0.05416647
      0.66734247	      1.00000000	      1.00000000	      1.00000000	      0.05425623
      0.66737404	      1.00000000	      1.00000000	      1.00000000	      0.05434599
      0.66740562	      1.00000000	      1.00000000	      1.00000000	      0.05443574
      0.66743719	      1.00000000	      1.00000000	      1.00000000	      0.05452550
      0.66747510	      1.00000000	      1.00000000	      1.00000000	      0.05463330
      0.66750316	      1.00000000	      1.00000000	      1.00000000	      0.05471306
      0.66753121	      1.00000000	      1.00000000	      1.00000000	      0.05479282
      0.66756762	      1.00000000	      1.00000000	      1.00000000	      0.05489633
      0.66760387	      1.00000000	      1.00000000	      1.00000000	      0.05499939
      0.66764013	      1.00000000	      1.00000000	      1.00000000	      0.05510246
      0.66767084	      1.00000000	      1.00000000	      1.00000000	      0.05518977
      0.66770155	      1.00000000	      1.00000000	      1.00000000	      0.05527709
      0.66773963	      1.00000000	      1.00000000	      1.00000000	      0.05538533
      0.66777053	      1.00000000	      1.00000000	      1.00000000	      0.05547320
      0.66780144	      1.00000000	      1.00000000	      1.00000000	      0.05556106
      0.66783234	      1.00000000	      1.00000000	      1.00000000	      0.05564893
      0.66787505	      1.00000000	      1.00000000	      1.00000000	      0.05577035
      0.66790284	      1.00000000	      1.00000000	      1.00000000	      0.05584936
      0.66793063	      1.00000000	      1.00000000	      1.00000000	      0.05592837
      0.66797067	      1.00000000	      1.00000000	      1.00000000	      0.05604218
      0.66800685	      1.00000000	      1.00000000	      1.00000000	      0.05614504
      0.66805842	      1.00000000	      1.00000000	      1.00000000	      0.05629167
      0.66808604	      1.00000000	      1.00000000	      1.00000000	      0.05637019
      0.66811366	      1.00000000	      1.00000000	      1.00000000	      0.05644870
      0.66815985	      1.00000000	      1.00000000	      1.00000000	      0.05658004
      0.66819165	      1.00000000	      1.00000000	      1.00000000	      0.05667044
      0.66822345	      1.00000000	      1.00000000	      1.00000000	      0.05676085
      0.66825525	      1.00000000	      1.00000000	      1.00000000	      0.05685126
      0.66830257	      1.00000000	      1.00000000	      1.00000000	      0.05698579
      0.66832982	      1.00000000	      1.00000000	      1.00000000	      0.05706326
      0.66835707	      1.00000000	      1.00000000	      1.00000000	      0.05714072
      0.66840254	      1.00000000	      1.00000000	      1.00000000	      0.05727001
      0.66845099	      1.00000000	      1.00000000	      1.00000000	      0.05740775
      0.66848191	      1.00000000	      1.00000000	      1.00000000	      0.05749566
      0.66851284	      1.00000000	      1.00000000	      1.00000000	      0.05758357
      0.66855925	      1.00000000	      1.00000000	      1.00000000	      0.05771552
      0.66859059	      1.00000000	      1.00000000	      1.00000000	      0.05780462
      0.66862193	      1.00000000	      1.00000000	      1.00000000	      0.05789372
      0.66866305	      1.00000000	      1.00000000	      1.00000000	      0.05801063
      0.66870197	      1.00000000	      1.00000000	      1.00000000	      0.05812126
      0.66874088	      1.00000000	      1.00000000	      1.00000000	      0.05823190
      0.66877522	      1.00000000	      1.00000000	      1.00000000	      0.05832953
      0.66880957	      1.00000000	      1.00000000	      1.00000000	      0.05842717
      0.66884391	      1.00000000	      1.00000000	      1.00000000	      0.05852481
      0.66888639	      1.00000000	      1.00000000	      1.00000000	      0.05864558
      0.66892370	      1.00000000	      1.00000000	      1.00000000	      0.05875165
      0.66896101	      1.00000000	      1.00000000	      1.00000000	      0.05885771
      0.66899831	      1.00000000	      1.00000000	      1.00000000	      0.05896378
      0.66903562	      1.00000000	      1.00000000	      1.00000000	      0.05906984
      0.66907293	      1.00000000	      1.00000000	      1.00000000	      0.05917591
      0.66911024	      1.00000000	      1.00000000	      1.00000000	      0.05928197
      0.66914754	      1.00000000	      1.00000000	      1.00000000	      0.05938804
      0.66918485	      1.00000000	      1.00000000	      1.00000000	      0.05949410
      0.66922216	      1.00000000	      1.00000000	      1.00000000	      0.05960017
      0.66925947	      1.00000000	      1.00000000	      1.00000000	      0.05970623
      0.66929677	      1.00000000	      1.00000000	      1.00000000	      0.05981230
      0.66933408	      1.00000000	      1.00000000	      1.00000000	      0.05991836
      0.66938053	      1.00000000	      1.00000000	      1.00000000	      0.06005041
      0.66941472	      1.00000000	      1.00000000	      1.00000000	      0.06014760
      0.66944890	      1.00000000	      1.00000000	      1.00000000	      0.06024480
      0.66949379	      1.00000000	      1.00000000	      1.00000000	      0.06037241
      0.66953513	      1.00000000	      1.00000000	      1.00000000	      0.06048994
      0.66957647	      1.00000000	      1.00000000	      1.00000000	      0.06060746
      0.66961781	      1.00000000	      1.00000000	      1.00000000	      0.06072499
      0.66965383	      1.00000000	      1.00000000	      1.00000000	      0.06082742
      0.66968986	      1.00000000	      1.00000000	      1.00000000	      0.06092985
      0.66973355	      1.00000000	      1.00000000	      1.00000000	      0.06105405
      0.66977724	      1.00000000	      1.00000000	      1.00000000	      0.06117825
      0.66981584	      1.00000000	      1.00000000	      1.00000000	      0.06128799
      0.66985444	      1.00000000	      1.00000000	      1.00000000	      0.06139773
      0.66989304	      1.00000000	      1.00000000	      1.00000000	      0.06150747
      0.66993982	      1.00000000	      1.00000000	      1.00000000	      0.06164049
      0.66997968	      1.00000000	      1.00000000	      1.00000000	      0.06175380
      0.67001954	      1.00000000	      1.00000000	      1.00000000	      0.06186711
      0.67005939	      1.00000000	      1.00000000	      1.00000000	      0.06198042
      0.67009925	      1.00000000	      1.00000000	      1.00000000	      0.06209373
      0.67014934	      1.00000000	      1.00000000	      1.00000000	      0.06223614
      0.67018767	      1.00000000	      1.00000000	      1.00000000	      0.06234511
      0.67022600	      1.00000000	      1.00000000	      1.00000000	      0.06245409
      0.67027321	      1.00000000	      1.00000000	      1.00000000	      0.06258829
      0.67032041	      1.00000000	      1.00000000	      1.00000000	      0.06272249
      0.67035946	      1.00000000	      1.00000000	      1.00000000	      0.06283352
      0.67039851	      1.00000000	      1.00000000	      1.00000000	      0.06294454
      0.67043756	      1.00000000	      1.00000000	      1.00000000	      0.06305556
      0.67049479	      1.00000000	      1.00000000	      1.00000000	      0.06321824
      0.67053268	      1.00000000	      1.00000000	      1.00000000	      0.06332597
      0.67057057	      1.00000000	      1.00000000	      1.00000000	      0.06343370
      0.67062202	      1.00000000	      1.00000000	      1.00000000	      0.06357996
      0.67066948	      1.00000000	      1.00000000	      1.00000000	      0.06371490
      0.67071694	      1.00000000	      1.00000000	      1.00000000	      0.06384984
      0.67075943	      1.00000000	      1.00000000	      1.00000000	      0.06397062
      0.67080191	      1.00000000	      1.00000000	      1.00000000	      0.06409140
      0.67084440	      1.00000000	      1.00000000	      1.00000000	      0.06421218
      0.67088688	      1.00000000	      1.00000000	      1.00000000	      0.06433296
      0.67094726	      1.00000000	      1.00000000	      1.00000000	      0.06450462
      0.67098340	      1.00000000	      1.00000000	      1.00000000	      0.06460737
      0.67101954	      1.00000000	      1.00000000	      1.00000000	      0.06471012
      0.67107756	      1.00000000	      1.00000000	      1.00000000	      0.06487506
      0.67115235	      1.00000000	      1.00000000	      1.00000000	      0.06508768
      0.67118862	      1.00000000	      1.00000000	      1.00000000	      0.06519081
      0.67122490	      1.00000000	      1.00000000	      1.00000000	      0.06529395
      0.67128421	      1.00000000	      1.00000000	      1.00000000	      0.06546256
      0.67133429	      1.00000000	      1.00000000	      1.00000000	      0.06560496
      0.67138438	      1.00000000	      1.00000000	      1.00000000	      0.06574735
      0.67142744	      1.00000000	      1.00000000	      1.00000000	      0.06586978
      0.67147051	      1.00000000	      1.00000000	      1.00000000	      0.06599221
      0.67151357	      1.00000000	      1.00000000	      1.00000000	      0.06611463
      0.67157088	      1.00000000	      1.00000000	      1.00000000	      0.06627757
      0.67161980	      1.00000000	      1.00000000	      1.00000000	      0.06641665
      0.67166872	      1.00000000	      1.00000000	      1.00000000	      0.06655574
      0.67171764	      1.00000000	      1.00000000	      1.00000000	      0.06669482
      0.67176657	      1.00000000	      1.00000000	      1.00000000	      0.06683391
      0.67181549	      1.00000000	      1.00000000	      1.00000000	      0.06697299
      0.67186441	      1.00000000	      1.00000000	      1.00000000	      0.06711207
      0.67191333	      1.00000000	      1.00000000	      1.00000000	      0.06725116
      0.67196225	      1.00000000	      1.00000000	      1.00000000	      0.06739024
      0.67201117	      1.00000000	      1.00000000	      1.00000000	      0.06752933
      0.67206010	      1.00000000	      1.00000000	      1.00000000	      0.06766841
      0.67210902	      1.00000000	      1.00000000	      1.00000000	      0.06780750
      0.67216290	      1.00000000	      1.00000000	      1.00000000	      0.06796069
      0.67221679	      1.00000000	      1.00000000	      1.00000000	      0.06811388
      0.67226526	      1.00000000	      1.00000000	      1.00000000	      0.06825170
      0.67231374	      1.00000000	      1.00000000	      1.00000000	      0.06838952
      0.67236822	      1.00000000	      1.00000000	      1.00000000	      0.06854440
      0.67242270	      1.00000000	      1.00000000	      1.00000000	      0.06869929
      0.67247718	      1.00000000	      1.00000000	      1.00000000	      0.06885417
      0.67252596	      1.00000000	      1.00000000	      1.00000000	      0.06899286
      0.67257474	      1.00000000	      1.00000000	      1.00000000	      0.06913155
      0.67262352	      1.00000000	      1.00000000	      1.00000000	      0.06927023
      0.67268015	      1.00000000	      1.00000000	      1.00000000	      0.06943122
      0.67273678	      1.00000000	      1.00000000	      1.00000000	      0.06959222
      0.67278747	      1.00000000	      1.00000000	      1.00000000	      0.06973634
      0.67283817	      1.00000000	      1.00000000	      1.00000000	      0.06988046
      0.67289391	      1.00000000	      1.00000000	      1.00000000	      0.07003894
      0.67294966	      1.00000000	      1.00000000	      1.00000000	      0.07019742
      0.67300540	      1.00000000	      1.00000000	      1.00000000	      0.07035590
      0.67306114	      1.00000000	      1.00000000	      1.00000000	      0.07051438
      0.67311689	      1.00000000	      1.00000000	      1.00000000	      0.07067287
      0.67317263	      1.00000000	      1.00000000	      1.00000000	      0.07083135
      0.67322107	      1.00000000	      1.00000000	      1.00000000	      0.07096907
      0.67326952	      1.00000000	      1.00000000	      1.00000000	      0.07110679
      0.67332842	      1.00000000	      1.00000000	      1.00000000	      0.07127425
      0.67338733	      1.00000000	      1.00000000	      1.00000000	      0.07144172
      0.67344060	      1.00000000	      1.00000000	      1.00000000	      0.07159318
      0.67349388	      1.00000000	      1.00000000	      1.00000000	      0.07174465
      0.67355144	      1.00000000	      1.00000000	      1.00000000	      0.07190830
      0.67360901	      1.00000000	      1.00000000	      1.00000000	      0.07207195
      0.67366483	      1.00000000	      1.00000000	      1.00000000	      0.07223067
      0.67372066	      1.00000000	      1.00000000	      1.00000000	      0.07238938
      0.67377790	      1.00000000	      1.00000000	      1.00000000	      0.07255213
      0.67383515	      1.00000000	      1.00000000	      1.00000000	      0.07271488
      0.67389222	      1.00000000	      1.00000000	      1.00000000	      0.07287712
      0.67394928	      1.00000000	      1.00000000	      1.00000000	      0.07303936
      0.67400674	      1.00000000	      1.00000000	      1.00000000	      0.07320272
      0.67406420	      1.00000000	      1.00000000	      1.00000000	      0.07336607
      0.67412153	      1.00000000	      1.00000000	      1.00000000	      0.07352906
      0.67417886	      1.00000000	      1.00000000	      1.00000000	      0.07369205
      0.67423434	      1.00000000	      1.00000000	      1.00000000	      0.07384977
      0.67430366	      1.00000000	      1.00000000	      1.00000000	      0.07404685
      0.67438244	      1.00000000	      1.00000000	      1.00000000	      0.07427082
      0.67444839	      1.00000000	      1.00000000	      1.00000000	      0.07445831
      0.67450101	      1.00000000	      1.00000000	      1.00000000	      0.07460791
      0.67455362	      1.00000000	      1.00000000	      1.00000000	      0.07475750
      0.67461325	      1.00000000	      1.00000000	      1.00000000	      0.07492702
      0.67467288	      1.00000000	      1.00000000	      1.00000000	      0.07509653
      0.67472827	      1.00000000	      1.00000000	      1.00000000	      0.07525400
      0.67479964	      1.00000000	      1.00000000	      1.00000000	      0.07545691
      0.67488672	      1.00000000	      1.00000000	      1.00000000	      0.07570448
      0.67493881	      1.00000000	      1.00000000	      1.00000000	      0.07585257
      0.67500754	      1.00000000	      1.00000000	      1.00000000	      0.07604799
      0.67509005	      1.00000000	      1.00000000	      1.00000000	      0.07628255
      0.67514377	      1.00000000	      1.00000000	      1.00000000	      0.07643527
      0.67521280	      1.00000000	      1.00000000	      1.00000000	      0.07663154
      0.67529982	      1.00000000	      1.00000000	      1.00000000	      0.07687893
      0.67540985	      1.00000000	      1.00000000	      1.00000000	      0.07719174
      0.67545818	      1.00000000	      1.00000000	      1.00000000	      0.07732914
      0.67552204	      1.00000000	      1.00000000	      1.00000000	      0.07751069
      0.67560385	      1.00000000	      1.00000000	      1.00000000	      0.07774327
      0.67568565	      1.00000000	      1.00000000	      1.00000000	      0.07797585
      0.67573903	      1.00000000	      1.00000000	      1.00000000	      0.07812761
      0.67579241	      1.00000000	      1.00000000	      1.00000000	      0.07827936
      0.67584824	      1.00000000	      1.00000000	      1.00000000	      0.07843810
      0.67592614	      1.00000000	      1.00000000	      1.00000000	      0.07865955
      0.67599623	      1.00000000	      1.00000000	      1.00000000	      0.07885883
      0.67605217	      1.00000000	      1.00000000	      1.00000000	      0.07901786
      0.67610811	      1.00000000	      1.00000000	      1.00000000	      0.07917689
      0.67617242	      1.00000000	      1.00000000	      1.00000000	      0.07935974
      0.67623674	      1.00000000	      1.00000000	      1.00000000	      0.07954259
      0.67629878	      1.00000000	      1.00000000	      1.00000000	      0.07971898
[truncated: 423,386 more chars]
