# Supplementary material for: Musculoskeletal simulations to examine the effects of accentuated eccentric loading (AEL) on jump height
Source: PeerJ. 2023 Jan 23;11:e14687. doi: 10.7717/peerj.14687 (PMC9879160; doi:10.7717/peerj.14687)
Supplement: Supplemental Information 3 — Added30 folder contains the code and simulation results for a complete jump with an additional 30% model mass. Dropped30 folder contains the code and simulation results for the push-off phase with the original model mass. [file peerj-11-14687-s003.zip › Supplementary Simulation code and output results AEL30/Dropped30/Optimized_for_J_Results/TwoSegment_states.sto]

TwoSegment_states
version=1
nRows=9685
nColumns=29
inDegrees=no
endheader
time	/jointset/BoxCenter/BoxCenter_coord_0/value	/jointset/BoxCenter/BoxCenter_coord_0/speed	/jointset/BoxCenter/BoxCenter_coord_1/value	/jointset/BoxCenter/BoxCenter_coord_1/speed	/jointset/BoxCenter/BoxCenter_coord_2/value	/jointset/BoxCenter/BoxCenter_coord_2/speed	/jointset/BoxCenter/BoxCenter_coord_3/value	/jointset/BoxCenter/BoxCenter_coord_3/speed	/jointset/BoxCenter/BoxCenter_coord_4/value	/jointset/BoxCenter/BoxCenter_coord_4/speed	/jointset/BoxCenter/BoxCenter_coord_5/value	/jointset/BoxCenter/BoxCenter_coord_5/speed	/jointset/hip/hip_coordinate/value	/jointset/hip/hip_coordinate/speed	/jointset/knee/knee_coordinate/value	/jointset/knee/knee_coordinate/speed	/jointset/PlatformToGround/PlatformToGround_coord_0/value	/jointset/PlatformToGround/PlatformToGround_coord_0/speed	/forceset/vastus/activation	/forceset/vastus/fiber_length	/forceset/recfem/activation	/forceset/recfem/fiber_length	/forceset/glut/activation	/forceset/glut/fiber_length	/forceset/ham/activation	/forceset/ham/fiber_length	/forceset/hipLimitTorque/dissipatedEnergy	/forceset/kneeLimitTorque/dissipatedEnergy
      0.00000000	      0.00000000	      0.00000000	      0.00000000	      0.00000000	      0.00000000	      0.00000000	      0.00000000	      0.00000000	      0.38696516	      0.10656627	      0.00000000	      0.00000000	     -1.23260846	      0.22082972	      2.35302928	     -0.30099189	      0.00000000	      0.00000000	      0.99999837	      0.19866685	      1.00000000	      0.17864130	      0.99995446	      0.06684702	      0.01000000	      0.05178206	      0.00000000	      0.00000000
      0.00006123	     -0.00000000	     -0.00000000	      0.00000000	      0.00000000	     -0.00000000	     -0.00000000	     -0.00000000	     -0.00000000	      0.38697171	      0.10727907	      0.00000000	      0.00000000	     -1.23259489	      0.22257230	      2.35301079	     -0.30291032	      0.00000000	      0.00000000	      0.99999837	      0.19866685	      1.00000000	      0.17864130	      0.99995460	      0.06684702	      0.01000000	      0.05178206	      0.00000000	      0.00000000
      0.00012245	     -0.00000000	      0.00000000	      0.00000000	      0.00000000	     -0.00000000	     -0.00000000	     -0.00000000	     -0.00000000	      0.38697830	      0.10799022	      0.00000000	      0.00000000	     -1.23258121	      0.22426808	      2.35299219	     -0.30488192	      0.00000000	      0.00000000	      0.99999838	      0.19866685	      1.00000000	      0.17864129	      0.99995474	      0.06684702	      0.01000000	      0.05178206	      0.00000000	      0.00000000
      0.00020780	     -0.00000000	     -0.00000000	      0.00000000	     -0.00000000	     -0.00000000	     -0.00000000	     -0.00000000	      0.00000000	      0.38698756	      0.10897884	      0.00000000	     -0.00000000	     -1.23256197	      0.22656194	      2.35296605	     -0.30765406	      0.00000000	      0.00000000	      0.99999839	      0.19866684	      1.00000000	      0.17864129	      0.99995493	      0.06684701	      0.01000000	      0.05178206	      0.00000000	      0.00000000
      0.00029315	     -0.00000000	     -0.00000000	     -0.00000000	     -0.00000000	     -0.00000000	     -0.00000000	      0.00000000	      0.00000000	      0.38699690	      0.10996438	     -0.00000000	     -0.00000000	     -1.23254253	      0.22878177	      2.35293967	     -0.31042302	      0.00000000	      0.00000000	      0.99999839	      0.19866682	      1.00000000	      0.17864129	      0.99995512	      0.06684701	      0.01000000	      0.05178206	      0.00000000	      0.00000000
      0.00042115	      0.00000000	      0.00000000	     -0.00000000	      0.00000000	     -0.00000000	     -0.00000000	      0.00000000	      0.00000000	      0.38701107	      0.11143701	     -0.00000000	     -0.00000000	     -1.23251304	      0.23198680	      2.35289967	     -0.31454851	      0.00000000	      0.00000000	      0.99999840	      0.19866680	      1.00000000	      0.17864128	      0.99995541	      0.06684699	      0.01000000	      0.05178206	      0.00000000	      0.00000000
      0.00054914	      0.00000000	      0.00000000	      0.00000000	      0.00000000	     -0.00000000	     -0.00000000	      0.00000000	      0.00000000	      0.38702543	      0.11290394	     -0.00000000	     -0.00000000	     -1.23248315	      0.23506075	      2.35285915	     -0.31863816	      0.00000000	      0.00000000	      0.99999841	      0.19866676	      1.00000000	      0.17864126	      0.99995569	      0.06684697	      0.01000000	      0.05178206	      0.00000000	      0.00000000
      0.00075973	      0.00000000	      0.00000000	      0.00000000	      0.00000000	     -0.00000000	     -0.00000000	      0.00000000	      0.00000000	      0.38704945	      0.11530681	     -0.00000000	      0.00000000	     -1.23243314	      0.23987746	      2.35279135	     -0.32529605	      0.00000000	      0.00000000	      0.99999843	      0.19866667	      1.00000000	      0.17864123	      0.99995616	      0.06684693	      0.01000000	      0.05178206	      0.00000000	      0.00000000
      0.00097032	      0.00000000	      0.00000000	      0.00000000	      0.00000000	     -0.00000000	     -0.00000000	      0.00000000	      0.00000000	      0.38707399	      0.11769847	     -0.00000000	      0.00000000	     -1.23238214	      0.24444857	      2.35272215	     -0.33188033	      0.00000000	      0.00000000	      0.99999845	      0.19866656	      1.00000000	      0.17864120	      0.99995662	      0.06684687	      0.01000000	      0.05178206	      0.00000000	      0.00000000
      0.00125500	      0.00000000	     -0.00000000	      0.00000000	      0.00000000	     -0.00000000	     -0.00000000	      0.00000000	      0.00000000	      0.38710795	      0.12091723	     -0.00000000	     -0.00000000	     -1.23231171	      0.25032593	      2.35262641	     -0.34068802	      0.00000000	      0.00000000	      0.99999847	      0.19866636	      1.00000000	      0.17864113	      0.99995723	      0.06684678	      0.01000000	      0.05178206	      0.00000000	      0.00000000
      0.00153968	      0.00000000	      0.00000000	      0.00000000	      0.00000000	     -0.00000000	     -0.00000000	      0.00000000	      0.00000000	      0.38714283	      0.12412283	     -0.00000000	     -0.00000000	     -1.23223964	      0.25594191	      2.35252818	     -0.34941406	      0.00000000	      0.00000000	      0.99999849	      0.19866611	      1.00000000	      0.17864104	      0.99995783	      0.06684665	      0.01000000	      0.05178206	      0.00000000	      0.00000000
      0.00177985	      0.00000000	      0.00000000	      0.00000000	      0.00000000	     -0.00000000	     -0.00000000	      0.00000000	      0.00000000	      0.38717297	      0.12681898	     -0.00000000	     -0.00000000	     -1.23217762	      0.26052880	      2.35244339	     -0.35672576	      0.00000000	      0.00000000	      0.99999851	      0.19866585	      1.00000000	      0.17864095	      0.99995834	      0.06684653	      0.01000000	      0.05178206	      0.00000000	      0.00000000
      0.00202001	      0.00000000	      0.00000000	      0.00000000	      0.00000000	     -0.00000000	     -0.00000000	      0.00000000	      0.00000000	      0.38720375	      0.12950891	     -0.00000000	      0.00000000	     -1.23211451	      0.26501113	      2.35235684	     -0.36400286	      0.00000000	      0.00000000	      0.99999853	      0.19866556	      1.00000000	      0.17864085	      0.99995884	      0.06684638	      0.01000000	      0.05178206	      0.00000000	      0.00000000
      0.00230741	      0.00000000	      0.00000000	      0.00000000	      0.00000000	     -0.00000000	     -0.00000000	      0.00000000	      0.00000000	      0.38724143	      0.13272094	     -0.00000000	      0.00000000	     -1.23203758	      0.27027055	      2.35225098	     -0.37267357	      0.00000000	      0.00000000	      0.99999855	      0.19866515	      1.00000000	      0.17864071	      0.99995942	      0.06684619	      0.01000000	      0.05178206	      0.00000000	      0.00000000
      0.00259481	      0.00000000	      0.00000000	      0.00000000	      0.00000000	     -0.00000000	     -0.00000000	      0.00000000	     -0.00000000	      0.38728004	      0.13592654	     -0.00000000	      0.00000000	     -1.23195916	      0.27544463	      2.35214263	     -0.38131329	      0.00000000	      0.00000000	      0.99999857	      0.19866470	      1.00000000	      0.17864055	      0.99996000	      0.06684596	      0.01000000	      0.05178206	      0.00000000	      0.00000000
      0.00282227	      0.00000000	      0.00000000	      0.00000000	      0.00000000	     -0.00000000	     -0.00000000	      0.00000000	     -0.00000000	      0.38731124	      0.13845962	      0.00000000	      0.00000000	     -1.23189605	      0.27949394	      2.35205512	     -0.38813191	      0.00000000	      0.00000000	      0.99999858	      0.19866429	      1.00000000	      0.17864041	      0.99996045	      0.06684577	      0.01000000	      0.05178206	      0.00000000	      0.00000000
      0.00304973	      0.00000000	      0.00000000	      0.00000000	      0.00000000	     -0.00000000	     -0.00000000	      0.00000000	     -0.00000000	      0.38734302	      0.14098951	      0.00000000	      0.00000000	     -1.23183202	      0.28351178	      2.35196606	     -0.39493759	      0.00000000	      0.00000000	      0.99999860	      0.19866385	      1.00000000	      0.17864026	      0.99996090	      0.06684555	      0.01000000	      0.05178206	      0.00000000	      0.00000000
      0.00334924	      0.00000000	      0.00000000	      0.00000000	      0.00000000	     -0.00000000	     -0.00000000	     -0.00000000	     -0.00000000	      0.38738575	      0.14431624	      0.00000000	      0.00000000	     -1.23174632	      0.28876464	      2.35184643	     -0.40388065	      0.00000000	      0.00000000	      0.99999862	      0.19866322	      1.00000000	      0.17864004	      0.99996148	      0.06684525	      0.01000000	      0.05178206	      0.00000000	      0.00000000
      0.00364874	      0.00000000	      0.00000000	      0.00000000	      0.00000000	     -0.00000000	     -0.00000000	     -0.00000000	     -0.00000000	      0.38742947	      0.14763821	      0.00000000	      0.00000000	     -1.23165905	      0.29398425	      2.35172413	     -0.41280719	      0.00000000	      0.00000000	      0.99999864	      0.19866252	      1.00000000	      0.17863979	      0.99996205	      0.06684491	      0.01000000	      0.05178206	      0.00000000	      0.00000000
      0.00386300	      0.00000000	      0.00000000	      0.00000000	      0.00000000	     -0.00000000	     -0.00000000	     -0.00000000	     -0.00000000	      0.38746136	      0.15001182	      0.00000000	      0.00000000	     -1.23159566	      0.29770203	      2.35163500	     -0.41918233	      0.00000000	      0.00000000	      0.99999866	      0.19866198	      1.00000000	      0.17863960	      0.99996246	      0.06684465	      0.01000000	      0.05178206	      0.00000000	      0.00000000
      0.00407725	      0.00000000	      0.00000000	      0.00000000	      0.00000000	     -0.00000000	     -0.00000000	     -0.00000000	     -0.00000000	      0.38749375	      0.15238321	      0.00000000	      0.00000000	     -1.23153148	      0.30140873	      2.35154451	     -0.42555089	      0.00000000	      0.00000000	      0.99999867	      0.19866141	      1.00000000	      0.17863940	      0.99996286	      0.06684438	      0.01000000	      0.05178206	      0.00000000	      0.00000000
      0.00437314	      0.00000000	      0.00000000	      0.00000000	      0.00000000	     -0.00000000	     -0.00000000	     -0.00000000	     -0.00000000	      0.38753932	      0.15565452	      0.00000000	      0.00000000	     -1.23144154	      0.30651240	      2.35141730	     -0.43433442	      0.00000000	      0.00000000	      0.99999869	      0.19866056	      1.00000000	      0.17863910	      0.99996340	      0.06684397	      0.01000000	      0.05178206	      0.00000000	      0.00000000
      0.00466902	      0.00000000	      0.00000000	      0.00000000	      0.00000000	     -0.00000000	     -0.00000000	     -0.00000000	     -0.00000000	      0.38758586	      0.15892177	      0.00000000	      0.00000000	     -1.23135010	      0.31160109	      2.35128749	     -0.44310650	      0.00000000	      0.00000000	      0.99999871	      0.19865965	      1.00000000	      0.17863877	      0.99996394	      0.06684354	      0.01000000	      0.05178206	      0.00000000	      0.00000000
      0.00490644	      0.00000000	      0.00000000	      0.00000000	      0.00000000	     -0.00000000	     -0.00000000	     -0.00000000	     -0.00000000	      0.38762390	      0.16154050	      0.00000000	      0.00000000	     -1.23127564	      0.31567498	      2.35118145	     -0.45013612	      0.00000000	      0.00000000	      0.99999872	      0.19865887	      1.00000000	      0.17863850	      0.99996437	      0.06684317	      0.01000000	      0.05178206	      0.00000000	      0.00000000
      0.00514385	      0.00000000	      0.00000000	      0.00000000	      0.00000000	     -0.00000000	     -0.00000000	     -0.00000000	     -0.00000000	      0.38766257	      0.16415668	      0.00000000	      0.00000000	     -1.23120021	      0.31974151	      2.35107375	     -0.45715922	      0.00000000	      0.00000000	      0.99999874	      0.19865805	      1.00000000	      0.17863820	      0.99996479	      0.06684278	      0.01000000	      0.05178206	      0.00000000	      0.00000000
      0.00542953	      0.00000000	      0.00000000	      0.00000000	      0.00000000	     -0.00000000	     -0.00000000	     -0.00000000	     -0.00000000	      0.38770991	      0.16730131	      0.00000000	      0.00000000	     -1.23110816	      0.32462589	      2.35094194	     -0.46560020	      0.00000000	      0.00000000	      0.99999876	      0.19865701	      1.00000000	      0.17863783	      0.99996529	      0.06684228	      0.01000000	      0.05178206	      0.00000000	      0.00000000
      0.00571522	      0.00000000	      0.00000000	      0.00000000	      0.00000000	     -0.00000000	     -0.00000000	     -0.00000000	     -0.00000000	      0.38775816	      0.17044226	      0.00000000	      0.00000000	     -1.23101473	      0.32950134	      2.35080772	     -0.47403202	      0.00000000	      0.00000000	      0.99999878	      0.19865590	      1.00000000	      0.17863743	      0.99996578	      0.06684176	      0.01000000	      0.05178206	      0.00000000	      0.00000000
      0.00595120	      0.00000000	      0.00000000	      0.00000000	      0.00000000	     -0.00000000	     -0.00000000	     -0.00000000	     -0.00000000	      0.38779868	      0.17303408	      0.00000000	      0.00000000	     -1.23093650	      0.33352245	      2.35069503	     -0.48098891	      0.00000000	      0.00000000	      0.99999879	      0.19865494	      1.00000000	      0.17863708	      0.99996618	      0.06684131	      0.01000000	      0.05178206	      0.00000000	      0.00000000
      0.00618719	      0.00000000	      0.00000000	      0.00000000	      0.00000000	     -0.00000000	     -0.00000000	     -0.00000000	     -0.00000000	      0.38783982	      0.17562337	      0.00000000	      0.00000000	     -1.23085731	      0.33753810	      2.35058071	     -0.48793982	      0.00000000	      0.00000000	      0.99999880	      0.19865394	      1.00000000	      0.17863672	      0.99996658	      0.06684083	      0.01000000	      0.05178206	      0.00000000	      0.00000000
      0.00647135	      0.00000000	      0.00000000	      0.00000000	      0.00000000	     -0.00000000	     -0.00000000	     -0.00000000	     -0.00000000	      0.38789017	      0.17873791	      0.00000000	      0.00000000	     -1.23076071	      0.34236658	      2.35044086	     -0.49630044	      0.00000000	      0.00000000	      0.99999882	      0.19865267	      1.00000000	      0.17863626	      0.99996705	      0.06684024	      0.01000000	      0.05178206	      0.00000000	      0.00000000
      0.00675552	      0.00000000	      0.00000000	      0.00000000	      0.00000000	     -0.00000000	     -0.00000000	     -0.00000000	     -0.00000000	      0.38794140	      0.18184878	      0.00000000	      0.00000000	     -1.23066274	      0.34718763	      2.35029865	     -0.50465224	      0.00000000	      0.00000000	      0.99999884	      0.19865134	      1.00000000	      0.17863577	      0.99996751	      0.06683962	      0.01000000	      0.05178206	      0.00000000	      0.00000000
      0.00699497	      0.00000000	      0.00000000	      0.00000000	      0.00000000	     -0.00000000	     -0.00000000	     -0.00000000	     -0.00000000	      0.38798526	      0.18446730	      0.00000000	      0.00000000	     -1.23057912	      0.35124450	      2.35017697	     -0.51168169	      0.00000000	      0.00000000	      0.99999885	      0.19865017	      1.00000000	      0.17863534	      0.99996790	      0.06683907	      0.01000000	      0.05178206	      0.00000000	      0.00000000
      0.00723442	      0.00000000	      0.00000000	      0.00000000	      0.00000000	     -0.00000000	     -0.00000000	     -0.00000000	     -0.00000000	      0.38802975	      0.18708318	      0.00000000	      0.00000000	     -1.23049453	      0.35529625	      2.35005360	     -0.51870503	      0.00000000	      0.00000000	      0.99999886	      0.19864896	      1.00000000	      0.17863489	      0.99996828	      0.06683850	      0.01000000	      0.05178206	      0.00000000	      0.00000000
      0.00751378	      0.00000000	      0.00000000	      0.00000000	      0.00000000	     -0.00000000	     -0.00000000	     -0.00000000	     -0.00000000	      0.38808244	      0.19013169	      0.00000000	      0.00000000	     -1.23039461	      0.36001690	      2.34990755	     -0.52688975	      0.00000000	      0.00000000	      0.99999888	      0.19864748	      1.00000000	      0.17863435	      0.99996872	      0.06683782	      0.01000000	      0.05178206	      0.00000000	      0.00000000
      0.00779314	      0.00000000	      0.00000000	      0.00000000	      0.00000000	     -0.00000000	     -0.00000000	     -0.00000000	     -0.00000000	      0.38813598	      0.19317659	      0.00000000	      0.00000000	     -1.23029338	      0.36473070	      2.34975922	     -0.53506592	      0.00000000	      0.00000000	      0.99999890	      0.19864594	      1.00000000	      0.17863378	      0.99996916	      0.06683710	      0.01000000	      0.05178206	      0.00000000	      0.00000000
      0.00803996	      0.00000000	      0.00000000	      0.00000000	      0.00000000	     -0.00000000	     -0.00000000	     -0.00000000	     -0.00000000	      0.38818399	      0.19586389	      0.00000000	      0.00000000	     -1.23020284	      0.36888996	      2.34962626	     -0.54228150	      0.00000000	      0.00000000	      0.99999891	      0.19864453	      1.00000000	      0.17863326	      0.99996953	      0.06683645	      0.01000000	      0.05178206	      0.00000000	      0.00000000
      0.00828679	      0.00000000	      0.00000000	      0.00000000	      0.00000000	     -0.00000000	     -0.00000000	     -0.00000000	     -0.00000000	      0.38823266	      0.19854835	      0.00000000	      0.00000000	     -1.23011128	      0.37304389	      2.34949152	     -0.54949051	      0.00000000	      0.00000000	      0.99999892	      0.19864306	      1.00000000	      0.17863271	      0.99996991	      0.06683577	      0.01000000	      0.05178206	      0.00000000	      0.00000000
      0.00855771	      0.00000000	      0.00000000	      0.00000000	      0.00000000	     -0.00000000	     -0.00000000	     -0.00000000	     -0.00000000	      0.38828685	      0.20149148	      0.00000000	      0.00000000	     -1.23000960	      0.37759712	      2.34934158	     -0.55739408	      0.00000000	      0.00000000	      0.99999894	      0.19864140	      1.00000000	      0.17863209	      0.99997031	      0.06683501	      0.01000000	      0.05178206	      0.00000000	      0.00000000
      0.00882862	      0.00000000	      0.00000000	      0.00000000	      0.00000000	     -0.00000000	     -0.00000000	     -0.00000000	     -0.00000000	      0.38834184	      0.20443115	      0.00000000	      0.00000000	     -1.22990668	      0.38214393	      2.34918951	     -0.56528953	      0.00000000	      0.00000000	      0.99999895	      0.19863968	      1.00000000	      0.17863145	      0.99997071	      0.06683421	      0.01000000	      0.05178206	      0.00000000	      0.00000000
      0.00909954	      0.00000000	      0.00000000	      0.00000000	      0.00000000	     -0.00000000	     -0.00000000	     -0.00000000	     -0.00000000	      0.38839762	      0.20736734	      0.00000000	      0.00000000	     -1.22980254	      0.38668436	      2.34903529	     -0.57317530	      0.00000000	      0.00000000	      0.99999897	      0.19863789	      1.00000000	      0.17863078	      0.99997111	      0.06683339	      0.01000000	      0.05178206	      0.00000000	      0.00000000
      0.00937046	      0.00000000	      0.00000000	      0.00000000	      0.00000000	     -0.00000000	     -0.00000000	     -0.00000000	     -0.00000000	      0.38845420	      0.21030003	      0.00000000	      0.00000000	     -1.22969717	      0.39121834	      2.34887894	     -0.58105330	      0.00000000	      0.00000000	      0.99999898	      0.19863604	      1.00000000	      0.17863008	      0.99997150	      0.06683255	      0.01000000	      0.05178206	      0.00000000	      0.00000000
      0.00960318	      0.00000000	      0.00000000	      0.00000000	      0.00000000	     -0.00000000	     -0.00000000	     -0.00000000	     -0.00000000	      0.38850343	      0.21281651	      0.00000000	      0.00000000	     -1.22960567	      0.39510810	      2.34874293	     -0.58781276	      0.00000000	      0.00000000	      0.99999899	      0.19863441	      1.00000000	      0.17862947	      0.99997183	      0.06683180	      0.01000000	      0.05178206	      0.00000000	      0.00000000
      0.00983591	      0.00000000	      0.00000000	      0.00000000	      0.00000000	     -0.00000000	     -0.00000000	     -0.00000000	     -0.00000000	      0.38855325	      0.21533039	      0.00000000	      0.00000000	     -1.22951326	      0.39899308	      2.34860534	     -0.59456632	      0.00000000	      0.00000000	      0.99999900	      0.19863273	      1.00000000	      0.17862883	      0.99997215	      0.06683103	      0.01000000	      0.05178206	      0.00000000	      0.00000000
      0.01011404	      0.00000000	      0.00000000	      0.00000000	      0.00000000	     -0.00000000	     -0.00000000	     -0.00000000	     -0.00000000	      0.38861356	      0.21833124	      0.00000000	      0.00000000	     -1.22940164	      0.40362968	      2.34843886	     -0.60262822	      0.00000000	      0.00000000	      0.99999902	      0.19863065	      1.00000000	      0.17862805	      0.99997254	      0.06683009	      0.01000000	      0.05178206	      0.00000000	      0.00000000
      0.01039217	      0.00000000	      0.00000000	      0.00000000	      0.00000000	     -0.00000000	     -0.00000000	     -0.00000000	     -0.00000000	      0.38867470	      0.22132834	      0.00000000	      0.00000000	     -1.22928874	      0.40825943	      2.34827013	     -0.61068129	      0.00000000	      0.00000000	      0.99999903	      0.19862852	      1.00000000	      0.17862723	      0.99997292	      0.06682912	      0.01000000	      0.05178206	      0.00000000	      0.00000000
      0.01067029	      0.00000000	      0.00000000	      0.00000000	      0.00000000	     -0.00000000	     -0.00000000	     -0.00000000	     -0.00000000	      0.38873668	      0.22432167	      0.00000000	      0.00000000	     -1.22917455	      0.41288235	      2.34809916	     -0.61872399	      0.00000000	      0.00000000	      0.99999904	      0.19862631	      1.00000000	      0.17862639	      0.99997329	      0.06682812	      0.01000000	      0.05178206	      0.00000000	      0.00000000
      0.01091920	      0.00000000	      0.00000000	      0.00000000	      0.00000000	     -0.00000000	     -0.00000000	     -0.00000000	     -0.00000000	      0.38879284	      0.22699729	      0.00000000	      0.00000000	     -1.22907127	      0.41701370	      2.34794426	     -0.62591472	      0.00000000	      0.00000000	      0.99999906	      0.19862428	      1.00000000	      0.17862562	      0.99997362	      0.06682720	      0.01000000	      0.05178206	      0.00000000	      0.00000000
      0.01116811	      0.00000000	     -0.00000000	      0.00000000	      0.00000000	     -0.00000000	     -0.00000000	     -0.00000000	     -0.00000000	      0.38884968	      0.22966987	      0.00000000	      0.00000000	     -1.22896695	      0.42113955	      2.34778757	     -0.63309680	      0.00000000	      0.00000000	      0.99999907	      0.19862220	      1.00000000	      0.17862482	      0.99997395	      0.06682626	      0.01000000	      0.05178206	      0.00000000	      0.00000000
      0.01141701	      0.00000000	     -0.00000000	      0.00000000	      0.00000000	     -0.00000000	     -0.00000000	     -0.00000000	     -0.00000000	      0.38890718	      0.23233939	      0.00000000	      0.00000000	     -1.22886162	      0.42525984	      2.34762910	     -0.64027200	      0.00000000	      0.00000000	      0.99999908	      0.19862006	      1.00000000	      0.17862400	      0.99997427	      0.06682530	      0.01000000	      0.05178206	      0.00000000	      0.00000000
      0.01168002	      0.00000000	     -0.00000000	      0.00000000	      0.00000000	     -0.00000000	     -0.00000000	     -0.00000000	     -0.00000000	      0.38896865	      0.23515674	      0.00000000	      0.00000000	     -1.22874920	      0.42960741	      2.34745971	     -0.64784452	      0.00000000	      0.00000000	      0.99999909	      0.19861775	      1.00000000	      0.17862311	      0.99997460	      0.06682426	      0.01000000	      0.05178206	      0.00000000	      0.00000000
      0.01194302	      0.00000000	      0.00000000	      0.00000000	      0.00000000	     -0.00000000	     -0.00000000	     -0.00000000	     -0.00000000	      0.38903087	      0.23797065	      0.00000000	      0.00000000	     -1.22863564	      0.43394875	      2.34728833	     -0.65540909	      0.00000000	      0.00000000	      0.99999910	      0.19861537	      1.00000000	      0.17862219	      0.99997494	      0.06682319	      0.01000000	      0.05178206	      0.00000000	      0.00000000
      0.01219797	      0.00000000	     -0.00000000	      0.00000000	      0.00000000	     -0.00000000	     -0.00000000	     -0.00000000	     -0.00000000	      0.38909189	      0.24069517	      0.00000000	      0.00000000	     -1.22852447	      0.43815133	      2.34712030	     -0.66273342	      0.00000000	      0.00000000	      0.99999911	      0.19861300	      1.00000000	      0.17862128	      0.99997525	      0.06682213	      0.01000000	      0.05178206	      0.00000000	      0.00000000
      0.01245293	      0.00000000	      0.00000000	      0.00000000	      0.00000000	     -0.00000000	     -0.00000000	     -0.00000000	     -0.00000000	      0.38915360	      0.24341644	      0.00000000	      0.00000000	     -1.22841223	      0.44234802	      2.34695040	     -0.67005022	      0.00000000	      0.00000000	      0.99999913	      0.19861058	      1.00000000	      0.17862034	      0.99997557	      0.06682105	      0.01000000	      0.05178206	      0.00000000	      0.00000000
      0.01271510	      0.00000000	      0.00000000	      0.00000000	      0.00000000	     -0.00000000	     -0.00000000	     -0.00000000	     -0.00000000	      0.38921778	      0.24621135	      0.00000000	      0.00000000	     -1.22829569	      0.44665740	      2.34677374	     -0.67756518	      0.00000000	      0.00000000	      0.99999914	      0.19860803	      1.00000000	      0.17861935	      0.99997589	      0.06681991	      0.01000000	      0.05178206	      0.00000000	      0.00000000
      0.01297727	      0.00000000	      0.00000000	      0.00000000	      0.00000000	     -0.00000000	     -0.00000000	     -0.00000000	     -0.00000000	      0.38928270	      0.24900280	      0.00000000	      0.00000000	     -1.22817802	      0.45096051	      2.34659512	     -0.68507206	      0.00000000	      0.00000000	      0.99999915	      0.19860541	      1.00000000	      0.17861833	      0.99997620	      0.06681874	      0.01000000	      0.05178206	      0.00000000	      0.00000000
      0.01323521	      0.00000000	      0.00000000	      0.00000000	      0.00000000	     -0.00000000	     -0.00000000	     -0.00000000	     -0.00000000	      0.38934728	      0.25174576	      0.00000000	      0.00000000	     -1.22806116	      0.45518801	      2.34641746	     -0.69244877	      0.00000000	      0.00000000	      0.99999916	      0.19860278	      1.00000000	      0.17861730	      0.99997650	      0.06681757	      0.01000000	      0.05178206	      0.00000000	      0.00000000
      0.01349315	      0.00000000	      0.00000000	      0.00000000	      0.00000000	     -0.00000000	     -0.00000000	     -0.00000000	     -0.00000000	      0.38941257	      0.25448535	      0.00000000	      0.00000000	     -1.22794320	      0.45940943	      2.34623790	     -0.69981761	      0.00000000	      0.00000000	      0.99999917	      0.19860009	      1.00000000	      0.17861625	      0.99997681	      0.06681638	      0.01000000	      0.05178206	      0.00000000	      0.00000000
      0.01375333	      0.00000000	     -0.00000000	      0.00000000	      0.00000000	     -0.00000000	     -0.00000000	     -0.00000000	     -0.00000000	      0.38947914	      0.25724539	      0.00000000	      0.00000000	     -1.22782312	      0.46366150	      2.34605485	     -0.70724175	      0.00000000	      0.00000000	      0.99999918	      0.19859731	      1.00000000	      0.17861516	      0.99997711	      0.06681515	      0.01000000	      0.05178206	      0.00000000	      0.00000000
      0.01401352	      0.00000000	      0.00000000	      0.00000000	      0.00000000	     -0.00000000	     -0.00000000	     -0.00000000	     -0.00000000	      0.38954643	      0.26000198	      0.00000000	      0.00000000	     -1.22770193	      0.46790734	      2.34586987	     -0.71465781	      0.00000000	      0.00000000	      0.99999919	      0.19859447	      1.00000000	      0.17861404	      0.99997740	      0.06681389	      0.01000000	      0.05178206	      0.00000000	      0.00000000
      0.01427221	      0.00000000	      0.00000000	      0.00000000	      0.00000000	     -0.00000000	     -0.00000000	     -0.00000000	     -0.00000000	      0.38961405	      0.26273931	      0.00000000	      0.00000000	     -1.22758034	      0.47212267	      2.34568404	     -0.72202241	      0.00000000	      0.00000000	      0.99999920	      0.19859159	      1.00000000	      0.17861291	      0.99997769	      0.06681262	      0.01000000	      0.05178206	      0.00000000	      0.00000000
      0.01453091	      0.00000000	      0.00000000	      0.00000000	      0.00000000	     -0.00000000	     -0.00000000	     -0.00000000	     -0.00000000	      0.38968237	      0.26547322	      0.00000000	      0.00000000	     -1.22745766	      0.47633182	      2.34549631	     -0.72937897	      0.00000000	      0.00000000	      0.99999921	      0.19858864	      1.00000000	      0.17861175	      0.99997798	      0.06681132	      0.01000000	      0.05178206	      0.00000000	      0.00000000
      0.01478923	      0.00000000	      0.00000000	      0.00000000	      0.00000000	     -0.00000000	     -0.00000000	     -0.00000000	     -0.00000000	      0.38975130	      0.26819975	      0.00000000	      0.00000000	     -1.22733407	      0.48052877	      2.34530695	     -0.73671611	      0.00000000	      0.00000000	      0.99999922	      0.19858564	      1.00000000	      0.17861056	      0.99997826	      0.06681000	      0.01000000	      0.05178206	      0.00000000	      0.00000000
      0.01504755	      0.00000000	      0.00000000	      0.00000000	      0.00000000	     -0.00000000	     -0.00000000	     -0.00000000	     -0.00000000	      0.38982094	      0.27092284	      0.00000000	      0.00000000	     -1.22720939	      0.48471954	      2.34511569	     -0.74404515	      0.00000000	      0.00000000	      0.99999923	      0.19858258	      1.00000000	      0.17860934	      0.99997854	      0.06680865	      0.01000000	      0.05178206	      0.00000000	      0.00000000
      0.01530350	      0.00000000	      0.00000000	      0.00000000	      0.00000000	     -0.00000000	     -0.00000000	     -0.00000000	     -0.00000000	      0.38989062	      0.27361742	      0.00000000	      0.00000000	     -1.22708480	      0.48886557	      2.34492433	     -0.75129789	      0.00000000	      0.00000000	      0.99999924	      0.19857948	      1.00000000	      0.17860811	      0.99997881	      0.06680729	      0.01000000	      0.05178206	      0.00000000	      0.00000000
      0.01555944	      0.00000000	      0.00000000	      0.00000000	      0.00000000	     -0.00000000	     -0.00000000	     -0.00000000	     -0.00000000	      0.38996099	      0.27630859	      0.00000000	      0.00000000	     -1.22695915	      0.49300551	      2.34473111	     -0.75854261	      0.00000000	      0.00000000	      0.99999925	      0.19857632	      1.00000000	      0.17860686	      0.99997908	      0.06680591	      0.01000000	      0.05178206	      0.00000000	      0.00000000
      0.01580318	      0.00000000	      0.00000000	      0.00000000	      0.00000000	     -0.00000000	     -0.00000000	     -0.00000000	     -0.00000000	      0.39002865	      0.27886830	      0.00000000	      0.00000000	     -1.22683851	      0.49694244	      2.34454539	     -0.76543396	      0.00000000	      0.00000000	      0.99999926	      0.19857325	      1.00000000	      0.17860563	      0.99997934	      0.06680456	      0.01000000	      0.05178206	      0.00000000	      0.00000000
      0.01611297	      0.00000000	      0.00000000	      0.00000000	      0.00000000	     -0.00000000	     -0.00000000	     -0.00000000	     -0.00000000	      0.39011555	      0.28211728	      0.00000000	      0.00000000	     -1.22668378	      0.50193836	      2.34430690	     -0.77418215	      0.00000000	      0.00000000	      0.99999927	      0.19856928	      1.00000000	      0.17860404	      0.99997965	      0.06680283	      0.01000000	      0.05178206	      0.00000000	      0.00000000
      0.01651210	      0.00000000	      0.00000000	      0.00000000	      0.00000000	     -0.00000000	     -0.00000000	     -0.00000000	     -0.00000000	      0.39022899	      0.28629568	      0.00000000	      0.00000000	     -1.22648216	      0.50836163	      2.34399566	     -0.78543468	      0.00000000	      0.00000000	      0.99999929	      0.19856402	      1.00000000	      0.17860194	      0.99998006	      0.06680054	      0.01000000	      0.05178206	      0.00000000	      0.00000000
      0.01679287	      0.00000000	      0.00000000	      0.00000000	      0.00000000	     -0.00000000	     -0.00000000	     -0.00000000	     -0.00000000	      0.39030978	      0.28922998	      0.00000000	      0.00000000	     -1.22633880	      0.51287114	      2.34377402	     -0.79333861	      0.00000000	      0.00000000	      0.99999930	      0.19856023	      1.00000000	      0.17860041	      0.99998033	      0.06679889	      0.01000000	      0.05178206	      0.00000000	      0.00000000
      0.01703128	      0.00000000	      0.00000000	      0.00000000	      0.00000000	     -0.00000000	     -0.00000000	     -0.00000000	     -0.00000000	      0.39037903	      0.29171831	      0.00000000	      0.00000000	     -1.22621607	      0.51669451	      2.34358409	     -0.80004133	      0.00000000	      0.00000000	      0.99999930	      0.19855695	      1.00000000	      0.17859909	      0.99998057	      0.06679747	      0.01000000	      0.05178206	      0.00000000	      0.00000000
      0.01726968	      0.00000000	      0.00000000	      0.00000000	      0.00000000	     -0.00000000	     -0.00000000	     -0.00000000	     -0.00000000	      0.39044888	      0.29420364	      0.00000000	      0.00000000	     -1.22609243	      0.52051252	      2.34339255	     -0.80673736	      0.00000000	      0.00000000	      0.99999931	      0.19855362	      1.00000000	      0.17859775	      0.99998080	      0.06679602	      0.01000000	      0.05178206	      0.00000000	      0.00000000
      0.01753117	      0.00000000	      0.00000000	      0.00000000	      0.00000000	     -0.00000000	     -0.00000000	     -0.00000000	     -0.00000000	      0.39052616	      0.29692615	      0.00000000	      0.00000000	     -1.22595578	      0.52469406	      2.34318064	     -0.81407286	      0.00000000	      0.00000000	      0.99999932	      0.19854990	      1.00000000	      0.17859625	      0.99998105	      0.06679441	      0.01000000	      0.05178206	      0.00000000	      0.00000000
      0.01779266	      0.00000000	      0.00000000	      0.00000000	      0.00000000	     -0.00000000	     -0.00000000	     -0.00000000	     -0.00000000	      0.39060416	      0.29964504	      0.00000000	      0.00000000	     -1.22581803	      0.52886915	      2.34296681	     -0.82139996	      0.00000000	      0.00000000	      0.99999933	      0.19854612	      1.00000000	      0.17859472	      0.99998129	      0.06679278	      0.01000000	      0.05178206	      0.00000000	      0.00000000
      0.01804389	      0.00000000	      0.00000000	      0.00000000	      0.00000000	     -0.00000000	     -0.00000000	     -0.00000000	     -0.00000000	      0.39067977	      0.30225382	      0.00000000	      0.00000000	     -1.22568466	      0.53287434	      2.34275957	     -0.82843089	      0.00000000	      0.00000000	      0.99999934	      0.19854243	      1.00000000	      0.17859322	      0.99998153	      0.06679118	      0.01000000	      0.05178206	      0.00000000	      0.00000000
      0.01829512	      0.00000000	      0.00000000	      0.00000000	      0.00000000	     -0.00000000	     -0.00000000	     -0.00000000	     -0.00000000	      0.39075603	      0.30485925	      0.00000000	      0.00000000	     -1.22555028	      0.53687358	      2.34255056	     -0.83545398	      0.00000000	      0.00000000	      0.99999935	      0.19853867	      1.00000000	      0.17859169	      0.99998176	      0.06678956	      0.01000000	      0.05178206	      0.00000000	      0.00000000
      0.01849992	      0.00000000	      0.00000000	      0.00000000	      0.00000000	     -0.00000000	     -0.00000000	     -0.00000000	     -0.00000000	      0.39081868	      0.30698066	      0.00000000	      0.00000000	     -1.22544000	      0.54012927	      2.34237888	     -0.84117293	      0.00000000	      0.00000000	      0.99999935	      0.19853556	      1.00000000	      0.17859042	      0.99998194	      0.06678822	      0.01000000	      0.05178206	      0.00000000	      0.00000000
      0.01882450	      0.00000000	      0.00000000	      0.00000000	      0.00000000	     -0.00000000	     -0.00000000	     -0.00000000	     -0.00000000	      0.39091887	      0.31033828	      0.00000000	      0.00000000	     -1.22526385	      0.54528106	      2.34210438	     -0.85022535	      0.00000000	      0.00000000	      0.99999936	      0.19853056	      1.00000000	      0.17858838	      0.99998223	      0.06678607	      0.01000000	      0.05178206	      0.00000000	      0.00000000
      0.01906129	      0.00000000	      0.00000000	      0.00000000	      0.00000000	     -0.00000000	     -0.00000000	     -0.00000000	     -0.00000000	      0.39099264	      0.31278426	      0.00000000	      0.00000000	     -1.22513428	      0.54903321	      2.34190227	     -0.85682181	      0.00000000	      0.00000000	      0.99999937	      0.19852684	      1.00000000	      0.17858686	      0.99998244	      0.06678447	      0.01000000	      0.05178206	      0.00000000	      0.00000000
      0.01929809	      0.00000000	      0.00000000	      0.00000000	      0.00000000	     -0.00000000	     -0.00000000	     -0.00000000	     -0.00000000	      0.39106700	      0.31522725	      0.00000000	      0.00000000	     -1.22500383	      0.55278007	      2.34169860	     -0.86341012	      0.00000000	      0.00000000	      0.99999938	      0.19852307	      1.00000000	      0.17858532	      0.99998265	      0.06678285	      0.01000000	      0.05178206	      0.00000000	      0.00000000
      0.01953488	      0.00000000	      0.00000000	      0.00000000	      0.00000000	     -0.00000000	     -0.00000000	     -0.00000000	     -0.00000000	      0.39114193	      0.31766723	      0.00000000	      0.00000000	     -1.22487249	      0.55652160	      2.34149336	     -0.86999166	      0.00000000	      0.00000000	      0.99999939	      0.19851924	      1.00000000	      0.17858375	      0.99998285	      0.06678121	      0.01000000	      0.05178206	      0.00000000	      0.00000000
      0.01977868	      0.00000000	      0.00000000	      0.00000000	      0.00000000	     -0.00000000	     -0.00000000	     -0.00000000	     -0.00000000	      0.39121968	      0.32017619	      0.00000000	      0.00000000	     -1.22473634	      0.56036818	      2.34128044	     -0.87675990	      0.00000000	      0.00000000	      0.99999939	      0.19851524	      1.00000000	      0.17858210	      0.99998306	      0.06677950	      0.01000000	      0.05178206	      0.00000000	      0.00000000
      0.02008180	      0.00000000	      0.00000000	      0.00000000	      0.00000000	     -0.00000000	     -0.00000000	     -0.00000000	     -0.00000000	      0.39131721	      0.32329127	      0.00000000	      0.00000000	     -1.22456576	      0.56514297	      2.34101340	     -0.88516464	      0.00000000	      0.00000000	      0.99999940	      0.19851019	      1.00000000	      0.17858002	      0.99998332	      0.06677735	      0.01000000	      0.05178206	      0.00000000	      0.00000000
      0.02046862	      0.00000000	      0.00000000	      0.00000000	      0.00000000	     -0.00000000	     -0.00000000	     -0.00000000	     -0.00000000	      0.39144303	      0.32725920	      0.00000000	      0.00000000	     -1.22434598	      0.57122333	      2.34066893	     -0.89587229	      0.00000000	      0.00000000	      0.99999941	      0.19850361	      1.00000000	      0.17857731	      0.99998364	      0.06677454	      0.01000000	      0.05178206	      0.00000000	      0.00000000
      0.02071870	      0.00000000	      0.00000000	      0.00000000	      0.00000000	     -0.00000000	     -0.00000000	     -0.00000000	     -0.00000000	      0.39152519	      0.32982027	      0.00000000	      0.00000000	     -1.22420263	      0.57514683	      2.34044402	     -0.90278540	      0.00000000	      0.00000000	      0.99999942	      0.19849927	      1.00000000	      0.17857552	      0.99998384	      0.06677269	      0.01000000	      0.05178206	      0.00000000	      0.00000000
      0.02096879	      0.00000000	      0.00000000	      0.00000000	      0.00000000	     -0.00000000	     -0.00000000	     -0.00000000	     -0.00000000	      0.39160800	      0.33237796	      0.00000000	      0.00000000	     -1.22405831	      0.57906440	      2.34021739	     -0.90968951	      0.00000000	      0.00000000	      0.99999943	      0.19849488	      1.00000000	      0.17857370	      0.99998404	      0.06677083	      0.01000000	      0.05178206	      0.00000000	      0.00000000
      0.02121887	      0.00000000	      0.00000000	      0.00000000	      0.00000000	     -0.00000000	     -0.00000000	     -0.00000000	     -0.00000000	      0.39169144	      0.33493227	      0.00000000	      0.00000000	     -1.22391300	      0.58297599	      2.33998902	     -0.91658620	      0.00000000	      0.00000000	      0.99999944	      0.19849042	      1.00000000	      0.17857185	      0.99998424	      0.06676893	      0.01000000	      0.05178206	      0.00000000	      0.00000000
      0.02147240	      0.00000000	      0.00000000	      0.00000000	      0.00000000	     -0.00000000	     -0.00000000	     -0.00000000	     -0.00000000	      0.39177668	      0.33751826	      0.00000000	      0.00000000	     -1.22376470	      0.58693532	      2.33975576	     -0.92356895	      0.00000000	      0.00000000	      0.99999944	      0.19848584	      1.00000000	      0.17856994	      0.99998444	      0.06676699	      0.01000000	      0.05178206	      0.00000000	      0.00000000
      0.02172593	      0.00000000	      0.00000000	      0.00000000	      0.00000000	     -0.00000000	     -0.00000000	     -0.00000000	     -0.00000000	      0.39186258	      0.34010077	      0.00000000	      0.00000000	     -1.22361540	      0.59088850	      2.33952073	     -0.93054379	      0.00000000	      0.00000000	      0.99999945	      0.19848119	      1.00000000	      0.17856801	      0.99998463	      0.06676502	      0.01000000	      0.05178206	      0.00000000	      0.00000000
      0.02197260	      0.00000000	      0.00000000	      0.00000000	      0.00000000	     -0.00000000	     -0.00000000	     -0.00000000	     -0.00000000	      0.39194678	      0.34261016	      0.00000000	      0.00000000	     -1.22346916	      0.59472900	      2.33929035	     -0.93732189	      0.00000000	      0.00000000	      0.99999946	      0.19847661	      1.00000000	      0.17856610	      0.99998482	      0.06676308	      0.01000000	      0.05178206	      0.00000000	      0.00000000
      0.02221928	      0.00000000	      0.00000000	      0.00000000	      0.00000000	     -0.00000000	     -0.00000000	     -0.00000000	     -0.00000000	      0.39203161	      0.34511625	      0.00000000	      0.00000000	     -1.22332198	      0.59856369	      2.33905829	     -0.94409233	      0.00000000	      0.00000000	      0.99999946	      0.19847197	      1.00000000	      0.17856416	      0.99998501	      0.06676112	      0.01000000	      0.05178206	      0.00000000	      0.00000000
      0.02247940	      0.00000000	      0.00000000	      0.00000000	      0.00000000	     -0.00000000	     -0.00000000	     -0.00000000	     -0.00000000	      0.39212172	      0.34775528	      0.00000000	      0.00000000	     -1.22316576	      0.60260099	      2.33881179	     -0.95122285	      0.00000000	      0.00000000	      0.99999947	      0.19846701	      1.00000000	      0.17856209	      0.99998520	      0.06675902	      0.01000000	      0.05178206	      0.00000000	      0.00000000
      0.02273951	      0.00000000	      0.00000000	      0.00000000	      0.00000000	     -0.00000000	     -0.00000000	     -0.00000000	     -0.00000000	      0.39221252	      0.35039063	      0.00000000	      0.00000000	     -1.22300849	      0.60663182	      2.33856344	     -0.95834480	      0.00000000	      0.00000000	      0.99999948	      0.19846198	      1.00000000	      0.17855998	      0.99998539	      0.06675690	      0.01000000	      0.05178206	      0.00000000	      0.00000000
      0.02299610	      0.00000000	      0.00000000	      0.00000000	      0.00000000	     -0.00000000	     -0.00000000	     -0.00000000	     -0.00000000	      0.39230276	      0.35298662	      0.00000000	      0.00000000	     -1.22285233	      0.61060164	      2.33831664	     -0.96536135	      0.00000000	      0.00000000	      0.99999948	      0.19845695	      1.00000000	      0.17855787	      0.99998558	      0.06675478	      0.01000000	      0.05178206	      0.00000000	      0.00000000
      0.02330652	      0.00000000	      0.00000000	      0.00000000	      0.00000000	     -0.00000000	     -0.00000000	     -0.00000000	     -0.00000000	      0.39241282	      0.35612240	      0.00000000	      0.00000000	     -1.22266204	      0.61539582	      2.33801566	     -0.97383854	      0.00000000	      0.00000000	      0.99999949	      0.19845077	      1.00000000	      0.17855527	      0.99998580	      0.06675218	      0.01000000	      0.05178206	      0.00000000	      0.00000000
      0.02365444	      0.00000000	      0.00000000	      0.00000000	      0.00000000	     -0.00000000	     -0.00000000	     -0.00000000	     -0.00000000	      0.39253733	      0.35963082	      0.00000000	      0.00000000	     -1.22244700	      0.62075834	      2.33767519	     -0.98332502	      0.00000000	      0.00000000	      0.99999950	      0.19844374	      1.00000000	      0.17855231	      0.99998604	      0.06674923	      0.01000000	      0.05178206	      0.00000000	      0.00000000
      0.02394973	      0.00000000	      0.00000000	      0.00000000	      0.00000000	     -0.00000000	     -0.00000000	     -0.00000000	     -0.00000000	      0.39264397	      0.36260330	      0.00000000	      0.00000000	     -1.22226303	      0.62530050	      2.33738363	     -0.99136472	      0.00000000	      0.00000000	      0.99999951	      0.19843767	      1.00000000	      0.17854975	      0.99998625	      0.06674668	      0.01000000	      0.05178206	      0.00000000	      0.00000000
      0.02417362	      0.00000000	      0.00000000	      0.00000000	      0.00000000	     -0.00000000	     -0.00000000	     -0.00000000	     -0.00000000	      0.39272540	      0.36485390	      0.00000000	      0.00000000	     -1.22212264	      0.62873891	      2.33716099	     -0.99745223	      0.00000000	      0.00000000	      0.99999951	      0.19843301	      1.00000000	      0.17854778	      0.99998640	      0.06674473	      0.01000000	      0.05178206	      0.00000000	      0.00000000
      0.02439752	      0.00000000	      0.00000000	      0.00000000	      0.00000000	     -0.00000000	     -0.00000000	     -0.00000000	     -0.00000000	      0.39280734	      0.36710176	      0.00000000	      0.00000000	     -1.22198148	      0.63217250	      2.33693699	     -1.00353378	      0.00000000	      0.00000000	      0.99999952	      0.19842830	      1.00000000	      0.17854579	      0.99998655	      0.06674276	      0.01000000	      0.05178206	      0.00000000	      0.00000000
      0.02462526	      0.00000000	      0.00000000	      0.00000000	      0.00000000	     -0.00000000	     -0.00000000	     -0.00000000	     -0.00000000	      0.39289121	      0.36938545	      0.00000000	      0.00000000	     -1.22183711	      0.63566021	      2.33670773	     -1.00971304	      0.00000000	      0.00000000	      0.99999952	      0.19842346	      1.00000000	      0.17854374	      0.99998671	      0.06674073	      0.01000000	      0.05178206	      0.00000000	      0.00000000
      0.02493219	      0.00000000	      0.00000000	      0.00000000	      0.00000000	     -0.00000000	     -0.00000000	     -0.00000000	     -0.00000000	      0.39300506	      0.37245869	      0.00000000	      0.00000000	     -1.22164129	      0.64035276	      2.33639655	     -1.01803009	      0.00000000	      0.00000000	      0.99999953	      0.19841685	      1.00000000	      0.17854093	      0.99998691	      0.06673797	      0.01000000	      0.05178206	      0.00000000	      0.00000000
      0.02523912	      0.00000000	      0.00000000	      0.00000000	      0.00000000	     -0.00000000	     -0.00000000	     -0.00000000	     -0.00000000	      0.39311985	      0.37552677	      0.00000000	      0.00000000	     -1.22144403	      0.64503626	      2.33608281	     -1.02633569	      0.00000000	      0.00000000	      0.99999954	      0.19841014	      1.00000000	      0.17853808	      0.99998711	      0.06673517	      0.01000000	      0.05178206	      0.00000000	      0.00000000
      0.02545699	      0.00000000	      0.00000000	      0.00000000	      0.00000000	     -0.00000000	     -0.00000000	     -0.00000000	     -0.00000000	      0.39320190	      0.37770137	      0.00000000	      0.00000000	     -1.22130314	      0.64835519	      2.33585856	     -1.03222285	      0.00000000	      0.00000000	      0.99999954	      0.19840532	      1.00000000	      0.17853602	      0.99998725	      0.06673316	      0.01000000	      0.05178206	      0.00000000	      0.00000000
      0.02567485	      0.00000000	      0.00000000	      0.00000000	      0.00000000	     -0.00000000	     -0.00000000	     -0.00000000	     -0.00000000	      0.39328442	      0.37987337	      0.00000000	      0.00000000	     -1.22116152	      0.65166957	      2.33563304	     -1.03810441	      0.00000000	      0.00000000	      0.99999955	      0.19840045	      1.00000000	      0.17853395	      0.99998739	      0.06673114	      0.01000000	      0.05178206	      0.00000000	      0.00000000
      0.02592713	      0.00000000	      0.00000000	      0.00000000	      0.00000000	     -0.00000000	     -0.00000000	     -0.00000000	     -0.00000000	      0.39338057	      0.38238526	      0.00000000	      0.00000000	     -1.22099663	      0.65550191	      2.33537029	     -1.04490727	      0.00000000	      0.00000000	      0.99999955	      0.19839475	      1.00000000	      0.17853152	      0.99998754	      0.06672877	      0.01000000	      0.05178206	      0.00000000	      0.00000000
      0.02617941	      0.00000000	      0.00000000	      0.00000000	      0.00000000	     -0.00000000	     -0.00000000	     -0.00000000	     -0.00000000	      0.39347736	      0.38489365	      0.00000000	      0.00000000	     -1.22083078	      0.65932815	      2.33510582	     -1.05170210	      0.00000000	      0.00000000	      0.99999956	      0.19838899	      1.00000000	      0.17852905	      0.99998770	      0.06672637	      0.01000000	      0.05178206	      0.00000000	      0.00000000
      0.02645015	      0.00000000	      0.00000000	      0.00000000	      0.00000000	     -0.00000000	     -0.00000000	     -0.00000000	     -0.00000000	      0.39358192	      0.38758162	      0.00000000	      0.00000000	     -1.22065172	      0.66342748	      2.33482010	     -1.05898455	      0.00000000	      0.00000000	      0.99999957	      0.19838273	      1.00000000	      0.17852637	      0.99998787	      0.06672377	      0.01000000	      0.05178206	      0.00000000	      0.00000000
      0.02672088	      0.00000000	      0.00000000	      0.00000000	      0.00000000	     -0.00000000	     -0.00000000	     -0.00000000	     -0.00000000	      0.39368722	      0.39026556	      0.00000000	      0.00000000	     -1.22047155	      0.66751979	      2.33453241	     -1.06625783	      0.00000000	      0.00000000	      0.99999957	      0.19837639	      1.00000000	      0.17852365	      0.99998803	      0.06672114	      0.01000000	      0.05178206	      0.00000000	      0.00000000
      0.02691494	      0.00000000	      0.00000000	      0.00000000	      0.00000000	     -0.00000000	     -0.00000000	     -0.00000000	     -0.00000000	      0.39376314	      0.39218687	      0.00000000	      0.00000000	     -1.22034173	      0.67044876	      2.33432499	     -1.07146521	      0.00000000	      0.00000000	      0.99999958	      0.19837181	      1.00000000	      0.17852168	      0.99998814	      0.06671924	      0.01000000	      0.05178206	      0.00000000	      0.00000000
      0.02723087	      0.00000000	      0.00000000	      0.00000000	      0.00000000	     -0.00000000	     -0.00000000	     -0.00000000	     -0.00000000	      0.39388754	      0.39531035	      0.00000000	      0.00000000	     -1.22012917	      0.67520949	      2.33398515	     -1.07993208	      0.00000000	      0.00000000	      0.99999958	      0.19836426	      1.00000000	      0.17851844	      0.99998833	      0.06671612	      0.01000000	      0.05178206	      0.00000000	      0.00000000
      0.02747074	      0.00000000	      0.00000000	      0.00000000	      0.00000000	     -0.00000000	     -0.00000000	     -0.00000000	     -0.00000000	      0.39398264	      0.39767819	      0.00000000	      0.00000000	     -1.21996677	      0.67881767	      2.33372534	     -1.08635298	      0.00000000	      0.00000000	      0.99999959	      0.19835845	      1.00000000	      0.17851594	      0.99998847	      0.06671372	      0.01000000	      0.05178206	      0.00000000	      0.00000000
      0.02771061	      0.00000000	      0.00000000	      0.00000000	      0.00000000	     -0.00000000	     -0.00000000	     -0.00000000	     -0.00000000	      0.39407832	      0.40004286	      0.00000000	      0.00000000	     -1.21980351	      0.68242038	      2.33346398	     -1.09276542	      0.00000000	      0.00000000	      0.99999959	      0.19835259	      1.00000000	      0.17851341	      0.99998861	      0.06671130	      0.01000000	      0.05178206	      0.00000000	      0.00000000
      0.02795047	      0.00000000	      0.00000000	      0.00000000	      0.00000000	     -0.00000000	     -0.00000000	     -0.00000000	     -0.00000000	      0.39417456	      0.40240436	      0.00000000	      0.00000000	     -1.21963939	      0.68601759	      2.33320109	     -1.09917106	      0.00000000	      0.00000000	      0.99999960	      0.19834667	      1.00000000	      0.17851085	      0.99998874	      0.06670885	      0.01000000	      0.05178206	      0.00000000	      0.00000000
      0.02819667	      0.00000000	      0.00000000	      0.00000000	      0.00000000	     -0.00000000	     -0.00000000	     -0.00000000	     -0.00000000	      0.39427393	      0.40482483	      0.00000000	      0.00000000	     -1.21947004	      0.68970393	      2.33292968	     -1.10573753	      0.00000000	      0.00000000	      0.99999960	      0.19834053	      1.00000000	      0.17850820	      0.99998888	      0.06670632	      0.01000000	      0.05178206	      0.00000000	      0.00000000
      0.02844286	      0.00000000	      0.00000000	      0.00000000	      0.00000000	     -0.00000000	     -0.00000000	     -0.00000000	     -0.00000000	      0.39437389	      0.40724196	      0.00000000	      0.00000000	     -1.21929979	      0.69338449	      2.33265664	     -1.11229645	      0.00000000	      0.00000000	      0.99999961	      0.19833433	      1.00000000	      0.17850551	      0.99998902	      0.06670376	      0.01000000	      0.05178206	      0.00000000	      0.00000000
      0.02871061	      0.00000000	      0.00000000	      0.00000000	      0.00000000	     -0.00000000	     -0.00000000	     -0.00000000	     -0.00000000	      0.39448328	      0.40986688	      0.00000000	      0.00000000	     -1.21911360	      0.69738066	      2.33235788	     -1.11942043	      0.00000000	      0.00000000	      0.99999961	      0.19832751	      1.00000000	      0.17850256	      0.99998916	      0.06670096	      0.01000000	      0.05178206	      0.00000000	      0.00000000
      0.02897835	      0.00000000	      0.00000000	      0.00000000	      0.00000000	     -0.00000000	     -0.00000000	     -0.00000000	     -0.00000000	      0.39459337	      0.41248785	      0.00000000	      0.00000000	     -1.21892635	      0.70137000	      2.33205721	     -1.12653551	      0.00000000	      0.00000000	      0.99999962	      0.19832061	      1.00000000	      0.17849957	      0.99998931	      0.06669812	      0.01000000	      0.05178206	      0.00000000	      0.00000000
      0.02918757	      0.00000000	      0.00000000	      0.00000000	      0.00000000	     -0.00000000	     -0.00000000	     -0.00000000	     -0.00000000	      0.39467988	      0.41453313	      0.00000000	      0.00000000	     -1.21877929	      0.70448253	      2.33182094	     -1.13208870	      0.00000000	      0.00000000	      0.99999962	      0.19831518	      1.00000000	      0.17849720	      0.99998942	      0.06669589	      0.01000000	      0.05178206	      0.00000000	      0.00000000
      0.02950225	      0.00000000	      0.00000000	      0.00000000	      0.00000000	     -0.00000000	     -0.00000000	     -0.00000000	     -0.00000000	      0.39481081	      0.41760490	      0.00000000	      0.00000000	     -1.21855686	      0.70915624	      2.33146338	     -1.14043035	      0.00000000	      0.00000000	      0.99999963	      0.19830691	      1.00000000	      0.17849361	      0.99998958	      0.06669249	      0.01000000	      0.05178206	      0.00000000	      0.00000000
      0.02975664	      0.00000000	      0.00000000	      0.00000000	      0.00000000	     -0.00000000	     -0.00000000	     -0.00000000	     -0.00000000	      0.39491736	      0.42008412	      0.00000000	      0.00000000	     -1.21837598	      0.71292756	      2.33117241	     -1.14716546	      0.00000000	      0.00000000	      0.99999963	      0.19830015	      1.00000000	      0.17849066	      0.99998971	      0.06668972	      0.01000000	      0.05178206	      0.00000000	      0.00000000
      0.03001102	      0.00000000	      0.00000000	      0.00000000	      0.00000000	     -0.00000000	     -0.00000000	     -0.00000000	     -0.00000000	      0.39502454	      0.42255978	      0.00000000	      0.00000000	     -1.21819414	      0.71669275	      2.33087973	     -1.15389108	      0.00000000	      0.00000000	      0.99999964	      0.19829332	      1.00000000	      0.17848768	      0.99998984	      0.06668693	      0.01000000	      0.05178206	      0.00000000	      0.00000000
      0.03026541	      0.00000000	      0.00000000	      0.00000000	      0.00000000	     -0.00000000	     -0.00000000	     -0.00000000	     -0.00000000	      0.39513235	      0.42503187	      0.00000000	      0.00000000	     -1.21801135	      0.72045177	      2.33058533	     -1.16060947	      0.00000000	      0.00000000	      0.99999964	      0.19828643	      1.00000000	      0.17848467	      0.99998997	      0.06668410	      0.01000000	      0.05178206	      0.00000000	      0.00000000
      0.03051980	      0.00000000	      0.00000000	      0.00000000	      0.00000000	     -0.00000000	     -0.00000000	     -0.00000000	     -0.00000000	      0.39524079	      0.42750039	      0.00000000	      0.00000000	     -1.21782759	      0.72420467	      2.33028923	     -1.16731873	      0.00000000	      0.00000000	      0.99999965	      0.19827947	      1.00000000	      0.17848162	      0.99999010	      0.06668126	      0.01000000	      0.05178206	      0.00000000	      0.00000000
      0.03077419	      0.00000000	      0.00000000	      0.00000000	      0.00000000	     -0.00000000	     -0.00000000	     -0.00000000	     -0.00000000	      0.39534985	      0.42996535	      0.00000000	      0.00000000	     -1.21764289	      0.72795141	      2.32999143	     -1.17402049	      0.00000000	      0.00000000	      0.99999965	      0.19827244	      1.00000000	      0.17847854	      0.99999022	      0.06667838	      0.01000000	      0.05178206	      0.00000000	      0.00000000
      0.03102481	      0.00000000	      0.00000000	      0.00000000	      0.00000000	     -0.00000000	     -0.00000000	     -0.00000000	     -0.00000000	      0.39545791	      0.43239034	      0.00000000	      0.00000000	     -1.21745998	      0.73163672	      2.32969637	     -1.18061441	      0.00000000	      0.00000000	      0.99999965	      0.19826545	      1.00000000	      0.17847548	      0.99999035	      0.06667553	      0.01000000	      0.05178206	      0.00000000	      0.00000000
      0.03127544	      0.00000000	      0.00000000	      0.00000000	      0.00000000	     -0.00000000	     -0.00000000	     -0.00000000	     -0.00000000	      0.39556658	      0.43481187	      0.00000000	      0.00000000	     -1.21727616	      0.73531606	      2.32939965	     -1.18720082	      0.00000000	      0.00000000	      0.99999966	      0.19825839	      1.00000000	      0.17847238	      0.99999047	      0.06667265	      0.01000000	      0.05178206	      0.00000000	      0.00000000
      0.03150969	      0.00000000	      0.00000000	      0.00000000	      0.00000000	     -0.00000000	     -0.00000000	     -0.00000000	     -0.00000000	      0.39566870	      0.43707204	      0.00000000	      0.00000000	     -1.21710351	      0.73874962	      2.32912083	     -1.19334935	      0.00000000	      0.00000000	      0.99999966	      0.19825173	      1.00000000	      0.17846945	      0.99999058	      0.06666993	      0.01000000	      0.05178206	      0.00000000	      0.00000000
      0.03181008	      0.00000000	      0.00000000	      0.00000000	      0.00000000	     -0.00000000	     -0.00000000	     -0.00000000	     -0.00000000	      0.39580043	      0.43996606	      0.00000000	      0.00000000	     -1.21688093	      0.74314521	      2.32876117	     -1.20122404	      0.00000000	      0.00000000	      0.99999967	      0.19824311	      1.00000000	      0.17846566	      0.99999072	      0.06666642	      0.01000000	      0.05178206	      0.00000000	      0.00000000
      0.03211048	      0.00000000	      0.00000000	      0.00000000	      0.00000000	     -0.00000000	     -0.00000000	     -0.00000000	     -0.00000000	      0.39593303	      0.44285511	      0.00000000	      0.00000000	     -1.21665703	      0.74753227	      2.32839914	     -1.20908769	      0.00000000	      0.00000000	      0.99999967	      0.19823439	      1.00000000	      0.17846181	      0.99999086	      0.06666287	      0.01000000	      0.05178206	      0.00000000	      0.00000000
      0.03234592	      0.00000000	      0.00000000	      0.00000000	      0.00000000	     -0.00000000	     -0.00000000	     -0.00000000	     -0.00000000	      0.39603756	      0.44511593	      0.00000000	      0.00000000	     -1.21648063	      0.75096469	      2.32811376	     -1.21524246	      0.00000000	      0.00000000	      0.99999968	      0.19822749	      1.00000000	      0.17845877	      0.99999096	      0.06666007	      0.01000000	      0.05178206	      0.00000000	      0.00000000
      0.03258135	      0.00000000	      0.00000000	      0.00000000	      0.00000000	     -0.00000000	     -0.00000000	     -0.00000000	     -0.00000000	      0.39614262	      0.44737371	      0.00000000	      0.00000000	     -1.21630342	      0.75439188	      2.32782692	     -1.22139052	      0.00000000	      0.00000000	      0.99999968	      0.19822053	      1.00000000	      0.17845569	      0.99999107	      0.06665724	      0.01000000	      0.05178206	      0.00000000	      0.00000000
      0.03285431	      0.00000000	      0.00000000	      0.00000000	      0.00000000	     -0.00000000	     -0.00000000	     -0.00000000	     -0.00000000	      0.39626510	      0.44998753	      0.00000000	      0.00000000	     -1.21609696	      0.75835878	      2.32749255	     -1.22850944	      0.00000000	      0.00000000	      0.99999968	      0.19821239	      1.00000000	      0.17845209	      0.99999119	      0.06665394	      0.01000000	      0.05178206	      0.00000000	      0.00000000
      0.03312728	      0.00000000	      0.00000000	      0.00000000	      0.00000000	     -0.00000000	     -0.00000000	     -0.00000000	     -0.00000000	      0.39638828	      0.45259725	      0.00000000	      0.00000000	     -1.21588942	      0.76231868	      2.32715625	     -1.23561940	      0.00000000	      0.00000000	      0.99999969	      0.19820417	      1.00000000	      0.17844845	      0.99999131	      0.06665060	      0.01000000	      0.05178206	      0.00000000	      0.00000000
      0.03336365	      0.00000000	      0.00000000	      0.00000000	      0.00000000	     -0.00000000	     -0.00000000	     -0.00000000	     -0.00000000	      0.39649553	      0.45485381	      0.00000000	      0.00000000	     -1.21570883	      0.76574206	      2.32686346	     -1.24176830	      0.00000000	      0.00000000	      0.99999969	      0.19819699	      1.00000000	      0.17844527	      0.99999141	      0.06664769	      0.01000000	      0.05178206	      0.00000000	      0.00000000
      0.03365922	      0.00000000	      0.00000000	      0.00000000	      0.00000000	     -0.00000000	     -0.00000000	     -0.00000000	     -0.00000000	      0.39663039	      0.45767130	      0.00000000	      0.00000000	     -1.21548186	      0.77001559	      2.32649529	     -1.24944767	      0.00000000	      0.00000000	      0.99999970	      0.19818793	      1.00000000	      0.17844124	      0.99999154	      0.06664402	      0.01000000	      0.05178206	      0.00000000	      0.00000000
      0.03401855	      0.00000000	      0.00000000	      0.00000000	      0.00000000	     -0.00000000	     -0.00000000	     -0.00000000	     -0.00000000	      0.39679546	      0.46109003	      0.00000000	      0.00000000	     -1.21520424	      0.77519986	      2.32604465	     -1.25876874	      0.00000000	      0.00000000	      0.99999970	      0.19817678	      1.00000000	      0.17843629	      0.99999169	      0.06663952	      0.01000000	      0.05178206	      0.00000000	      0.00000000
      0.03441210	      0.00000000	      0.00000000	      0.00000000	      0.00000000	     -0.00000000	     -0.00000000	     -0.00000000	     -0.00000000	      0.39697766	      0.46482622	      0.00000000	      0.00000000	     -1.21489804	      0.78086397	      2.32554726	     -1.26895880	      0.00000000	      0.00000000	      0.99999971	      0.19816442	      1.00000000	      0.17843078	      0.99999185	      0.06663452	      0.01000000	      0.05178206	      0.00000000	      0.00000000
      0.03471486	      0.00000000	      0.00000000	      0.00000000	      0.00000000	     -0.00000000	     -0.00000000	     -0.00000000	     -0.00000000	      0.39711882	      0.46769472	      0.00000000	      0.00000000	     -1.21466097	      0.78521155	      2.32516189	     -1.27678567	      0.00000000	      0.00000000	      0.99999971	      0.19815480	      1.00000000	      0.17842649	      0.99999197	      0.06663064	      0.01000000	      0.05178206	      0.00000000	      0.00000000
      0.03493999	      0.00000000	      0.00000000	      0.00000000	      0.00000000	     -0.00000000	     -0.00000000	     -0.00000000	     -0.00000000	      0.39722435	      0.46982451	      0.00000000	      0.00000000	     -1.21448383	      0.78843895	      2.32487378	     -1.28259746	      0.00000000	      0.00000000	      0.99999972	      0.19814758	      1.00000000	      0.17842327	      0.99999206	      0.06662772	      0.01000000	      0.05178206	      0.00000000	      0.00000000
      0.03516513	      0.00000000	      0.00000000	      0.00000000	      0.00000000	     -0.00000000	      0.00000000	     -0.00000000	     -0.00000000	      0.39733037	      0.47195153	      0.00000000	      0.00000000	     -1.21430596	      0.79166161	      2.32458437	     -1.28840363	      0.00000000	      0.00000000	      0.99999972	      0.19814030	      1.00000000	      0.17842002	      0.99999215	      0.06662479	      0.01000000	      0.05178206	      0.00000000	      0.00000000
      0.03538556	      0.00000000	      0.00000000	      0.00000000	      0.00000000	     -0.00000000	      0.00000000	     -0.00000000	     -0.00000000	      0.39743463	      0.47403147	      0.00000000	      0.00000000	     -1.21413111	      0.79481244	      2.32429974	     -1.29408226	      0.00000000	      0.00000000	      0.99999972	      0.19813313	      1.00000000	      0.17841681	      0.99999224	      0.06662190	      0.01000000	      0.05178206	      0.00000000	      0.00000000
      0.03569838	      0.00000000	      0.00000000	      0.00000000	      0.00000000	     -0.00000000	      0.00000000	     -0.00000000	     -0.00000000	      0.39758338	      0.47697852	      0.00000000	      0.00000000	     -1.21388178	      0.79927600	      2.32389367	     -1.30213013	      0.00000000	      0.00000000	      0.99999973	      0.19812286	      1.00000000	      0.17841221	      0.99999236	      0.06661777	      0.01000000	      0.05178206	      0.00000000	      0.00000000
      0.03597589	      0.00000000	      0.00000000	      0.00000000	      0.00000000	     -0.00000000	      0.00000000	     -0.00000000	     -0.00000000	      0.39771611	      0.47958854	      0.00000000	      0.00000000	     -1.21365942	      0.80322825	      2.32353131	     -1.30926074	      0.00000000	      0.00000000	      0.99999973	      0.19811366	      1.00000000	      0.17840808	      0.99999246	      0.06661407	      0.01000000	      0.05178206	      0.00000000	      0.00000000
      0.03620686	      0.00000000	      0.00000000	      0.00000000	      0.00000000	     -0.00000000	     -0.00000000	     -0.00000000	     -0.00000000	      0.39782713	      0.48175753	      0.00000000	      0.00000000	     -1.21347352	      0.80651212	      2.32322824	     -1.31518683	      0.00000000	      0.00000000	      0.99999973	      0.19810595	      1.00000000	      0.17840462	      0.99999255	      0.06661097	      0.01000000	      0.05178206	      0.00000000	      0.00000000
      0.03643782	      0.00000000	      0.00000000	      0.00000000	      0.00000000	     -0.00000000	      0.00000000	     -0.00000000	     -0.00000000	      0.39793865	      0.48392362	      0.00000000	      0.00000000	     -1.21328687	      0.80979105	      2.32292379	     -1.32110713	      0.00000000	      0.00000000	      0.99999974	      0.19809817	      1.00000000	      0.17840112	      0.99999264	      0.06660785	      0.01000000	      0.05178206	      0.00000000	      0.00000000
      0.03668105	      0.00000000	      0.00000000	      0.00000000	      0.00000000	     -0.00000000	     -0.00000000	     -0.00000000	     -0.00000000	      0.39805663	      0.48620162	      0.00000000	      0.00000000	     -1.21308948	      0.81323881	      2.32260170	     -1.32733438	      0.00000000	      0.00000000	      0.99999974	      0.19808992	      1.00000000	      0.17839741	      0.99999272	      0.06660453	      0.01000000	      0.05178206	      0.00000000	      0.00000000
      0.03698126	      0.00000000	      0.00000000	      0.00000000	      0.00000000	     -0.00000000	     -0.00000000	     -0.00000000	     -0.00000000	      0.39820301	      0.48900881	      0.00000000	      0.00000000	     -1.21284470	      0.81748671	      2.32220207	     -1.33501053	      0.00000000	      0.00000000	      0.99999974	      0.19807965	      1.00000000	      0.17839279	      0.99999283	      0.06660042	      0.01000000	      0.05178206	      0.00000000	      0.00000000
      0.03735693	      0.00000000	      0.00000000	      0.00000000	      0.00000000	     -0.00000000	     -0.00000000	     -0.00000000	     -0.00000000	      0.39838738	      0.49251470	      0.00000000	      0.00000000	     -1.21253660	      0.82279068	      2.32169875	     -1.34460041	      0.00000000	      0.00000000	      0.99999975	      0.19806667	      1.00000000	      0.17838693	      0.99999297	      0.06659521	      0.01000000	      0.05178206	      0.00000000	      0.00000000
      0.03763821	      0.00000000	      0.00000000	      0.00000000	      0.00000000	     -0.00000000	     -0.00000000	     -0.00000000	     -0.00000000	      0.39852628	      0.49513471	      0.00000000	      0.00000000	     -1.21230461	      0.82675350	      2.32131953	     -1.35177034	      0.00000000	      0.00000000	      0.99999975	      0.19805685	      1.00000000	      0.17838250	      0.99999306	      0.06659128	      0.01000000	      0.05178206	      0.00000000	      0.00000000
      0.03787283	      0.00000000	      0.00000000	      0.00000000	      0.00000000	     -0.00000000	     -0.00000000	     -0.00000000	     -0.00000000	      0.39864270	      0.49731675	      0.00000000	      0.00000000	     -1.21211025	      0.83005334	      2.32100168	     -1.35774225	      0.00000000	      0.00000000	      0.99999975	      0.19804859	      1.00000000	      0.17837877	      0.99999315	      0.06658798	      0.01000000	      0.05178206	      0.00000000	      0.00000000
      0.03810744	      0.00000000	      0.00000000	      0.00000000	      0.00000000	     -0.00000000	     -0.00000000	     -0.00000000	     -0.00000000	      0.39875963	      0.49949581	      0.00000000	      0.00000000	     -1.21191512	      0.83334813	      2.32068244	     -1.36370825	      0.00000000	      0.00000000	      0.99999976	      0.19804027	      1.00000000	      0.17837500	      0.99999323	      0.06658465	      0.01000000	      0.05178206	      0.00000000	      0.00000000
      0.03835531	      0.00000000	      0.00000000	      0.00000000	      0.00000000	     -0.00000000	     -0.00000000	     -0.00000000	     -0.00000000	      0.39888373	      0.50179474	      0.00000000	      0.00000000	     -1.21170813	      0.83682361	      2.32034364	     -1.37000359	      0.00000000	      0.00000000	      0.99999976	      0.19803142	      1.00000000	      0.17837100	      0.99999331	      0.06658112	      0.01000000	      0.05178206	      0.00000000	      0.00000000
      0.03860318	      0.00000000	      0.00000000	      0.00000000	      0.00000000	     -0.00000000	     -0.00000000	     -0.00000000	     -0.00000000	      0.39900839	      0.50409035	      0.00000000	      0.00000000	     -1.21150028	      0.84029348	      2.32000328	     -1.37629178	      0.00000000	      0.00000000	      0.99999976	      0.19802251	      1.00000000	      0.17836695	      0.99999339	      0.06657756	      0.01000000	      0.05178206	      0.00000000	      0.00000000
      0.03887291	      0.00000000	      0.00000000	      0.00000000	      0.00000000	     -0.00000000	     -0.00000000	     -0.00000000	     -0.00000000	      0.39914470	      0.50658467	      0.00000000	      0.00000000	     -1.21127312	      0.84406308	      2.31963113	     -1.38312591	      0.00000000	      0.00000000	      0.99999977	      0.19801273	      1.00000000	      0.17836252	      0.99999348	      0.06657365	      0.01000000	      0.05178206	      0.00000000	      0.00000000
      0.03914264	      0.00000000	      0.00000000	      0.00000000	      0.00000000	     -0.00000000	     -0.00000000	     -0.00000000	     -0.00000000	      0.39928168	      0.50907507	      0.00000000	      0.00000000	     -1.21104494	      0.84782607	      2.31925713	     -1.38995163	      0.00000000	      0.00000000	      0.99999977	      0.19800287	      1.00000000	      0.17835804	      0.99999357	      0.06656972	      0.01000000	      0.05178206	      0.00000000	      0.00000000
      0.03933131	      0.00000000	      0.00000000	      0.00000000	      0.00000000	     -0.00000000	     -0.00000000	     -0.00000000	     -0.00000000	      0.39937789	      0.51081473	      0.00000000	      0.00000000	     -1.21088473	      0.85045429	      2.31899444	     -1.39472072	      0.00000000	      0.00000000	      0.99999977	      0.19799593	      1.00000000	      0.17835488	      0.99999363	      0.06656696	      0.01000000	      0.05178206	      0.00000000	      0.00000000
      0.03962084	      0.00000000	      0.00000000	      0.00000000	      0.00000000	     -0.00000000	     -0.00000000	     -0.00000000	     -0.00000000	      0.39952617	      0.51348055	      0.00000000	      0.00000000	     -1.21063792	      0.85448111	      2.31858957	     -1.40203041	      0.00000000	      0.00000000	      0.99999978	      0.19798521	      1.00000000	      0.17835000	      0.99999372	      0.06656269	      0.01000000	      0.05178206	      0.00000000	      0.00000000
      0.03991036	      0.00000000	      0.00000000	      0.00000000	      0.00000000	     -0.00000000	     -0.00000000	     -0.00000000	     -0.00000000	      0.39967522	      0.51614187	      0.00000000	      0.00000000	     -1.21038995	      0.85850035	      2.31818260	     -1.40933102	      0.00000000	      0.00000000	      0.99999978	      0.19797439	      1.00000000	      0.17834508	      0.99999381	      0.06655838	      0.01000000	      0.05178206	      0.00000000	      0.00000000
      0.04014646	      0.00000000	      0.00000000	      0.00000000	      0.00000000	     -0.00000000	     -0.00000000	     -0.00000000	     -0.00000000	      0.39979734	      0.51830880	      0.00000000	      0.00000000	     -1.21018687	      0.86177241	      2.31784915	     -1.41527612	      0.00000000	      0.00000000	      0.99999978	      0.19796551	      1.00000000	      0.17834102	      0.99999388	      0.06655485	      0.01000000	      0.05178206	      0.00000000	      0.00000000
      0.04038257	      0.00000000	      0.00000000	      0.00000000	      0.00000000	     -0.00000000	     -0.00000000	     -0.00000000	     -0.00000000	      0.39991997	      0.52047275	      0.00000000	      0.00000000	     -1.20998301	      0.86503945	      2.31751429	     -1.42121535	      0.00000000	      0.00000000	      0.99999978	      0.19795656	      1.00000000	      0.17833694	      0.99999395	      0.06655129	      0.01000000	      0.05178206	      0.00000000	      0.00000000
      0.04063012	      0.00000000	      0.00000000	      0.00000000	      0.00000000	     -0.00000000	     -0.00000000	     -0.00000000	     -0.00000000	      0.40004909	      0.52273842	      0.00000000	      0.00000000	     -1.20976845	      0.86845955	      2.31716170	     -1.42743502	      0.00000000	      0.00000000	      0.99999979	      0.19794712	      1.00000000	      0.17833263	      0.99999403	      0.06654754	      0.01000000	      0.05178206	      0.00000000	      0.00000000
      0.04092822	      0.00000000	      0.00000000	      0.00000000	      0.00000000	     -0.00000000	     -0.00000000	     -0.00000000	     -0.00000000	      0.40020533	      0.52546238	      0.00000000	      0.00000000	     -1.20950894	      0.87257073	      2.31673506	     -1.43491531	      0.00000000	      0.00000000	      0.99999979	      0.19793566	      1.00000000	      0.17832739	      0.99999412	      0.06654299	      0.01000000	      0.05178206	      0.00000000	      0.00000000
      0.04124913	      0.00000000	      0.00000000	      0.00000000	      0.00000000	     -0.00000000	     -0.00000000	     -0.00000000	     -0.00000000	      0.40037442	      0.52838946	      0.00000000	      0.00000000	     -1.20922822	      0.87698761	      2.31627329	     -1.44295597	      0.00000000	      0.00000000	      0.99999979	      0.19792322	      1.00000000	      0.17832169	      0.99999421	      0.06653805	      0.01000000	      0.05178206	      0.00000000	      0.00000000
      0.04157005	      0.00000000	      0.00000000	      0.00000000	      0.00000000	     -0.00000000	     -0.00000000	     -0.00000000	     -0.00000000	      0.40054446	      0.53131104	      0.00000000	      0.00000000	     -1.20894607	      0.88139529	      2.31580894	     -1.45098538	      0.00000000	      0.00000000	      0.99999980	      0.19791066	      1.00000000	      0.17831593	      0.99999430	      0.06653307	      0.01000000	      0.05178206	      0.00000000	      0.00000000
      0.04178987	      0.00000000	      0.00000000	      0.00000000	      0.00000000	     -0.00000000	     -0.00000000	     -0.00000000	     -0.00000000	      0.40066147	      0.53330916	      0.00000000	      0.00000000	     -1.20875199	      0.88440929	      2.31548937	     -1.45647749	      0.00000000	      0.00000000	      0.99999980	      0.19790200	      1.00000000	      0.17831196	      0.99999436	      0.06652964	      0.01000000	      0.05178206	      0.00000000	      0.00000000
      0.04200970	      0.00000000	      0.00000000	      0.00000000	      0.00000000	     -0.00000000	     -0.00000000	     -0.00000000	     -0.00000000	      0.40077893	      0.53530471	      0.00000000	      0.00000000	     -1.20855724	      0.88741899	      2.31516859	     -1.46196465	      0.00000000	      0.00000000	      0.99999980	      0.19789328	      1.00000000	      0.17830796	      0.99999443	      0.06652619	      0.01000000	      0.05178206	      0.00000000	      0.00000000
      0.04226183	      0.00000000	      0.00000000	      0.00000000	      0.00000000	     -0.00000000	     -0.00000000	     -0.00000000	     -0.00000000	      0.40091418	      0.53759035	      0.00000000	      0.00000000	     -1.20833306	      0.89086572	      2.31479919	     -1.46825088	      0.00000000	      0.00000000	      0.99999980	      0.19788322	      1.00000000	      0.17830333	      0.99999450	      0.06652221	      0.01000000	      0.05178206	      0.00000000	      0.00000000
      0.04256977	      0.00000000	      0.00000000	      0.00000000	      0.00000000	     -0.00000000	     -0.00000000	     -0.00000000	     -0.00000000	      0.40108016	      0.54037732	      0.00000000	      0.00000000	     -1.20805808	      0.89506773	      2.31434588	     -1.47591858	      0.00000000	      0.00000000	      0.99999981	      0.19787084	      1.00000000	      0.17829764	      0.99999458	      0.06651731	      0.01000000	      0.05178206	      0.00000000	      0.00000000
      0.04296841	      0.00000000	      0.00000000	      0.00000000	      0.00000000	     -0.00000000	     -0.00000000	     -0.00000000	     -0.00000000	      0.40129630	      0.54397779	      0.00000000	      0.00000000	     -1.20770018	      0.90049512	      2.31375554	     -1.48582792	      0.00000000	      0.00000000	      0.99999981	      0.19785466	      1.00000000	      0.17829019	      0.99999469	      0.06651092	      0.01000000	      0.05178206	      0.00000000	      0.00000000
      0.04317901	      0.00000000	      0.00000000	      0.00000000	      0.00000000	     -0.00000000	     -0.00000000	     -0.00000000	     -0.00000000	      0.40141106	      0.54587643	      0.00000000	      0.00000000	     -1.20751024	      0.90335660	      2.31344208	     -1.49105658	      0.00000000	      0.00000000	      0.99999981	      0.19784605	      1.00000000	      0.17828621	      0.99999474	      0.06650752	      0.01000000	      0.05178206	      0.00000000	      0.00000000
      0.04338960	      0.00000000	      0.00000000	      0.00000000	      0.00000000	     -0.00000000	     -0.00000000	     -0.00000000	     -0.00000000	      0.40152621	      0.54777271	      0.00000000	      0.00000000	     -1.20731970	      0.90621421	      2.31312752	     -1.49627897	      0.00000000	      0.00000000	      0.99999981	      0.19783738	      1.00000000	      0.17828222	      0.99999480	      0.06650410	      0.01000000	      0.05178206	      0.00000000	      0.00000000
      0.04367373	      0.00000000	      0.00000000	      0.00000000	     -0.00000000	     -0.00000000	     -0.00000000	     -0.00000000	     -0.00000000	      0.40168221	      0.55032739	      0.00000000	     -0.00000000	     -1.20706167	      0.91006342	      2.31270139	     -1.50331675	      0.00000000	      0.00000000	      0.99999982	      0.19782562	      1.00000000	      0.17827678	      0.99999487	      0.06649945	      0.01000000	      0.05178206	      0.00000000	      0.00000000
      0.04395786	      0.00000000	      0.00000000	      0.00000000	     -0.00000000	     -0.00000000	     -0.00000000	     -0.00000000	     -0.00000000	      0.40183894	      0.55287782	      0.00000000	     -0.00000000	     -1.20680255	      0.91390556	      2.31227326	     -1.51034567	      0.00000000	      0.00000000	      0.99999982	      0.19781376	      1.00000000	      0.17827131	      0.99999494	      0.06649478	      0.01000000	      0.05178206	      0.00000000	      0.00000000
      0.04419551	      0.00000000	      0.00000000	      0.00000000	     -0.00000000	     -0.00000000	     -0.00000000	     -0.00000000	     -0.00000000	      0.40197058	      0.55500783	      0.00000000	     -0.00000000	     -1.20658498	      0.91711389	      2.31191362	     -1.51621739	      0.00000000	      0.00000000	      0.99999982	      0.19780378	      1.00000000	      0.17826669	      0.99999500	      0.06649085	      0.01000000	      0.05178206	      0.00000000	      0.00000000
      0.04449162	      0.00000000	      0.00000000	      0.00000000	     -0.00000000	     -0.00000000	     -0.00000000	     -0.00000000	     -0.00000000	      0.40213532	      0.55765757	      0.00000000	     -0.00000000	     -1.20631282	      0.92110444	      2.31146358	     -1.52352439	      0.00000000	      0.00000000	      0.99999982	      0.19779126	      1.00000000	      0.17826089	      0.99999508	      0.06648592	      0.01000000	      0.05178206	      0.00000000	      0.00000000
      0.04486104	      0.00000000	      0.00000000	      0.00000000	     -0.00000000	     -0.00000000	     -0.00000000	     -0.00000000	     -0.00000000	      0.40234194	      0.56095693	      0.00000000	     -0.00000000	     -1.20597163	      0.92607239	      2.31089907	     -1.53262640	      0.00000000	      0.00000000	      0.99999983	      0.19777551	      1.00000000	      0.17825359	      0.99999517	      0.06647972	      0.01000000	      0.05178206	      0.00000000	      0.00000000
      0.04517609	      0.00000000	      0.00000000	      0.00000000	     -0.00000000	     -0.00000000	     -0.00000000	     -0.00000000	     -0.00000000	      0.40251911	      0.56376506	      0.00000000	     -0.00000000	     -1.20567921	      0.93029983	      2.31041500	     -1.54037745	      0.00000000	      0.00000000	      0.99999983	      0.19776196	      1.00000000	      0.17824730	      0.99999524	      0.06647439	      0.01000000	      0.05178206	      0.00000000	      0.00000000
      0.04539646	      0.00000000	      0.00000000	      0.00000000	     -0.00000000	     -0.00000000	     -0.00000000	     -0.00000000	     -0.00000000	      0.40264356	      0.56572618	      0.00000000	     -0.00000000	     -1.20547387	      0.93325176	      2.31007495	     -1.54579124	      0.00000000	      0.00000000	      0.99999983	      0.19775242	      1.00000000	      0.17824287	      0.99999529	      0.06647064	      0.01000000	      0.05178206	      0.00000000	      0.00000000
      0.04561683	      0.00000000	      0.00000000	      0.00000000	     -0.00000000	     -0.00000000	     -0.00000000	     -0.00000000	     -0.00000000	      0.40276845	      0.56768477	      0.00000000	     -0.00000000	     -1.20526789	      0.93619949	      2.30973371	     -1.55120034	      0.00000000	      0.00000000	      0.99999983	      0.19774283	      1.00000000	      0.17823841	      0.99999535	      0.06646687	      0.01000000	      0.05178206	      0.00000000	      0.00000000
      0.04586534	      0.00000000	      0.00000000	      0.00000000	     -0.00000000	     -0.00000000	     -0.00000000	     -0.00000000	     -0.00000000	      0.40290980	      0.56989048	      0.00000000	     -0.00000000	     -1.20503481	      0.93951873	      2.30934745	     -1.55729336	      0.00000000	      0.00000000	      0.99999984	      0.19773194	      1.00000000	      0.17823334	      0.99999540	      0.06646260	      0.01000000	      0.05178206	      0.00000000	      0.00000000
      0.04617480	      0.00000000	      0.00000000	      0.00000000	     -0.00000000	     -0.00000000	     -0.00000000	     -0.00000000	     -0.00000000	      0.40308658	      0.57263264	      0.00000000	     -0.00000000	     -1.20474343	      0.94364461	      2.30886436	     -1.56487107	      0.00000000	      0.00000000	      0.99999984	      0.19771830	      1.00000000	      0.17822699	      0.99999547	      0.06645724	      0.01000000	      0.05178206	      0.00000000	      0.00000000
      0.04655288	      0.00000000	      0.00000000	      0.00000000	     -0.00000000	     -0.00000000	     -0.00000000	     -0.00000000	     -0.00000000	      0.40330372	      0.57597608	      0.00000000	     -0.00000000	     -1.20438570	      0.94867424	      2.30827096	     -1.57411450	      0.00000000	      0.00000000	      0.99999984	      0.19770149	      1.00000000	      0.17821916	      0.99999556	      0.06645065	      0.01000000	      0.05178206	      0.00000000	      0.00000000
      0.04688755	      0.00000000	      0.00000000	      0.00000000	     -0.00000000	     -0.00000000	     -0.00000000	     -0.00000000	     -0.00000000	      0.40349697	      0.57892944	      0.00000000	     -0.00000000	     -1.20406747	      0.95311624	      2.30774279	     -1.58228321	      0.00000000	      0.00000000	      0.99999984	      0.19768648	      1.00000000	      0.17821215	      0.99999563	      0.06644477	      0.01000000	      0.05178206	      0.00000000	      0.00000000
      0.04730391	      0.00000000	      0.00000000	      0.00000000	     -0.00000000	     -0.00000000	     -0.00000000	     -0.00000000	     -0.00000000	      0.40373878	      0.58259558	      0.00000000	     -0.00000000	     -1.20366949	      0.95862919	      2.30708188	     -1.59242823	      0.00000000	      0.00000000	      0.99999985	      0.19766764	      1.00000000	      0.17820335	      0.99999572	      0.06643739	      0.01000000	      0.05178206	      0.00000000	      0.00000000
      0.04762713	      0.00000000	      0.00000000	      0.00000000	     -0.00000000	     -0.00000000	     -0.00000000	     -0.00000000	     -0.00000000	      0.40392755	      0.58543551	      0.00000000	     -0.00000000	     -1.20335894	      0.96289890	      2.30656590	     -1.60029164	      0.00000000	      0.00000000	      0.99999985	      0.19765289	      1.00000000	      0.17819645	      0.99999579	      0.06643162	      0.01000000	      0.05178206	      0.00000000	      0.00000000
      0.04784672	      0.00000000	      0.00000000	      0.00000000	     -0.00000000	     -0.00000000	     -0.00000000	     -0.00000000	     -0.00000000	      0.40405631	      0.58736182	      0.00000000	     -0.00000000	     -1.20314718	      0.96579466	      2.30621390	     -1.60562611	      0.00000000	      0.00000000	      0.99999985	      0.19764280	      1.00000000	      0.17819173	      0.99999584	      0.06642767	      0.01000000	      0.05178206	      0.00000000	      0.00000000
      0.04806631	      0.00000000	      0.00000000	      0.00000000	     -0.00000000	     -0.00000000	     -0.00000000	     -0.00000000	     -0.00000000	      0.40418550	      0.58928566	      0.00000000	      0.00000000	     -1.20293478	      0.96868635	      2.30586074	     -1.61095608	      0.00000000	      0.00000000	      0.99999985	      0.19763266	      1.00000000	      0.17818698	      0.99999588	      0.06642371	      0.01000000	      0.05178206	      0.00000000	      0.00000000
      0.04832047	      0.00000000	      0.00000000	      0.00000000	     -0.00000000	     -0.00000000	     -0.00000000	     -0.00000000	     -0.00000000	      0.40433556	      0.59150925	      0.00000000	     -0.00000000	     -1.20268816	      0.97202822	      2.30545052	     -1.61711808	      0.00000000	      0.00000000	      0.99999985	      0.19762086	      1.00000000	      0.17818144	      0.99999593	      0.06641910	      0.01000000	      0.05178206	      0.00000000	      0.00000000
      0.04862959	      0.00000000	      0.00000000	      0.00000000	     -0.00000000	     -0.00000000	     -0.00000000	     -0.00000000	     -0.00000000	      0.40451882	      0.59420920	      0.00000000	     -0.00000000	     -1.20238707	      0.97608544	      2.30494949	     -1.62460320	      0.00000000	      0.00000000	      0.99999986	      0.19760641	      1.00000000	      0.17817467	      0.99999600	      0.06641346	      0.01000000	      0.05178206	      0.00000000	      0.00000000
      0.04897571	      0.00000000	      0.00000000	      0.00000000	     -0.00000000	     -0.00000000	     -0.00000000	     -0.00000000	     -0.00000000	      0.40472501	      0.59722665	      0.00000000	      0.00000000	     -1.20204843	      0.98061905	      2.30438572	     -1.63297192	      0.00000000	      0.00000000	      0.99999986	      0.19759012	      1.00000000	      0.17816701	      0.99999607	      0.06640709	      0.01000000	      0.05178206	      0.00000000	      0.00000000
      0.04927547	      0.00000000	      0.00000000	      0.00000000	     -0.00000000	     -0.00000000	     -0.00000000	     -0.00000000	      0.00000000	      0.40490443	      0.59983489	      0.00000000	     -0.00000000	     -1.20175390	      0.98453721	      2.30389514	     -1.64020999	      0.00000000	      0.00000000	      0.99999986	      0.19757590	      1.00000000	      0.17816033	      0.99999612	      0.06640155	      0.01000000	      0.05178206	      0.00000000	      0.00000000
      0.04950134	      0.00000000	      0.00000000	      0.00000000	     -0.00000000	     -0.00000000	     -0.00000000	     -0.00000000	      0.00000000	      0.40504013	      0.60179722	      0.00000000	     -0.00000000	     -1.20153119	      0.98748473	      2.30352406	     -1.64565626	      0.00000000	      0.00000000	      0.99999986	      0.19756512	      1.00000000	      0.17815526	      0.99999617	      0.06639735	      0.01000000	      0.05178206	      0.00000000	      0.00000000
      0.04972721	      0.00000000	      0.00000000	      0.00000000	     -0.00000000	     -0.00000000	     -0.00000000	     -0.00000000	      0.00000000	      0.40517628	      0.60375697	      0.00000000	     -0.00000000	     -1.20130781	      0.99042804	      2.30315174	     -1.65109793	      0.00000000	      0.00000000	      0.99999986	      0.19755428	      1.00000000	      0.17815016	      0.99999621	      0.06639312	      0.01000000	      0.05178206	      0.00000000	      0.00000000
      0.04990987	      0.00000000	      0.00000000	      0.00000000	     -0.00000000	     -0.00000000	     -0.00000000	     -0.00000000	      0.00000000	      0.40528671	      0.60533995	      0.00000000	     -0.00000000	     -1.20112668	      0.99280528	      2.30284974	     -1.65549447	      0.00000000	      0.00000000	      0.99999987	      0.19754548	      1.00000000	      0.17814601	      0.99999625	      0.06638969	      0.01000000	      0.05178206	      0.00000000	      0.00000000
      0.05019835	      0.00000000	      0.00000000	      0.00000000	     -0.00000000	     -0.00000000	     -0.00000000	     -0.00000000	      0.00000000	      0.40546170	      0.60783650	      0.00000000	     -0.00000000	     -1.20083974	      0.99655406	      2.30237117	     -1.66243020	      0.00000000	      0.00000000	      0.99999987	      0.19753151	      1.00000000	      0.17813942	      0.99999630	      0.06638425	      0.01000000	      0.05178206	      0.00000000	      0.00000000
      0.05048683	      0.00000000	      0.00000000	      0.00000000	     -0.00000000	     -0.00000000	     -0.00000000	     -0.00000000	      0.00000000	      0.40563740	      0.61032885	      0.00000000	     -0.00000000	     -1.20055171	      1.00029602	      2.30189059	     -1.66935813	      0.00000000	      0.00000000	      0.99999987	      0.19751745	      1.00000000	      0.17813279	      0.99999635	      0.06637878	      0.01000000	      0.05178206	      0.00000000	      0.00000000
      0.05072855	      0.00000000	      0.00000000	      0.00000000	     -0.00000000	     -0.00000000	     -0.00000000	     -0.00000000	      0.00000000	      0.40578519	      0.61241399	      0.00000000	     -0.00000000	     -1.20030954	      1.00342628	      2.30148637	     -1.67515515	      0.00000000	      0.00000000	      0.99999987	      0.19750560	      1.00000000	      0.17812719	      0.99999640	      0.06637417	      0.01000000	      0.05178206	      0.00000000	      0.00000000
      0.05097027	      0.00000000	      0.00000000	      0.00000000	     -0.00000000	     -0.00000000	     -0.00000000	     -0.00000000	      0.00000000	      0.40593347	      0.61449621	      0.00000000	     -0.00000000	     -1.20006662	      1.00655178	      2.30108075	     -1.68094692	      0.00000000	      0.00000000	      0.99999987	      0.19749368	      1.00000000	      0.17812156	      0.99999644	      0.06636954	      0.01000000	      0.05178206	      0.00000000	      0.00000000
      0.05122507	      0.00000000	      0.00000000	      0.00000000	     -0.00000000	     -0.00000000	     -0.00000000	     -0.00000000	      0.00000000	      0.40609033	      0.61668793	      0.00000000	     -0.00000000	     -1.19980972	      1.00984133	      2.30065166	     -1.68704481	      0.00000000	      0.00000000	      0.99999987	      0.19748105	      1.00000000	      0.17811559	      0.99999648	      0.06636463	      0.01000000	      0.05178206	      0.00000000	      0.00000000
      0.05147987	      0.00000000	      0.00000000	      0.00000000	     -0.00000000	     -0.00000000	     -0.00000000	     -0.00000000	      0.00000000	      0.40624774	      0.61887641	      0.00000000	     -0.00000000	     -1.19955200	      1.01312563	      2.30022102	     -1.69313633	      0.00000000	      0.00000000	      0.99999988	      0.19746836	      1.00000000	      0.17810959	      0.99999653	      0.06635970	      0.01000000	      0.05178206	      0.00000000	      0.00000000
      0.05171467	      0.00000000	      0.00000000	      0.00000000	     -0.00000000	     -0.00000000	     -0.00000000	     -0.00000000	      0.00000000	      0.40639328	      0.62089018	      0.00000000	     -0.00000000	     -1.19931376	      1.01614743	      2.29982282	     -1.69874322	      0.00000000	      0.00000000	      0.99999988	      0.19745660	      1.00000000	      0.17810402	      0.99999657	      0.06635513	      0.01000000	      0.05178206	      0.00000000	      0.00000000
      0.05203008	      0.00000000	      0.00000000	      0.00000000	     -0.00000000	     -0.00000000	     -0.00000000	     -0.00000000	      0.00000000	      0.40658955	      0.62359104	      0.00000000	     -0.00000000	     -1.19899262	      1.02019982	      2.29928583	     -1.70626598	      0.00000000	      0.00000000	      0.99999988	      0.19744070	      1.00000000	      0.17809649	      0.99999662	      0.06634896	      0.01000000	      0.05178206	      0.00000000	      0.00000000
      0.05234550	      0.00000000	      0.00000000	      0.00000000	     -0.00000000	     -0.00000000	     -0.00000000	     -0.00000000	      0.00000000	      0.40678666	      0.62628696	      0.00000000	     -0.00000000	     -1.19867019	      1.02424424	      2.29874647	     -1.71377964	      0.00000000	      0.00000000	      0.99999988	      0.19742470	      1.00000000	      0.17808890	      0.99999668	      0.06634275	      0.01000000	      0.05178206	      0.00000000	      0.00000000
      0.05256182	      0.00000000	      0.00000000	      0.00000000	     -0.00000000	     -0.00000000	     -0.00000000	     -0.00000000	      0.00000000	      0.40692234	      0.62813306	      0.00000000	     -0.00000000	     -1.19844833	      1.02701350	      2.29837518	     -1.71892541	      0.00000000	      0.00000000	      0.99999988	      0.19741366	      1.00000000	      0.17808366	      0.99999671	      0.06633847	      0.01000000	      0.05178206	      0.00000000	      0.00000000
      0.05277814	      0.00000000	      0.00000000	      0.00000000	     -0.00000000	     -0.00000000	     -0.00000000	     -0.00000000	      0.00000000	      0.40705842	      0.62997684	      0.00000000	     -0.00000000	     -1.19822586	      1.02977902	      2.29800278	     -1.72406725	      0.00000000	      0.00000000	      0.99999988	      0.19740258	      1.00000000	      0.17807840	      0.99999675	      0.06633418	      0.01000000	      0.05178206	      0.00000000	      0.00000000
      0.05303662	      0.00000000	      0.00000000	      0.00000000	     -0.00000000	     -0.00000000	     -0.00000000	     -0.00000000	      0.00000000	      0.40722154	      0.63217689	      0.00000000	     -0.00000000	     -1.19795926	      1.03307862	      2.29755636	     -1.73020435	      0.00000000	      0.00000000	      0.99999989	      0.19738927	      1.00000000	      0.17807207	      0.99999679	      0.06632902	      0.01000000	      0.05178206	      0.00000000	      0.00000000
      0.05329509	      0.00000000	      0.00000000	      0.00000000	     -0.00000000	     -0.00000000	     -0.00000000	     -0.00000000	      0.00000000	      0.40738523	      0.63437364	      0.00000000	     -0.00000000	     -1.19769181	      1.03637294	      2.29710835	     -1.73633494	      0.00000000	      0.00000000	      0.99999989	      0.19737588	      1.00000000	      0.17806571	      0.99999683	      0.06632383	      0.01000000	      0.05178206	      0.00000000	      0.00000000
      0.05355895	      0.00000000	      0.00000000	      0.00000000	     -0.00000000	     -0.00000000	     -0.00000000	     -0.00000000	      0.00000000	      0.40755291	      0.63661274	      0.00000000	     -0.00000000	     -1.19741791	      1.03973045	      2.29664937	     -1.74258577	      0.00000000	      0.00000000	      0.99999989	      0.19736214	      1.00000000	      0.17805917	      0.99999687	      0.06631852	      0.01000000	      0.05178206	      0.00000000	      0.00000000
      0.05382281	      0.00000000	      0.00000000	      0.00000000	     -0.00000000	     -0.00000000	     -0.00000000	     -0.00000000	      0.00000000	      0.40772118	      0.63884841	      0.00000000	     -0.00000000	     -1.19714312	      1.04308249	      2.29618875	     -1.74882986	      0.00000000	      0.00000000	      0.99999989	      0.19734833	      1.00000000	      0.17805260	      0.99999691	      0.06631317	      0.01000000	      0.05178206	      0.00000000	      0.00000000
      0.05408278	      0.00000000	      0.00000000	      0.00000000	     -0.00000000	     -0.00000000	     -0.00000000	     -0.00000000	      0.00000000	      0.40788754	      0.64104777	      0.00000000	     -0.00000000	     -1.19687153	      1.04637978	      2.29573332	     -1.75497457	      0.00000000	      0.00000000	      0.99999989	      0.19733465	      1.00000000	      0.17804608	      0.99999695	      0.06630788	      0.01000000	      0.05178206	      0.00000000	      0.00000000
      0.05439899	      0.00000000	      0.00000000	      0.00000000	     -0.00000000	     -0.00000000	     -0.00000000	     -0.00000000	      0.00000000	      0.40809067	      0.64371849	      0.00000000	     -0.00000000	     -1.19654002	      1.05038333	      2.29517720	     -1.76243966	      0.00000000	      0.00000000	      0.99999989	      0.19731791	      1.00000000	      0.17803810	      0.99999700	      0.06630141	      0.01000000	      0.05178206	      0.00000000	      0.00000000
      0.05474736	      0.00000000	      0.00000000	      0.00000000	     -0.00000000	     -0.00000000	     -0.00000000	     -0.00000000	      0.00000000	      0.40831544	      0.64665520	      0.00000000	     -0.00000000	     -1.19617333	      1.05478510	      2.29456178	     -1.77065206	      0.00000000	      0.00000000	      0.99999989	      0.19729935	      1.00000000	      0.17802924	      0.99999705	      0.06629423	      0.01000000	      0.05178206	      0.00000000	      0.00000000
      0.05505324	      0.00000000	      0.00000000	      0.00000000	     -0.00000000	     -0.00000000	     -0.00000000	     -0.00000000	      0.00000000	      0.40851362	      0.64922881	      0.00000000	     -0.00000000	     -1.19585011	      1.05864219	      2.29401908	     -1.77785379	      0.00000000	      0.00000000	      0.99999990	      0.19728294	      1.00000000	      0.17802140	      0.99999710	      0.06628790	      0.01000000	      0.05178206	      0.00000000	      0.00000000
      0.05527764	      0.00000000	      0.00000000	      0.00000000	     -0.00000000	     -0.00000000	     -0.00000000	     -0.00000000	      0.00000000	      0.40865953	      0.65111409	      0.00000000	     -0.00000000	     -1.19561222	      1.06146744	      2.29361952	     -1.78313010	      0.00000000	      0.00000000	      0.99999990	      0.19727084	      1.00000000	      0.17801562	      0.99999713	      0.06628322	      0.01000000	      0.05178206	      0.00000000	      0.00000000
      0.05550205	      0.00000000	      0.00000000	      0.00000000	     -0.00000000	     -0.00000000	     -0.00000000	     -0.00000000	      0.00000000	      0.40880586	      0.65299693	      0.00000000	     -0.00000000	     -1.19537370	      1.06428883	      2.29321878	     -1.78840236	      0.00000000	      0.00000000	      0.99999990	      0.19725869	      1.00000000	      0.17800980	      0.99999716	      0.06627853	      0.01000000	      0.05178206	      0.00000000	      0.00000000
      0.05573035	      0.00000000	      0.00000000	      0.00000000	     -0.00000000	     -0.00000000	     -0.00000000	     -0.00000000	      0.00000000	      0.40895515	      0.65490985	      0.00000000	     -0.00000000	     -1.19513041	      1.06715509	      2.29280989	     -1.79376039	      0.00000000	      0.00000000	      0.99999990	      0.19724627	      1.00000000	      0.17800386	      0.99999719	      0.06627374	      0.01000000	      0.05178206	      0.00000000	      0.00000000
      0.05604660	      0.00000000	      0.00000000	      0.00000000	     -0.00000000	     -0.00000000	     -0.00000000	     -0.00000000	      0.00000000	      0.40916268	      0.65755564	      0.00000000	     -0.00000000	     -1.19479229	      1.07111914	      2.29224144	     -1.80117402	      0.00000000	      0.00000000	      0.99999990	      0.19722897	      1.00000000	      0.17799558	      0.99999724	      0.06626707	      0.01000000	      0.05178206	      0.00000000	      0.00000000
      0.05636285	      0.00000000	      0.00000000	      0.00000000	     -0.00000000	     -0.00000000	     -0.00000000	     -0.00000000	      0.00000000	      0.40937105	      0.66019664	      0.00000000	     -0.00000000	     -1.19445292	      1.07507559	      2.29167065	     -1.80857949	      0.00000000	      0.00000000	      0.99999990	      0.19721156	      1.00000000	      0.17798724	      0.99999728	      0.06626036	      0.01000000	      0.05178206	      0.00000000	      0.00000000
      0.05656891	      0.00000000	      0.00000000	      0.00000000	     -0.00000000	     -0.00000000	     -0.00000000	     -0.00000000	      0.00000000	      0.40950727	      0.66191484	      0.00000000	     -0.00000000	     -1.19423113	      1.07764945	      2.29129747	     -1.81339766	      0.00000000	      0.00000000	      0.99999990	      0.19720016	      1.00000000	      0.17798177	      0.99999731	      0.06625597	      0.01000000	      0.05178206	      0.00000000	      0.00000000
      0.05677497	      0.00000000	      0.00000000	      0.00000000	     -0.00000000	     -0.00000000	     -0.00000000	     -0.00000000	      0.00000000	      0.40964384	      0.66363101	      0.00000000	     -0.00000000	     -1.19400880	      1.08022010	      2.29092331	     -1.81821276	      0.00000000	      0.00000000	      0.99999990	      0.19718872	      1.00000000	      0.17797628	      0.99999734	      0.06625156	      0.01000000	      0.05178206	      0.00000000	      0.00000000
      0.05704784	      0.00000000	      0.00000000	      0.00000000	     -0.00000000	     -0.00000000	     -0.00000000	     -0.00000000	      0.00000000	      0.40982524	      0.66590056	      0.00000000	     -0.00000000	     -1.19371357	      1.08361943	      2.29042629	     -1.82458239	      0.00000000	      0.00000000	      0.99999991	      0.19717349	      1.00000000	      0.17796897	      0.99999737	      0.06624570	      0.01000000	      0.05178206	      0.00000000	      0.00000000
      0.05732072	      0.00000000	      0.00000000	      0.00000000	     -0.00000000	     -0.00000000	     -0.00000000	     -0.00000000	      0.00000000	      0.41000726	      0.66816656	      0.00000000	     -0.00000000	     -1.19341741	      1.08701318	      2.28992754	     -1.83094543	      0.00000000	      0.00000000	      0.99999991	      0.19715819	      1.00000000	      0.17796162	      0.99999741	      0.06623981	      0.01000000	      0.05178206	      0.00000000	      0.00000000
      0.05756460	      0.00000000	      0.00000000	      0.00000000	     -0.00000000	     -0.00000000	     -0.00000000	     -0.00000000	      0.00000000	      0.41017046	      0.67018877	      0.00000000	     -0.00000000	     -1.19315194	      1.09004162	      2.28948031	     -1.83662573	      0.00000000	      0.00000000	      0.99999991	      0.19714445	      1.00000000	      0.17795501	      0.99999744	      0.06623452	      0.01000000	      0.05178206	      0.00000000	      0.00000000
      0.05786229	      0.00000000	      0.00000000	      0.00000000	     -0.00000000	     -0.00000000	     -0.00000000	     -0.00000000	      0.00000000	      0.41037033	      0.67265331	      0.00000000	     -0.00000000	     -1.19282690	      1.09373223	      2.28893254	     -1.84355179	      0.00000000	      0.00000000	      0.99999991	      0.19712758	      1.00000000	      0.17794690	      0.99999748	      0.06622804	      0.01000000	      0.05178206	      0.00000000	      0.00000000
      0.05820838	      0.00000000	      0.00000000	      0.00000000	     -0.00000000	     -0.00000000	     -0.00000000	     -0.00000000	      0.00000000	      0.41060363	      0.67551333	      0.00000000	     -0.00000000	     -1.19244763	      1.09801472	      2.28829311	     -1.85159305	      0.00000000	      0.00000000	      0.99999991	      0.19710786	      1.00000000	      0.17793741	      0.99999752	      0.06622046	      0.01000000	      0.05178206	      0.00000000	      0.00000000
      0.05849887	      0.00000000	      0.00000000	      0.00000000	     -0.00000000	     -0.00000000	     -0.00000000	     -0.00000000	      0.00000000	      0.41080021	      0.67790952	      0.00000000	     -0.00000000	     -1.19212814	      1.10160241	      2.28775426	     -1.85833493	      0.00000000	      0.00000000	      0.99999991	      0.19709120	      1.00000000	      0.17792939	      0.99999756	      0.06621406	      0.01000000	      0.05178206	      0.00000000	      0.00000000
      0.05873061	      0.00000000	      0.00000000	      0.00000000	     -0.00000000	     -0.00000000	     -0.00000000	     -0.00000000	      0.00000000	      0.41095752	      0.67981820	      0.00000000	     -0.00000000	     -1.19187253	      1.10446001	      2.28732300	     -1.86370592	      0.00000000	      0.00000000	      0.99999991	      0.19707785	      1.00000000	      0.17792295	      0.99999758	      0.06620893	      0.01000000	      0.05178206	      0.00000000	      0.00000000
      0.05896234	      0.00000000	      0.00000000	      0.00000000	     -0.00000000	     -0.00000000	     -0.00000000	     -0.00000000	      0.00000000	      0.41111528	      0.68172436	      0.00000000	     -0.00000000	     -1.19161626	      1.10731369	      2.28689049	     -1.86907290	      0.00000000	      0.00000000	      0.99999991	      0.19706445	      1.00000000	      0.17791648	      0.99999761	      0.06620378	      0.01000000	      0.05178206	      0.00000000	      0.00000000
      0.05920416	      0.00000000	      0.00000000	      0.00000000	     -0.00000000	     -0.00000000	     -0.00000000	     -0.00000000	      0.00000000	      0.41128037	      0.68371078	      0.00000000	     -0.00000000	     -1.19134813	      1.11028738	      2.28643784	     -1.87466757	      0.00000000	      0.00000000	      0.99999992	      0.19705040	      1.00000000	      0.17790970	      0.99999764	      0.06619839	      0.01000000	      0.05178206	      0.00000000	      0.00000000
      0.05951186	      0.00000000	      0.00000000	      0.00000000	     -0.00000000	     -0.00000000	     -0.00000000	     -0.00000000	      0.00000000	      0.41149114	      0.68623448	      0.00000000	     -0.00000000	     -1.19100591	      1.11406518	      2.28585990	     -1.88177874	      0.00000000	      0.00000000	      0.99999992	      0.19703243	      1.00000000	      0.17790103	      0.99999768	      0.06619149	      0.01000000	      0.05178206	      0.00000000	      0.00000000
      0.05981957	      0.00000000	      0.00000000	      0.00000000	     -0.00000000	     -0.00000000	     -0.00000000	     -0.00000000	     -0.00000000	      0.41170269	      0.68875378	      0.00000000	      0.00000000	     -1.19066253	      1.11783615	      2.28527978	     -1.88888163	      0.00000000	      0.00000000	      0.99999992	      0.19701435	      1.00000000	      0.17789230	      0.99999771	      0.06618456	      0.01000000	      0.05178206	      0.00000000	      0.00000000
      0.06005571	      0.00000000	      0.00000000	      0.00000000	     -0.00000000	     -0.00000000	     -0.00000000	     -0.00000000	     -0.00000000	      0.41186556	      0.69068420	      0.00000000	      0.00000000	     -1.19039822	      1.12072552	      2.28483309	     -1.89432620	      0.00000000	      0.00000000	      0.99999992	      0.19700042	      1.00000000	      0.17788556	      0.99999774	      0.06617922	      0.01000000	      0.05178206	      0.00000000	      0.00000000
      0.06035203	      0.00000000	      0.00000000	      0.00000000	     -0.00000000	     -0.00000000	     -0.00000000	     -0.00000000	     -0.00000000	      0.41207058	      0.69310288	      0.00000000	      0.00000000	     -1.19006559	      1.12434553	      2.28427075	     -1.90115111	      0.00000000	      0.00000000	      0.99999992	      0.19698285	      1.00000000	      0.17787706	      0.99999777	      0.06617249	      0.01000000	      0.05178206	      0.00000000	      0.00000000
      0.06071947	      0.00000000	      0.00000000	      0.00000000	     -0.00000000	     -0.00000000	     -0.00000000	     -0.00000000	     -0.00000000	      0.41232580	      0.69609644	      0.00000000	      0.00000000	     -1.18965164	      1.12882569	      2.28357065	     -1.90960284	      0.00000000	      0.00000000	      0.99999992	      0.19696093	      1.00000000	      0.17786645	      0.99999781	      0.06616409	      0.01000000	      0.05178206	      0.00000000	      0.00000000
      0.06108690	      0.00000000	      0.00000000	      0.00000000	     -0.00000000	     -0.00000000	     -0.00000000	     -0.00000000	     -0.00000000	      0.41258212	      0.69908379	      0.00000000	      0.00000000	     -1.18923605	      1.13329629	      2.28286744	     -1.91804340	      0.00000000	      0.00000000	      0.99999992	      0.19693887	      1.00000000	      0.17785576	      0.99999785	      0.06615564	      0.01000000	      0.05178206	      0.00000000	      0.00000000
      0.06129574	      0.00000000	      0.00000000	      0.00000000	     -0.00000000	     -0.00000000	     -0.00000000	     -0.00000000	     -0.00000000	      0.41272830	      0.70077895	      0.00000000	      0.00000000	     -1.18899911	      1.13583302	      2.28246638	     -1.92283399	      0.00000000	      0.00000000	      0.99999992	      0.19692626	      1.00000000	      0.17784965	      0.99999788	      0.06615082	      0.01000000	      0.05178206	      0.00000000	      0.00000000
      0.06150458	      0.00000000	      0.00000000	      0.00000000	     -0.00000000	     -0.00000000	     -0.00000000	     -0.00000000	     -0.00000000	      0.41287482	      0.70247212	      0.00000000	      0.00000000	     -1.18876163	      1.13836668	      2.28206431	     -1.92762156	      0.00000000	      0.00000000	      0.99999992	      0.19691361	      1.00000000	      0.17784351	      0.99999790	      0.06614598	      0.01000000	      0.05178206	      0.00000000	      0.00000000
      0.06178233	      0.00000000	      0.00000000	      0.00000000	     -0.00000000	     -0.00000000	     -0.00000000	     -0.00000000	     -0.00000000	      0.41307025	      0.70472088	      0.00000000	      0.00000000	     -1.18844499	      1.14173164	      2.28152803	     -1.93398227	      0.00000000	      0.00000000	      0.99999993	      0.19689672	      1.00000000	      0.17783531	      0.99999793	      0.06613952	      0.01000000	      0.05178206	      0.00000000	      0.00000000
      0.06206008	      0.00000000	      0.00000000	      0.00000000	     -0.00000000	     -0.00000000	     -0.00000000	     -0.00000000	     -0.00000000	      0.41326629	      0.70696613	      0.00000000	      0.00000000	     -1.18812741	      1.14509122	      2.28098999	     -1.94033684	      0.00000000	      0.00000000	      0.99999993	      0.19687974	      1.00000000	      0.17782707	      0.99999795	      0.06613303	      0.01000000	      0.05178206	      0.00000000	      0.00000000
      0.06230804	      0.00000000	      0.00000000	      0.00000000	     -0.00000000	     -0.00000000	     -0.00000000	     -0.00000000	     -0.00000000	      0.41344184	      0.70896762	      0.00000000	      0.00000000	     -1.18784310	      1.14808597	      2.28050817	     -1.94600336	      0.00000000	      0.00000000	      0.99999993	      0.19686452	      1.00000000	      0.17781967	      0.99999798	      0.06612721	      0.01000000	      0.05178206	      0.00000000	      0.00000000
      0.06255599	      0.00000000	      0.00000000	      0.00000000	     -0.00000000	     -0.00000000	     -0.00000000	     -0.00000000	     -0.00000000	      0.41361788	      0.71096633	      0.00000000	      0.00000000	     -1.18755805	      1.15107648	      2.28002493	     -1.95166499	      0.00000000	      0.00000000	      0.99999993	      0.19684923	      1.00000000	      0.17781224	      0.99999800	      0.06612136	      0.01000000	      0.05178206	      0.00000000	      0.00000000
      0.06281294	      0.00000000	      0.00000000	      0.00000000	     -0.00000000	     -0.00000000	     -0.00000000	     -0.00000000	     -0.00000000	      0.41380083	      0.71303457	      0.00000000	      0.00000000	     -1.18726189	      1.15417095	      2.27952270	     -1.95752576	      0.00000000	      0.00000000	      0.99999993	      0.19683332	      1.00000000	      0.17780450	      0.99999803	      0.06611529	      0.01000000	      0.05178206	      0.00000000	      0.00000000
      0.06312748	      0.00000000	      0.00000000	      0.00000000	     -0.00000000	     -0.00000000	     -0.00000000	     -0.00000000	     -0.00000000	      0.41402550	      0.71556231	      0.00000000	      0.00000000	     -1.18689826	      1.15795283	      2.27890586	     -1.96469243	      0.00000000	      0.00000000	      0.99999993	      0.19681374	      1.00000000	      0.17779497	      0.99999806	      0.06610781	      0.01000000	      0.05178206	      0.00000000	      0.00000000
      0.06353357	      0.00000000	      0.00000000	      0.00000000	     -0.00000000	     -0.00000000	     -0.00000000	     -0.00000000	      0.00000000	      0.41431675	      0.71881927	      0.00000000	      0.00000000	     -1.18642704	      1.16282558	      2.27810614	     -1.97393162	      0.00000000	      0.00000000	      0.99999993	      0.19678832	      1.00000000	      0.17778259	      0.99999810	      0.06609811	      0.01000000	      0.05178206	      0.00000000	      0.00000000
      0.06374869	      0.00000000	      0.00000000	      0.00000000	     -0.00000000	     -0.00000000	     -0.00000000	     -0.00000000	     -0.00000000	      0.41447157	      0.72054161	      0.00000000	      0.00000000	     -1.18617661	      1.16540232	      2.27768098	     -1.97882182	      0.00000000	      0.00000000	      0.99999993	      0.19677478	      1.00000000	      0.17777599	      0.99999812	      0.06609294	      0.01000000	      0.05178206	      0.00000000	      0.00000000
      0.06396382	      0.00000000	      0.00000000	      0.00000000	     -0.00000000	     -0.00000000	     -0.00000000	     -0.00000000	     -0.00000000	      0.41462676	      0.72226189	      0.00000000	      0.00000000	     -1.18592563	      1.16797596	      2.27725476	     -1.98370655	      0.00000000	      0.00000000	      0.99999993	      0.19676119	      1.00000000	      0.17776936	      0.99999814	      0.06608776	      0.01000000	      0.05178206	      0.00000000	      0.00000000
      0.06424931	      0.00000000	      0.00000000	      0.00000000	     -0.00000000	     -0.00000000	     -0.00000000	     -0.00000000	     -0.00000000	      0.41483328	      0.72454175	      0.00000000	      0.00000000	     -1.18559169	      1.17138670	      2.27668750	     -1.99018326	      0.00000000	      0.00000000	      0.99999993	      0.19674308	      1.00000000	      0.17776053	      0.99999817	      0.06608085	      0.01000000	      0.05178206	      0.00000000	      0.00000000
      0.06453480	      0.00000000	      0.00000000	      0.00000000	     -0.00000000	     -0.00000000	     -0.00000000	     -0.00000000	     -0.00000000	      0.41504046	      0.72681800	      0.00000000	      0.00000000	     -1.18525678	      1.17479200	      2.27611839	     -1.99665351	      0.00000000	      0.00000000	      0.99999994	      0.19672489	      1.00000000	      0.17775165	      0.99999819	      0.06607392	      0.01000000	      0.05178206	      0.00000000	      0.00000000
      0.06473604	      0.00000000	      0.00000000	      0.00000000	     -0.00000000	     -0.00000000	     -0.00000000	     -0.00000000	     -0.00000000	      0.41518689	      0.72842032	      0.00000000	      0.00000000	     -1.18502013	      1.17718909	      2.27571613	     -2.00120986	      0.00000000	      0.00000000	      0.99999994	      0.19671201	      1.00000000	      0.17774536	      0.99999821	      0.06606901	      0.01000000	      0.05178206	      0.00000000	      0.00000000
      0.06505987	      0.00000000	      0.00000000	      0.00000000	     -0.00000000	     -0.00000000	     -0.00000000	     -0.00000000	     -0.00000000	      0.41542319	      0.73099498	      0.00000000	      0.00000000	     -1.18463829	      1.18104079	      2.27506689	     -2.00853389	      0.00000000	      0.00000000	      0.99999994	      0.19669120	      1.00000000	      0.17773519	      0.99999824	      0.06606108	      0.01000000	      0.05178206	      0.00000000	      0.00000000
      0.06530383	      0.00000000	      0.00000000	      0.00000000	     -0.00000000	     -0.00000000	     -0.00000000	     -0.00000000	     -0.00000000	      0.41560175	      0.73293155	      0.00000000	      0.00000000	     -1.18434982	      1.18393786	      2.27457623	     -2.01404742	      0.00000000	      0.00000000	      0.99999994	      0.19667545	      1.00000000	      0.17772749	      0.99999826	      0.06605508	      0.01000000	      0.05178206	      0.00000000	      0.00000000
      0.06554778	      0.00000000	      0.00000000	      0.00000000	     -0.00000000	     -0.00000000	     -0.00000000	     -0.00000000	     -0.00000000	      0.41578079	      0.73486550	      0.00000000	      0.00000000	     -1.18406064	      1.18683105	      2.27408422	     -2.01955407	      0.00000000	      0.00000000	      0.99999994	      0.19665963	      1.00000000	      0.17771976	      0.99999828	      0.06604906	      0.01000000	      0.05178206	      0.00000000	      0.00000000
      0.06579173	      0.00000000	      0.00000000	      0.00000000	     -0.00000000	     -0.00000000	     -0.00000000	     -0.00000000	     -0.00000000	      0.41596030	      0.73679686	      0.00000000	      0.00000000	     -1.18377076	      1.18972034	      2.27359087	     -2.02505687	      0.00000000	      0.00000000	      0.99999994	      0.19664376	      1.00000000	      0.17771199	      0.99999830	      0.06604302	      0.01000000	      0.05178206	      0.00000000	      0.00000000
      0.06604647	      0.00000000	      0.00000000	      0.00000000	     -0.00000000	     -0.00000000	     -0.00000000	     -0.00000000	     -0.00000000	      0.41614825	      0.73881082	      0.00000000	      0.00000000	     -1.18346731	      1.19273323	      2.27307428	     -2.03079697	      0.00000000	      0.00000000	      0.99999994	      0.19662712	      1.00000000	      0.17770384	      0.99999832	      0.06603669	      0.01000000	      0.05178206	      0.00000000	      0.00000000
      0.06630121	      0.00000000	      0.00000000	      0.00000000	     -0.00000000	     -0.00000000	     -0.00000000	     -0.00000000	     -0.00000000	      0.41633671	      0.74082197	      0.00000000	      0.00000000	     -1.18316309	      1.19574192	      2.27255623	     -2.03653224	      0.00000000	      0.00000000	      0.99999994	      0.19661040	      1.00000000	      0.17769565	      0.99999835	      0.06603033	      0.01000000	      0.05178206	      0.00000000	      0.00000000
      0.06655739	      0.00000000	      0.00000000	      0.00000000	     -0.00000000	     -0.00000000	     -0.00000000	     -0.00000000	     -0.00000000	      0.41652674	      0.74284162	      0.00000000	      0.00000000	     -1.18285638	      1.19876336	      2.27203379	     -2.04229409	      0.00000000	      0.00000000	      0.99999994	      0.19659353	      1.00000000	      0.17768738	      0.99999837	      0.06602391	      0.01000000	      0.05178206	      0.00000000	      0.00000000
      0.06687327	      0.00000000	      0.00000000	      0.00000000	     -0.00000000	     -0.00000000	     -0.00000000	     -0.00000000	     -0.00000000	      0.41676179	      0.74532816	      0.00000000	      0.00000000	     -1.18247712	      1.20248331	      2.27138753	     -2.04939187	      0.00000000	      0.00000000	      0.99999994	      0.19657263	      1.00000000	      0.17767713	      0.99999839	      0.06601596	      0.01000000	      0.05178206	      0.00000000	      0.00000000
      0.06726868	      0.00000000	      0.00000000	      0.00000000	     -0.00000000	     -0.00000000	     -0.00000000	     -0.00000000	     -0.00000000	      0.41705712	      0.74843458	      0.00000000	      0.00000000	     -1.18200073	      1.20713074	      2.27057542	     -2.05826475	      0.00000000	      0.00000000	      0.99999994	      0.19654631	      1.00000000	      0.17766422	      0.99999842	      0.06600597	      0.01000000	      0.05178206	      0.00000000	      0.00000000
      0.06755302	      0.00000000	      0.00000000	      0.00000000	     -0.00000000	     -0.00000000	     -0.00000000	     -0.00000000	     -0.00000000	      0.41727024	      0.75066429	      0.00000000	      0.00000000	     -1.18165702	      1.21046659	      2.26998927	     -2.06463876	      0.00000000	      0.00000000	      0.99999994	      0.19652729	      1.00000000	      0.17765488	      0.99999845	      0.06599874	      0.01000000	      0.05178206	      0.00000000	      0.00000000
      0.06779301	      0.00000000	      0.00000000	      0.00000000	     -0.00000000	     -0.00000000	     -0.00000000	     -0.00000000	     -0.00000000	      0.41745062	      0.75254347	      0.00000000	      0.00000000	     -1.18136619	      1.21327810	      2.26949315	     -2.07001176	      0.00000000	      0.00000000	      0.99999995	      0.19651117	      1.00000000	      0.17764696	      0.99999846	      0.06599262	      0.01000000	      0.05178206	      0.00000000	      0.00000000
      0.06803299	      0.00000000	      0.00000000	      0.00000000	     -0.00000000	     -0.00000000	     -0.00000000	     -0.00000000	     -0.00000000	      0.41763144	      0.75442021	      0.00000000	      0.00000000	     -1.18107469	      1.21608600	      2.26899574	     -2.07538141	      0.00000000	      0.00000000	      0.99999995	      0.19649499	      1.00000000	      0.17763901	      0.99999848	      0.06598647	      0.01000000	      0.05178206	      0.00000000	      0.00000000
      0.06828845	      0.00000000	      0.00000000	      0.00000000	     -0.00000000	     -0.00000000	     -0.00000000	     -0.00000000	     -0.00000000	      0.41782442	      0.75641533	      0.00000000	      0.00000000	     -1.18076364	      1.21907110	      2.26846482	     -2.08109175	      0.00000000	      0.00000000	      0.99999995	      0.19647770	      1.00000000	      0.17763050	      0.99999850	      0.06597991	      0.01000000	      0.05178206	      0.00000000	      0.00000000
      0.06854392	      0.00000000	      0.00000000	      0.00000000	     -0.00000000	     -0.00000000	     -0.00000000	     -0.00000000	     -0.00000000	      0.41801791	      0.75840769	      0.00000000	      0.00000000	     -1.18045183	      1.22205214	      2.26793244	     -2.08679749	      0.00000000	      0.00000000	      0.99999995	      0.19646034	      1.00000000	      0.17762196	      0.99999852	      0.06597332	      0.01000000	      0.05178206	      0.00000000	      0.00000000
      0.06880149	      0.00000000	      0.00000000	      0.00000000	     -0.00000000	     -0.00000000	     -0.00000000	     -0.00000000	     -0.00000000	      0.41821352	      0.76041368	      0.00000000	      0.00000000	     -1.18013667	      1.22505368	      2.26739421	     -2.09254468	      0.00000000	      0.00000000	      0.99999995	      0.19644277	      1.00000000	      0.17761331	      0.99999854	      0.06596666	      0.01000000	      0.05178206	      0.00000000	      0.00000000
      0.06911766	      0.00000000	      0.00000000	      0.00000000	     -0.00000000	     -0.00000000	     -0.00000000	     -0.00000000	     -0.00000000	      0.41845433	      0.76287227	      0.00000000	      0.00000000	     -1.17974876	      1.22873256	      2.26673148	     -2.09959267	      0.00000000	      0.00000000	      0.99999995	      0.19642111	      1.00000000	      0.17760265	      0.99999856	      0.06595844	      0.01000000	      0.05178206	      0.00000000	      0.00000000
      0.06951846	      0.00000000	      0.00000000	      0.00000000	     -0.00000000	     -0.00000000	     -0.00000000	     -0.00000000	     -0.00000000	      0.41876071	      0.76598288	      0.00000000	      0.00000000	     -1.17925535	      1.23338732	      2.26588818	     -2.10851548	      0.00000000	      0.00000000	      0.99999995	      0.19639349	      1.00000000	      0.17758904	      0.99999859	      0.06594797	      0.01000000	      0.05178206	      0.00000000	      0.00000000
      0.06976299	      0.00000000	      0.00000000	      0.00000000	     -0.00000000	     -0.00000000	     -0.00000000	     -0.00000000	     -0.00000000	      0.41894825	      0.76787739	      0.00000000	      0.00000000	     -1.17895341	      1.23622241	      2.26537192	     -2.11395473	      0.00000000	      0.00000000	      0.99999995	      0.19637657	      1.00000000	      0.17758069	      0.99999861	      0.06594156	      0.01000000	      0.05178206	      0.00000000	      0.00000000
      0.07000752	      0.00000000	      0.00000000	      0.00000000	     -0.00000000	     -0.00000000	     -0.00000000	     -0.00000000	     -0.00000000	      0.41913625	      0.76976940	      0.00000000	      0.00000000	     -1.17865077	      1.23905390	      2.26485433	     -2.11938770	      0.00000000	      0.00000000	      0.99999995	      0.19635958	      1.00000000	      0.17757231	      0.99999863	      0.06593512	      0.01000000	      0.05178206	      0.00000000	      0.00000000
      0.07025205	      0.00000000	      0.00000000	      0.00000000	     -0.00000000	     -0.00000000	     -0.00000000	     -0.00000000	     -0.00000000	      0.41932471	      0.77165894	      0.00000000	      0.00000000	     -1.17834744	      1.24188180	      2.26433542	     -2.12481715	      0.00000000	      0.00000000	      0.99999995	      0.19634252	      1.00000000	      0.17756390	      0.99999864	      0.06592866	      0.01000000	      0.05178206	      0.00000000	      0.00000000
      0.07049620	      0.00000000	      0.00000000	      0.00000000	     -0.00000000	     -0.00000000	     -0.00000000	     -0.00000000	     -0.00000000	      0.41951334	      0.77354309	      0.00000000	      0.00000000	     -1.17804389	      1.24470175	      2.26381598	     -2.13023316	      0.00000000	      0.00000000	      0.99999995	      0.19632544	      1.00000000	      0.17755546	      0.99999866	      0.06592219	      0.01000000	      0.05178206	      0.00000000	      0.00000000
      0.07080310	      0.00000000	      0.00000000	      0.00000000	      0.00000000	     -0.00000000	     -0.00000000	     -0.00000000	     -0.00000000	      0.41975110	      0.77590794	      0.00000000	      0.00000000	     -1.17766135	      1.24824136	      2.26316118	     -2.13703481	      0.00000000	      0.00000000	      0.99999995	      0.19630387	      1.00000000	      0.17754481	      0.99999868	      0.06591402	      0.01000000	      0.05178206	      0.00000000	      0.00000000
      0.07117253	      0.00000000	      0.00000000	      0.00000000	     -0.00000000	     -0.00000000	     -0.00000000	     -0.00000000	     -0.00000000	      0.42003827	      0.77874963	      0.00000000	      0.00000000	     -1.17719942	      1.25249496	      2.26237016	     -2.14521371	      0.00000000	      0.00000000	      0.99999995	      0.19627778	      1.00000000	      0.17753191	      0.99999870	      0.06590415	      0.01000000	      0.05178206	      0.00000000	      0.00000000
      0.07143810	      0.00000000	      0.00000000	      0.00000000	     -0.00000000	     -0.00000000	      0.00000000	     -0.00000000	     -0.00000000	      0.42024535	      0.78078886	      0.00000000	      0.00000000	     -1.17686640	      1.25554760	      2.26179970	     -2.15108652	      0.00000000	      0.00000000	      0.99999995	      0.19625893	      1.00000000	      0.17752259	      0.99999872	      0.06589702	      0.01000000	      0.05178206	      0.00000000	      0.00000000
      0.07178725	      0.00000000	      0.00000000	      0.00000000	     -0.00000000	     -0.00000000	      0.00000000	     -0.00000000	     -0.00000000	      0.42051844	      0.78346562	      0.00000000	      0.00000000	     -1.17642732	      1.25955490	      2.26104728	     -2.15879965	      0.00000000	      0.00000000	      0.99999995	      0.19623405	      1.00000000	      0.17751028	      0.99999874	      0.06588761	      0.01000000	      0.05178206	      0.00000000	      0.00000000
      0.07205229	      0.00000000	      0.00000000	      0.00000000	     -0.00000000	     -0.00000000	      0.00000000	     -0.00000000	     -0.00000000	      0.42072635	      0.78549420	      0.00000000	      0.00000000	     -1.17609308	      1.26259202	      2.26047435	     -2.16465021	      0.00000000	      0.00000000	      0.99999996	      0.19621508	      1.00000000	      0.17750089	      0.99999876	      0.06588043	      0.01000000	      0.05178206	      0.00000000	      0.00000000
      0.07231733	      0.00000000	      0.00000000	      0.00000000	     -0.00000000	     -0.00000000	     -0.00000000	     -0.00000000	     -0.00000000	      0.42093481	      0.78751992	      0.00000000	      0.00000000	     -1.17575805	      1.26562511	      2.25989986	     -2.17049342	      0.00000000	      0.00000000	      0.99999996	      0.19619603	      1.00000000	      0.17749145	      0.99999878	      0.06587323	      0.01000000	      0.05178206	      0.00000000	      0.00000000
      0.07258236	      0.00000000	      0.00000000	      0.00000000	      0.00000000	     -0.00000000	     -0.00000000	     -0.00000000	     -0.00000000	      0.42114380	      0.78954282	      0.00000000	      0.00000000	     -1.17542221	      1.26865415	      2.25932382	     -2.17633382	      0.00000000	      0.00000000	      0.99999996	      0.19617691	      1.00000000	      0.17748198	      0.99999879	      0.06586600	      0.01000000	      0.05178206	      0.00000000	      0.00000000
      0.07284740	      0.00000000	      0.00000000	      0.00000000	      0.00000000	     -0.00000000	     -0.00000000	     -0.00000000	     -0.00000000	      0.42135332	      0.79156289	      0.00000000	      0.00000000	     -1.17508557	      1.27167920	      2.25874624	     -2.18216708	      0.00000000	      0.00000000	      0.99999996	      0.19615772	      1.00000000	      0.17747247	      0.99999881	      0.06585875	      0.01000000	      0.05178206	      0.00000000	      0.00000000
      0.07311244	      0.00000000	      0.00000000	      0.00000000	      0.00000000	     -0.00000000	      0.00000000	     -0.00000000	     -0.00000000	      0.42156338	      0.79358016	      0.00000000	      0.00000000	     -1.17474813	      1.27470025	      2.25816711	     -2.18799744	      0.00000000	      0.00000000	      0.99999996	      0.19613845	      1.00000000	      0.17746291	      0.99999882	      0.06585147	      0.01000000	      0.05178206	      0.00000000	      0.00000000
      0.07337748	      0.00000000	      0.00000000	      0.00000000	     -0.00000000	     -0.00000000	      0.00000000	     -0.00000000	     -0.00000000	      0.42177398	      0.79559461	      0.00000000	      0.00000000	     -1.17440988	      1.27771736	      2.25758644	     -2.19382088	      0.00000000	      0.00000000	      0.99999996	      0.19611912	      1.00000000	      0.17745332	      0.99999884	      0.06584417	      0.01000000	      0.05178206	      0.00000000	      0.00000000
      0.07364251	      0.00000000	      0.00000000	      0.00000000	     -0.00000000	     -0.00000000	      0.00000000	     -0.00000000	     -0.00000000	      0.42198511	      0.79760627	      0.00000000	      0.00000000	     -1.17407084	      1.28073051	      2.25700423	     -2.19964133	      0.00000000	      0.00000000	      0.99999996	      0.19609971	      1.00000000	      0.17744368	      0.99999885	      0.06583684	      0.01000000	      0.05178206	      0.00000000	      0.00000000
      0.07390755	      0.00000000	      0.00000000	      0.00000000	     -0.00000000	     -0.00000000	      0.00000000	     -0.00000000	     -0.00000000	      0.42219677	      0.79961515	      0.00000000	      0.00000000	     -1.17373100	      1.28373975	      2.25642047	     -2.20545508	      0.00000000	      0.00000000	      0.99999996	      0.19608023	      1.00000000	      0.17743401	      0.99999887	      0.06582949	      0.01000000	      0.05178206	      0.00000000	      0.00000000
      0.07417259	      0.00000000	      0.00000000	      0.00000000	     -0.00000000	     -0.00000000	      0.00000000	     -0.00000000	     -0.00000000	      0.42240896	      0.80162125	      0.00000000	      0.00000000	     -1.17339036	      1.28674509	      2.25583517	     -2.21126575	      0.00000000	      0.00000000	      0.99999996	      0.19606067	      1.00000000	      0.17742430	      0.99999888	      0.06582211	      0.01000000	      0.05178206	      0.00000000	      0.00000000
      0.07442395	      0.00000000	      0.00000000	      0.00000000	     -0.00000000	     -0.00000000	      0.00000000	     -0.00000000	     -0.00000000	      0.42261070	      0.80352128	      0.00000000	      0.00000000	     -1.17306657	      1.28959179	      2.25527865	     -2.21677069	      0.00000000	      0.00000000	      0.99999996	      0.19604206	      1.00000000	      0.17741505	      0.99999890	      0.06581509	      0.01000000	      0.05178206	      0.00000000	      0.00000000
      0.07467531	      0.00000000	      0.00000000	      0.00000000	     -0.00000000	     -0.00000000	      0.00000000	     -0.00000000	     -0.00000000	      0.42281291	      0.80541884	      0.00000000	      0.00000000	     -1.17274206	      1.29243502	      2.25472075	     -2.22227245	      0.00000000	      0.00000000	      0.99999996	      0.19602339	      1.00000000	      0.17740576	      0.99999891	      0.06580804	      0.01000000	      0.05178206	      0.00000000	      0.00000000
      0.07492942	      0.00000000	      0.00000000	      0.00000000	     -0.00000000	     -0.00000000	      0.00000000	     -0.00000000	     -0.00000000	      0.42301782	      0.80733464	      0.00000000	      0.00000000	     -1.17241327	      1.29530586	      2.25415534	     -2.22782930	      0.00000000	      0.00000000	      0.99999996	      0.19600444	      1.00000000	      0.17739633	      0.99999893	      0.06580090	      0.01000000	      0.05178206	      0.00000000	      0.00000000
      0.07518354	      0.00000000	      0.00000000	      0.00000000	      0.00000000	     -0.00000000	      0.00000000	     -0.00000000	     -0.00000000	      0.42322322	      0.80924792	      0.00000000	      0.00000000	     -1.17208375	      1.29817320	      2.25358851	     -2.23338237	      0.00000000	      0.00000000	      0.99999996	      0.19598543	      1.00000000	      0.17738687	      0.99999894	      0.06579373	      0.01000000	      0.05178206	      0.00000000	      0.00000000
      0.07544710	      0.00000000	      0.00000000	      0.00000000	     -0.00000000	     -0.00000000	      0.00000000	     -0.00000000	     -0.00000000	      0.42343677	      0.81122972	      0.00000000	      0.00000000	     -1.17174121	      1.30114351	      2.25299911	     -2.23913697	      0.00000000	      0.00000000	      0.99999996	      0.19596564	      1.00000000	      0.17737702	      0.99999895	      0.06578627	      0.01000000	      0.05178206	      0.00000000	      0.00000000
      0.07576352	      0.00000000	      0.00000000	      0.00000000	     -0.00000000	     -0.00000000	      0.00000000	     -0.00000000	     -0.00000000	      0.42369383	      0.81360539	      0.00000000	      0.00000000	     -1.17132894	      1.30470456	      2.25228951	     -2.24603988	      0.00000000	      0.00000000	      0.99999996	      0.19594178	      1.00000000	      0.17736514	      0.99999897	      0.06577728	      0.01000000	      0.05178206	      0.00000000	      0.00000000
      0.07608725	      0.00000000	      0.00000000	      0.00000000	     -0.00000000	     -0.00000000	      0.00000000	     -0.00000000	     -0.00000000	      0.42395761	      0.81603193	      0.00000000	      0.00000000	     -1.17090598	      1.30834234	      2.25156127	     -2.25309507	      0.00000000	      0.00000000	      0.99999996	      0.19591727	      1.00000000	      0.17735293	      0.99999899	      0.06576804	      0.01000000	      0.05178206	      0.00000000	      0.00000000
      0.07641097	      0.00000000	      0.00000000	      0.00000000	     -0.00000000	     -0.00000000	      0.00000000	     -0.00000000	     -0.00000000	      0.42422218	      0.81845445	      0.00000000	      0.00000000	     -1.17048185	      1.31197458	      2.25083074	     -2.26014457	      0.00000000	      0.00000000	      0.99999996	      0.19589266	      1.00000000	      0.17734066	      0.99999900	      0.06575877	      0.01000000	      0.05178206	      0.00000000	      0.00000000
      0.07664952	      0.00000000	      0.00000000	      0.00000000	     -0.00000000	     -0.00000000	      0.00000000	     -0.00000000	     -0.00000000	      0.42441763	      0.82023696	      0.00000000	      0.00000000	     -1.17016856	      1.31464755	      2.25029097	     -2.26533343	      0.00000000	      0.00000000	      0.99999996	      0.19587445	      1.00000000	      0.17733157	      0.99999901	      0.06575191	      0.01000000	      0.05178206	      0.00000000	      0.00000000
      0.07688806	      0.00000000	      0.00000000	      0.00000000	     -0.00000000	     -0.00000000	      0.00000000	     -0.00000000	     -0.00000000	      0.42461350	      0.82201731	      0.00000000	      0.00000000	     -1.16985464	      1.31731755	      2.24974997	     -2.27051974	      0.00000000	      0.00000000	      0.99999997	      0.19585619	      1.00000000	      0.17732246	      0.99999903	      0.06574503	      0.01000000	      0.05178206	      0.00000000	      0.00000000
      0.07710532	      0.00000000	      0.00000000	      0.00000000	     -0.00000000	     -0.00000000	      0.00000000	     -0.00000000	     -0.00000000	      0.42479226	      0.82363686	      0.00000000	      0.00000000	     -1.16956818	      1.31974666	      2.24925618	     -2.27523959	      0.00000000	      0.00000000	      0.99999997	      0.19583950	      1.00000000	      0.17731413	      0.99999904	      0.06573875	      0.01000000	      0.05178206	      0.00000000	      0.00000000
      0.07742541	      0.00000000	      0.00000000	      0.00000000	     -0.00000000	     -0.00000000	      0.00000000	     -0.00000000	     -0.00000000	      0.42505629	      0.82601978	      0.00000000	      0.00000000	     -1.16914517	      1.32332117	      2.24852678	     -2.28218756	      0.00000000	      0.00000000	      0.99999997	      0.19581483	      1.00000000	      0.17730181	      0.99999905	      0.06572946	      0.01000000	      0.05178206	      0.00000000	      0.00000000
      0.07769708	      0.00000000	      0.00000000	      0.00000000	     -0.00000000	     -0.00000000	      0.00000000	     -0.00000000	     -0.00000000	      0.42528097	      0.82803920	      0.00000000	      0.00000000	     -1.16878525	      1.32635083	      2.24790598	     -2.28808136	      0.00000000	      0.00000000	      0.99999997	      0.19579381	      1.00000000	      0.17729131	      0.99999906	      0.06572155	      0.01000000	      0.05178206	      0.00000000	      0.00000000
      0.07793949	      0.00000000	      0.00000000	      0.00000000	     -0.00000000	     -0.00000000	      0.00000000	     -0.00000000	     -0.00000000	      0.42548191	      0.82983873	      0.00000000	      0.00000000	     -1.16846341	      1.32905097	      2.24735070	     -2.29333430	      0.00000000	      0.00000000	      0.99999997	      0.19577499	      1.00000000	      0.17728190	      0.99999908	      0.06571447	      0.01000000	      0.05178206	      0.00000000	      0.00000000
      0.07818189	      0.00000000	      0.00000000	      0.00000000	     -0.00000000	     -0.00000000	      0.00000000	     -0.00000000	     -0.00000000	      0.42568328	      0.83163607	      0.00000000	      0.00000000	     -1.16814091	      1.33174812	      2.24679414	     -2.29858503	      0.00000000	      0.00000000	      0.99999997	      0.19575611	      1.00000000	      0.17727247	      0.99999909	      0.06570737	      0.01000000	      0.05178206	      0.00000000	      0.00000000
      0.07844050	      0.00000000	      0.00000000	      0.00000000	     -0.00000000	     -0.00000000	      0.00000000	     -0.00000000	     -0.00000000	      0.42589860	      0.83355112	      0.00000000	      0.00000000	     -1.16779614	      1.33462229	      2.24619898	     -2.30418186	      0.00000000	      0.00000000	      0.99999997	      0.19573590	      1.00000000	      0.17726236	      0.99999910	      0.06569977	      0.01000000	      0.05178206	      0.00000000	      0.00000000
      0.07869911	      0.00000000	      0.00000000	      0.00000000	     -0.00000000	     -0.00000000	      0.00000000	     -0.00000000	     -0.00000000	      0.42611441	      0.83546368	      0.00000000	      0.00000000	     -1.16745062	      1.33749311	      2.24560238	     -2.30977526	      0.00000000	      0.00000000	      0.99999997	      0.19571562	      1.00000000	      0.17725221	      0.99999911	      0.06569215	      0.01000000	      0.05178206	      0.00000000	      0.00000000
      0.07894473	      0.00000000	      0.00000000	      0.00000000	     -0.00000000	     -0.00000000	      0.00000000	     -0.00000000	     -0.00000000	      0.42631984	      0.83727788	      0.00000000	      0.00000000	     -1.16712177	      1.34021666	      2.24503440	     -2.31508355	      0.00000000	      0.00000000	      0.99999997	      0.19569630	      1.00000000	      0.17724254	      0.99999912	      0.06568488	      0.01000000	      0.05178206	      0.00000000	      0.00000000
      0.07926223	      0.00000000	      0.00000000	      0.00000000	     -0.00000000	     -0.00000000	      0.00000000	     -0.00000000	     -0.00000000	      0.42658605	      0.83961972	      0.00000000	      0.00000000	     -1.16669569	      1.34373287	      2.24429826	     -2.32193990	      0.00000000	      0.00000000	      0.99999997	      0.19567124	      1.00000000	      0.17722999	      0.99999913	      0.06567546	      0.01000000	      0.05178206	      0.00000000	      0.00000000
      0.07957974	      0.00000000	      0.00000000	      0.00000000	     -0.00000000	     -0.00000000	      0.00000000	     -0.00000000	     -0.00000000	      0.42685300	      0.84195785	      0.00000000	      0.00000000	     -1.16626849	      1.34724413	      2.24355995	     -2.32879140	      0.00000000	      0.00000000	      0.99999997	      0.19564607	      1.00000000	      0.17721739	      0.99999915	      0.06566601	      0.01000000	      0.05178206	      0.00000000	      0.00000000
      0.07982350	      0.00000000	      0.00000000	      0.00000000	     -0.00000000	     -0.00000000	      0.00000000	     -0.00000000	     -0.00000000	      0.42705846	      0.84375045	      0.00000000	      0.00000000	     -1.16593975	      1.34993658	      2.24299163	     -2.33404622	      0.00000000	      0.00000000	      0.99999997	      0.19562668	      1.00000000	      0.17720767	      0.99999916	      0.06565872	      0.01000000	      0.05178206	      0.00000000	      0.00000000
      0.08006727	      0.00000000	      0.00000000	      0.00000000	     -0.00000000	     -0.00000000	      0.00000000	     -0.00000000	     -0.00000000	      0.42726435	      0.84554087	      0.00000000	      0.00000000	     -1.16561036	      1.35262616	      2.24242203	     -2.33929872	      0.00000000	      0.00000000	      0.99999997	      0.19560723	      1.00000000	      0.17719792	      0.99999917	      0.06565142	      0.01000000	      0.05178206	      0.00000000	      0.00000000
      0.08031007	      0.00000000	      0.00000000	      0.00000000	     -0.00000000	     -0.00000000	      0.00000000	     -0.00000000	     -0.00000000	      0.42746987	      0.84732211	      0.00000000	      0.00000000	     -1.16528161	      1.35530232	      2.24185340	     -2.34452653	      0.00000000	      0.00000000	      0.99999997	      0.19558779	      1.00000000	      0.17718817	      0.99999918	      0.06564412	      0.01000000	      0.05178206	      0.00000000	      0.00000000
      0.08061896	      0.00000000	      0.00000000	      0.00000000	      0.00000000	     -0.00000000	      0.00000000	     -0.00000000	     -0.00000000	      0.42773195	      0.84958500	      0.00000000	      0.00000000	     -1.16486245	      1.35870269	      2.24112819	     -2.35117218	      0.00000000	      0.00000000	      0.99999997	      0.19556299	      1.00000000	      0.17717572	      0.99999919	      0.06563480	      0.01000000	      0.05178206	      0.00000000	      0.00000000
      0.08092784	      0.00000000	      0.00000000	      0.00000000	      0.00000000	     -0.00000000	      0.00000000	     -0.00000000	     -0.00000000	      0.42799472	      0.85184445	      0.00000000	      0.00000000	     -1.16444225	      1.36209854	      2.24040092	     -2.35781306	      0.00000000	      0.00000000	      0.99999997	      0.19553808	      1.00000000	      0.17716322	      0.99999920	      0.06562545	      0.01000000	      0.05178206	      0.00000000	      0.00000000
      0.08116680	      0.00000000	      0.00000000	      0.00000000	      0.00000000	     -0.00000000	      0.00000000	     -0.00000000	     -0.00000000	      0.42819848	      0.85359002	      0.00000000	      0.00000000	     -1.16411645	      1.36472252	      2.23983689	     -2.36294615	      0.00000000	      0.00000000	      0.99999997	      0.19551875	      1.00000000	      0.17715352	      0.99999921	      0.06561819	      0.01000000	      0.05178206	      0.00000000	      0.00000000
      0.08146422	      0.00000000	      0.00000000	      0.00000000	     -0.00000000	     -0.00000000	      0.00000000	     -0.00000000	     -0.00000000	      0.42845268	      0.85575983	      0.00000000	      0.00000000	     -1.16371006	      1.36798480	      2.23913315	     -2.36933096	      0.00000000	      0.00000000	      0.99999997	      0.19549460	      1.00000000	      0.17714139	      0.99999922	      0.06560913	      0.01000000	      0.05178206	      0.00000000	      0.00000000
      0.08183234	      0.00000000	      0.00000000	      0.00000000	     -0.00000000	     -0.00000000	      0.00000000	     -0.00000000	     -0.00000000	      0.42876820	      0.85844101	      0.00000000	      0.00000000	     -1.16320574	      1.37201679	      2.23825950	     -2.37722642	      0.00000000	      0.00000000	      0.99999997	      0.19546460	      1.00000000	      0.17712631	      0.99999924	      0.06559788	      0.01000000	      0.05178206	      0.00000000	      0.00000000
      0.08220046	      0.00000000	      0.00000000	      0.00000000	     -0.00000000	     -0.00000000	      0.00000000	     -0.00000000	     -0.00000000	      0.42908470	      0.86111738	      0.00000000	      0.00000000	     -1.16269994	      1.37604254	      2.23738295	     -2.38511633	      0.00000000	      0.00000000	      0.99999997	      0.19543446	      1.00000000	      0.17711116	      0.99999925	      0.06558657	      0.01000000	      0.05178206	      0.00000000	      0.00000000
      0.08239763	      0.00000000	      0.00000000	      0.00000000	     -0.00000000	     -0.00000000	      0.00000000	     -0.00000000	     -0.00000000	      0.42925463	      0.86254895	      0.00000000	      0.00000000	     -1.16242840	      1.37819632	      2.23691225	     -2.38933724	      0.00000000	      0.00000000	      0.99999997	      0.19541826	      1.00000000	      0.17710301	      0.99999926	      0.06558049	      0.01000000	      0.05178206	      0.00000000	      0.00000000
      0.08259481	      0.00000000	      0.00000000	      0.00000000	     -0.00000000	     -0.00000000	      0.00000000	     -0.00000000	     -0.00000000	      0.42942484	      0.86397915	      0.00000000	      0.00000000	     -1.16215644	      1.38034834	      2.23644071	     -2.39355739	      0.00000000	      0.00000000	      0.99999997	      0.19540202	      1.00000000	      0.17709484	      0.99999927	      0.06557440	      0.01000000	      0.05178206	      0.00000000	      0.00000000
      0.08288158	      0.00000000	      0.00000000	      0.00000000	     -0.00000000	     -0.00000000	      0.00000000	     -0.00000000	     -0.00000000	      0.42967291	      0.86605680	      0.00000000	      0.00000000	     -1.16176015	      1.38347511	      2.23575342	     -2.39969086	      0.00000000	      0.00000000	      0.99999997	      0.19537833	      1.00000000	      0.17708291	      0.99999928	      0.06556552	      0.01000000	      0.05178206	      0.00000000	      0.00000000
      0.08316835	      0.00000000	      0.00000000	      0.00000000	     -0.00000000	     -0.00000000	      0.00000000	     -0.00000000	     -0.00000000	      0.42992157	      0.86813158	      0.00000000	      0.00000000	     -1.16136296	      1.38659821	      2.23506438	     -2.40582115	      0.00000000	      0.00000000	      0.99999997	      0.19535456	      1.00000000	      0.17707095	      0.99999929	      0.06555661	      0.01000000	      0.05178206	      0.00000000	      0.00000000
      0.08341621	      0.00000000	      0.00000000	      0.00000000	     -0.00000000	     -0.00000000	      0.00000000	     -0.00000000	     -0.00000000	      0.43013696	      0.86992247	      0.00000000	      0.00000000	     -1.16101895	      1.38929452	      2.23446743	     -2.41111481	      0.00000000	      0.00000000	      0.99999997	      0.19533395	      1.00000000	      0.17706056	      0.99999930	      0.06554889	      0.01000000	      0.05178206	      0.00000000	      0.00000000
      0.08366407	      0.00000000	      0.00000000	      0.00000000	     -0.00000000	     -0.00000000	      0.00000000	     -0.00000000	     -0.00000000	      0.43035280	      0.87171123	      0.00000000	      0.00000000	     -1.16067427	      1.39198811	      2.23386916	     -2.41640614	      0.00000000	      0.00000000	      0.99999998	      0.19531327	      1.00000000	      0.17705015	      0.99999931	      0.06554114	      0.01000000	      0.05178206	      0.00000000	      0.00000000
      0.08390034	      0.00000000	      0.00000000	      0.00000000	     -0.00000000	     -0.00000000	      0.00000000	     -0.00000000	     -0.00000000	      0.43055897	      0.87341445	      0.00000000	      0.00000000	     -1.16034507	      1.39455337	      2.23329763	     -2.42144687	      0.00000000	      0.00000000	      0.99999998	      0.19529351	      1.00000000	      0.17704019	      0.99999931	      0.06553374	      0.01000000	      0.05178206	      0.00000000	      0.00000000
      0.08421840	      0.00000000	      0.00000000	      0.00000000	     -0.00000000	     -0.00000000	      0.00000000	     -0.00000000	     -0.00000000	      0.43083713	      0.87570415	      0.00000000	      0.00000000	     -1.15990097	      1.39800270	      2.23252638	     -2.42822753	      0.00000000	      0.00000000	      0.99999998	      0.19526682	      1.00000000	      0.17702673	      0.99999932	      0.06552374	      0.01000000	      0.05178206	      0.00000000	      0.00000000
      0.08453646	      0.00000000	      0.00000000	      0.00000000	     -0.00000000	     -0.00000000	      0.00000000	     -0.00000000	     -0.00000000	      0.43111602	      0.87799039	      0.00000000	      0.00000000	     -1.15945577	      1.40144766	      2.23175298	     -2.43500486	      0.00000000	      0.00000000	      0.99999998	      0.19524002	      1.00000000	      0.17701322	      0.99999934	      0.06551370	      0.01000000	      0.05178206	      0.00000000	      0.00000000
      0.08475932	      0.00000000	      0.00000000	      0.00000000	     -0.00000000	     -0.00000000	      0.00000000	     -0.00000000	     -0.00000000	      0.43131186	      0.87959021	      0.00000000	      0.00000000	     -1.15914319	      1.40385885	      2.23120980	     -2.43974850	      0.00000000	      0.00000000	      0.99999998	      0.19522119	      1.00000000	      0.17700371	      0.99999934	      0.06550665	      0.01000000	      0.05178206	      0.00000000	      0.00000000
      0.08498217	      0.00000000	      0.00000000	      0.00000000	     -0.00000000	     -0.00000000	      0.00000000	     -0.00000000	     -0.00000000	      0.43150806	      0.88118834	      0.00000000	      0.00000000	     -1.15883006	      1.40626792	      2.23066557	     -2.44449095	      0.00000000	      0.00000000	      0.99999998	      0.19520231	      1.00000000	      0.17699418	      0.99999935	      0.06549958	      0.01000000	      0.05178206	      0.00000000	      0.00000000
      0.08524476	      0.00000000	      0.00000000	      0.00000000	     -0.00000000	     -0.00000000	      0.00000000	     -0.00000000	     -0.00000000	      0.43173969	      0.88306924	      0.00000000	      0.00000000	     -1.15846042	      1.40910383	      2.23002294	     -2.45007522	      0.00000000	      0.00000000	      0.99999998	      0.19517999	      1.00000000	      0.17698292	      0.99999936	      0.06549123	      0.01000000	      0.05178206	      0.00000000	      0.00000000
      0.08550735	      0.00000000	      0.00000000	      0.00000000	     -0.00000000	     -0.00000000	      0.00000000	     -0.00000000	     -0.00000000	      0.43197182	      0.88494782	      0.00000000	      0.00000000	     -1.15809003	      1.41193685	      2.22937884	     -2.45565660	      0.00000000	      0.00000000	      0.99999998	      0.19515761	      1.00000000	      0.17697162	      0.99999937	      0.06548285	      0.01000000	      0.05178206	      0.00000000	      0.00000000
      0.08578018	      0.00000000	      0.00000000	      0.00000000	     -0.00000000	     -0.00000000	      0.00000000	     -0.00000000	     -0.00000000	      0.43221353	      0.88689720	      0.00000000	      0.00000000	     -1.15770441	      1.41487731	      2.22870808	     -2.46145161	      0.00000000	      0.00000000	      0.99999998	      0.19513429	      1.00000000	      0.17695983	      0.99999938	      0.06547412	      0.01000000	      0.05178206	      0.00000000	      0.00000000
      0.08605301	      0.00000000	      0.00000000	      0.00000000	     -0.00000000	     -0.00000000	      0.00000000	     -0.00000000	     -0.00000000	      0.43245577	      0.88884407	      0.00000000	      0.00000000	     -1.15731799	      1.41781470	      2.22803573	     -2.46724359	      0.00000000	      0.00000000	      0.99999998	      0.19511089	      1.00000000	      0.17694801	      0.99999938	      0.06546536	      0.01000000	      0.05178206	      0.00000000	      0.00000000
      0.08630604	      0.00000000	      0.00000000	      0.00000000	     -0.00000000	     -0.00000000	      0.00000000	     -0.00000000	     -0.00000000	      0.43268090	      0.89064742	      0.00000000	      0.00000000	     -1.15695890	      1.42053616	      2.22741077	     -2.47261155	      0.00000000	      0.00000000	      0.99999998	      0.19508912	      1.00000000	      0.17693700	      0.99999939	      0.06545722	      0.01000000	      0.05178206	      0.00000000	      0.00000000
      0.08662497	      0.00000000	      0.00000000	      0.00000000	     -0.00000000	     -0.00000000	      0.00000000	     -0.00000000	     -0.00000000	      0.43296532	      0.89291745	      0.00000000	     -0.00000000	     -1.15650529	      1.42396278	      2.22662108	     -2.47937342	      0.00000000	      0.00000000	      0.99999998	      0.19506159	      1.00000000	      0.17692308	      0.99999940	      0.06544692	      0.01000000	      0.05178206	      0.00000000	      0.00000000
      0.08694391	      0.00000000	      0.00000000	      0.00000000	     -0.00000000	     -0.00000000	      0.00000000	     -0.00000000	     -0.00000000	      0.43325047	      0.89518410	      0.00000000	      0.00000000	     -1.15605060	      1.42738528	      2.22582925	     -2.48613140	      0.00000000	      0.00000000	      0.99999998	      0.19503396	      1.00000000	      0.17690910	      0.99999941	      0.06543658	      0.01000000	      0.05178206	      0.00000000	      0.00000000
      0.08718330	      0.00000000	      0.00000000	      0.00000000	     -0.00000000	     -0.00000000	      0.00000000	     -0.00000000	     -0.00000000	      0.43346497	      0.89688326	      0.00000000	     -0.00000000	     -1.15570858	      1.42995157	      2.22523347	     -2.49119997	      0.00000000	      0.00000000	      0.99999998	      0.19501316	      1.00000000	      0.17689857	      0.99999942	      0.06542880	      0.01000000	      0.05178206	      0.00000000	      0.00000000
      0.08742270	      0.00000000	      0.00000000	      0.00000000	     -0.00000000	     -0.00000000	      0.00000000	     -0.00000000	     -0.00000000	      0.43367989	      0.89858053	      0.00000000	     -0.00000000	     -1.15536595	      1.43251559	      2.22463648	     -2.49626657	      0.00000000	      0.00000000	      0.99999998	      0.19499230	      1.00000000	      0.17688801	      0.99999942	      0.06542100	      0.01000000	      0.05178206	      0.00000000	      0.00000000
      0.08770206	      0.00000000	      0.00000000	      0.00000000	     -0.00000000	     -0.00000000	      0.00000000	     -0.00000000	     -0.00000000	      0.43393119	      0.90055875	      0.00000000	     -0.00000000	     -1.15496535	      1.43550475	      2.22393830	     -2.50217505	      0.00000000	      0.00000000	      0.99999998	      0.19496788	      1.00000000	      0.17687565	      0.99999943	      0.06541188	      0.01000000	      0.05178206	      0.00000000	      0.00000000
      0.08798141	      0.00000000	      0.00000000	      0.00000000	     -0.00000000	     -0.00000000	      0.00000000	     -0.00000000	     -0.00000000	      0.43418304	      0.90253442	      0.00000000	     -0.00000000	     -1.15456391	      1.43849085	      2.22323848	     -2.50808082	      0.00000000	      0.00000000	      0.99999998	      0.19494339	      1.00000000	      0.17686324	      0.99999944	      0.06540272	      0.01000000	      0.05178206	      0.00000000	      0.00000000
      0.08821716	      0.00000000	      0.00000000	      0.00000000	     -0.00000000	     -0.00000000	      0.00000000	     -0.00000000	     -0.00000000	      0.43439600	      0.90419966	      0.00000000	     -0.00000000	     -1.15422450	      1.44100840	      2.22264663	     -2.51306127	      0.00000000	      0.00000000	      0.99999998	      0.19492266	      1.00000000	      0.17685274	      0.99999945	      0.06539497	      0.01000000	      0.05178206	      0.00000000	      0.00000000
      0.08852607	      0.00000000	      0.00000000	      0.00000000	     -0.00000000	     -0.00000000	      0.00000000	     -0.00000000	     -0.00000000	      0.43467566	      0.90637902	      0.00000000	     -0.00000000	     -1.15377884	      1.44430409	      2.22186931	     -2.51958376	      0.00000000	      0.00000000	      0.99999998	      0.19489542	      1.00000000	      0.17683893	      0.99999946	      0.06538479	      0.01000000	      0.05178206	      0.00000000	      0.00000000
      0.08883498	      0.00000000	      0.00000000	      0.00000000	     -0.00000000	     -0.00000000	      0.00000000	     -0.00000000	     -0.00000000	      0.43495599	      0.90855531	      0.00000000	     -0.00000000	     -1.15333217	      1.44759614	      2.22108997	     -2.52610323	      0.00000000	      0.00000000	      0.99999998	      0.19486808	      1.00000000	      0.17682506	      0.99999946	      0.06537458	      0.01000000	      0.05178206	      0.00000000	      0.00000000
      0.08907574	      0.00000000	      0.00000000	      0.00000000	     -0.00000000	     -0.00000000	      0.00000000	     -0.00000000	     -0.00000000	      0.43517493	      0.91024930	      0.00000000	     -0.00000000	     -1.15298335	      1.45015935	      2.22048118	     -2.53118023	      0.00000000	      0.00000000	      0.99999998	      0.19484671	      1.00000000	      0.17681422	      0.99999947	      0.06536659	      0.01000000	      0.05178206	      0.00000000	      0.00000000
      0.08931649	      0.00000000	      0.00000000	      0.00000000	     -0.00000000	     -0.00000000	      0.00000000	     -0.00000000	     -0.00000000	      0.43539428	      0.91194144	      0.00000000	     -0.00000000	     -1.15263391	      1.45272039	      2.21987118	     -2.53625563	      0.00000000	      0.00000000	      0.99999998	      0.19482528	      1.00000000	      0.17680335	      0.99999948	      0.06535859	      0.01000000	      0.05178206	      0.00000000	      0.00000000
      0.08958212	      0.00000000	      0.00000000	      0.00000000	     -0.00000000	     -0.00000000	      0.00000000	     -0.00000000	      0.00000000	      0.43563676	      0.91380624	      0.00000000	     -0.00000000	     -1.15224765	      1.45554348	      2.21919674	     -2.54185192	      0.00000000	      0.00000000	      0.99999998	      0.19480157	      1.00000000	      0.17679132	      0.99999948	      0.06534973	      0.01000000	      0.05178206	      0.00000000	      0.00000000
      0.08984774	      0.00000000	      0.00000000	      0.00000000	     -0.00000000	     -0.00000000	      0.00000000	     -0.00000000	      0.00000000	      0.43587974	      0.91566880	      0.00000000	     -0.00000000	     -1.15186064	      1.45836397	      2.21852081	     -2.54744581	      0.00000000	      0.00000000	      0.99999998	      0.19477780	      1.00000000	      0.17677925	      0.99999949	      0.06534085	      0.01000000	      0.05178206	      0.00000000	      0.00000000
      0.09011910	      0.00000000	      0.00000000	      0.00000000	     -0.00000000	     -0.00000000	      0.00000000	     -0.00000000	      0.00000000	      0.43612847	      0.91756921	      0.00000000	     -0.00000000	     -1.15146452	      1.46124261	      2.21782878	     -2.55315676	      0.00000000	      0.00000000	      0.99999998	      0.19475344	      1.00000000	      0.17676688	      0.99999950	      0.06533176	      0.01000000	      0.05178206	      0.00000000	      0.00000000
      0.09039045	      0.00000000	      0.00000000	      0.00000000	     -0.00000000	     -0.00000000	      0.00000000	     -0.00000000	      0.00000000	      0.43637771	      0.91946730	      0.00000000	     -0.00000000	     -1.15106762	      1.46411857	      2.21713520	     -2.55886527	      0.00000000	      0.00000000	      0.99999998	      0.19472901	      1.00000000	      0.17675446	      0.99999950	      0.06532263	      0.01000000	      0.05178206	      0.00000000	      0.00000000
      0.09065508	      0.00000000	      0.00000000	      0.00000000	     -0.00000000	     -0.00000000	      0.00000000	     -0.00000000	     -0.00000000	      0.43662128	      0.92131611	      0.00000000	     -0.00000000	     -1.15067980	      1.46692069	      2.21645731	     -2.56442891	      0.00000000	      0.00000000	      0.99999998	      0.19470511	      1.00000000	      0.17674232	      0.99999951	      0.06531371	      0.01000000	      0.05178206	      0.00000000	      0.00000000
      0.09097430	      0.00000000	      0.00000000	      0.00000000	     -0.00000000	     -0.00000000	      0.00000000	     -0.00000000	      0.00000000	      0.43691573	      0.92354341	      0.00000000	     -0.00000000	     -1.15021099	      1.47029756	      2.21563763	     -2.57113689	      0.00000000	      0.00000000	      0.99999998	      0.19467619	      1.00000000	      0.17672762	      0.99999952	      0.06530292	      0.01000000	      0.05178206	      0.00000000	      0.00000000
      0.09138025	      0.00000000	      0.00000000	      0.00000000	     -0.00000000	     -0.00000000	      0.00000000	     -0.00000000	     -0.00000000	      0.43729122	      0.92637129	      0.00000000	     -0.00000000	     -1.14961326	      1.47458671	      2.21459214	     -2.57966056	      0.00000000	      0.00000000	      0.99999998	      0.19463928	      1.00000000	      0.17670885	      0.99999953	      0.06528914	      0.01000000	      0.05178206	      0.00000000	      0.00000000
      0.09160236	      0.00000000	      0.00000000	      0.00000000	     -0.00000000	     -0.00000000	      0.00000000	     -0.00000000	      0.00000000	      0.43749715	      0.92791636	      0.00000000	     -0.00000000	     -1.14928548	      1.47693102	      2.21401866	     -2.58432363	      0.00000000	      0.00000000	      0.99999998	      0.19461901	      1.00000000	      0.17669854	      0.99999953	      0.06528158	      0.01000000	      0.05178206	      0.00000000	      0.00000000
      0.09182446	      0.00000000	      0.00000000	      0.00000000	     -0.00000000	     -0.00000000	      0.00000000	     -0.00000000	      0.00000000	      0.43770342	      0.92945990	      0.00000000	     -0.00000000	     -1.14895718	      1.47927362	      2.21344414	     -2.58898281	      0.00000000	      0.00000000	      0.99999998	      0.19459870	      1.00000000	      0.17668820	      0.99999954	      0.06527400	      0.01000000	      0.05178206	      0.00000000	      0.00000000
      0.09210943	      0.00000000	      0.00000000	      0.00000000	     -0.00000000	     -0.00000000	      0.00000000	     -0.00000000	     -0.00000000	      0.43796856	      0.93143804	      0.00000000	     -0.00000000	     -1.14853521	      1.48227668	      2.21270552	     -2.59495812	      0.00000000	      0.00000000	      0.99999998	      0.19457257	      1.00000000	      0.17667490	      0.99999954	      0.06526425	      0.01000000	      0.05178206	      0.00000000	      0.00000000
      0.09239439	      0.00000000	      0.00000000	      0.00000000	     -0.00000000	     -0.00000000	      0.00000000	     -0.00000000	     -0.00000000	      0.43823427	      0.93341370	      0.00000000	     -0.00000000	     -1.14811239	      1.48527698	      2.21196520	     -2.60093082	      0.00000000	      0.00000000	      0.99999998	      0.19454636	      1.00000000	      0.17666155	      0.99999955	      0.06525447	      0.01000000	      0.05178206	      0.00000000	      0.00000000
      0.09267008	      0.00000000	      0.00000000	      0.00000000	     -0.00000000	     -0.00000000	      0.00000000	     -0.00000000	     -0.00000000	      0.43849186	      0.93532271	      0.00000000	     -0.00000000	     -1.14770251	      1.48817703	      2.21124736	     -2.60670579	      0.00000000	      0.00000000	      0.99999998	      0.19452092	      1.00000000	      0.17664860	      0.99999956	      0.06524498	      0.01000000	      0.05178206	      0.00000000	      0.00000000
      0.09294577	      0.00000000	      0.00000000	      0.00000000	     -0.00000000	     -0.00000000	      0.00000000	     -0.00000000	     -0.00000000	      0.43874999	      0.93722941	      0.00000000	     -0.00000000	     -1.14729183	      1.49107454	      2.21052792	     -2.61247853	      0.00000000	      0.00000000	      0.99999998	      0.19449542	      1.00000000	      0.17663560	      0.99999956	      0.06523547	      0.01000000	      0.05178206	      0.00000000	      0.00000000
      0.09321099	      0.00000000	      0.00000000	      0.00000000	     -0.00000000	     -0.00000000	      0.00000000	     -0.00000000	     -0.00000000	      0.43899880	      0.93906150	      0.00000000	     -0.00000000	     -1.14689601	      1.49385960	      2.20983431	     -2.61802886	      0.00000000	      0.00000000	      0.99999998	      0.19447081	      1.00000000	      0.17662306	      0.99999957	      0.06522629	      0.01000000	      0.05178206	      0.00000000	      0.00000000
      0.09353093	      0.00000000	      0.00000000	      0.00000000	     -0.00000000	     -0.00000000	      0.00000000	     -0.00000000	     -0.00000000	      0.43929959	      0.94126879	      0.00000000	     -0.00000000	     -1.14641753	      1.49721623	      2.20899563	     -2.62472134	      0.00000000	      0.00000000	      0.99999998	      0.19444103	      1.00000000	      0.17660789	      0.99999958	      0.06521519	      0.01000000	      0.05178206	      0.00000000	      0.00000000
      0.09393335	      0.00000000	      0.00000000	      0.00000000	     -0.00000000	     -0.00000000	      0.00000000	     -0.00000000	      0.00000000	      0.43967893	      0.94404079	      0.00000000	     -0.00000000	     -1.14581417	      1.50143351	      2.20793770	     -2.63313323	      0.00000000	      0.00000000	      0.99999999	      0.19440344	      1.00000000	      0.17658871	      0.99999958	      0.06520117	      0.01000000	      0.05178206	      0.00000000	      0.00000000
      0.09416956	      0.00000000	      0.00000000	      0.00000000	     -0.00000000	     -0.00000000	      0.00000000	     -0.00000000	     -0.00000000	      0.43990213	      0.94566570	      0.00000000	     -0.00000000	     -1.14545921	      1.50390665	      2.20731512	     -2.63807045	      0.00000000	      0.00000000	      0.99999999	      0.19438130	      1.00000000	      0.17657742	      0.99999959	      0.06519292	      0.01000000	      0.05178206	      0.00000000	      0.00000000
      0.09440578	      0.00000000	      0.00000000	      0.00000000	     -0.00000000	     -0.00000000	      0.00000000	     -0.00000000	     -0.00000000	      0.44012570	      0.94728896	      0.00000000	     -0.00000000	     -1.14510367	      1.50637800	      2.20669138	     -2.64300365	      0.00000000	      0.00000000	      0.99999999	      0.19435911	      1.00000000	      0.17656610	      0.99999959	      0.06518465	      0.01000000	      0.05178206	      0.00000000	      0.00000000
      0.09464200	      0.00000000	      0.00000000	      0.00000000	     -0.00000000	     -0.00000000	      0.00000000	     -0.00000000	     -0.00000000	      0.44034966	      0.94891056	      0.00000000	     -0.00000000	     -1.14474754	      1.50884761	      2.20606647	     -2.64793582	      0.00000000	      0.00000000	      0.99999999	      0.19433686	      1.00000000	      0.17655474	      0.99999960	      0.06517635	      0.01000000	      0.05178206	      0.00000000	      0.00000000
      0.09491934	      0.00000000	      0.00000000	      0.00000000	     -0.00000000	     -0.00000000	      0.00000000	     -0.00000000	     -0.00000000	      0.44061309	      0.95081233	      0.00000000	     -0.00000000	     -1.14432869	      1.51174484	      2.20533130	     -2.65372347	      0.00000000	      0.00000000	      0.99999999	      0.19431068	      1.00000000	      0.17654137	      0.99999960	      0.06516659	      0.01000000	      0.05178206	      0.00000000	      0.00000000
      0.09519667	      0.00000000	      0.00000000	      0.00000000	     -0.00000000	     -0.00000000	      0.00000000	     -0.00000000	     -0.00000000	      0.44087705	      0.95271184	      0.00000000	     -0.00000000	     -1.14390903	      1.51463972	      2.20459453	     -2.65950940	      0.00000000	      0.00000000	      0.99999999	      0.19428442	      1.00000000	      0.17652796	      0.99999961	      0.06515681	      0.01000000	      0.05178206	      0.00000000	      0.00000000
      0.09538243	      0.00000000	      0.00000000	      0.00000000	     -0.00000000	     -0.00000000	      0.00000000	     -0.00000000	     -0.00000000	      0.44105414	      0.95398289	      0.00000000	     -0.00000000	     -1.14362749	      1.51657741	      2.20410014	     -2.66338317	      0.00000000	      0.00000000	      0.99999999	      0.19426678	      1.00000000	      0.17651895	      0.99999961	      0.06515024	      0.01000000	      0.05178206	      0.00000000	      0.00000000
      0.09567404	      0.00000000	      0.00000000	      0.00000000	     -0.00000000	     -0.00000000	      0.00000000	     -0.00000000	     -0.00000000	      0.44133263	      0.95597620	      0.00000000	     -0.00000000	     -1.14318479	      1.51961715	      2.20332258	     -2.66946155	      0.00000000	      0.00000000	      0.99999999	      0.19423904	      1.00000000	      0.17650478	      0.99999962	      0.06513990	      0.01000000	      0.05178206	      0.00000000	      0.00000000
      0.09596566	      0.00000000	      0.00000000	      0.00000000	     -0.00000000	     -0.00000000	      0.00000000	     -0.00000000	     -0.00000000	      0.44161169	      0.95796705	      0.00000000	     -0.00000000	     -1.14274121	      1.52265436	      2.20254324	     -2.67553887	      0.00000000	      0.00000000	      0.99999999	      0.19421121	      1.00000000	      0.17649056	      0.99999962	      0.06512953	      0.01000000	      0.05178206	      0.00000000	      0.00000000
      0.09621096	      0.00000000	      0.00000000	      0.00000000	     -0.00000000	     -0.00000000	      0.00000000	     -0.00000000	     -0.00000000	      0.44184689	      0.95963984	      0.00000000	     -0.00000000	     -1.14236738	      1.52520727	      2.20188630	     -2.68064749	      0.00000000	      0.00000000	      0.99999999	      0.19418774	      1.00000000	      0.17647856	      0.99999963	      0.06512079	      0.01000000	      0.05178206	      0.00000000	      0.00000000
      0.09645626	      0.00000000	      0.00000000	      0.00000000	     -0.00000000	     -0.00000000	      0.00000000	     -0.00000000	     -0.00000000	      0.44208250	      0.96131091	      0.00000000	     -0.00000000	     -1.14199293	      1.52775843	      2.20122810	     -2.68575537	      0.00000000	      0.00000000	      0.99999999	      0.19416422	      1.00000000	      0.17646653	      0.99999963	      0.06511203	      0.01000000	      0.05178206	      0.00000000	      0.00000000
      0.09670131	      0.00000000	      0.00000000	      0.00000000	     -0.00000000	     -0.00000000	      0.00000000	     -0.00000000	     -0.00000000	      0.44231826	      0.96297847	      0.00000000	     -0.00000000	     -1.14161825	      1.53030512	      2.20056935	     -2.69085545	      0.00000000	      0.00000000	      0.99999999	      0.19414065	      1.00000000	      0.17645448	      0.99999964	      0.06510325	      0.01000000	      0.05178206	      0.00000000	      0.00000000
      0.09701716	      0.00000000	      0.00000000	      0.00000000	     -0.00000000	     -0.00000000	      0.00000000	     -0.00000000	     -0.00000000	      0.44262276	      0.96512540	      0.00000000	     -0.00000000	     -1.14113438	      1.53358519	      2.19971840	     -2.69742659	      0.00000000	      0.00000000	      0.99999999	      0.19411020	      1.00000000	      0.17643890	      0.99999964	      0.06509191	      0.01000000	      0.05178206	      0.00000000	      0.00000000
      0.09733301	      0.00000000	      0.00000000	      0.00000000	     -0.00000000	     -0.00000000	      0.00000000	     -0.00000000	     -0.00000000	      0.44292794	      0.96726950	      0.00000000	     -0.00000000	     -1.14064948	      1.53686243	      2.19886537	     -2.70399615	      0.00000000	      0.00000000	      0.99999999	      0.19407965	      1.00000000	      0.17642326	      0.99999965	      0.06508053	      0.01000000	      0.05178206	      0.00000000	      0.00000000
      0.09757101	      0.00000000	      0.00000000	      0.00000000	     -0.00000000	     -0.00000000	      0.00000000	     -0.00000000	     -0.00000000	      0.44315833	      0.96888321	      0.00000000	     -0.00000000	     -1.14028342	      1.53932997	      2.19822124	     -2.70894301	      0.00000000	      0.00000000	      0.99999999	      0.19405657	      1.00000000	      0.17641145	      0.99999965	      0.06507194	      0.01000000	      0.05178206	      0.00000000	      0.00000000
      0.09780900	      0.00000000	      0.00000000	      0.00000000	     -0.00000000	     -0.00000000	      0.00000000	     -0.00000000	     -0.00000000	      0.44338912	      0.97049534	      0.00000000	     -0.00000000	     -1.13991677	      1.54179593	      2.19757594	     -2.71388925	      0.00000000	      0.00000000	      0.99999999	      0.19403344	      1.00000000	      0.17639960	      0.99999966	      0.06506332	      0.01000000	      0.05178206	      0.00000000	      0.00000000
      0.09807962	      0.00000000	      0.00000000	      0.00000000	     -0.00000000	     -0.00000000	      0.00000000	     -0.00000000	     -0.00000000	      0.44365200	      0.97232654	      0.00000000	     -0.00000000	     -1.13949915	      1.54459806	      2.19684074	     -2.71951104	      0.00000000	      0.00000000	      0.99999999	      0.19400706	      1.00000000	      0.17638609	      0.99999966	      0.06505350	      0.01000000	      0.05178206	      0.00000000	      0.00000000
      0.09835025	      0.00000000	      0.00000000	      0.00000000	     -0.00000000	     -0.00000000	      0.00000000	     -0.00000000	     -0.00000000	      0.44391538	      0.97415571	      0.00000000	     -0.00000000	     -1.13908077	      1.54739820	      2.19610402	     -2.72513149	      0.00000000	      0.00000000	      0.99999999	      0.19398062	      1.00000000	      0.17637255	      0.99999967	      0.06504366	      0.01000000	      0.05178206	      0.00000000	      0.00000000
      0.09861147	      0.00000000	      0.00000000	      0.00000000	     -0.00000000	     -0.00000000	      0.00000000	     -0.00000000	      0.00000000	      0.44417008	      0.97591940	      0.00000000	     -0.00000000	     -1.13867620	      1.55009919	      2.19539145	     -2.73055427	      0.00000000	      0.00000000	      0.99999999	      0.19395503	      1.00000000	      0.17635944	      0.99999967	      0.06503413	      0.01000000	      0.05178206	      0.00000000	      0.00000000
      0.09892943	      0.00000000	      0.00000000	      0.00000000	     -0.00000000	     -0.00000000	      0.00000000	     -0.00000000	      0.00000000	      0.44448073	      0.97806363	      0.00000000	     -0.00000000	     -1.13818281	      1.55338439	      2.19452219	     -2.73715265	      0.00000000	      0.00000000	      0.99999999	      0.19392380	      1.00000000	      0.17634342	      0.99999968	      0.06502251	      0.01000000	      0.05178206	      0.00000000	      0.00000000
      0.09931175	      0.00000000	      0.00000000	      0.00000000	     -0.00000000	     -0.00000000	      0.00000000	     -0.00000000	     -0.00000000	      0.44485516	      0.98063823	      0.00000000	     -0.00000000	     -1.13758816	      1.55733109	      2.19347420	     -2.74508333	      0.00000000	      0.00000000	      0.99999999	      0.19388611	      1.00000000	      0.17632410	      0.99999968	      0.06500848	      0.01000000	      0.05178206	      0.00000000	      0.00000000
      0.09977254	      0.00000000	      0.00000000	      0.00000000	     -0.00000000	     -0.00000000	      0.00000000	     -0.00000000	     -0.00000000	      0.44530774	      0.98373593	      0.00000000	      0.00000000	     -1.13686946	      1.56208280	      2.19220708	     -2.75463737	      0.00000000	      0.00000000	      0.99999999	      0.19384051	      1.00000000	      0.17630071	      0.99999969	      0.06499151	      0.01000000	      0.05178206	      0.00000000	      0.00000000
      0.09994408	      0.00000000	      0.00000000	      0.00000000	     -0.00000000	     -0.00000000	      0.00000000	     -0.00000000	     -0.00000000	      0.44547659	      0.98488763	      0.00000000	      0.00000000	     -1.13660135	      1.56385032	      2.19173425	     -2.75819257	      0.00000000	      0.00000000	      0.99999999	      0.19382348	      1.00000000	      0.17629197	      0.99999969	      0.06498517	      0.01000000	      0.05178206	      0.00000000	      0.00000000
      0.10022963	      0.00000000	      0.00000000	      0.00000000	     -0.00000000	     -0.00000000	      0.00000000	     -0.00000000	     -0.00000000	      0.44575809	      0.98680302	      0.00000000	      0.00000000	     -1.13615438	      1.56679095	      2.19094581	     -2.76410843	      0.00000000	      0.00000000	      0.99999999	      0.19379507	      1.00000000	      0.17627740	      0.99999970	      0.06497460	      0.01000000	      0.05178206	      0.00000000	      0.00000000
      0.10051518	      0.00000000	      0.00000000	      0.00000000	     -0.00000000	     -0.00000000	      0.00000000	     -0.00000000	     -0.00000000	      0.44604015	      0.98871622	      0.00000000	      0.00000000	     -1.13570656	      1.56972957	      2.19015568	     -2.77002377	      0.00000000	      0.00000000	      0.99999999	      0.19376659	      1.00000000	      0.17626277	      0.99999970	      0.06496400	      0.01000000	      0.05178206	      0.00000000	      0.00000000
      0.10076566	      0.00000000	      0.00000000	      0.00000000	     -0.00000000	     -0.00000000	      0.00000000	     -0.00000000	     -0.00000000	      0.44628801	      0.99039264	      0.00000000	      0.00000000	     -1.13531305	      1.57230562	      2.18946120	     -2.77520979	      0.00000000	      0.00000000	      0.99999999	      0.19374154	      1.00000000	      0.17624991	      0.99999970	      0.06495468	      0.01000000	      0.05178206	      0.00000000	      0.00000000
      0.10101614	      0.00000000	      0.00000000	      0.00000000	     -0.00000000	     -0.00000000	      0.00000000	     -0.00000000	     -0.00000000	      0.44653629	      0.99206740	      0.00000000	      0.00000000	     -1.13491890	      1.57488016	      2.18876541	     -2.78039529	      0.00000000	      0.00000000	      0.99999999	      0.19371643	      1.00000000	      0.17623702	      0.99999971	      0.06494534	      0.01000000	      0.05178206	      0.00000000	      0.00000000
      0.10127886	      0.00000000	      0.00000000	      0.00000000	     -0.00000000	     -0.00000000	      0.00000000	     -0.00000000	     -0.00000000	      0.44679716	      0.99382219	      0.00000000	      0.00000000	     -1.13450479	      1.57757888	      2.18803423	     -2.78583204	      0.00000000	      0.00000000	      0.99999999	      0.19369004	      1.00000000	      0.17622346	      0.99999971	      0.06493552	      0.01000000	      0.05178206	      0.00000000	      0.00000000
      0.10154158	      0.00000000	      0.00000000	      0.00000000	     -0.00000000	     -0.00000000	      0.00000000	     -0.00000000	     -0.00000000	      0.44705849	      0.99557515	      0.00000000	      0.00000000	     -1.13408998	      1.58027597	      2.18730163	     -2.79126778	      0.00000000	      0.00000000	      0.99999999	      0.19366357	      1.00000000	      0.17620986	      0.99999972	      0.06492567	      0.01000000	      0.05178206	      0.00000000	      0.00000000
      0.10182780	      0.00000000	      0.00000000	      0.00000000	     -0.00000000	     -0.00000000	      0.00000000	     -0.00000000	     -0.00000000	      0.44734372	      0.99748287	      0.00000000	      0.00000000	     -1.13363725	      1.58321250	      2.18650185	     -2.79718753	      0.00000000	      0.00000000	      0.99999999	      0.19363467	      1.00000000	      0.17619500	      0.99999972	      0.06491492	      0.01000000	      0.05178206	      0.00000000	      0.00000000
      0.10211403	      0.00000000	      0.00000000	      0.00000000	     -0.00000000	     -0.00000000	      0.00000000	     -0.00000000	     -0.00000000	      0.44762949	      0.99938844	      0.00000000	      0.00000000	     -1.13318367	      1.58614716	      2.18570038	     -2.80310644	      0.00000000	      0.00000000	      0.99999999	      0.19360568	      1.00000000	      0.17618010	      0.99999972	      0.06490414	      0.01000000	      0.05178206	      0.00000000	      0.00000000
      0.10234145	      0.00000000	      0.00000000	      0.00000000	     -0.00000000	     -0.00000000	      0.00000000	     -0.00000000	     -0.00000000	      0.44785696	      1.00090104	      0.00000000	      0.00000000	     -1.13282267	      1.58847763	      2.18506234	     -2.80780772	      0.00000000	      0.00000000	      0.99999999	      0.19358260	      1.00000000	      0.17616823	      0.99999973	      0.06489556	      0.01000000	      0.05178206	      0.00000000	      0.00000000
      0.10265425	      0.00000000	      0.00000000	      0.00000000	     -0.00000000	     -0.00000000	      0.00000000	     -0.00000000	     -0.00000000	      0.44817036	      1.00297924	      0.00000000	      0.00000000	     -1.13232529	      1.59168102	      2.18418304	     -2.81427167	      0.00000000	      0.00000000	      0.99999999	      0.19355077	      1.00000000	      0.17615186	      0.99999973	      0.06488372	      0.01000000	      0.05178206	      0.00000000	      0.00000000
      0.10296706	      0.00000000	      0.00000000	      0.00000000	     -0.00000000	     -0.00000000	      0.00000000	     -0.00000000	     -0.00000000	      0.44848442	      1.00505491	      0.00000000	      0.00000000	     -1.13182691	      1.59488225	      2.18330173	     -2.82073577	      0.00000000	      0.00000000	      0.99999999	      0.19351885	      1.00000000	      0.17613544	      0.99999974	      0.06487185	      0.01000000	      0.05178206	      0.00000000	      0.00000000
      0.10320083	      0.00000000	      0.00000000	      0.00000000	     -0.00000000	     -0.00000000	      0.00000000	     -0.00000000	     -0.00000000	      0.44871956	      1.00660455	      0.00000000	      0.00000000	     -1.13145378	      1.59727334	      2.18264173	     -2.82556346	      0.00000000	      0.00000000	      0.99999999	      0.19349494	      1.00000000	      0.17612314	      0.99999974	      0.06486295	      0.01000000	      0.05178206	      0.00000000	      0.00000000
      0.10343461	      0.00000000	      0.00000000	      0.00000000	     -0.00000000	     -0.00000000	      0.00000000	     -0.00000000	     -0.00000000	      0.44895507	      1.00815278	      0.00000000	      0.00000000	     -1.13108010	      1.59966325	      2.18198061	     -2.83039158	      0.00000000	      0.00000000	      0.99999999	      0.19347097	      1.00000000	      0.17611080	      0.99999974	      0.06485404	      0.01000000	      0.05178206	      0.00000000	      0.00000000
      0.10369085	      0.00000000	      0.00000000	      0.00000000	     -0.00000000	     -0.00000000	      0.00000000	     -0.00000000	     -0.00000000	      0.44921361	      1.00984816	      0.00000000	      0.00000000	     -1.13066986	      1.60228144	      2.18125467	     -2.83568175	      0.00000000	      0.00000000	      0.99999999	      0.19344464	      1.00000000	      0.17609725	      0.99999974	      0.06484425	      0.01000000	      0.05178206	      0.00000000	      0.00000000
      0.10400358	      0.00000000	      0.00000000	      0.00000000	     -0.00000000	     -0.00000000	      0.00000000	     -0.00000000	     -0.00000000	      0.44952974	      1.01191501	      0.00000000	      0.00000000	     -1.13016829	      1.60547492	      2.18036687	     -2.84213671	      0.00000000	      0.00000000	      0.99999999	      0.19341243	      1.00000000	      0.17608066	      0.99999975	      0.06483227	      0.01000000	      0.05178206	      0.00000000	      0.00000000
      0.10431631	      0.00000000	      0.00000000	      0.00000000	     -0.00000000	     -0.00000000	      0.00000000	     -0.00000000	     -0.00000000	      0.44984652	      1.01397939	      0.00000000	      0.00000000	     -1.12966571	      1.60866638	      2.17947705	     -2.84859040	      0.00000000	      0.00000000	      0.99999999	      0.19338012	      1.00000000	      0.17606402	      0.99999975	      0.06482026	      0.01000000	      0.05178206	      0.00000000	      0.00000000
      0.10458282	      0.00000000	      0.00000000	      0.00000000	     -0.00000000	     -0.00000000	      0.00000000	     -0.00000000	     -0.00000000	      0.45011699	      1.01573672	      0.00000000	      0.00000000	     -1.12923662	      1.61138459	      2.17871713	     -2.85408855	      0.00000000	      0.00000000	      0.99999999	      0.19335252	      1.00000000	      0.17604980	      0.99999976	      0.06481000	      0.01000000	      0.05178206	      0.00000000	      0.00000000
      0.10491006	      0.00000000	      0.00000000	      0.00000000	     -0.00000000	     -0.00000000	      0.00000000	     -0.00000000	     -0.00000000	      0.45044973	      1.01789202	      0.00000000	      0.00000000	     -1.12870877	      1.61472021	      2.17778207	     -2.86083789	      0.00000000	      0.00000000	      0.99999999	      0.19331854	      1.00000000	      0.17603229	      0.99999976	      0.06479736	      0.01000000	      0.05178206	      0.00000000	      0.00000000
      0.10523729	      0.00000000	      0.00000000	      0.00000000	     -0.00000000	     -0.00000000	      0.00000000	     -0.00000000	     -0.00000000	      0.45078317	      1.02004466	      0.00000000	      0.00000000	     -1.12817983	      1.61805372	      2.17684479	     -2.86758648	      0.00000000	      0.00000000	      0.99999999	      0.19328445	      1.00000000	      0.17601472	      0.99999976	      0.06478469	      0.01000000	      0.05178206	      0.00000000	      0.00000000
      0.10547547	      0.00000000	      0.00000000	      0.00000000	     -0.00000000	     -0.00000000	      0.00000000	     -0.00000000	     -0.00000000	      0.45102632	      1.02160979	      0.00000000	      0.00000000	     -1.12779415	      1.62047871	      2.17616120	     -2.87249647	      0.00000000	      0.00000000	      0.99999999	      0.19325958	      1.00000000	      0.17600190	      0.99999977	      0.06477545	      0.01000000	      0.05178206	      0.00000000	      0.00000000
      0.10576500	      0.00000000	      0.00000000	      0.00000000	     -0.00000000	     -0.00000000	      0.00000000	     -0.00000000	     -0.00000000	      0.45132237	      1.02351039	      0.00000000	      0.00000000	     -1.12732456	      1.62342495	      2.17532868	     -2.87846415	      0.00000000	      0.00000000	      0.99999999	      0.19322928	      1.00000000	      0.17598628	      0.99999977	      0.06476418	      0.01000000	      0.05178206	      0.00000000	      0.00000000
      0.10612699	      0.00000000	      0.00000000	      0.00000000	     -0.00000000	     -0.00000000	      0.00000000	     -0.00000000	     -0.00000000	      0.45169330	      1.02588379	      0.00000000	      0.00000000	     -1.12673623	      1.62710639	      2.17428536	     -2.88592318	      0.00000000	      0.00000000	      0.99999999	      0.19319129	      1.00000000	      0.17596668	      0.99999977	      0.06475006	      0.01000000	      0.05178206	      0.00000000	      0.00000000
      0.10640909	      0.00000000	      0.00000000	      0.00000000	     -0.00000000	     -0.00000000	      0.00000000	     -0.00000000	     -0.00000000	      0.45198296	      1.02773119	      0.00000000	      0.00000000	     -1.12627682	      1.62997370	      2.17347042	     -2.89173691	      0.00000000	      0.00000000	      0.99999999	      0.19316159	      1.00000000	      0.17595136	      0.99999978	      0.06473902	      0.01000000	      0.05178206	      0.00000000	      0.00000000
      0.10665480	      0.00000000	      0.00000000	      0.00000000	     -0.00000000	     -0.00000000	      0.00000000	     -0.00000000	     -0.00000000	      0.45223569	      1.02933870	      0.00000000	      0.00000000	     -1.12587600	      1.63246996	      2.17275925	     -2.89679734	      0.00000000	      0.00000000	      0.99999999	      0.19313567	      1.00000000	      0.17593798	      0.99999978	      0.06472939	      0.01000000	      0.05178206	      0.00000000	      0.00000000
      0.10690052	      0.00000000	      0.00000000	      0.00000000	     -0.00000000	     -0.00000000	      0.00000000	     -0.00000000	     -0.00000000	      0.45248881	      1.03094474	      0.00000000	      0.00000000	     -1.12547457	      1.63496515	      2.17204685	     -2.90185866	      0.00000000	      0.00000000	      0.99999999	      0.19310969	      1.00000000	      0.17592457	      0.99999978	      0.06471973	      0.01000000	      0.05178206	      0.00000000	      0.00000000
      0.10713842	      0.00000000	      0.00000000	      0.00000000	     -0.00000000	     -0.00000000	      0.00000000	     -0.00000000	     -0.00000000	      0.45273426	      1.03249833	      0.00000000	      0.00000000	     -1.12508532	      1.63737999	      2.17135591	     -2.90675759	      0.00000000	      0.00000000	      0.99999999	      0.19308448	      1.00000000	      0.17591156	      0.99999979	      0.06471036	      0.01000000	      0.05178206	      0.00000000	      0.00000000
      0.10744893	      0.00000000	      0.00000000	      0.00000000	     -0.00000000	     -0.00000000	      0.00000000	     -0.00000000	     -0.00000000	      0.45305518	      1.03452406	      0.00000000	      0.00000000	     -1.12457640	      1.64053039	      2.17045232	     -2.91315054	      0.00000000	      0.00000000	      0.99999999	      0.19305150	      1.00000000	      0.17589453	      0.99999979	      0.06469811	      0.01000000	      0.05178206	      0.00000000	      0.00000000
      0.10775945	      0.00000000	      0.00000000	      0.00000000	     -0.00000000	     -0.00000000	      0.00000000	     -0.00000000	     -0.00000000	      0.45337673	      1.03654747	      0.00000000	      0.00000000	     -1.12406650	      1.64367916	      2.16954675	     -2.91954377	      0.00000000	      0.00000000	      0.99999999	      0.19301843	      1.00000000	      0.17587745	      0.99999979	      0.06468582	      0.01000000	      0.05178206	      0.00000000	      0.00000000
      0.10800129	      0.00000000	      0.00000000	      0.00000000	     -0.00000000	     -0.00000000	      0.00000000	     -0.00000000	     -0.00000000	      0.45362760	      1.03812176	      0.00000000	      0.00000000	     -1.12366870	      1.64613038	      2.16884008	     -2.92452081	      0.00000000	      0.00000000	      0.99999999	      0.19299262	      1.00000000	      0.17586411	      0.99999979	      0.06467622	      0.01000000	      0.05178206	      0.00000000	      0.00000000
      0.10824313	      0.00000000	      0.00000000	      0.00000000	     -0.00000000	     -0.00000000	      0.00000000	     -0.00000000	     -0.00000000	      0.45387885	      1.03969467	      0.00000000	      0.00000000	     -1.12327031	      1.64858064	      2.16813222	     -2.92949818	      0.00000000	      0.00000000	      0.99999999	      0.19296675	      1.00000000	      0.17585074	      0.99999980	      0.06466661	      0.01000000	      0.05178206	      0.00000000	      0.00000000
      0.10851840	      0.00000000	      0.00000000	      0.00000000	     -0.00000000	     -0.00000000	      0.00000000	     -0.00000000	     -0.00000000	      0.45416529	      1.04148330	      0.00000000	      0.00000000	     -1.12281612	      1.65136843	      2.16732504	     -2.93516209	      0.00000000	      0.00000000	      0.99999999	      0.19293724	      1.00000000	      0.17583549	      0.99999980	      0.06465564	      0.01000000	      0.05178206	      0.00000000	      0.00000000
      0.10879367	      0.00000000	      0.00000000	      0.00000000	     -0.00000000	     -0.00000000	      0.00000000	     -0.00000000	     -0.00000000	      0.45445222	      1.04327015	      0.00000000	      0.00000000	     -1.12236116	      1.65415501	      2.16651630	     -2.94082599	      0.00000000	      0.00000000	      0.99999999	      0.19290766	      1.00000000	      0.17582020	      0.99999980	      0.06464465	      0.01000000	      0.05178206	      0.00000000	      0.00000000
      0.10904963	      0.00000000	      0.00000000	      0.00000000	     -0.00000000	     -0.00000000	      0.00000000	     -0.00000000	     -0.00000000	      0.45471948	      1.04493009	      0.00000000	      0.00000000	     -1.12193743	      1.65674511	      2.16576288	     -2.94609144	      0.00000000	      0.00000000	      0.99999999	      0.19288009	      1.00000000	      0.17580595	      0.99999980	      0.06463440	      0.01000000	      0.05178206	      0.00000000	      0.00000000
      0.10936669	      0.00000000	      0.00000000	      0.00000000	     -0.00000000	     -0.00000000	      0.00000000	     -0.00000000	     -0.00000000	      0.45505111	      1.04698411	      0.00000000	      0.00000000	     -1.12141163	      1.65995203	      2.16482775	     -2.95261285	      0.00000000	      0.00000000	      0.99999999	      0.19284585	      1.00000000	      0.17578825	      0.99999981	      0.06462168	      0.01000000	      0.05178207	      0.00000000	      0.00000000
      0.10968376	      0.00000000	      0.00000000	      0.00000000	     -0.00000000	     -0.00000000	      0.00000000	     -0.00000000	     -0.00000000	      0.45538339	      1.04903579	      0.00000000	      0.00000000	     -1.12088481	      1.66315746	      2.16389055	     -2.95913428	      0.00000000	      0.00000000	      0.99999999	      0.19281153	      1.00000000	      0.17577049	      0.99999981	      0.06460893	      0.01000000	      0.05178207	      0.00000000	      0.00000000
      0.10992153	      0.00000000	      0.00000000	      0.00000000	     -0.00000000	     -0.00000000	      0.00000000	     -0.00000000	     -0.00000000	      0.45563301	      1.05057289	      0.00000000	      0.00000000	     -1.12048907	      1.66556036	      2.16318636	     -2.96402355	      0.00000000	      0.00000000	      0.99999999	      0.19278573	      1.00000000	      0.17575715	      0.99999981	      0.06459934	      0.01000000	      0.05178208	      0.00000000	      0.00000000
      0.11022020	      0.00000000	      0.00000000	      0.00000000	     -0.00000000	     -0.00000000	      0.00000000	     -0.00000000	     -0.00000000	      0.45594707	      1.05250175	      0.00000000	      0.00000000	     -1.11999117	      1.66857743	      2.16230019	     -2.97016435	      0.00000000	      0.00000000	      0.99999999	      0.19275325	      1.00000000	      0.17574034	      0.99999982	      0.06458727	      0.01000000	      0.05178210	      0.00000000	      0.00000000
      0.11051886	      0.00000000	      0.00000000	      0.00000000	     -0.00000000	     -0.00000000	      0.00000000	     -0.00000000	     -0.00000000	      0.45626170	      1.05442856	      0.00000000	      0.00000000	     -1.11949237	      1.67159327	      2.16141219	     -2.97630509	      0.00000000	      0.00000000	      0.99999999	      0.19272068	      1.00000000	      0.17572348	      0.99999982	      0.06457517	      0.01000000	      0.05178213	      0.00000000	      0.00000000
      0.11077188	      0.00000000	      0.00000000	      0.00000000	     -0.00000000	     -0.00000000	      0.00000000	     -0.00000000	     -0.00000000	      0.45652870	      1.05605927	      0.00000000	      0.00000000	     -1.11906911	      1.67414720	      2.16065848	     -2.98150623	      0.00000000	      0.00000000	      0.99999999	      0.19269303	      1.00000000	      0.17570917	      0.99999982	      0.06456490	      0.01000000	      0.05178216	      0.00000000	      0.00000000
      0.11109266	      0.00000000	      0.00000000	      0.00000000	     -0.00000000	     -0.00000000	      0.00000000	     -0.00000000	     -0.00000000	      0.45686779	      1.05812463	      0.00000000	      0.00000000	     -1.11853156	      1.67738393	      2.15970101	     -2.98809954	      0.00000000	      0.00000000	      0.99999999	      0.19265789	      1.00000000	      0.17569098	      0.99999982	      0.06455184	      0.01000000	      0.05178222	      0.00000000	      0.00000000
      0.11141344	      0.00000000	      0.00000000	      0.00000000	     -0.00000000	     -0.00000000	      0.00000000	     -0.00000000	     -0.00000000	      0.45720755	      1.06018766	      0.00000000	      0.00000000	     -1.11799296	      1.68061936	      2.15874142	     -2.99469372	      0.00000000	      0.00000000	      0.99999999	      0.19262266	      1.00000000	      0.17567273	      0.99999983	      0.06453875	      0.01000000	      0.05178229	      0.00000000	      0.00000000
      0.11165137	      0.00000000	      0.00000000	      0.00000000	     -0.00000000	     -0.00000000	      0.00000000	     -0.00000000	     -0.00000000	      0.45745998	      1.06171630	      0.00000000	      0.00000000	     -1.11759282	      1.68301823	      2.15802833	     -2.99958259	      0.00000000	      0.00000000	      0.99999999	      0.19259646	      1.00000000	      0.17565916	      0.99999983	      0.06452902	      0.01000000	      0.05178237	      0.00000000	      0.00000000
      0.11188929	      0.00000000	      0.00000000	      0.00000000	     -0.00000000	     -0.00000000	      0.00000000	     -0.00000000	     -0.00000000	      0.45771277	      1.06324366	      0.00000000	      0.00000000	     -1.11719210	      1.68541643	      2.15731408	     -3.00447219	      0.00000000	      0.00000000	      0.99999999	      0.19257022	      1.00000000	      0.17564557	      0.99999983	      0.06451927	      0.01000000	      0.05178246	      0.00000000	      0.00000000
      0.11216699	      0.00000000	      0.00000000	      0.00000000	     -0.00000000	     -0.00000000	      0.00000000	     -0.00000000	     -0.00000000	      0.45800828	      1.06502477	      0.00000000	      0.00000000	     -1.11672367	      1.68821472	      2.15647894	     -3.01017813	      0.00000000	      0.00000000	      0.99999999	      0.19253952	      1.00000000	      0.17562966	      0.99999983	      0.06450787	      0.01000000	      0.05178259	      0.00000000	      0.00000000
      0.11244469	      0.00000000	      0.00000000	      0.00000000	     -0.00000000	     -0.00000000	      0.00000000	     -0.00000000	     -0.00000000	      0.45830428	      1.06680416	      0.00000000	      0.00000000	     -1.11625446	      1.69101214	      2.15564222	     -3.01588452	      0.00000000	      0.00000000	      0.99999999	      0.19250875	      1.00000000	      0.17561371	      0.99999984	      0.06449643	      0.01000000	      0.05178276	      0.00000000	      0.00000000
      0.11269109	      0.00000000	      0.00000000	      0.00000000	     -0.00000000	     -0.00000000	      0.00000000	     -0.00000000	     -0.00000000	      0.45856734	      1.06838152	      0.00000000	      0.00000000	     -1.11583750	      1.69349350	      2.15489849	     -3.02094678	      0.00000000	      0.00000000	      0.99999999	      0.19248140	      1.00000000	      0.17559953	      0.99999984	      0.06448627	      0.01000000	      0.05178293	      0.00000000	      0.00000000
      0.11300891	      0.00000000	      0.00000000	      0.00000000	     -0.00000000	     -0.00000000	      0.00000000	     -0.00000000	     -0.00000000	      0.45890721	      1.07041409	      0.00000000	     -0.00000000	     -1.11529877	      1.69669312	      2.15393734	     -3.02747568	      0.00000000	      0.00000000	      0.99999999	      0.19244603	      1.00000000	      0.17558120	      0.99999984	      0.06447313	      0.01000000	      0.05178321	      0.00000000	      0.00000000
      0.11332672	      0.00000000	      0.00000000	      0.00000000	     -0.00000000	     -0.00000000	      0.00000000	     -0.00000000	     -0.00000000	      0.45924773	      1.07244444	      0.00000000	      0.00000000	     -1.11475902	      1.69989172	      2.15297412	     -3.03400585	      0.00000000	      0.00000000	      0.99999999	      0.19241057	      1.00000000	      0.17556281	      0.99999984	      0.06445996	      0.01000000	      0.05178354	      0.00000000	      0.00000000
      0.11357542	      0.00000000	      0.00000000	      0.00000000	     -0.00000000	     -0.00000000	      0.00000000	     -0.00000000	     -0.00000000	      0.45951464	      1.07403163	      0.00000000	     -0.00000000	     -1.11433596	      1.70239390	      2.15221895	     -3.03911357	      0.00000000	      0.00000000	      0.99999999	      0.19238276	      1.00000000	      0.17554838	      0.99999984	      0.06444962	      0.01000000	      0.05178385	      0.00000000	      0.00000000
      0.11382411	      0.00000000	      0.00000000	      0.00000000	     -0.00000000	     -0.00000000	      0.00000000	     -0.00000000	     -0.00000000	      0.45978194	      1.07561747	      0.00000000	     -0.00000000	     -1.11391227	      1.70489551	      2.15146250	     -3.04422254	      0.00000000	      0.00000000	      0.99999999	      0.19235489	      1.00000000	      0.17553393	      0.99999985	      0.06443927	      0.01000000	      0.05178421	      0.00000000	      0.00000000
      0.11405334	      0.00000000	      0.00000000	      0.00000000	     -0.00000000	     -0.00000000	      0.00000000	     -0.00000000	     -0.00000000	      0.46002867	      1.07707796	      0.00000000	     -0.00000000	     -1.11352120	      1.70720076	      2.15076415	     -3.04893081	      0.00000000	      0.00000000	      0.99999999	      0.19232915	      1.00000000	      0.17552057	      0.99999985	      0.06442971	      0.01000000	      0.05178459	      0.00000000	      0.00000000
      0.11437206	      0.00000000	      0.00000000	      0.00000000	     -0.00000000	     -0.00000000	      0.00000000	     -0.00000000	     -0.00000000	      0.46037227	      1.07910673	      0.00000000	      0.00000000	     -1.11297658	      1.71040520	      2.14979136	     -3.05547636	      0.00000000	      0.00000000	      0.99999999	      0.19229329	      1.00000000	      0.17550196	      0.99999985	      0.06441639	      0.01000000	      0.05178519	      0.00000000	      0.00000000
      0.11469077	      0.00000000	      0.00000000	      0.00000000	     -0.00000000	     -0.00000000	      0.00000000	     -0.00000000	     -0.00000000	      0.46071653	      1.08113331	      0.00000000	      0.00000000	     -1.11243093	      1.71360880	      2.14881648	     -3.06202444	      0.00000000	      0.00000000	      0.99999999	      0.19225734	      1.00000000	      0.17548330	      0.99999985	      0.06440303	      0.01000000	      0.05178590	      0.00000000	      0.00000000
      0.11491445	      0.00000000	      0.00000000	      0.00000000	     -0.00000000	     -0.00000000	      0.00000000	     -0.00000000	     -0.00000000	      0.46095851	      1.08255423	      0.00000000	      0.00000000	     -1.11204738	      1.71585654	      2.14813106	     -3.06661703	      0.00000000	      0.00000000	      0.99999999	      0.19223205	      1.00000000	      0.17547018	      0.99999985	      0.06439363	      0.01000000	      0.05178647	      0.00000000	      0.00000000
      0.11513813	      0.00000000	      0.00000000	      0.00000000	     -0.00000000	     -0.00000000	      0.00000000	     -0.00000000	     -0.00000000	      0.46120081	      1.08397408	      0.00000000	      0.00000000	     -1.11166333	      1.71810389	      2.14744461	     -3.07121119	      0.00000000	      0.00000000	      0.99999999	      0.19220672	      1.00000000	      0.17545702	      0.99999986	      0.06438422	      0.01000000	      0.05178709	      0.00000000	      0.00000000
      0.11541477	      0.00000000	      0.00000000	      0.00000000	     -0.00000000	     -0.00000000	      0.00000000	     -0.00000000	     -0.00000000	      0.46150093	      1.08572866	      0.00000000	      0.00000000	     -1.11118764	      1.72088287	      2.14659419	     -3.07689235	      0.00000000	      0.00000000	      0.99999999	      0.19217533	      1.00000000	      0.17544072	      0.99999986	      0.06437256	      0.01000000	      0.05178795	      0.00000000	      0.00000000
      0.11569142	      0.00000000	      0.00000000	      0.00000000	     -0.00000000	     -0.00000000	      0.00000000	     -0.00000000	     -0.00000000	      0.46180154	      1.08748159	      0.00000000	      0.00000000	     -1.11071118	      1.72366126	      2.14574219	     -3.08257430	      0.00000000	      0.00000000	      0.99999999	      0.19214387	      1.00000000	      0.17542438	      0.99999986	      0.06436087	      0.01000000	      0.05178891	      0.00000000	      0.00000000
      0.11593990	      0.00000000	      0.00000000	      0.00000000	     -0.00000000	     -0.00000000	      0.00000000	     -0.00000000	     -0.00000000	      0.46207195	      1.08905467	      0.00000000	      0.00000000	     -1.11028257	      1.72615632	      2.14497559	     -3.08767717	      0.00000000	      0.00000000	      1.00000000	      0.19211555	      1.00000000	      0.17540967	      0.99999986	      0.06435035	      0.01000000	      0.05178987	      0.00000000	      0.00000000
      0.11625781	      0.00000000	      0.00000000	      0.00000000	     -0.00000000	     -0.00000000	      0.00000000	     -0.00000000	     -0.00000000	      0.46241849	      1.09106528	      0.00000000	      0.00000000	     -1.10973331	      1.72934776	      2.14399297	     -3.09420535	      0.00000000	      0.00000000	      1.00000000	      0.19207924	      1.00000000	      0.17539081	      0.99999986	      0.06433686	      0.01000000	      0.05179124	      0.00000000	      0.00000000
      0.11657571	      0.00000000	      0.00000000	      0.00000000	     -0.00000000	     -0.00000000	      0.00000000	     -0.00000000	     -0.00000000	      0.46276566	      1.09307375	      0.00000000	      0.00000000	     -1.10918304	      1.73253851	      2.14300828	     -3.10073510	      0.00000000	      0.00000000	      1.00000000	      0.19204284	      1.00000000	      0.17537189	      0.99999987	      0.06432334	      0.01000000	      0.05179278	      0.00000000	      0.00000000
      0.11681634	      0.00000000	      0.00000000	      0.00000000	     -0.00000000	     -0.00000000	      0.00000000	     -0.00000000	     -0.00000000	      0.46302887	      1.09459258	      0.00000000	      0.00000000	     -1.10876585	      1.73495321	      2.14226155	     -3.10567607	      0.00000000	      0.00000000	      1.00000000	      0.19201523	      1.00000000	      0.17535754	      0.99999987	      0.06431308	      0.01000000	      0.05179406	      0.00000000	      0.00000000
      0.11705697	      0.00000000	      0.00000000	      0.00000000	     -0.00000000	     -0.00000000	      0.00000000	     -0.00000000	     -0.00000000	      0.46329244	      1.09611018	      0.00000000	      0.00000000	     -1.10834808	      1.73736754	      2.14151364	     -3.11061813	      0.00000000	      0.00000000	      1.00000000	      0.19198756	      1.00000000	      0.17534316	      0.99999987	      0.06430280	      0.01000000	      0.05179545	      0.00000000	      0.00000000
      0.11733596	      0.00000000	      0.00000000	      0.00000000	     -0.00000000	     -0.00000000	      0.00000000	     -0.00000000	     -0.00000000	      0.46359850	      1.09786819	      0.00000000	      0.00000000	     -1.10786297	      1.74016630	      2.14064499	     -3.11634737	      0.00000000	      0.00000000	      1.00000000	      0.19195542	      1.00000000	      0.17532645	      0.99999987	      0.06429086	      0.01000000	      0.05179719	      0.00000000	      0.00000000
      0.11761496	      0.00000000	      0.00000000	      0.00000000	     -0.00000000	     -0.00000000	      0.00000000	     -0.00000000	     -0.00000000	      0.46390504	      1.09962456	      0.00000000	      0.00000000	     -1.10737708	      1.74296457	      2.13977475	     -3.12207758	      0.00000000	      0.00000000	      1.00000000	      0.19192321	      1.00000000	      0.17530970	      0.99999987	      0.06427889	      0.01000000	      0.05179909	      0.00000000	      0.00000000
      0.11786498	      0.00000000	      0.00000000	      0.00000000	     -0.00000000	     -0.00000000	      0.00000000	     -0.00000000	     -0.00000000	      0.46418017	      1.10119715	      0.00000000	      0.00000000	     -1.10694099	      1.74547187	      2.13899351	     -3.12721227	      0.00000000	      0.00000000	      1.00000000	      0.19189429	      1.00000000	      0.17529466	      0.99999987	      0.06426815	      0.01000000	      0.05180093	      0.00000000	      0.00000000
      0.11818284	      0.00000000	      0.00000000	      0.00000000	     -0.00000000	     -0.00000000	      0.00000000	     -0.00000000	     -0.00000000	      0.46453051	      1.10319449	      0.00000000	      0.00000000	     -1.10638567	      1.74865883	      2.13799847	     -3.13373995	      0.00000000	      0.00000000	      1.00000000	      0.19185744	      1.00000000	      0.17527549	      0.99999988	      0.06425446	      0.01000000	      0.05180347	      0.00000000	      0.00000000
      0.11850070	      0.00000000	      0.00000000	      0.00000000	     -0.00000000	     -0.00000000	      0.00000000	     -0.00000000	     -0.00000000	      0.46488149	      1.10518971	      0.00000000	      0.00000000	     -1.10582934	      1.75184522	      2.13700135	     -3.14026938	      0.00000000	      0.00000000	      1.00000000	      0.19182050	      1.00000000	      0.17525627	      0.99999988	      0.06424073	      0.01000000	      0.05180622	      0.00000000	      0.00000000
      0.11874238	      0.00000000	      0.00000000	      0.00000000	     -0.00000000	     -0.00000000	      0.00000000	     -0.00000000	     -0.00000000	      0.46514878	      1.10670536	      0.00000000	      0.00000000	     -1.10540565	      1.75426759	      2.13624180	     -3.14523272	      0.00000000	      0.00000000	      1.00000000	      0.19179235	      1.00000000	      0.17524162	      0.99999988	      0.06423027	      0.01000000	      0.05180847	      0.00000000	      0.00000000
      0.11898407	      0.00000000	      0.00000000	      0.00000000	     -0.00000000	     -0.00000000	      0.00000000	     -0.00000000	     -0.00000000	      0.46541643	      1.10821981	      0.00000000	      0.00000000	     -1.10498138	      1.75668965	      2.13548104	     -3.15019723	      0.00000000	      0.00000000	      1.00000000	      0.19176415	      1.00000000	      0.17522694	      0.99999988	      0.06421979	      0.01000000	      0.05181086	      0.00000000	      0.00000000
      0.11926577	      0.00000000	      0.00000000	      0.00000000	     -0.00000000	     -0.00000000	      0.00000000	     -0.00000000	     -0.00000000	      0.46572887	      1.10998349	      0.00000000	      0.00000000	     -1.10448611	      1.75951236	      2.13459279	     -3.15598331	      0.00000000	      0.00000000	      1.00000000	      0.19173121	      1.00000000	      0.17520980	      0.99999988	      0.06420756	      0.01000000	      0.05181381	      0.00000000	      0.00000000
      0.11954748	      0.00000000	      0.00000000	      0.00000000	     -0.00000000	     -0.00000000	      0.00000000	     -0.00000000	     -0.00000000	      0.46604181	      1.11174553	      0.00000000	      0.00000000	     -1.10399005	      1.76233466	      2.13370292	     -3.16177061	      0.00000000	      0.00000000	      1.00000000	      0.19169821	      1.00000000	      0.17519262	      0.99999988	      0.06419529	      0.01000000	      0.05181696	      0.00000000	      0.00000000
      0.11978597	      0.00000000	      0.00000000	      0.00000000	     -0.00000000	     -0.00000000	      0.00000000	     -0.00000000	     -0.00000000	      0.46630713	      1.11323595	      0.00000000	      0.00000000	     -1.10356947	      1.76472359	      2.13294829	     -3.16666967	      0.00000000	      0.00000000	      1.00000000	      0.19167021	      1.00000000	      0.17517804	      0.99999989	      0.06418489	      0.01000000	      0.05181978	      0.00000000	      0.00000000
      0.12010419	      0.00000000	      0.00000000	      0.00000000	     -0.00000000	     -0.00000000	      0.00000000	     -0.00000000	     -0.00000000	      0.46666170	      1.11522286	      0.00000000	      0.00000000	     -1.10300738	      1.76791079	      2.13193953	     -3.17320665	      0.00000000	      0.00000000	      1.00000000	      0.19163277	      1.00000000	      0.17515855	      0.99999989	      0.06417098	      0.01000000	      0.05182376	      0.00000000	      0.00000000
      0.12042242	      0.00000000	      0.00000000	      0.00000000	     -0.00000000	     -0.00000000	      0.00000000	     -0.00000000	     -0.00000000	      0.46701691	      1.11720769	      0.00000000	      0.00000000	     -1.10244428	      1.77109752	      2.13092870	     -3.17974646	      0.00000000	      0.00000000	      1.00000000	      0.19159525	      1.00000000	      0.17513900	      0.99999989	      0.06415703	      0.01000000	      0.05182800	      0.00000000	      0.00000000
      0.12065919	      0.00000000	      0.00000000	      0.00000000	     -0.00000000	     -0.00000000	      0.00000000	     -0.00000000	     -0.00000000	      0.46728161	      1.11868313	      0.00000000	     -0.00000000	     -1.10202465	      1.77346819	      2.13017524	     -3.18461029	      0.00000000	      0.00000000	      1.00000000	      0.19156727	      1.00000000	      0.17512442	      0.99999989	      0.06414664	      0.01000000	      0.05183132	      0.00000000	      0.00000000
      0.12089597	      0.00000000	      0.00000000	      0.00000000	     -0.00000000	     -0.00000000	      0.00000000	     -0.00000000	     -0.00000000	      0.46754666	      1.12015744	      0.00000000	     -0.00000000	     -1.10160445	      1.77583861	      2.12942063	     -3.18947601	      0.00000000	      0.00000000	      1.00000000	      0.19153924	      1.00000000	      0.17510982	      0.99999989	      0.06413622	      0.01000000	      0.05183479	      0.00000000	      0.00000000
      0.12116372	      0.00000000	      0.00000000	      0.00000000	     -0.00000000	     -0.00000000	      0.00000000	     -0.00000000	     -0.00000000	      0.46784681	      1.12182323	      0.00000000	     -0.00000000	     -1.10112861	      1.77851879	      2.12856591	     -3.19497786	      0.00000000	      0.00000000	      1.00000000	      0.19150748	      1.00000000	      0.17509327	      0.99999989	      0.06412442	      0.01000000	      0.05183888	      0.00000000	      0.00000000
      0.12143147	      0.00000000	      0.00000000	      0.00000000	     -0.00000000	     -0.00000000	      0.00000000	     -0.00000000	     -0.00000000	      0.46814740	      1.12348756	      0.00000000	     -0.00000000	     -1.10065206	      1.78119863	      2.12770972	     -3.20048081	      0.00000000	      0.00000000	      1.00000000	      0.19147566	      1.00000000	      0.17507669	      0.99999989	      0.06411260	      0.01000000	      0.05184316	      0.00000000	      0.00000000
      0.12171624	      0.00000000	      0.00000000	     -0.00000000	     -0.00000000	     -0.00000000	      0.00000000	     -0.00000000	     -0.00000000	      0.46846759	      1.12525609	      0.00000000	     -0.00000000	     -1.10014442	      1.78404842	      2.12679748	     -3.20633337	      0.00000000	      0.00000000	      1.00000000	      0.19144175	      1.00000000	      0.17505902	      0.99999990	      0.06409999	      0.01000000	      0.05184792	      0.00000000	      0.00000000
      0.12200101	      0.00000000	      0.00000000	     -0.00000000	     -0.00000000	     -0.00000000	      0.00000000	     -0.00000000	      0.00000000	      0.46878828	      1.12702298	      0.00000000	     -0.00000000	     -1.09963597	      1.78689787	      2.12588358	     -3.21218736	      0.00000000	      0.00000000	      1.00000000	      0.19140777	      1.00000000	      0.17504130	      0.99999990	      0.06408736	      0.01000000	      0.05185288	      0.00000000	      0.00000000
      0.12225404	      0.00000000	      0.00000000	     -0.00000000	     -0.00000000	     -0.00000000	      0.00000000	     -0.00000000	     -0.00000000	      0.46907365	      1.12859156	      0.00000000	     -0.00000000	     -1.09918351	      1.78942939	      2.12507014	     -3.21738875	      0.00000000	      0.00000000	      1.00000000	      0.19137751	      1.00000000	      0.17502553	      0.99999990	      0.06407612	      0.01000000	      0.05185747	      0.00000000	      0.00000000
      0.12257115	      0.00000000	      0.00000000	     -0.00000000	     -0.00000000	     -0.00000000	      0.00000000	     -0.00000000	     -0.00000000	      0.46943185	      1.13055561	      0.00000000	     -0.00000000	     -1.09861555	      1.79260171	      2.12404882	     -3.22390809	      0.00000000	      0.00000000	      1.00000000	      0.19133951	      1.00000000	      0.17500571	      0.99999990	      0.06406200	      0.01000000	      0.05186345	      0.00000000	      0.00000000
      0.12288827	      0.00000000	      0.00000000	     -0.00000000	     -0.00000000	     -0.00000000	      0.00000000	     -0.00000000	      0.00000000	      0.46979068	      1.13251766	      0.00000000	      0.00000000	     -1.09804658	      1.79577363	      2.12302543	     -3.23042966	      0.00000000	      0.00000000	      1.00000000	      0.19130143	      1.00000000	      0.17498585	      0.99999990	      0.06404784	      0.01000000	      0.05186970	      0.00000000	      0.00000000
      0.12313086	      0.00000000	      0.00000000	     -0.00000000	     -0.00000000	     -0.00000000	      0.00000000	     -0.00000000	      0.00000000	      0.47006560	      1.13401723	      0.00000000	      0.00000000	     -1.09761065	      1.79819980	      2.12224115	     -3.23541783	      0.00000000	      0.00000000	      1.00000000	      0.19127223	      1.00000000	      0.17497062	      0.99999990	      0.06403699	      0.01000000	      0.05187464	      0.00000000	      0.00000000
      0.12337345	      0.00000000	      0.00000000	     -0.00000000	     -0.00000000	     -0.00000000	      0.00000000	     -0.00000000	      0.00000000	      0.47034089	      1.13551565	      0.00000000	      0.00000000	     -1.09717413	      1.80062577	      2.12145567	     -3.24040735	      0.00000000	      0.00000000	      1.00000000	      0.19124299	      1.00000000	      0.17495536	      0.99999990	      0.06402612	      0.01000000	      0.05187974	      0.00000000	      0.00000000
      0.12366193	      0.00000000	      0.00000000	     -0.00000000	     -0.00000000	     -0.00000000	      0.00000000	     -0.00000000	     -0.00000000	      0.47066871	      1.13729594	      0.00000000	      0.00000000	     -1.09665428	      1.80351026	      2.12052004	     -3.24634051	      0.00000000	      0.00000000	      1.00000000	      0.19120814	      1.00000000	      0.17493718	      0.99999991	      0.06401317	      0.01000000	      0.05188599	      0.00000000	      0.00000000
      0.12395040	      0.00000000	      0.00000000	     -0.00000000	     -0.00000000	     -0.00000000	      0.00000000	     -0.00000000	     -0.00000000	      0.47099705	      1.13907460	      0.00000000	      0.00000000	     -1.09613360	      1.80639449	      2.11958270	     -3.25227564	      0.00000000	      0.00000000	      1.00000000	      0.19117322	      1.00000000	      0.17491896	      0.99999991	      0.06400019	      0.01000000	      0.05189245	      0.00000000	      0.00000000
      0.12416884	      0.00000000	      0.00000000	     -0.00000000	     -0.00000000	     -0.00000000	      0.00000000	     -0.00000000	     -0.00000000	      0.47124601	      1.14042035	      0.00000000	      0.00000000	     -1.09573877	      1.80857830	      2.11887178	     -3.25676982	      0.00000000	      0.00000000	      1.00000000	      0.19114673	      1.00000000	      0.17490513	      0.99999991	      0.06399035	      0.01000000	      0.05189747	      0.00000000	      0.00000000
      0.12448426	      0.00000000	      0.00000000	     -0.00000000	     -0.00000000	     -0.00000000	      0.00000000	     -0.00000000	     -0.00000000	      0.47160603	      1.14236194	      0.00000000	      0.00000000	     -1.09516781	      1.81173139	      2.11784350	     -3.26325944	      0.00000000	      0.00000000	      1.00000000	      0.19110841	      1.00000000	      0.17488513	      0.99999991	      0.06397610	      0.01000000	      0.05190493	      0.00000000	      0.00000000
      0.12479968	      0.00000000	      0.00000000	     -0.00000000	     -0.00000000	     -0.00000000	      0.00000000	     -0.00000000	     -0.00000000	      0.47196667	      1.14430160	      0.00000000	      0.00000000	     -1.09459585	      1.81488426	      2.11681317	     -3.26975324	      0.00000000	      0.00000000	      1.00000000	      0.19107000	      1.00000000	      0.17486508	      0.99999991	      0.06396182	      0.01000000	      0.05191263	      0.00000000	      0.00000000
      0.12502753	      0.00000000	      0.00000000	     -0.00000000	     -0.00000000	     -0.00000000	      0.00000000	     -0.00000000	     -0.00000000	      0.47222756	      1.14570152	      0.00000000	      0.00000000	     -1.09418207	      1.81716152	      2.11606762	     -3.27444189	      0.00000000	      0.00000000	      1.00000000	      0.19104220	      1.00000000	      0.17485056	      0.99999991	      0.06395149	      0.01000000	      0.05191834	      0.00000000	      0.00000000
      0.12525538	      0.00000000	      0.00000000	     -0.00000000	     -0.00000000	     -0.00000000	      0.00000000	     -0.00000000	     -0.00000000	      0.47248876	      1.14710045	      0.00000000	      0.00000000	     -1.09376777	      1.81943870	      2.11532101	     -3.27913290	      0.00000000	      0.00000000	      1.00000000	      0.19101435	      1.00000000	      0.17483602	      0.99999991	      0.06394114	      0.01000000	      0.05192417	      0.00000000	      0.00000000
      0.12553251	      0.00000000	      0.00000000	     -0.00000000	     -0.00000000	     -0.00000000	      0.00000000	     -0.00000000	     -0.00000000	      0.47280688	      1.14880053	      0.00000000	      0.00000000	     -1.09326318	      1.82220812	      2.11441150	     -3.28483831	      0.00000000	      0.00000000	      1.00000000	      0.19098042	      1.00000000	      0.17481830	      0.99999991	      0.06392852	      0.01000000	      0.05193141	      0.00000000	      0.00000000
      0.12580963	      0.00000000	      0.00000000	     -0.00000000	     -0.00000000	     -0.00000000	      0.00000000	     -0.00000000	     -0.00000000	      0.47312548	      1.15049913	      0.00000000	     -0.00000000	     -1.09275783	      1.82497740	      2.11350041	     -3.29054560	      0.00000000	      0.00000000	      1.00000000	      0.19094643	      1.00000000	      0.17480054	      0.99999992	      0.06391588	      0.01000000	      0.05193883	      0.00000000	      0.00000000
      0.12607196	      0.00000000	      0.00000000	     -0.00000000	     -0.00000000	     -0.00000000	      0.00000000	     -0.00000000	     -0.00000000	      0.47342750	      1.15210573	      0.00000000	     -0.00000000	     -1.09227873	      1.82759872	      2.11263648	     -3.29594851	      0.00000000	      0.00000000	      1.00000000	      0.19091419	      1.00000000	      0.17478370	      0.99999992	      0.06390390	      0.01000000	      0.05194602	      0.00000000	      0.00000000
      0.12638718	      0.00000000	      0.00000000	     -0.00000000	     -0.00000000	     -0.00000000	      0.00000000	     -0.00000000	     -0.00000000	      0.47379097	      1.15403449	      0.00000000	     -0.00000000	     -1.09170214	      1.83074837	      2.11159651	     -3.30244203	      0.00000000	      0.00000000	      1.00000000	      0.19087536	      1.00000000	      0.17476342	      0.99999992	      0.06388946	      0.01000000	      0.05195485	      0.00000000	      0.00000000
      0.12670240	      0.00000000	      0.00000000	     -0.00000000	     -0.00000000	     -0.00000000	      0.00000000	     -0.00000000	     -0.00000000	      0.47415505	      1.15596136	      0.00000000	      0.00000000	     -1.09112455	      1.83389789	      2.11055449	     -3.30893760	      0.00000000	      0.00000000	      1.00000000	      0.19083645	      1.00000000	      0.17474309	      0.99999992	      0.06387500	      0.01000000	      0.05196389	      0.00000000	      0.00000000
      0.12696053	      0.00000000	      0.00000000	     -0.00000000	     -0.00000000	     -0.00000000	      0.00000000	     -0.00000000	     -0.00000000	      0.47445364	      1.15753783	      0.00000000	      0.00000000	     -1.09065084	      1.83647685	      2.10969968	     -3.31425715	      0.00000000	      0.00000000	      1.00000000	      0.19080453	      1.00000000	      0.17472640	      0.99999992	      0.06386313	      0.01000000	      0.05197145	      0.00000000	      0.00000000
      0.12728206	      0.00000000	      0.00000000	     -0.00000000	     -0.00000000	     -0.00000000	      0.00000000	     -0.00000000	     -0.00000000	      0.47482615	      1.15949981	      0.00000000	      0.00000000	     -1.09005983	      1.83968927	      2.10863295	     -3.32088461	      0.00000000	      0.00000000	      1.00000000	      0.19076468	      1.00000000	      0.17470557	      0.99999992	      0.06384831	      0.01000000	      0.05198105	      0.00000000	      0.00000000
      0.12760360	      0.00000000	      0.00000000	     -0.00000000	     -0.00000000	     -0.00000000	      0.00000000	     -0.00000000	     -0.00000000	      0.47519928	      1.16145987	      0.00000000	      0.00000000	     -1.08946778	      1.84290167	      2.10756410	     -3.32751533	      0.00000000	      0.00000000	      1.00000000	      0.19072474	      1.00000000	      0.17468469	      0.99999992	      0.06383346	      0.01000000	      0.05199087	      0.00000000	      0.00000000
      0.12784406	      0.00000000	      0.00000000	     -0.00000000	     -0.00000000	     -0.00000000	      0.00000000	     -0.00000000	     -0.00000000	      0.47547875	      1.16292442	      0.00000000	      0.00000000	     -1.08902434	      1.84530399	      2.10676336	     -3.33247353	      0.00000000	      0.00000000	      1.00000000	      0.19069481	      1.00000000	      0.17466905	      0.99999992	      0.06382233	      0.01000000	      0.05199835	      0.00000000	      0.00000000
      0.12808453	      0.00000000	      0.00000000	     -0.00000000	     -0.00000000	     -0.00000000	      0.00000000	     -0.00000000	     -0.00000000	      0.47575856	      1.16438790	      0.00000000	      0.00000000	     -1.08858033	      1.84770633	      2.10596143	     -3.33743366	      0.00000000	      0.00000000	      1.00000000	      0.19066483	      1.00000000	      0.17465337	      0.99999992	      0.06381118	      0.01000000	      0.05200594	      0.00000000	      0.00000000
      0.12837028	      0.00000000	      0.00000000	     -0.00000000	     -0.00000000	     -0.00000000	      0.00000000	     -0.00000000	     -0.00000000	      0.47609154	      1.16612564	      0.00000000	     -0.00000000	     -1.08805193	      1.85056114	      2.10500689	     -3.34332845	      0.00000000	      0.00000000	      1.00000000	      0.19062915	      1.00000000	      0.17463471	      0.99999993	      0.06379791	      0.01000000	      0.05201510	      0.00000000	      0.00000000
      0.12865604	      0.00000000	      0.00000000	     -0.00000000	     -0.00000000	     -0.00000000	      0.00000000	     -0.00000000	     -0.00000000	      0.47642502	      1.16786187	      0.00000000	     -0.00000000	     -1.08752271	      1.85341602	      2.10405068	     -3.34922572	      0.00000000	      0.00000000	      1.00000000	      0.19059339	      1.00000000	      0.17461601	      0.99999993	      0.06378461	      0.01000000	      0.05202441	      0.00000000	      0.00000000
      0.12888775	      0.00000000	      0.00000000	     -0.00000000	     -0.00000000	     -0.00000000	      0.00000000	     -0.00000000	     -0.00000000	      0.47669579	      1.16926864	      0.00000000	     -0.00000000	     -1.08709299	      1.85573099	      2.10327407	     -3.35400808	      0.00000000	      0.00000000	      1.00000000	      0.19056434	      1.00000000	      0.17460081	      0.99999993	      0.06377381	      0.01000000	      0.05203208	      0.00000000	      0.00000000
      0.12920399	      0.00000000	      0.00000000	     -0.00000000	     -0.00000000	     -0.00000000	      0.00000000	     -0.00000000	     -0.00000000	      0.47706587	      1.17118700	      0.00000000	     -0.00000000	     -1.08650562	      1.85889053	      2.10221235	     -3.36053591	      0.00000000	      0.00000000	      1.00000000	      0.19052462	      1.00000000	      0.17458003	      0.99999993	      0.06375903	      0.01000000	      0.05204269	      0.00000000	      0.00000000
      0.12952024	      0.00000000	      0.00000000	     -0.00000000	     -0.00000000	     -0.00000000	      0.00000000	     -0.00000000	     -0.00000000	      0.47743655	      1.17310356	      0.00000000	     -0.00000000	     -1.08591726	      1.86205026	      2.10114857	     -3.36706826	      0.00000000	      0.00000000	      1.00000000	      0.19048481	      1.00000000	      0.17455921	      0.99999993	      0.06374423	      0.01000000	      0.05205349	      0.00000000	      0.00000000
      0.12975694	      0.00000000	      0.00000000	     -0.00000000	     -0.00000000	     -0.00000000	      0.00000000	     -0.00000000	     -0.00000000	      0.47771439	      1.17453683	      0.00000000	     -0.00000000	     -1.08547624	      1.86441523	      2.10035101	     -3.37195605	      0.00000000	      0.00000000	      1.00000000	      0.19045496	      1.00000000	      0.17454359	      0.99999993	      0.06373312	      0.01000000	      0.05206168	      0.00000000	      0.00000000
      0.12999363	      0.00000000	      0.00000000	     -0.00000000	     -0.00000000	     -0.00000000	      0.00000000	     -0.00000000	     -0.00000000	      0.47799257	      1.17596909	      0.00000000	     -0.00000000	     -1.08503466	      1.86678035	      2.09955230	     -3.37684655	      0.00000000	      0.00000000	      1.00000000	      0.19042506	      1.00000000	      0.17452794	      0.99999993	      0.06372200	      0.01000000	      0.05206997	      0.00000000	      0.00000000
      0.13026716	      0.00000000	      0.00000000	     -0.00000000	     -0.00000000	     -0.00000000	      0.00000000	     -0.00000000	     -0.00000000	      0.47831446	      1.17762296	      0.00000000	     -0.00000000	     -1.08452366	      1.86951361	      2.09862785	     -3.38249850	      0.00000000	      0.00000000	      1.00000000	      0.19039045	      1.00000000	      0.17450983	      0.99999993	      0.06370913	      0.01000000	      0.05207966	      0.00000000	      0.00000000
      0.13054070	      0.00000000	      0.00000000	     -0.00000000	     -0.00000000	     -0.00000000	      0.00000000	     -0.00000000	     -0.00000000	      0.47863680	      1.17927549	      0.00000000	     -0.00000000	     -1.08401191	      1.87224705	      2.09770186	     -3.38815271	      0.00000000	      0.00000000	      1.00000000	      0.19035578	      1.00000000	      0.17449168	      0.99999993	      0.06369623	      0.01000000	      0.05208948	      0.00000000	      0.00000000
      0.13081913	      0.00000000	      0.00000000	     -0.00000000	     -0.00000000	     -0.00000000	      0.00000000	     -0.00000000	     -0.00000000	      0.47896539	      1.18095629	      0.00000000	     -0.00000000	     -1.08349022	      1.87502969	      2.09675767	     -3.39390913	      0.00000000	      0.00000000	      1.00000000	      0.19032041	      1.00000000	      0.17447316	      0.99999993	      0.06368307	      0.01000000	      0.05209961	      0.00000000	      0.00000000
      0.13109757	      0.00000000	      0.00000000	     -0.00000000	     -0.00000000	     -0.00000000	      0.00000000	     -0.00000000	     -0.00000000	      0.47929445	      1.18263569	      0.00000000	     -0.00000000	     -1.08296775	      1.87781257	      2.09581187	     -3.39966784	      0.00000000	      0.00000000	      1.00000000	      0.19028498	      1.00000000	      0.17445461	      0.99999994	      0.06366989	      0.01000000	      0.05210985	      0.00000000	      0.00000000
      0.13137919	      0.00000000	      0.00000000	     -0.00000000	     -0.00000000	     -0.00000000	      0.00000000	     -0.00000000	     -0.00000000	      0.47962774	      1.18433284	      0.00000000	     -0.00000000	     -1.08243854	      1.88062738	      2.09485365	     -3.40549310	      0.00000000	      0.00000000	      1.00000000	      0.19024908	      1.00000000	      0.17443581	      0.99999994	      0.06365653	      0.01000000	      0.05212034	      0.00000000	      0.00000000
      0.13166080	      0.00000000	      0.00000000	     -0.00000000	     -0.00000000	     -0.00000000	      0.00000000	     -0.00000000	     -0.00000000	      0.47996150	      1.18602858	      0.00000000	     -0.00000000	     -1.08190853	      1.88344248	      2.09389379	     -3.41132078	      0.00000000	      0.00000000	      1.00000000	      0.19021311	      1.00000000	      0.17441698	      0.99999994	      0.06364314	      0.01000000	      0.05213094	      0.00000000	      0.00000000
      0.13193932	      0.00000000	      0.00000000	     -0.00000000	     -0.00000000	      0.00000000	      0.00000000	     -0.00000000	     -0.00000000	      0.48029206	      1.18770428	      0.00000000	     -0.00000000	     -1.08138357	      1.88622683	      2.09294289	     -3.41708524	      0.00000000	      0.00000000	      1.00000000	      0.19017747	      1.00000000	      0.17439831	      0.99999994	      0.06362988	      0.01000000	      0.05214155	      0.00000000	      0.00000000
      0.13221783	      0.00000000	      0.00000000	     -0.00000000	     -0.00000000	      0.00000000	      0.00000000	     -0.00000000	     -0.00000000	      0.48062309	      1.18937860	      0.00000000	     -0.00000000	     -1.08085784	      1.88901149	      2.09199037	     -3.42285206	      0.00000000	      0.00000000	      1.00000000	      0.19014177	      1.00000000	      0.17437961	      0.99999994	      0.06361659	      0.01000000	      0.05215228	      0.00000000	      0.00000000
      0.13250311	      0.00000000	      0.00000000	     -0.00000000	     -0.00000000	      0.00000000	      0.00000000	     -0.00000000	     -0.00000000	      0.48096264	      1.19109216	      0.00000000	     -0.00000000	     -1.08031854	      1.89186406	      2.09101307	     -3.42875994	      0.00000000	      0.00000000	      1.00000000	      0.19010512	      1.00000000	      0.17436041	      0.99999994	      0.06360296	      0.01000000	      0.05216338	      0.00000000	      0.00000000
      0.13278839	      0.00000000	      0.00000000	     -0.00000000	     -0.00000000	      0.00000000	      0.00000000	     -0.00000000	     -0.00000000	      0.48130267	      1.19280429	      0.00000000	     -0.00000000	     -1.07977843	      1.89471700	      2.09003408	     -3.43467047	      0.00000000	      0.00000000	      1.00000000	      0.19006841	      1.00000000	      0.17434118	      0.99999994	      0.06358929	      0.01000000	      0.05217461	      0.00000000	      0.00000000
      0.13306048	      0.00000000	      0.00000000	     -0.00000000	     -0.00000000	      0.00000000	      0.00000000	     -0.00000000	     -0.00000000	      0.48162744	      1.19443594	      0.00000000	     -0.00000000	     -1.07926253	      1.89743837	      2.08909877	     -3.44030876	      0.00000000	      0.00000000	      1.00000000	      0.19003333	      1.00000000	      0.17432280	      0.99999994	      0.06357624	      0.01000000	      0.05218542	      0.00000000	      0.00000000
      0.13333257	      0.00000000	      0.00000000	     -0.00000000	     -0.00000000	      0.00000000	      0.00000000	     -0.00000000	     -0.00000000	      0.48195266	      1.19606631	      0.00000000	     -0.00000000	     -1.07874589	      1.90016010	      2.08816194	     -3.44594932	      0.00000000	      0.00000000	      1.00000000	      0.18999819	      1.00000000	      0.17430438	      0.99999994	      0.06356316	      0.01000000	      0.05219633	      0.00000000	      0.00000000
      0.13362690	      0.00000000	      0.00000000	     -0.00000000	     -0.00000000	      0.00000000	      0.00000000	     -0.00000000	     -0.00000000	      0.48230496	      1.19782852	      0.00000000	     -0.00000000	     -1.07818617	      1.90310477	      2.08714677	     -3.45205230	      0.00000000	      0.00000000	      1.00000000	      0.18996010	      1.00000000	      0.17428442	      0.99999994	      0.06354898	      0.01000000	      0.05220825	      0.00000000	      0.00000000
      0.13392124	      0.00000000	      0.00000000	     -0.00000000	     -0.00000000	      0.00000000	      0.00000000	     -0.00000000	     -0.00000000	      0.48265779	      1.19958925	      0.00000000	     -0.00000000	     -1.07762558	      1.90604993	      2.08612981	     -3.45815844	      0.00000000	      0.00000000	      1.00000000	      0.18992194	      1.00000000	      0.17426442	      0.99999994	      0.06353477	      0.01000000	      0.05222030	      0.00000000	      0.00000000
      0.13415756	      0.00000000	      0.00000000	     -0.00000000	     -0.00000000	      0.00000000	      0.00000000	     -0.00000000	     -0.00000000	      0.48294145	      1.20100186	      0.00000000	     -0.00000000	     -1.07717485	      1.90841496	      2.08531198	     -3.46306199	      0.00000000	      0.00000000	      1.00000000	      0.18989125	      1.00000000	      0.17424833	      0.99999994	      0.06352334	      0.01000000	      0.05223005	      0.00000000	      0.00000000
      0.13447262	      0.00000000	      0.00000000	     -0.00000000	     -0.00000000	      0.00000000	      0.00000000	     -0.00000000	     -0.00000000	      0.48332013	      1.20288361	      0.00000000	     -0.00000000	     -1.07657309	      1.91156840	      2.08421987	     -3.46960073	      0.00000000	      0.00000000	      1.00000000	      0.18985025	      1.00000000	      0.17422683	      0.99999995	      0.06350808	      0.01000000	      0.05224316	      0.00000000	      0.00000000
      0.13478769	      0.00000000	      0.00000000	     -0.00000000	     -0.00000000	      0.00000000	      0.00000000	     -0.00000000	     -0.00000000	      0.48369941	      1.20476366	      0.00000000	     -0.00000000	     -1.07597033	      1.91472251	      2.08312571	     -3.47614445	      0.00000000	      0.00000000	      1.00000000	      0.18980918	      1.00000000	      0.17420530	      0.99999995	      0.06349279	      0.01000000	      0.05225641	      0.00000000	      0.00000000
      0.13503352	      0.00000000	      0.00000000	     -0.00000000	     -0.00000000	      0.00000000	      0.00000000	     -0.00000000	     -0.00000000	      0.48399576	      1.20622943	      0.00000000	     -0.00000000	     -1.07549933	      1.91718394	      2.08227053	     -3.48124962	      0.00000000	      0.00000000	      1.00000000	      0.18977707	      1.00000000	      0.17418846	      0.99999995	      0.06348083	      0.01000000	      0.05226684	      0.00000000	      0.00000000
      0.13527935	      0.00000000	      0.00000000	     -0.00000000	     -0.00000000	      0.00000000	      0.00000000	     -0.00000000	     -0.00000000	      0.48429247	      1.20769417	      0.00000000	     -0.00000000	     -1.07502772	      1.91964582	      2.08141409	     -3.48635798	      0.00000000	      0.00000000	      1.00000000	      0.18974490	      1.00000000	      0.17417159	      0.99999995	      0.06346885	      0.01000000	      0.05227734	      0.00000000	      0.00000000
      0.13554873	      0.00000000	      0.00000000	     -0.00000000	     -0.00000000	      0.00000000	      0.00000000	     -0.00000000	     -0.00000000	      0.48461801	      1.20929800	      0.00000000	     -0.00000000	     -1.07451025	      1.92234389	      2.08047420	     -3.49195643	      0.00000000	      0.00000000	      1.00000000	      0.18970960	      1.00000000	      0.17415308	      0.99999995	      0.06345570	      0.01000000	      0.05228893	      0.00000000	      0.00000000
      0.13581810	      0.00000000	      0.00000000	     -0.00000000	     -0.00000000	      0.00000000	      0.00000000	     -0.00000000	     -0.00000000	      0.48494398	      1.21090059	      0.00000000	     -0.00000000	     -1.07399205	      1.92504249	      2.07953280	     -3.49755749	      0.00000000	      0.00000000	      1.00000000	      0.18967424	      1.00000000	      0.17413453	      0.99999995	      0.06344253	      0.01000000	      0.05230062	      0.00000000	      0.00000000
      0.13610744	      0.00000000	      0.00000000	     -0.00000000	     -0.00000000	      0.00000000	      0.00000000	     -0.00000000	     -0.00000000	      0.48529458	      1.21262055	      0.00000000	     -0.00000000	     -1.07343466	      1.92794159	      2.07851997	     -3.50357493	      0.00000000	      0.00000000	      1.00000000	      0.18963619	      1.00000000	      0.17411457	      0.99999995	      0.06342836	      0.01000000	      0.05231328	      0.00000000	      0.00000000
      0.13639677	      0.00000000	      0.00000000	     -0.00000000	     -0.00000000	      0.00000000	      0.00000000	     -0.00000000	     -0.00000000	      0.48564568	      1.21433911	      0.00000000	      0.00000000	     -1.07287642	      1.93084134	      2.07750540	     -3.50959562	      0.00000000	      0.00000000	      1.00000000	      0.18959807	      1.00000000	      0.17409457	      0.99999995	      0.06341416	      0.01000000	      0.05232603	      0.00000000	      0.00000000
      0.13665609	      0.00000000	      0.00000000	     -0.00000000	     -0.00000000	      0.00000000	      0.00000000	     -0.00000000	     -0.00000000	      0.48596079	      1.21587819	      0.00000000	     -0.00000000	     -1.07237538	      1.93344082	      2.07659459	     -3.51499299	      0.00000000	      0.00000000	      1.00000000	      0.18956385	      1.00000000	      0.17407661	      0.99999995	      0.06340141	      0.01000000	      0.05233755	      0.00000000	      0.00000000
      0.13697023	      0.00000000	      0.00000000	     -0.00000000	     -0.00000000	      0.00000000	      0.00000000	     -0.00000000	     -0.00000000	      0.48634304	      1.21774114	      0.00000000	     -0.00000000	     -1.07176750	      1.93659057	      2.07548935	     -3.52153388	      0.00000000	      0.00000000	      1.00000000	      0.18952231	      1.00000000	      0.17405482	      0.99999995	      0.06338593	      0.01000000	      0.05235161	      0.00000000	      0.00000000
      0.13728438	      0.00000000	      0.00000000	     -0.00000000	     -0.00000000	      0.00000000	      0.00000000	     -0.00000000	      0.00000000	      0.48672588	      1.21960244	      0.00000000	      0.00000000	     -1.07115864	      1.93974118	      2.07438206	     -3.52807866	      0.00000000	      0.00000000	      1.00000000	      0.18948068	      1.00000000	      0.17403297	      0.99999995	      0.06337042	      0.01000000	      0.05236580	      0.00000000	      0.00000000
      0.13746730	      0.00000000	      0.00000000	     -0.00000000	     -0.00000000	      0.00000000	      0.00000000	     -0.00000000	      0.00000000	      0.48694908	      1.22068553	      0.00000000	      0.00000000	     -1.07080364	      1.94157616	      2.07373632	     -3.53189059	      0.00000000	      0.00000000	      1.00000000	      0.18945641	      1.00000000	      0.17402023	      0.99999995	      0.06336137	      0.01000000	      0.05237411	      0.00000000	      0.00000000
      0.13775284	      0.00000000	      0.00000000	     -0.00000000	     -0.00000000	      0.00000000	      0.00000000	     -0.00000000	      0.00000000	      0.48729787	      1.22237504	      0.00000000	      0.00000000	     -1.07024884	      1.94444101	      2.07272698	     -3.53784194	      0.00000000	      0.00000000	      1.00000000	      0.18941846	      1.00000000	      0.17400031	      0.99999995	      0.06334723	      0.01000000	      0.05238716	      0.00000000	      0.00000000
      0.13803838	      0.00000000	      0.00000000	     -0.00000000	     -0.00000000	      0.00000000	      0.00000000	     -0.00000000	      0.00000000	      0.48764715	      1.22406321	      0.00000000	      0.00000000	     -1.06969322	      1.94730663	      2.07171594	     -3.54379727	      0.00000000	      0.00000000	      1.00000000	      0.18938044	      1.00000000	      0.17398036	      0.99999995	      0.06333306	      0.01000000	      0.05240031	      0.00000000	      0.00000000
      0.13826808	      0.00000000	      0.00000000	     -0.00000000	     -0.00000000	      0.00000000	      0.00000000	     -0.00000000	      0.00000000	      0.48792846	      1.22542024	      0.00000000	      0.00000000	     -1.06924566	      1.94961235	      2.07090139	     -3.54858880	      0.00000000	      0.00000000	      1.00000000	      0.18934981	      1.00000000	      0.17396428	      0.99999995	      0.06332164	      0.01000000	      0.05241095	      0.00000000	      0.00000000
      0.13857464	      0.00000000	      0.00000000	     -0.00000000	     -0.00000000	      0.00000000	      0.00000000	     -0.00000000	      0.00000000	      0.48830441	      1.22723000	      0.00000000	      0.00000000	     -1.06864752	      1.95269036	      2.06981256	     -3.55498569	      0.00000000	      0.00000000	      1.00000000	      0.18930886	      1.00000000	      0.17394278	      0.99999996	      0.06330638	      0.01000000	      0.05242525	      0.00000000	      0.00000000
      0.13888120	      0.00000000	      0.00000000	     -0.00000000	     -0.00000000	      0.00000000	      0.00000000	     -0.00000000	      0.00000000	      0.48868090	      1.22903823	      0.00000000	      0.00000000	     -1.06804843	      1.95576934	      2.06872176	     -3.56138741	      0.00000000	      0.00000000	      1.00000000	      0.18926783	      1.00000000	      0.17392123	      0.99999996	      0.06329108	      0.01000000	      0.05243966	      0.00000000	      0.00000000
      0.13912641	      0.00000000	      0.00000000	     -0.00000000	     -0.00000000	      0.00000000	      0.00000000	     -0.00000000	      0.00000000	      0.48898246	      1.23048349	      0.00000000	      0.00000000	     -1.06756855	      1.95823279	      2.06784783	     -3.56650848	      0.00000000	      0.00000000	      1.00000000	      0.18923495	      1.00000000	      0.17390397	      0.99999996	      0.06327882	      0.01000000	      0.05245127	      0.00000000	      0.00000000
      0.13937162	      0.00000000	      0.00000000	     -0.00000000	     -0.00000000	      0.00000000	      0.00000000	     -0.00000000	      0.00000000	      0.48928437	      1.23192777	      0.00000000	      0.00000000	     -1.06708806	      1.96069688	      2.06697265	     -3.57163238	      0.00000000	      0.00000000	      1.00000000	      0.18920202	      1.00000000	      0.17388668	      0.99999996	      0.06326654	      0.01000000	      0.05246294	      0.00000000	      0.00000000
      0.13966002	      0.00000000	      0.00000000	     -0.00000000	     -0.00000000	      0.00000000	      0.00000000	     -0.00000000	      0.00000000	      0.48963989	      1.23362510	      0.00000000	      0.00000000	     -1.06652219	      1.96359562	      2.06594174	     -3.57766004	      0.00000000	      0.00000000	      1.00000000	      0.18916323	      1.00000000	      0.17386630	      0.99999996	      0.06325208	      0.01000000	      0.05247675	      0.00000000	      0.00000000
      0.13994841	      0.00000000	      0.00000000	     -0.00000000	     -0.00000000	      0.00000000	      0.00000000	     -0.00000000	      0.00000000	      0.48999590	      1.23532107	      0.00000000	      0.00000000	     -1.06595548	      1.96649526	      2.06490910	     -3.58369152	      0.00000000	      0.00000000	      1.00000000	      0.18912437	      1.00000000	      0.17384589	      0.99999996	      0.06323758	      0.01000000	      0.05249066	      0.00000000	      0.00000000
      0.14019630	      0.00000000	      0.00000000	     -0.00000000	     -0.00000000	      0.00000000	      0.00000000	     -0.00000000	      0.00000000	      0.49030231	      1.23677779	      0.00000000	      0.00000000	     -1.06546769	      1.96898839	      2.06402008	     -3.58887736	      0.00000000	      0.00000000	      1.00000000	      0.18909091	      1.00000000	      0.17382832	      0.99999996	      0.06322510	      0.01000000	      0.05250268	      0.00000000	      0.00000000
      0.14050868	      0.00000000	      0.00000000	     -0.00000000	     -0.00000000	      0.00000000	      0.00000000	     -0.00000000	      0.00000000	      0.49068894	      1.23861202	      0.00000000	      0.00000000	     -1.06485213	      1.97213100	      2.06289797	     -3.59541469	      0.00000000	      0.00000000	      1.00000000	      0.18904868	      1.00000000	      0.17380613	      0.99999996	      0.06320935	      0.01000000	      0.05251794	      0.00000000	      0.00000000
      0.14082106	      0.00000000	      0.00000000	     -0.00000000	     -0.00000000	      0.00000000	      0.00000000	     -0.00000000	      0.00000000	      0.49107615	      1.24044467	      0.00000000	      0.00000000	     -1.06423558	      1.97527476	      2.06177382	     -3.60195693	      0.00000000	      0.00000000	      1.00000000	      0.18900636	      1.00000000	      0.17378390	      0.99999996	      0.06319356	      0.01000000	      0.05253330	      0.00000000	      0.00000000
      0.14106353	      0.00000000	      0.00000000	     -0.00000000	     -0.00000000	      0.00000000	      0.00000000	     -0.00000000	      0.00000000	      0.49137708	      1.24186604	      0.00000000	      0.00000000	     -1.06375636	      1.97771560	      2.06089986	     -3.60703569	      0.00000000	      0.00000000	      1.00000000	      0.18897346	      1.00000000	      0.17376661	      0.99999996	      0.06318128	      0.01000000	      0.05254530	      0.00000000	      0.00000000
      0.14130599	      0.00000000	      0.00000000	     -0.00000000	     -0.00000000	      0.00000000	      0.00000000	     -0.00000000	      0.00000000	      0.49167836	      1.24328647	      0.00000000	      0.00000000	     -1.06327654	      1.98015715	      2.06002467	     -3.61211716	      0.00000000	      0.00000000	      1.00000000	      0.18894051	      1.00000000	      0.17374929	      0.99999996	      0.06316898	      0.01000000	      0.05255736	      0.00000000	      0.00000000
      0.14159872	      0.00000000	      0.00000000	     -0.00000000	     -0.00000000	      0.00000000	      0.00000000	     -0.00000000	      0.00000000	      0.49204256	      1.24500009	      0.00000000	      0.00000000	     -1.06269646	      1.98310575	      2.05896640	     -3.61825385	      0.00000000	      0.00000000	      1.00000000	      0.18890066	      1.00000000	      0.17372835	      0.99999996	      0.06315411	      0.01000000	      0.05257201	      0.00000000	      0.00000000
      0.14189145	      0.00000000	      0.00000000	     -0.00000000	     -0.00000000	      0.00000000	      0.00000000	     -0.00000000	      0.00000000	      0.49240725	      1.24671234	      0.00000000	      0.00000000	     -1.06211552	      1.98605542	      2.05790634	     -3.62439481	      0.00000000	      0.00000000	      1.00000000	      0.18886074	      1.00000000	      0.17370737	      0.99999996	      0.06313921	      0.01000000	      0.05258675	      0.00000000	      0.00000000
      0.14210878	      0.00000000	      0.00000000	     -0.00000000	     -0.00000000	      0.00000000	      0.00000000	     -0.00000000	      0.00000000	      0.49267834	      1.24798268	      0.00000000	      0.00000000	     -1.06168364	      1.98824603	      2.05711814	     -3.62895536	      0.00000000	      0.00000000	      1.00000000	      0.18883105	      1.00000000	      0.17369177	      0.99999996	      0.06312813	      0.01000000	      0.05259775	      0.00000000	      0.00000000
      0.14242440	      0.00000000	      0.00000000	     -0.00000000	     -0.00000000	      0.00000000	      0.00000000	     -0.00000000	      0.00000000	      0.49307252	      1.24982615	      0.00000000	      0.00000000	     -1.06105561	      1.99142830	      2.05597173	     -3.63558013	      0.00000000	      0.00000000	      1.00000000	      0.18878788	      1.00000000	      0.17366908	      0.99999996	      0.06311201	      0.01000000	      0.05261383	      0.00000000	      0.00000000
      0.14274001	      0.00000000	      0.00000000	     -0.00000000	     -0.00000000	      0.00000000	      0.00000000	     -0.00000000	      0.00000000	      0.49346728	      1.25166804	      0.00000000	      0.00000000	     -1.06042658	      1.99461195	      2.05482324	     -3.64221193	      0.00000000	      0.00000000	      1.00000000	      0.18874461	      1.00000000	      0.17364634	      0.99999996	      0.06309585	      0.01000000	      0.05263001	      0.00000000	      0.00000000
      0.14297342	      0.00000000	      0.00000000	     -0.00000000	     -0.00000000	      0.00000000	      0.00000000	     -0.00000000	      0.00000000	      0.49375958	      1.25302910	      0.00000000	      0.00000000	     -1.05996076	      1.99696701	      2.05397256	     -3.64711530	      0.00000000	      0.00000000	      1.00000000	      0.18871257	      1.00000000	      0.17362949	      0.99999996	      0.06308388	      0.01000000	      0.05264204	      0.00000000	      0.00000000
      0.14320682	      0.00000000	      0.00000000	     -0.00000000	     -0.00000000	      0.00000000	      0.00000000	     -0.00000000	      0.00000000	      0.49405220	      1.25438930	      0.00000000	      0.00000000	     -1.05949439	      1.99932284	      2.05312074	     -3.65202244	      0.00000000	      0.00000000	      1.00000000	      0.18868048	      1.00000000	      0.17361262	      0.99999996	      0.06307189	      0.01000000	      0.05265414	      0.00000000	      0.00000000
      0.14348679	      0.00000000	      0.00000000	     -0.00000000	     -0.00000000	      0.00000000	      0.00000000	     -0.00000000	      0.00000000	      0.49440362	      1.25601972	      0.00000000	      0.00000000	     -1.05893424	      2.00214961	      2.05209746	     -3.65791021	      0.00000000	      0.00000000	      1.00000000	      0.18864192	      1.00000000	      0.17359235	      0.99999997	      0.06305749	      0.01000000	      0.05266872	      0.00000000	      0.00000000
      0.14376676	      0.00000000	      0.00000000	     -0.00000000	     -0.00000000	      0.00000000	      0.00000000	     -0.00000000	      0.00000000	      0.49475549	      1.25764889	      0.00000000	      0.00000000	     -1.05837330	      2.00497748	      2.05107253	     -3.66380185	      0.00000000	      0.00000000	      1.00000000	      0.18860330	      1.00000000	      0.17357204	      0.99999997	      0.06304306	      0.01000000	      0.05268339	      0.00000000	      0.00000000
      0.14403914	      0.00000000	      0.00000000	     -0.00000000	     -0.00000000	      0.00000000	      0.00000000	     -0.00000000	      0.00000000	      0.49509827	      1.25923270	      0.00000000	      0.00000000	     -1.05782681	      2.00772967	      2.05007381	     -3.66953569	      0.00000000	      0.00000000	      1.00000000	      0.18856567	      1.00000000	      0.17355225	      0.99999997	      0.06302900	      0.01000000	      0.05269774	      0.00000000	      0.00000000
      0.14431152	      0.00000000	      0.00000000	     -0.00000000	     -0.00000000	      0.00000000	      0.00000000	     -0.00000000	      0.00000000	      0.49544147	      1.26081533	      0.00000000	      0.00000000	     -1.05727958	      2.01048292	      2.04907352	     -3.67527287	      0.00000000	      0.00000000	      1.00000000	      0.18852797	      1.00000000	      0.17353243	      0.99999997	      0.06301491	      0.01000000	      0.05271218	      0.00000000	      0.00000000
      0.14460710	      0.00000000	      0.00000000	     -0.00000000	     -0.00000000	      0.00000000	      0.00000000	     -0.00000000	      0.00000000	      0.49581440	      1.26253143	      0.00000000	      0.00000000	     -1.05668487	      2.01347184	      2.04798626	     -3.68150109	      0.00000000	      0.00000000	      1.00000000	      0.18848699	      1.00000000	      0.17351087	      0.99999997	      0.06299959	      0.01000000	      0.05272793	      0.00000000	      0.00000000
      0.14490268	      0.00000000	      0.00000000	     -0.00000000	     -0.00000000	      0.00000000	      0.00000000	     -0.00000000	      0.00000000	      0.49618783	      1.26424615	      0.00000000	      0.00000000	     -1.05608929	      2.01646206	      2.04689715	     -3.68773371	      0.00000000	      0.00000000	      1.00000000	      0.18844594	      1.00000000	      0.17348928	      0.99999997	      0.06298425	      0.01000000	      0.05274377	      0.00000000	      0.00000000
      0.14515686	      0.00000000	      0.00000000	     -0.00000000	     -0.00000000	      0.00000000	      0.00000000	     -0.00000000	      0.00000000	      0.49650936	      1.26571957	      0.00000000	      0.00000000	     -1.05557642	      2.01903440	      2.04595913	     -3.69309516	      0.00000000	      0.00000000	      1.00000000	      0.18841059	      1.00000000	      0.17347069	      0.99999997	      0.06297103	      0.01000000	      0.05275748	      0.00000000	      0.00000000
      0.14546916	      0.00000000	      0.00000000	     -0.00000000	     -0.00000000	      0.00000000	      0.00000000	     -0.00000000	      0.00000000	      0.49690494	      1.26752856	      0.00000000	      0.00000000	     -1.05494537	      2.02219633	      2.04480472	     -3.69968589	      0.00000000	      0.00000000	      1.00000000	      0.18836707	      1.00000000	      0.17344779	      0.99999997	      0.06295475	      0.01000000	      0.05277440	      0.00000000	      0.00000000
      0.14578147	      0.00000000	      0.00000000	     -0.00000000	     -0.00000000	      0.00000000	      0.00000000	     -0.00000000	      0.00000000	      0.49730108	      1.26933603	      0.00000000	      0.00000000	     -1.05431333	      2.02535977	      2.04364825	     -3.70628188	      0.00000000	      0.00000000	      1.00000000	      0.18832347	      1.00000000	      0.17342486	      0.99999997	      0.06293845	      0.01000000	      0.05279144	      0.00000000	      0.00000000
      0.14601119	      0.00000000	      0.00000000	     -0.00000000	     -0.00000000	      0.00000000	      0.00000000	     -0.00000000	      0.00000000	      0.49759282	      1.27066452	      0.00000000	      0.00000000	     -1.05384780	      2.02768755	      2.04279630	     -3.71113500	      0.00000000	      0.00000000	      1.00000000	      0.18829135	      1.00000000	      0.17340796	      0.99999997	      0.06292643	      0.01000000	      0.05280404	      0.00000000	      0.00000000
      0.14631323	      0.00000000	      0.00000000	     -0.00000000	     -0.00000000	      0.00000000	      0.00000000	     -0.00000000	      0.00000000	      0.49797687	      1.27240997	      0.00000000	      0.00000000	     -1.05323490	      2.03074936	      2.04167444	     -3.71751874	      0.00000000	      0.00000000	      1.00000000	      0.18824905	      1.00000000	      0.17338570	      0.99999997	      0.06291060	      0.01000000	      0.05282068	      0.00000000	      0.00000000
      0.14661526	      0.00000000	      0.00000000	     -0.00000000	     -0.00000000	      0.00000000	      0.00000000	     -0.00000000	      0.00000000	      0.49836145	      1.27415399	      0.00000000	      0.00000000	     -1.05262108	      2.03381266	      2.04055065	     -3.72390782	      0.00000000	      0.00000000	      1.00000000	      0.18820668	      1.00000000	      0.17336341	      0.99999997	      0.06289475	      0.01000000	      0.05283743	      0.00000000	      0.00000000
      0.14685259	      0.00000000	      0.00000000	     -0.00000000	     -0.00000000	      0.00000000	      0.00000000	     -0.00000000	      0.00000000	      0.49866400	      1.27552338	      0.00000000	      0.00000000	     -1.05213811	      2.03622065	      2.03966627	     -3.72892951	      0.00000000	      0.00000000	      1.00000000	      0.18817333	      1.00000000	      0.17334586	      0.99999997	      0.06288226	      0.01000000	      0.05285066	      0.00000000	      0.00000000
      0.14714995	      0.00000000	      0.00000000	     -0.00000000	     -0.00000000	      0.00000000	      0.00000000	     -0.00000000	      0.00000000	      0.49904355	      1.27723791	      0.00000000	      0.00000000	     -1.05153217	      2.03923905	      2.03855648	     -3.73522466	      0.00000000	      0.00000000	      1.00000000	      0.18813148	      1.00000000	      0.17332384	      0.99999997	      0.06286660	      0.01000000	      0.05286731	      0.00000000	      0.00000000
      0.14744732	      0.00000000	      0.00000000	     -0.00000000	     -0.00000000	      0.00000000	      0.00000000	     -0.00000000	      0.00000000	      0.49942361	      1.27895107	      0.00000000	      0.00000000	     -1.05092532	      2.04225892	      2.03744483	     -3.74152450	      0.00000000	      0.00000000	      1.00000000	      0.18808955	      1.00000000	      0.17330177	      0.99999997	      0.06285090	      0.01000000	      0.05288407	      0.00000000	      0.00000000
      0.14770602	      0.00000000	      0.00000000	     -0.00000000	     -0.00000000	      0.00000000	      0.00000000	     -0.00000000	      0.00000000	      0.49975467	      1.28044035	      0.00000000	      0.00000000	     -1.05039665	      2.04488731	      2.03647618	     -3.74700741	      0.00000000	      0.00000000	      1.00000000	      0.18805302	      1.00000000	      0.17328254	      0.99999997	      0.06283722	      0.01000000	      0.05289872	      0.00000000	      0.00000000
      0.14801842	      0.00000000	      0.00000000	     -0.00000000	     -0.00000000	      0.00000000	      0.00000000	     -0.00000000	      0.00000000	      0.50015496	      1.28223740	      0.00000000	      0.00000000	     -1.04975732	      2.04806278	      2.03530457	     -3.75363198	      0.00000000	      0.00000000	      1.00000000	      0.18800883	      1.00000000	      0.17325929	      0.99999997	      0.06282067	      0.01000000	      0.05291651	      0.00000000	      0.00000000
      0.14833082	      0.00000000	      0.00000000	     -0.00000000	     -0.00000000	      0.00000000	      0.00000000	     -0.00000000	      0.00000000	      0.50055582	      1.28403293	      0.00000000	      0.00000000	     -1.04911700	      2.05123996	      2.03413088	     -3.76026190	      0.00000000	      0.00000000	      1.00000000	      0.18796456	      1.00000000	      0.17323598	      0.99999997	      0.06280408	      0.01000000	      0.05293441	      0.00000000	      0.00000000
      0.14854485	      0.00000000	      0.00000000	     -0.00000000	     -0.00000000	      0.00000000	      0.00000000	     -0.00000000	      0.00000000	      0.50083076	      1.28526213	      0.00000000	      0.00000000	     -1.04867776	      2.05341751	      2.03332562	     -3.76480565	      0.00000000	      0.00000000	      1.00000000	      0.18793418	      1.00000000	      0.17321999	      0.99999997	      0.06279270	      0.01000000	      0.05294673	      0.00000000	      0.00000000
      0.14886023	      0.00000000	      0.00000000	     -0.00000000	     -0.00000000	      0.00000000	      0.00000000	     -0.00000000	      0.00000000	      0.50123639	      1.28707216	      0.00000000	      0.00000000	     -1.04802965	      2.05662773	      2.03213721	     -3.77150360	      0.00000000	      0.00000000	      1.00000000	      0.18788935	      1.00000000	      0.17319639	      0.99999997	      0.06277590	      0.01000000	      0.05296497	      0.00000000	      0.00000000
      0.14917561	      0.00000000	      0.00000000	     -0.00000000	     -0.00000000	      0.00000000	      0.00000000	     -0.00000000	      0.00000000	      0.50164260	      1.28888067	      0.00000000	      0.00000000	     -1.04738052	      2.05983985	      2.03094670	     -3.77820955	      0.00000000	      0.00000000	      1.00000000	      0.18784444	      1.00000000	      0.17317275	      0.99999997	      0.06275906	      0.01000000	      0.05298332	      0.00000000	      0.00000000
      0.14941072	      0.00000000	      0.00000000	     -0.00000000	     -0.00000000	      0.00000000	      0.00000000	     -0.00000000	      0.00000000	      0.50194578	      1.29022783	      0.00000000	      0.00000000	     -1.04689595	      2.06223540	      2.03005782	     -3.78320810	      0.00000000	      0.00000000	      1.00000000	      0.18781090	      1.00000000	      0.17315509	      0.99999997	      0.06274649	      0.01000000	      0.05299708	      0.00000000	      0.00000000
      0.14964582	      0.00000000	      0.00000000	     -0.00000000	     -0.00000000	      0.00000000	      0.00000000	     -0.00000000	      0.00000000	      0.50224928	      1.29157415	      0.00000000	      0.00000000	     -1.04641082	      2.06463201	      2.02916777	     -3.78821090	      0.00000000	      0.00000000	      1.00000000	      0.18777732	      1.00000000	      0.17313741	      0.99999997	      0.06273390	      0.01000000	      0.05301089	      0.00000000	      0.00000000
      0.14992666	      0.00000000	      0.00000000	     -0.00000000	     -0.00000000	      0.00000000	      0.00000000	     -0.00000000	      0.00000000	      0.50261222	      1.29318117	      0.00000000	      0.00000000	     -1.04583061	      2.06749599	      2.02810308	     -3.79418880	      0.00000000	      0.00000000	      1.00000000	      0.18773715	      1.00000000	      0.17311626	      0.99999997	      0.06271883	      0.01000000	      0.05302746	      0.00000000	      0.00000000
      0.15020749	      0.00000000	      0.00000000	     -0.00000000	     -0.00000000	      0.00000000	      0.00000000	     -0.00000000	      0.00000000	      0.50297562	      1.29478698	      0.00000000	      0.00000000	     -1.04524959	      2.07036145	      2.02703671	     -3.80017123	      0.00000000	      0.00000000	      1.00000000	      0.18769691	      1.00000000	      0.17309508	      0.99999998	      0.06270374	      0.01000000	      0.05304413	      0.00000000	      0.00000000
      0.15048309	      0.00000000	      0.00000000	     -0.00000000	     -0.00000000	      0.00000000	      0.00000000	     -0.00000000	      0.00000000	      0.50333267	      1.29636166	      0.00000000	      0.00000000	     -1.04467861	      2.07317488	      2.02598859	     -3.80604466	      0.00000000	      0.00000000	      1.00000000	      0.18765737	      1.00000000	      0.17307425	      0.99999998	      0.06268890	      0.01000000	      0.05306056	      0.00000000	      0.00000000
      0.15075868	      0.00000000	      0.00000000	     -0.00000000	     -0.00000000	      0.00000000	      0.00000000	     -0.00000000	      0.00000000	      0.50369016	      1.29793517	      0.00000000	      0.00000000	     -1.04410686	      2.07598976	      2.02493884	     -3.81192213	      0.00000000	      0.00000000	      1.00000000	      0.18761775	      1.00000000	      0.17305339	      0.99999998	      0.06267403	      0.01000000	      0.05307708	      0.00000000	      0.00000000
      0.15105365	      0.00000000	      0.00000000	     -0.00000000	     -0.00000000	      0.00000000	      0.00000000	     -0.00000000	      0.00000000	      0.50407326	      1.29961796	      0.00000000	      0.00000000	     -1.04349407	      2.07900402	      2.02381352	     -3.81821563	      0.00000000	      0.00000000	      1.00000000	      0.18757529	      1.00000000	      0.17303103	      0.99999998	      0.06265809	      0.01000000	      0.05309485	      0.00000000	      0.00000000
      0.15134862	      0.00000000	      0.00000000	     -0.00000000	     -0.00000000	      0.00000000	      0.00000000	     -0.00000000	      0.00000000	      0.50445685	      1.30129941	      0.00000000	      0.00000000	     -1.04288039	      2.08201998	      2.02268634	     -3.82451413	      0.00000000	      0.00000000	      1.00000000	      0.18753275	      1.00000000	      0.17300863	      0.99999998	      0.06264212	      0.01000000	      0.05311272	      0.00000000	      0.00000000
      0.15161573	      0.00000000	      0.00000000	     -0.00000000	     -0.00000000	      0.00000000	      0.00000000	     -0.00000000	      0.00000000	      0.50480465	      1.30282090	      0.00000000	      0.00000000	     -1.04232389	      2.08475254	      2.02166401	     -3.83022041	      0.00000000	      0.00000000	      1.00000000	      0.18749417	      1.00000000	      0.17298831	      0.99999998	      0.06262764	      0.01000000	      0.05312898	      0.00000000	      0.00000000
      0.15188284	      0.00000000	      0.00000000	     -0.00000000	     -0.00000000	      0.00000000	      0.00000000	     -0.00000000	      0.00000000	      0.50515285	      1.30434130	      0.00000000	      0.00000000	     -1.04176667	      2.08748651	      2.02064016	     -3.83593042	      0.00000000	      0.00000000	      1.00000000	      0.18745553	      1.00000000	      0.17296796	      0.99999998	      0.06261312	      0.01000000	      0.05314532	      0.00000000	      0.00000000
      0.15218404	      0.00000000	      0.00000000	     -0.00000000	     -0.00000000	      0.00000000	      0.00000000	     -0.00000000	      0.00000000	      0.50554598	      1.30605442	      0.00000000	      0.00000000	     -1.04113744	      2.09057108	      2.01948379	     -3.84237241	      0.00000000	      0.00000000	      1.00000000	      0.18741189	      1.00000000	      0.17294497	      0.99999998	      0.06259673	      0.01000000	      0.05316383	      0.00000000	      0.00000000
      0.15248525	      0.00000000	      0.00000000	     -0.00000000	     -0.00000000	      0.00000000	      0.00000000	     -0.00000000	      0.00000000	      0.50593962	      1.30776616	      0.00000000	      0.00000000	     -1.04050729	      2.09365751	      2.01832548	     -3.84881996	      0.00000000	      0.00000000	      1.00000000	      0.18736817	      1.00000000	      0.17292195	      0.99999998	      0.06258030	      0.01000000	      0.05318245	      0.00000000	      0.00000000
      0.15272606	      0.00000000	      0.00000000	     -0.00000000	     -0.00000000	      0.00000000	      0.00000000	     -0.00000000	      0.00000000	      0.50625472	      1.30913368	      0.00000000	      0.00000000	     -1.04000281	      2.09612641	      2.01739801	     -3.85397705	      0.00000000	      0.00000000	      1.00000000	      0.18733316	      1.00000000	      0.17290351	      0.99999998	      0.06256714	      0.01000000	      0.05319741	      0.00000000	      0.00000000
      0.15303640	      0.00000000	      0.00000000	     -0.00000000	     -0.00000000	      0.00000000	      0.00000000	     -0.00000000	      0.00000000	      0.50666126	      1.31089470	      0.00000000	      0.00000000	     -1.03935181	      2.09930979	      2.01620094	     -3.86062644	      0.00000000	      0.00000000	      1.00000000	      0.18728798	      1.00000000	      0.17287971	      0.99999998	      0.06255016	      0.01000000	      0.05321678	      0.00000000	      0.00000000
      0.15334674	      0.00000000	      0.00000000	     -0.00000000	     -0.00000000	      0.00000000	      0.00000000	     -0.00000000	      0.00000000	      0.50706836	      1.31265425	      0.00000000	      0.00000000	     -1.03869982	      2.10249524	      2.01500181	     -3.86728259	      0.00000000	      0.00000000	      1.00000000	      0.18724272	      1.00000000	      0.17285586	      0.99999998	      0.06253313	      0.01000000	      0.05323626	      0.00000000	      0.00000000
      0.15358948	      0.00000000	      0.00000000	     -0.00000000	     -0.00000000	      0.00000000	      0.00000000	     -0.00000000	      0.00000000	      0.50738716	      1.31402951	      0.00000000	      0.00000000	     -1.03818915	      2.10498819	      2.01406242	     -3.87249047	      0.00000000	      0.00000000	      1.00000000	      0.18720726	      1.00000000	      0.17283718	      0.99999998	      0.06251980	      0.01000000	      0.05325157	      0.00000000	      0.00000000
      0.15383222	      0.00000000	      0.00000000	     -0.00000000	     -0.00000000	      0.00000000	      0.00000000	     -0.00000000	      0.00000000	      0.50770630	      1.31540386	      0.00000000	      0.00000000	     -1.03767788	      2.10748240	      2.01312177	     -3.87770201	      0.00000000	      0.00000000	      1.00000000	      0.18717175	      1.00000000	      0.17281848	      0.99999998	      0.06250644	      0.01000000	      0.05326694	      0.00000000	      0.00000000
      0.15412411	      0.00000000	      0.00000000	     -0.00000000	     -0.00000000	      0.00000000	      0.00000000	     -0.00000000	      0.00000000	      0.50809050	      1.31705527	      0.00000000	      0.00000000	     -1.03706229	      2.11048322	      2.01198899	     -3.88397161	      0.00000000	      0.00000000	      1.00000000	      0.18712899	      1.00000000	      0.17279595	      0.99999998	      0.06249035	      0.01000000	      0.05328551	      0.00000000	      0.00000000
      0.15441600	      0.00000000	      0.00000000	     -0.00000000	     -0.00000000	      0.00000000	      0.00000000	     -0.00000000	      0.00000000	      0.50847517	      1.31870538	      0.00000000	      0.00000000	     -1.03644582	      2.11348591	      2.01085438	     -3.89024671	      0.00000000	      0.00000000	      1.00000000	      0.18708616	      1.00000000	      0.17277339	      0.99999998	      0.06247423	      0.01000000	      0.05330418	      0.00000000	      0.00000000
      0.15467148	      0.00000000	      0.00000000	     -0.00000000	     -0.00000000	      0.00000000	      0.00000000	     -0.00000000	      0.00000000	      0.50881225	      1.32014856	      0.00000000	      0.00000000	     -1.03590554	      2.11611547	      2.00985982	     -3.89574153	      0.00000000	      0.00000000	      1.00000000	      0.18704861	      1.00000000	      0.17275361	      0.99999998	      0.06246010	      0.01000000	      0.05332060	      0.00000000	      0.00000000
      0.15498057	      0.00000000	      0.00000000	     -0.00000000	     -0.00000000	      0.00000000	      0.00000000	     -0.00000000	      0.00000000	      0.50922057	      1.32189324	      0.00000000	      0.00000000	     -1.03525098	      2.11929872	      2.00865466	     -3.90239353	      0.00000000	      0.00000000	      1.00000000	      0.18700312	      1.00000000	      0.17272964	      0.99999998	      0.06244296	      0.01000000	      0.05334056	      0.00000000	      0.00000000
      0.15528965	      0.00000000	      0.00000000	     -0.00000000	     -0.00000000	      0.00000000	      0.00000000	     -0.00000000	      0.00000000	      0.50962942	      1.32363646	      0.00000000	      0.00000000	     -1.03459544	      2.12248413	      2.00744745	     -3.90905163	      0.00000000	      0.00000000	      1.00000000	      0.18695754	      1.00000000	      0.17270563	      0.99999998	      0.06242580	      0.01000000	      0.05336063	      0.00000000	      0.00000000
      0.15552763	      0.00000000	      0.00000000	     -0.00000000	     -0.00000000	      0.00000000	      0.00000000	     -0.00000000	      0.00000000	      0.50994457	      1.32497763	      0.00000000	      0.00000000	     -1.03409004	      2.12493811	      2.00651657	     -3.91418043	      0.00000000	      0.00000000	      1.00000000	      0.18692240	      1.00000000	      0.17268711	      0.99999998	      0.06241256	      0.01000000	      0.05337616	      0.00000000	      0.00000000
      0.15583802	      0.00000000	      0.00000000	     -0.00000000	     -0.00000000	      0.00000000	      0.00000000	     -0.00000000	      0.00000000	      0.51035610	      1.32672554	      0.00000000	      0.00000000	     -1.03343000	      2.12814057	      2.00530063	     -3.92087324	      0.00000000	      0.00000000	      1.00000000	      0.18687649	      1.00000000	      0.17266292	      0.99999998	      0.06239526	      0.01000000	      0.05339650	      0.00000000	      0.00000000
      0.15614840	      0.00000000	      0.00000000	     -0.00000000	     -0.00000000	      0.00000000	      0.00000000	     -0.00000000	      0.00000000	      0.51076816	      1.32847200	      0.00000000	      0.00000000	     -1.03276896	      2.13134531	      2.00408262	     -3.92757332	      0.00000000	      0.00000000	      1.00000000	      0.18683051	      1.00000000	      0.17263869	      0.99999998	      0.06237793	      0.01000000	      0.05341695	      0.00000000	      0.00000000
      0.15639158	      0.00000000	      0.00000000	     -0.00000000	     -0.00000000	      0.00000000	      0.00000000	     -0.00000000	      0.00000000	      0.51109138	      1.32983924	      0.00000000	      0.00000000	     -1.03225036	      2.13385757	      2.00312689	     -3.93282421	      0.00000000	      0.00000000	      1.00000000	      0.18679443	      1.00000000	      0.17261968	      0.99999998	      0.06236432	      0.01000000	      0.05343305	      0.00000000	      0.00000000
      0.15663475	      0.00000000	      0.00000000	     -0.00000000	     -0.00000000	      0.00000000	      0.00000000	     -0.00000000	      0.00000000	      0.51141493	      1.33120558	      0.00000000	      0.00000000	     -1.03173115	      2.13637123	      2.00216988	     -3.93807906	      0.00000000	      0.00000000	      1.00000000	      0.18675829	      1.00000000	      0.17260064	      0.99999998	      0.06235070	      0.01000000	      0.05344922	      0.00000000	      0.00000000
      0.15692563	      0.00000000	      0.00000000	     -0.00000000	     -0.00000000	      0.00000000	      0.00000000	     -0.00000000	      0.00000000	      0.51180238	      1.33283874	      0.00000000	      0.00000000	     -1.03110930	      2.13937971	      2.00102347	     -3.94436777	      0.00000000	      0.00000000	      1.00000000	      0.18671501	      1.00000000	      0.17257784	      0.99999998	      0.06233437	      0.01000000	      0.05346865	      0.00000000	      0.00000000
      0.15721650	      0.00000000	      0.00000000	     -0.00000000	     -0.00000000	      0.00000000	      0.00000000	     -0.00000000	      0.00000000	      0.51219031	      1.33447061	      0.00000000	      0.00000000	     -1.03048656	      2.14239022	      1.99987524	     -3.95066223	      0.00000000	      0.00000000	      1.00000000	      0.18667166	      1.00000000	      0.17255499	      0.99999998	      0.06231801	      0.01000000	      0.05348817	      0.00000000	      0.00000000
      0.15747886	      0.00000000	      0.00000000	     -0.00000000	     -0.00000000	      0.00000000	      0.00000000	     -0.00000000	      0.00000000	      0.51254061	      1.33594137	      0.00000000	      0.00000000	     -1.02992414	      2.14510724	      1.99883801	     -3.95634244	      0.00000000	      0.00000000	      1.00000000	      0.18663250	      1.00000000	      0.17253436	      0.99999998	      0.06230323	      0.01000000	      0.05350586	      0.00000000	      0.00000000
      0.15774122	      0.00000000	      0.00000000	     -0.00000000	     -0.00000000	      0.00000000	      0.00000000	     -0.00000000	      0.00000000	      0.51289130	      1.33741108	      0.00000000	      0.00000000	     -1.02936100	      2.14782590	      1.99779929	     -3.96202672	      0.00000000	      0.00000000	      1.00000000	      0.18659328	      1.00000000	      0.17251369	      0.99999998	      0.06228843	      0.01000000	      0.05352363	      0.00000000	      0.00000000
      0.15804199	      0.00000000	      0.00000000	     -0.00000000	     -0.00000000	      0.00000000	      0.00000000	     -0.00000000	      0.00000000	      0.51329380	      1.33909465	      0.00000000	      0.00000000	     -1.02871453	      2.15094457	      1.99660666	     -3.96854690	      0.00000000	      0.00000000	      1.00000000	      0.18654825	      1.00000000	      0.17248996	      0.99999998	      0.06227143	      0.01000000	      0.05354410	      0.00000000	      0.00000000
      0.15834275	      0.00000000	      0.00000000	     -0.00000000	     -0.00000000	      0.00000000	      0.00000000	     -0.00000000	      0.00000000	      0.51369681	      1.34077684	      0.00000000	      0.00000000	     -1.02806713	      2.15406549	      1.99541207	     -3.97507331	      0.00000000	      0.00000000	      1.00000000	      0.18650314	      1.00000000	      0.17246620	      0.99999998	      0.06225439	      0.01000000	      0.05356467	      0.00000000	      0.00000000
      0.15859233	      0.00000000	      0.00000000	     -0.00000000	     -0.00000000	      0.00000000	      0.00000000	     -0.00000000	      0.00000000	      0.51403161	      1.34217167	      0.00000000	      0.00000000	     -1.02752921	      2.15665686	      1.99441931	     -3.98049174	      0.00000000	      0.00000000	      1.00000000	      0.18646566	      1.00000000	      0.17244644	      0.99999998	      0.06224023	      0.01000000	      0.05358182	      0.00000000	      0.00000000
      0.15890103	      0.00000000	      0.00000000	     -0.00000000	     -0.00000000	      0.00000000	      0.00000000	     -0.00000000	      0.00000000	      0.51444621	      1.34389564	      0.00000000	      0.00000000	     -1.02686294	      2.15986429	      1.99318947	     -3.98719819	      0.00000000	      0.00000000	      1.00000000	      0.18641922	      1.00000000	      0.17242197	      0.99999998	      0.06222268	      0.01000000	      0.05360313	      0.00000000	      0.00000000
      0.15920974	      0.00000000	      0.00000000	     -0.00000000	     -0.00000000	      0.00000000	      0.00000000	     -0.00000000	      0.00000000	      0.51486135	      1.34561817	      0.00000000	      0.00000000	     -1.02619567	      2.16307417	      1.99195756	     -3.99391155	      0.00000000	      0.00000000	      1.00000000	      0.18637271	      1.00000000	      0.17239746	      0.99999998	      0.06220510	      0.01000000	      0.05362456	      0.00000000	      0.00000000
      0.15941143	      0.00000000	      0.00000000	     -0.00000000	     -0.00000000	      0.00000000	      0.00000000	     -0.00000000	      0.00000000	      0.51513286	      1.34674275	      0.00000000	      0.00000000	     -1.02575920	      2.16517251	      1.99115160	     -3.99829964	      0.00000000	      0.00000000	      1.00000000	      0.18634227	      1.00000000	      0.17238143	      0.99999998	      0.06219359	      0.01000000	      0.05363861	      0.00000000	      0.00000000
      0.15972347	      0.00000000	      0.00000000	     -0.00000000	     -0.00000000	      0.00000000	      0.00000000	     -0.00000000	      0.00000000	      0.51555337	      1.34848143	      0.00000000	      0.00000000	     -1.02508307	      2.16842095	      1.98990290	     -4.00509178	      0.00000000	      0.00000000	      1.00000000	      0.18629512	      1.00000000	      0.17235658	      0.99999998	      0.06217576	      0.01000000	      0.05366045	      0.00000000	      0.00000000
      0.16003551	      0.00000000	      0.00000000	     -0.00000000	     -0.00000000	      0.00000000	      0.00000000	     -0.00000000	      0.00000000	      0.51597442	      1.35021864	      0.00000000	      0.00000000	     -1.02440592	      2.17167204	      1.98865208	     -4.01189320	      0.00000000	      0.00000000	      1.00000000	      0.18624789	      1.00000000	      0.17233169	      0.99999998	      0.06215789	      0.01000000	      0.05368240	      0.00000000	      0.00000000
      0.16027909	      0.00000000	      0.00000000	     -0.00000000	     -0.00000000	      0.00000000	      0.00000000	     -0.00000000	      0.00000000	      0.51630346	      1.35157360	      0.00000000	      0.00000000	     -1.02387665	      2.17421133	      1.98767425	     -4.01720271	      0.00000000	      0.00000000	      1.00000000	      0.18621097	      1.00000000	      0.17231224	      0.99999998	      0.06214392	      0.01000000	      0.05369962	      0.00000000	      0.00000000
      0.16052266	      0.00000000	      0.00000000	     -0.00000000	     -0.00000000	      0.00000000	      0.00000000	     -0.00000000	      0.00000000	      0.51663283	      1.35292767	      0.00000000	     -0.00000000	     -1.02334677	      2.17675223	      1.98669512	     -4.02251738	      0.00000000	      0.00000000	      1.00000000	      0.18617400	      1.00000000	      0.17229276	      0.99999999	      0.06212993	      0.01000000	      0.05371690	      0.00000000	      0.00000000
      0.16080341	      0.00000000	      0.00000000	     -0.00000000	     -0.00000000	      0.00000000	      0.00000000	     -0.00000000	      0.00000000	      0.51701289	      1.35448727	      0.00000000	     -0.00000000	     -1.02273523	      2.17968283	      1.98556494	     -4.02864635	      0.00000000	      0.00000000	      1.00000000	      0.18613133	      1.00000000	      0.17227027	      0.99999999	      0.06211377	      0.01000000	      0.05373691	      0.00000000	      0.00000000
      0.16108416	      0.00000000	      0.00000000	     -0.00000000	     -0.00000000	      0.00000000	      0.00000000	     -0.00000000	      0.00000000	      0.51739338	      1.35604568	      0.00000000	      0.00000000	     -1.02212288	      2.18261553	      1.98443304	     -4.03478083	      0.00000000	      0.00000000	      1.00000000	      0.18608859	      1.00000000	      0.17224775	      0.99999999	      0.06209758	      0.01000000	      0.05375701	      0.00000000	      0.00000000
      0.16136814	      0.00000000	      0.00000000	     -0.00000000	     -0.00000000	      0.00000000	      0.00000000	     -0.00000000	      0.00000000	      0.51777869	      1.35762078	      0.00000000	      0.00000000	     -1.02150264	      2.18558404	      1.98328636	     -4.04098956	      0.00000000	      0.00000000	      1.00000000	      0.18604529	      1.00000000	      0.17222494	      0.99999999	      0.06208118	      0.01000000	      0.05377743	      0.00000000	      0.00000000
      0.16165212	      0.00000000	      0.00000000	     -0.00000000	     -0.00000000	      0.00000000	      0.00000000	     -0.00000000	      0.00000000	      0.51816445	      1.35919465	      0.00000000	      0.00000000	     -1.02088155	      2.18855474	      1.98213792	     -4.04720374	      0.00000000	      0.00000000	      1.00000000	      0.18600192	      1.00000000	      0.17220209	      0.99999999	      0.06206475	      0.01000000	      0.05379795	      0.00000000	      0.00000000
      0.16194399	      0.00000000	      0.00000000	     -0.00000000	     -0.00000000	      0.00000000	      0.00000000	     -0.00000000	      0.00000000	      0.51856140	      1.36081100	      0.00000000	     -0.00000000	     -1.02024232	      2.19161025	      1.98095571	     -4.05359473	      0.00000000	      0.00000000	      1.00000000	      0.18595728	      1.00000000	      0.17217857	      0.99999999	      0.06204783	      0.01000000	      0.05381914	      0.00000000	      0.00000000
      0.16223587	      0.00000000	      0.00000000	     -0.00000000	     -0.00000000	      0.00000000	      0.00000000	     -0.00000000	     -0.00000000	      0.51895882	      1.36242604	      0.00000000	     -0.00000000	     -1.01960220	      2.19466810	      1.97977163	     -4.05999161	      0.00000000	      0.00000000	      1.00000000	      0.18591257	      1.00000000	      0.17215501	      0.99999999	      0.06203088	      0.01000000	      0.05384043	      0.00000000	      0.00000000
      0.16252174	      0.00000000	      0.00000000	     -0.00000000	     -0.00000000	      0.00000000	      0.00000000	     -0.00000000	     -0.00000000	      0.51934853	      1.36400659	      0.00000000	     -0.00000000	     -1.01897438	      2.19766527	      1.97861010	     -4.06626092	      0.00000000	      0.00000000	      1.00000000	      0.18586871	      1.00000000	      0.17213190	      0.99999999	      0.06201425	      0.01000000	      0.05386138	      0.00000000	      0.00000000
      0.16280761	      0.00000000	      0.00000000	     -0.00000000	     -0.00000000	      0.00000000	      0.00000000	     -0.00000000	     -0.00000000	      0.51973869	      1.36558590	      0.00000000	     -0.00000000	     -1.01834569	      2.20066473	      1.97744677	     -4.07253579	      0.00000000	      0.00000000	      1.00000000	      0.18582478	      1.00000000	      0.17210876	      0.99999999	      0.06199758	      0.01000000	      0.05388243	      0.00000000	      0.00000000
      0.16310218	      0.00000000	      0.00000000	     -0.00000000	     -0.00000000	      0.00000000	      0.00000000	     -0.00000000	     -0.00000000	      0.52014118	      1.36721193	      0.00000000	     -0.00000000	     -1.01769700	      2.20375771	      1.97624618	     -4.07900574	      0.00000000	      0.00000000	      1.00000000	      0.18577945	      1.00000000	      0.17208488	      0.99999999	      0.06198038	      0.01000000	      0.05390422	      0.00000000	      0.00000000
      0.16339674	      0.00000000	      0.00000000	     -0.00000000	     -0.00000000	      0.00000000	      0.00000000	     -0.00000000	     -0.00000000	      0.52054416	      1.36883662	      0.00000000	     -0.00000000	     -1.01704739	      2.20685317	      1.97504369	     -4.08548182	      0.00000000	      0.00000000	      1.00000000	      0.18573404	      1.00000000	      0.17206095	      0.99999999	      0.06196314	      0.01000000	      0.05392611	      0.00000000	      0.00000000
      0.16368112	      0.00000000	      0.00000000	     -0.00000000	     -0.00000000	      0.00000000	      0.00000000	     -0.00000000	     -0.00000000	      0.52093364	      1.37040384	      0.00000000	     -0.00000000	     -1.01641939	      2.20984379	      1.97388100	     -4.09173794	      0.00000000	      0.00000000	      1.00000000	      0.18569014	      1.00000000	      0.17203783	      0.99999999	      0.06194647	      0.01000000	      0.05394734	      0.00000000	      0.00000000
      0.16396549	      0.00000000	      0.00000000	     -0.00000000	     -0.00000000	      0.00000000	      0.00000000	     -0.00000000	     -0.00000000	      0.52132357	      1.37196982	      0.00000000	     -0.00000000	     -1.01579054	      2.21283674	      1.97271652	     -4.09799963	      0.00000000	      0.00000000	      1.00000000	      0.18564617	      1.00000000	      0.17201466	      0.99999999	      0.06192977	      0.01000000	      0.05396867	      0.00000000	      0.00000000
      0.16426215	      0.00000000	      0.00000000	     -0.00000000	     -0.00000000	      0.00000000	      0.00000000	     -0.00000000	     -0.00000000	      0.52173082	      1.37360210	      0.00000000	     -0.00000000	     -1.01513363	      2.21596135	      1.97149986	     -4.10453614	      0.00000000	      0.00000000	      1.00000000	      0.18560023	      1.00000000	      0.17199046	      0.99999999	      0.06191232	      0.01000000	      0.05399102	      0.00000000	      0.00000000
      0.16455880	      0.00000000	      0.00000000	     -0.00000000	     -0.00000000	      0.00000000	      0.00000000	     -0.00000000	     -0.00000000	      0.52213854	      1.37523303	      0.00000000	     -0.00000000	     -1.01447579	      2.21908854	      1.97028126	     -4.11107905	      0.00000000	      0.00000000	      1.00000000	      0.18555422	      1.00000000	      0.17196622	      0.99999999	      0.06189483	      0.01000000	      0.05401348	      0.00000000	      0.00000000
      0.16484058	      0.00000000	      0.00000000	     -0.00000000	     -0.00000000	      0.00000000	      0.00000000	     -0.00000000	     -0.00000000	      0.52252627	      1.37678093	      0.00000000	     -0.00000000	     -1.01385008	      2.22206123	      1.96912197	     -4.11729803	      0.00000000	      0.00000000	      1.00000000	      0.18551044	      1.00000000	      0.17194317	      0.99999999	      0.06187819	      0.01000000	      0.05403491	      0.00000000	      0.00000000
      0.16512236	      0.00000000	      0.00000000	     -0.00000000	     -0.00000000	      0.00000000	      0.00000000	     -0.00000000	     -0.00000000	      0.52291444	      1.37832760	      0.00000000	     -0.00000000	     -1.01322354	      2.22503627	      1.96796093	     -4.12352256	      0.00000000	      0.00000000	      1.00000000	      0.18546660	      1.00000000	      0.17192008	      0.99999999	      0.06186152	      0.01000000	      0.05405644	      0.00000000	      0.00000000
      0.16542099	      0.00000000	      0.00000000	     -0.00000000	     -0.00000000	      0.00000000	      0.00000000	     -0.00000000	     -0.00000000	      0.52332629	      1.37996545	      0.00000000	     -0.00000000	     -1.01255860	      2.22819174	      1.96672854	     -4.13012397	      0.00000000	      0.00000000	      1.00000000	      0.18542007	      1.00000000	      0.17189557	      0.99999999	      0.06184382	      0.01000000	      0.05407936	      0.00000000	      0.00000000
      0.16571962	      0.00000000	      0.00000000	     -0.00000000	     -0.00000000	      0.00000000	      0.00000000	     -0.00000000	     -0.00000000	      0.52373864	      1.38160194	      0.00000000	     -0.00000000	     -1.01189272	      2.23134992	      1.96549417	     -4.13673206	      0.00000000	      0.00000000	      1.00000000	      0.18537346	      1.00000000	      0.17187102	      0.99999999	      0.06182608	      0.01000000	      0.05410238	      0.00000000	      0.00000000
      0.16599810	      0.00000000	      0.00000000	     -0.00000000	     -0.00000000	      0.00000000	      0.00000000	     -0.00000000	     -0.00000000	      0.52412360	      1.38312679	      0.00000000	     -0.00000000	     -1.01127091	      2.23429740	      1.96434129	     -4.14289857	      0.00000000	      0.00000000	      1.00000000	      0.18532993	      1.00000000	      0.17184810	      0.99999999	      0.06180952	      0.01000000	      0.05412395	      0.00000000	      0.00000000
      0.16627659	      0.00000000	      0.00000000	     -0.00000000	     -0.00000000	      0.00000000	      0.00000000	     -0.00000000	     -0.00000000	      0.52450900	      1.38465045	      0.00000000	     -0.00000000	     -1.01064829	      2.23724725	      1.96318669	     -4.14907057	      0.00000000	      0.00000000	      1.00000000	      0.18528633	      1.00000000	      0.17182514	      0.99999999	      0.06179292	      0.01000000	      0.05414562	      0.00000000	      0.00000000
      0.16657676	      0.00000000	      0.00000000	     -0.00000000	     -0.00000000	      0.00000000	      0.00000000	     -0.00000000	     -0.00000000	      0.52492487	      1.38629139	      0.00000000	     -0.00000000	     -1.00997626	      2.24042933	      1.96194028	     -4.15572785	      0.00000000	      0.00000000	      1.00000000	      0.18523927	      1.00000000	      0.17180036	      0.99999999	      0.06177499	      0.01000000	      0.05416907	      0.00000000	      0.00000000
      0.16687692	      0.00000000	      0.00000000	     -0.00000000	     -0.00000000	      0.00000000	      0.00000000	     -0.00000000	     -0.00000000	      0.52534123	      1.38793096	      0.00000000	     -0.00000000	     -1.00930328	      2.24361423	      1.96069188	     -4.16239207	      0.00000000	      0.00000000	      1.00000000	      0.18519213	      1.00000000	      0.17177554	      0.99999999	      0.06175704	      0.01000000	      0.05419264	      0.00000000	      0.00000000
      0.16715209	      0.00000000	      0.00000000	     -0.00000000	     -0.00000000	      0.00000000	      0.00000000	     -0.00000000	     -0.00000000	      0.52572335	      1.38943274	      0.00000000	     -0.00000000	     -1.00868552	      2.24653625	      1.95954569	     -4.16850547	      0.00000000	      0.00000000	      1.00000000	      0.18514885	      1.00000000	      0.17175275	      0.99999999	      0.06174054	      0.01000000	      0.05421434	      0.00000000	      0.00000000
      0.16742725	      0.00000000	      0.00000000	     -0.00000000	     -0.00000000	      0.00000000	      0.00000000	     -0.00000000	     -0.00000000	      0.52610588	      1.39093337	      0.00000000	     -0.00000000	     -1.00806695	      2.24946064	      1.95839782	     -4.17462431	      0.00000000	      0.00000000	      1.00000000	      0.18510551	      1.00000000	      0.17172993	      0.99999999	      0.06172402	      0.01000000	      0.05423613	      0.00000000	      0.00000000
      0.16772822	      0.00000000	      0.00000000	     -0.00000000	     -0.00000000	      0.00000000	      0.00000000	     -0.00000000	     -0.00000000	      0.52652475	      1.39257336	      0.00000000	     -0.00000000	     -1.00738945	      2.25266191	      1.95714039	     -4.18132179	      0.00000000	      0.00000000	      1.00000000	      0.18505803	      1.00000000	      0.17170493	      0.99999999	      0.06170592	      0.01000000	      0.05426007	      0.00000000	      0.00000000
      0.16802919	      0.00000000	      0.00000000	     -0.00000000	     -0.00000000	      0.00000000	      0.00000000	     -0.00000000	     -0.00000000	      0.52694411	      1.39421197	      0.00000000	     -0.00000000	     -1.00671099	      2.25586608	      1.95588094	     -4.18802646	      0.00000000	      0.00000000	      1.00000000	      0.18501048	      1.00000000	      0.17167990	      0.99999999	      0.06168778	      0.01000000	      0.05428412	      0.00000000	      0.00000000
      0.16830204	      0.00000000	      0.00000000	     -0.00000000	     -0.00000000	      0.00000000	      0.00000000	     -0.00000000	     -0.00000000	      0.52732473	      1.39569629	      0.00000000	     -0.00000000	     -1.00609508	      2.25877336	      1.95473741	     -4.19410905	      0.00000000	      0.00000000	      1.00000000	      0.18496730	      1.00000000	      0.17165717	      0.99999999	      0.06167130	      0.01000000	      0.05430603	      0.00000000	      0.00000000
      0.16857489	      0.00000000	      0.00000000	     -0.00000000	     -0.00000000	      0.00000000	      0.00000000	     -0.00000000	     -0.00000000	      0.52770575	      1.39717946	      0.00000000	     -0.00000000	     -1.00547838	      2.26168303	      1.95359221	     -4.20019709	      0.00000000	      0.00000000	      1.00000000	      0.18492406	      1.00000000	      0.17163441	      0.99999999	      0.06165480	      0.01000000	      0.05432802	      0.00000000	      0.00000000
      0.16887604	      0.00000000	      0.00000000	     -0.00000000	     -0.00000000	      0.00000000	      0.00000000	     -0.00000000	     -0.00000000	      0.52812675	      1.39881513	      0.00000000	     -0.00000000	     -1.00479679	      2.26489721	      1.95232632	     -4.20692158	      0.00000000	      0.00000000	      1.00000000	      0.18487627	      1.00000000	      0.17160926	      0.99999999	      0.06163655	      0.01000000	      0.05435240	      0.00000000	      0.00000000
      0.16917718	      0.00000000	      0.00000000	     -0.00000000	     -0.00000000	      0.00000000	      0.00000000	     -0.00000000	     -0.00000000	      0.52854825	      1.40044941	      0.00000000	     -0.00000000	     -1.00411424	      2.26811439	      1.95105839	     -4.21365343	      0.00000000	      0.00000000	      1.00000000	      0.18482840	      1.00000000	      0.17158406	      0.99999999	      0.06161827	      0.01000000	      0.05437690	      0.00000000	      0.00000000
      0.16944940	      0.00000000	      0.00000000	     -0.00000000	     -0.00000000	      0.00000000	      0.00000000	     -0.00000000	     -0.00000000	      0.52892967	      1.40192546	      0.00000000	     -0.00000000	     -1.00349643	      2.27102495	      1.94991055	     -4.21974286	      0.00000000	      0.00000000	      1.00000000	      0.18478506	      1.00000000	      0.17156126	      0.99999999	      0.06160171	      0.01000000	      0.05439913	      0.00000000	      0.00000000
      0.16972161	      0.00000000	      0.00000000	     -0.00000000	     -0.00000000	      0.00000000	      0.00000000	     -0.00000000	     -0.00000000	      0.52931150	      1.40340037	      0.00000000	     -0.00000000	     -1.00287783	      2.27393798	      1.94876104	     -4.22583784	      0.00000000	      0.00000000	      1.00000000	      0.18474166	      1.00000000	      0.17153842	      0.99999999	      0.06158513	      0.01000000	      0.05442146	      0.00000000	      0.00000000
      0.17002270	      0.00000000	      0.00000000	     -0.00000000	     -0.00000000	      0.00000000	      0.00000000	     -0.00000000	     -0.00000000	      0.52973429	      1.40503040	      0.00000000	     -0.00000000	     -1.00219268	      2.27716282	      1.94748767	     -4.23258451	      0.00000000	      0.00000000	      1.00000000	      0.18469358	      1.00000000	      0.17151312	      0.99999999	      0.06156675	      0.01000000	      0.05444627	      0.00000000	      0.00000000
      0.17032379	      0.00000000	      0.00000000	     -0.00000000	     -0.00000000	      0.00000000	      0.00000000	     -0.00000000	     -0.00000000	      0.53015758	      1.40665904	      0.00000000	     -0.00000000	     -1.00150656	      2.28039075	      1.94621226	     -4.23933870	      0.00000000	      0.00000000	      1.00000000	      0.18464542	      1.00000000	      0.17148779	      0.99999999	      0.06154833	      0.01000000	      0.05447118	      0.00000000	      0.00000000
      0.17059688	      0.00000000	      0.00000000	     -0.00000000	     -0.00000000	      0.00000000	      0.00000000	     -0.00000000	     -0.00000000	      0.53054192	      1.40813497	      0.00000000	     -0.00000000	     -1.00088342	      2.28332099	      1.94505373	     -4.24546913	      0.00000000	      0.00000000	      1.00000000	      0.18460168	      1.00000000	      0.17146478	      0.99999999	      0.06153160	      0.01000000	      0.05449388	      0.00000000	      0.00000000
      0.17086996	      0.00000000	      0.00000000	     -0.00000000	     -0.00000000	      0.00000000	      0.00000000	     -0.00000000	     -0.00000000	      0.53092666	      1.40960975	      0.00000000	     -0.00000000	     -1.00025949	      2.28625377	      1.94389353	     -4.25160526	      0.00000000	      0.00000000	      1.00000000	      0.18455788	      1.00000000	      0.17144174	      0.99999999	      0.06151484	      0.01000000	      0.05451667	      0.00000000	      0.00000000
      0.17117099	      0.00000000	      0.00000000	     -0.00000000	     -0.00000000	      0.00000000	      0.00000000	     -0.00000000	     -0.00000000	      0.53135123	      1.41123410	      0.00000000	     -0.00000000	     -0.99957078	      2.28948955	      1.94261266	     -4.25837460	      0.00000000	      0.00000000	      1.00000000	      0.18450952	      1.00000000	      0.17141630	      0.99999999	      0.06149633	      0.01000000	      0.05454190	      0.00000000	      0.00000000
      0.17147201	      0.00000000	      0.00000000	     -0.00000000	     -0.00000000	      0.00000000	      0.00000000	     -0.00000000	     -0.00000000	      0.53177629	      1.41285706	      0.00000000	     -0.00000000	     -0.99888109	      2.29272850	      1.94132976	     -4.26515158	      0.00000000	      0.00000000	      1.00000000	      0.18446108	      1.00000000	      0.17139083	      0.99999999	      0.06147779	      0.01000000	      0.05456725	      0.00000000	      0.00000000
      0.17174688	      0.00000000	      0.00000000	     -0.00000000	     -0.00000000	      0.00000000	      0.00000000	     -0.00000000	     -0.00000000	      0.53216484	      1.41433775	      0.00000000	     -0.00000000	     -0.99825049	      2.29568863	      1.94015656	     -4.27134431	      0.00000000	      0.00000000	      1.00000000	      0.18441679	      1.00000000	      0.17136753	      0.99999999	      0.06146082	      0.01000000	      0.05459049	      0.00000000	      0.00000000
      0.17202174	      0.00000000	      0.00000000	     -0.00000000	     -0.00000000	      0.00000000	      0.00000000	     -0.00000000	     -0.00000000	      0.53255380	      1.41581727	      0.00000000	     -0.00000000	     -0.99761908	      2.29865142	      1.93898166	     -4.27754296	      0.00000000	      0.00000000	      1.00000000	      0.18437243	      1.00000000	      0.17134421	      0.99999999	      0.06144383	      0.01000000	      0.05461382	      0.00000000	      0.00000000
      0.17232273	      0.00000000	      0.00000000	     -0.00000000	     -0.00000000	      0.00000000	      0.00000000	     -0.00000000	     -0.00000000	      0.53298019	      1.41743605	      0.00000000	     -0.00000000	     -0.99692673	      2.30189875	      1.93769316	     -4.28433613	      0.00000000	      0.00000000	      1.00000000	      0.18432378	      1.00000000	      0.17131863	      0.99999999	      0.06142519	      0.01000000	      0.05463948	      0.00000000	      0.00000000
      0.17262372	      0.00000000	      0.00000000	     -0.00000000	     -0.00000000	      0.00000000	      0.00000000	     -0.00000000	     -0.00000000	      0.53340706	      1.41905344	      0.00000000	     -0.00000000	     -0.99623340	      2.30514933	      1.93640261	     -4.29113708	      0.00000000	      0.00000000	      1.00000000	      0.18427506	      1.00000000	      0.17129302	      0.99999999	      0.06140651	      0.01000000	      0.05466526	      0.00000000	      0.00000000
      0.17290080	      0.00000000	      0.00000000	     -0.00000000	     -0.00000000	      0.00000000	      0.00000000	     -0.00000000	     -0.00000000	      0.53380046	      1.42054112	      0.00000000	     -0.00000000	     -0.99559427	      2.30814453	      1.93521274	     -4.29740279	      0.00000000	      0.00000000	      1.00000000	      0.18423014	      1.00000000	      0.17126940	      0.99999999	      0.06138928	      0.01000000	      0.05468909	      0.00000000	      0.00000000
      0.17317788	      0.00000000	      0.00000000	     -0.00000000	     -0.00000000	      0.00000000	      0.00000000	     -0.00000000	     -0.00000000	      0.53419427	      1.42202762	      0.00000000	     -0.00000000	     -0.99495431	      2.31114249	      1.93402114	     -4.30367466	      0.00000000	      0.00000000	      1.00000000	      0.18418515	      1.00000000	      0.17124576	      0.99999999	      0.06137202	      0.01000000	      0.05471302	      0.00000000	      0.00000000
      0.17347881	      0.00000000	      0.00000000	     -0.00000000	     -0.00000000	      0.00000000	      0.00000000	     -0.00000000	     -0.00000000	      0.53462245	      1.42364074	      0.00000000	     -0.00000000	     -0.99425832	      2.31440161	      1.93272500	     -4.31049208	      0.00000000	      0.00000000	      1.00000000	      0.18413622	      1.00000000	      0.17122004	      0.99999999	      0.06135325	      0.01000000	      0.05473912	      0.00000000	      0.00000000
      0.17377975	      0.00000000	      0.00000000	     -0.00000000	     -0.00000000	      0.00000000	      0.00000000	     -0.00000000	     -0.00000000	      0.53505111	      1.42525246	      0.00000000	     -0.00000000	     -0.99356135	      2.31766407	      1.93142680	     -4.31731739	      0.00000000	      0.00000000	      1.00000000	      0.18408720	      1.00000000	      0.17119429	      0.99999999	      0.06133443	      0.01000000	      0.05476533	      0.00000000	      0.00000000
      0.17405921	      0.00000000	      0.00000000	     -0.00000000	     -0.00000000	      0.00000000	      0.00000000	     -0.00000000	     -0.00000000	      0.53544962	      1.42674790	      0.00000000	     -0.00000000	     -0.99291323	      2.32069663	      1.93021939	     -4.32366080	      0.00000000	      0.00000000	      1.00000000	      0.18404162	      1.00000000	      0.17117034	      0.99999999	      0.06131693	      0.01000000	      0.05478978	      0.00000000	      0.00000000
      0.17433867	      0.00000000	      0.00000000	     -0.00000000	     -0.00000000	      0.00000000	      0.00000000	     -0.00000000	     -0.00000000	      0.53584855	      1.42824214	      0.00000000	     -0.00000000	     -0.99226426	      2.32373207	      1.92901022	     -4.33001062	      0.00000000	      0.00000000	      1.00000000	      0.18399597	      1.00000000	      0.17114635	      0.99999999	      0.06129940	      0.01000000	      0.05481432	      0.00000000	      0.00000000
      0.17463951	      0.00000000	      0.00000000	     -0.00000000	     -0.00000000	      0.00000000	      0.00000000	     -0.00000000	     -0.00000000	      0.53627847	      1.42984935	      0.00000000	     -0.00000000	     -0.99156470	      2.32700293	      1.92770654	     -4.33685205	      0.00000000	      0.00000000	      1.00000000	      0.18394675	      1.00000000	      0.17112050	      0.99999999	      0.06128049	      0.01000000	      0.05484086	      0.00000000	      0.00000000
      0.17494035	      0.00000000	      0.00000000	     -0.00000000	     -0.00000000	      0.00000000	      0.00000000	     -0.00000000	     -0.00000000	      0.53670886	      1.43145515	      0.00000000	     -0.00000000	     -0.99086415	      2.33027721	      1.92640081	     -4.34370149	      0.00000000	      0.00000000	      1.00000000	      0.18389746	      1.00000000	      0.17109461	      0.99999999	      0.06126154	      0.01000000	      0.05486750	      0.00000000	      0.00000000
      0.17522221	      0.00000000	      0.00000000	     -0.00000000	     -0.00000000	      0.00000000	      0.00000000	     -0.00000000	     -0.00000000	      0.53711255	      1.43295839	      0.00000000	     -0.00000000	     -0.99020689	      2.33334799	      1.92517557	     -4.35012429	      0.00000000	      0.00000000	      1.00000000	      0.18385120	      1.00000000	      0.17107031	      0.99999999	      0.06124376	      0.01000000	      0.05489258	      0.00000000	      0.00000000
      0.17550408	      0.00000000	      0.00000000	     -0.00000000	     -0.00000000	      0.00000000	      0.00000000	     -0.00000000	     -0.00000000	      0.53751667	      1.43446041	      0.00000000	     -0.00000000	     -0.98954877	      2.33642179	      1.92394852	     -4.35655377	      0.00000000	      0.00000000	      1.00000000	      0.18380488	      1.00000000	      0.17104599	      0.99999999	      0.06122594	      0.01000000	      0.05491776	      0.00000000	      0.00000000
      0.17580477	      0.00000000	      0.00000000	     -0.00000000	     -0.00000000	      0.00000000	      0.00000000	     -0.00000000	     -0.00000000	      0.53794824	      1.43606139	      0.00000000	     -0.00000000	     -0.98884573	      2.33970420	      1.92263750	     -4.36341872	      0.00000000	      0.00000000	      1.00000000	      0.18375538	      1.00000000	      0.17102000	      0.99999999	      0.06120690	      0.01000000	      0.05494473	      0.00000000	      0.00000000
      0.17610547	      0.00000000	      0.00000000	     -0.00000000	     -0.00000000	      0.00000000	      0.00000000	     -0.00000000	     -0.00000000	      0.53838029	      1.43766097	      0.00000000	     -0.00000000	     -0.98814170	      2.34299011	      1.92132441	     -4.37029179	      0.00000000	      0.00000000	      1.00000000	      0.18370581	      1.00000000	      0.17099398	      0.99999999	      0.06118782	      0.01000000	      0.05497181	      0.00000000	      0.00000000
      0.17638969	      0.00000000	      0.00000000	     -0.00000000	     -0.00000000	      0.00000000	      0.00000000	     -0.00000000	     -0.00000000	      0.53878913	      1.43917165	      0.00000000	     -0.00000000	     -0.98747533	      2.34609920	      1.92008135	     -4.37679405	      0.00000000	      0.00000000	      1.00000000	      0.18365888	      1.00000000	      0.17096935	      0.99999999	      0.06116975	      0.01000000	      0.05499752	      0.00000000	      0.00000000
      0.17667392	      0.00000000	      0.00000000	     -0.00000000	     -0.00000000	      0.00000000	      0.00000000	     -0.00000000	     -0.00000000	      0.53919839	      1.44068108	      0.00000000	     -0.00000000	     -0.98680806	      2.34921145	      1.91883643	     -4.38330326	      0.00000000	      0.00000000	      1.00000000	      0.18361188	      1.00000000	      0.17094468	      0.99999999	      0.06115166	      0.01000000	      0.05502334	      0.00000000	      0.00000000
      0.17697441	      0.00000000	      0.00000000	     -0.00000000	     -0.00000000	      0.00000000	      0.00000000	     -0.00000000	     -0.00000000	      0.53963154	      1.44227553	      0.00000000	     -0.00000000	     -0.98610165	      2.35250521	      1.91751824	     -4.39019123	      0.00000000	      0.00000000	      1.00000000	      0.18356212	      1.00000000	      0.17091857	      0.99999999	      0.06113249	      0.01000000	      0.05505074	      0.00000000	      0.00000000
      0.17727490	      0.00000000	      0.00000000	     -0.00000000	     -0.00000000	      0.00000000	      0.00000000	     -0.00000000	     -0.00000000	      0.54006517	      1.44386858	      0.00000000	     -0.00000000	     -0.98539424	      2.35580257	      1.91619799	     -4.39708743	      0.00000000	      0.00000000	      1.00000000	      0.18351228	      1.00000000	      0.17089242	      0.99999999	      0.06111328	      0.01000000	      0.05507827	      0.00000000	      0.00000000
      0.17756139	      0.00000000	      0.00000000	     -0.00000000	     -0.00000000	      0.00000000	      0.00000000	     -0.00000000	     -0.00000000	      0.54047905	      1.44538609	      0.00000000	     -0.00000000	     -0.98471888	      2.35894954	      1.91493732	     -4.40366813	      0.00000000	      0.00000000	      1.00000000	      0.18346468	      1.00000000	      0.17086745	      0.99999999	      0.06109493	      0.01000000	      0.05510462	      0.00000000	      0.00000000
      0.17784788	      0.00000000	      0.00000000	     -0.00000000	     -0.00000000	      0.00000000	      0.00000000	     -0.00000000	     -0.00000000	      0.54089335	      1.44690232	      0.00000000	     -0.00000000	     -0.98404261	      2.36209981	      1.91367477	     -4.41025607	      0.00000000	      0.00000000	      1.00000000	      0.18341702	      1.00000000	      0.17084245	      0.99999999	      0.06107656	      0.01000000	      0.05513108	      0.00000000	      0.00000000
      0.17814813	      0.00000000	      0.00000000	     -0.00000000	     -0.00000000	      0.00000000	      0.00000000	     -0.00000000	     -0.00000000	      0.54132802	      1.44848998	      0.00000000	     -0.00000000	     -0.98333290	      2.36540483	      1.91234957	     -4.41716674	      0.00000000	      0.00000000	      1.00000000	      0.18336699	      1.00000000	      0.17081622	      0.99999999	      0.06105726	      0.01000000	      0.05515892	      0.00000000	      0.00000000
      0.17844837	      0.00000000	      0.00000000	     -0.00000000	     -0.00000000	      0.00000000	      0.00000000	     -0.00000000	     -0.00000000	      0.54176316	      1.45007625	      0.00000000	     -0.00000000	     -0.98262220	      2.36871354	      1.91102229	     -4.42408577	      0.00000000	      0.00000000	      1.00000000	      0.18331688	      1.00000000	      0.17078994	      0.99999999	      0.06103792	      0.01000000	      0.05518688	      0.00000000	      0.00000000
      0.17873700	      0.00000000	      0.00000000	     -0.00000000	     -0.00000000	      0.00000000	      0.00000000	     -0.00000000	     -0.00000000	      0.54218190	      1.45159977	      0.00000000	     -0.00000000	     -0.98193808	      2.37189755	      1.90974444	     -4.43074303	      0.00000000	      0.00000000	      1.00000000	      0.18326864	      1.00000000	      0.17076465	      0.99999999	      0.06101930	      0.01000000	      0.05521387	      0.00000000	      0.00000000
      0.17902562	      0.00000000	      0.00000000	     -0.00000000	     -0.00000000	      0.00000000	      0.00000000	     -0.00000000	     -0.00000000	      0.54260109	      1.45312201	      0.00000000	     -0.00000000	     -0.98125303	      2.37508499	      1.90846467	     -4.43740781	      0.00000000	      0.00000000	      1.00000000	      0.18322033	      1.00000000	      0.17073933	      0.99999999	      0.06100065	      0.01000000	      0.05524097	      0.00000000	      0.00000000
      0.17932559	      0.00000000	      0.00000000	     -0.00000000	     -0.00000000	      0.00000000	      0.00000000	     -0.00000000	     -0.00000000	      0.54303722	      1.45470272	      0.00000000	     -0.00000000	     -0.98054008	      2.37840135	      1.90713253	     -4.44434125	      0.00000000	      0.00000000	      1.00000000	      0.18317004	      1.00000000	      0.17071297	      0.99999999	      0.06098123	      0.01000000	      0.05526925	      0.00000000	      0.00000000
      0.17962556	      0.00000000	      0.00000000	     -0.00000000	     -0.00000000	      0.00000000	      0.00000000	     -0.00000000	     -0.00000000	      0.54347383	      1.45628203	      0.00000000	     -0.00000000	     -0.97982612	      2.38172150	      1.90579830	     -4.45128316	      0.00000000	      0.00000000	      1.00000000	      0.18311967	      1.00000000	      0.17068658	      0.99999999	      0.06096177	      0.01000000	      0.05529765	      0.00000000	      0.00000000
      0.17991615	      0.00000000	      0.00000000	     -0.00000000	     -0.00000000	      0.00000000	      0.00000000	     -0.00000000	     -0.00000000	      0.54389723	      1.45781060	      0.00000000	     -0.00000000	     -0.97913355	      2.38494131	      1.90450383	     -4.45801432	      0.00000000	      0.00000000	      1.00000000	      0.18307080	      1.00000000	      0.17066097	      0.99999999	      0.06094288	      0.01000000	      0.05532527	      0.00000000	      0.00000000
      0.18020674	      0.00000000	      0.00000000	     -0.00000000	     -0.00000000	      0.00000000	      0.00000000	     -0.00000000	     -0.00000000	      0.54432108	      1.45933787	      0.00000000	     -0.00000000	     -0.97844004	      2.38816471	      1.90320739	     -4.46475329	      0.00000000	      0.00000000	      1.00000000	      0.18302186	      1.00000000	      0.17063534	      0.99999999	      0.06092396	      0.01000000	      0.05535301	      0.00000000	      0.00000000
      0.18050644	      0.00000000	      0.00000000	     -0.00000000	     -0.00000000	      0.00000000	      0.00000000	     -0.00000000	     -0.00000000	      0.54475867	      1.46091158	      0.00000000	     -0.00000000	     -0.97772383	      2.39149276	      1.90186830	     -4.47171010	      0.00000000	      0.00000000	      1.00000000	      0.18297131	      1.00000000	      0.17060886	      0.99999999	      0.06090441	      0.01000000	      0.05538173	      0.00000000	      0.00000000
      0.18080613	      0.00000000	      0.00000000	     -0.00000000	     -0.00000000	      0.00000000	      0.00000000	     -0.00000000	     -0.00000000	      0.54519673	      1.46248390	      0.00000000	     -0.00000000	     -0.97700662	      2.39482468	      1.90052712	     -4.47867552	      0.00000000	      0.00000000	      1.00000000	      0.18292067	      1.00000000	      0.17058235	      0.99999999	      0.06088482	      0.01000000	      0.05541057	      0.00000000	      0.00000000
      0.18109849	      0.00000000	      0.00000000	     -0.00000000	     -0.00000000	      0.00000000	      0.00000000	     -0.00000000	     -0.00000000	      0.54562453	      1.46401642	      0.00000000	     -0.00000000	     -0.97630598	      2.39807878	      1.89921672	     -4.48547726	      0.00000000	      0.00000000	      1.00000000	      0.18287120	      1.00000000	      0.17055645	      0.99999999	      0.06086567	      0.01000000	      0.05543883	      0.00000000	      0.00000000
      0.18139086	      0.00000000	      0.00000000	     -0.00000000	     -0.00000000	      0.00000000	      0.00000000	     -0.00000000	     -0.00000000	      0.54605278	      1.46554761	      0.00000000	     -0.00000000	     -0.97560439	      2.40133660	      1.89790433	     -4.49228708	      0.00000000	      0.00000000	      1.00000000	      0.18282166	      1.00000000	      0.17053052	      0.99999999	      0.06084649	      0.01000000	      0.05546720	      0.00000000	      0.00000000
      0.18169029	      0.00000000	      0.00000000	     -0.00000000	     -0.00000000	      0.00000000	      0.00000000	     -0.00000000	     -0.00000000	      0.54649185	      1.46711444	      0.00000000	     -0.00000000	     -0.97488485	      2.40467701	      1.89655813	     -4.49926857	      0.00000000	      0.00000000	      1.00000000	      0.18277084	      1.00000000	      0.17050392	      0.99999999	      0.06082681	      0.01000000	      0.05549637	      0.00000000	      0.00000000
      0.18198973	      0.00000000	      0.00000000	     -0.00000000	     -0.00000000	      0.00000000	      0.00000000	     -0.00000000	     -0.00000000	      0.54693140	      1.46867988	      0.00000000	     -0.00000000	     -0.97416430	      2.40802138	      1.89520984	     -4.50625880	      0.00000000	      0.00000000	      1.00000000	      0.18271994	      1.00000000	      0.17047729	      0.99999999	      0.06080709	      0.01000000	      0.05552566	      0.00000000	      0.00000000
      0.18228366	      0.00000000	      0.00000000	     -0.00000000	     -0.00000000	      0.00000000	      0.00000000	     -0.00000000	     -0.00000000	      0.54736331	      1.47021515	      0.00000000	     -0.00000000	     -0.97345603	      2.41130800	      1.89388432	     -4.51312733	      0.00000000	      0.00000000	      1.00000000	      0.18266989	      1.00000000	      0.17045111	      0.99999999	      0.06078770	      0.01000000	      0.05555453	      0.00000000	      0.00000000
      0.18257758	      0.00000000	      0.00000000	     -0.00000000	     -0.00000000	      0.00000000	      0.00000000	     -0.00000000	     -0.00000000	      0.54779567	      1.47174908	      0.00000000	     -0.00000000	     -0.97274680	      2.41459849	      1.89255677	     -4.52000422	      0.00000000	      0.00000000	      1.00000000	      0.18261978	      1.00000000	      0.17042489	      1.00000000	      0.06076827	      0.01000000	      0.05558352	      0.00000000	      0.00000000
      0.18287682	      0.00000000	      0.00000000	     -0.00000000	     -0.00000000	      0.00000000	      0.00000000	     -0.00000000	     -0.00000000	      0.54823630	      1.47330931	      0.00000000	     -0.00000000	     -0.97202377	      2.41795228	      1.89120319	     -4.52701242	      0.00000000	      0.00000000	      1.00000000	      0.18256868	      1.00000000	      0.17039817	      1.00000000	      0.06074846	      0.01000000	      0.05561315	      0.00000000	      0.00000000
      0.18317605	      0.00000000	      0.00000000	     -0.00000000	     -0.00000000	      0.00000000	      0.00000000	     -0.00000000	     -0.00000000	      0.54867740	      1.47486814	      0.00000000	     -0.00000000	     -0.97129973	      2.42131012	      1.88984750	     -4.53402951	      0.00000000	      0.00000000	      1.00000000	      0.18251749	      1.00000000	      0.17037141	      1.00000000	      0.06072861	      0.01000000	      0.05564291	      0.00000000	      0.00000000
      0.18347133	      0.00000000	      0.00000000	     -0.00000000	     -0.00000000	      0.00000000	      0.00000000	     -0.00000000	     -0.00000000	      0.54911311	      1.47640496	      0.00000000	     -0.00000000	     -0.97058429	      2.42462743	      1.88850770	     -4.54096087	      0.00000000	      0.00000000	      1.00000000	      0.18246691	      1.00000000	      0.17034498	      1.00000000	      0.06070898	      0.01000000	      0.05567239	      0.00000000	      0.00000000
      0.18376660	      0.00000000	      0.00000000	     -0.00000000	     -0.00000000	      0.00000000	      0.00000000	     -0.00000000	     -0.00000000	      0.54954928	      1.47794042	      0.00000000	     -0.00000000	     -0.96986788	      2.42794874	      1.88716585	     -4.54790086	      0.00000000	      0.00000000	      1.00000000	      0.18241625	      1.00000000	      0.17031850	      1.00000000	      0.06068932	      0.01000000	      0.05570198	      0.00000000	      0.00000000
      0.18406187	      0.00000000	      0.00000000	     -0.00000000	     -0.00000000	      0.00000000	      0.00000000	     -0.00000000	     -0.00000000	      0.54998590	      1.47947451	      0.00000000	     -0.00000000	     -0.96915048	      2.43127399	      1.88582195	     -4.55484815	      0.00000000	      0.00000000	      1.00000000	      0.18236552	      1.00000000	      0.17029199	      1.00000000	      0.06066962	      0.01000000	      0.05573170	      0.00000000	      0.00000000
      0.18435714	      0.00000000	      0.00000000	     -0.00000000	     -0.00000000	      0.00000000	      0.00000000	     -0.00000000	     -0.00000000	      0.55042298	      1.48100725	      0.00000000	     -0.00000000	     -0.96843210	      2.43460328	      1.88447600	     -4.56180411	      0.00000000	      0.00000000	      1.00000000	      0.18231470	      1.00000000	      0.17026545	      1.00000000	      0.06064988	      0.01000000	      0.05576154	      0.00000000	      0.00000000
      0.18465242	      0.00000000	      0.00000000	     -0.00000000	     -0.00000000	      0.00000000	      0.00000000	     -0.00000000	     -0.00000000	      0.55086051	      1.48253861	      0.00000000	     -0.00000000	     -0.96771273	      2.43793657	      1.88312800	     -4.56876753	      0.00000000	      0.00000000	      1.00000000	      0.18226381	      1.00000000	      0.17023887	      1.00000000	      0.06063011	      0.01000000	      0.05579150	      0.00000000	      0.00000000
      0.18494769	      0.00000000	      0.00000000	     -0.00000000	     -0.00000000	      0.00000000	      0.00000000	     -0.00000000	     -0.00000000	      0.55129849	      1.48406861	      0.00000000	     -0.00000000	     -0.96699238	      2.44127395	      1.88177793	     -4.57573964	      0.00000000	      0.00000000	      1.00000000	      0.18221284	      1.00000000	      0.17021226	      1.00000000	      0.06061030	      0.01000000	      0.05582157	      0.00000000	      0.00000000
      0.18524296	      0.00000000	      0.00000000	     -0.00000000	     -0.00000000	      0.00000000	      0.00000000	     -0.00000000	     -0.00000000	      0.55173692	      1.48559725	      0.00000000	     -0.00000000	     -0.96627105	      2.44461538	      1.88042581	     -4.58271940	      0.00000000	      0.00000000	      1.00000000	      0.18216179	      1.00000000	      0.17018561	      1.00000000	      0.06059045	      0.01000000	      0.05585177	      0.00000000	      0.00000000
      0.18553824	      0.00000000	      0.00000000	     -0.00000000	     -0.00000000	      0.00000000	      0.00000000	     -0.00000000	     -0.00000000	      0.55217580	      1.48712452	      0.00000000	     -0.00000000	     -0.96554872	      2.44796096	      1.87907162	     -4.58970786	      0.00000000	      0.00000000	      1.00000000	      0.18211067	      1.00000000	      0.17015892	      1.00000000	      0.06057057	      0.01000000	      0.05588209	      0.00000000	      0.00000000
      0.18583351	      0.00000000	      0.00000000	     -0.00000000	     -0.00000000	      0.00000000	      0.00000000	     -0.00000000	     -0.00000000	      0.55261513	      1.48865042	      0.00000000	     -0.00000000	     -0.96482541	      2.45131065	      1.87771537	     -4.59670414	      0.00000000	      0.00000000	      1.00000000	      0.18205946	      1.00000000	      0.17013220	      1.00000000	      0.06055064	      0.01000000	      0.05591253	      0.00000000	      0.00000000
      0.18612878	      0.00000000	      0.00000000	     -0.00000000	     -0.00000000	      0.00000000	      0.00000000	     -0.00000000	     -0.00000000	      0.55305492	      1.49017496	      0.00000000	     -0.00000000	     -0.96410111	      2.45466454	      1.87635706	     -4.60370917	      0.00000000	      0.00000000	      1.00000000	      0.18200818	      1.00000000	      0.17010545	      1.00000000	      0.06053069	      0.01000000	      0.05594310	      0.00000000	      0.00000000
      0.18642406	      0.00000000	      0.00000000	     -0.00000000	     -0.00000000	      0.00000000	      0.00000000	     -0.00000000	     -0.00000000	      0.55349515	      1.49169814	      0.00000000	     -0.00000000	     -0.96337582	      2.45802259	      1.87499667	     -4.61072218	      0.00000000	      0.00000000	      1.00000000	      0.18195682	      1.00000000	      0.17007866	      1.00000000	      0.06051069	      0.01000000	      0.05597378	      0.00000000	      0.00000000
      0.18671933	      0.00000000	      0.00000000	     -0.00000000	     -0.00000000	      0.00000000	      0.00000000	     -0.00000000	     -0.00000000	      0.55393583	      1.49321995	      0.00000000	     -0.00000000	     -0.96264953	      2.46138489	      1.87363421	     -4.61774397	      0.00000000	      0.00000000	      1.00000000	      0.18190537	      1.00000000	      0.17005184	      1.00000000	      0.06049066	      0.01000000	      0.05600459	      0.00000000	      0.00000000
      0.18701460	      0.00000000	      0.00000000	     -0.00000000	     -0.00000000	      0.00000000	      0.00000000	     -0.00000000	     -0.00000000	      0.55437697	      1.49474039	      0.00000000	     -0.00000000	     -0.96192226	      2.46475141	      1.87226968	     -4.62477391	      0.00000000	      0.00000000	      1.00000000	      0.18185385	      1.00000000	      0.17002499	      1.00000000	      0.06047059	      0.01000000	      0.05603552	      0.00000000	      0.00000000
      0.18730988	      0.00000000	      0.00000000	     -0.00000000	     -0.00000000	      0.00000000	      0.00000000	     -0.00000000	     -0.00000000	      0.55481855	      1.49625947	      0.00000000	     -0.00000000	     -0.96119398	      2.46812224	      1.87090307	     -4.63181269	      0.00000000	      0.00000000	      1.00000000	      0.18180226	      1.00000000	      0.16999809	      1.00000000	      0.06045048	      0.01000000	      0.05606657	      0.00000000	      0.00000000
      0.18760515	      0.00000000	      0.00000000	     -0.00000000	     -0.00000000	      0.00000000	      0.00000000	     -0.00000000	     -0.00000000	      0.55526058	      1.49777718	      0.00000000	     -0.00000000	     -0.96046471	      2.47149735	      1.86953438	     -4.63885976	      0.00000000	      0.00000000	      1.00000000	      0.18175058	      1.00000000	      0.16997117	      1.00000000	      0.06043034	      0.01000000	      0.05609775	      0.00000000	      0.00000000
      0.18790042	      0.00000000	      0.00000000	     -0.00000000	     -0.00000000	      0.00000000	      0.00000000	     -0.00000000	     -0.00000000	      0.55570305	      1.49929353	      0.00000000	     -0.00000000	     -0.95973445	      2.47487681	      1.86816360	     -4.64591574	      0.00000000	      0.00000000	      1.00000000	      0.18169882	      1.00000000	      0.16994421	      1.00000000	      0.06041016	      0.01000000	      0.05612905	      0.00000000	      0.00000000
      0.18819570	      0.00000000	      0.00000000	     -0.00000000	     -0.00000000	      0.00000000	      0.00000000	     -0.00000000	     -0.00000000	      0.55614598	      1.50080851	      0.00000000	     -0.00000000	     -0.95900319	      2.47826062	      1.86679075	     -4.65298017	      0.00000000	      0.00000000	      1.00000000	      0.18164698	      1.00000000	      0.16991721	      1.00000000	      0.06038994	      0.01000000	      0.05616047	      0.00000000	      0.00000000
      0.18849097	      0.00000000	      0.00000000	     -0.00000000	     -0.00000000	      0.00000000	      0.00000000	     -0.00000000	     -0.00000000	      0.55658935	      1.50232212	      0.00000000	     -0.00000000	     -0.95827092	      2.48164883	      1.86541580	     -4.66005356	      0.00000000	      0.00000000	      1.00000000	      0.18159506	      1.00000000	      0.16989018	      1.00000000	      0.06036968	      0.01000000	      0.05619202	      0.00000000	      0.00000000
      0.18878624	      0.00000000	      0.00000000	     -0.00000000	     -0.00000000	      0.00000000	      0.00000000	     -0.00000000	     -0.00000000	      0.55703317	      1.50383438	      0.00000000	     -0.00000000	     -0.95753766	      2.48504146	      1.86403877	     -4.66713555	      0.00000000	      0.00000000	      1.00000000	      0.18154307	      1.00000000	      0.16986312	      1.00000000	      0.06034939	      0.01000000	      0.05622369	      0.00000000	      0.00000000
      0.18908151	      0.00000000	      0.00000000	     -0.00000000	     -0.00000000	      0.00000000	      0.00000000	     -0.00000000	     -0.00000000	      0.55747743	      1.50534527	      0.00000000	     -0.00000000	     -0.95680339	      2.48843855	      1.86265964	     -4.67422658	      0.00000000	      0.00000000	      1.00000000	      0.18149099	      1.00000000	      0.16983602	      1.00000000	      0.06032905	      0.01000000	      0.05625549	      0.00000000	      0.00000000
      0.18937679	      0.00000000	      0.00000000	     -0.00000000	     -0.00000000	      0.00000000	      0.00000000	     -0.00000000	     -0.00000000	      0.55792215	      1.50685479	      0.00000000	     -0.00000000	     -0.95606812	      2.49184011	      1.86127842	     -4.68132636	      0.00000000	      0.00000000	      1.00000000	      0.18143883	      1.00000000	      0.16980889	      1.00000000	      0.06030868	      0.01000000	      0.05628741	      0.00000000	      0.00000000
      0.18967206	      0.00000000	      0.00000000	     -0.00000000	     -0.00000000	      0.00000000	      0.00000000	     -0.00000000	     -0.00000000	      0.55836730	      1.50836295	      0.00000000	     -0.00000000	     -0.95533184	      2.49524618	      1.85989510	     -4.68843525	      0.00000000	      0.00000000	      1.00000000	      0.18138660	      1.00000000	      0.16978172	      1.00000000	      0.06028827	      0.01000000	      0.05631946	      0.00000000	      0.00000000
      0.18996733	      0.00000000	      0.00000000	     -0.00000000	     -0.00000000	      0.00000000	      0.00000000	     -0.00000000	     -0.00000000	      0.55881290	      1.50986975	      0.00000000	     -0.00000000	     -0.95459456	      2.49865680	      1.85850968	     -4.69555305	      0.00000000	      0.00000000	      1.00000000	      0.18133428	      1.00000000	      0.16975452	      1.00000000	      0.06026783	      0.01000000	      0.05635164	      0.00000000	      0.00000000
      0.19026261	      0.00000000	      0.00000000	     -0.00000000	     -0.00000000	      0.00000000	      0.00000000	     -0.00000000	     -0.00000000	      0.55925895	      1.51137519	      0.00000000	     -0.00000000	     -0.95385627	      2.50207199	      1.85712216	     -4.70268005	      0.00000000	      0.00000000	      1.00000000	      0.18128188	      1.00000000	      0.16972729	      1.00000000	      0.06024735	      0.01000000	      0.05638394	      0.00000000	      0.00000000
      0.19055788	      0.00000000	      0.00000000	     -0.00000000	     -0.00000000	      0.00000000	      0.00000000	     -0.00000000	     -0.00000000	      0.55970544	      1.51287927	      0.00000000	     -0.00000000	     -0.95311697	      2.50549178	      1.85573253	     -4.70981608	      0.00000000	      0.00000000	      1.00000000	      0.18122940	      1.00000000	      0.16970002	      1.00000000	      0.06022682	      0.01000000	      0.05641636	      0.00000000	      0.00000000
      0.19085315	      0.00000000	      0.00000000	     -0.00000000	     -0.00000000	      0.00000000	      0.00000000	     -0.00000000	     -0.00000000	      0.56015237	      1.51438198	      0.00000000	     -0.00000000	     -0.95237666	      2.50891621	      1.85434079	     -4.71696142	      0.00000000	      0.00000000	      1.00000000	      0.18117683	      1.00000000	      0.16967272	      1.00000000	      0.06020626	      0.01000000	      0.05644892	      0.00000000	      0.00000000
      0.19114843	      0.00000000	      0.00000000	     -0.00000000	     -0.00000000	      0.00000000	      0.00000000	     -0.00000000	     -0.00000000	      0.56059975	      1.51588334	      0.00000000	     -0.00000000	     -0.95163534	      2.51234530	      1.85294694	     -4.72411593	      0.00000000	      0.00000000	      1.00000000	      0.18112419	      1.00000000	      0.16964538	      1.00000000	      0.06018567	      0.01000000	      0.05648160	      0.00000000	      0.00000000
      0.19144370	      0.00000000	      0.00000000	     -0.00000000	     -0.00000000	      0.00000000	      0.00000000	     -0.00000000	     -0.00000000	      0.56104757	      1.51738334	      0.00000000	     -0.00000000	     -0.95089300	      2.51577909	      1.85155098	     -4.73127985	      0.00000000	      0.00000000	      1.00000000	      0.18107147	      1.00000000	      0.16961801	      1.00000000	      0.06016503	      0.01000000	      0.05651441	      0.00000000	      0.00000000
      0.19173897	      0.00000000	      0.00000000	     -0.00000000	     -0.00000000	      0.00000000	      0.00000000	     -0.00000000	     -0.00000000	      0.56149584	      1.51888198	      0.00000000	     -0.00000000	     -0.95014965	      2.51921761	      1.85015290	     -4.73845309	      0.00000000	      0.00000000	      1.00000000	      0.18101866	      1.00000000	      0.16959060	      1.00000000	      0.06014435	      0.01000000	      0.05654735	      0.00000000	      0.00000000
      0.19203425	      0.00000000	      0.00000000	     -0.00000000	     -0.00000000	      0.00000000	      0.00000000	     -0.00000000	     -0.00000000	      0.56194454	      1.52037927	      0.00000000	     -0.00000000	     -0.94940529	      2.52266090	      1.84875270	     -4.74563584	      0.00000000	      0.00000000	      1.00000000	      0.18096577	      1.00000000	      0.16956317	      1.00000000	      0.06012364	      0.01000000	      0.05658042	      0.00000000	      0.00000000
      0.19232952	      0.00000000	      0.00000000	     -0.00000000	     -0.00000000	      0.00000000	      0.00000000	     -0.00000000	     -0.00000000	      0.56239369	      1.52187520	      0.00000000	     -0.00000000	     -0.94865990	      2.52610899	      1.84735038	     -4.75282805	      0.00000000	      0.00000000	      1.00000000	      0.18091280	      1.00000000	      0.16953569	      1.00000000	      0.06010289	      0.01000000	      0.05661361	      0.00000000	      0.00000000
      0.19262479	      0.00000000	      0.00000000	     -0.00000000	     -0.00000000	      0.00000000	      0.00000000	     -0.00000000	     -0.00000000	      0.56284328	      1.52336978	      0.00000000	     -0.00000000	     -0.94791350	      2.52956190	      1.84594594	     -4.76002988	      0.00000000	      0.00000000	      1.00000000	      0.18085974	      1.00000000	      0.16950819	      1.00000000	      0.06008210	      0.01000000	      0.05664694	      0.00000000	      0.00000000
      0.19292007	      0.00000000	      0.00000000	     -0.00000000	     -0.00000000	      0.00000000	      0.00000000	     -0.00000000	     -0.00000000	      0.56329331	      1.52486300	      0.00000000	     -0.00000000	     -0.94716608	      2.53301968	      1.84453936	     -4.76724132	      0.00000000	      0.00000000	      1.00000000	      0.18080660	      1.00000000	      0.16948065	      1.00000000	      0.06006127	      0.01000000	      0.05668039	      0.00000000	      0.00000000
      0.19321534	      0.00000000	      0.00000000	     -0.00000000	     -0.00000000	      0.00000000	      0.00000000	     -0.00000000	     -0.00000000	      0.56374378	      1.52635488	     -0.00000000	     -0.00000000	     -0.94641764	      2.53648236	      1.84313066	     -4.77446249	      0.00000000	      0.00000000	      1.00000000	      0.18075338	      1.00000000	      0.16945307	      1.00000000	      0.06004040	      0.01000000	      0.05671397	      0.00000000	      0.00000000
      0.19351061	      0.00000000	      0.00000000	     -0.00000000	     -0.00000000	      0.00000000	      0.00000000	     -0.00000000	     -0.00000000	      0.56419470	      1.52784541	     -0.00000000	     -0.00000000	     -0.94566817	      2.53994997	      1.84171982	     -4.78169341	      0.00000000	      0.00000000	      1.00000000	      0.18070008	      1.00000000	      0.16942547	      1.00000000	      0.06001950	      0.01000000	      0.05674769	      0.00000000	      0.00000000
      0.19380588	      0.00000000	      0.00000000	     -0.00000000	     -0.00000000	      0.00000000	      0.00000000	     -0.00000000	     -0.00000000	      0.56464605	      1.52933459	     -0.00000000	     -0.00000000	     -0.94491768	      2.54342255	      1.84030685	     -4.78893420	      0.00000000	      0.00000000	      1.00000000	      0.18064669	      1.00000000	      0.16939782	      1.00000000	      0.05999855	      0.01000000	      0.05678153	      0.00000000	      0.00000000
      0.19410116	      0.00000000	      0.00000000	     -0.00000000	     -0.00000000	      0.00000000	      0.00000000	     -0.00000000	     -0.00000000	      0.56509784	      1.53082243	     -0.00000000	     -0.00000000	     -0.94416616	      2.54690014	      1.83889173	     -4.79618487	      0.00000000	      0.00000000	      1.00000000	      0.18059322	      1.00000000	      0.16937015	      1.00000000	      0.05997757	      0.01000000	      0.05681550	      0.00000000	      0.00000000
      0.19439643	      0.00000000	      0.00000000	     -0.00000000	     -0.00000000	      0.00000000	      0.00000000	     -0.00000000	     -0.00000000	      0.56555007	      1.53230892	     -0.00000000	     -0.00000000	     -0.94341362	      2.55038276	      1.83747448	     -4.80344553	      0.00000000	      0.00000000	      1.00000000	      0.18053966	      1.00000000	      0.16934244	      1.00000000	      0.05995655	      0.01000000	      0.05684961	      0.00000000	      0.00000000
      0.19469170	      0.00000000	      0.00000000	     -0.00000000	     -0.00000000	      0.00000000	      0.00000000	     -0.00000000	     -0.00000000	      0.56600274	      1.53379408	     -0.00000000	     -0.00000000	     -0.94266004	      2.55387046	      1.83605507	     -4.81071622	      0.00000000	      0.00000000	      1.00000000	      0.18048602	      1.00000000	      0.16931470	      1.00000000	      0.05993548	      0.01000000	      0.05688385	      0.00000000	      0.00000000
      0.19498698	      0.00000000	      0.00000000	     -0.00000000	     -0.00000000	      0.00000000	      0.00000000	     -0.00000000	     -0.00000000	      0.56645584	      1.53527790	     -0.00000000	     -0.00000000	     -0.94190544	      2.55736327	      1.83463352	     -4.81799704	      0.00000000	      0.00000000	      1.00000000	      0.18043230	      1.00000000	      0.16928692	      1.00000000	      0.05991438	      0.01000000	      0.05691821	      0.00000000	      0.00000000
      0.19528225	      0.00000000	      0.00000000	     -0.00000000	     -0.00000000	      0.00000000	      0.00000000	     -0.00000000	     -0.00000000	      0.56690939	      1.53676038	     -0.00000000	     -0.00000000	     -0.94114980	      2.56086123	      1.83320982	     -4.82528803	      0.00000000	      0.00000000	      1.00000000	      0.18037849	      1.00000000	      0.16925912	      1.00000000	      0.05989324	      0.01000000	      0.05695272	      0.00000000	      0.00000000
      0.19557752	      0.00000000	      0.00000000	     -0.00000000	     -0.00000000	      0.00000000	      0.00000000	     -0.00000000	     -0.00000000	      0.56736337	      1.53824152	     -0.00000000	     -0.00000000	     -0.94039313	      2.56436438	      1.83178397	     -4.83258929	      0.00000000	      0.00000000	      1.00000000	      0.18032459	      1.00000000	      0.16923127	      1.00000000	      0.05987206	      0.01000000	      0.05698735	      0.00000000	      0.00000000
      0.19587280	      0.00000000	      0.00000000	     -0.00000000	     -0.00000000	      0.00000000	      0.00000000	     -0.00000000	     -0.00000000	      0.56781779	      1.53972134	     -0.00000000	     -0.00000000	     -0.93963542	      2.56787275	      1.83035595	     -4.83990086	      0.00000000	      0.00000000	      1.00000000	      0.18027061	      1.00000000	      0.16920340	      1.00000000	      0.05985085	      0.01000000	      0.05702211	      0.00000000	      0.00000000
      0.19616807	      0.00000000	      0.00000000	     -0.00000000	     -0.00000000	      0.00000000	      0.00000000	     -0.00000000	     -0.00000000	      0.56827265	      1.54119983	     -0.00000000	     -0.00000000	     -0.93887668	      2.57138638	      1.82892578	     -4.84722284	      0.00000000	      0.00000000	      1.00000000	      0.18021655	      1.00000000	      0.16917549	      1.00000000	      0.05982959	      0.01000000	      0.05705701	      0.00000000	      0.00000000
      0.19646334	      0.00000000	      0.00000000	     -0.00000000	     -0.00000000	      0.00000000	      0.00000000	     -0.00000000	     -0.00000000	      0.56872794	      1.54267700	     -0.00000000	     -0.00000000	     -0.93811690	      2.57490531	      1.82749344	     -4.85455528	      0.00000000	      0.00000000	      1.00000000	      0.18016239	      1.00000000	      0.16914755	      1.00000000	      0.05980829	      0.01000000	      0.05709204	      0.00000000	      0.00000000
      0.19675862	      0.00000000	      0.00000000	     -0.00000000	     -0.00000000	      0.00000000	      0.00000000	     -0.00000000	     -0.00000000	      0.56918367	      1.54415284	     -0.00000000	     -0.00000000	     -0.93735608	      2.57842958	      1.82605894	     -4.86189827	      0.00000000	      0.00000000	      1.00000000	      0.18010816	      1.00000000	      0.16911957	      1.00000000	      0.05978695	      0.01000000	      0.05712721	      0.00000000	      0.00000000
      0.19705389	      0.00000000	      0.00000000	     -0.00000000	     -0.00000000	      0.00000000	      0.00000000	     -0.00000000	     -0.00000000	      0.56963984	      1.54562736	     -0.00000000	     -0.00000000	     -0.93659422	      2.58195923	      1.82462226	     -4.86925187	      0.00000000	      0.00000000	      1.00000000	      0.18005383	      1.00000000	      0.16909156	      1.00000000	      0.05976558	      0.01000000	      0.05716251	      0.00000000	      0.00000000
      0.19734916	      0.00000000	      0.00000000	     -0.00000000	     -0.00000000	      0.00000000	      0.00000000	     -0.00000000	     -0.00000000	      0.57009644	      1.54710057	     -0.00000000	     -0.00000000	     -0.93583131	      2.58549429	      1.82318342	     -4.87661618	      0.00000000	      0.00000000	      1.00000000	      0.17999942	      1.00000000	      0.16906352	      1.00000000	      0.05974416	      0.01000000	      0.05719794	      0.00000000	      0.00000000
      0.19764444	      0.00000000	      0.00000000	     -0.00000000	     -0.00000000	      0.00000000	      0.00000000	     -0.00000000	     -0.00000000	      0.57055347	      1.54857246	     -0.00000000	     -0.00000000	     -0.93506736	      2.58903480	      1.82174240	     -4.88399124	      0.00000000	      0.00000000	      1.00000000	      0.17994492	      1.00000000	      0.16903545	      1.00000000	      0.05972270	      0.01000000	      0.05723351	      0.00000000	      0.00000000
      0.19793971	      0.00000000	      0.00000000	     -0.00000000	     -0.00000000	      0.00000000	      0.00000000	     -0.00000000	     -0.00000000	      0.57101094	      1.55004305	     -0.00000000	     -0.00000000	     -0.93430237	      2.59258081	      1.82029919	     -4.89137716	      0.00000000	      0.00000000	      1.00000000	      0.17989034	      1.00000000	      0.16900734	      1.00000000	      0.05970121	      0.01000000	      0.05726921	      0.00000000	      0.00000000
      0.19823498	      0.00000000	      0.00000000	     -0.00000000	     -0.00000000	      0.00000000	      0.00000000	     -0.00000000	     -0.00000000	      0.57146884	      1.55151232	     -0.00000000	     -0.00000000	     -0.93353632	      2.59613236	      1.81885381	     -4.89877399	      0.00000000	      0.00000000	      1.00000000	      0.17983566	      1.00000000	      0.16897920	      1.00000000	      0.05967967	      0.01000000	      0.05730505	      0.00000000	      0.00000000
      0.19853026	      0.00000000	      0.00000000	     -0.00000000	     -0.00000000	      0.00000000	      0.00000000	     -0.00000000	     -0.00000000	      0.57192718	      1.55298030	     -0.00000000	     -0.00000000	     -0.93276923	      2.59968948	      1.81740624	     -4.90618182	      0.00000000	      0.00000000	      1.00000000	      0.17978090	      1.00000000	      0.16895103	      1.00000000	      0.05965810	      0.01000000	      0.05734102	      0.00000000	      0.00000000
      0.19882553	      0.00000000	      0.00000000	     -0.00000000	     -0.00000000	      0.00000000	      0.00000000	     -0.00000000	     -0.00000000	      0.57238595	      1.55444697	     -0.00000000	     -0.00000000	     -0.93200109	      2.60325222	      1.81595648	     -4.91360073	      0.00000000	      0.00000000	      1.00000000	      0.17972606	      1.00000000	      0.16892282	      1.00000000	      0.05963648	      0.01000000	      0.05737713	      0.00000000	      0.00000000
      0.19912080	      0.00000000	      0.00000000	     -0.00000000	     -0.00000000	      0.00000000	      0.00000000	     -0.00000000	     -0.00000000	      0.57284515	      1.55591235	     -0.00000000	     -0.00000000	     -0.93123189	      2.60682061	      1.81450453	     -4.92103078	      0.00000000	      0.00000000	      1.00000000	      0.17967112	      1.00000000	      0.16889458	      1.00000000	      0.05961482	      0.01000000	      0.05741338	      0.00000000	      0.00000000
      0.19941607	      0.00000000	      0.00000000	     -0.00000000	     -0.00000000	      0.00000000	      0.00000000	     -0.00000000	     -0.00000000	      0.57330479	      1.55737643	     -0.00000000	     -0.00000000	     -0.93046164	      2.61039470	      1.81305038	     -4.92847207	      0.00000000	      0.00000000	      1.00000000	      0.17961610	      1.00000000	      0.16886631	      1.00000000	      0.05959313	      0.01000000	      0.05744976	      0.00000000	      0.00000000
      0.19971135	      0.00000000	      0.00000000	     -0.00000000	     -0.00000000	      0.00000000	      0.00000000	     -0.00000000	     -0.00000000	      0.57376485	      1.55883922	     -0.00000000	     -0.00000000	     -0.92969033	      2.61397453	      1.81159404	     -4.93592468	      0.00000000	      0.00000000	      1.00000000	      0.17956099	      1.00000000	      0.16883800	      1.00000000	      0.05957139	      0.01000000	      0.05748628	      0.00000000	      0.00000000
      0.20000662	      0.00000000	      0.00000000	     -0.00000000	     -0.00000000	      0.00000000	      0.00000000	     -0.00000000	     -0.00000000	      0.57422535	      1.56030073	     -0.00000000	     -0.00000000	     -0.92891796	      2.61756014	      1.81013549	     -4.94338867	      0.00000000	      0.00000000	      1.00000000	      0.17950579	      1.00000000	      0.16880967	      1.00000000	      0.05954961	      0.01000000	      0.05752294	      0.00000000	      0.00000000
      0.20030189	      0.00000000	      0.00000000	     -0.00000000	     -0.00000000	      0.00000000	      0.00000000	     -0.00000000	     -0.00000000	      0.57468628	      1.56176096	     -0.00000000	     -0.00000000	     -0.92814454	      2.62115157	      1.80867473	     -4.95086413	      0.00000000	      0.00000000	      1.00000000	      0.17945050	      1.00000000	      0.16878130	      1.00000000	      0.05952779	      0.01000000	      0.05755973	      0.00000000	      0.00000000
      0.20059717	      0.00000000	      0.00000000	     -0.00000000	     -0.00000000	      0.00000000	      0.00000000	     -0.00000000	     -0.00000000	      0.57514764	      1.56321990	     -0.00000000	     -0.00000000	     -0.92737005	      2.62474887	      1.80721177	     -4.95835115	      0.00000000	      0.00000000	      1.00000000	      0.17939512	      1.00000000	      0.16875289	      1.00000000	      0.05950594	      0.01000000	      0.05759666	      0.00000000	      0.00000000
      0.20089244	      0.00000000	      0.00000000	     -0.00000000	     -0.00000000	      0.00000000	      0.00000000	     -0.00000000	     -0.00000000	      0.57560944	      1.56467758	     -0.00000000	     -0.00000000	     -0.92659450	      2.62835208	      1.80574660	     -4.96584981	      0.00000000	      0.00000000	      1.00000000	      0.17933965	      1.00000000	      0.16872446	      1.00000000	      0.05948404	      0.01000000	      0.05763373	      0.00000000	      0.00000000
      0.20118771	      0.00000000	      0.00000000	     -0.00000000	     -0.00000000	      0.00000000	      0.00000000	     -0.00000000	     -0.00000000	      0.57607166	      1.56613398	     -0.00000000	     -0.00000000	     -0.92581789	      2.63196124	      1.80427921	     -4.97336018	      0.00000000	      0.00000000	      1.00000000	      0.17928410	      1.00000000	      0.16869599	      1.00000000	      0.05946210	      0.01000000	      0.05767094	      0.00000000	      0.00000000
      0.20148299	      0.00000000	      0.00000000	     -0.00000000	     -0.00000000	      0.00000000	      0.00000000	     -0.00000000	     -0.00000000	      0.57653431	      1.56758911	     -0.00000000	     -0.00000000	     -0.92504021	      2.63557639	      1.80280960	     -4.98088235	      0.00000000	      0.00000000	      1.00000000	      0.17922845	      1.00000000	      0.16866749	      1.00000000	      0.05944012	      0.01000000	      0.05770828	      0.00000000	      0.00000000
      0.20177826	      0.00000000	      0.00000000	     -0.00000000	     -0.00000000	      0.00000000	      0.00000000	     -0.00000000	     -0.00000000	      0.57699739	      1.56904299	     -0.00000000	     -0.00000000	     -0.92426146	      2.63919758	      1.80133776	     -4.98841641	      0.00000000	      0.00000000	      1.00000000	      0.17917271	      1.00000000	      0.16863896	      1.00000000	      0.05941810	      0.01000000	      0.05774577	      0.00000000	      0.00000000
      0.20207353	      0.00000000	      0.00000000	     -0.00000000	     -0.00000000	      0.00000000	      0.00000000	     -0.00000000	     -0.00000000	      0.57746090	      1.57049560	     -0.00000000	     -0.00000000	     -0.92348164	      2.64282486	      1.79986370	     -4.99596243	      0.00000000	      0.00000000	      1.00000000	      0.17911689	      1.00000000	      0.16861039	      1.00000000	      0.05939603	      0.01000000	      0.05778339	      0.00000000	      0.00000000
      0.20236881	      0.00000000	      0.00000000	     -0.00000000	     -0.00000000	      0.00000000	      0.00000000	     -0.00000000	     -0.00000000	      0.57792484	      1.57194696	     -0.00000000	     -0.00000000	     -0.92270075	      2.64645826	      1.79838741	     -5.00352051	      0.00000000	      0.00000000	      1.00000000	      0.17906097	      1.00000000	      0.16858179	      1.00000000	      0.05937393	      0.01000000	      0.05782115	      0.00000000	      0.00000000
      0.20266408	      0.00000000	      0.00000000	     -0.00000000	     -0.00000000	      0.00000000	      0.00000000	     -0.00000000	     -0.00000000	      0.57838921	      1.57339706	     -0.00000000	     -0.00000000	     -0.92191878	      2.65009783	      1.79690889	     -5.01109073	      0.00000000	      0.00000000	      1.00000000	      0.17900497	      1.00000000	      0.16855317	      1.00000000	      0.05935179	      0.01000000	      0.05785906	      0.00000000	      0.00000000
      0.20295935	      0.00000000	      0.00000000	     -0.00000000	     -0.00000000	      0.00000000	      0.00000000	     -0.00000000	     -0.00000000	      0.57885401	      1.57484593	     -0.00000000	     -0.00000000	     -0.92113574	      2.65374361	      1.79542813	     -5.01867318	      0.00000000	      0.00000000	      1.00000000	      0.17894887	      1.00000000	      0.16852450	      1.00000000	      0.05932960	      0.01000000	      0.05789710	      0.00000000	      0.00000000
      0.20325463	      0.00000000	      0.00000000	     -0.00000000	     -0.00000000	      0.00000000	      0.00000000	     -0.00000000	     -0.00000000	      0.57931923	      1.57629354	     -0.00000000	     -0.00000000	     -0.92035162	      2.65739566	      1.79394513	     -5.02626795	      0.00000000	      0.00000000	      1.00000000	      0.17889268	      1.00000000	      0.16849581	      1.00000000	      0.05930737	      0.01000000	      0.05793528	      0.00000000	      0.00000000
      0.20354990	      0.00000000	      0.00000000	     -0.00000000	     -0.00000000	      0.00000000	      0.00000000	     -0.00000000	     -0.00000000	      0.57978488	      1.57773993	     -0.00000000	     -0.00000000	     -0.91956642	      2.66105402	      1.79245989	     -5.03387511	      0.00000000	      0.00000000	      1.00000000	      0.17883640	      1.00000000	      0.16846708	      1.00000000	      0.05928510	      0.01000000	      0.05797361	      0.00000000	      0.00000000
      0.20384517	      0.00000000	      0.00000000	     -0.00000000	     -0.00000000	      0.00000000	      0.00000000	     -0.00000000	     -0.00000000	      0.58025096	      1.57918507	     -0.00000000	     -0.00000000	     -0.91878015	      2.66471873	      1.79097239	     -5.04149477	      0.00000000	      0.00000000	      1.00000000	      0.17878003	      1.00000000	      0.16843833	      1.00000000	      0.05926279	      0.01000000	      0.05801208	      0.00000000	      0.00000000
      0.20414044	      0.00000000	      0.00000000	     -0.00000000	     -0.00000000	      0.00000000	      0.00000000	     -0.00000000	     -0.00000000	      0.58071746	      1.58062899	     -0.00000000	     -0.00000000	     -0.91799278	      2.66838984	      1.78948265	     -5.04912701	      0.00000000	      0.00000000	      1.00000000	      0.17872357	      1.00000000	      0.16840954	      1.00000000	      0.05924044	      0.01000000	      0.05805068	      0.00000000	      0.00000000
      0.20443572	      0.00000000	      0.00000000	     -0.00000000	     -0.00000000	      0.00000000	      0.00000000	     -0.00000000	     -0.00000000	      0.58118439	      1.58207169	     -0.00000000	     -0.00000000	     -0.91720434	      2.67206740	      1.78799065	     -5.05677192	      0.00000000	      0.00000000	      1.00000000	      0.17866702	      1.00000000	      0.16838071	      1.00000000	      0.05921805	      0.01000000	      0.05808943	      0.00000000	      0.00000000
      0.20473099	      0.00000000	      0.00000000	     -0.00000000	     -0.00000000	      0.00000000	      0.00000000	     -0.00000000	     -0.00000000	      0.58165175	      1.58351316	     -0.00000000	     -0.00000000	     -0.91641480	      2.67575145	      1.78649639	     -5.06442959	      0.00000000	      0.00000000	      1.00000000	      0.17861038	      1.00000000	      0.16835186	      1.00000000	      0.05919561	      0.01000000	      0.05812832	      0.00000000	      0.00000000
      0.20502626	      0.00000000	      0.00000000	     -0.00000000	     -0.00000000	      0.00000000	      0.00000000	     -0.00000000	     -0.00000000	      0.58211953	      1.58495342	     -0.00000000	     -0.00000000	     -0.91562418	      2.67944204	      1.78499987	     -5.07210012	      0.00000000	      0.00000000	      1.00000000	      0.17855364	      1.00000000	      0.16832297	      1.00000000	      0.05917314	      0.01000000	      0.05816736	      0.00000000	      0.00000000
      0.20532154	      0.00000000	      0.00000000	     -0.00000000	     -0.00000000	      0.00000000	      0.00000000	     -0.00000000	     -0.00000000	      0.58258774	      1.58639247	     -0.00000000	     -0.00000000	     -0.91483247	      2.68313922	      1.78350108	     -5.07978359	      0.00000000	      0.00000000	      1.00000000	      0.17849681	      1.00000000	      0.16829406	      1.00000000	      0.05915062	      0.01000000	      0.05820653	      0.00000000	      0.00000000
      0.20561681	      0.00000000	      0.00000000	     -0.00000000	     -0.00000000	      0.00000000	      0.00000000	     -0.00000000	     -0.00000000	      0.58305637	      1.58783032	     -0.00000000	     -0.00000000	     -0.91403966	      2.68684304	      1.78200002	     -5.08748010	      0.00000000	      0.00000000	      1.00000000	      0.17843989	      1.00000000	      0.16826511	      1.00000000	      0.05912806	      0.01000000	      0.05824585	      0.00000000	      0.00000000
      0.20591208	      0.00000000	      0.00000000	     -0.00000000	     -0.00000000	      0.00000000	      0.00000000	     -0.00000000	     -0.00000000	      0.58352542	      1.58926696	     -0.00000000	     -0.00000000	     -0.91324576	      2.69055355	      1.78049668	     -5.09518974	      0.00000000	      0.00000000	      1.00000000	      0.17838287	      1.00000000	      0.16823612	      1.00000000	      0.05910546	      0.01000000	      0.05828531	      0.00000000	      0.00000000
      0.20620736	      0.00000000	      0.00000000	     -0.00000000	     -0.00000000	      0.00000000	      0.00000000	     -0.00000000	     -0.00000000	      0.58399490	      1.59070241	     -0.00000000	     -0.00000000	     -0.91245077	      2.69427079	      1.77899107	     -5.10291261	      0.00000000	      0.00000000	      1.00000000	      0.17832576	      1.00000000	      0.16820711	      1.00000000	      0.05908281	      0.01000000	      0.05832492	      0.00000000	      0.00000000
      0.20650263	      0.00000000	      0.00000000	     -0.00000000	     -0.00000000	      0.00000000	      0.00000000	     -0.00000000	     -0.00000000	      0.58446481	      1.59213666	     -0.00000000	     -0.00000000	     -0.91165467	      2.69799482	      1.77748317	     -5.11064881	      0.00000000	      0.00000000	      1.00000000	      0.17826856	      1.00000000	      0.16817807	      1.00000000	      0.05906012	      0.01000000	      0.05836467	      0.00000000	      0.00000000
      0.20679790	      0.00000000	      0.00000000	     -0.00000000	     -0.00000000	      0.00000000	      0.00000000	     -0.00000000	     -0.00000000	      0.58493513	      1.59356973	     -0.00000000	     -0.00000000	     -0.91085747	      2.70172567	      1.77597299	     -5.11839842	      0.00000000	      0.00000000	      1.00000000	      0.17821127	      1.00000000	      0.16814899	      1.00000000	      0.05903739	      0.01000000	      0.05840456	      0.00000000	      0.00000000
      0.20709318	      0.00000000	      0.00000000	     -0.00000000	     -0.00000000	      0.00000000	      0.00000000	     -0.00000000	     -0.00000000	      0.58540588	      1.59500162	     -0.00000000	     -0.00000000	     -0.91005918	      2.70546342	      1.77446052	     -5.12616155	      0.00000000	      0.00000000	      1.00000000	      0.17815388	      1.00000000	      0.16811988	      1.00000000	      0.05901462	      0.01000000	      0.05844460	      0.00000000	      0.00000000
      0.20738845	      0.00000000	      0.00000000	     -0.00000000	     -0.00000000	      0.00000000	      0.00000000	     -0.00000000	     -0.00000000	      0.58587706	      1.59643233	     -0.00000000	     -0.00000000	     -0.90925977	      2.70920810	      1.77294576	     -5.13393828	      0.00000000	      0.00000000	      1.00000000	      0.17809640	      1.00000000	      0.16809074	      1.00000000	      0.05899181	      0.01000000	      0.05848478	      0.00000000	      0.00000000
      0.20768372	      0.00000000	      0.00000000	     -0.00000000	     -0.00000000	      0.00000000	      0.00000000	     -0.00000000	     -0.00000000	      0.58634865	      1.59786187	     -0.00000000	     -0.00000000	     -0.90845926	      2.71295976	      1.77142869	     -5.14172873	      0.00000000	      0.00000000	      1.00000000	      0.17803882	      1.00000000	      0.16806157	      1.00000000	      0.05896895	      0.01000000	      0.05852511	      0.00000000	      0.00000000
      0.20797900	      0.00000000	      0.00000000	     -0.00000000	     -0.00000000	      0.00000000	      0.00000000	     -0.00000000	     -0.00000000	      0.58682067	      1.59929025	     -0.00000000	     -0.00000000	     -0.90765764	      2.71671845	      1.76990932	     -5.14953297	      0.00000000	      0.00000000	      1.00000000	      0.17798115	      1.00000000	      0.16803237	      1.00000000	      0.05894605	      0.01000000	      0.05856558	      0.00000000	      0.00000000
      0.20827427	      0.00000000	      0.00000000	     -0.00000000	     -0.00000000	      0.00000000	      0.00000000	     -0.00000000	     -0.00000000	      0.58729311	      1.60071746	     -0.00000000	     -0.00000000	     -0.90685491	      2.72048424	      1.76838765	     -5.15735113	      0.00000000	      0.00000000	      1.00000000	      0.17792338	      1.00000000	      0.16800313	      1.00000000	      0.05892310	      0.01000000	      0.05860620	      0.00000000	      0.00000000
      0.20856954	      0.00000000	      0.00000000	     -0.00000000	     -0.00000000	      0.00000000	      0.00000000	     -0.00000000	     -0.00000000	      0.58776597	      1.60214352	     -0.00000000	     -0.00000000	     -0.90605107	      2.72425716	      1.76686367	     -5.16518328	      0.00000000	      0.00000000	      1.00000000	      0.17786553	      1.00000000	      0.16797387	      1.00000000	      0.05890012	      0.01000000	      0.05864696	      0.00000000	      0.00000000
      0.20886481	      0.00000000	      0.00000000	     -0.00000000	     -0.00000000	      0.00000000	      0.00000000	     -0.00000000	     -0.00000000	      0.58823925	      1.60356843	     -0.00000000	     -0.00000000	     -0.90524611	      2.72803726	      1.76533737	     -5.17302954	      0.00000000	      0.00000000	      1.00000000	      0.17780757	      1.00000000	      0.16794457	      1.00000000	      0.05887709	      0.01000000	      0.05868787	      0.00000000	      0.00000000
      0.20916009	      0.00000000	      0.00000000	     -0.00000000	     -0.00000000	      0.00000000	      0.00000000	     -0.00000000	     -0.00000000	      0.58871295	      1.60499220	     -0.00000000	     -0.00000000	     -0.90444004	      2.73182461	      1.76380875	     -5.18089000	      0.00000000	      0.00000000	      1.00000000	      0.17774952	      1.00000000	      0.16791524	      1.00000000	      0.05885402	      0.01000000	      0.05872893	      0.00000000	      0.00000000
      0.20945536	      0.00000000	      0.00000000	     -0.00000000	     -0.00000000	      0.00000000	      0.00000000	     -0.00000000	     -0.00000000	      0.58918707	      1.60641482	     -0.00000000	     -0.00000000	     -0.90363284	      2.73561925	      1.76227781	     -5.18876476	      0.00000000	      0.00000000	      1.00000000	      0.17769138	      1.00000000	      0.16788589	      1.00000000	      0.05883090	      0.01000000	      0.05877013	      0.00000000	      0.00000000
      0.20975063	      0.00000000	      0.00000000	     -0.00000000	     -0.00000000	      0.00000000	      0.00000000	     -0.00000000	     -0.00000000	      0.58966161	      1.60783631	     -0.00000000	     -0.00000000	     -0.90282453	      2.73942123	      1.76074455	     -5.19665392	      0.00000000	      0.00000000	      1.00000000	      0.17763314	      1.00000000	      0.16785649	      1.00000000	      0.05880774	      0.01000000	      0.05881148	      0.00000000	      0.00000000
      0.21004591	      0.00000000	      0.00000000	     -0.00000000	     -0.00000000	      0.00000000	      0.00000000	     -0.00000000	     -0.00000000	      0.59013657	      1.60925666	     -0.00000000	     -0.00000000	     -0.90201509	      2.74323061	      1.75920895	     -5.20455759	      0.00000000	      0.00000000	      1.00000000	      0.17757480	      1.00000000	      0.16782707	      1.00000000	      0.05878454	      0.01000000	      0.05885298	      0.00000000	      0.00000000
      0.21034118	      0.00000000	      0.00000000	     -0.00000000	     -0.00000000	      0.00000000	      0.00000000	     -0.00000000	     -0.00000000	      0.59061195	      1.61067589	     -0.00000000	     -0.00000000	     -0.90120452	      2.74704744	      1.75767101	     -5.21247586	      0.00000000	      0.00000000	      1.00000000	      0.17751637	      1.00000000	      0.16779762	      1.00000000	      0.05876129	      0.01000000	      0.05889463	      0.00000000	      0.00000000
      0.21063645	      0.00000000	      0.00000000	     -0.00000000	     -0.00000000	      0.00000000	      0.00000000	     -0.00000000	     -0.00000000	      0.59108775	      1.61209400	     -0.00000000	     -0.00000000	     -0.90039283	      2.75087177	      1.75613074	     -5.22040883	      0.00000000	      0.00000000	      1.00000000	      0.17745785	      1.00000000	      0.16776814	      1.00000000	      0.05873800	      0.01000000	      0.05893642	      0.00000000	      0.00000000
      0.21093173	      0.00000000	      0.00000000	     -0.00000000	     -0.00000000	      0.00000000	      0.00000000	     -0.00000000	     -0.00000000	      0.59156397	      1.61351100	     -0.00000000	     -0.00000000	     -0.89958000	      2.75470365	      1.75458812	     -5.22835661	      0.00000000	      0.00000000	      1.00000000	      0.17739923	      1.00000000	      0.16773862	      1.00000000	      0.05871467	      0.01000000	      0.05897836	      0.00000000	      0.00000000
      0.21122700	      0.00000000	      0.00000000	     -0.00000000	     -0.00000000	      0.00000000	      0.00000000	     -0.00000000	     -0.00000000	      0.59204060	      1.61492688	     -0.00000000	     -0.00000000	     -0.89876605	      2.75854314	      1.75304315	     -5.23631930	      0.00000000	      0.00000000	      1.00000000	      0.17734051	      1.00000000	      0.16770907	      1.00000000	      0.05869129	      0.01000000	      0.05902045	      0.00000000	      0.00000000
      0.21152227	      0.00000000	      0.00000000	     -0.00000000	     -0.00000000	      0.00000000	      0.00000000	     -0.00000000	     -0.00000000	      0.59251765	      1.61634166	     -0.00000000	     -0.00000000	     -0.89795096	      2.76239028	      1.75149583	     -5.24429700	      0.00000000	      0.00000000	      1.00000000	      0.17728170	      1.00000000	      0.16767950	      1.00000000	      0.05866787	      0.01000000	      0.05906269	      0.00000000	      0.00000000
      0.21181755	      0.00000000	      0.00000000	     -0.00000000	     -0.00000000	      0.00000000	      0.00000000	     -0.00000000	     -0.00000000	      0.59299513	      1.61775533	     -0.00000000	     -0.00000000	     -0.89713473	      2.76624514	      1.74994615	     -5.25228981	      0.00000000	      0.00000000	      1.00000000	      0.17722279	      1.00000000	      0.16764989	      1.00000000	      0.05864440	      0.01000000	      0.05910508	      0.00000000	      0.00000000
      0.21211282	      0.00000000	      0.00000000	     -0.00000000	     -0.00000000	      0.00000000	      0.00000000	     -0.00000000	     -0.00000000	      0.59347301	      1.61916791	     -0.00000000	     -0.00000000	     -0.89631736	      2.77010776	      1.74839410	     -5.26029784	      0.00000000	      0.00000000	      1.00000000	      0.17716378	      1.00000000	      0.16762025	      1.00000000	      0.05862090	      0.01000000	      0.05914762	      0.00000000	      0.00000000
      0.21240809	      0.00000000	      0.00000000	     -0.00000000	     -0.00000000	      0.00000000	      0.00000000	     -0.00000000	     -0.00000000	      0.59395132	      1.62057940	     -0.00000000	     -0.00000000	     -0.89549885	      2.77397821	      1.74683969	     -5.26832119	      0.00000000	      0.00000000	      1.00000000	      0.17710468	      1.00000000	      0.16759058	      1.00000000	      0.05859734	      0.01000000	      0.05919031	      0.00000000	      0.00000000
      0.21270337	      0.00000000	      0.00000000	     -0.00000000	     -0.00000000	      0.00000000	      0.00000000	     -0.00000000	     -0.00000000	      0.59443004	      1.62198979	     -0.00000000	     -0.00000000	     -0.89467920	      2.77785652	      1.74528291	     -5.27635996	      0.00000000	      0.00000000	      1.00000000	      0.17704549	      1.00000000	      0.16756088	      1.00000000	      0.05857374	      0.01000000	      0.05923315	      0.00000000	      0.00000000
      0.21299864	      0.00000000	      0.00000000	     -0.00000000	     -0.00000000	      0.00000000	      0.00000000	     -0.00000000	     -0.00000000	      0.59490918	      1.62339911	     -0.00000000	     -0.00000000	     -0.89385840	      2.78174276	      1.74372376	     -5.28441426	      0.00000000	      0.00000000	      1.00000000	      0.17698619	      1.00000000	      0.16753114	      1.00000000	      0.05855010	      0.01000000	      0.05927614	      0.00000000	      0.00000000
      0.21329391	      0.00000000	      0.00000000	     -0.00000000	     -0.00000000	      0.00000000	      0.00000000	     -0.00000000	     -0.00000000	      0.59538873	      1.62480734	     -0.00000000	     -0.00000000	     -0.89303645	      2.78563698	      1.74216222	     -5.29248420	      0.00000000	      0.00000000	      1.00000000	      0.17692681	      1.00000000	      0.16750138	      1.00000000	      0.05852641	      0.01000000	      0.05931928	      0.00000000	      0.00000000
      0.21358918	      0.00000000	      0.00000000	     -0.00000000	     -0.00000000	      0.00000000	      0.00000000	     -0.00000000	     -0.00000000	      0.59586870	      1.62621450	     -0.00000000	     -0.00000000	     -0.89221335	      2.78953923	      1.74059830	     -5.30056987	      0.00000000	      0.00000000	      1.00000000	      0.17686732	      1.00000000	      0.16747159	      1.00000000	      0.05850268	      0.01000000	      0.05936257	      0.00000000	      0.00000000
      0.21388446	      0.00000000	      0.00000000	     -0.00000000	     -0.00000000	      0.00000000	      0.00000000	     -0.00000000	     -0.00000000	      0.59634909	      1.62762059	     -0.00000000	     -0.00000000	     -0.89138909	      2.79344958	      1.73903199	     -5.30867138	      0.00000000	      0.00000000	      1.00000000	      0.17680774	      1.00000000	      0.16744176	      1.00000000	      0.05847890	      0.01000000	      0.05940601	      0.00000000	      0.00000000
      0.21417973	      0.00000000	      0.00000000	     -0.00000000	     -0.00000000	      0.00000000	      0.00000000	     -0.00000000	     -0.00000000	      0.59682989	      1.62902561	     -0.00000000	     -0.00000000	     -0.89056369	      2.79736806	      1.73746328	     -5.31678884	      0.00000000	      0.00000000	      1.00000000	      0.17674806	      1.00000000	      0.16741191	      1.00000000	      0.05845508	      0.01000000	      0.05944961	      0.00000000	      0.00000000
      0.21447500	      0.00000000	      0.00000000	     -0.00000000	     -0.00000000	      0.00000000	      0.00000000	     -0.00000000	     -0.00000000	      0.59731110	      1.63042956	     -0.00000000	     -0.00000000	     -0.88973712	      2.80129474	      1.73589217	     -5.32492236	      0.00000000	      0.00000000	      1.00000000	      0.17668829	      1.00000000	      0.16738202	      1.00000000	      0.05843121	      0.01000000	      0.05949335	      0.00000000	      0.00000000
      0.21477028	      0.00000000	      0.00000000	     -0.00000000	     -0.00000000	      0.00000000	      0.00000000	     -0.00000000	     -0.00000000	      0.59779273	      1.63183246	     -0.00000000	     -0.00000000	     -0.88890939	      2.80522967	      1.73431866	     -5.33307203	      0.00000000	      0.00000000	      1.00000000	      0.17662842	      1.00000000	      0.16735210	      1.00000000	      0.05840730	      0.01000000	      0.05953725	      0.00000000	      0.00000000
      0.21506555	      0.00000000	      0.00000000	     -0.00000000	     -0.00000000	      0.00000000	      0.00000000	     -0.00000000	     -0.00000000	      0.59827478	      1.63323430	     -0.00000000	     -0.00000000	     -0.88808050	      2.80917291	      1.73274275	     -5.34123798	      0.00000000	      0.00000000	      1.00000000	      0.17656845	      1.00000000	      0.16732216	      1.00000000	      0.05838334	      0.01000000	      0.05958130	      0.00000000	      0.00000000
      0.21536082	      0.00000000	      0.00000000	     -0.00000000	     -0.00000000	      0.00000000	      0.00000000	     -0.00000000	     -0.00000000	      0.59875723	      1.63463509	     -0.00000000	     -0.00000000	     -0.88725044	      2.81312451	      1.73116441	     -5.34942029	      0.00000000	      0.00000000	      1.00000000	      0.17650838	      1.00000000	      0.16729218	      1.00000000	      0.05835934	      0.01000000	      0.05962551	      0.00000000	      0.00000000
      0.21565610	      0.00000000	      0.00000000	     -0.00000000	     -0.00000000	      0.00000000	      0.00000000	     -0.00000000	     -0.00000000	      0.59924010	      1.63603483	     -0.00000000	     -0.00000000	     -0.88641922	      2.81708452	      1.72958366	     -5.35761909	      0.00000000	      0.00000000	      1.00000000	      0.17644822	      1.00000000	      0.16726217	      1.00000000	      0.05833529	      0.01000000	      0.05966986	      0.00000000	      0.00000000
      0.21595137	      0.00000000	      0.00000000	     -0.00000000	     -0.00000000	      0.00000000	      0.00000000	     -0.00000000	     -0.00000000	      0.59972339	      1.63743353	     -0.00000000	     -0.00000000	     -0.88558682	      2.82105300	      1.72800049	     -5.36583447	      0.00000000	      0.00000000	      1.00000000	      0.17638796	      1.00000000	      0.16723213	      1.00000000	      0.05831120	      0.01000000	      0.05971437	      0.00000000	      0.00000000
      0.21624664	      0.00000000	      0.00000000	     -0.00000000	     -0.00000000	      0.00000000	      0.00000000	     -0.00000000	     -0.00000000	      0.60020708	      1.63883118	     -0.00000000	     -0.00000000	     -0.88475326	      2.82503002	      1.72641489	     -5.37406656	      0.00000000	      0.00000000	      1.00000000	      0.17632761	      1.00000000	      0.16720206	      1.00000000	      0.05828706	      0.01000000	      0.05975904	      0.00000000	      0.00000000
      0.21654192	      0.00000000	      0.00000000	     -0.00000000	     -0.00000000	      0.00000000	      0.00000000	     -0.00000000	     -0.00000000	      0.60069119	      1.64022779	     -0.00000000	     -0.00000000	     -0.88391851	      2.82901561	      1.72482685	     -5.38231544	      0.00000000	      0.00000000	      1.00000000	      0.17626716	      1.00000000	      0.16717195	      1.00000000	      0.05826287	      0.01000000	      0.05980386	      0.00000000	      0.00000000
      0.21683719	      0.00000000	      0.00000000	     -0.00000000	     -0.00000000	      0.00000000	      0.00000000	     -0.00000000	     -0.00000000	      0.60117571	      1.64162337	     -0.00000000	     -0.00000000	     -0.88308259	      2.83300985	      1.72323638	     -5.39058125	      0.00000000	      0.00000000	      1.00000000	      0.17620661	      1.00000000	      0.16714182	      1.00000000	      0.05823864	      0.01000000	      0.05984883	      0.00000000	      0.00000000
      0.21713246	      0.00000000	      0.00000000	     -0.00000000	     -0.00000000	      0.00000000	      0.00000000	     -0.00000000	     -0.00000000	      0.60166065	      1.64301792	     -0.00000000	     -0.00000000	     -0.88224549	      2.83701277	      1.72164346	     -5.39886407	      0.00000000	      0.00000000	      1.00000000	      0.17614596	      1.00000000	      0.16711166	      1.00000000	      0.05821437	      0.01000000	      0.05989396	      0.00000000	      0.00000000
      0.21742774	      0.00000000	      0.00000000	     -0.00000000	     -0.00000000	      0.00000000	      0.00000000	     -0.00000000	     -0.00000000	      0.60214599	      1.64441144	     -0.00000000	     -0.00000000	     -0.88140720	      2.84102445	      1.72004810	     -5.40716403	      0.00000000	      0.00000000	      1.00000000	      0.17608522	      1.00000000	      0.16708147	      1.00000000	      0.05819004	      0.01000000	      0.05993924	      0.00000000	      0.00000000
      0.21772301	      0.00000000	      0.00000000	     -0.00000000	     -0.00000000	      0.00000000	      0.00000000	     -0.00000000	     -0.00000000	      0.60263175	      1.64580393	     -0.00000000	     -0.00000000	     -0.88056773	      2.84504494	      1.71845028	     -5.41548124	      0.00000000	      0.00000000	      1.00000000	      0.17602437	      1.00000000	      0.16705124	      1.00000000	      0.05816567	      0.01000000	      0.05998468	      0.00000000	      0.00000000
      0.21801828	      0.00000000	      0.00000000	     -0.00000000	     -0.00000000	      0.00000000	      0.00000000	     -0.00000000	     -0.00000000	      0.60311791	      1.64719539	     -0.00000000	     -0.00000000	     -0.87972707	      2.84907429	      1.71685000	     -5.42381580	      0.00000000	      0.00000000	      1.00000000	      0.17596344	      1.00000000	      0.16702099	      1.00000000	      0.05814126	      0.01000000	      0.06003027	      0.00000000	      0.00000000
      0.21831355	      0.00000000	      0.00000000	     -0.00000000	     -0.00000000	      0.00000000	      0.00000000	     -0.00000000	     -0.00000000	      0.60360449	      1.64858584	     -0.00000000	     -0.00000000	     -0.87888522	      2.85311257	      1.71524726	     -5.43216783	      0.00000000	      0.00000000	      1.00000000	      0.17590240	      1.00000000	      0.16699070	      1.00000000	      0.05811679	      0.01000000	      0.06007602	      0.00000000	      0.00000000
      0.21860883	      0.00000000	      0.00000000	     -0.00000000	     -0.00000000	      0.00000000	      0.00000000	     -0.00000000	     -0.00000000	      0.60409148	      1.64997527	     -0.00000000	     -0.00000000	     -0.87804217	      2.85715982	      1.71364205	     -5.44053745	      0.00000000	      0.00000000	      1.00000000	      0.17584126	      1.00000000	      0.16696038	      1.00000000	      0.05809228	      0.01000000	      0.06012193	      0.00000000	      0.00000000
      0.21890410	      0.00000000	      0.00000000	     -0.00000000	     -0.00000000	      0.00000000	      0.00000000	     -0.00000000	     -0.00000000	      0.60457888	      1.65136368	     -0.00000000	     -0.00000000	     -0.87719793	      2.86121611	      1.71203437	     -5.44892475	      0.00000000	      0.00000000	      1.00000000	      0.17578003	      1.00000000	      0.16693004	      1.00000000	      0.05806773	      0.01000000	      0.06016799	      0.00000000	      0.00000000
      0.21919937	      0.00000000	      0.00000000	     -0.00000000	     -0.00000000	      0.00000000	      0.00000000	     -0.00000000	     -0.00000000	      0.60506669	      1.65275108	     -0.00000000	     -0.00000000	     -0.87635249	      2.86528149	      1.71042421	     -5.45732986	      0.00000000	      0.00000000	      1.00000000	      0.17571870	      1.00000000	      0.16689966	      1.00000000	      0.05804312	      0.01000000	      0.06021421	      0.00000000	      0.00000000
      0.21949465	      0.00000000	      0.00000000	     -0.00000000	     -0.00000000	      0.00000000	      0.00000000	     -0.00000000	     -0.00000000	      0.60555490	      1.65413747	     -0.00000000	     -0.00000000	     -0.87550585	      2.86935603	      1.70881156	     -5.46575289	      0.00000000	      0.00000000	      1.00000000	      0.17565727	      1.00000000	      0.16686925	      1.00000000	      0.05801847	      0.01000000	      0.06026059	      0.00000000	      0.00000000
      0.21978992	      0.00000000	      0.00000000	     -0.00000000	     -0.00000000	      0.00000000	      0.00000000	     -0.00000000	     -0.00000000	      0.60604353	      1.65552285	     -0.00000000	     -0.00000000	     -0.87465800	      2.87343978	      1.70719643	     -5.47419395	      0.00000000	      0.00000000	      1.00000000	      0.17559575	      1.00000000	      0.16683881	      1.00000000	      0.05799377	      0.01000000	      0.06030712	      0.00000000	      0.00000000
      0.22008519	      0.00000000	      0.00000000	     -0.00000000	     -0.00000000	      0.00000000	      0.00000000	     -0.00000000	     -0.00000000	      0.60653257	      1.65690722	     -0.00000000	     -0.00000000	     -0.87380895	      2.87753280	      1.70557879	     -5.48265317	      0.00000000	      0.00000000	      1.00000000	      0.17553412	      1.00000000	      0.16680834	      1.00000000	      0.05796903	      0.01000000	      0.06035381	      0.00000000	      0.00000000
      0.22038047	      0.00000000	      0.00000000	     -0.00000000	     -0.00000000	      0.00000000	      0.00000000	     -0.00000000	     -0.00000000	      0.60702201	      1.65829059	     -0.00000000	     -0.00000000	     -0.87295869	      2.88163514	      1.70395866	     -5.49113065	      0.00000000	      0.00000000	      1.00000000	      0.17547240	      1.00000000	      0.16677784	      1.00000000	      0.05794424	      0.01000000	      0.06040066	      0.00000000	      0.00000000
      0.22067574	      0.00000000	      0.00000000	     -0.00000000	     -0.00000000	      0.00000000	      0.00000000	     -0.00000000	     -0.00000000	      0.60751186	      1.65967296	     -0.00000000	     -0.00000000	     -0.87210721	      2.88574688	      1.70233603	     -5.49962651	      0.00000000	      0.00000000	      1.00000000	      0.17541058	      1.00000000	      0.16674731	      1.00000000	      0.05791940	      0.01000000	      0.06044767	      0.00000000	      0.00000000
      0.22097101	      0.00000000	      0.00000000	     -0.00000000	     -0.00000000	      0.00000000	      0.00000000	     -0.00000000	     -0.00000000	      0.60800213	      1.66105433	     -0.00000000	     -0.00000000	     -0.87125452	      2.88986806	      1.70071088	     -5.50814086	      0.00000000	      0.00000000	      1.00000000	      0.17534866	      1.00000000	      0.16671675	      1.00000000	      0.05789451	      0.01000000	      0.06049484	      0.00000000	      0.00000000
      0.22126629	      0.00000000	      0.00000000	     -0.00000000	     -0.00000000	      0.00000000	      0.00000000	     -0.00000000	     -0.00000000	      0.60849279	      1.66243470	     -0.00000000	     -0.00000000	     -0.87040061	      2.89399875	      1.69908321	     -5.51667384	      0.00000000	      0.00000000	      1.00000000	      0.17528664	      1.00000000	      0.16668615	      1.00000000	      0.05786957	      0.01000000	      0.06054216	      0.00000000	      0.00000000
      0.22156156	      0.00000000	      0.00000000	     -0.00000000	     -0.00000000	      0.00000000	      0.00000000	     -0.00000000	     -0.00000000	      0.60898387	      1.66381408	     -0.00000000	     -0.00000000	     -0.86954548	      2.89813901	      1.69745302	     -5.52522554	      0.00000000	      0.00000000	      1.00000000	      0.17522453	      1.00000000	      0.16665553	      1.00000000	      0.05784459	      0.01000000	      0.06058965	      0.00000000	      0.00000000
      0.22185683	      0.00000000	      0.00000000	     -0.00000000	     -0.00000000	      0.00000000	      0.00000000	     -0.00000000	     -0.00000000	      0.60947535	      1.66519246	     -0.00000000	     -0.00000000	     -0.86868912	      2.90228890	      1.69582031	     -5.53379610	      0.00000000	      0.00000000	      1.00000000	      0.17516231	      1.00000000	      0.16662488	      1.00000000	      0.05781956	      0.01000000	      0.06063730	      0.00000000	      0.00000000
      0.22215211	      0.00000000	      0.00000000	     -0.00000000	     -0.00000000	      0.00000000	      0.00000000	     -0.00000000	     -0.00000000	      0.60996724	      1.66656985	     -0.00000000	     -0.00000000	     -0.86783154	      2.90644847	      1.69418506	     -5.54238562	      0.00000000	      0.00000000	      1.00000000	      0.17509999	      1.00000000	      0.16659419	      1.00000000	      0.05779448	      0.01000000	      0.06068510	      0.00000000	      0.00000000
      0.22244738	      0.00000000	      0.00000000	     -0.00000000	     -0.00000000	      0.00000000	      0.00000000	     -0.00000000	     -0.00000000	      0.61045954	      1.66794625	     -0.00000000	     -0.00000000	     -0.86697273	      2.91061779	      1.69254727	     -5.55099424	      0.00000000	      0.00000000	      1.00000000	      0.17503758	      1.00000000	      0.16656347	      1.00000000	      0.05776935	      0.01000000	      0.06073307	      0.00000000	      0.00000000
      0.22274265	      0.00000000	      0.00000000	     -0.00000000	     -0.00000000	      0.00000000	      0.00000000	     -0.00000000	     -0.00000000	      0.61095224	      1.66932166	     -0.00000000	     -0.00000000	     -0.86611269	      2.91479693	      1.69090694	     -5.55962207	      0.00000000	      0.00000000	      1.00000000	      0.17497507	      1.00000000	      0.16653273	      1.00000000	      0.05774417	      0.01000000	      0.06078119	      0.00000000	      0.00000000
      0.22303793	      0.00000000	      0.00000000	     -0.00000000	     -0.00000000	      0.00000000	      0.00000000	     -0.00000000	     -0.00000000	      0.61144535	      1.67069608	     -0.00000000	     -0.00000000	     -0.86525141	      2.91898594	      1.68926405	     -5.56826923	      0.00000000	      0.00000000	      1.00000000	      0.17491245	      1.00000000	      0.16650195	      1.00000000	      0.05771895	      0.01000000	      0.06082948	      0.00000000	      0.00000000
[truncated: 4,376,362 more chars]
