# Supplementary material for: Musculoskeletal simulations to examine the effects of accentuated eccentric loading (AEL) on jump height
Source: PeerJ. 2023 Jan 23;11:e14687. doi: 10.7717/peerj.14687 (PMC9879160; doi:10.7717/peerj.14687)
Supplement: Supplemental Information 3 — Added30 folder contains the code and simulation results for a complete jump with an additional 30% model mass. Dropped30 folder contains the code and simulation results for the push-off phase with the original model mass. [file peerj-11-14687-s003.zip › Supplementary Simulation code and output results AEL30/Dropped30/Optimized_for_J_Results/TwoSegment_states_degrees.mot]

TwoSegment_states
version=1
nRows=9685
nColumns=29
inDegrees=yes

# SIMM Motion File Header:
name TwoSegment_states
datacolumns 29
datarows 9685
otherdata 1
range 0.000000 1.000000
endheader
time	/jointset/BoxCenter/BoxCenter_coord_0/value	/jointset/BoxCenter/BoxCenter_coord_0/speed	/jointset/BoxCenter/BoxCenter_coord_1/value	/jointset/BoxCenter/BoxCenter_coord_1/speed	/jointset/BoxCenter/BoxCenter_coord_2/value	/jointset/BoxCenter/BoxCenter_coord_2/speed	/jointset/BoxCenter/BoxCenter_coord_3/value	/jointset/BoxCenter/BoxCenter_coord_3/speed	/jointset/BoxCenter/BoxCenter_coord_4/value	/jointset/BoxCenter/BoxCenter_coord_4/speed	/jointset/BoxCenter/BoxCenter_coord_5/value	/jointset/BoxCenter/BoxCenter_coord_5/speed	/jointset/hip/hip_coordinate/value	/jointset/hip/hip_coordinate/speed	/jointset/knee/knee_coordinate/value	/jointset/knee/knee_coordinate/speed	/jointset/PlatformToGround/PlatformToGround_coord_0/value	/jointset/PlatformToGround/PlatformToGround_coord_0/speed	/forceset/vastus/activation	/forceset/vastus/fiber_length	/forceset/recfem/activation	/forceset/recfem/fiber_length	/forceset/glut/activation	/forceset/glut/fiber_length	/forceset/ham/activation	/forceset/ham/fiber_length	/forceset/hipLimitTorque/dissipatedEnergy	/forceset/kneeLimitTorque/dissipatedEnergy
      0.00000000	      0.00000000	      0.00000000	      0.00000000	      0.00000000	      0.00000000	      0.00000000	      0.00000000	      0.00000000	      0.38696516	      0.10656627	      0.00000000	      0.00000000	    -70.62326255	     12.65261095	    134.81864681	    -17.24556496	      0.00000000	      0.00000000	      0.99999837	      0.19866685	      1.00000000	      0.17864130	      0.99995446	      0.06684702	      0.01000000	      0.05178206	      0.00000000	      0.00000000
      0.00006123	     -0.00000000	     -0.00000000	      0.00000000	      0.00000000	     -0.00000000	     -0.00000000	     -0.00000000	     -0.00000000	      0.38697171	      0.10727907	      0.00000000	      0.00000000	    -70.62248481	     12.75245355	    134.81758760	    -17.35548317	      0.00000000	      0.00000000	      0.99999837	      0.19866685	      1.00000000	      0.17864130	      0.99995460	      0.06684702	      0.01000000	      0.05178206	      0.00000000	      0.00000000
      0.00012245	     -0.00000000	      0.00000000	      0.00000000	      0.00000000	     -0.00000000	     -0.00000000	     -0.00000000	     -0.00000000	      0.38697830	      0.10799022	      0.00000000	      0.00000000	    -70.62170105	     12.84961461	    134.81652155	    -17.46844707	      0.00000000	      0.00000000	      0.99999838	      0.19866685	      1.00000000	      0.17864129	      0.99995474	      0.06684702	      0.01000000	      0.05178206	      0.00000000	      0.00000000
      0.00020780	     -0.00000000	     -0.00000000	      0.00000000	     -0.00000000	     -0.00000000	     -0.00000000	     -0.00000000	      0.00000000	      0.38698756	      0.10897884	      0.00000000	     -0.00000000	    -70.62059867	     12.98104301	    134.81502381	    -17.62727944	      0.00000000	      0.00000000	      0.99999839	      0.19866684	      1.00000000	      0.17864129	      0.99995493	      0.06684701	      0.01000000	      0.05178206	      0.00000000	      0.00000000
      0.00029315	     -0.00000000	     -0.00000000	     -0.00000000	     -0.00000000	     -0.00000000	     -0.00000000	      0.00000000	      0.00000000	      0.38699690	      0.10996438	     -0.00000000	     -0.00000000	    -70.61948526	     13.10822974	    134.81351252	    -17.78592901	      0.00000000	      0.00000000	      0.99999839	      0.19866682	      1.00000000	      0.17864129	      0.99995512	      0.06684701	      0.01000000	      0.05178206	      0.00000000	      0.00000000
      0.00042115	      0.00000000	      0.00000000	     -0.00000000	      0.00000000	     -0.00000000	     -0.00000000	      0.00000000	      0.00000000	      0.38701107	      0.11143701	     -0.00000000	     -0.00000000	    -70.61779567	     13.29186465	    134.81122090	    -18.02230220	      0.00000000	      0.00000000	      0.99999840	      0.19866680	      1.00000000	      0.17864128	      0.99995541	      0.06684699	      0.01000000	      0.05178206	      0.00000000	      0.00000000
      0.00054914	      0.00000000	      0.00000000	      0.00000000	      0.00000000	     -0.00000000	     -0.00000000	      0.00000000	      0.00000000	      0.38702543	      0.11290394	     -0.00000000	     -0.00000000	    -70.61608306	     13.46798887	    134.80889916	    -18.25662149	      0.00000000	      0.00000000	      0.99999841	      0.19866676	      1.00000000	      0.17864126	      0.99995569	      0.06684697	      0.01000000	      0.05178206	      0.00000000	      0.00000000
      0.00075973	      0.00000000	      0.00000000	      0.00000000	      0.00000000	     -0.00000000	     -0.00000000	      0.00000000	      0.00000000	      0.38704945	      0.11530681	     -0.00000000	      0.00000000	    -70.61321751	     13.74396608	    134.80501427	    -18.63809058	      0.00000000	      0.00000000	      0.99999843	      0.19866667	      1.00000000	      0.17864123	      0.99995616	      0.06684693	      0.01000000	      0.05178206	      0.00000000	      0.00000000
      0.00097032	      0.00000000	      0.00000000	      0.00000000	      0.00000000	     -0.00000000	     -0.00000000	      0.00000000	      0.00000000	      0.38707399	      0.11769847	     -0.00000000	      0.00000000	    -70.61029538	     14.00587129	    134.80104950	    -19.01534194	      0.00000000	      0.00000000	      0.99999845	      0.19866656	      1.00000000	      0.17864120	      0.99995662	      0.06684687	      0.01000000	      0.05178206	      0.00000000	      0.00000000
      0.00125500	      0.00000000	     -0.00000000	      0.00000000	      0.00000000	     -0.00000000	     -0.00000000	      0.00000000	      0.00000000	      0.38710795	      0.12091723	     -0.00000000	     -0.00000000	    -70.60625984	     14.34261957	    134.79556424	    -19.51998568	      0.00000000	      0.00000000	      0.99999847	      0.19866636	      1.00000000	      0.17864113	      0.99995723	      0.06684678	      0.01000000	      0.05178206	      0.00000000	      0.00000000
      0.00153968	      0.00000000	      0.00000000	      0.00000000	      0.00000000	     -0.00000000	     -0.00000000	      0.00000000	      0.00000000	      0.38714283	      0.12412283	     -0.00000000	     -0.00000000	    -70.60213068	     14.66439144	    134.78993602	    -20.01995112	      0.00000000	      0.00000000	      0.99999849	      0.19866611	      1.00000000	      0.17864104	      0.99995783	      0.06684665	      0.01000000	      0.05178206	      0.00000000	      0.00000000
      0.00177985	      0.00000000	      0.00000000	      0.00000000	      0.00000000	     -0.00000000	     -0.00000000	      0.00000000	      0.00000000	      0.38717297	      0.12681898	     -0.00000000	     -0.00000000	    -70.59857707	     14.92720076	    134.78507753	    -20.43888043	      0.00000000	      0.00000000	      0.99999851	      0.19866585	      1.00000000	      0.17864095	      0.99995834	      0.06684653	      0.01000000	      0.05178206	      0.00000000	      0.00000000
      0.00202001	      0.00000000	      0.00000000	      0.00000000	      0.00000000	     -0.00000000	     -0.00000000	      0.00000000	      0.00000000	      0.38720375	      0.12950891	     -0.00000000	      0.00000000	    -70.59496110	     15.18401905	    134.78011867	    -20.85582734	      0.00000000	      0.00000000	      0.99999853	      0.19866556	      1.00000000	      0.17864085	      0.99995884	      0.06684638	      0.01000000	      0.05178206	      0.00000000	      0.00000000
      0.00230741	      0.00000000	      0.00000000	      0.00000000	      0.00000000	     -0.00000000	     -0.00000000	      0.00000000	      0.00000000	      0.38724143	      0.13272094	     -0.00000000	      0.00000000	    -70.59055382	     15.48536209	    134.77405333	    -21.35262298	      0.00000000	      0.00000000	      0.99999855	      0.19866515	      1.00000000	      0.17864071	      0.99995942	      0.06684619	      0.01000000	      0.05178206	      0.00000000	      0.00000000
      0.00259481	      0.00000000	      0.00000000	      0.00000000	      0.00000000	     -0.00000000	     -0.00000000	      0.00000000	     -0.00000000	      0.38728004	      0.13592654	     -0.00000000	      0.00000000	    -70.58606067	     15.78181476	    134.76784548	    -21.84764203	      0.00000000	      0.00000000	      0.99999857	      0.19866470	      1.00000000	      0.17864055	      0.99996000	      0.06684596	      0.01000000	      0.05178206	      0.00000000	      0.00000000
      0.00282227	      0.00000000	      0.00000000	      0.00000000	      0.00000000	     -0.00000000	     -0.00000000	      0.00000000	     -0.00000000	      0.38731124	      0.13845962	      0.00000000	      0.00000000	    -70.58244451	     16.01382305	    134.76283156	    -22.23832011	      0.00000000	      0.00000000	      0.99999858	      0.19866429	      1.00000000	      0.17864041	      0.99996045	      0.06684577	      0.01000000	      0.05178206	      0.00000000	      0.00000000
      0.00304973	      0.00000000	      0.00000000	      0.00000000	      0.00000000	     -0.00000000	     -0.00000000	      0.00000000	     -0.00000000	      0.38734302	      0.14098951	      0.00000000	      0.00000000	    -70.57877579	     16.24402817	    134.75772886	    -22.62825687	      0.00000000	      0.00000000	      0.99999860	      0.19866385	      1.00000000	      0.17864026	      0.99996090	      0.06684555	      0.01000000	      0.05178206	      0.00000000	      0.00000000
      0.00334924	      0.00000000	      0.00000000	      0.00000000	      0.00000000	     -0.00000000	     -0.00000000	     -0.00000000	     -0.00000000	      0.38738575	      0.14431624	      0.00000000	      0.00000000	    -70.57386545	     16.54499521	    134.75087476	    -23.14065648	      0.00000000	      0.00000000	      0.99999862	      0.19866322	      1.00000000	      0.17864004	      0.99996148	      0.06684525	      0.01000000	      0.05178206	      0.00000000	      0.00000000
      0.00364874	      0.00000000	      0.00000000	      0.00000000	      0.00000000	     -0.00000000	     -0.00000000	     -0.00000000	     -0.00000000	      0.38742947	      0.14763821	      0.00000000	      0.00000000	    -70.56886527	     16.84405678	    134.74386734	    -23.65210984	      0.00000000	      0.00000000	      0.99999864	      0.19866252	      1.00000000	      0.17863979	      0.99996205	      0.06684491	      0.01000000	      0.05178206	      0.00000000	      0.00000000
      0.00386300	      0.00000000	      0.00000000	      0.00000000	      0.00000000	     -0.00000000	     -0.00000000	     -0.00000000	     -0.00000000	      0.38746136	      0.15001182	      0.00000000	      0.00000000	    -70.56523354	     17.05707003	    134.73876065	    -24.01737821	      0.00000000	      0.00000000	      0.99999866	      0.19866198	      1.00000000	      0.17863960	      0.99996246	      0.06684465	      0.01000000	      0.05178206	      0.00000000	      0.00000000
      0.00407725	      0.00000000	      0.00000000	      0.00000000	      0.00000000	     -0.00000000	     -0.00000000	     -0.00000000	     -0.00000000	      0.38749375	      0.15238321	      0.00000000	      0.00000000	    -70.56155624	     17.26944818	    134.73357575	    -24.38226970	      0.00000000	      0.00000000	      0.99999867	      0.19866141	      1.00000000	      0.17863940	      0.99996286	      0.06684438	      0.01000000	      0.05178206	      0.00000000	      0.00000000
      0.00437314	      0.00000000	      0.00000000	      0.00000000	      0.00000000	     -0.00000000	     -0.00000000	     -0.00000000	     -0.00000000	      0.38753932	      0.15565452	      0.00000000	      0.00000000	    -70.55640320	     17.56186702	    134.72628694	    -24.88552888	      0.00000000	      0.00000000	      0.99999869	      0.19866056	      1.00000000	      0.17863910	      0.99996340	      0.06684397	      0.01000000	      0.05178206	      0.00000000	      0.00000000
      0.00466902	      0.00000000	      0.00000000	      0.00000000	      0.00000000	     -0.00000000	     -0.00000000	     -0.00000000	     -0.00000000	      0.38758586	      0.15892177	      0.00000000	      0.00000000	    -70.55116376	     17.85342741	    134.71884933	    -25.38813235	      0.00000000	      0.00000000	      0.99999871	      0.19865965	      1.00000000	      0.17863877	      0.99996394	      0.06684354	      0.01000000	      0.05178206	      0.00000000	      0.00000000
      0.00490644	      0.00000000	      0.00000000	      0.00000000	      0.00000000	     -0.00000000	     -0.00000000	     -0.00000000	     -0.00000000	      0.38762390	      0.16154050	      0.00000000	      0.00000000	    -70.54689733	     18.08684428	    134.71277393	    -25.79089983	      0.00000000	      0.00000000	      0.99999872	      0.19865887	      1.00000000	      0.17863850	      0.99996437	      0.06684317	      0.01000000	      0.05178206	      0.00000000	      0.00000000
      0.00514385	      0.00000000	      0.00000000	      0.00000000	      0.00000000	     -0.00000000	     -0.00000000	     -0.00000000	     -0.00000000	      0.38766257	      0.16415668	      0.00000000	      0.00000000	    -70.54257554	     18.31983930	    134.70660296	    -26.19329368	      0.00000000	      0.00000000	      0.99999874	      0.19865805	      1.00000000	      0.17863820	      0.99996479	      0.06684278	      0.01000000	      0.05178206	      0.00000000	      0.00000000
      0.00542953	      0.00000000	      0.00000000	      0.00000000	      0.00000000	     -0.00000000	     -0.00000000	     -0.00000000	     -0.00000000	      0.38770991	      0.16730131	      0.00000000	      0.00000000	    -70.53730193	     18.59969328	    134.69905094	    -26.67692639	      0.00000000	      0.00000000	      0.99999876	      0.19865701	      1.00000000	      0.17863783	      0.99996529	      0.06684228	      0.01000000	      0.05178206	      0.00000000	      0.00000000
      0.00571522	      0.00000000	      0.00000000	      0.00000000	      0.00000000	     -0.00000000	     -0.00000000	     -0.00000000	     -0.00000000	      0.38775816	      0.17044226	      0.00000000	      0.00000000	    -70.53194845	     18.87903591	    134.69136085	    -27.16003421	      0.00000000	      0.00000000	      0.99999878	      0.19865590	      1.00000000	      0.17863743	      0.99996578	      0.06684176	      0.01000000	      0.05178206	      0.00000000	      0.00000000
      0.00595120	      0.00000000	      0.00000000	      0.00000000	      0.00000000	     -0.00000000	     -0.00000000	     -0.00000000	     -0.00000000	      0.38779868	      0.17303408	      0.00000000	      0.00000000	    -70.52746605	     19.10942855	    134.68490439	    -27.55863471	      0.00000000	      0.00000000	      0.99999879	      0.19865494	      1.00000000	      0.17863708	      0.99996618	      0.06684131	      0.01000000	      0.05178206	      0.00000000	      0.00000000
      0.00618719	      0.00000000	      0.00000000	      0.00000000	      0.00000000	     -0.00000000	     -0.00000000	     -0.00000000	     -0.00000000	      0.38783982	      0.17562337	      0.00000000	      0.00000000	    -70.52292932	     19.33950841	    134.67835391	    -27.95689255	      0.00000000	      0.00000000	      0.99999880	      0.19865394	      1.00000000	      0.17863672	      0.99996658	      0.06684083	      0.01000000	      0.05178206	      0.00000000	      0.00000000
      0.00647135	      0.00000000	      0.00000000	      0.00000000	      0.00000000	     -0.00000000	     -0.00000000	     -0.00000000	     -0.00000000	      0.38789017	      0.17873791	      0.00000000	      0.00000000	    -70.51739442	     19.61616016	    134.67034151	    -28.43592038	      0.00000000	      0.00000000	      0.99999882	      0.19865267	      1.00000000	      0.17863626	      0.99996705	      0.06684024	      0.01000000	      0.05178206	      0.00000000	      0.00000000
      0.00675552	      0.00000000	      0.00000000	      0.00000000	      0.00000000	     -0.00000000	     -0.00000000	     -0.00000000	     -0.00000000	      0.38794140	      0.18184878	      0.00000000	      0.00000000	    -70.51178097	     19.89238598	    134.66219306	    -28.91444322	      0.00000000	      0.00000000	      0.99999884	      0.19865134	      1.00000000	      0.17863577	      0.99996751	      0.06683962	      0.01000000	      0.05178206	      0.00000000	      0.00000000
      0.00699497	      0.00000000	      0.00000000	      0.00000000	      0.00000000	     -0.00000000	     -0.00000000	     -0.00000000	     -0.00000000	      0.38798526	      0.18446730	      0.00000000	      0.00000000	    -70.50698988	     20.12482717	    134.65522123	    -29.31720140	      0.00000000	      0.00000000	      0.99999885	      0.19865017	      1.00000000	      0.17863534	      0.99996790	      0.06683907	      0.01000000	      0.05178206	      0.00000000	      0.00000000
      0.00723442	      0.00000000	      0.00000000	      0.00000000	      0.00000000	     -0.00000000	     -0.00000000	     -0.00000000	     -0.00000000	      0.38802975	      0.18708318	      0.00000000	      0.00000000	    -70.50214316	     20.35697540	    134.64815301	    -29.71960911	      0.00000000	      0.00000000	      0.99999886	      0.19864896	      1.00000000	      0.17863489	      0.99996828	      0.06683850	      0.01000000	      0.05178206	      0.00000000	      0.00000000
      0.00751378	      0.00000000	      0.00000000	      0.00000000	      0.00000000	     -0.00000000	     -0.00000000	     -0.00000000	     -0.00000000	      0.38808244	      0.19013169	      0.00000000	      0.00000000	    -70.49641849	     20.62744896	    134.63978507	    -30.18855893	      0.00000000	      0.00000000	      0.99999888	      0.19864748	      1.00000000	      0.17863435	      0.99996872	      0.06683782	      0.01000000	      0.05178206	      0.00000000	      0.00000000
      0.00779314	      0.00000000	      0.00000000	      0.00000000	      0.00000000	     -0.00000000	     -0.00000000	     -0.00000000	     -0.00000000	      0.38813598	      0.19317659	      0.00000000	      0.00000000	    -70.49061831	     20.89752991	    134.63128621	    -30.65701874	      0.00000000	      0.00000000	      0.99999890	      0.19864594	      1.00000000	      0.17863378	      0.99996916	      0.06683710	      0.01000000	      0.05178206	      0.00000000	      0.00000000
      0.00803996	      0.00000000	      0.00000000	      0.00000000	      0.00000000	     -0.00000000	     -0.00000000	     -0.00000000	     -0.00000000	      0.38818399	      0.19586389	      0.00000000	      0.00000000	    -70.48543080	     21.13583784	    134.62366817	    -31.07044135	      0.00000000	      0.00000000	      0.99999891	      0.19864453	      1.00000000	      0.17863326	      0.99996953	      0.06683645	      0.01000000	      0.05178206	      0.00000000	      0.00000000
      0.00828679	      0.00000000	      0.00000000	      0.00000000	      0.00000000	     -0.00000000	     -0.00000000	     -0.00000000	     -0.00000000	      0.38823266	      0.19854835	      0.00000000	      0.00000000	    -70.48018451	     21.37384049	    134.61594813	    -31.48348737	      0.00000000	      0.00000000	      0.99999892	      0.19864306	      1.00000000	      0.17863271	      0.99996991	      0.06683577	      0.01000000	      0.05178206	      0.00000000	      0.00000000
      0.00855771	      0.00000000	      0.00000000	      0.00000000	      0.00000000	     -0.00000000	     -0.00000000	     -0.00000000	     -0.00000000	      0.38828685	      0.20149148	      0.00000000	      0.00000000	    -70.47435864	     21.63472135	    134.60735739	    -31.93632849	      0.00000000	      0.00000000	      0.99999894	      0.19864140	      1.00000000	      0.17863209	      0.99997031	      0.06683501	      0.01000000	      0.05178206	      0.00000000	      0.00000000
      0.00882862	      0.00000000	      0.00000000	      0.00000000	      0.00000000	     -0.00000000	     -0.00000000	     -0.00000000	     -0.00000000	      0.38834184	      0.20443115	      0.00000000	      0.00000000	    -70.46846215	     21.89523446	    134.59864404	    -32.38870411	      0.00000000	      0.00000000	      0.99999895	      0.19863968	      1.00000000	      0.17863145	      0.99997071	      0.06683421	      0.01000000	      0.05178206	      0.00000000	      0.00000000
      0.00909954	      0.00000000	      0.00000000	      0.00000000	      0.00000000	     -0.00000000	     -0.00000000	     -0.00000000	     -0.00000000	      0.38839762	      0.20736734	      0.00000000	      0.00000000	    -70.46249513	     22.15538207	    134.58980820	    -32.84052562	      0.00000000	      0.00000000	      0.99999897	      0.19863789	      1.00000000	      0.17863078	      0.99997111	      0.06683339	      0.01000000	      0.05178206	      0.00000000	      0.00000000
      0.00937046	      0.00000000	      0.00000000	      0.00000000	      0.00000000	     -0.00000000	     -0.00000000	     -0.00000000	     -0.00000000	      0.38845420	      0.21030003	      0.00000000	      0.00000000	    -70.45645768	     22.41515977	    134.58085002	    -33.29190204	      0.00000000	      0.00000000	      0.99999898	      0.19863604	      1.00000000	      0.17863008	      0.99997150	      0.06683255	      0.01000000	      0.05178206	      0.00000000	      0.00000000
      0.00960318	      0.00000000	      0.00000000	      0.00000000	      0.00000000	     -0.00000000	     -0.00000000	     -0.00000000	     -0.00000000	      0.38850343	      0.21281651	      0.00000000	      0.00000000	    -70.45121511	     22.63802654	    134.57305699	    -33.67919016	      0.00000000	      0.00000000	      0.99999899	      0.19863441	      1.00000000	      0.17862947	      0.99997183	      0.06683180	      0.01000000	      0.05178206	      0.00000000	      0.00000000
      0.00983591	      0.00000000	      0.00000000	      0.00000000	      0.00000000	     -0.00000000	     -0.00000000	     -0.00000000	     -0.00000000	      0.38855325	      0.21533039	      0.00000000	      0.00000000	    -70.44592071	     22.86061926	    134.56517388	    -34.06614068	      0.00000000	      0.00000000	      0.99999900	      0.19863273	      1.00000000	      0.17862883	      0.99997215	      0.06683103	      0.01000000	      0.05178206	      0.00000000	      0.00000000
      0.01011404	      0.00000000	      0.00000000	      0.00000000	      0.00000000	     -0.00000000	     -0.00000000	     -0.00000000	     -0.00000000	      0.38861356	      0.21833124	      0.00000000	      0.00000000	    -70.43952558	     23.12627725	    134.55563488	    -34.52805347	      0.00000000	      0.00000000	      0.99999902	      0.19863065	      1.00000000	      0.17862805	      0.99997254	      0.06683009	      0.01000000	      0.05178206	      0.00000000	      0.00000000
      0.01039217	      0.00000000	      0.00000000	      0.00000000	      0.00000000	     -0.00000000	     -0.00000000	     -0.00000000	     -0.00000000	      0.38867470	      0.22132834	      0.00000000	      0.00000000	    -70.43305661	     23.39154234	    134.54596748	    -34.98946036	      0.00000000	      0.00000000	      0.99999903	      0.19862852	      1.00000000	      0.17862723	      0.99997292	      0.06682912	      0.01000000	      0.05178206	      0.00000000	      0.00000000
      0.01067029	      0.00000000	      0.00000000	      0.00000000	      0.00000000	     -0.00000000	     -0.00000000	     -0.00000000	     -0.00000000	      0.38873668	      0.22432167	      0.00000000	      0.00000000	    -70.42651393	     23.65641610	    134.53617183	    -35.45027306	      0.00000000	      0.00000000	      0.99999904	      0.19862631	      1.00000000	      0.17862639	      0.99997329	      0.06682812	      0.01000000	      0.05178206	      0.00000000	      0.00000000
      0.01091920	      0.00000000	      0.00000000	      0.00000000	      0.00000000	     -0.00000000	     -0.00000000	     -0.00000000	     -0.00000000	      0.38879284	      0.22699729	      0.00000000	      0.00000000	    -70.42059622	     23.89312481	    134.52729674	    -35.86227200	      0.00000000	      0.00000000	      0.99999906	      0.19862428	      1.00000000	      0.17862562	      0.99997362	      0.06682720	      0.01000000	      0.05178206	      0.00000000	      0.00000000
      0.01116811	      0.00000000	     -0.00000000	      0.00000000	      0.00000000	     -0.00000000	     -0.00000000	     -0.00000000	     -0.00000000	      0.38884968	      0.22966987	      0.00000000	      0.00000000	    -70.41461964	     24.12951881	    134.51831916	    -36.27377450	      0.00000000	      0.00000000	      0.99999907	      0.19862220	      1.00000000	      0.17862482	      0.99997395	      0.06682626	      0.01000000	      0.05178206	      0.00000000	      0.00000000
      0.01141701	      0.00000000	     -0.00000000	      0.00000000	      0.00000000	     -0.00000000	     -0.00000000	     -0.00000000	     -0.00000000	      0.38890718	      0.23233939	      0.00000000	      0.00000000	    -70.40858425	     24.36559391	    134.50923920	    -36.68488338	      0.00000000	      0.00000000	      0.99999908	      0.19862006	      1.00000000	      0.17862400	      0.99997427	      0.06682530	      0.01000000	      0.05178206	      0.00000000	      0.00000000
      0.01168002	      0.00000000	     -0.00000000	      0.00000000	      0.00000000	     -0.00000000	     -0.00000000	     -0.00000000	     -0.00000000	      0.38896865	      0.23515674	      0.00000000	      0.00000000	    -70.40214332	     24.61469171	    134.49953399	    -37.11875660	      0.00000000	      0.00000000	      0.99999909	      0.19861775	      1.00000000	      0.17862311	      0.99997460	      0.06682426	      0.01000000	      0.05178206	      0.00000000	      0.00000000
      0.01194302	      0.00000000	      0.00000000	      0.00000000	      0.00000000	     -0.00000000	     -0.00000000	     -0.00000000	     -0.00000000	      0.38903087	      0.23797065	      0.00000000	      0.00000000	    -70.39563692	     24.86343193	    134.48971472	    -37.55217466	      0.00000000	      0.00000000	      0.99999910	      0.19861537	      1.00000000	      0.17862219	      0.99997494	      0.06682319	      0.01000000	      0.05178206	      0.00000000	      0.00000000
      0.01219797	      0.00000000	     -0.00000000	      0.00000000	      0.00000000	     -0.00000000	     -0.00000000	     -0.00000000	     -0.00000000	      0.38909189	      0.24069517	      0.00000000	      0.00000000	    -70.38926717	     25.10422228	    134.48008712	    -37.97182793	      0.00000000	      0.00000000	      0.99999911	      0.19861300	      1.00000000	      0.17862128	      0.99997525	      0.06682213	      0.01000000	      0.05178206	      0.00000000	      0.00000000
      0.01245293	      0.00000000	      0.00000000	      0.00000000	      0.00000000	     -0.00000000	     -0.00000000	     -0.00000000	     -0.00000000	      0.38915360	      0.24341644	      0.00000000	      0.00000000	    -70.38283608	     25.34467485	    134.47035257	    -38.39104941	      0.00000000	      0.00000000	      0.99999913	      0.19861058	      1.00000000	      0.17862034	      0.99997557	      0.06682105	      0.01000000	      0.05178206	      0.00000000	      0.00000000
      0.01271510	      0.00000000	      0.00000000	      0.00000000	      0.00000000	     -0.00000000	     -0.00000000	     -0.00000000	     -0.00000000	      0.38921778	      0.24621135	      0.00000000	      0.00000000	    -70.37615902	     25.59158377	    134.46023103	    -38.82162504	      0.00000000	      0.00000000	      0.99999914	      0.19860803	      1.00000000	      0.17861935	      0.99997589	      0.06681991	      0.01000000	      0.05178206	      0.00000000	      0.00000000
      0.01297727	      0.00000000	      0.00000000	      0.00000000	      0.00000000	     -0.00000000	     -0.00000000	     -0.00000000	     -0.00000000	      0.38928270	      0.24900280	      0.00000000	      0.00000000	    -70.36941728	     25.83813382	    134.44999667	    -39.25173781	      0.00000000	      0.00000000	      0.99999915	      0.19860541	      1.00000000	      0.17861833	      0.99997620	      0.06681874	      0.01000000	      0.05178206	      0.00000000	      0.00000000
      0.01323521	      0.00000000	      0.00000000	      0.00000000	      0.00000000	     -0.00000000	     -0.00000000	     -0.00000000	     -0.00000000	      0.38934728	      0.25174576	      0.00000000	      0.00000000	    -70.36272141	     26.08035209	    134.43981764	    -39.67439184	      0.00000000	      0.00000000	      0.99999916	      0.19860278	      1.00000000	      0.17861730	      0.99997650	      0.06681757	      0.01000000	      0.05178206	      0.00000000	      0.00000000
      0.01349315	      0.00000000	      0.00000000	      0.00000000	      0.00000000	     -0.00000000	     -0.00000000	     -0.00000000	     -0.00000000	      0.38941257	      0.25448535	      0.00000000	      0.00000000	    -70.35596310	     26.32222132	    134.42952966	    -40.09659523	      0.00000000	      0.00000000	      0.99999917	      0.19860009	      1.00000000	      0.17861625	      0.99997681	      0.06681638	      0.01000000	      0.05178206	      0.00000000	      0.00000000
      0.01375333	      0.00000000	     -0.00000000	      0.00000000	      0.00000000	     -0.00000000	     -0.00000000	     -0.00000000	     -0.00000000	      0.38947914	      0.25724539	      0.00000000	      0.00000000	    -70.34908270	     26.56584692	    134.41904170	    -40.52196730	      0.00000000	      0.00000000	      0.99999918	      0.19859731	      1.00000000	      0.17861516	      0.99997711	      0.06681515	      0.01000000	      0.05178206	      0.00000000	      0.00000000
      0.01401352	      0.00000000	      0.00000000	      0.00000000	      0.00000000	     -0.00000000	     -0.00000000	     -0.00000000	     -0.00000000	      0.38954643	      0.26000198	      0.00000000	      0.00000000	    -70.34213895	     26.80911582	    134.40844312	    -40.94687658	      0.00000000	      0.00000000	      0.99999919	      0.19859447	      1.00000000	      0.17861404	      0.99997740	      0.06681389	      0.01000000	      0.05178206	      0.00000000	      0.00000000
      0.01427221	      0.00000000	      0.00000000	      0.00000000	      0.00000000	     -0.00000000	     -0.00000000	     -0.00000000	     -0.00000000	      0.38961405	      0.26273931	      0.00000000	      0.00000000	    -70.33517234	     27.05063632	    134.39779581	    -41.36883707	      0.00000000	      0.00000000	      0.99999920	      0.19859159	      1.00000000	      0.17861291	      0.99997769	      0.06681262	      0.01000000	      0.05178206	      0.00000000	      0.00000000
      0.01453091	      0.00000000	      0.00000000	      0.00000000	      0.00000000	     -0.00000000	     -0.00000000	     -0.00000000	     -0.00000000	      0.38968237	      0.26547322	      0.00000000	      0.00000000	    -70.32814329	     27.29180273	    134.38703939	    -41.79033682	      0.00000000	      0.00000000	      0.99999921	      0.19858864	      1.00000000	      0.17861175	      0.99997798	      0.06681132	      0.01000000	      0.05178206	      0.00000000	      0.00000000
      0.01478923	      0.00000000	      0.00000000	      0.00000000	      0.00000000	     -0.00000000	     -0.00000000	     -0.00000000	     -0.00000000	      0.38975130	      0.26819975	      0.00000000	      0.00000000	    -70.32106213	     27.53227043	    134.37618968	    -42.21072356	      0.00000000	      0.00000000	      0.99999922	      0.19858564	      1.00000000	      0.17861056	      0.99997826	      0.06681000	      0.01000000	      0.05178206	      0.00000000	      0.00000000
      0.01504755	      0.00000000	      0.00000000	      0.00000000	      0.00000000	     -0.00000000	     -0.00000000	     -0.00000000	     -0.00000000	      0.38982094	      0.27092284	      0.00000000	      0.00000000	    -70.31391889	     27.77238372	    134.36523143	    -42.63064681	      0.00000000	      0.00000000	      0.99999923	      0.19858258	      1.00000000	      0.17860934	      0.99997854	      0.06680865	      0.01000000	      0.05178206	      0.00000000	      0.00000000
      0.01530350	      0.00000000	      0.00000000	      0.00000000	      0.00000000	     -0.00000000	     -0.00000000	     -0.00000000	     -0.00000000	      0.38989062	      0.27361742	      0.00000000	      0.00000000	    -70.30678039	     28.00993391	    134.35426731	    -43.04619836	      0.00000000	      0.00000000	      0.99999924	      0.19857948	      1.00000000	      0.17860811	      0.99997881	      0.06680729	      0.01000000	      0.05178206	      0.00000000	      0.00000000
      0.01555944	      0.00000000	      0.00000000	      0.00000000	      0.00000000	     -0.00000000	     -0.00000000	     -0.00000000	     -0.00000000	      0.38996099	      0.27630859	      0.00000000	      0.00000000	    -70.29958114	     28.24713500	    134.34319690	    -43.46129002	      0.00000000	      0.00000000	      0.99999925	      0.19857632	      1.00000000	      0.17860686	      0.99997908	      0.06680591	      0.01000000	      0.05178206	      0.00000000	      0.00000000
      0.01580318	      0.00000000	      0.00000000	      0.00000000	      0.00000000	     -0.00000000	     -0.00000000	     -0.00000000	     -0.00000000	      0.39002865	      0.27886830	      0.00000000	      0.00000000	    -70.29266869	     28.47270423	    134.33255552	    -43.85613517	      0.00000000	      0.00000000	      0.99999926	      0.19857325	      1.00000000	      0.17860563	      0.99997934	      0.06680456	      0.01000000	      0.05178206	      0.00000000	      0.00000000
      0.01611297	      0.00000000	      0.00000000	      0.00000000	      0.00000000	     -0.00000000	     -0.00000000	     -0.00000000	     -0.00000000	      0.39011555	      0.28211728	      0.00000000	      0.00000000	    -70.28380354	     28.75894942	    134.31889129	    -44.35737005	      0.00000000	      0.00000000	      0.99999927	      0.19856928	      1.00000000	      0.17860404	      0.99997965	      0.06680283	      0.01000000	      0.05178206	      0.00000000	      0.00000000
      0.01651210	      0.00000000	      0.00000000	      0.00000000	      0.00000000	     -0.00000000	     -0.00000000	     -0.00000000	     -0.00000000	      0.39022899	      0.28629568	      0.00000000	      0.00000000	    -70.27225156	     29.12697594	    134.30105831	    -45.00209203	      0.00000000	      0.00000000	      0.99999929	      0.19856402	      1.00000000	      0.17860194	      0.99998006	      0.06680054	      0.01000000	      0.05178206	      0.00000000	      0.00000000
      0.01679287	      0.00000000	      0.00000000	      0.00000000	      0.00000000	     -0.00000000	     -0.00000000	     -0.00000000	     -0.00000000	      0.39030978	      0.28922998	      0.00000000	      0.00000000	    -70.26403738	     29.38535163	    134.28835962	    -45.45495382	      0.00000000	      0.00000000	      0.99999930	      0.19856023	      1.00000000	      0.17860041	      0.99998033	      0.06679889	      0.01000000	      0.05178206	      0.00000000	      0.00000000
      0.01703128	      0.00000000	      0.00000000	      0.00000000	      0.00000000	     -0.00000000	     -0.00000000	     -0.00000000	     -0.00000000	      0.39037903	      0.29171831	      0.00000000	      0.00000000	    -70.25700559	     29.60441451	    134.27747705	    -45.83899158	      0.00000000	      0.00000000	      0.99999930	      0.19855695	      1.00000000	      0.17859909	      0.99998057	      0.06679747	      0.01000000	      0.05178206	      0.00000000	      0.00000000
      0.01726968	      0.00000000	      0.00000000	      0.00000000	      0.00000000	     -0.00000000	     -0.00000000	     -0.00000000	     -0.00000000	      0.39044888	      0.29420364	      0.00000000	      0.00000000	    -70.24992161	     29.82317059	    134.26650298	    -46.22264600	      0.00000000	      0.00000000	      0.99999931	      0.19855362	      1.00000000	      0.17859775	      0.99998080	      0.06679602	      0.01000000	      0.05178206	      0.00000000	      0.00000000
      0.01753117	      0.00000000	      0.00000000	      0.00000000	      0.00000000	     -0.00000000	     -0.00000000	     -0.00000000	     -0.00000000	      0.39052616	      0.29692615	      0.00000000	      0.00000000	    -70.24209184	     30.06275503	    134.25436129	    -46.64293926	      0.00000000	      0.00000000	      0.99999932	      0.19854990	      1.00000000	      0.17859625	      0.99998105	      0.06679441	      0.01000000	      0.05178206	      0.00000000	      0.00000000
      0.01779266	      0.00000000	      0.00000000	      0.00000000	      0.00000000	     -0.00000000	     -0.00000000	     -0.00000000	     -0.00000000	      0.39060416	      0.29964504	      0.00000000	      0.00000000	    -70.23419947	     30.30197000	    134.24210976	    -47.06275102	      0.00000000	      0.00000000	      0.99999933	      0.19854612	      1.00000000	      0.17859472	      0.99998129	      0.06679278	      0.01000000	      0.05178206	      0.00000000	      0.00000000
      0.01804389	      0.00000000	      0.00000000	      0.00000000	      0.00000000	     -0.00000000	     -0.00000000	     -0.00000000	     -0.00000000	      0.39067977	      0.30225382	      0.00000000	      0.00000000	    -70.22655792	     30.53145089	    134.23023566	    -47.46559378	      0.00000000	      0.00000000	      0.99999934	      0.19854243	      1.00000000	      0.17859322	      0.99998153	      0.06679118	      0.01000000	      0.05178206	      0.00000000	      0.00000000
      0.01829512	      0.00000000	      0.00000000	      0.00000000	      0.00000000	     -0.00000000	     -0.00000000	     -0.00000000	     -0.00000000	      0.39075603	      0.30485925	      0.00000000	      0.00000000	    -70.21885877	     30.76059001	    134.21826040	    -47.86798726	      0.00000000	      0.00000000	      0.99999935	      0.19853867	      1.00000000	      0.17859169	      0.99998176	      0.06678956	      0.01000000	      0.05178206	      0.00000000	      0.00000000
      0.01849992	      0.00000000	      0.00000000	      0.00000000	      0.00000000	     -0.00000000	     -0.00000000	     -0.00000000	     -0.00000000	      0.39081868	      0.30698066	      0.00000000	      0.00000000	    -70.21254000	     30.94712747	    134.20842363	    -48.19565870	      0.00000000	      0.00000000	      0.99999935	      0.19853556	      1.00000000	      0.17859042	      0.99998194	      0.06678822	      0.01000000	      0.05178206	      0.00000000	      0.00000000
      0.01882450	      0.00000000	      0.00000000	      0.00000000	      0.00000000	     -0.00000000	     -0.00000000	     -0.00000000	     -0.00000000	      0.39091887	      0.31033828	      0.00000000	      0.00000000	    -70.20244727	     31.24230330	    134.19269611	    -48.71432398	      0.00000000	      0.00000000	      0.99999936	      0.19853056	      1.00000000	      0.17858838	      0.99998223	      0.06678607	      0.01000000	      0.05178206	      0.00000000	      0.00000000
      0.01906129	      0.00000000	      0.00000000	      0.00000000	      0.00000000	     -0.00000000	     -0.00000000	     -0.00000000	     -0.00000000	      0.39099264	      0.31278426	      0.00000000	      0.00000000	    -70.19502377	     31.45728561	    134.18111600	    -49.09227350	      0.00000000	      0.00000000	      0.99999937	      0.19852684	      1.00000000	      0.17858686	      0.99998244	      0.06678447	      0.01000000	      0.05178206	      0.00000000	      0.00000000
      0.01929809	      0.00000000	      0.00000000	      0.00000000	      0.00000000	     -0.00000000	     -0.00000000	     -0.00000000	     -0.00000000	      0.39106700	      0.31522725	      0.00000000	      0.00000000	    -70.18754939	     31.67196496	    134.16944646	    -49.46975588	      0.00000000	      0.00000000	      0.99999938	      0.19852307	      1.00000000	      0.17858532	      0.99998265	      0.06678285	      0.01000000	      0.05178206	      0.00000000	      0.00000000
      0.01953488	      0.00000000	      0.00000000	      0.00000000	      0.00000000	     -0.00000000	     -0.00000000	     -0.00000000	     -0.00000000	      0.39114193	      0.31766723	      0.00000000	      0.00000000	    -70.18002421	     31.88633872	    134.15768757	    -49.84685021	      0.00000000	      0.00000000	      0.99999939	      0.19851924	      1.00000000	      0.17858375	      0.99998285	      0.06678121	      0.01000000	      0.05178206	      0.00000000	      0.00000000
      0.01977868	      0.00000000	      0.00000000	      0.00000000	      0.00000000	     -0.00000000	     -0.00000000	     -0.00000000	     -0.00000000	      0.39121968	      0.32017619	      0.00000000	      0.00000000	    -70.17222358	     32.10673150	    134.14548783	    -50.23464206	      0.00000000	      0.00000000	      0.99999939	      0.19851524	      1.00000000	      0.17858210	      0.99998306	      0.06677950	      0.01000000	      0.05178206	      0.00000000	      0.00000000
      0.02008180	      0.00000000	      0.00000000	      0.00000000	      0.00000000	     -0.00000000	     -0.00000000	     -0.00000000	     -0.00000000	      0.39131721	      0.32329127	      0.00000000	      0.00000000	    -70.16244973	     32.38030722	    134.13018741	    -50.71619786	      0.00000000	      0.00000000	      0.99999940	      0.19851019	      1.00000000	      0.17858002	      0.99998332	      0.06677735	      0.01000000	      0.05178206	      0.00000000	      0.00000000
      0.02046862	      0.00000000	      0.00000000	      0.00000000	      0.00000000	     -0.00000000	     -0.00000000	     -0.00000000	     -0.00000000	      0.39144303	      0.32725920	      0.00000000	      0.00000000	    -70.14985718	     32.72868573	    134.11045099	    -51.32970106	      0.00000000	      0.00000000	      0.99999941	      0.19850361	      1.00000000	      0.17857731	      0.99998364	      0.06677454	      0.01000000	      0.05178206	      0.00000000	      0.00000000
      0.02071870	      0.00000000	      0.00000000	      0.00000000	      0.00000000	     -0.00000000	     -0.00000000	     -0.00000000	     -0.00000000	      0.39152519	      0.32982027	      0.00000000	      0.00000000	    -70.14164410	     32.95348603	    134.09756465	    -51.72579338	      0.00000000	      0.00000000	      0.99999942	      0.19849927	      1.00000000	      0.17857552	      0.99998384	      0.06677269	      0.01000000	      0.05178206	      0.00000000	      0.00000000
      0.02096879	      0.00000000	      0.00000000	      0.00000000	      0.00000000	     -0.00000000	     -0.00000000	     -0.00000000	     -0.00000000	      0.39160800	      0.33237796	      0.00000000	      0.00000000	    -70.13337484	     33.17794634	    134.08457932	    -52.12136985	      0.00000000	      0.00000000	      0.99999943	      0.19849488	      1.00000000	      0.17857370	      0.99998404	      0.06677083	      0.01000000	      0.05178206	      0.00000000	      0.00000000
      0.02121887	      0.00000000	      0.00000000	      0.00000000	      0.00000000	     -0.00000000	     -0.00000000	     -0.00000000	     -0.00000000	      0.39169144	      0.33493227	      0.00000000	      0.00000000	    -70.12504950	     33.40206381	    134.07149511	    -52.51652077	      0.00000000	      0.00000000	      0.99999944	      0.19849042	      1.00000000	      0.17857185	      0.99998424	      0.06676893	      0.01000000	      0.05178206	      0.00000000	      0.00000000
      0.02147240	      0.00000000	      0.00000000	      0.00000000	      0.00000000	     -0.00000000	     -0.00000000	     -0.00000000	     -0.00000000	      0.39177668	      0.33751826	      0.00000000	      0.00000000	    -70.11655244	     33.62891655	    134.05813009	    -52.91660267	      0.00000000	      0.00000000	      0.99999944	      0.19848584	      1.00000000	      0.17856994	      0.99998444	      0.06676699	      0.01000000	      0.05178206	      0.00000000	      0.00000000
      0.02172593	      0.00000000	      0.00000000	      0.00000000	      0.00000000	     -0.00000000	     -0.00000000	     -0.00000000	     -0.00000000	      0.39186258	      0.34010077	      0.00000000	      0.00000000	    -70.10799792	     33.85541700	    134.04466369	    -53.31623208	      0.00000000	      0.00000000	      0.99999945	      0.19848119	      1.00000000	      0.17856801	      0.99998463	      0.06676502	      0.01000000	      0.05178206	      0.00000000	      0.00000000
      0.02197260	      0.00000000	      0.00000000	      0.00000000	      0.00000000	     -0.00000000	     -0.00000000	     -0.00000000	     -0.00000000	      0.39194678	      0.34261016	      0.00000000	      0.00000000	    -70.09961941	     34.07546194	    134.03146387	    -53.70458818	      0.00000000	      0.00000000	      0.99999946	      0.19847661	      1.00000000	      0.17856610	      0.99998482	      0.06676308	      0.01000000	      0.05178206	      0.00000000	      0.00000000
      0.02221928	      0.00000000	      0.00000000	      0.00000000	      0.00000000	     -0.00000000	     -0.00000000	     -0.00000000	     -0.00000000	      0.39203161	      0.34511625	      0.00000000	      0.00000000	    -70.09118666	     34.29517332	    134.01816831	    -54.09250586	      0.00000000	      0.00000000	      0.99999946	      0.19847197	      1.00000000	      0.17856416	      0.99998501	      0.06676112	      0.01000000	      0.05178206	      0.00000000	      0.00000000
      0.02247940	      0.00000000	      0.00000000	      0.00000000	      0.00000000	     -0.00000000	     -0.00000000	     -0.00000000	     -0.00000000	      0.39212172	      0.34775528	      0.00000000	      0.00000000	    -70.08223584	     34.52649369	    134.00404482	    -54.50105458	      0.00000000	      0.00000000	      0.99999947	      0.19846701	      1.00000000	      0.17856209	      0.99998520	      0.06675902	      0.01000000	      0.05178206	      0.00000000	      0.00000000
      0.02273951	      0.00000000	      0.00000000	      0.00000000	      0.00000000	     -0.00000000	     -0.00000000	     -0.00000000	     -0.00000000	      0.39221252	      0.35039063	      0.00000000	      0.00000000	    -70.07322489	     34.75744297	    133.98981514	    -54.90911231	      0.00000000	      0.00000000	      0.99999948	      0.19846198	      1.00000000	      0.17855998	      0.99998539	      0.06675690	      0.01000000	      0.05178206	      0.00000000	      0.00000000
      0.02299610	      0.00000000	      0.00000000	      0.00000000	      0.00000000	     -0.00000000	     -0.00000000	     -0.00000000	     -0.00000000	      0.39230276	      0.35298662	      0.00000000	      0.00000000	    -70.06427736	     34.98489679	    133.97567452	    -55.31113122	      0.00000000	      0.00000000	      0.99999948	      0.19845695	      1.00000000	      0.17855787	      0.99998558	      0.06675478	      0.01000000	      0.05178206	      0.00000000	      0.00000000
      0.02330652	      0.00000000	      0.00000000	      0.00000000	      0.00000000	     -0.00000000	     -0.00000000	     -0.00000000	     -0.00000000	      0.39241282	      0.35612240	      0.00000000	      0.00000000	    -70.05337486	     35.25958336	    133.95842969	    -55.79683847	      0.00000000	      0.00000000	      0.99999949	      0.19845077	      1.00000000	      0.17855527	      0.99998580	      0.06675218	      0.01000000	      0.05178206	      0.00000000	      0.00000000
      0.02365444	      0.00000000	      0.00000000	      0.00000000	      0.00000000	     -0.00000000	     -0.00000000	     -0.00000000	     -0.00000000	      0.39253733	      0.35963082	      0.00000000	      0.00000000	    -70.04105375	     35.56683313	    133.93892206	    -56.34037378	      0.00000000	      0.00000000	      0.99999950	      0.19844374	      1.00000000	      0.17855231	      0.99998604	      0.06674923	      0.01000000	      0.05178206	      0.00000000	      0.00000000
      0.02394973	      0.00000000	      0.00000000	      0.00000000	      0.00000000	     -0.00000000	     -0.00000000	     -0.00000000	     -0.00000000	      0.39264397	      0.36260330	      0.00000000	      0.00000000	    -70.03051280	     35.82707980	    133.92221732	    -56.80101469	      0.00000000	      0.00000000	      0.99999951	      0.19843767	      1.00000000	      0.17854975	      0.99998625	      0.06674668	      0.01000000	      0.05178206	      0.00000000	      0.00000000
      0.02417362	      0.00000000	      0.00000000	      0.00000000	      0.00000000	     -0.00000000	     -0.00000000	     -0.00000000	     -0.00000000	      0.39272540	      0.36485390	      0.00000000	      0.00000000	    -70.02246928	     36.02408585	    133.90946087	    -57.14980311	      0.00000000	      0.00000000	      0.99999951	      0.19843301	      1.00000000	      0.17854778	      0.99998640	      0.06674473	      0.01000000	      0.05178206	      0.00000000	      0.00000000
      0.02439752	      0.00000000	      0.00000000	      0.00000000	      0.00000000	     -0.00000000	     -0.00000000	     -0.00000000	     -0.00000000	      0.39280734	      0.36710176	      0.00000000	      0.00000000	    -70.01438169	     36.22081596	    133.89662637	    -57.49825004	      0.00000000	      0.00000000	      0.99999952	      0.19842830	      1.00000000	      0.17854579	      0.99998655	      0.06674276	      0.01000000	      0.05178206	      0.00000000	      0.00000000
      0.02462526	      0.00000000	      0.00000000	      0.00000000	      0.00000000	     -0.00000000	     -0.00000000	     -0.00000000	     -0.00000000	      0.39289121	      0.36938545	      0.00000000	      0.00000000	    -70.00610985	     36.42064742	    133.88349116	    -57.85229595	      0.00000000	      0.00000000	      0.99999952	      0.19842346	      1.00000000	      0.17854374	      0.99998671	      0.06674073	      0.01000000	      0.05178206	      0.00000000	      0.00000000
      0.02493219	      0.00000000	      0.00000000	      0.00000000	      0.00000000	     -0.00000000	     -0.00000000	     -0.00000000	     -0.00000000	      0.39300506	      0.37245869	      0.00000000	      0.00000000	    -69.99488994	     36.68951042	    133.86566134	    -58.32882738	      0.00000000	      0.00000000	      0.99999953	      0.19841685	      1.00000000	      0.17854093	      0.99998691	      0.06673797	      0.01000000	      0.05178206	      0.00000000	      0.00000000
      0.02523912	      0.00000000	      0.00000000	      0.00000000	      0.00000000	     -0.00000000	     -0.00000000	     -0.00000000	     -0.00000000	      0.39311985	      0.37552677	      0.00000000	      0.00000000	    -69.98358760	     36.95785522	    133.84768537	    -58.80470318	      0.00000000	      0.00000000	      0.99999954	      0.19841014	      1.00000000	      0.17853808	      0.99998711	      0.06673517	      0.01000000	      0.05178206	      0.00000000	      0.00000000
      0.02545699	      0.00000000	      0.00000000	      0.00000000	      0.00000000	     -0.00000000	     -0.00000000	     -0.00000000	     -0.00000000	      0.39320190	      0.37770137	      0.00000000	      0.00000000	    -69.97551516	     37.14801614	    133.83483729	    -59.14201274	      0.00000000	      0.00000000	      0.99999954	      0.19840532	      1.00000000	      0.17853602	      0.99998725	      0.06673316	      0.01000000	      0.05178206	      0.00000000	      0.00000000
      0.02567485	      0.00000000	      0.00000000	      0.00000000	      0.00000000	     -0.00000000	     -0.00000000	     -0.00000000	     -0.00000000	      0.39328442	      0.37987337	      0.00000000	      0.00000000	    -69.96740132	     37.33791577	    133.82191577	    -59.47900127	      0.00000000	      0.00000000	      0.99999955	      0.19840045	      1.00000000	      0.17853395	      0.99998739	      0.06673114	      0.01000000	      0.05178206	      0.00000000	      0.00000000
      0.02592713	      0.00000000	      0.00000000	      0.00000000	      0.00000000	     -0.00000000	     -0.00000000	     -0.00000000	     -0.00000000	      0.39338057	      0.38238526	      0.00000000	      0.00000000	    -69.95795393	     37.55749264	    133.80686110	    -59.86877667	      0.00000000	      0.00000000	      0.99999955	      0.19839475	      1.00000000	      0.17853152	      0.99998754	      0.06672877	      0.01000000	      0.05178206	      0.00000000	      0.00000000
      0.02617941	      0.00000000	      0.00000000	      0.00000000	      0.00000000	     -0.00000000	     -0.00000000	     -0.00000000	     -0.00000000	      0.39347736	      0.38489365	      0.00000000	      0.00000000	    -69.94845118	     37.77672007	    133.79170816	    -60.25809187	      0.00000000	      0.00000000	      0.99999956	      0.19838899	      1.00000000	      0.17852905	      0.99998770	      0.06672637	      0.01000000	      0.05178206	      0.00000000	      0.00000000
      0.02645015	      0.00000000	      0.00000000	      0.00000000	      0.00000000	     -0.00000000	     -0.00000000	     -0.00000000	     -0.00000000	      0.39358192	      0.38758162	      0.00000000	      0.00000000	    -69.93819190	     38.01159456	    133.77533769	    -60.67534553	      0.00000000	      0.00000000	      0.99999957	      0.19838273	      1.00000000	      0.17852637	      0.99998787	      0.06672377	      0.01000000	      0.05178206	      0.00000000	      0.00000000
      0.02672088	      0.00000000	      0.00000000	      0.00000000	      0.00000000	     -0.00000000	     -0.00000000	     -0.00000000	     -0.00000000	      0.39368722	      0.39026556	      0.00000000	      0.00000000	    -69.92786909	     38.24606669	    133.75885433	    -61.09207371	      0.00000000	      0.00000000	      0.99999957	      0.19837639	      1.00000000	      0.17852365	      0.99998803	      0.06672114	      0.01000000	      0.05178206	      0.00000000	      0.00000000
      0.02691494	      0.00000000	      0.00000000	      0.00000000	      0.00000000	     -0.00000000	     -0.00000000	     -0.00000000	     -0.00000000	      0.39376314	      0.39218687	      0.00000000	      0.00000000	    -69.92043088	     38.41388449	    133.74697002	    -61.39043432	      0.00000000	      0.00000000	      0.99999958	      0.19837181	      1.00000000	      0.17852168	      0.99998814	      0.06671924	      0.01000000	      0.05178206	      0.00000000	      0.00000000
      0.02723087	      0.00000000	      0.00000000	      0.00000000	      0.00000000	     -0.00000000	     -0.00000000	     -0.00000000	     -0.00000000	      0.39388754	      0.39531035	      0.00000000	      0.00000000	    -69.90825175	     38.68665380	    133.72749840	    -61.87555015	      0.00000000	      0.00000000	      0.99999958	      0.19836426	      1.00000000	      0.17851844	      0.99998833	      0.06671612	      0.01000000	      0.05178206	      0.00000000	      0.00000000
      0.02747074	      0.00000000	      0.00000000	      0.00000000	      0.00000000	     -0.00000000	     -0.00000000	     -0.00000000	     -0.00000000	      0.39398264	      0.39767819	      0.00000000	      0.00000000	    -69.89894722	     38.89338756	    133.71261225	    -62.24344065	      0.00000000	      0.00000000	      0.99999959	      0.19835845	      1.00000000	      0.17851594	      0.99998847	      0.06671372	      0.01000000	      0.05178206	      0.00000000	      0.00000000
      0.02771061	      0.00000000	      0.00000000	      0.00000000	      0.00000000	     -0.00000000	     -0.00000000	     -0.00000000	     -0.00000000	      0.39407832	      0.40004286	      0.00000000	      0.00000000	    -69.88959314	     39.09980787	    133.69763790	    -62.61084671	      0.00000000	      0.00000000	      0.99999959	      0.19835259	      1.00000000	      0.17851341	      0.99998861	      0.06671130	      0.01000000	      0.05178206	      0.00000000	      0.00000000
      0.02795047	      0.00000000	      0.00000000	      0.00000000	      0.00000000	     -0.00000000	     -0.00000000	     -0.00000000	     -0.00000000	      0.39417456	      0.40240436	      0.00000000	      0.00000000	    -69.88018959	     39.30591236	    133.68257548	    -62.97786269	      0.00000000	      0.00000000	      0.99999960	      0.19834667	      1.00000000	      0.17851085	      0.99998874	      0.06670885	      0.01000000	      0.05178206	      0.00000000	      0.00000000
      0.02819667	      0.00000000	      0.00000000	      0.00000000	      0.00000000	     -0.00000000	     -0.00000000	     -0.00000000	     -0.00000000	      0.39427393	      0.40482483	      0.00000000	      0.00000000	    -69.87048672	     39.51712446	    133.66702441	    -63.35409369	      0.00000000	      0.00000000	      0.99999960	      0.19834053	      1.00000000	      0.17850820	      0.99998888	      0.06670632	      0.01000000	      0.05178206	      0.00000000	      0.00000000
      0.02844286	      0.00000000	      0.00000000	      0.00000000	      0.00000000	     -0.00000000	     -0.00000000	     -0.00000000	     -0.00000000	      0.39437389	      0.40724196	      0.00000000	      0.00000000	    -69.86073189	     39.72800476	    133.65138077	    -63.72989237	      0.00000000	      0.00000000	      0.99999961	      0.19833433	      1.00000000	      0.17850551	      0.99998902	      0.06670376	      0.01000000	      0.05178206	      0.00000000	      0.00000000
      0.02871061	      0.00000000	      0.00000000	      0.00000000	      0.00000000	     -0.00000000	     -0.00000000	     -0.00000000	     -0.00000000	      0.39448328	      0.40986688	      0.00000000	      0.00000000	    -69.85006429	     39.95696874	    133.63426281	    -64.13806614	      0.00000000	      0.00000000	      0.99999961	      0.19832751	      1.00000000	      0.17850256	      0.99998916	      0.06670096	      0.01000000	      0.05178206	      0.00000000	      0.00000000
      0.02897835	      0.00000000	      0.00000000	      0.00000000	      0.00000000	     -0.00000000	     -0.00000000	     -0.00000000	     -0.00000000	      0.39459337	      0.41248785	      0.00000000	      0.00000000	    -69.83933544	     40.18554069	    133.61703564	    -64.54573005	      0.00000000	      0.00000000	      0.99999962	      0.19832061	      1.00000000	      0.17849957	      0.99998931	      0.06669812	      0.01000000	      0.05178206	      0.00000000	      0.00000000
      0.02918757	      0.00000000	      0.00000000	      0.00000000	      0.00000000	     -0.00000000	     -0.00000000	     -0.00000000	     -0.00000000	      0.39467988	      0.41453313	      0.00000000	      0.00000000	    -69.83090931	     40.36387556	    133.60349833	    -64.86390474	      0.00000000	      0.00000000	      0.99999962	      0.19831518	      1.00000000	      0.17849720	      0.99998942	      0.06669589	      0.01000000	      0.05178206	      0.00000000	      0.00000000
      0.02950225	      0.00000000	      0.00000000	      0.00000000	      0.00000000	     -0.00000000	     -0.00000000	     -0.00000000	     -0.00000000	      0.39481081	      0.41760490	      0.00000000	      0.00000000	    -69.81816538	     40.63165984	    133.58301160	    -65.34184605	      0.00000000	      0.00000000	      0.99999963	      0.19830691	      1.00000000	      0.17849361	      0.99998958	      0.06669249	      0.01000000	      0.05178206	      0.00000000	      0.00000000
      0.02975664	      0.00000000	      0.00000000	      0.00000000	      0.00000000	     -0.00000000	     -0.00000000	     -0.00000000	     -0.00000000	      0.39491736	      0.42008412	      0.00000000	      0.00000000	    -69.80780165	     40.84774029	    133.56634028	    -65.72773942	      0.00000000	      0.00000000	      0.99999963	      0.19830015	      1.00000000	      0.17849066	      0.99998971	      0.06668972	      0.01000000	      0.05178206	      0.00000000	      0.00000000
      0.03001102	      0.00000000	      0.00000000	      0.00000000	      0.00000000	     -0.00000000	     -0.00000000	     -0.00000000	     -0.00000000	      0.39502454	      0.42255978	      0.00000000	      0.00000000	    -69.79738300	     41.06347004	    133.54957086	    -66.11308874	      0.00000000	      0.00000000	      0.99999964	      0.19829332	      1.00000000	      0.17848768	      0.99998984	      0.06668693	      0.01000000	      0.05178206	      0.00000000	      0.00000000
      0.03026541	      0.00000000	      0.00000000	      0.00000000	      0.00000000	     -0.00000000	     -0.00000000	     -0.00000000	     -0.00000000	      0.39513235	      0.42503187	      0.00000000	      0.00000000	    -69.78690952	     41.27884597	    133.53270346	    -66.49802423	      0.00000000	      0.00000000	      0.99999964	      0.19828643	      1.00000000	      0.17848467	      0.99998997	      0.06668410	      0.01000000	      0.05178206	      0.00000000	      0.00000000
      0.03051980	      0.00000000	      0.00000000	      0.00000000	      0.00000000	     -0.00000000	     -0.00000000	     -0.00000000	     -0.00000000	      0.39524079	      0.42750039	      0.00000000	      0.00000000	    -69.77638129	     41.49387120	    133.51573821	    -66.88243660	      0.00000000	      0.00000000	      0.99999965	      0.19827947	      1.00000000	      0.17848162	      0.99999010	      0.06668126	      0.01000000	      0.05178206	      0.00000000	      0.00000000
      0.03077419	      0.00000000	      0.00000000	      0.00000000	      0.00000000	     -0.00000000	     -0.00000000	     -0.00000000	     -0.00000000	      0.39534985	      0.42996535	      0.00000000	      0.00000000	    -69.76579840	     41.70854362	    133.49867522	    -67.26641931	      0.00000000	      0.00000000	      0.99999965	      0.19827244	      1.00000000	      0.17847854	      0.99999022	      0.06667838	      0.01000000	      0.05178206	      0.00000000	      0.00000000
      0.03102481	      0.00000000	      0.00000000	      0.00000000	      0.00000000	     -0.00000000	     -0.00000000	     -0.00000000	     -0.00000000	      0.39545791	      0.43239034	      0.00000000	      0.00000000	    -69.75531879	     41.91969599	    133.48176932	    -67.64422297	      0.00000000	      0.00000000	      0.99999965	      0.19826545	      1.00000000	      0.17847548	      0.99999035	      0.06667553	      0.01000000	      0.05178206	      0.00000000	      0.00000000
      0.03127544	      0.00000000	      0.00000000	      0.00000000	      0.00000000	     -0.00000000	     -0.00000000	     -0.00000000	     -0.00000000	      0.39556658	      0.43481187	      0.00000000	      0.00000000	    -69.74478630	     42.13050686	    133.46476878	    -68.02159648	      0.00000000	      0.00000000	      0.99999966	      0.19825839	      1.00000000	      0.17847238	      0.99999047	      0.06667265	      0.01000000	      0.05178206	      0.00000000	      0.00000000
      0.03150969	      0.00000000	      0.00000000	      0.00000000	      0.00000000	     -0.00000000	     -0.00000000	     -0.00000000	     -0.00000000	      0.39566870	      0.43707204	      0.00000000	      0.00000000	    -69.73489430	     42.32723527	    133.44879365	    -68.37388127	      0.00000000	      0.00000000	      0.99999966	      0.19825173	      1.00000000	      0.17846945	      0.99999058	      0.06666993	      0.01000000	      0.05178206	      0.00000000	      0.00000000
      0.03181008	      0.00000000	      0.00000000	      0.00000000	      0.00000000	     -0.00000000	     -0.00000000	     -0.00000000	     -0.00000000	      0.39580043	      0.43996606	      0.00000000	      0.00000000	    -69.72214147	     42.57908396	    133.42818652	    -68.82506752	      0.00000000	      0.00000000	      0.99999967	      0.19824311	      1.00000000	      0.17846566	      0.99999072	      0.06666642	      0.01000000	      0.05178206	      0.00000000	      0.00000000
      0.03211048	      0.00000000	      0.00000000	      0.00000000	      0.00000000	     -0.00000000	     -0.00000000	     -0.00000000	     -0.00000000	      0.39593303	      0.44285511	      0.00000000	      0.00000000	    -69.70931306	     42.83044389	    133.40744396	    -69.27562192	      0.00000000	      0.00000000	      0.99999967	      0.19823439	      1.00000000	      0.17846181	      0.99999086	      0.06666287	      0.01000000	      0.05178206	      0.00000000	      0.00000000
      0.03234592	      0.00000000	      0.00000000	      0.00000000	      0.00000000	     -0.00000000	     -0.00000000	     -0.00000000	     -0.00000000	      0.39603756	      0.44511593	      0.00000000	      0.00000000	    -69.69920605	     43.02710709	    133.39109242	    -69.62826397	      0.00000000	      0.00000000	      0.99999968	      0.19822749	      1.00000000	      0.17845877	      0.99999096	      0.06666007	      0.01000000	      0.05178206	      0.00000000	      0.00000000
      0.03258135	      0.00000000	      0.00000000	      0.00000000	      0.00000000	     -0.00000000	     -0.00000000	     -0.00000000	     -0.00000000	      0.39614262	      0.44737371	      0.00000000	      0.00000000	    -69.68905277	     43.22347063	    133.37465790	    -69.98052166	      0.00000000	      0.00000000	      0.99999968	      0.19822053	      1.00000000	      0.17845569	      0.99999107	      0.06665724	      0.01000000	      0.05178206	      0.00000000	      0.00000000
      0.03285431	      0.00000000	      0.00000000	      0.00000000	      0.00000000	     -0.00000000	     -0.00000000	     -0.00000000	     -0.00000000	      0.39626510	      0.44998753	      0.00000000	      0.00000000	    -69.67722340	     43.45075765	    133.35550023	    -70.38840624	      0.00000000	      0.00000000	      0.99999968	      0.19821239	      1.00000000	      0.17845209	      0.99999119	      0.06665394	      0.01000000	      0.05178206	      0.00000000	      0.00000000
      0.03312728	      0.00000000	      0.00000000	      0.00000000	      0.00000000	     -0.00000000	     -0.00000000	     -0.00000000	     -0.00000000	      0.39638828	      0.45259725	      0.00000000	      0.00000000	    -69.66533204	     43.67764272	    133.33623129	    -70.79577660	      0.00000000	      0.00000000	      0.99999969	      0.19820417	      1.00000000	      0.17844845	      0.99999131	      0.06665060	      0.01000000	      0.05178206	      0.00000000	      0.00000000
      0.03336365	      0.00000000	      0.00000000	      0.00000000	      0.00000000	     -0.00000000	     -0.00000000	     -0.00000000	     -0.00000000	      0.39649553	      0.45485381	      0.00000000	      0.00000000	    -69.65498483	     43.87378846	    133.31945575	    -71.14808292	      0.00000000	      0.00000000	      0.99999969	      0.19819699	      1.00000000	      0.17844527	      0.99999141	      0.06664769	      0.01000000	      0.05178206	      0.00000000	      0.00000000
      0.03365922	      0.00000000	      0.00000000	      0.00000000	      0.00000000	     -0.00000000	     -0.00000000	     -0.00000000	     -0.00000000	      0.39663039	      0.45767130	      0.00000000	      0.00000000	    -69.64198060	     44.11864331	    133.29836106	    -71.58807799	      0.00000000	      0.00000000	      0.99999970	      0.19818793	      1.00000000	      0.17844124	      0.99999154	      0.06664402	      0.01000000	      0.05178206	      0.00000000	      0.00000000
      0.03401855	      0.00000000	      0.00000000	      0.00000000	      0.00000000	     -0.00000000	     -0.00000000	     -0.00000000	     -0.00000000	      0.39679546	      0.46109003	      0.00000000	      0.00000000	    -69.62607410	     44.41568000	    133.27254140	    -72.12213632	      0.00000000	      0.00000000	      0.99999970	      0.19817678	      1.00000000	      0.17843629	      0.99999169	      0.06663952	      0.01000000	      0.05178206	      0.00000000	      0.00000000
      0.03441210	      0.00000000	      0.00000000	      0.00000000	      0.00000000	     -0.00000000	     -0.00000000	     -0.00000000	     -0.00000000	      0.39697766	      0.46482622	      0.00000000	      0.00000000	    -69.60853052	     44.74020996	    133.24404295	    -72.70598387	      0.00000000	      0.00000000	      0.99999971	      0.19816442	      1.00000000	      0.17843078	      0.99999185	      0.06663452	      0.01000000	      0.05178206	      0.00000000	      0.00000000
      0.03471486	      0.00000000	      0.00000000	      0.00000000	      0.00000000	     -0.00000000	     -0.00000000	     -0.00000000	     -0.00000000	      0.39711882	      0.46769472	      0.00000000	      0.00000000	    -69.59494732	     44.98930778	    133.22196270	    -73.15443005	      0.00000000	      0.00000000	      0.99999971	      0.19815480	      1.00000000	      0.17842649	      0.99999197	      0.06663064	      0.01000000	      0.05178206	      0.00000000	      0.00000000
      0.03493999	      0.00000000	      0.00000000	      0.00000000	      0.00000000	     -0.00000000	     -0.00000000	     -0.00000000	     -0.00000000	      0.39722435	      0.46982451	      0.00000000	      0.00000000	    -69.58479783	     45.17422410	    133.20545558	    -73.48742125	      0.00000000	      0.00000000	      0.99999972	      0.19814758	      1.00000000	      0.17842327	      0.99999206	      0.06662772	      0.01000000	      0.05178206	      0.00000000	      0.00000000
      0.03516513	      0.00000000	      0.00000000	      0.00000000	      0.00000000	     -0.00000000	      0.00000000	     -0.00000000	     -0.00000000	      0.39733037	      0.47195153	      0.00000000	      0.00000000	    -69.57460674	     45.35886921	    133.18887354	    -73.82009024	      0.00000000	      0.00000000	      0.99999972	      0.19814030	      1.00000000	      0.17842002	      0.99999215	      0.06662479	      0.01000000	      0.05178206	      0.00000000	      0.00000000
      0.03538556	      0.00000000	      0.00000000	      0.00000000	      0.00000000	     -0.00000000	      0.00000000	     -0.00000000	     -0.00000000	      0.39743463	      0.47403147	      0.00000000	      0.00000000	    -69.56458817	     45.53939824	    133.17256515	    -74.14545178	      0.00000000	      0.00000000	      0.99999972	      0.19813313	      1.00000000	      0.17841681	      0.99999224	      0.06662190	      0.01000000	      0.05178206	      0.00000000	      0.00000000
      0.03569838	      0.00000000	      0.00000000	      0.00000000	      0.00000000	     -0.00000000	      0.00000000	     -0.00000000	     -0.00000000	      0.39758338	      0.47697852	      0.00000000	      0.00000000	    -69.55030268	     45.79514163	    133.14929909	    -74.60656091	      0.00000000	      0.00000000	      0.99999973	      0.19812286	      1.00000000	      0.17841221	      0.99999236	      0.06661777	      0.01000000	      0.05178206	      0.00000000	      0.00000000
      0.03597589	      0.00000000	      0.00000000	      0.00000000	      0.00000000	     -0.00000000	      0.00000000	     -0.00000000	     -0.00000000	      0.39771611	      0.47958854	      0.00000000	      0.00000000	    -69.53756236	     46.02158870	    133.12853787	    -75.01511443	      0.00000000	      0.00000000	      0.99999973	      0.19811366	      1.00000000	      0.17840808	      0.99999246	      0.06661407	      0.01000000	      0.05178206	      0.00000000	      0.00000000
      0.03620686	      0.00000000	      0.00000000	      0.00000000	      0.00000000	     -0.00000000	     -0.00000000	     -0.00000000	     -0.00000000	      0.39782713	      0.48175753	      0.00000000	      0.00000000	    -69.52691129	     46.20974076	    133.11117284	    -75.35465470	      0.00000000	      0.00000000	      0.99999973	      0.19810595	      1.00000000	      0.17840462	      0.99999255	      0.06661097	      0.01000000	      0.05178206	      0.00000000	      0.00000000
      0.03643782	      0.00000000	      0.00000000	      0.00000000	      0.00000000	     -0.00000000	      0.00000000	     -0.00000000	     -0.00000000	      0.39793865	      0.48392362	      0.00000000	      0.00000000	    -69.51621679	     46.39760936	    133.09372943	    -75.69386273	      0.00000000	      0.00000000	      0.99999974	      0.19809817	      1.00000000	      0.17840112	      0.99999264	      0.06660785	      0.01000000	      0.05178206	      0.00000000	      0.00000000
      0.03668105	      0.00000000	      0.00000000	      0.00000000	      0.00000000	     -0.00000000	     -0.00000000	     -0.00000000	     -0.00000000	      0.39805663	      0.48620162	      0.00000000	      0.00000000	    -69.50490741	     46.59515156	    133.07527492	    -76.05065819	      0.00000000	      0.00000000	      0.99999974	      0.19808992	      1.00000000	      0.17839741	      0.99999272	      0.06660453	      0.01000000	      0.05178206	      0.00000000	      0.00000000
      0.03698126	      0.00000000	      0.00000000	      0.00000000	      0.00000000	     -0.00000000	     -0.00000000	     -0.00000000	     -0.00000000	      0.39820301	      0.48900881	      0.00000000	      0.00000000	    -69.49088258	     46.83853816	    133.05237779	    -76.49046888	      0.00000000	      0.00000000	      0.99999974	      0.19807965	      1.00000000	      0.17839279	      0.99999283	      0.06660042	      0.01000000	      0.05178206	      0.00000000	      0.00000000
      0.03735693	      0.00000000	      0.00000000	      0.00000000	      0.00000000	     -0.00000000	     -0.00000000	     -0.00000000	     -0.00000000	      0.39838738	      0.49251470	      0.00000000	      0.00000000	    -69.47322969	     47.14243316	    133.02353945	    -77.03992841	      0.00000000	      0.00000000	      0.99999975	      0.19806667	      1.00000000	      0.17838693	      0.99999297	      0.06659521	      0.01000000	      0.05178206	      0.00000000	      0.00000000
      0.03763821	      0.00000000	      0.00000000	      0.00000000	      0.00000000	     -0.00000000	     -0.00000000	     -0.00000000	     -0.00000000	      0.39852628	      0.49513471	      0.00000000	      0.00000000	    -69.45993750	     47.36948635	    133.00181183	    -77.45073514	      0.00000000	      0.00000000	      0.99999975	      0.19805685	      1.00000000	      0.17838250	      0.99999306	      0.06659128	      0.01000000	      0.05178206	      0.00000000	      0.00000000
      0.03787283	      0.00000000	      0.00000000	      0.00000000	      0.00000000	     -0.00000000	     -0.00000000	     -0.00000000	     -0.00000000	      0.39864270	      0.49731675	      0.00000000	      0.00000000	    -69.44880179	     47.55855331	    132.98360068	    -77.79290054	      0.00000000	      0.00000000	      0.99999975	      0.19804859	      1.00000000	      0.17837877	      0.99999315	      0.06658798	      0.01000000	      0.05178206	      0.00000000	      0.00000000
      0.03810744	      0.00000000	      0.00000000	      0.00000000	      0.00000000	     -0.00000000	     -0.00000000	     -0.00000000	     -0.00000000	      0.39875963	      0.49949581	      0.00000000	      0.00000000	    -69.43762175	     47.74733088	    132.96530930	    -78.13472712	      0.00000000	      0.00000000	      0.99999976	      0.19804027	      1.00000000	      0.17837500	      0.99999323	      0.06658465	      0.01000000	      0.05178206	      0.00000000	      0.00000000
      0.03835531	      0.00000000	      0.00000000	      0.00000000	      0.00000000	     -0.00000000	     -0.00000000	     -0.00000000	     -0.00000000	      0.39888373	      0.50179474	      0.00000000	      0.00000000	    -69.42576203	     47.94646109	    132.94589749	    -78.49542380	      0.00000000	      0.00000000	      0.99999976	      0.19803142	      1.00000000	      0.17837100	      0.99999331	      0.06658112	      0.01000000	      0.05178206	      0.00000000	      0.00000000
      0.03860318	      0.00000000	      0.00000000	      0.00000000	      0.00000000	     -0.00000000	     -0.00000000	     -0.00000000	     -0.00000000	      0.39900839	      0.50409035	      0.00000000	      0.00000000	    -69.41385299	     48.14527009	    132.92639632	    -78.85571053	      0.00000000	      0.00000000	      0.99999976	      0.19802251	      1.00000000	      0.17836695	      0.99999339	      0.06657756	      0.01000000	      0.05178206	      0.00000000	      0.00000000
      0.03887291	      0.00000000	      0.00000000	      0.00000000	      0.00000000	     -0.00000000	     -0.00000000	     -0.00000000	     -0.00000000	      0.39914470	      0.50658467	      0.00000000	      0.00000000	    -69.40083753	     48.36125235	    132.90507358	    -79.24727701	      0.00000000	      0.00000000	      0.99999977	      0.19801273	      1.00000000	      0.17836252	      0.99999348	      0.06657365	      0.01000000	      0.05178206	      0.00000000	      0.00000000
      0.03914264	      0.00000000	      0.00000000	      0.00000000	      0.00000000	     -0.00000000	     -0.00000000	     -0.00000000	     -0.00000000	      0.39928168	      0.50907507	      0.00000000	      0.00000000	    -69.38776385	     48.57685556	    132.88364528	    -79.63836204	      0.00000000	      0.00000000	      0.99999977	      0.19800287	      1.00000000	      0.17835804	      0.99999357	      0.06656972	      0.01000000	      0.05178206	      0.00000000	      0.00000000
      0.03933131	      0.00000000	      0.00000000	      0.00000000	      0.00000000	     -0.00000000	     -0.00000000	     -0.00000000	     -0.00000000	      0.39937789	      0.51081473	      0.00000000	      0.00000000	    -69.37858454	     48.72744130	    132.86859394	    -79.91161060	      0.00000000	      0.00000000	      0.99999977	      0.19799593	      1.00000000	      0.17835488	      0.99999363	      0.06656696	      0.01000000	      0.05178206	      0.00000000	      0.00000000
      0.03962084	      0.00000000	      0.00000000	      0.00000000	      0.00000000	     -0.00000000	     -0.00000000	     -0.00000000	     -0.00000000	      0.39952617	      0.51348055	      0.00000000	      0.00000000	    -69.36444337	     48.95816148	    132.84539699	    -80.33042507	      0.00000000	      0.00000000	      0.99999978	      0.19798521	      1.00000000	      0.17835000	      0.99999372	      0.06656269	      0.01000000	      0.05178206	      0.00000000	      0.00000000
      0.03991036	      0.00000000	      0.00000000	      0.00000000	      0.00000000	     -0.00000000	     -0.00000000	     -0.00000000	     -0.00000000	      0.39967522	      0.51614187	      0.00000000	      0.00000000	    -69.35023548	     49.18844665	    132.82207885	    -80.74871935	      0.00000000	      0.00000000	      0.99999978	      0.19797439	      1.00000000	      0.17834508	      0.99999381	      0.06655838	      0.01000000	      0.05178206	      0.00000000	      0.00000000
      0.04014646	      0.00000000	      0.00000000	      0.00000000	      0.00000000	     -0.00000000	     -0.00000000	     -0.00000000	     -0.00000000	      0.39979734	      0.51830880	      0.00000000	      0.00000000	    -69.33859979	     49.37592220	    132.80297361	    -81.08934840	      0.00000000	      0.00000000	      0.99999978	      0.19796551	      1.00000000	      0.17834102	      0.99999388	      0.06655485	      0.01000000	      0.05178206	      0.00000000	      0.00000000
      0.04038257	      0.00000000	      0.00000000	      0.00000000	      0.00000000	     -0.00000000	     -0.00000000	     -0.00000000	     -0.00000000	      0.39991997	      0.52047275	      0.00000000	      0.00000000	    -69.32691988	     49.56310941	    132.78378799	    -81.42964126	      0.00000000	      0.00000000	      0.99999978	      0.19795656	      1.00000000	      0.17833694	      0.99999395	      0.06655129	      0.01000000	      0.05178206	      0.00000000	      0.00000000
      0.04063012	      0.00000000	      0.00000000	      0.00000000	      0.00000000	     -0.00000000	     -0.00000000	     -0.00000000	     -0.00000000	      0.40004909	      0.52273842	      0.00000000	      0.00000000	    -69.31462614	     49.75906673	    132.76358573	    -81.78600224	      0.00000000	      0.00000000	      0.99999979	      0.19794712	      1.00000000	      0.17833263	      0.99999403	      0.06654754	      0.01000000	      0.05178206	      0.00000000	      0.00000000
      0.04092822	      0.00000000	      0.00000000	      0.00000000	      0.00000000	     -0.00000000	     -0.00000000	     -0.00000000	     -0.00000000	      0.40020533	      0.52546238	      0.00000000	      0.00000000	    -69.29975773	     49.99461993	    132.73914124	    -82.21459141	      0.00000000	      0.00000000	      0.99999979	      0.19793566	      1.00000000	      0.17832739	      0.99999412	      0.06654299	      0.01000000	      0.05178206	      0.00000000	      0.00000000
      0.04124913	      0.00000000	      0.00000000	      0.00000000	      0.00000000	     -0.00000000	     -0.00000000	     -0.00000000	     -0.00000000	      0.40037442	      0.52838946	      0.00000000	      0.00000000	    -69.28367321	     50.24768865	    132.71268362	    -82.67528707	      0.00000000	      0.00000000	      0.99999979	      0.19792322	      1.00000000	      0.17832169	      0.99999421	      0.06653805	      0.01000000	      0.05178206	      0.00000000	      0.00000000
      0.04157005	      0.00000000	      0.00000000	      0.00000000	      0.00000000	     -0.00000000	     -0.00000000	     -0.00000000	     -0.00000000	      0.40054446	      0.53131104	      0.00000000	      0.00000000	    -69.26750757	     50.50022997	    132.68607826	    -83.13533814	      0.00000000	      0.00000000	      0.99999980	      0.19791066	      1.00000000	      0.17831593	      0.99999430	      0.06653307	      0.01000000	      0.05178206	      0.00000000	      0.00000000
      0.04178987	      0.00000000	      0.00000000	      0.00000000	      0.00000000	     -0.00000000	     -0.00000000	     -0.00000000	     -0.00000000	      0.40066147	      0.53330916	      0.00000000	      0.00000000	    -69.25638732	     50.67291988	    132.66776835	    -83.45001303	      0.00000000	      0.00000000	      0.99999980	      0.19790200	      1.00000000	      0.17831196	      0.99999436	      0.06652964	      0.01000000	      0.05178206	      0.00000000	      0.00000000
      0.04200970	      0.00000000	      0.00000000	      0.00000000	      0.00000000	     -0.00000000	     -0.00000000	     -0.00000000	     -0.00000000	      0.40077893	      0.53530471	      0.00000000	      0.00000000	    -69.24522913	     50.84536305	    132.64938930	    -83.76440442	      0.00000000	      0.00000000	      0.99999980	      0.19789328	      1.00000000	      0.17830796	      0.99999443	      0.06652619	      0.01000000	      0.05178206	      0.00000000	      0.00000000
      0.04226183	      0.00000000	      0.00000000	      0.00000000	      0.00000000	     -0.00000000	     -0.00000000	     -0.00000000	     -0.00000000	      0.40091418	      0.53759035	      0.00000000	      0.00000000	    -69.23238454	     51.04284608	    132.62822429	    -84.12457851	      0.00000000	      0.00000000	      0.99999980	      0.19788322	      1.00000000	      0.17830333	      0.99999450	      0.06652221	      0.01000000	      0.05178206	      0.00000000	      0.00000000
      0.04256977	      0.00000000	      0.00000000	      0.00000000	      0.00000000	     -0.00000000	     -0.00000000	     -0.00000000	     -0.00000000	      0.40108016	      0.54037732	      0.00000000	      0.00000000	    -69.21662944	     51.28360314	    132.60225149	    -84.56390579	      0.00000000	      0.00000000	      0.99999981	      0.19787084	      1.00000000	      0.17829764	      0.99999458	      0.06651731	      0.01000000	      0.05178206	      0.00000000	      0.00000000
      0.04296841	      0.00000000	      0.00000000	      0.00000000	      0.00000000	     -0.00000000	     -0.00000000	     -0.00000000	     -0.00000000	      0.40129630	      0.54397779	      0.00000000	      0.00000000	    -69.19612331	     51.59457005	    132.56842701	    -85.13166915	      0.00000000	      0.00000000	      0.99999981	      0.19785466	      1.00000000	      0.17829019	      0.99999469	      0.06651092	      0.01000000	      0.05178206	      0.00000000	      0.00000000
      0.04317901	      0.00000000	      0.00000000	      0.00000000	      0.00000000	     -0.00000000	     -0.00000000	     -0.00000000	     -0.00000000	      0.40141106	      0.54587643	      0.00000000	      0.00000000	    -69.18524048	     51.75852057	    132.55046716	    -85.43124927	      0.00000000	      0.00000000	      0.99999981	      0.19784605	      1.00000000	      0.17828621	      0.99999474	      0.06650752	      0.01000000	      0.05178206	      0.00000000	      0.00000000
      0.04338960	      0.00000000	      0.00000000	      0.00000000	      0.00000000	     -0.00000000	     -0.00000000	     -0.00000000	     -0.00000000	      0.40152621	      0.54777271	      0.00000000	      0.00000000	    -69.17432315	     51.92224945	    132.53244425	    -85.73047001	      0.00000000	      0.00000000	      0.99999981	      0.19783738	      1.00000000	      0.17828222	      0.99999480	      0.06650410	      0.01000000	      0.05178206	      0.00000000	      0.00000000
      0.04367373	      0.00000000	      0.00000000	      0.00000000	     -0.00000000	     -0.00000000	     -0.00000000	     -0.00000000	     -0.00000000	      0.40168221	      0.55032739	      0.00000000	     -0.00000000	    -69.15953936	     52.14279278	    132.50802871	    -86.13370516	      0.00000000	      0.00000000	      0.99999982	      0.19782562	      1.00000000	      0.17827678	      0.99999487	      0.06649945	      0.01000000	      0.05178206	      0.00000000	      0.00000000
      0.04395786	      0.00000000	      0.00000000	      0.00000000	     -0.00000000	     -0.00000000	     -0.00000000	     -0.00000000	     -0.00000000	      0.40183894	      0.55287782	      0.00000000	     -0.00000000	    -69.14469297	     52.36293154	    132.48349868	    -86.53643264	      0.00000000	      0.00000000	      0.99999982	      0.19781376	      1.00000000	      0.17827131	      0.99999494	      0.06649478	      0.01000000	      0.05178206	      0.00000000	      0.00000000
      0.04419551	      0.00000000	      0.00000000	      0.00000000	     -0.00000000	     -0.00000000	     -0.00000000	     -0.00000000	     -0.00000000	      0.40197058	      0.55500783	      0.00000000	     -0.00000000	    -69.13222687	     52.54675499	    132.46289298	    -86.87285733	      0.00000000	      0.00000000	      0.99999982	      0.19780378	      1.00000000	      0.17826669	      0.99999500	      0.06649085	      0.01000000	      0.05178206	      0.00000000	      0.00000000
      0.04449162	      0.00000000	      0.00000000	      0.00000000	     -0.00000000	     -0.00000000	     -0.00000000	     -0.00000000	     -0.00000000	      0.40213532	      0.55765757	      0.00000000	     -0.00000000	    -69.11663360	     52.77539694	    132.43710742	    -87.29151745	      0.00000000	      0.00000000	      0.99999982	      0.19779126	      1.00000000	      0.17826089	      0.99999508	      0.06648592	      0.01000000	      0.05178206	      0.00000000	      0.00000000
      0.04486104	      0.00000000	      0.00000000	      0.00000000	     -0.00000000	     -0.00000000	     -0.00000000	     -0.00000000	     -0.00000000	      0.40234194	      0.56095693	      0.00000000	     -0.00000000	    -69.09708470	     53.06003927	    132.40476379	    -87.81302409	      0.00000000	      0.00000000	      0.99999983	      0.19777551	      1.00000000	      0.17825359	      0.99999517	      0.06647972	      0.01000000	      0.05178206	      0.00000000	      0.00000000
      0.04517609	      0.00000000	      0.00000000	      0.00000000	     -0.00000000	     -0.00000000	     -0.00000000	     -0.00000000	     -0.00000000	      0.40251911	      0.56376506	      0.00000000	     -0.00000000	    -69.08032995	     53.30225401	    132.37702829	    -88.25712687	      0.00000000	      0.00000000	      0.99999983	      0.19776196	      1.00000000	      0.17824730	      0.99999524	      0.06647439	      0.01000000	      0.05178206	      0.00000000	      0.00000000
      0.04539646	      0.00000000	      0.00000000	      0.00000000	     -0.00000000	     -0.00000000	     -0.00000000	     -0.00000000	     -0.00000000	      0.40264356	      0.56572618	      0.00000000	     -0.00000000	    -69.06856512	     53.47138688	    132.35754494	    -88.56731431	      0.00000000	      0.00000000	      0.99999983	      0.19775242	      1.00000000	      0.17824287	      0.99999529	      0.06647064	      0.01000000	      0.05178206	      0.00000000	      0.00000000
      0.04561683	      0.00000000	      0.00000000	      0.00000000	     -0.00000000	     -0.00000000	     -0.00000000	     -0.00000000	     -0.00000000	      0.40276845	      0.56768477	      0.00000000	     -0.00000000	    -69.05676305	     53.64027970	    132.33799326	    -88.87723251	      0.00000000	      0.00000000	      0.99999983	      0.19774283	      1.00000000	      0.17823841	      0.99999535	      0.06646687	      0.01000000	      0.05178206	      0.00000000	      0.00000000
      0.04586534	      0.00000000	      0.00000000	      0.00000000	     -0.00000000	     -0.00000000	     -0.00000000	     -0.00000000	     -0.00000000	      0.40290980	      0.56989048	      0.00000000	     -0.00000000	    -69.04340897	     53.83045798	    132.31586250	    -89.22633722	      0.00000000	      0.00000000	      0.99999984	      0.19773194	      1.00000000	      0.17823334	      0.99999540	      0.06646260	      0.01000000	      0.05178206	      0.00000000	      0.00000000
      0.04617480	      0.00000000	      0.00000000	      0.00000000	     -0.00000000	     -0.00000000	     -0.00000000	     -0.00000000	     -0.00000000	      0.40308658	      0.57263264	      0.00000000	     -0.00000000	    -69.02671385	     54.06685358	    132.28818305	    -89.66050761	      0.00000000	      0.00000000	      0.99999984	      0.19771830	      1.00000000	      0.17822699	      0.99999547	      0.06645724	      0.01000000	      0.05178206	      0.00000000	      0.00000000
      0.04655288	      0.00000000	      0.00000000	      0.00000000	     -0.00000000	     -0.00000000	     -0.00000000	     -0.00000000	     -0.00000000	      0.40330372	      0.57597608	      0.00000000	     -0.00000000	    -69.00621775	     54.35502990	    132.25418404	    -90.19011718	      0.00000000	      0.00000000	      0.99999984	      0.19770149	      1.00000000	      0.17821916	      0.99999556	      0.06645065	      0.01000000	      0.05178206	      0.00000000	      0.00000000
      0.04688755	      0.00000000	      0.00000000	      0.00000000	     -0.00000000	     -0.00000000	     -0.00000000	     -0.00000000	     -0.00000000	      0.40349697	      0.57892944	      0.00000000	     -0.00000000	    -68.98798416	     54.60953778	    132.22392180	    -90.65815006	      0.00000000	      0.00000000	      0.99999984	      0.19768648	      1.00000000	      0.17821215	      0.99999563	      0.06644477	      0.01000000	      0.05178206	      0.00000000	      0.00000000
      0.04730391	      0.00000000	      0.00000000	      0.00000000	     -0.00000000	     -0.00000000	     -0.00000000	     -0.00000000	     -0.00000000	      0.40373878	      0.58259558	      0.00000000	     -0.00000000	    -68.96518145	     54.92540665	    132.18605481	    -91.23941651	      0.00000000	      0.00000000	      0.99999985	      0.19766764	      1.00000000	      0.17820335	      0.99999572	      0.06643739	      0.01000000	      0.05178206	      0.00000000	      0.00000000
      0.04762713	      0.00000000	      0.00000000	      0.00000000	     -0.00000000	     -0.00000000	     -0.00000000	     -0.00000000	     -0.00000000	      0.40392755	      0.58543551	      0.00000000	     -0.00000000	    -68.94738868	     55.17004334	    132.15649120	    -91.68995723	      0.00000000	      0.00000000	      0.99999985	      0.19765289	      1.00000000	      0.17819645	      0.99999579	      0.06643162	      0.01000000	      0.05178206	      0.00000000	      0.00000000
      0.04784672	      0.00000000	      0.00000000	      0.00000000	     -0.00000000	     -0.00000000	     -0.00000000	     -0.00000000	     -0.00000000	      0.40405631	      0.58736182	      0.00000000	     -0.00000000	    -68.93525563	     55.33595771	    132.13632339	    -91.99559959	      0.00000000	      0.00000000	      0.99999985	      0.19764280	      1.00000000	      0.17819173	      0.99999584	      0.06642767	      0.01000000	      0.05178206	      0.00000000	      0.00000000
      0.04806631	      0.00000000	      0.00000000	      0.00000000	     -0.00000000	     -0.00000000	     -0.00000000	     -0.00000000	     -0.00000000	      0.40418550	      0.58928566	      0.00000000	      0.00000000	    -68.92308618	     55.50163963	    132.11608848	    -92.30098415	      0.00000000	      0.00000000	      0.99999985	      0.19763266	      1.00000000	      0.17818698	      0.99999588	      0.06642371	      0.01000000	      0.05178206	      0.00000000	      0.00000000
      0.04832047	      0.00000000	      0.00000000	      0.00000000	     -0.00000000	     -0.00000000	     -0.00000000	     -0.00000000	     -0.00000000	      0.40433556	      0.59150925	      0.00000000	     -0.00000000	    -68.90895569	     55.69311438	    132.09258462	    -92.65404094	      0.00000000	      0.00000000	      0.99999985	      0.19762086	      1.00000000	      0.17818144	      0.99999593	      0.06641910	      0.01000000	      0.05178206	      0.00000000	      0.00000000
      0.04862959	      0.00000000	      0.00000000	      0.00000000	     -0.00000000	     -0.00000000	     -0.00000000	     -0.00000000	     -0.00000000	      0.40451882	      0.59420920	      0.00000000	     -0.00000000	    -68.89170418	     55.92557617	    132.06387759	    -93.08290671	      0.00000000	      0.00000000	      0.99999986	      0.19760641	      1.00000000	      0.17817467	      0.99999600	      0.06641346	      0.01000000	      0.05178206	      0.00000000	      0.00000000
      0.04897571	      0.00000000	      0.00000000	      0.00000000	     -0.00000000	     -0.00000000	     -0.00000000	     -0.00000000	     -0.00000000	      0.40472501	      0.59722665	      0.00000000	      0.00000000	    -68.87230185	     56.18533261	    132.03157604	    -93.56239925	      0.00000000	      0.00000000	      0.99999986	      0.19759012	      1.00000000	      0.17816701	      0.99999607	      0.06640709	      0.01000000	      0.05178206	      0.00000000	      0.00000000
      0.04927547	      0.00000000	      0.00000000	      0.00000000	     -0.00000000	     -0.00000000	     -0.00000000	     -0.00000000	      0.00000000	      0.40490443	      0.59983489	      0.00000000	     -0.00000000	    -68.85542643	     56.40982685	    132.00346821	    -93.97710967	      0.00000000	      0.00000000	      0.99999986	      0.19757590	      1.00000000	      0.17816033	      0.99999612	      0.06640155	      0.01000000	      0.05178206	      0.00000000	      0.00000000
      0.04950134	      0.00000000	      0.00000000	      0.00000000	     -0.00000000	     -0.00000000	     -0.00000000	     -0.00000000	      0.00000000	      0.40504013	      0.60179722	      0.00000000	     -0.00000000	    -68.84266610	     56.57870761	    131.98220640	    -94.28915820	      0.00000000	      0.00000000	      0.99999986	      0.19756512	      1.00000000	      0.17815526	      0.99999617	      0.06639735	      0.01000000	      0.05178206	      0.00000000	      0.00000000
      0.04972721	      0.00000000	      0.00000000	      0.00000000	     -0.00000000	     -0.00000000	     -0.00000000	     -0.00000000	      0.00000000	      0.40517628	      0.60375697	      0.00000000	     -0.00000000	    -68.82986765	     56.74734687	    131.96087415	    -94.60094291	      0.00000000	      0.00000000	      0.99999986	      0.19755428	      1.00000000	      0.17815016	      0.99999621	      0.06639312	      0.01000000	      0.05178206	      0.00000000	      0.00000000
      0.04990987	      0.00000000	      0.00000000	      0.00000000	     -0.00000000	     -0.00000000	     -0.00000000	     -0.00000000	      0.00000000	      0.40528671	      0.60533995	      0.00000000	     -0.00000000	    -68.81948953	     56.88355239	    131.94357098	    -94.85284601	      0.00000000	      0.00000000	      0.99999987	      0.19754548	      1.00000000	      0.17814601	      0.99999625	      0.06638969	      0.01000000	      0.05178206	      0.00000000	      0.00000000
      0.05019835	      0.00000000	      0.00000000	      0.00000000	     -0.00000000	     -0.00000000	     -0.00000000	     -0.00000000	      0.00000000	      0.40546170	      0.60783650	      0.00000000	     -0.00000000	    -68.80304887	     57.09834146	    131.91615066	    -95.25023412	      0.00000000	      0.00000000	      0.99999987	      0.19753151	      1.00000000	      0.17813942	      0.99999630	      0.06638425	      0.01000000	      0.05178206	      0.00000000	      0.00000000
      0.05048683	      0.00000000	      0.00000000	      0.00000000	     -0.00000000	     -0.00000000	     -0.00000000	     -0.00000000	      0.00000000	      0.40563740	      0.61032885	      0.00000000	     -0.00000000	    -68.78654630	     57.31274012	    131.88861577	    -95.64717539	      0.00000000	      0.00000000	      0.99999987	      0.19751745	      1.00000000	      0.17813279	      0.99999635	      0.06637878	      0.01000000	      0.05178206	      0.00000000	      0.00000000
      0.05072855	      0.00000000	      0.00000000	      0.00000000	     -0.00000000	     -0.00000000	     -0.00000000	     -0.00000000	      0.00000000	      0.40578519	      0.61241399	      0.00000000	     -0.00000000	    -68.77267093	     57.49209084	    131.86545568	    -95.97932009	      0.00000000	      0.00000000	      0.99999987	      0.19750560	      1.00000000	      0.17812719	      0.99999640	      0.06637417	      0.01000000	      0.05178206	      0.00000000	      0.00000000
      0.05097027	      0.00000000	      0.00000000	      0.00000000	     -0.00000000	     -0.00000000	     -0.00000000	     -0.00000000	      0.00000000	      0.40593347	      0.61449621	      0.00000000	     -0.00000000	    -68.75875223	     57.67116897	    131.84221534	    -96.31116388	      0.00000000	      0.00000000	      0.99999987	      0.19749368	      1.00000000	      0.17812156	      0.99999644	      0.06636954	      0.01000000	      0.05178206	      0.00000000	      0.00000000
      0.05122507	      0.00000000	      0.00000000	      0.00000000	     -0.00000000	     -0.00000000	     -0.00000000	     -0.00000000	      0.00000000	      0.40609033	      0.61668793	      0.00000000	     -0.00000000	    -68.74403344	     57.85964599	    131.81763047	    -96.66054721	      0.00000000	      0.00000000	      0.99999987	      0.19748105	      1.00000000	      0.17811559	      0.99999648	      0.06636463	      0.01000000	      0.05178206	      0.00000000	      0.00000000
      0.05147987	      0.00000000	      0.00000000	      0.00000000	     -0.00000000	     -0.00000000	     -0.00000000	     -0.00000000	      0.00000000	      0.40624774	      0.61887641	      0.00000000	     -0.00000000	    -68.72926666	     58.04782245	    131.79295662	    -97.00956586	      0.00000000	      0.00000000	      0.99999988	      0.19746836	      1.00000000	      0.17810959	      0.99999653	      0.06635970	      0.01000000	      0.05178206	      0.00000000	      0.00000000
      0.05171467	      0.00000000	      0.00000000	      0.00000000	     -0.00000000	     -0.00000000	     -0.00000000	     -0.00000000	      0.00000000	      0.40639328	      0.62089018	      0.00000000	     -0.00000000	    -68.71561693	     58.22095902	    131.77014143	    -97.33081717	      0.00000000	      0.00000000	      0.99999988	      0.19745660	      1.00000000	      0.17810402	      0.99999657	      0.06635513	      0.01000000	      0.05178206	      0.00000000	      0.00000000
      0.05203008	      0.00000000	      0.00000000	      0.00000000	     -0.00000000	     -0.00000000	     -0.00000000	     -0.00000000	      0.00000000	      0.40658955	      0.62359104	      0.00000000	     -0.00000000	    -68.69721662	     58.45314382	    131.73937398	    -97.76183920	      0.00000000	      0.00000000	      0.99999988	      0.19744070	      1.00000000	      0.17809649	      0.99999662	      0.06634896	      0.01000000	      0.05178206	      0.00000000	      0.00000000
      0.05234550	      0.00000000	      0.00000000	      0.00000000	     -0.00000000	     -0.00000000	     -0.00000000	     -0.00000000	      0.00000000	      0.40678666	      0.62628696	      0.00000000	     -0.00000000	    -68.67874315	     58.68487208	    131.70847066	    -98.19234032	      0.00000000	      0.00000000	      0.99999988	      0.19742470	      1.00000000	      0.17808890	      0.99999668	      0.06634275	      0.01000000	      0.05178206	      0.00000000	      0.00000000
      0.05256182	      0.00000000	      0.00000000	      0.00000000	     -0.00000000	     -0.00000000	     -0.00000000	     -0.00000000	      0.00000000	      0.40692234	      0.62813306	      0.00000000	     -0.00000000	    -68.66603114	     58.84353879	    131.68719758	    -98.48717114	      0.00000000	      0.00000000	      0.99999988	      0.19741366	      1.00000000	      0.17808366	      0.99999671	      0.06633847	      0.01000000	      0.05178206	      0.00000000	      0.00000000
      0.05277814	      0.00000000	      0.00000000	      0.00000000	     -0.00000000	     -0.00000000	     -0.00000000	     -0.00000000	      0.00000000	      0.40705842	      0.62997684	      0.00000000	     -0.00000000	    -68.65328483	     59.00199188	    131.66586075	    -98.78177728	      0.00000000	      0.00000000	      0.99999988	      0.19740258	      1.00000000	      0.17807840	      0.99999675	      0.06633418	      0.01000000	      0.05178206	      0.00000000	      0.00000000
      0.05303662	      0.00000000	      0.00000000	      0.00000000	     -0.00000000	     -0.00000000	     -0.00000000	     -0.00000000	      0.00000000	      0.40722154	      0.63217689	      0.00000000	     -0.00000000	    -68.63800974	     59.19104492	    131.64028248	    -99.13340705	      0.00000000	      0.00000000	      0.99999989	      0.19738927	      1.00000000	      0.17807207	      0.99999679	      0.06632902	      0.01000000	      0.05178206	      0.00000000	      0.00000000
      0.05329509	      0.00000000	      0.00000000	      0.00000000	     -0.00000000	     -0.00000000	     -0.00000000	     -0.00000000	      0.00000000	      0.40738523	      0.63437364	      0.00000000	     -0.00000000	    -68.62268582	     59.37979566	    131.61461337	    -99.48466390	      0.00000000	      0.00000000	      0.99999989	      0.19737588	      1.00000000	      0.17806571	      0.99999683	      0.06632383	      0.01000000	      0.05178206	      0.00000000	      0.00000000
      0.05355895	      0.00000000	      0.00000000	      0.00000000	     -0.00000000	     -0.00000000	     -0.00000000	     -0.00000000	      0.00000000	      0.40755291	      0.63661274	      0.00000000	     -0.00000000	    -68.60699253	     59.57216657	    131.58831617	    -99.84281029	      0.00000000	      0.00000000	      0.99999989	      0.19736214	      1.00000000	      0.17805917	      0.99999687	      0.06631852	      0.01000000	      0.05178206	      0.00000000	      0.00000000
      0.05382281	      0.00000000	      0.00000000	      0.00000000	     -0.00000000	     -0.00000000	     -0.00000000	     -0.00000000	      0.00000000	      0.40772118	      0.63884841	      0.00000000	     -0.00000000	    -68.59124852	     59.76422459	    131.56192453	   -100.20057000	      0.00000000	      0.00000000	      0.99999989	      0.19734833	      1.00000000	      0.17805260	      0.99999691	      0.06631317	      0.01000000	      0.05178206	      0.00000000	      0.00000000
      0.05408278	      0.00000000	      0.00000000	      0.00000000	     -0.00000000	     -0.00000000	     -0.00000000	     -0.00000000	      0.00000000	      0.40788754	      0.64104777	      0.00000000	     -0.00000000	    -68.57568724	     59.95314511	    131.53582993	   -100.55263624	      0.00000000	      0.00000000	      0.99999989	      0.19733465	      1.00000000	      0.17804608	      0.99999695	      0.06630788	      0.01000000	      0.05178206	      0.00000000	      0.00000000
      0.05439899	      0.00000000	      0.00000000	      0.00000000	     -0.00000000	     -0.00000000	     -0.00000000	     -0.00000000	      0.00000000	      0.40809067	      0.64371849	      0.00000000	     -0.00000000	    -68.55669321	     60.18253147	    131.50396658	   -100.98035432	      0.00000000	      0.00000000	      0.99999989	      0.19731791	      1.00000000	      0.17803810	      0.99999700	      0.06630141	      0.01000000	      0.05178206	      0.00000000	      0.00000000
      0.05474736	      0.00000000	      0.00000000	      0.00000000	     -0.00000000	     -0.00000000	     -0.00000000	     -0.00000000	      0.00000000	      0.40831544	      0.64665520	      0.00000000	     -0.00000000	    -68.53568343	     60.43473463	    131.46870599	   -101.45088997	      0.00000000	      0.00000000	      0.99999989	      0.19729935	      1.00000000	      0.17802924	      0.99999705	      0.06629423	      0.01000000	      0.05178206	      0.00000000	      0.00000000
      0.05505324	      0.00000000	      0.00000000	      0.00000000	     -0.00000000	     -0.00000000	     -0.00000000	     -0.00000000	      0.00000000	      0.40851362	      0.64922881	      0.00000000	     -0.00000000	    -68.51716415	     60.65572954	    131.43761159	   -101.86351887	      0.00000000	      0.00000000	      0.99999990	      0.19728294	      1.00000000	      0.17802140	      0.99999710	      0.06628790	      0.01000000	      0.05178206	      0.00000000	      0.00000000
      0.05527764	      0.00000000	      0.00000000	      0.00000000	     -0.00000000	     -0.00000000	     -0.00000000	     -0.00000000	      0.00000000	      0.40865953	      0.65111409	      0.00000000	     -0.00000000	    -68.50353427	     60.81760467	    131.41471854	   -102.16582911	      0.00000000	      0.00000000	      0.99999990	      0.19727084	      1.00000000	      0.17801562	      0.99999713	      0.06628322	      0.01000000	      0.05178206	      0.00000000	      0.00000000
      0.05550205	      0.00000000	      0.00000000	      0.00000000	     -0.00000000	     -0.00000000	     -0.00000000	     -0.00000000	      0.00000000	      0.40880586	      0.65299693	      0.00000000	     -0.00000000	    -68.48986809	     60.97925797	    131.39175767	   -102.46790720	      0.00000000	      0.00000000	      0.99999990	      0.19725869	      1.00000000	      0.17800980	      0.99999716	      0.06627853	      0.01000000	      0.05178206	      0.00000000	      0.00000000
      0.05573035	      0.00000000	      0.00000000	      0.00000000	     -0.00000000	     -0.00000000	     -0.00000000	     -0.00000000	      0.00000000	      0.40895515	      0.65490985	      0.00000000	     -0.00000000	    -68.47592825	     61.14348250	    131.36832999	   -102.77489955	      0.00000000	      0.00000000	      0.99999990	      0.19724627	      1.00000000	      0.17800386	      0.99999719	      0.06627374	      0.01000000	      0.05178206	      0.00000000	      0.00000000
      0.05604660	      0.00000000	      0.00000000	      0.00000000	     -0.00000000	     -0.00000000	     -0.00000000	     -0.00000000	      0.00000000	      0.40916268	      0.65755564	      0.00000000	     -0.00000000	    -68.45655563	     61.37060598	    131.33576014	   -103.19966925	      0.00000000	      0.00000000	      0.99999990	      0.19722897	      1.00000000	      0.17799558	      0.99999724	      0.06626707	      0.01000000	      0.05178206	      0.00000000	      0.00000000
      0.05636285	      0.00000000	      0.00000000	      0.00000000	     -0.00000000	     -0.00000000	     -0.00000000	     -0.00000000	      0.00000000	      0.40937105	      0.66019664	      0.00000000	     -0.00000000	    -68.43711126	     61.59729374	    131.30305603	   -103.62397190	      0.00000000	      0.00000000	      0.99999990	      0.19721156	      1.00000000	      0.17798724	      0.99999728	      0.06626036	      0.01000000	      0.05178206	      0.00000000	      0.00000000
      0.05656891	      0.00000000	      0.00000000	      0.00000000	     -0.00000000	     -0.00000000	     -0.00000000	     -0.00000000	      0.00000000	      0.40950727	      0.66191484	      0.00000000	     -0.00000000	    -68.42440335	     61.74476527	    131.28167487	   -103.90003271	      0.00000000	      0.00000000	      0.99999990	      0.19720016	      1.00000000	      0.17798177	      0.99999731	      0.06625597	      0.01000000	      0.05178206	      0.00000000	      0.00000000
      0.05677497	      0.00000000	      0.00000000	      0.00000000	     -0.00000000	     -0.00000000	     -0.00000000	     -0.00000000	      0.00000000	      0.40964384	      0.66363101	      0.00000000	     -0.00000000	    -68.41166507	     61.89205287	    131.26023684	   -104.17591733	      0.00000000	      0.00000000	      0.99999990	      0.19718872	      1.00000000	      0.17797628	      0.99999734	      0.06625156	      0.01000000	      0.05178206	      0.00000000	      0.00000000
      0.05704784	      0.00000000	      0.00000000	      0.00000000	     -0.00000000	     -0.00000000	     -0.00000000	     -0.00000000	      0.00000000	      0.40982524	      0.66590056	      0.00000000	     -0.00000000	    -68.39474957	     62.08681983	    131.23175982	   -104.54087015	      0.00000000	      0.00000000	      0.99999991	      0.19717349	      1.00000000	      0.17796897	      0.99999737	      0.06624570	      0.01000000	      0.05178206	      0.00000000	      0.00000000
      0.05732072	      0.00000000	      0.00000000	      0.00000000	     -0.00000000	     -0.00000000	     -0.00000000	     -0.00000000	      0.00000000	      0.41000726	      0.66816656	      0.00000000	     -0.00000000	    -68.37778097	     62.28126745	    131.20318328	   -104.90544583	      0.00000000	      0.00000000	      0.99999991	      0.19715819	      1.00000000	      0.17796162	      0.99999741	      0.06623981	      0.01000000	      0.05178206	      0.00000000	      0.00000000
      0.05756460	      0.00000000	      0.00000000	      0.00000000	     -0.00000000	     -0.00000000	     -0.00000000	     -0.00000000	      0.00000000	      0.41017046	      0.67018877	      0.00000000	     -0.00000000	    -68.36257060	     62.45478450	    131.17755916	   -105.23090264	      0.00000000	      0.00000000	      0.99999991	      0.19714445	      1.00000000	      0.17795501	      0.99999744	      0.06623452	      0.01000000	      0.05178206	      0.00000000	      0.00000000
      0.05786229	      0.00000000	      0.00000000	      0.00000000	     -0.00000000	     -0.00000000	     -0.00000000	     -0.00000000	      0.00000000	      0.41037033	      0.67265331	      0.00000000	     -0.00000000	    -68.34394714	     62.66624091	    131.14617421	   -105.62773668	      0.00000000	      0.00000000	      0.99999991	      0.19712758	      1.00000000	      0.17794690	      0.99999748	      0.06622804	      0.01000000	      0.05178206	      0.00000000	      0.00000000
      0.05820838	      0.00000000	      0.00000000	      0.00000000	     -0.00000000	     -0.00000000	     -0.00000000	     -0.00000000	      0.00000000	      0.41060363	      0.67551333	      0.00000000	     -0.00000000	    -68.32221641	     62.91160957	    131.10953759	   -106.08846719	      0.00000000	      0.00000000	      0.99999991	      0.19710786	      1.00000000	      0.17793741	      0.99999752	      0.06622046	      0.01000000	      0.05178206	      0.00000000	      0.00000000
      0.05849887	      0.00000000	      0.00000000	      0.00000000	     -0.00000000	     -0.00000000	     -0.00000000	     -0.00000000	      0.00000000	      0.41080021	      0.67790952	      0.00000000	     -0.00000000	    -68.30391128	     63.11716876	    131.07866372	   -106.47474866	      0.00000000	      0.00000000	      0.99999991	      0.19709120	      1.00000000	      0.17792939	      0.99999756	      0.06621406	      0.01000000	      0.05178206	      0.00000000	      0.00000000
      0.05873061	      0.00000000	      0.00000000	      0.00000000	     -0.00000000	     -0.00000000	     -0.00000000	     -0.00000000	      0.00000000	      0.41095752	      0.67981820	      0.00000000	     -0.00000000	    -68.28926589	     63.28089748	    131.05395420	   -106.78248335	      0.00000000	      0.00000000	      0.99999991	      0.19707785	      1.00000000	      0.17792295	      0.99999758	      0.06620893	      0.01000000	      0.05178206	      0.00000000	      0.00000000
      0.05896234	      0.00000000	      0.00000000	      0.00000000	     -0.00000000	     -0.00000000	     -0.00000000	     -0.00000000	      0.00000000	      0.41111528	      0.68172436	      0.00000000	     -0.00000000	    -68.27458259	     63.44440102	    131.02917339	   -107.08998888	      0.00000000	      0.00000000	      0.99999991	      0.19706445	      1.00000000	      0.17791648	      0.99999761	      0.06620378	      0.01000000	      0.05178206	      0.00000000	      0.00000000
      0.05920416	      0.00000000	      0.00000000	      0.00000000	     -0.00000000	     -0.00000000	     -0.00000000	     -0.00000000	      0.00000000	      0.41128037	      0.68371078	      0.00000000	     -0.00000000	    -68.25921998	     63.61478120	    131.00323834	   -107.41053947	      0.00000000	      0.00000000	      0.99999992	      0.19705040	      1.00000000	      0.17790970	      0.99999764	      0.06619839	      0.01000000	      0.05178206	      0.00000000	      0.00000000
      0.05951186	      0.00000000	      0.00000000	      0.00000000	     -0.00000000	     -0.00000000	     -0.00000000	     -0.00000000	      0.00000000	      0.41149114	      0.68623448	      0.00000000	     -0.00000000	    -68.23961212	     63.83123301	    130.97012493	   -107.81798004	      0.00000000	      0.00000000	      0.99999992	      0.19703243	      1.00000000	      0.17790103	      0.99999768	      0.06619149	      0.01000000	      0.05178206	      0.00000000	      0.00000000
      0.05981957	      0.00000000	      0.00000000	      0.00000000	     -0.00000000	     -0.00000000	     -0.00000000	     -0.00000000	     -0.00000000	      0.41170269	      0.68875378	      0.00000000	      0.00000000	    -68.21993770	     64.04729346	    130.93688622	   -108.22494559	      0.00000000	      0.00000000	      0.99999992	      0.19701435	      1.00000000	      0.17789230	      0.99999771	      0.06618456	      0.01000000	      0.05178206	      0.00000000	      0.00000000
      0.06005571	      0.00000000	      0.00000000	      0.00000000	     -0.00000000	     -0.00000000	     -0.00000000	     -0.00000000	     -0.00000000	      0.41186556	      0.69068420	      0.00000000	      0.00000000	    -68.20479381	     64.21284232	    130.91129277	   -108.53689641	      0.00000000	      0.00000000	      0.99999992	      0.19700042	      1.00000000	      0.17788556	      0.99999774	      0.06617922	      0.01000000	      0.05178206	      0.00000000	      0.00000000
      0.06035203	      0.00000000	      0.00000000	      0.00000000	     -0.00000000	     -0.00000000	     -0.00000000	     -0.00000000	     -0.00000000	      0.41207058	      0.69310288	      0.00000000	      0.00000000	    -68.18573565	     64.42025347	    130.87907339	   -108.92793499	      0.00000000	      0.00000000	      0.99999992	      0.19698285	      1.00000000	      0.17787706	      0.99999777	      0.06617249	      0.01000000	      0.05178206	      0.00000000	      0.00000000
      0.06071947	      0.00000000	      0.00000000	      0.00000000	     -0.00000000	     -0.00000000	     -0.00000000	     -0.00000000	     -0.00000000	      0.41232580	      0.69609644	      0.00000000	      0.00000000	    -68.16201814	     64.67694782	    130.83896033	   -109.41218355	      0.00000000	      0.00000000	      0.99999992	      0.19696093	      1.00000000	      0.17786645	      0.99999781	      0.06616409	      0.01000000	      0.05178206	      0.00000000	      0.00000000
      0.06108690	      0.00000000	      0.00000000	      0.00000000	     -0.00000000	     -0.00000000	     -0.00000000	     -0.00000000	     -0.00000000	      0.41258212	      0.69908379	      0.00000000	      0.00000000	    -68.13820641	     64.93309419	    130.79866947	   -109.89579202	      0.00000000	      0.00000000	      0.99999992	      0.19693887	      1.00000000	      0.17785576	      0.99999785	      0.06615564	      0.01000000	      0.05178206	      0.00000000	      0.00000000
      0.06129574	      0.00000000	      0.00000000	      0.00000000	     -0.00000000	     -0.00000000	     -0.00000000	     -0.00000000	     -0.00000000	      0.41272830	      0.70077895	      0.00000000	      0.00000000	    -68.12463063	     65.07843820	    130.77569021	   -110.17027256	      0.00000000	      0.00000000	      0.99999992	      0.19692626	      1.00000000	      0.17784965	      0.99999788	      0.06615082	      0.01000000	      0.05178206	      0.00000000	      0.00000000
      0.06150458	      0.00000000	      0.00000000	      0.00000000	     -0.00000000	     -0.00000000	     -0.00000000	     -0.00000000	     -0.00000000	      0.41287482	      0.70247212	      0.00000000	      0.00000000	    -68.11102452	     65.22360642	    130.75265365	   -110.44457969	      0.00000000	      0.00000000	      0.99999992	      0.19691361	      1.00000000	      0.17784351	      0.99999790	      0.06614598	      0.01000000	      0.05178206	      0.00000000	      0.00000000
      0.06178233	      0.00000000	      0.00000000	      0.00000000	     -0.00000000	     -0.00000000	     -0.00000000	     -0.00000000	     -0.00000000	      0.41307025	      0.70472088	      0.00000000	      0.00000000	    -68.09288199	     65.41640427	    130.72192723	   -110.80902153	      0.00000000	      0.00000000	      0.99999993	      0.19689672	      1.00000000	      0.17783531	      0.99999793	      0.06613952	      0.01000000	      0.05178206	      0.00000000	      0.00000000
      0.06206008	      0.00000000	      0.00000000	      0.00000000	     -0.00000000	     -0.00000000	     -0.00000000	     -0.00000000	     -0.00000000	      0.41326629	      0.70696613	      0.00000000	      0.00000000	    -68.07468596	     65.60889417	    130.69109965	   -111.17311182	      0.00000000	      0.00000000	      0.99999993	      0.19687974	      1.00000000	      0.17782707	      0.99999795	      0.06613303	      0.01000000	      0.05178206	      0.00000000	      0.00000000
      0.06230804	      0.00000000	      0.00000000	      0.00000000	     -0.00000000	     -0.00000000	     -0.00000000	     -0.00000000	     -0.00000000	      0.41344184	      0.70896762	      0.00000000	      0.00000000	    -68.05839637	     65.78048075	    130.66349302	   -111.49777961	      0.00000000	      0.00000000	      0.99999993	      0.19686452	      1.00000000	      0.17781967	      0.99999798	      0.06612721	      0.01000000	      0.05178206	      0.00000000	      0.00000000
      0.06255599	      0.00000000	      0.00000000	      0.00000000	     -0.00000000	     -0.00000000	     -0.00000000	     -0.00000000	     -0.00000000	      0.41361788	      0.71096633	      0.00000000	      0.00000000	    -68.04206427	     65.95182403	    130.63580593	   -111.82216698	      0.00000000	      0.00000000	      0.99999993	      0.19684923	      1.00000000	      0.17781224	      0.99999800	      0.06612136	      0.01000000	      0.05178206	      0.00000000	      0.00000000
      0.06281294	      0.00000000	      0.00000000	      0.00000000	     -0.00000000	     -0.00000000	     -0.00000000	     -0.00000000	     -0.00000000	      0.41380083	      0.71303457	      0.00000000	      0.00000000	    -68.02509528	     66.12912411	    130.60703027	   -112.15796430	      0.00000000	      0.00000000	      0.99999993	      0.19683332	      1.00000000	      0.17780450	      0.99999803	      0.06611529	      0.01000000	      0.05178206	      0.00000000	      0.00000000
      0.06312748	      0.00000000	      0.00000000	      0.00000000	     -0.00000000	     -0.00000000	     -0.00000000	     -0.00000000	     -0.00000000	      0.41402550	      0.71556231	      0.00000000	      0.00000000	    -68.00426109	     66.34580984	    130.57168778	   -112.56858450	      0.00000000	      0.00000000	      0.99999993	      0.19681374	      1.00000000	      0.17779497	      0.99999806	      0.06610781	      0.01000000	      0.05178206	      0.00000000	      0.00000000
      0.06353357	      0.00000000	      0.00000000	      0.00000000	     -0.00000000	     -0.00000000	     -0.00000000	     -0.00000000	      0.00000000	      0.41431675	      0.71881927	      0.00000000	      0.00000000	    -67.97726187	     66.62499812	    130.52586702	   -113.09795060	      0.00000000	      0.00000000	      0.99999993	      0.19678832	      1.00000000	      0.17778259	      0.99999810	      0.06609811	      0.01000000	      0.05178206	      0.00000000	      0.00000000
      0.06374869	      0.00000000	      0.00000000	      0.00000000	     -0.00000000	     -0.00000000	     -0.00000000	     -0.00000000	     -0.00000000	      0.41447157	      0.72054161	      0.00000000	      0.00000000	    -67.96291350	     66.77263431	    130.50150704	   -113.37813858	      0.00000000	      0.00000000	      0.99999993	      0.19677478	      1.00000000	      0.17777599	      0.99999812	      0.06609294	      0.01000000	      0.05178206	      0.00000000	      0.00000000
      0.06396382	      0.00000000	      0.00000000	      0.00000000	     -0.00000000	     -0.00000000	     -0.00000000	     -0.00000000	     -0.00000000	      0.41462676	      0.72226189	      0.00000000	      0.00000000	    -67.94853338	     66.92009285	    130.47708682	   -113.65801315	      0.00000000	      0.00000000	      0.99999993	      0.19676119	      1.00000000	      0.17776936	      0.99999814	      0.06608776	      0.01000000	      0.05178206	      0.00000000	      0.00000000
      0.06424931	      0.00000000	      0.00000000	      0.00000000	     -0.00000000	     -0.00000000	     -0.00000000	     -0.00000000	     -0.00000000	      0.41483328	      0.72454175	      0.00000000	      0.00000000	    -67.92940021	     67.11551425	    130.44458518	   -114.02910138	      0.00000000	      0.00000000	      0.99999993	      0.19674308	      1.00000000	      0.17776053	      0.99999817	      0.06608085	      0.01000000	      0.05178206	      0.00000000	      0.00000000
      0.06453480	      0.00000000	      0.00000000	      0.00000000	     -0.00000000	     -0.00000000	     -0.00000000	     -0.00000000	     -0.00000000	      0.41504046	      0.72681800	      0.00000000	      0.00000000	    -67.91021129	     67.31062358	    130.41197765	   -114.39981917	      0.00000000	      0.00000000	      0.99999994	      0.19672489	      1.00000000	      0.17775165	      0.99999819	      0.06607392	      0.01000000	      0.05178206	      0.00000000	      0.00000000
      0.06473604	      0.00000000	      0.00000000	      0.00000000	     -0.00000000	     -0.00000000	     -0.00000000	     -0.00000000	     -0.00000000	      0.41518689	      0.72842032	      0.00000000	      0.00000000	    -67.89665191	     67.44796631	    130.38892961	   -114.66087916	      0.00000000	      0.00000000	      0.99999994	      0.19671201	      1.00000000	      0.17774536	      0.99999821	      0.06606901	      0.01000000	      0.05178206	      0.00000000	      0.00000000
      0.06505987	      0.00000000	      0.00000000	      0.00000000	     -0.00000000	     -0.00000000	     -0.00000000	     -0.00000000	     -0.00000000	      0.41542319	      0.73099498	      0.00000000	      0.00000000	    -67.87477455	     67.66865261	    130.35173111	   -115.08051517	      0.00000000	      0.00000000	      0.99999994	      0.19669120	      1.00000000	      0.17773519	      0.99999824	      0.06606108	      0.01000000	      0.05178206	      0.00000000	      0.00000000
      0.06530383	      0.00000000	      0.00000000	      0.00000000	     -0.00000000	     -0.00000000	     -0.00000000	     -0.00000000	     -0.00000000	      0.41560175	      0.73293155	      0.00000000	      0.00000000	    -67.85824625	     67.83464250	    130.32361821	   -115.39641676	      0.00000000	      0.00000000	      0.99999994	      0.19667545	      1.00000000	      0.17772749	      0.99999826	      0.06605508	      0.01000000	      0.05178206	      0.00000000	      0.00000000
      0.06554778	      0.00000000	      0.00000000	      0.00000000	     -0.00000000	     -0.00000000	     -0.00000000	     -0.00000000	     -0.00000000	      0.41578079	      0.73486550	      0.00000000	      0.00000000	    -67.84167749	     68.00040991	    130.29542829	   -115.71192461	      0.00000000	      0.00000000	      0.99999994	      0.19665963	      1.00000000	      0.17771976	      0.99999828	      0.06604906	      0.01000000	      0.05178206	      0.00000000	      0.00000000
      0.06579173	      0.00000000	      0.00000000	      0.00000000	     -0.00000000	     -0.00000000	     -0.00000000	     -0.00000000	     -0.00000000	      0.41596030	      0.73679686	      0.00000000	      0.00000000	    -67.82506831	     68.16595414	    130.26716142	   -116.02721205	      0.00000000	      0.00000000	      0.99999994	      0.19664376	      1.00000000	      0.17771199	      0.99999830	      0.06604302	      0.01000000	      0.05178206	      0.00000000	      0.00000000
      0.06604647	      0.00000000	      0.00000000	      0.00000000	     -0.00000000	     -0.00000000	     -0.00000000	     -0.00000000	     -0.00000000	      0.41614825	      0.73881082	      0.00000000	      0.00000000	    -67.80768185	     68.33858017	    130.23756296	   -116.35609521	      0.00000000	      0.00000000	      0.99999994	      0.19662712	      1.00000000	      0.17770384	      0.99999832	      0.06603669	      0.01000000	      0.05178206	      0.00000000	      0.00000000
      0.06630121	      0.00000000	      0.00000000	      0.00000000	     -0.00000000	     -0.00000000	     -0.00000000	     -0.00000000	     -0.00000000	      0.41633671	      0.74082197	      0.00000000	      0.00000000	    -67.79025144	     68.51096537	    130.20788076	   -116.68470241	      0.00000000	      0.00000000	      0.99999994	      0.19661040	      1.00000000	      0.17769565	      0.99999835	      0.06603033	      0.01000000	      0.05178206	      0.00000000	      0.00000000
      0.06655739	      0.00000000	      0.00000000	      0.00000000	     -0.00000000	     -0.00000000	     -0.00000000	     -0.00000000	     -0.00000000	      0.41652674	      0.74284162	      0.00000000	      0.00000000	    -67.77267852	     68.68408103	    130.17794686	   -117.01483184	      0.00000000	      0.00000000	      0.99999994	      0.19659353	      1.00000000	      0.17768738	      0.99999837	      0.06602391	      0.01000000	      0.05178206	      0.00000000	      0.00000000
      0.06687327	      0.00000000	      0.00000000	      0.00000000	     -0.00000000	     -0.00000000	     -0.00000000	     -0.00000000	     -0.00000000	      0.41676179	      0.74532816	      0.00000000	      0.00000000	    -67.75094827	     68.89721887	    130.14091886	   -117.42150472	      0.00000000	      0.00000000	      0.99999994	      0.19657263	      1.00000000	      0.17767713	      0.99999839	      0.06601596	      0.01000000	      0.05178206	      0.00000000	      0.00000000
      0.06726868	      0.00000000	      0.00000000	      0.00000000	     -0.00000000	     -0.00000000	     -0.00000000	     -0.00000000	     -0.00000000	      0.41705712	      0.74843458	      0.00000000	      0.00000000	    -67.72365308	     69.16349661	    130.09438888	   -117.92988354	      0.00000000	      0.00000000	      0.99999994	      0.19654631	      1.00000000	      0.17766422	      0.99999842	      0.06600597	      0.01000000	      0.05178206	      0.00000000	      0.00000000
      0.06755302	      0.00000000	      0.00000000	      0.00000000	     -0.00000000	     -0.00000000	     -0.00000000	     -0.00000000	     -0.00000000	      0.41727024	      0.75066429	      0.00000000	      0.00000000	    -67.70395999	     69.35462660	    130.06080484	   -118.29508698	      0.00000000	      0.00000000	      0.99999994	      0.19652729	      1.00000000	      0.17765488	      0.99999845	      0.06599874	      0.01000000	      0.05178206	      0.00000000	      0.00000000
      0.06779301	      0.00000000	      0.00000000	      0.00000000	     -0.00000000	     -0.00000000	     -0.00000000	     -0.00000000	     -0.00000000	      0.41745062	      0.75254347	      0.00000000	      0.00000000	    -67.68729672	     69.51571459	    130.03237907	   -118.60293751	      0.00000000	      0.00000000	      0.99999995	      0.19651117	      1.00000000	      0.17764696	      0.99999846	      0.06599262	      0.01000000	      0.05178206	      0.00000000	      0.00000000
      0.06803299	      0.00000000	      0.00000000	      0.00000000	     -0.00000000	     -0.00000000	     -0.00000000	     -0.00000000	     -0.00000000	      0.41763144	      0.75442021	      0.00000000	      0.00000000	    -67.67059481	     69.67659519	    130.00387944	   -118.91059560	      0.00000000	      0.00000000	      0.99999995	      0.19649499	      1.00000000	      0.17763901	      0.99999848	      0.06598647	      0.01000000	      0.05178206	      0.00000000	      0.00000000
      0.06828845	      0.00000000	      0.00000000	      0.00000000	     -0.00000000	     -0.00000000	     -0.00000000	     -0.00000000	     -0.00000000	      0.41782442	      0.75641533	      0.00000000	      0.00000000	    -67.65277300	     69.84762888	    129.97346010	   -119.23777388	      0.00000000	      0.00000000	      0.99999995	      0.19647770	      1.00000000	      0.17763050	      0.99999850	      0.06597991	      0.01000000	      0.05178206	      0.00000000	      0.00000000
      0.06854392	      0.00000000	      0.00000000	      0.00000000	     -0.00000000	     -0.00000000	     -0.00000000	     -0.00000000	     -0.00000000	      0.41801791	      0.75840769	      0.00000000	      0.00000000	    -67.63490754	     70.01843014	    129.94295723	   -119.56468888	      0.00000000	      0.00000000	      0.99999995	      0.19646034	      1.00000000	      0.17762196	      0.99999852	      0.06597332	      0.01000000	      0.05178206	      0.00000000	      0.00000000
      0.06880149	      0.00000000	      0.00000000	      0.00000000	     -0.00000000	     -0.00000000	     -0.00000000	     -0.00000000	     -0.00000000	      0.41821352	      0.76041368	      0.00000000	      0.00000000	    -67.61685069	     70.19040527	    129.91211846	   -119.89397856	      0.00000000	      0.00000000	      0.99999995	      0.19644277	      1.00000000	      0.17761331	      0.99999854	      0.06596666	      0.01000000	      0.05178206	      0.00000000	      0.00000000
      0.06911766	      0.00000000	      0.00000000	      0.00000000	     -0.00000000	     -0.00000000	     -0.00000000	     -0.00000000	     -0.00000000	      0.41845433	      0.76287227	      0.00000000	      0.00000000	    -67.59462493	     70.40118974	    129.87414715	   -120.29779872	      0.00000000	      0.00000000	      0.99999995	      0.19642111	      1.00000000	      0.17760265	      0.99999856	      0.06595844	      0.01000000	      0.05178206	      0.00000000	      0.00000000
      0.06951846	      0.00000000	      0.00000000	      0.00000000	     -0.00000000	     -0.00000000	     -0.00000000	     -0.00000000	     -0.00000000	      0.41876071	      0.76598288	      0.00000000	      0.00000000	    -67.56635472	     70.66788819	    129.82582940	   -120.80903795	      0.00000000	      0.00000000	      0.99999995	      0.19639349	      1.00000000	      0.17758904	      0.99999859	      0.06594797	      0.01000000	      0.05178206	      0.00000000	      0.00000000
      0.06976299	      0.00000000	      0.00000000	      0.00000000	     -0.00000000	     -0.00000000	     -0.00000000	     -0.00000000	     -0.00000000	      0.41894825	      0.76787739	      0.00000000	      0.00000000	    -67.54905450	     70.83032677	    129.79624997	   -121.12068432	      0.00000000	      0.00000000	      0.99999995	      0.19637657	      1.00000000	      0.17758069	      0.99999861	      0.06594156	      0.01000000	      0.05178206	      0.00000000	      0.00000000
      0.07000752	      0.00000000	      0.00000000	      0.00000000	     -0.00000000	     -0.00000000	     -0.00000000	     -0.00000000	     -0.00000000	      0.41913625	      0.76976940	      0.00000000	      0.00000000	    -67.53171459	     70.99255927	    129.76659438	   -121.43197042	      0.00000000	      0.00000000	      0.99999995	      0.19635958	      1.00000000	      0.17757231	      0.99999863	      0.06593512	      0.01000000	      0.05178206	      0.00000000	      0.00000000
      0.07025205	      0.00000000	      0.00000000	      0.00000000	     -0.00000000	     -0.00000000	     -0.00000000	     -0.00000000	     -0.00000000	      0.41932471	      0.77165894	      0.00000000	      0.00000000	    -67.51433504	     71.15458554	    129.73686270	   -121.74305511	      0.00000000	      0.00000000	      0.99999995	      0.19634252	      1.00000000	      0.17756390	      0.99999864	      0.06592866	      0.01000000	      0.05178206	      0.00000000	      0.00000000
      0.07049620	      0.00000000	      0.00000000	      0.00000000	     -0.00000000	     -0.00000000	     -0.00000000	     -0.00000000	     -0.00000000	      0.41951334	      0.77354309	      0.00000000	      0.00000000	    -67.49694284	     71.31615728	    129.70710110	   -122.05336954	      0.00000000	      0.00000000	      0.99999995	      0.19632544	      1.00000000	      0.17755546	      0.99999866	      0.06592219	      0.01000000	      0.05178206	      0.00000000	      0.00000000
      0.07080310	      0.00000000	      0.00000000	      0.00000000	      0.00000000	     -0.00000000	     -0.00000000	     -0.00000000	     -0.00000000	      0.41975110	      0.77590794	      0.00000000	      0.00000000	    -67.47502524	     71.51896178	    129.66958390	   -122.44307541	      0.00000000	      0.00000000	      0.99999995	      0.19630387	      1.00000000	      0.17754481	      0.99999868	      0.06591402	      0.01000000	      0.05178206	      0.00000000	      0.00000000
      0.07117253	      0.00000000	      0.00000000	      0.00000000	     -0.00000000	     -0.00000000	     -0.00000000	     -0.00000000	     -0.00000000	      0.42003827	      0.77874963	      0.00000000	      0.00000000	    -67.44855833	     71.76267490	    129.62426208	   -122.91169156	      0.00000000	      0.00000000	      0.99999995	      0.19627778	      1.00000000	      0.17753191	      0.99999870	      0.06590415	      0.01000000	      0.05178206	      0.00000000	      0.00000000
      0.07143810	      0.00000000	      0.00000000	      0.00000000	     -0.00000000	     -0.00000000	      0.00000000	     -0.00000000	     -0.00000000	      0.42024535	      0.78078886	      0.00000000	      0.00000000	    -67.42947765	     71.93757836	    129.59157671	   -123.24817898	      0.00000000	      0.00000000	      0.99999995	      0.19625893	      1.00000000	      0.17752259	      0.99999872	      0.06589702	      0.01000000	      0.05178206	      0.00000000	      0.00000000
      0.07178725	      0.00000000	      0.00000000	      0.00000000	     -0.00000000	     -0.00000000	      0.00000000	     -0.00000000	     -0.00000000	      0.42051844	      0.78346562	      0.00000000	      0.00000000	    -67.40432010	     72.16717961	    129.54846666	   -123.69010878	      0.00000000	      0.00000000	      0.99999995	      0.19623405	      1.00000000	      0.17751028	      0.99999874	      0.06588761	      0.01000000	      0.05178206	      0.00000000	      0.00000000
      0.07205229	      0.00000000	      0.00000000	      0.00000000	     -0.00000000	     -0.00000000	      0.00000000	     -0.00000000	     -0.00000000	      0.42072635	      0.78549420	      0.00000000	      0.00000000	    -67.38517006	     72.34119394	    129.51563978	   -124.02532127	      0.00000000	      0.00000000	      0.99999996	      0.19621508	      1.00000000	      0.17750089	      0.99999876	      0.06588043	      0.01000000	      0.05178206	      0.00000000	      0.00000000
      0.07231733	      0.00000000	      0.00000000	      0.00000000	     -0.00000000	     -0.00000000	     -0.00000000	     -0.00000000	     -0.00000000	      0.42093481	      0.78751992	      0.00000000	      0.00000000	    -67.36597393	     72.51497698	    129.48272409	   -124.36011256	      0.00000000	      0.00000000	      0.99999996	      0.19619603	      1.00000000	      0.17749145	      0.99999878	      0.06587323	      0.01000000	      0.05178206	      0.00000000	      0.00000000
      0.07258236	      0.00000000	      0.00000000	      0.00000000	      0.00000000	     -0.00000000	     -0.00000000	     -0.00000000	     -0.00000000	      0.42114380	      0.78954282	      0.00000000	      0.00000000	    -67.34673177	     72.68852845	    129.44971971	   -124.69474266	      0.00000000	      0.00000000	      0.99999996	      0.19617691	      1.00000000	      0.17748198	      0.99999879	      0.06586600	      0.01000000	      0.05178206	      0.00000000	      0.00000000
      0.07284740	      0.00000000	      0.00000000	      0.00000000	      0.00000000	     -0.00000000	     -0.00000000	     -0.00000000	     -0.00000000	      0.42135332	      0.79156289	      0.00000000	      0.00000000	    -67.32744365	     72.86185107	    129.41662668	   -125.02896388	      0.00000000	      0.00000000	      0.99999996	      0.19615772	      1.00000000	      0.17747247	      0.99999881	      0.06585875	      0.01000000	      0.05178206	      0.00000000	      0.00000000
      0.07311244	      0.00000000	      0.00000000	      0.00000000	      0.00000000	     -0.00000000	      0.00000000	     -0.00000000	     -0.00000000	      0.42156338	      0.79358016	      0.00000000	      0.00000000	    -67.30810961	     73.03494474	    129.38344510	   -125.36301893	      0.00000000	      0.00000000	      0.99999996	      0.19613845	      1.00000000	      0.17746291	      0.99999882	      0.06585147	      0.01000000	      0.05178206	      0.00000000	      0.00000000
      0.07337748	      0.00000000	      0.00000000	      0.00000000	     -0.00000000	     -0.00000000	      0.00000000	     -0.00000000	     -0.00000000	      0.42177398	      0.79559461	      0.00000000	      0.00000000	    -67.28872974	     73.20781201	    129.35017503	   -125.69667741	      0.00000000	      0.00000000	      0.99999996	      0.19611912	      1.00000000	      0.17745332	      0.99999884	      0.06584417	      0.01000000	      0.05178206	      0.00000000	      0.00000000
      0.07364251	      0.00000000	      0.00000000	      0.00000000	     -0.00000000	     -0.00000000	      0.00000000	     -0.00000000	     -0.00000000	      0.42198511	      0.79760627	      0.00000000	      0.00000000	    -67.26930407	     73.38045293	    129.31681655	   -126.03016481	      0.00000000	      0.00000000	      0.99999996	      0.19609971	      1.00000000	      0.17744368	      0.99999885	      0.06583684	      0.01000000	      0.05178206	      0.00000000	      0.00000000
      0.07390755	      0.00000000	      0.00000000	      0.00000000	     -0.00000000	     -0.00000000	      0.00000000	     -0.00000000	     -0.00000000	      0.42219677	      0.79961515	      0.00000000	      0.00000000	    -67.24983268	     73.55286991	    129.28336973	   -126.36326784	      0.00000000	      0.00000000	      0.99999996	      0.19608023	      1.00000000	      0.17743401	      0.99999887	      0.06582949	      0.01000000	      0.05178206	      0.00000000	      0.00000000
      0.07417259	      0.00000000	      0.00000000	      0.00000000	     -0.00000000	     -0.00000000	      0.00000000	     -0.00000000	     -0.00000000	      0.42240896	      0.80162125	      0.00000000	      0.00000000	    -67.23031562	     73.72506315	    129.24983466	   -126.69619502	      0.00000000	      0.00000000	      0.99999996	      0.19606067	      1.00000000	      0.17742430	      0.99999888	      0.06582211	      0.01000000	      0.05178206	      0.00000000	      0.00000000
      0.07442395	      0.00000000	      0.00000000	      0.00000000	     -0.00000000	     -0.00000000	      0.00000000	     -0.00000000	     -0.00000000	      0.42261070	      0.80352128	      0.00000000	      0.00000000	    -67.21176345	     73.88816703	    129.21794842	   -127.01160471	      0.00000000	      0.00000000	      0.99999996	      0.19604206	      1.00000000	      0.17741505	      0.99999890	      0.06581509	      0.01000000	      0.05178206	      0.00000000	      0.00000000
      0.07467531	      0.00000000	      0.00000000	      0.00000000	     -0.00000000	     -0.00000000	      0.00000000	     -0.00000000	     -0.00000000	      0.42281291	      0.80541884	      0.00000000	      0.00000000	    -67.19317030	     74.05107204	    129.18598292	   -127.32683218	      0.00000000	      0.00000000	      0.99999996	      0.19602339	      1.00000000	      0.17740576	      0.99999891	      0.06580804	      0.01000000	      0.05178206	      0.00000000	      0.00000000
      0.07492942	      0.00000000	      0.00000000	      0.00000000	     -0.00000000	     -0.00000000	      0.00000000	     -0.00000000	     -0.00000000	      0.42301782	      0.80733464	      0.00000000	      0.00000000	    -67.17433210	     74.21555916	    129.15358712	   -127.64521616	      0.00000000	      0.00000000	      0.99999996	      0.19600444	      1.00000000	      0.17739633	      0.99999893	      0.06580090	      0.01000000	      0.05178206	      0.00000000	      0.00000000
      0.07518354	      0.00000000	      0.00000000	      0.00000000	      0.00000000	     -0.00000000	      0.00000000	     -0.00000000	     -0.00000000	      0.42322322	      0.80924792	      0.00000000	      0.00000000	    -67.15545212	     74.37984543	    129.12111045	   -127.96338386	      0.00000000	      0.00000000	      0.99999996	      0.19598543	      1.00000000	      0.17738687	      0.99999894	      0.06579373	      0.01000000	      0.05178206	      0.00000000	      0.00000000
      0.07544710	      0.00000000	      0.00000000	      0.00000000	     -0.00000000	     -0.00000000	      0.00000000	     -0.00000000	     -0.00000000	      0.42343677	      0.81122972	      0.00000000	      0.00000000	    -67.13582584	     74.55003144	    129.08734045	   -128.29309817	      0.00000000	      0.00000000	      0.99999996	      0.19596564	      1.00000000	      0.17737702	      0.99999895	      0.06578627	      0.01000000	      0.05178206	      0.00000000	      0.00000000
      0.07576352	      0.00000000	      0.00000000	      0.00000000	     -0.00000000	     -0.00000000	      0.00000000	     -0.00000000	     -0.00000000	      0.42369383	      0.81360539	      0.00000000	      0.00000000	    -67.11220447	     74.75406492	    129.04668342	   -128.68860581	      0.00000000	      0.00000000	      0.99999996	      0.19594178	      1.00000000	      0.17736514	      0.99999897	      0.06577728	      0.01000000	      0.05178206	      0.00000000	      0.00000000
      0.07608725	      0.00000000	      0.00000000	      0.00000000	     -0.00000000	     -0.00000000	      0.00000000	     -0.00000000	     -0.00000000	      0.42395761	      0.81603193	      0.00000000	      0.00000000	    -67.08797081	     74.96249431	    129.00495800	   -129.09283838	      0.00000000	      0.00000000	      0.99999996	      0.19591727	      1.00000000	      0.17735293	      0.99999899	      0.06576804	      0.01000000	      0.05178206	      0.00000000	      0.00000000
      0.07641097	      0.00000000	      0.00000000	      0.00000000	     -0.00000000	     -0.00000000	      0.00000000	     -0.00000000	     -0.00000000	      0.42422218	      0.81845445	      0.00000000	      0.00000000	    -67.06366973	     75.17060599	    128.96310178	   -129.49674492	      0.00000000	      0.00000000	      0.99999996	      0.19589266	      1.00000000	      0.17734066	      0.99999900	      0.06575877	      0.01000000	      0.05178206	      0.00000000	      0.00000000
      0.07664952	      0.00000000	      0.00000000	      0.00000000	     -0.00000000	     -0.00000000	      0.00000000	     -0.00000000	     -0.00000000	      0.42441763	      0.82023696	      0.00000000	      0.00000000	    -67.04571987	     75.32375607	    128.93217548	   -129.79404481	      0.00000000	      0.00000000	      0.99999996	      0.19587445	      1.00000000	      0.17733157	      0.99999901	      0.06575191	      0.01000000	      0.05178206	      0.00000000	      0.00000000
      0.07688806	      0.00000000	      0.00000000	      0.00000000	     -0.00000000	     -0.00000000	      0.00000000	     -0.00000000	     -0.00000000	      0.42461350	      0.82201731	      0.00000000	      0.00000000	    -67.02773350	     75.47673574	    128.90117828	   -130.09119853	      0.00000000	      0.00000000	      0.99999997	      0.19585619	      1.00000000	      0.17732246	      0.99999903	      0.06574503	      0.01000000	      0.05178206	      0.00000000	      0.00000000
      0.07710532	      0.00000000	      0.00000000	      0.00000000	     -0.00000000	     -0.00000000	      0.00000000	     -0.00000000	     -0.00000000	      0.42479226	      0.82363686	      0.00000000	      0.00000000	    -67.01132079	     75.61591381	    128.87288612	   -130.36162573	      0.00000000	      0.00000000	      0.99999997	      0.19583950	      1.00000000	      0.17731413	      0.99999904	      0.06573875	      0.01000000	      0.05178206	      0.00000000	      0.00000000
      0.07742541	      0.00000000	      0.00000000	      0.00000000	     -0.00000000	     -0.00000000	      0.00000000	     -0.00000000	     -0.00000000	      0.42505629	      0.82601978	      0.00000000	      0.00000000	    -66.98708398	     75.82071820	    128.83109472	   -130.75971549	      0.00000000	      0.00000000	      0.99999997	      0.19581483	      1.00000000	      0.17730181	      0.99999905	      0.06572946	      0.01000000	      0.05178206	      0.00000000	      0.00000000
      0.07769708	      0.00000000	      0.00000000	      0.00000000	     -0.00000000	     -0.00000000	      0.00000000	     -0.00000000	     -0.00000000	      0.42528097	      0.82803920	      0.00000000	      0.00000000	    -66.96646213	     75.99430485	    128.79552526	   -131.09740521	      0.00000000	      0.00000000	      0.99999997	      0.19579381	      1.00000000	      0.17729131	      0.99999906	      0.06572155	      0.01000000	      0.05178206	      0.00000000	      0.00000000
      0.07793949	      0.00000000	      0.00000000	      0.00000000	     -0.00000000	     -0.00000000	      0.00000000	     -0.00000000	     -0.00000000	      0.42548191	      0.82983873	      0.00000000	      0.00000000	    -66.94802187	     76.14901120	    128.76370993	   -131.39837648	      0.00000000	      0.00000000	      0.99999997	      0.19577499	      1.00000000	      0.17728190	      0.99999908	      0.06571447	      0.01000000	      0.05178206	      0.00000000	      0.00000000
      0.07818189	      0.00000000	      0.00000000	      0.00000000	     -0.00000000	     -0.00000000	      0.00000000	     -0.00000000	     -0.00000000	      0.42568328	      0.83163607	      0.00000000	      0.00000000	    -66.92954413	     76.30354673	    128.73182165	   -131.69922135	      0.00000000	      0.00000000	      0.99999997	      0.19575611	      1.00000000	      0.17727247	      0.99999909	      0.06570737	      0.01000000	      0.05178206	      0.00000000	      0.00000000
      0.07844050	      0.00000000	      0.00000000	      0.00000000	     -0.00000000	     -0.00000000	      0.00000000	     -0.00000000	     -0.00000000	      0.42589860	      0.83355112	      0.00000000	      0.00000000	    -66.90979007	     76.46822449	    128.69772162	   -132.01989583	      0.00000000	      0.00000000	      0.99999997	      0.19573590	      1.00000000	      0.17726236	      0.99999910	      0.06569977	      0.01000000	      0.05178206	      0.00000000	      0.00000000
      0.07869911	      0.00000000	      0.00000000	      0.00000000	     -0.00000000	     -0.00000000	      0.00000000	     -0.00000000	     -0.00000000	      0.42611441	      0.83546368	      0.00000000	      0.00000000	    -66.88999345	     76.63271030	    128.66353868	   -132.34037405	      0.00000000	      0.00000000	      0.99999997	      0.19571562	      1.00000000	      0.17725221	      0.99999911	      0.06569215	      0.01000000	      0.05178206	      0.00000000	      0.00000000
      0.07894473	      0.00000000	      0.00000000	      0.00000000	     -0.00000000	     -0.00000000	      0.00000000	     -0.00000000	     -0.00000000	      0.42631984	      0.83727788	      0.00000000	      0.00000000	    -66.87115176	     76.78875826	    128.63099588	   -132.64451646	      0.00000000	      0.00000000	      0.99999997	      0.19569630	      1.00000000	      0.17724254	      0.99999912	      0.06568488	      0.01000000	      0.05178206	      0.00000000	      0.00000000
      0.07926223	      0.00000000	      0.00000000	      0.00000000	     -0.00000000	     -0.00000000	      0.00000000	     -0.00000000	     -0.00000000	      0.42658605	      0.83961972	      0.00000000	      0.00000000	    -66.84673907	     76.99022226	    128.58881840	   -133.03735666	      0.00000000	      0.00000000	      0.99999997	      0.19567124	      1.00000000	      0.17722999	      0.99999913	      0.06567546	      0.01000000	      0.05178206	      0.00000000	      0.00000000
      0.07957974	      0.00000000	      0.00000000	      0.00000000	     -0.00000000	     -0.00000000	      0.00000000	     -0.00000000	     -0.00000000	      0.42685300	      0.84195785	      0.00000000	      0.00000000	    -66.82226245	     77.19140258	    128.54651624	   -133.42991872	      0.00000000	      0.00000000	      0.99999997	      0.19564607	      1.00000000	      0.17721739	      0.99999915	      0.06566601	      0.01000000	      0.05178206	      0.00000000	      0.00000000
      0.07982350	      0.00000000	      0.00000000	      0.00000000	     -0.00000000	     -0.00000000	      0.00000000	     -0.00000000	     -0.00000000	      0.42705846	      0.84375045	      0.00000000	      0.00000000	    -66.80342711	     77.34566875	    128.51395403	   -133.73099768	      0.00000000	      0.00000000	      0.99999997	      0.19562668	      1.00000000	      0.17720767	      0.99999916	      0.06565872	      0.01000000	      0.05178206	      0.00000000	      0.00000000
      0.08006727	      0.00000000	      0.00000000	      0.00000000	     -0.00000000	     -0.00000000	      0.00000000	     -0.00000000	     -0.00000000	      0.42726435	      0.84554087	      0.00000000	      0.00000000	    -66.78455418	     77.49976994	    128.48131845	   -134.03194364	      0.00000000	      0.00000000	      0.99999997	      0.19560723	      1.00000000	      0.17719792	      0.99999917	      0.06565142	      0.01000000	      0.05178206	      0.00000000	      0.00000000
      0.08031007	      0.00000000	      0.00000000	      0.00000000	     -0.00000000	     -0.00000000	      0.00000000	     -0.00000000	     -0.00000000	      0.42746987	      0.84732211	      0.00000000	      0.00000000	    -66.76571808	     77.65310282	    128.44873819	   -134.33147520	      0.00000000	      0.00000000	      0.99999997	      0.19558779	      1.00000000	      0.17718817	      0.99999918	      0.06564412	      0.01000000	      0.05178206	      0.00000000	      0.00000000
      0.08061896	      0.00000000	      0.00000000	      0.00000000	      0.00000000	     -0.00000000	      0.00000000	     -0.00000000	     -0.00000000	      0.42773195	      0.84958500	      0.00000000	      0.00000000	    -66.74170218	     77.84793000	    128.40718652	   -134.71224302	      0.00000000	      0.00000000	      0.99999997	      0.19556299	      1.00000000	      0.17717572	      0.99999919	      0.06563480	      0.01000000	      0.05178206	      0.00000000	      0.00000000
      0.08092784	      0.00000000	      0.00000000	      0.00000000	      0.00000000	     -0.00000000	      0.00000000	     -0.00000000	     -0.00000000	      0.42799472	      0.85184445	      0.00000000	      0.00000000	    -66.71762614	     78.04249760	    128.36551729	   -135.09273696	      0.00000000	      0.00000000	      0.99999997	      0.19553808	      1.00000000	      0.17716322	      0.99999920	      0.06562545	      0.01000000	      0.05178206	      0.00000000	      0.00000000
      0.08116680	      0.00000000	      0.00000000	      0.00000000	      0.00000000	     -0.00000000	      0.00000000	     -0.00000000	     -0.00000000	      0.42819848	      0.85359002	      0.00000000	      0.00000000	    -66.69895940	     78.19284088	    128.33320083	   -135.38684145	      0.00000000	      0.00000000	      0.99999997	      0.19551875	      1.00000000	      0.17715352	      0.99999921	      0.06561819	      0.01000000	      0.05178206	      0.00000000	      0.00000000
      0.08146422	      0.00000000	      0.00000000	      0.00000000	     -0.00000000	     -0.00000000	      0.00000000	     -0.00000000	     -0.00000000	      0.42845268	      0.85575983	      0.00000000	      0.00000000	    -66.67567524	     78.37975527	    128.29287925	   -135.75266444	      0.00000000	      0.00000000	      0.99999997	      0.19549460	      1.00000000	      0.17714139	      0.99999922	      0.06560913	      0.01000000	      0.05178206	      0.00000000	      0.00000000
      0.08183234	      0.00000000	      0.00000000	      0.00000000	     -0.00000000	     -0.00000000	      0.00000000	     -0.00000000	     -0.00000000	      0.42876820	      0.85844101	      0.00000000	      0.00000000	    -66.64677976	     78.61077130	    128.24282304	   -136.20504083	      0.00000000	      0.00000000	      0.99999997	      0.19546460	      1.00000000	      0.17712631	      0.99999924	      0.06559788	      0.01000000	      0.05178206	      0.00000000	      0.00000000
      0.08220046	      0.00000000	      0.00000000	      0.00000000	     -0.00000000	     -0.00000000	      0.00000000	     -0.00000000	     -0.00000000	      0.42908470	      0.86111738	      0.00000000	      0.00000000	    -66.61779930	     78.84142983	    128.19260039	   -136.65709934	      0.00000000	      0.00000000	      0.99999997	      0.19543446	      1.00000000	      0.17711116	      0.99999925	      0.06558657	      0.01000000	      0.05178206	      0.00000000	      0.00000000
      0.08239763	      0.00000000	      0.00000000	      0.00000000	     -0.00000000	     -0.00000000	      0.00000000	     -0.00000000	     -0.00000000	      0.42925463	      0.86254895	      0.00000000	      0.00000000	    -66.60224150	     78.96483241	    128.16563106	   -136.89893954	      0.00000000	      0.00000000	      0.99999997	      0.19541826	      1.00000000	      0.17710301	      0.99999926	      0.06558049	      0.01000000	      0.05178206	      0.00000000	      0.00000000
      0.08259481	      0.00000000	      0.00000000	      0.00000000	     -0.00000000	     -0.00000000	      0.00000000	     -0.00000000	     -0.00000000	      0.42942484	      0.86397915	      0.00000000	      0.00000000	    -66.58665939	     79.08813389	    128.13861406	   -137.14073624	      0.00000000	      0.00000000	      0.99999997	      0.19540202	      1.00000000	      0.17709484	      0.99999927	      0.06557440	      0.01000000	      0.05178206	      0.00000000	      0.00000000
      0.08288158	      0.00000000	      0.00000000	      0.00000000	     -0.00000000	     -0.00000000	      0.00000000	     -0.00000000	     -0.00000000	      0.42967291	      0.86605680	      0.00000000	      0.00000000	    -66.56395328	     79.26728513	    128.09923527	   -137.49215828	      0.00000000	      0.00000000	      0.99999997	      0.19537833	      1.00000000	      0.17708291	      0.99999928	      0.06556552	      0.01000000	      0.05178206	      0.00000000	      0.00000000
      0.08316835	      0.00000000	      0.00000000	      0.00000000	     -0.00000000	     -0.00000000	      0.00000000	     -0.00000000	     -0.00000000	      0.42992157	      0.86813158	      0.00000000	      0.00000000	    -66.54119583	     79.44622530	    128.05975574	   -137.84339833	      0.00000000	      0.00000000	      0.99999997	      0.19535456	      1.00000000	      0.17707095	      0.99999929	      0.06555661	      0.01000000	      0.05178206	      0.00000000	      0.00000000
      0.08341621	      0.00000000	      0.00000000	      0.00000000	     -0.00000000	     -0.00000000	      0.00000000	     -0.00000000	     -0.00000000	      0.43013696	      0.86992247	      0.00000000	      0.00000000	    -66.52148552	     79.60071234	    128.02555294	   -138.14670254	      0.00000000	      0.00000000	      0.99999997	      0.19533395	      1.00000000	      0.17706056	      0.99999930	      0.06554889	      0.01000000	      0.05178206	      0.00000000	      0.00000000
      0.08366407	      0.00000000	      0.00000000	      0.00000000	     -0.00000000	     -0.00000000	      0.00000000	     -0.00000000	     -0.00000000	      0.43035280	      0.87171123	      0.00000000	      0.00000000	    -66.50173694	     79.75504396	    127.99127497	   -138.44987341	      0.00000000	      0.00000000	      0.99999998	      0.19531327	      1.00000000	      0.17705015	      0.99999931	      0.06554114	      0.01000000	      0.05178206	      0.00000000	      0.00000000
      0.08390034	      0.00000000	      0.00000000	      0.00000000	     -0.00000000	     -0.00000000	      0.00000000	     -0.00000000	     -0.00000000	      0.43055897	      0.87341445	      0.00000000	      0.00000000	    -66.48287528	     79.90202244	    127.95852832	   -138.73868625	      0.00000000	      0.00000000	      0.99999998	      0.19529351	      1.00000000	      0.17704019	      0.99999931	      0.06553374	      0.01000000	      0.05178206	      0.00000000	      0.00000000
      0.08421840	      0.00000000	      0.00000000	      0.00000000	     -0.00000000	     -0.00000000	      0.00000000	     -0.00000000	     -0.00000000	      0.43083713	      0.87570415	      0.00000000	      0.00000000	    -66.45743023	     80.09965460	    127.91433934	   -139.12718895	      0.00000000	      0.00000000	      0.99999998	      0.19526682	      1.00000000	      0.17702673	      0.99999932	      0.06552374	      0.01000000	      0.05178206	      0.00000000	      0.00000000
      0.08453646	      0.00000000	      0.00000000	      0.00000000	     -0.00000000	     -0.00000000	      0.00000000	     -0.00000000	     -0.00000000	      0.43111602	      0.87799039	      0.00000000	      0.00000000	    -66.43192237	     80.29703638	    127.87002683	   -139.51550159	      0.00000000	      0.00000000	      0.99999998	      0.19524002	      1.00000000	      0.17701322	      0.99999934	      0.06551370	      0.01000000	      0.05178206	      0.00000000	      0.00000000
      0.08475932	      0.00000000	      0.00000000	      0.00000000	     -0.00000000	     -0.00000000	      0.00000000	     -0.00000000	     -0.00000000	      0.43131186	      0.87959021	      0.00000000	      0.00000000	    -66.41401247	     80.43518706	    127.83890498	   -139.78729203	      0.00000000	      0.00000000	      0.99999998	      0.19522119	      1.00000000	      0.17700371	      0.99999934	      0.06550665	      0.01000000	      0.05178206	      0.00000000	      0.00000000
      0.08498217	      0.00000000	      0.00000000	      0.00000000	     -0.00000000	     -0.00000000	      0.00000000	     -0.00000000	     -0.00000000	      0.43150806	      0.88118834	      0.00000000	      0.00000000	    -66.39607180	     80.57321666	    127.80772257	   -140.05901430	      0.00000000	      0.00000000	      0.99999998	      0.19520231	      1.00000000	      0.17699418	      0.99999935	      0.06549958	      0.01000000	      0.05178206	      0.00000000	      0.00000000
      0.08524476	      0.00000000	      0.00000000	      0.00000000	     -0.00000000	     -0.00000000	      0.00000000	     -0.00000000	     -0.00000000	      0.43173969	      0.88306924	      0.00000000	      0.00000000	    -66.37489286	     80.73570243	    127.77090265	   -140.37896944	      0.00000000	      0.00000000	      0.99999998	      0.19517999	      1.00000000	      0.17698292	      0.99999936	      0.06549123	      0.01000000	      0.05178206	      0.00000000	      0.00000000
      0.08550735	      0.00000000	      0.00000000	      0.00000000	     -0.00000000	     -0.00000000	      0.00000000	     -0.00000000	     -0.00000000	      0.43197182	      0.88494782	      0.00000000	      0.00000000	    -66.35367127	     80.89802231	    127.73399874	   -140.69875936	      0.00000000	      0.00000000	      0.99999998	      0.19515761	      1.00000000	      0.17697162	      0.99999937	      0.06548285	      0.01000000	      0.05178206	      0.00000000	      0.00000000
      0.08578018	      0.00000000	      0.00000000	      0.00000000	     -0.00000000	     -0.00000000	      0.00000000	     -0.00000000	     -0.00000000	      0.43221353	      0.88689720	      0.00000000	      0.00000000	    -66.33157684	     81.06649867	    127.69556654	   -141.03078866	      0.00000000	      0.00000000	      0.99999998	      0.19513429	      1.00000000	      0.17695983	      0.99999938	      0.06547412	      0.01000000	      0.05178206	      0.00000000	      0.00000000
      0.08605301	      0.00000000	      0.00000000	      0.00000000	     -0.00000000	     -0.00000000	      0.00000000	     -0.00000000	     -0.00000000	      0.43245577	      0.88884407	      0.00000000	      0.00000000	    -66.30943647	     81.23479865	    127.65704378	   -141.36264496	      0.00000000	      0.00000000	      0.99999998	      0.19511089	      1.00000000	      0.17694801	      0.99999938	      0.06546536	      0.01000000	      0.05178206	      0.00000000	      0.00000000
      0.08630604	      0.00000000	      0.00000000	      0.00000000	     -0.00000000	     -0.00000000	      0.00000000	     -0.00000000	     -0.00000000	      0.43268090	      0.89064742	      0.00000000	      0.00000000	    -66.28886205	     81.39072674	    127.62123614	   -141.67020643	      0.00000000	      0.00000000	      0.99999998	      0.19508912	      1.00000000	      0.17693700	      0.99999939	      0.06545722	      0.01000000	      0.05178206	      0.00000000	      0.00000000
      0.08662497	      0.00000000	      0.00000000	      0.00000000	     -0.00000000	     -0.00000000	      0.00000000	     -0.00000000	     -0.00000000	      0.43296532	      0.89291745	      0.00000000	     -0.00000000	    -66.26287235	     81.58705725	    127.57599068	   -142.05763272	      0.00000000	      0.00000000	      0.99999998	      0.19506159	      1.00000000	      0.17692308	      0.99999940	      0.06544692	      0.01000000	      0.05178206	      0.00000000	      0.00000000
      0.08694391	      0.00000000	      0.00000000	      0.00000000	     -0.00000000	     -0.00000000	      0.00000000	     -0.00000000	     -0.00000000	      0.43325047	      0.89518410	      0.00000000	      0.00000000	    -66.23682006	     81.78315252	    127.53062171	   -142.44483647	      0.00000000	      0.00000000	      0.99999998	      0.19503396	      1.00000000	      0.17690910	      0.99999941	      0.06543658	      0.01000000	      0.05178206	      0.00000000	      0.00000000
      0.08718330	      0.00000000	      0.00000000	      0.00000000	     -0.00000000	     -0.00000000	      0.00000000	     -0.00000000	     -0.00000000	      0.43346497	      0.89688326	      0.00000000	     -0.00000000	    -66.21722391	     81.93019002	    127.49648623	   -142.73524411	      0.00000000	      0.00000000	      0.99999998	      0.19501316	      1.00000000	      0.17689857	      0.99999942	      0.06542880	      0.01000000	      0.05178206	      0.00000000	      0.00000000
      0.08742270	      0.00000000	      0.00000000	      0.00000000	     -0.00000000	     -0.00000000	      0.00000000	     -0.00000000	     -0.00000000	      0.43367989	      0.89858053	      0.00000000	     -0.00000000	    -66.19759257	     82.07709716	    127.46228125	   -143.02553912	      0.00000000	      0.00000000	      0.99999998	      0.19499230	      1.00000000	      0.17688801	      0.99999942	      0.06542100	      0.01000000	      0.05178206	      0.00000000	      0.00000000
      0.08770206	      0.00000000	      0.00000000	      0.00000000	     -0.00000000	     -0.00000000	      0.00000000	     -0.00000000	     -0.00000000	      0.43393119	      0.90055875	      0.00000000	     -0.00000000	    -66.17463978	     82.24836340	    127.42227867	   -143.36406993	      0.00000000	      0.00000000	      0.99999998	      0.19496788	      1.00000000	      0.17687565	      0.99999943	      0.06541188	      0.01000000	      0.05178206	      0.00000000	      0.00000000
      0.08798141	      0.00000000	      0.00000000	      0.00000000	     -0.00000000	     -0.00000000	      0.00000000	     -0.00000000	     -0.00000000	      0.43418304	      0.90253442	      0.00000000	     -0.00000000	    -66.15163916	     82.41945484	    127.38218154	   -143.70244564	      0.00000000	      0.00000000	      0.99999998	      0.19494339	      1.00000000	      0.17686324	      0.99999944	      0.06540272	      0.01000000	      0.05178206	      0.00000000	      0.00000000
      0.08821716	      0.00000000	      0.00000000	      0.00000000	     -0.00000000	     -0.00000000	      0.00000000	     -0.00000000	     -0.00000000	      0.43439600	      0.90419966	      0.00000000	     -0.00000000	    -66.13219238	     82.56369930	    127.34827111	   -143.98780420	      0.00000000	      0.00000000	      0.99999998	      0.19492266	      1.00000000	      0.17685274	      0.99999945	      0.06539497	      0.01000000	      0.05178206	      0.00000000	      0.00000000
      0.08852607	      0.00000000	      0.00000000	      0.00000000	     -0.00000000	     -0.00000000	      0.00000000	     -0.00000000	     -0.00000000	      0.43467566	      0.90637902	      0.00000000	     -0.00000000	    -66.10665829	     82.75252855	    127.30373382	   -144.36151541	      0.00000000	      0.00000000	      0.99999998	      0.19489542	      1.00000000	      0.17683893	      0.99999946	      0.06538479	      0.01000000	      0.05178206	      0.00000000	      0.00000000
      0.08883498	      0.00000000	      0.00000000	      0.00000000	     -0.00000000	     -0.00000000	      0.00000000	     -0.00000000	     -0.00000000	      0.43495599	      0.90855531	      0.00000000	     -0.00000000	    -66.08106591	     82.94114938	    127.25908112	   -144.73505373	      0.00000000	      0.00000000	      0.99999998	      0.19486808	      1.00000000	      0.17682506	      0.99999946	      0.06537458	      0.01000000	      0.05178206	      0.00000000	      0.00000000
      0.08907574	      0.00000000	      0.00000000	      0.00000000	     -0.00000000	     -0.00000000	      0.00000000	     -0.00000000	     -0.00000000	      0.43517493	      0.91024930	      0.00000000	     -0.00000000	    -66.06107970	     83.08801039	    127.22420035	   -145.02594438	      0.00000000	      0.00000000	      0.99999998	      0.19484671	      1.00000000	      0.17681422	      0.99999947	      0.06536659	      0.01000000	      0.05178206	      0.00000000	      0.00000000
      0.08931649	      0.00000000	      0.00000000	      0.00000000	     -0.00000000	     -0.00000000	      0.00000000	     -0.00000000	     -0.00000000	      0.43539428	      0.91194144	      0.00000000	     -0.00000000	    -66.04105814	     83.23474698	    127.18924956	   -145.31674342	      0.00000000	      0.00000000	      0.99999998	      0.19482528	      1.00000000	      0.17680335	      0.99999948	      0.06535859	      0.01000000	      0.05178206	      0.00000000	      0.00000000
      0.08958212	      0.00000000	      0.00000000	      0.00000000	     -0.00000000	     -0.00000000	      0.00000000	     -0.00000000	      0.00000000	      0.43563676	      0.91380624	      0.00000000	     -0.00000000	    -66.01892731	     83.39649845	    127.15060701	   -145.63738724	      0.00000000	      0.00000000	      0.99999998	      0.19480157	      1.00000000	      0.17679132	      0.99999948	      0.06534973	      0.01000000	      0.05178206	      0.00000000	      0.00000000
      0.08984774	      0.00000000	      0.00000000	      0.00000000	     -0.00000000	     -0.00000000	      0.00000000	     -0.00000000	      0.00000000	      0.43587974	      0.91566880	      0.00000000	     -0.00000000	    -65.99675353	     83.55810075	    127.11187930	   -145.95789317	      0.00000000	      0.00000000	      0.99999998	      0.19477780	      1.00000000	      0.17677925	      0.99999949	      0.06534085	      0.01000000	      0.05178206	      0.00000000	      0.00000000
      0.09011910	      0.00000000	      0.00000000	      0.00000000	     -0.00000000	     -0.00000000	      0.00000000	     -0.00000000	      0.00000000	      0.43612847	      0.91756921	      0.00000000	     -0.00000000	    -65.97405737	     83.72303433	    127.07222871	   -146.28510697	      0.00000000	      0.00000000	      0.99999998	      0.19475344	      1.00000000	      0.17676688	      0.99999950	      0.06533176	      0.01000000	      0.05178206	      0.00000000	      0.00000000
      0.09039045	      0.00000000	      0.00000000	      0.00000000	     -0.00000000	     -0.00000000	      0.00000000	     -0.00000000	      0.00000000	      0.43637771	      0.91946730	      0.00000000	     -0.00000000	    -65.95131647	     83.88781487	    127.03248936	   -146.61218034	      0.00000000	      0.00000000	      0.99999998	      0.19472901	      1.00000000	      0.17675446	      0.99999950	      0.06532263	      0.01000000	      0.05178206	      0.00000000	      0.00000000
      0.09065508	      0.00000000	      0.00000000	      0.00000000	     -0.00000000	     -0.00000000	      0.00000000	     -0.00000000	     -0.00000000	      0.43662128	      0.92131611	      0.00000000	     -0.00000000	    -65.92909621	     84.04836460	    126.99364957	   -146.93095366	      0.00000000	      0.00000000	      0.99999998	      0.19470511	      1.00000000	      0.17674232	      0.99999951	      0.06531371	      0.01000000	      0.05178206	      0.00000000	      0.00000000
      0.09097430	      0.00000000	      0.00000000	      0.00000000	     -0.00000000	     -0.00000000	      0.00000000	     -0.00000000	      0.00000000	      0.43691573	      0.92354341	      0.00000000	     -0.00000000	    -65.90223546	     84.24184494	    126.94668501	   -147.31529222	      0.00000000	      0.00000000	      0.99999998	      0.19467619	      1.00000000	      0.17672762	      0.99999952	      0.06530292	      0.01000000	      0.05178206	      0.00000000	      0.00000000
      0.09138025	      0.00000000	      0.00000000	      0.00000000	     -0.00000000	     -0.00000000	      0.00000000	     -0.00000000	     -0.00000000	      0.43729122	      0.92637129	      0.00000000	     -0.00000000	    -65.86798759	     84.48759528	    126.88678319	   -147.80366246	      0.00000000	      0.00000000	      0.99999998	      0.19463928	      1.00000000	      0.17670885	      0.99999953	      0.06528914	      0.01000000	      0.05178206	      0.00000000	      0.00000000
      0.09160236	      0.00000000	      0.00000000	      0.00000000	     -0.00000000	     -0.00000000	      0.00000000	     -0.00000000	      0.00000000	      0.43749715	      0.92791636	      0.00000000	     -0.00000000	    -65.84920726	     84.62191431	    126.85392508	   -148.07083686	      0.00000000	      0.00000000	      0.99999998	      0.19461901	      1.00000000	      0.17669854	      0.99999953	      0.06528158	      0.01000000	      0.05178206	      0.00000000	      0.00000000
      0.09182446	      0.00000000	      0.00000000	      0.00000000	     -0.00000000	     -0.00000000	      0.00000000	     -0.00000000	      0.00000000	      0.43770342	      0.92945990	      0.00000000	     -0.00000000	    -65.83039711	     84.75613501	    126.82100765	   -148.33778802	      0.00000000	      0.00000000	      0.99999998	      0.19459870	      1.00000000	      0.17668820	      0.99999954	      0.06527400	      0.01000000	      0.05178206	      0.00000000	      0.00000000
      0.09210943	      0.00000000	      0.00000000	      0.00000000	     -0.00000000	     -0.00000000	      0.00000000	     -0.00000000	     -0.00000000	      0.43796856	      0.93143804	      0.00000000	     -0.00000000	    -65.80622011	     84.92819781	    126.77868786	   -148.68014833	      0.00000000	      0.00000000	      0.99999998	      0.19457257	      1.00000000	      0.17667490	      0.99999954	      0.06526425	      0.01000000	      0.05178206	      0.00000000	      0.00000000
      0.09239439	      0.00000000	      0.00000000	      0.00000000	     -0.00000000	     -0.00000000	      0.00000000	     -0.00000000	     -0.00000000	      0.43823427	      0.93341370	      0.00000000	     -0.00000000	    -65.78199409	     85.10010248	    126.73627054	   -149.02235872	      0.00000000	      0.00000000	      0.99999998	      0.19454636	      1.00000000	      0.17666155	      0.99999955	      0.06525447	      0.01000000	      0.05178206	      0.00000000	      0.00000000
      0.09267008	      0.00000000	      0.00000000	      0.00000000	     -0.00000000	     -0.00000000	      0.00000000	     -0.00000000	     -0.00000000	      0.43849186	      0.93532271	      0.00000000	     -0.00000000	    -65.75850994	     85.26626295	    126.69514096	   -149.35324011	      0.00000000	      0.00000000	      0.99999998	      0.19452092	      1.00000000	      0.17664860	      0.99999956	      0.06524498	      0.01000000	      0.05178206	      0.00000000	      0.00000000
      0.09294577	      0.00000000	      0.00000000	      0.00000000	     -0.00000000	     -0.00000000	      0.00000000	     -0.00000000	     -0.00000000	      0.43874999	      0.93722941	      0.00000000	     -0.00000000	    -65.73498001	     85.43227828	    126.65392018	   -149.68399389	      0.00000000	      0.00000000	      0.99999998	      0.19449542	      1.00000000	      0.17663560	      0.99999956	      0.06523547	      0.01000000	      0.05178206	      0.00000000	      0.00000000
      0.09321099	      0.00000000	      0.00000000	      0.00000000	     -0.00000000	     -0.00000000	      0.00000000	     -0.00000000	     -0.00000000	      0.43899880	      0.93906150	      0.00000000	     -0.00000000	    -65.71230088	     85.59185010	    126.61417948	   -150.00200429	      0.00000000	      0.00000000	      0.99999998	      0.19447081	      1.00000000	      0.17662306	      0.99999957	      0.06522629	      0.01000000	      0.05178206	      0.00000000	      0.00000000
      0.09353093	      0.00000000	      0.00000000	      0.00000000	     -0.00000000	     -0.00000000	      0.00000000	     -0.00000000	     -0.00000000	      0.43929959	      0.94126879	      0.00000000	     -0.00000000	    -65.68488604	     85.78417109	    126.56612682	   -150.38545495	      0.00000000	      0.00000000	      0.99999998	      0.19444103	      1.00000000	      0.17660789	      0.99999958	      0.06521519	      0.01000000	      0.05178206	      0.00000000	      0.00000000
      0.09393335	      0.00000000	      0.00000000	      0.00000000	     -0.00000000	     -0.00000000	      0.00000000	     -0.00000000	      0.00000000	      0.43967893	      0.94404079	      0.00000000	     -0.00000000	    -65.65031623	     86.02580349	    126.50551184	   -150.86742119	      0.00000000	      0.00000000	      0.99999999	      0.19440344	      1.00000000	      0.17658871	      0.99999958	      0.06520117	      0.01000000	      0.05178206	      0.00000000	      0.00000000
      0.09416956	      0.00000000	      0.00000000	      0.00000000	     -0.00000000	     -0.00000000	      0.00000000	     -0.00000000	     -0.00000000	      0.43990213	      0.94566570	      0.00000000	     -0.00000000	    -65.62997856	     86.16750361	    126.46984067	   -151.15030273	      0.00000000	      0.00000000	      0.99999999	      0.19438130	      1.00000000	      0.17657742	      0.99999959	      0.06519292	      0.01000000	      0.05178206	      0.00000000	      0.00000000
      0.09440578	      0.00000000	      0.00000000	      0.00000000	     -0.00000000	     -0.00000000	      0.00000000	     -0.00000000	     -0.00000000	      0.44012570	      0.94728896	      0.00000000	     -0.00000000	    -65.60960743	     86.30910174	    126.43410271	   -151.43295452	      0.00000000	      0.00000000	      0.99999999	      0.19435911	      1.00000000	      0.17656610	      0.99999959	      0.06518465	      0.01000000	      0.05178206	      0.00000000	      0.00000000
      0.09464200	      0.00000000	      0.00000000	      0.00000000	     -0.00000000	     -0.00000000	      0.00000000	     -0.00000000	     -0.00000000	      0.44034966	      0.94891056	      0.00000000	     -0.00000000	    -65.58920286	     86.45059982	    126.39829798	   -151.71554714	      0.00000000	      0.00000000	      0.99999999	      0.19433686	      1.00000000	      0.17655474	      0.99999960	      0.06517635	      0.01000000	      0.05178206	      0.00000000	      0.00000000
      0.09491934	      0.00000000	      0.00000000	      0.00000000	     -0.00000000	     -0.00000000	      0.00000000	     -0.00000000	     -0.00000000	      0.44061309	      0.95081233	      0.00000000	     -0.00000000	    -65.56520413	     86.61659923	    126.35617607	   -152.04715476	      0.00000000	      0.00000000	      0.99999999	      0.19431068	      1.00000000	      0.17654137	      0.99999960	      0.06516659	      0.01000000	      0.05178206	      0.00000000	      0.00000000
      0.09519667	      0.00000000	      0.00000000	      0.00000000	     -0.00000000	     -0.00000000	      0.00000000	     -0.00000000	     -0.00000000	      0.44087705	      0.95271184	      0.00000000	     -0.00000000	    -65.54115938	     86.78246318	    126.31396222	   -152.37866433	      0.00000000	      0.00000000	      0.99999999	      0.19428442	      1.00000000	      0.17652796	      0.99999961	      0.06515681	      0.01000000	      0.05178206	      0.00000000	      0.00000000
      0.09538243	      0.00000000	      0.00000000	      0.00000000	     -0.00000000	     -0.00000000	      0.00000000	     -0.00000000	     -0.00000000	      0.44105414	      0.95398289	      0.00000000	     -0.00000000	    -65.52502832	     86.89348467	    126.28563567	   -152.60061506	      0.00000000	      0.00000000	      0.99999999	      0.19426678	      1.00000000	      0.17651895	      0.99999961	      0.06515024	      0.01000000	      0.05178206	      0.00000000	      0.00000000
      0.09567404	      0.00000000	      0.00000000	      0.00000000	     -0.00000000	     -0.00000000	      0.00000000	     -0.00000000	     -0.00000000	      0.44133263	      0.95597620	      0.00000000	     -0.00000000	    -65.49966364	     87.06764916	    126.24108453	   -152.94888039	      0.00000000	      0.00000000	      0.99999999	      0.19423904	      1.00000000	      0.17650478	      0.99999962	      0.06513990	      0.01000000	      0.05178206	      0.00000000	      0.00000000
      0.09596566	      0.00000000	      0.00000000	      0.00000000	     -0.00000000	     -0.00000000	      0.00000000	     -0.00000000	     -0.00000000	      0.44161169	      0.95796705	      0.00000000	     -0.00000000	    -65.47424819	     87.24166835	    126.19643186	   -153.29708498	      0.00000000	      0.00000000	      0.99999999	      0.19421121	      1.00000000	      0.17649056	      0.99999962	      0.06512953	      0.01000000	      0.05178206	      0.00000000	      0.00000000
      0.09621096	      0.00000000	      0.00000000	      0.00000000	     -0.00000000	     -0.00000000	      0.00000000	     -0.00000000	     -0.00000000	      0.44184689	      0.95963984	      0.00000000	     -0.00000000	    -65.45282959	     87.38793971	    126.15879168	   -153.58978726	      0.00000000	      0.00000000	      0.99999999	      0.19418774	      1.00000000	      0.17647856	      0.99999963	      0.06512079	      0.01000000	      0.05178206	      0.00000000	      0.00000000
      0.09645626	      0.00000000	      0.00000000	      0.00000000	     -0.00000000	     -0.00000000	      0.00000000	     -0.00000000	     -0.00000000	      0.44208250	      0.96131091	      0.00000000	     -0.00000000	    -65.43137511	     87.53411034	    126.12107972	   -153.88244763	      0.00000000	      0.00000000	      0.99999999	      0.19416422	      1.00000000	      0.17646653	      0.99999963	      0.06511203	      0.01000000	      0.05178206	      0.00000000	      0.00000000
      0.09670131	      0.00000000	      0.00000000	      0.00000000	     -0.00000000	     -0.00000000	      0.00000000	     -0.00000000	     -0.00000000	      0.44231826	      0.96297847	      0.00000000	     -0.00000000	    -65.40990777	     87.68002455	    126.08333636	   -154.17466033	      0.00000000	      0.00000000	      0.99999999	      0.19414065	      1.00000000	      0.17645448	      0.99999964	      0.06510325	      0.01000000	      0.05178206	      0.00000000	      0.00000000
      0.09701716	      0.00000000	      0.00000000	      0.00000000	     -0.00000000	     -0.00000000	      0.00000000	     -0.00000000	     -0.00000000	      0.44262276	      0.96512540	      0.00000000	     -0.00000000	    -65.38218407	     87.86795888	    126.03458033	   -154.55115893	      0.00000000	      0.00000000	      0.99999999	      0.19411020	      1.00000000	      0.17643890	      0.99999964	      0.06509191	      0.01000000	      0.05178206	      0.00000000	      0.00000000
      0.09733301	      0.00000000	      0.00000000	      0.00000000	     -0.00000000	     -0.00000000	      0.00000000	     -0.00000000	     -0.00000000	      0.44292794	      0.96726950	      0.00000000	     -0.00000000	    -65.35440103	     88.05573119	    125.98570541	   -154.92756731	      0.00000000	      0.00000000	      0.99999999	      0.19407965	      1.00000000	      0.17642326	      0.99999965	      0.06508053	      0.01000000	      0.05178206	      0.00000000	      0.00000000
      0.09757101	      0.00000000	      0.00000000	      0.00000000	     -0.00000000	     -0.00000000	      0.00000000	     -0.00000000	     -0.00000000	      0.44315833	      0.96888321	      0.00000000	     -0.00000000	    -65.33342742	     88.19711029	    125.94879975	   -155.21100132	      0.00000000	      0.00000000	      0.99999999	      0.19405657	      1.00000000	      0.17641145	      0.99999965	      0.06507194	      0.01000000	      0.05178206	      0.00000000	      0.00000000
      0.09780900	      0.00000000	      0.00000000	      0.00000000	     -0.00000000	     -0.00000000	      0.00000000	     -0.00000000	     -0.00000000	      0.44338912	      0.97049534	      0.00000000	     -0.00000000	    -65.31242017	     88.33839953	    125.91182665	   -155.49440013	      0.00000000	      0.00000000	      0.99999999	      0.19403344	      1.00000000	      0.17639960	      0.99999966	      0.06506332	      0.01000000	      0.05178206	      0.00000000	      0.00000000
      0.09807962	      0.00000000	      0.00000000	      0.00000000	     -0.00000000	     -0.00000000	      0.00000000	     -0.00000000	     -0.00000000	      0.44365200	      0.97232654	      0.00000000	     -0.00000000	    -65.28849208	     88.49894994	    125.86970276	   -155.81650486	      0.00000000	      0.00000000	      0.99999999	      0.19400706	      1.00000000	      0.17638609	      0.99999966	      0.06505350	      0.01000000	      0.05178206	      0.00000000	      0.00000000
      0.09835025	      0.00000000	      0.00000000	      0.00000000	     -0.00000000	     -0.00000000	      0.00000000	     -0.00000000	     -0.00000000	      0.44391538	      0.97415571	      0.00000000	     -0.00000000	    -65.26452055	     88.65938626	    125.82749171	   -156.13853274	      0.00000000	      0.00000000	      0.99999999	      0.19398062	      1.00000000	      0.17637255	      0.99999967	      0.06504366	      0.01000000	      0.05178206	      0.00000000	      0.00000000
      0.09861147	      0.00000000	      0.00000000	      0.00000000	     -0.00000000	     -0.00000000	      0.00000000	     -0.00000000	      0.00000000	      0.44417008	      0.97591940	      0.00000000	     -0.00000000	    -65.24134061	     88.81414153	    125.78666440	   -156.44923535	      0.00000000	      0.00000000	      0.99999999	      0.19395503	      1.00000000	      0.17635944	      0.99999967	      0.06503413	      0.01000000	      0.05178206	      0.00000000	      0.00000000
      0.09892943	      0.00000000	      0.00000000	      0.00000000	     -0.00000000	     -0.00000000	      0.00000000	     -0.00000000	      0.00000000	      0.44448073	      0.97806363	      0.00000000	     -0.00000000	    -65.21307140	     89.00236948	    125.73685981	   -156.82729474	      0.00000000	      0.00000000	      0.99999999	      0.19392380	      1.00000000	      0.17634342	      0.99999968	      0.06502251	      0.01000000	      0.05178206	      0.00000000	      0.00000000
      0.09931175	      0.00000000	      0.00000000	      0.00000000	     -0.00000000	     -0.00000000	      0.00000000	     -0.00000000	     -0.00000000	      0.44485516	      0.98063823	      0.00000000	     -0.00000000	    -65.17900042	     89.22849887	    125.67681408	   -157.28168938	      0.00000000	      0.00000000	      0.99999999	      0.19388611	      1.00000000	      0.17632410	      0.99999968	      0.06500848	      0.01000000	      0.05178206	      0.00000000	      0.00000000
      0.09977254	      0.00000000	      0.00000000	      0.00000000	     -0.00000000	     -0.00000000	      0.00000000	     -0.00000000	     -0.00000000	      0.44530774	      0.98373593	      0.00000000	      0.00000000	    -65.13782187	     89.50075151	    125.60421374	   -157.82909526	      0.00000000	      0.00000000	      0.99999999	      0.19384051	      1.00000000	      0.17630071	      0.99999969	      0.06499151	      0.01000000	      0.05178206	      0.00000000	      0.00000000
      0.09994408	      0.00000000	      0.00000000	      0.00000000	     -0.00000000	     -0.00000000	      0.00000000	     -0.00000000	     -0.00000000	      0.44547659	      0.98488763	      0.00000000	      0.00000000	    -65.12246038	     89.60202317	    125.57712253	   -158.03279318	      0.00000000	      0.00000000	      0.99999999	      0.19382348	      1.00000000	      0.17629197	      0.99999969	      0.06498517	      0.01000000	      0.05178206	      0.00000000	      0.00000000
      0.10022963	      0.00000000	      0.00000000	      0.00000000	     -0.00000000	     -0.00000000	      0.00000000	     -0.00000000	     -0.00000000	      0.44575809	      0.98680302	      0.00000000	      0.00000000	    -65.09685061	     89.77050890	    125.53194812	   -158.37174726	      0.00000000	      0.00000000	      0.99999999	      0.19379507	      1.00000000	      0.17627740	      0.99999970	      0.06497460	      0.01000000	      0.05178206	      0.00000000	      0.00000000
      0.10051518	      0.00000000	      0.00000000	      0.00000000	     -0.00000000	     -0.00000000	      0.00000000	     -0.00000000	     -0.00000000	      0.44604015	      0.98871622	      0.00000000	      0.00000000	    -65.07119275	     89.93887915	    125.48667694	   -158.71067140	      0.00000000	      0.00000000	      0.99999999	      0.19376659	      1.00000000	      0.17626277	      0.99999970	      0.06496400	      0.01000000	      0.05178206	      0.00000000	      0.00000000
      0.10076566	      0.00000000	      0.00000000	      0.00000000	     -0.00000000	     -0.00000000	      0.00000000	     -0.00000000	     -0.00000000	      0.44628801	      0.99039264	      0.00000000	      0.00000000	    -65.04864640	     90.08647623	    125.44688592	   -159.00780828	      0.00000000	      0.00000000	      0.99999999	      0.19374154	      1.00000000	      0.17624991	      0.99999970	      0.06495468	      0.01000000	      0.05178206	      0.00000000	      0.00000000
      0.10101614	      0.00000000	      0.00000000	      0.00000000	     -0.00000000	     -0.00000000	      0.00000000	     -0.00000000	     -0.00000000	      0.44653629	      0.99206740	      0.00000000	      0.00000000	    -65.02606309	     90.23398647	    125.40702048	   -159.30491553	      0.00000000	      0.00000000	      0.99999999	      0.19371643	      1.00000000	      0.17623702	      0.99999971	      0.06494534	      0.01000000	      0.05178206	      0.00000000	      0.00000000
      0.10127886	      0.00000000	      0.00000000	      0.00000000	     -0.00000000	     -0.00000000	      0.00000000	     -0.00000000	     -0.00000000	      0.44679716	      0.99382219	      0.00000000	      0.00000000	    -65.00233655	     90.38861168	    125.36512705	   -159.61641860	      0.00000000	      0.00000000	      0.99999999	      0.19369004	      1.00000000	      0.17622346	      0.99999971	      0.06493552	      0.01000000	      0.05178206	      0.00000000	      0.00000000
      0.10154158	      0.00000000	      0.00000000	      0.00000000	     -0.00000000	     -0.00000000	      0.00000000	     -0.00000000	     -0.00000000	      0.44705849	      0.99557515	      0.00000000	      0.00000000	    -64.97856940	     90.54314329	    125.32315180	   -159.92786319	      0.00000000	      0.00000000	      0.99999999	      0.19366357	      1.00000000	      0.17620986	      0.99999972	      0.06492567	      0.01000000	      0.05178206	      0.00000000	      0.00000000
      0.10182780	      0.00000000	      0.00000000	      0.00000000	     -0.00000000	     -0.00000000	      0.00000000	     -0.00000000	     -0.00000000	      0.44734372	      0.99748287	      0.00000000	      0.00000000	    -64.95262966	     90.71139456	    125.27732799	   -160.26704006	      0.00000000	      0.00000000	      0.99999999	      0.19363467	      1.00000000	      0.17619500	      0.99999972	      0.06491492	      0.01000000	      0.05178206	      0.00000000	      0.00000000
      0.10211403	      0.00000000	      0.00000000	      0.00000000	     -0.00000000	     -0.00000000	      0.00000000	     -0.00000000	     -0.00000000	      0.44762949	      0.99938844	      0.00000000	      0.00000000	    -64.92664178	     90.87953774	    125.23140712	   -160.60616853	      0.00000000	      0.00000000	      0.99999999	      0.19360568	      1.00000000	      0.17618010	      0.99999972	      0.06490414	      0.01000000	      0.05178206	      0.00000000	      0.00000000
      0.10234145	      0.00000000	      0.00000000	      0.00000000	     -0.00000000	     -0.00000000	      0.00000000	     -0.00000000	     -0.00000000	      0.44785696	      1.00090104	      0.00000000	      0.00000000	    -64.90595801	     91.01306420	    125.19485009	   -160.87553185	      0.00000000	      0.00000000	      0.99999999	      0.19358260	      1.00000000	      0.17616823	      0.99999973	      0.06489556	      0.01000000	      0.05178206	      0.00000000	      0.00000000
      0.10265425	      0.00000000	      0.00000000	      0.00000000	     -0.00000000	     -0.00000000	      0.00000000	     -0.00000000	     -0.00000000	      0.44817036	      1.00297924	      0.00000000	      0.00000000	    -64.87746032	     91.19660472	    125.14447011	   -161.24588919	      0.00000000	      0.00000000	      0.99999999	      0.19355077	      1.00000000	      0.17615186	      0.99999973	      0.06488372	      0.01000000	      0.05178206	      0.00000000	      0.00000000
      0.10296706	      0.00000000	      0.00000000	      0.00000000	     -0.00000000	     -0.00000000	      0.00000000	     -0.00000000	     -0.00000000	      0.44848442	      1.00505491	      0.00000000	      0.00000000	    -64.84890523	     91.38002186	    125.09397430	   -161.61625481	      0.00000000	      0.00000000	      0.99999999	      0.19351885	      1.00000000	      0.17613544	      0.99999974	      0.06487185	      0.01000000	      0.05178206	      0.00000000	      0.00000000
      0.10320083	      0.00000000	      0.00000000	      0.00000000	     -0.00000000	     -0.00000000	      0.00000000	     -0.00000000	     -0.00000000	      0.44871956	      1.00660455	      0.00000000	      0.00000000	    -64.82752652	     91.51702089	    125.05615952	   -161.89286098	      0.00000000	      0.00000000	      0.99999999	      0.19349494	      1.00000000	      0.17612314	      0.99999974	      0.06486295	      0.01000000	      0.05178206	      0.00000000	      0.00000000
      0.10343461	      0.00000000	      0.00000000	      0.00000000	     -0.00000000	     -0.00000000	      0.00000000	     -0.00000000	     -0.00000000	      0.44895507	      1.00815278	      0.00000000	      0.00000000	    -64.80611578	     91.65395305	    125.01828008	   -162.16949166	      0.00000000	      0.00000000	      0.99999999	      0.19347097	      1.00000000	      0.17611080	      0.99999974	      0.06485404	      0.01000000	      0.05178206	      0.00000000	      0.00000000
      0.10369085	      0.00000000	      0.00000000	      0.00000000	     -0.00000000	     -0.00000000	      0.00000000	     -0.00000000	     -0.00000000	      0.44921361	      1.00984816	      0.00000000	      0.00000000	    -64.78261114	     91.80396416	    124.97668692	   -162.47259614	      0.00000000	      0.00000000	      0.99999999	      0.19344464	      1.00000000	      0.17609725	      0.99999974	      0.06484425	      0.01000000	      0.05178206	      0.00000000	      0.00000000
      0.10400358	      0.00000000	      0.00000000	      0.00000000	     -0.00000000	     -0.00000000	      0.00000000	     -0.00000000	     -0.00000000	      0.44952974	      1.01191501	      0.00000000	      0.00000000	    -64.75387291	     91.98693724	    124.92581943	   -162.84243804	      0.00000000	      0.00000000	      0.99999999	      0.19341243	      1.00000000	      0.17608066	      0.99999975	      0.06483227	      0.01000000	      0.05178206	      0.00000000	      0.00000000
      0.10431631	      0.00000000	      0.00000000	      0.00000000	     -0.00000000	     -0.00000000	      0.00000000	     -0.00000000	     -0.00000000	      0.44984652	      1.01397939	      0.00000000	      0.00000000	    -64.72507747	     92.16979407	    124.87483631	   -163.21220747	      0.00000000	      0.00000000	      0.99999999	      0.19338012	      1.00000000	      0.17606402	      0.99999975	      0.06482026	      0.01000000	      0.05178206	      0.00000000	      0.00000000
      0.10458282	      0.00000000	      0.00000000	      0.00000000	     -0.00000000	     -0.00000000	      0.00000000	     -0.00000000	     -0.00000000	      0.45011699	      1.01573672	      0.00000000	      0.00000000	    -64.70049250	     92.32553615	    124.83129657	   -163.52722855	      0.00000000	      0.00000000	      0.99999999	      0.19335252	      1.00000000	      0.17604980	      0.99999976	      0.06481000	      0.01000000	      0.05178206	      0.00000000	      0.00000000
      0.10491006	      0.00000000	      0.00000000	      0.00000000	     -0.00000000	     -0.00000000	      0.00000000	     -0.00000000	     -0.00000000	      0.45044973	      1.01789202	      0.00000000	      0.00000000	    -64.67024890	     92.51665305	    124.77772112	   -163.91393701	      0.00000000	      0.00000000	      0.99999999	      0.19331854	      1.00000000	      0.17603229	      0.99999976	      0.06479736	      0.01000000	      0.05178206	      0.00000000	      0.00000000
      0.10523729	      0.00000000	      0.00000000	      0.00000000	     -0.00000000	     -0.00000000	      0.00000000	     -0.00000000	     -0.00000000	      0.45078317	      1.02004466	      0.00000000	      0.00000000	    -64.63994277	     92.70764896	    124.72401915	   -164.30060245	      0.00000000	      0.00000000	      0.99999999	      0.19328445	      1.00000000	      0.17601472	      0.99999976	      0.06478469	      0.01000000	      0.05178206	      0.00000000	      0.00000000
      0.10547547	      0.00000000	      0.00000000	      0.00000000	     -0.00000000	     -0.00000000	      0.00000000	     -0.00000000	     -0.00000000	      0.45102632	      1.02160979	      0.00000000	      0.00000000	    -64.61784493	     92.84659078	    124.68485219	   -164.58192443	      0.00000000	      0.00000000	      0.99999999	      0.19325958	      1.00000000	      0.17600190	      0.99999977	      0.06477545	      0.01000000	      0.05178206	      0.00000000	      0.00000000
      0.10576500	      0.00000000	      0.00000000	      0.00000000	     -0.00000000	     -0.00000000	      0.00000000	     -0.00000000	     -0.00000000	      0.45132237	      1.02351039	      0.00000000	      0.00000000	    -64.59093928	     93.01539819	    124.63715245	   -164.92384735	      0.00000000	      0.00000000	      0.99999999	      0.19322928	      1.00000000	      0.17598628	      0.99999977	      0.06476418	      0.01000000	      0.05178206	      0.00000000	      0.00000000
      0.10612699	      0.00000000	      0.00000000	      0.00000000	     -0.00000000	     -0.00000000	      0.00000000	     -0.00000000	     -0.00000000	      0.45169330	      1.02588379	      0.00000000	      0.00000000	    -64.55723059	     93.22632873	    124.57737454	   -165.35121838	      0.00000000	      0.00000000	      0.99999999	      0.19319129	      1.00000000	      0.17596668	      0.99999977	      0.06475006	      0.01000000	      0.05178206	      0.00000000	      0.00000000
      0.10640909	      0.00000000	      0.00000000	      0.00000000	     -0.00000000	     -0.00000000	      0.00000000	     -0.00000000	     -0.00000000	      0.45198296	      1.02773119	      0.00000000	      0.00000000	    -64.53090818	     93.39061377	    124.53068182	   -165.68432013	      0.00000000	      0.00000000	      0.99999999	      0.19316159	      1.00000000	      0.17595136	      0.99999978	      0.06473902	      0.01000000	      0.05178206	      0.00000000	      0.00000000
      0.10665480	      0.00000000	      0.00000000	      0.00000000	     -0.00000000	     -0.00000000	      0.00000000	     -0.00000000	     -0.00000000	      0.45223569	      1.02933870	      0.00000000	      0.00000000	    -64.50794318	     93.53363882	    124.48993516	   -165.97426191	      0.00000000	      0.00000000	      0.99999999	      0.19313567	      1.00000000	      0.17593798	      0.99999978	      0.06472939	      0.01000000	      0.05178206	      0.00000000	      0.00000000
      0.10690052	      0.00000000	      0.00000000	      0.00000000	     -0.00000000	     -0.00000000	      0.00000000	     -0.00000000	     -0.00000000	      0.45248881	      1.03094474	      0.00000000	      0.00000000	    -64.48494305	     93.67660293	    124.44911726	   -166.26425422	      0.00000000	      0.00000000	      0.99999999	      0.19310969	      1.00000000	      0.17592457	      0.99999978	      0.06471973	      0.01000000	      0.05178206	      0.00000000	      0.00000000
      0.10713842	      0.00000000	      0.00000000	      0.00000000	     -0.00000000	     -0.00000000	      0.00000000	     -0.00000000	     -0.00000000	      0.45273426	      1.03249833	      0.00000000	      0.00000000	    -64.46264071	     93.81496269	    124.40952921	   -166.54494176	      0.00000000	      0.00000000	      0.99999999	      0.19308448	      1.00000000	      0.17591156	      0.99999979	      0.06471036	      0.01000000	      0.05178206	      0.00000000	      0.00000000
      0.10744893	      0.00000000	      0.00000000	      0.00000000	     -0.00000000	     -0.00000000	      0.00000000	     -0.00000000	     -0.00000000	      0.45305518	      1.03452406	      0.00000000	      0.00000000	    -64.43348167	     93.99546759	    124.35775753	   -166.91123077	      0.00000000	      0.00000000	      0.99999999	      0.19305150	      1.00000000	      0.17589453	      0.99999979	      0.06469811	      0.01000000	      0.05178206	      0.00000000	      0.00000000
      0.10775945	      0.00000000	      0.00000000	      0.00000000	     -0.00000000	     -0.00000000	      0.00000000	     -0.00000000	     -0.00000000	      0.45337673	      1.03654747	      0.00000000	      0.00000000	    -64.40426661	     94.17587884	    124.30587212	   -167.27753629	      0.00000000	      0.00000000	      0.99999999	      0.19301843	      1.00000000	      0.17587745	      0.99999979	      0.06468582	      0.01000000	      0.05178206	      0.00000000	      0.00000000
      0.10800129	      0.00000000	      0.00000000	      0.00000000	     -0.00000000	     -0.00000000	      0.00000000	     -0.00000000	     -0.00000000	      0.45362760	      1.03812176	      0.00000000	      0.00000000	    -64.38147416	     94.31632325	    124.26538330	   -167.56269941	      0.00000000	      0.00000000	      0.99999999	      0.19299262	      1.00000000	      0.17586411	      0.99999979	      0.06467622	      0.01000000	      0.05178206	      0.00000000	      0.00000000
      0.10824313	      0.00000000	      0.00000000	      0.00000000	     -0.00000000	     -0.00000000	      0.00000000	     -0.00000000	     -0.00000000	      0.45387885	      1.03969467	      0.00000000	      0.00000000	    -64.35864776	     94.45671287	    124.22482551	   -167.84788177	      0.00000000	      0.00000000	      0.99999999	      0.19296675	      1.00000000	      0.17585074	      0.99999980	      0.06466661	      0.01000000	      0.05178206	      0.00000000	      0.00000000
      0.10851840	      0.00000000	      0.00000000	      0.00000000	     -0.00000000	     -0.00000000	      0.00000000	     -0.00000000	     -0.00000000	      0.45416529	      1.04148330	      0.00000000	      0.00000000	    -64.33262477	     94.61644129	    124.17857753	   -168.17239986	      0.00000000	      0.00000000	      0.99999999	      0.19293724	      1.00000000	      0.17583549	      0.99999980	      0.06465564	      0.01000000	      0.05178206	      0.00000000	      0.00000000
      0.10879367	      0.00000000	      0.00000000	      0.00000000	     -0.00000000	     -0.00000000	      0.00000000	     -0.00000000	     -0.00000000	      0.45445222	      1.04327015	      0.00000000	      0.00000000	    -64.30655783	     94.77610080	    124.13224022	   -168.49691748	      0.00000000	      0.00000000	      0.99999999	      0.19290766	      1.00000000	      0.17582020	      0.99999980	      0.06464465	      0.01000000	      0.05178206	      0.00000000	      0.00000000
      0.10904963	      0.00000000	      0.00000000	      0.00000000	     -0.00000000	     -0.00000000	      0.00000000	     -0.00000000	     -0.00000000	      0.45471948	      1.04493009	      0.00000000	      0.00000000	    -64.28227942	     94.92450238	    124.08907219	   -168.79860583	      0.00000000	      0.00000000	      0.99999999	      0.19288009	      1.00000000	      0.17580595	      0.99999980	      0.06463440	      0.01000000	      0.05178206	      0.00000000	      0.00000000
      0.10936669	      0.00000000	      0.00000000	      0.00000000	     -0.00000000	     -0.00000000	      0.00000000	     -0.00000000	     -0.00000000	      0.45505111	      1.04698411	      0.00000000	      0.00000000	    -64.25215336	     95.10824570	    124.03549338	   -169.17225473	      0.00000000	      0.00000000	      0.99999999	      0.19284585	      1.00000000	      0.17578825	      0.99999981	      0.06462168	      0.01000000	      0.05178207	      0.00000000	      0.00000000
      0.10968376	      0.00000000	      0.00000000	      0.00000000	     -0.00000000	     -0.00000000	      0.00000000	     -0.00000000	     -0.00000000	      0.45538339	      1.04903579	      0.00000000	      0.00000000	    -64.22196907	     95.29190334	    123.98179611	   -169.54590511	      0.00000000	      0.00000000	      0.99999999	      0.19281153	      1.00000000	      0.17577049	      0.99999981	      0.06460893	      0.01000000	      0.05178207	      0.00000000	      0.00000000
      0.10992153	      0.00000000	      0.00000000	      0.00000000	     -0.00000000	     -0.00000000	      0.00000000	     -0.00000000	     -0.00000000	      0.45563301	      1.05057289	      0.00000000	      0.00000000	    -64.19929447	     95.42957929	    123.94144867	   -169.82603967	      0.00000000	      0.00000000	      0.99999999	      0.19278573	      1.00000000	      0.17575715	      0.99999981	      0.06459934	      0.01000000	      0.05178208	      0.00000000	      0.00000000
      0.11022020	      0.00000000	      0.00000000	      0.00000000	     -0.00000000	     -0.00000000	      0.00000000	     -0.00000000	     -0.00000000	      0.45594707	      1.05250175	      0.00000000	      0.00000000	    -64.17076718	     95.60244463	    123.89067503	   -170.17788180	      0.00000000	      0.00000000	      0.99999999	      0.19275325	      1.00000000	      0.17574034	      0.99999982	      0.06458727	      0.01000000	      0.05178210	      0.00000000	      0.00000000
      0.11051886	      0.00000000	      0.00000000	      0.00000000	     -0.00000000	     -0.00000000	      0.00000000	     -0.00000000	     -0.00000000	      0.45626170	      1.05442856	      0.00000000	      0.00000000	    -64.14218827	     95.77523925	    123.83979631	   -170.52972028	      0.00000000	      0.00000000	      0.99999999	      0.19272068	      1.00000000	      0.17572348	      0.99999982	      0.06457517	      0.01000000	      0.05178213	      0.00000000	      0.00000000
      0.11077188	      0.00000000	      0.00000000	      0.00000000	     -0.00000000	     -0.00000000	      0.00000000	     -0.00000000	     -0.00000000	      0.45652870	      1.05605927	      0.00000000	      0.00000000	    -64.11793707	     95.92156862	    123.79661183	   -170.82772330	      0.00000000	      0.00000000	      0.99999999	      0.19269303	      1.00000000	      0.17570917	      0.99999982	      0.06456490	      0.01000000	      0.05178216	      0.00000000	      0.00000000
      0.11109266	      0.00000000	      0.00000000	      0.00000000	     -0.00000000	     -0.00000000	      0.00000000	     -0.00000000	     -0.00000000	      0.45686779	      1.05812463	      0.00000000	      0.00000000	    -64.08713743	     96.10701970	    123.74175279	   -171.20549231	      0.00000000	      0.00000000	      0.99999999	      0.19265789	      1.00000000	      0.17569098	      0.99999982	      0.06455184	      0.01000000	      0.05178222	      0.00000000	      0.00000000
      0.11141344	      0.00000000	      0.00000000	      0.00000000	     -0.00000000	     -0.00000000	      0.00000000	     -0.00000000	     -0.00000000	      0.45720755	      1.06018766	      0.00000000	      0.00000000	    -64.05627830	     96.29239658	    123.68677257	   -171.58331085	      0.00000000	      0.00000000	      0.99999999	      0.19262266	      1.00000000	      0.17567273	      0.99999983	      0.06453875	      0.01000000	      0.05178229	      0.00000000	      0.00000000
      0.11165137	      0.00000000	      0.00000000	      0.00000000	     -0.00000000	     -0.00000000	      0.00000000	     -0.00000000	     -0.00000000	      0.45745998	      1.06171630	      0.00000000	      0.00000000	    -64.03335172	     96.42984141	    123.64591553	   -171.86342246	      0.00000000	      0.00000000	      0.99999999	      0.19259646	      1.00000000	      0.17565916	      0.99999983	      0.06452902	      0.01000000	      0.05178237	      0.00000000	      0.00000000
      0.11188929	      0.00000000	      0.00000000	      0.00000000	     -0.00000000	     -0.00000000	      0.00000000	     -0.00000000	     -0.00000000	      0.45771277	      1.06324366	      0.00000000	      0.00000000	    -64.01039244	     96.56724799	    123.60499185	   -172.14357632	      0.00000000	      0.00000000	      0.99999999	      0.19257022	      1.00000000	      0.17564557	      0.99999983	      0.06451927	      0.01000000	      0.05178246	      0.00000000	      0.00000000
      0.11216699	      0.00000000	      0.00000000	      0.00000000	     -0.00000000	     -0.00000000	      0.00000000	     -0.00000000	     -0.00000000	      0.45800828	      1.06502477	      0.00000000	      0.00000000	    -63.98355333	     96.72757812	    123.55714194	   -172.47050242	      0.00000000	      0.00000000	      0.99999999	      0.19253952	      1.00000000	      0.17562966	      0.99999983	      0.06450787	      0.01000000	      0.05178259	      0.00000000	      0.00000000
      0.11244469	      0.00000000	      0.00000000	      0.00000000	     -0.00000000	     -0.00000000	      0.00000000	     -0.00000000	     -0.00000000	      0.45830428	      1.06680416	      0.00000000	      0.00000000	    -63.95666969	     96.88785851	    123.50920125	   -172.79745432	      0.00000000	      0.00000000	      0.99999999	      0.19250875	      1.00000000	      0.17561371	      0.99999984	      0.06449643	      0.01000000	      0.05178276	      0.00000000	      0.00000000
      0.11269109	      0.00000000	      0.00000000	      0.00000000	     -0.00000000	     -0.00000000	      0.00000000	     -0.00000000	     -0.00000000	      0.45856734	      1.06838152	      0.00000000	      0.00000000	    -63.93277917	     97.03003013	    123.46658851	   -173.08750057	      0.00000000	      0.00000000	      0.99999999	      0.19248140	      1.00000000	      0.17559953	      0.99999984	      0.06448627	      0.01000000	      0.05178293	      0.00000000	      0.00000000
      0.11300891	      0.00000000	      0.00000000	      0.00000000	     -0.00000000	     -0.00000000	      0.00000000	     -0.00000000	     -0.00000000	      0.45890721	      1.07041409	      0.00000000	     -0.00000000	    -63.90191225	     97.21335474	    123.41151891	   -173.46157894	      0.00000000	      0.00000000	      0.99999999	      0.19244603	      1.00000000	      0.17558120	      0.99999984	      0.06447313	      0.01000000	      0.05178321	      0.00000000	      0.00000000
      0.11332672	      0.00000000	      0.00000000	      0.00000000	     -0.00000000	     -0.00000000	      0.00000000	     -0.00000000	     -0.00000000	      0.45924773	      1.07244444	      0.00000000	      0.00000000	    -63.87098707	     97.39662096	    123.35633043	   -173.83573014	      0.00000000	      0.00000000	      0.99999999	      0.19241057	      1.00000000	      0.17556281	      0.99999984	      0.06445996	      0.01000000	      0.05178354	      0.00000000	      0.00000000
      0.11357542	      0.00000000	      0.00000000	      0.00000000	     -0.00000000	     -0.00000000	      0.00000000	     -0.00000000	     -0.00000000	      0.45951464	      1.07403163	      0.00000000	     -0.00000000	    -63.84674729	     97.53998562	    123.31306214	   -174.12838102	      0.00000000	      0.00000000	      0.99999999	      0.19238276	      1.00000000	      0.17554838	      0.99999984	      0.06444962	      0.01000000	      0.05178385	      0.00000000	      0.00000000
      0.11382411	      0.00000000	      0.00000000	      0.00000000	     -0.00000000	     -0.00000000	      0.00000000	     -0.00000000	     -0.00000000	      0.45978194	      1.07561747	      0.00000000	     -0.00000000	    -63.82247186	     97.68331742	    123.26972106	   -174.42110361	      0.00000000	      0.00000000	      0.99999999	      0.19235489	      1.00000000	      0.17553393	      0.99999985	      0.06443927	      0.01000000	      0.05178421	      0.00000000	      0.00000000
      0.11405334	      0.00000000	      0.00000000	      0.00000000	     -0.00000000	     -0.00000000	      0.00000000	     -0.00000000	     -0.00000000	      0.46002867	      1.07707796	      0.00000000	     -0.00000000	    -63.80006525	     97.81539849	    123.22970843	   -174.69086722	      0.00000000	      0.00000000	      0.99999999	      0.19232915	      1.00000000	      0.17552057	      0.99999985	      0.06442971	      0.01000000	      0.05178459	      0.00000000	      0.00000000
      0.11437206	      0.00000000	      0.00000000	      0.00000000	     -0.00000000	     -0.00000000	      0.00000000	     -0.00000000	     -0.00000000	      0.46037227	      1.07910673	      0.00000000	      0.00000000	    -63.76886049	     97.99899948	    123.17397158	   -175.06590011	      0.00000000	      0.00000000	      0.99999999	      0.19229329	      1.00000000	      0.17550196	      0.99999985	      0.06441639	      0.01000000	      0.05178519	      0.00000000	      0.00000000
      0.11469077	      0.00000000	      0.00000000	      0.00000000	     -0.00000000	     -0.00000000	      0.00000000	     -0.00000000	     -0.00000000	      0.46071653	      1.08113331	      0.00000000	      0.00000000	    -63.73759722	     98.18255224	    123.11811519	   -175.44107702	      0.00000000	      0.00000000	      0.99999999	      0.19225734	      1.00000000	      0.17548330	      0.99999985	      0.06440303	      0.01000000	      0.05178590	      0.00000000	      0.00000000
      0.11491445	      0.00000000	      0.00000000	      0.00000000	     -0.00000000	     -0.00000000	      0.00000000	     -0.00000000	     -0.00000000	      0.46095851	      1.08255423	      0.00000000	      0.00000000	    -63.71562159	     98.31133791	    123.07884355	   -175.70421308	      0.00000000	      0.00000000	      0.99999999	      0.19223205	      1.00000000	      0.17547018	      0.99999985	      0.06439363	      0.01000000	      0.05178647	      0.00000000	      0.00000000
      0.11513813	      0.00000000	      0.00000000	      0.00000000	     -0.00000000	     -0.00000000	      0.00000000	     -0.00000000	     -0.00000000	      0.46120081	      1.08397408	      0.00000000	      0.00000000	    -63.69361716	     98.44010177	    123.03951304	   -175.96743892	      0.00000000	      0.00000000	      0.99999999	      0.19220672	      1.00000000	      0.17545702	      0.99999986	      0.06438422	      0.01000000	      0.05178709	      0.00000000	      0.00000000
      0.11541477	      0.00000000	      0.00000000	      0.00000000	     -0.00000000	     -0.00000000	      0.00000000	     -0.00000000	     -0.00000000	      0.46150093	      1.08572866	      0.00000000	      0.00000000	    -63.66636208	     98.59932526	    122.99078733	   -176.29294560	      0.00000000	      0.00000000	      0.99999999	      0.19217533	      1.00000000	      0.17544072	      0.99999986	      0.06437256	      0.01000000	      0.05178795	      0.00000000	      0.00000000
      0.11569142	      0.00000000	      0.00000000	      0.00000000	     -0.00000000	     -0.00000000	      0.00000000	     -0.00000000	     -0.00000000	      0.46180154	      1.08748159	      0.00000000	      0.00000000	    -63.63906296	     98.75851571	    122.94197157	   -176.61849757	      0.00000000	      0.00000000	      0.99999999	      0.19214387	      1.00000000	      0.17542438	      0.99999986	      0.06436087	      0.01000000	      0.05178891	      0.00000000	      0.00000000
      0.11593990	      0.00000000	      0.00000000	      0.00000000	     -0.00000000	     -0.00000000	      0.00000000	     -0.00000000	     -0.00000000	      0.46207195	      1.08905467	      0.00000000	      0.00000000	    -63.61450537	     98.90147167	    122.89804852	   -176.91087008	      0.00000000	      0.00000000	      1.00000000	      0.19211555	      1.00000000	      0.17540967	      0.99999986	      0.06435035	      0.01000000	      0.05178987	      0.00000000	      0.00000000
      0.11625781	      0.00000000	      0.00000000	      0.00000000	     -0.00000000	     -0.00000000	      0.00000000	     -0.00000000	     -0.00000000	      0.46241849	      1.09106528	      0.00000000	      0.00000000	    -63.58303527	     99.08432775	    122.84174864	   -177.28490775	      0.00000000	      0.00000000	      1.00000000	      0.19207924	      1.00000000	      0.17539081	      0.99999986	      0.06433686	      0.01000000	      0.05179124	      0.00000000	      0.00000000
      0.11657571	      0.00000000	      0.00000000	      0.00000000	     -0.00000000	     -0.00000000	      0.00000000	     -0.00000000	     -0.00000000	      0.46276566	      1.09307375	      0.00000000	      0.00000000	    -63.55150705	     99.26714471	    122.78532985	   -177.65903478	      0.00000000	      0.00000000	      1.00000000	      0.19204284	      1.00000000	      0.17537189	      0.99999987	      0.06432334	      0.01000000	      0.05179278	      0.00000000	      0.00000000
      0.11681634	      0.00000000	      0.00000000	      0.00000000	     -0.00000000	     -0.00000000	      0.00000000	     -0.00000000	     -0.00000000	      0.46302887	      1.09459258	      0.00000000	      0.00000000	    -63.52760367	     99.40549659	    122.74254555	   -177.94213130	      0.00000000	      0.00000000	      1.00000000	      0.19201523	      1.00000000	      0.17535754	      0.99999987	      0.06431308	      0.01000000	      0.05179406	      0.00000000	      0.00000000
      0.11705697	      0.00000000	      0.00000000	      0.00000000	     -0.00000000	     -0.00000000	      0.00000000	     -0.00000000	     -0.00000000	      0.46329244	      1.09611018	      0.00000000	      0.00000000	    -63.50366700	     99.54382752	    122.69969311	   -178.22529053	      0.00000000	      0.00000000	      1.00000000	      0.19198756	      1.00000000	      0.17534316	      0.99999987	      0.06430280	      0.01000000	      0.05179545	      0.00000000	      0.00000000
      0.11733596	      0.00000000	      0.00000000	      0.00000000	     -0.00000000	     -0.00000000	      0.00000000	     -0.00000000	     -0.00000000	      0.46359850	      1.09786819	      0.00000000	      0.00000000	    -63.47587247	     99.70418441	    122.64992347	   -178.55355197	      0.00000000	      0.00000000	      1.00000000	      0.19195542	      1.00000000	      0.17532645	      0.99999987	      0.06429086	      0.01000000	      0.05179719	      0.00000000	      0.00000000
      0.11761496	      0.00000000	      0.00000000	      0.00000000	     -0.00000000	     -0.00000000	      0.00000000	     -0.00000000	     -0.00000000	      0.46390504	      1.09962456	      0.00000000	      0.00000000	    -63.44803320	     99.86451388	    122.60006223	   -178.88186854	      0.00000000	      0.00000000	      1.00000000	      0.19192321	      1.00000000	      0.17530970	      0.99999987	      0.06427889	      0.01000000	      0.05179909	      0.00000000	      0.00000000
      0.11786498	      0.00000000	      0.00000000	      0.00000000	     -0.00000000	     -0.00000000	      0.00000000	     -0.00000000	     -0.00000000	      0.46418017	      1.10119715	      0.00000000	      0.00000000	    -63.42304662	    100.00817116	    122.55530053	   -179.17606461	      0.00000000	      0.00000000	      1.00000000	      0.19189429	      1.00000000	      0.17529466	      0.99999987	      0.06426815	      0.01000000	      0.05180093	      0.00000000	      0.00000000
      0.11818284	      0.00000000	      0.00000000	      0.00000000	     -0.00000000	     -0.00000000	      0.00000000	     -0.00000000	     -0.00000000	      0.46453051	      1.10319449	      0.00000000	      0.00000000	    -63.39122937	    100.19077070	    122.49828883	   -179.55007350	      0.00000000	      0.00000000	      1.00000000	      0.19185744	      1.00000000	      0.17527549	      0.99999988	      0.06425446	      0.01000000	      0.05180347	      0.00000000	      0.00000000
      0.11850070	      0.00000000	      0.00000000	      0.00000000	     -0.00000000	     -0.00000000	      0.00000000	     -0.00000000	     -0.00000000	      0.46488149	      1.10518971	      0.00000000	      0.00000000	    -63.35935408	    100.37333752	    122.44115824	   -179.92418207	      0.00000000	      0.00000000	      1.00000000	      0.19182050	      1.00000000	      0.17525627	      0.99999988	      0.06424073	      0.01000000	      0.05180622	      0.00000000	      0.00000000
      0.11874238	      0.00000000	      0.00000000	      0.00000000	     -0.00000000	     -0.00000000	      0.00000000	     -0.00000000	     -0.00000000	      0.46514878	      1.10670536	      0.00000000	      0.00000000	    -63.33507860	    100.51212925	    122.39763894	   -180.20856054	      0.00000000	      0.00000000	      1.00000000	      0.19179235	      1.00000000	      0.17524162	      0.99999988	      0.06423027	      0.01000000	      0.05180847	      0.00000000	      0.00000000
      0.11898407	      0.00000000	      0.00000000	      0.00000000	     -0.00000000	     -0.00000000	      0.00000000	     -0.00000000	     -0.00000000	      0.46541643	      1.10821981	      0.00000000	      0.00000000	    -63.31076958	    100.65090298	    122.35405090	   -180.49300614	      0.00000000	      0.00000000	      1.00000000	      0.19176415	      1.00000000	      0.17522694	      0.99999988	      0.06421979	      0.01000000	      0.05181086	      0.00000000	      0.00000000
      0.11926577	      0.00000000	      0.00000000	      0.00000000	     -0.00000000	     -0.00000000	      0.00000000	     -0.00000000	     -0.00000000	      0.46572887	      1.10998349	      0.00000000	      0.00000000	    -63.28239273	    100.81263244	    122.30315803	   -180.82452373	      0.00000000	      0.00000000	      1.00000000	      0.19173121	      1.00000000	      0.17520980	      0.99999988	      0.06420756	      0.01000000	      0.05181381	      0.00000000	      0.00000000
      0.11954748	      0.00000000	      0.00000000	      0.00000000	     -0.00000000	     -0.00000000	      0.00000000	     -0.00000000	     -0.00000000	      0.46604181	      1.11174553	      0.00000000	      0.00000000	    -63.25397031	    100.97433783	    122.25217177	   -181.15611201	      0.00000000	      0.00000000	      1.00000000	      0.19169821	      1.00000000	      0.17519262	      0.99999988	      0.06419529	      0.01000000	      0.05181696	      0.00000000	      0.00000000
      0.11978597	      0.00000000	      0.00000000	      0.00000000	     -0.00000000	     -0.00000000	      0.00000000	     -0.00000000	     -0.00000000	      0.46630713	      1.11323595	      0.00000000	      0.00000000	    -63.22987301	    101.11121345	    122.20893507	   -181.43680705	      0.00000000	      0.00000000	      1.00000000	      0.19167021	      1.00000000	      0.17517804	      0.99999989	      0.06418489	      0.01000000	      0.05181978	      0.00000000	      0.00000000
      0.12010419	      0.00000000	      0.00000000	      0.00000000	     -0.00000000	     -0.00000000	      0.00000000	     -0.00000000	     -0.00000000	      0.46666170	      1.11522286	      0.00000000	      0.00000000	    -63.19766770	    101.29382689	    122.15113749	   -181.81134883	      0.00000000	      0.00000000	      1.00000000	      0.19163277	      1.00000000	      0.17515855	      0.99999989	      0.06417098	      0.01000000	      0.05182376	      0.00000000	      0.00000000
      0.12042242	      0.00000000	      0.00000000	      0.00000000	     -0.00000000	     -0.00000000	      0.00000000	     -0.00000000	     -0.00000000	      0.46701691	      1.11720769	      0.00000000	      0.00000000	    -63.16540429	    101.47641278	    122.09322072	   -182.18605189	      0.00000000	      0.00000000	      1.00000000	      0.19159525	      1.00000000	      0.17513900	      0.99999989	      0.06415703	      0.01000000	      0.05182800	      0.00000000	      0.00000000
      0.12065919	      0.00000000	      0.00000000	      0.00000000	     -0.00000000	     -0.00000000	      0.00000000	     -0.00000000	     -0.00000000	      0.46728161	      1.11868313	      0.00000000	     -0.00000000	    -63.14136120	    101.61224219	    122.05005075	   -182.46472891	      0.00000000	      0.00000000	      1.00000000	      0.19156727	      1.00000000	      0.17512442	      0.99999989	      0.06414664	      0.01000000	      0.05183132	      0.00000000	      0.00000000
      0.12089597	      0.00000000	      0.00000000	      0.00000000	     -0.00000000	     -0.00000000	      0.00000000	     -0.00000000	     -0.00000000	      0.46754666	      1.12015744	      0.00000000	     -0.00000000	    -63.11728595	    101.74805737	    122.00681478	   -182.74351410	      0.00000000	      0.00000000	      1.00000000	      0.19153924	      1.00000000	      0.17510982	      0.99999989	      0.06413622	      0.01000000	      0.05183479	      0.00000000	      0.00000000
      0.12116372	      0.00000000	      0.00000000	      0.00000000	     -0.00000000	     -0.00000000	      0.00000000	     -0.00000000	     -0.00000000	      0.46784681	      1.12182323	      0.00000000	     -0.00000000	    -63.09002233	    101.90162022	    121.95784296	   -183.05874703	      0.00000000	      0.00000000	      1.00000000	      0.19150748	      1.00000000	      0.17509327	      0.99999989	      0.06412442	      0.01000000	      0.05183888	      0.00000000	      0.00000000
      0.12143147	      0.00000000	      0.00000000	      0.00000000	     -0.00000000	     -0.00000000	      0.00000000	     -0.00000000	     -0.00000000	      0.46814740	      1.12348756	      0.00000000	     -0.00000000	    -63.06271759	    102.05516393	    121.90878673	   -183.37404309	      0.00000000	      0.00000000	      1.00000000	      0.19147566	      1.00000000	      0.17507669	      0.99999989	      0.06411260	      0.01000000	      0.05184316	      0.00000000	      0.00000000
      0.12171624	      0.00000000	      0.00000000	     -0.00000000	     -0.00000000	     -0.00000000	      0.00000000	     -0.00000000	     -0.00000000	      0.46846759	      1.12525609	      0.00000000	     -0.00000000	    -63.03363213	    102.21844520	    121.85651962	   -183.70936977	      0.00000000	      0.00000000	      1.00000000	      0.19144175	      1.00000000	      0.17505902	      0.99999990	      0.06409999	      0.01000000	      0.05184792	      0.00000000	      0.00000000
      0.12200101	      0.00000000	      0.00000000	     -0.00000000	     -0.00000000	     -0.00000000	      0.00000000	     -0.00000000	      0.00000000	      0.46878828	      1.12702298	      0.00000000	     -0.00000000	    -63.00450017	    102.38170609	    121.80415701	   -184.04477872	      0.00000000	      0.00000000	      1.00000000	      0.19140777	      1.00000000	      0.17504130	      0.99999990	      0.06408736	      0.01000000	      0.05185288	      0.00000000	      0.00000000
      0.12225404	      0.00000000	      0.00000000	     -0.00000000	     -0.00000000	     -0.00000000	      0.00000000	     -0.00000000	     -0.00000000	      0.46907365	      1.12859156	      0.00000000	     -0.00000000	    -62.97857619	    102.52675194	    121.75755047	   -184.34279641	      0.00000000	      0.00000000	      1.00000000	      0.19137751	      1.00000000	      0.17502553	      0.99999990	      0.06407612	      0.01000000	      0.05185747	      0.00000000	      0.00000000
      0.12257115	      0.00000000	      0.00000000	     -0.00000000	     -0.00000000	     -0.00000000	      0.00000000	     -0.00000000	     -0.00000000	      0.46943185	      1.13055561	      0.00000000	     -0.00000000	    -62.94603436	    102.70851209	    121.69903295	   -184.71632706	      0.00000000	      0.00000000	      1.00000000	      0.19133951	      1.00000000	      0.17500571	      0.99999990	      0.06406200	      0.01000000	      0.05186345	      0.00000000	      0.00000000
      0.12288827	      0.00000000	      0.00000000	     -0.00000000	     -0.00000000	     -0.00000000	      0.00000000	     -0.00000000	      0.00000000	      0.46979068	      1.13251766	      0.00000000	      0.00000000	    -62.91343490	    102.89024987	    121.64039696	   -185.08998531	      0.00000000	      0.00000000	      1.00000000	      0.19130143	      1.00000000	      0.17498585	      0.99999990	      0.06404784	      0.01000000	      0.05186970	      0.00000000	      0.00000000
      0.12313086	      0.00000000	      0.00000000	     -0.00000000	     -0.00000000	     -0.00000000	      0.00000000	     -0.00000000	      0.00000000	      0.47006560	      1.13401723	      0.00000000	      0.00000000	    -62.88845782	    103.02925939	    121.59546118	   -185.37578634	      0.00000000	      0.00000000	      1.00000000	      0.19127223	      1.00000000	      0.17497062	      0.99999990	      0.06403699	      0.01000000	      0.05187464	      0.00000000	      0.00000000
      0.12337345	      0.00000000	      0.00000000	     -0.00000000	     -0.00000000	     -0.00000000	      0.00000000	     -0.00000000	      0.00000000	      0.47034089	      1.13551565	      0.00000000	      0.00000000	    -62.86344702	    103.16825690	    121.55045605	   -185.66166514	      0.00000000	      0.00000000	      1.00000000	      0.19124299	      1.00000000	      0.17495536	      0.99999990	      0.06402612	      0.01000000	      0.05187974	      0.00000000	      0.00000000
      0.12366193	      0.00000000	      0.00000000	     -0.00000000	     -0.00000000	     -0.00000000	      0.00000000	     -0.00000000	     -0.00000000	      0.47066871	      1.13729594	      0.00000000	      0.00000000	    -62.83366186	    103.33352642	    121.49684853	   -186.00161005	      0.00000000	      0.00000000	      1.00000000	      0.19120814	      1.00000000	      0.17493718	      0.99999991	      0.06401317	      0.01000000	      0.05188599	      0.00000000	      0.00000000
      0.12395040	      0.00000000	      0.00000000	     -0.00000000	     -0.00000000	     -0.00000000	      0.00000000	     -0.00000000	     -0.00000000	      0.47099705	      1.13907460	      0.00000000	      0.00000000	    -62.80382904	    103.49878053	    121.44314293	   -186.34166802	      0.00000000	      0.00000000	      1.00000000	      0.19117322	      1.00000000	      0.17491896	      0.99999991	      0.06400019	      0.01000000	      0.05189245	      0.00000000	      0.00000000
      0.12416884	      0.00000000	      0.00000000	     -0.00000000	     -0.00000000	     -0.00000000	      0.00000000	     -0.00000000	     -0.00000000	      0.47124601	      1.14042035	      0.00000000	      0.00000000	    -62.78120715	    103.62390347	    121.40241043	   -186.59916551	      0.00000000	      0.00000000	      1.00000000	      0.19114673	      1.00000000	      0.17490513	      0.99999991	      0.06399035	      0.01000000	      0.05189747	      0.00000000	      0.00000000
      0.12448426	      0.00000000	      0.00000000	     -0.00000000	     -0.00000000	     -0.00000000	      0.00000000	     -0.00000000	     -0.00000000	      0.47160603	      1.14236194	      0.00000000	      0.00000000	    -62.74849332	    103.80456223	    121.34349414	   -186.97099342	      0.00000000	      0.00000000	      1.00000000	      0.19110841	      1.00000000	      0.17488513	      0.99999991	      0.06397610	      0.01000000	      0.05190493	      0.00000000	      0.00000000
      0.12479968	      0.00000000	      0.00000000	     -0.00000000	     -0.00000000	     -0.00000000	      0.00000000	     -0.00000000	     -0.00000000	      0.47196667	      1.14430160	      0.00000000	      0.00000000	    -62.71572250	    103.98520827	    121.28446056	   -187.34306057	      0.00000000	      0.00000000	      1.00000000	      0.19107000	      1.00000000	      0.17486508	      0.99999991	      0.06396182	      0.01000000	      0.05191263	      0.00000000	      0.00000000
      0.12502753	      0.00000000	      0.00000000	     -0.00000000	     -0.00000000	     -0.00000000	      0.00000000	     -0.00000000	     -0.00000000	      0.47222756	      1.14570152	      0.00000000	      0.00000000	    -62.69201466	    104.11568603	    121.24174393	   -187.61170079	      0.00000000	      0.00000000	      1.00000000	      0.19104220	      1.00000000	      0.17485056	      0.99999991	      0.06395149	      0.01000000	      0.05191834	      0.00000000	      0.00000000
      0.12525538	      0.00000000	      0.00000000	     -0.00000000	     -0.00000000	     -0.00000000	      0.00000000	     -0.00000000	     -0.00000000	      0.47248876	      1.14710045	      0.00000000	      0.00000000	    -62.66827708	    104.24615857	    121.19896607	   -187.88047571	      0.00000000	      0.00000000	      1.00000000	      0.19101435	      1.00000000	      0.17483602	      0.99999991	      0.06394114	      0.01000000	      0.05192417	      0.00000000	      0.00000000
      0.12553251	      0.00000000	      0.00000000	     -0.00000000	     -0.00000000	     -0.00000000	      0.00000000	     -0.00000000	     -0.00000000	      0.47280688	      1.14880053	      0.00000000	      0.00000000	    -62.63936623	    104.40483468	    121.14685502	   -188.20737127	      0.00000000	      0.00000000	      1.00000000	      0.19098042	      1.00000000	      0.17481830	      0.99999991	      0.06392852	      0.01000000	      0.05193141	      0.00000000	      0.00000000
      0.12580963	      0.00000000	      0.00000000	     -0.00000000	     -0.00000000	     -0.00000000	      0.00000000	     -0.00000000	     -0.00000000	      0.47312548	      1.15049913	      0.00000000	     -0.00000000	    -62.61041141	    104.56350249	    121.09465338	   -188.53437516	      0.00000000	      0.00000000	      1.00000000	      0.19094643	      1.00000000	      0.17480054	      0.99999992	      0.06391588	      0.01000000	      0.05193883	      0.00000000	      0.00000000
      0.12607196	      0.00000000	      0.00000000	     -0.00000000	     -0.00000000	     -0.00000000	      0.00000000	     -0.00000000	     -0.00000000	      0.47342750	      1.15210573	      0.00000000	     -0.00000000	    -62.58296136	    104.71369330	    121.04515418	   -188.84393927	      0.00000000	      0.00000000	      1.00000000	      0.19091419	      1.00000000	      0.17478370	      0.99999992	      0.06390390	      0.01000000	      0.05194602	      0.00000000	      0.00000000
      0.12638718	      0.00000000	      0.00000000	     -0.00000000	     -0.00000000	     -0.00000000	      0.00000000	     -0.00000000	     -0.00000000	      0.47379097	      1.15403449	      0.00000000	     -0.00000000	    -62.54992504	    104.89415500	    120.98556810	   -189.21599041	      0.00000000	      0.00000000	      1.00000000	      0.19087536	      1.00000000	      0.17476342	      0.99999992	      0.06388946	      0.01000000	      0.05195485	      0.00000000	      0.00000000
      0.12670240	      0.00000000	      0.00000000	     -0.00000000	     -0.00000000	     -0.00000000	      0.00000000	     -0.00000000	     -0.00000000	      0.47415505	      1.15596136	      0.00000000	      0.00000000	    -62.51683183	    105.07460930	    120.92586472	   -189.58815898	      0.00000000	      0.00000000	      1.00000000	      0.19083645	      1.00000000	      0.17474309	      0.99999992	      0.06387500	      0.01000000	      0.05196389	      0.00000000	      0.00000000
      0.12696053	      0.00000000	      0.00000000	     -0.00000000	     -0.00000000	     -0.00000000	      0.00000000	     -0.00000000	     -0.00000000	      0.47445364	      1.15753783	      0.00000000	      0.00000000	    -62.48969026	    105.22237286	    120.87688773	   -189.89294682	      0.00000000	      0.00000000	      1.00000000	      0.19080453	      1.00000000	      0.17472640	      0.99999992	      0.06386313	      0.01000000	      0.05197145	      0.00000000	      0.00000000
      0.12728206	      0.00000000	      0.00000000	     -0.00000000	     -0.00000000	     -0.00000000	      0.00000000	     -0.00000000	     -0.00000000	      0.47482615	      1.15949981	      0.00000000	      0.00000000	    -62.45582766	    105.40643100	    120.81576882	   -190.27267264	      0.00000000	      0.00000000	      1.00000000	      0.19076468	      1.00000000	      0.17470557	      0.99999992	      0.06384831	      0.01000000	      0.05198105	      0.00000000	      0.00000000
      0.12760360	      0.00000000	      0.00000000	     -0.00000000	     -0.00000000	     -0.00000000	      0.00000000	     -0.00000000	     -0.00000000	      0.47519928	      1.16145987	      0.00000000	      0.00000000	    -62.42190587	    105.59048770	    120.75452781	   -190.65258470	      0.00000000	      0.00000000	      1.00000000	      0.19072474	      1.00000000	      0.17468469	      0.99999992	      0.06383346	      0.01000000	      0.05199087	      0.00000000	      0.00000000
      0.12784406	      0.00000000	      0.00000000	     -0.00000000	     -0.00000000	     -0.00000000	      0.00000000	     -0.00000000	     -0.00000000	      0.47547875	      1.16292442	      0.00000000	      0.00000000	    -62.39649875	    105.72813050	    120.70864883	   -190.93666847	      0.00000000	      0.00000000	      1.00000000	      0.19069481	      1.00000000	      0.17466905	      0.99999992	      0.06382233	      0.01000000	      0.05199835	      0.00000000	      0.00000000
      0.12808453	      0.00000000	      0.00000000	     -0.00000000	     -0.00000000	     -0.00000000	      0.00000000	     -0.00000000	     -0.00000000	      0.47575856	      1.16438790	      0.00000000	      0.00000000	    -62.37105854	    105.86577432	    120.66270153	   -191.22086306	      0.00000000	      0.00000000	      1.00000000	      0.19066483	      1.00000000	      0.17465337	      0.99999992	      0.06381118	      0.01000000	      0.05200594	      0.00000000	      0.00000000
      0.12837028	      0.00000000	      0.00000000	     -0.00000000	     -0.00000000	     -0.00000000	      0.00000000	     -0.00000000	     -0.00000000	      0.47609154	      1.16612564	      0.00000000	     -0.00000000	    -62.34078346	    106.02934329	    120.60801087	   -191.55860990	      0.00000000	      0.00000000	      1.00000000	      0.19062915	      1.00000000	      0.17463471	      0.99999993	      0.06379791	      0.01000000	      0.05201510	      0.00000000	      0.00000000
      0.12865604	      0.00000000	      0.00000000	     -0.00000000	     -0.00000000	     -0.00000000	      0.00000000	     -0.00000000	     -0.00000000	      0.47642502	      1.16786187	      0.00000000	     -0.00000000	    -62.31046163	    106.19291551	    120.55322369	   -191.89649831	      0.00000000	      0.00000000	      1.00000000	      0.19059339	      1.00000000	      0.17461601	      0.99999993	      0.06378461	      0.01000000	      0.05202441	      0.00000000	      0.00000000
      0.12888775	      0.00000000	      0.00000000	     -0.00000000	     -0.00000000	     -0.00000000	      0.00000000	     -0.00000000	     -0.00000000	      0.47669579	      1.16926864	      0.00000000	     -0.00000000	    -62.28584004	    106.32555347	    120.50872713	   -192.17050746	      0.00000000	      0.00000000	      1.00000000	      0.19056434	      1.00000000	      0.17460081	      0.99999993	      0.06377381	      0.01000000	      0.05203208	      0.00000000	      0.00000000
      0.12920399	      0.00000000	      0.00000000	     -0.00000000	     -0.00000000	     -0.00000000	      0.00000000	     -0.00000000	     -0.00000000	      0.47706587	      1.17118700	      0.00000000	     -0.00000000	    -62.25218668	    106.50658194	    120.44789536	   -192.54452473	      0.00000000	      0.00000000	      1.00000000	      0.19052462	      1.00000000	      0.17458003	      0.99999993	      0.06375903	      0.01000000	      0.05204269	      0.00000000	      0.00000000
      0.12952024	      0.00000000	      0.00000000	     -0.00000000	     -0.00000000	     -0.00000000	      0.00000000	     -0.00000000	     -0.00000000	      0.47743655	      1.17310356	      0.00000000	     -0.00000000	    -62.21847607	    106.68762117	    120.38694529	   -192.91880075	      0.00000000	      0.00000000	      1.00000000	      0.19048481	      1.00000000	      0.17455921	      0.99999993	      0.06374423	      0.01000000	      0.05205349	      0.00000000	      0.00000000
      0.12975694	      0.00000000	      0.00000000	     -0.00000000	     -0.00000000	     -0.00000000	      0.00000000	     -0.00000000	     -0.00000000	      0.47771439	      1.17453683	      0.00000000	     -0.00000000	    -62.19320729	    106.82312415	    120.34124865	   -193.19885033	      0.00000000	      0.00000000	      1.00000000	      0.19045496	      1.00000000	      0.17454359	      0.99999993	      0.06373312	      0.01000000	      0.05206168	      0.00000000	      0.00000000
      0.12999363	      0.00000000	      0.00000000	     -0.00000000	     -0.00000000	     -0.00000000	      0.00000000	     -0.00000000	     -0.00000000	      0.47799257	      1.17596909	      0.00000000	     -0.00000000	    -62.16790643	    106.95863508	    120.29548571	   -193.47905514	      0.00000000	      0.00000000	      1.00000000	      0.19042506	      1.00000000	      0.17452794	      0.99999993	      0.06372200	      0.01000000	      0.05206997	      0.00000000	      0.00000000
      0.13026716	      0.00000000	      0.00000000	     -0.00000000	     -0.00000000	     -0.00000000	      0.00000000	     -0.00000000	     -0.00000000	      0.47831446	      1.17762296	      0.00000000	     -0.00000000	    -62.13862846	    107.11523941	    120.24251881	   -193.80288825	      0.00000000	      0.00000000	      1.00000000	      0.19039045	      1.00000000	      0.17450983	      0.99999993	      0.06370913	      0.01000000	      0.05207966	      0.00000000	      0.00000000
      0.13054070	      0.00000000	      0.00000000	     -0.00000000	     -0.00000000	     -0.00000000	      0.00000000	     -0.00000000	     -0.00000000	      0.47863680	      1.17927549	      0.00000000	     -0.00000000	    -62.10930765	    107.27185417	    120.18946331	   -194.12685089	      0.00000000	      0.00000000	      1.00000000	      0.19035578	      1.00000000	      0.17449168	      0.99999993	      0.06369623	      0.01000000	      0.05208948	      0.00000000	      0.00000000
      0.13081913	      0.00000000	      0.00000000	     -0.00000000	     -0.00000000	     -0.00000000	      0.00000000	     -0.00000000	     -0.00000000	      0.47896539	      1.18095629	      0.00000000	     -0.00000000	    -62.07941680	    107.43128798	    120.13536492	   -194.45666933	      0.00000000	      0.00000000	      1.00000000	      0.19032041	      1.00000000	      0.17447316	      0.99999993	      0.06368307	      0.01000000	      0.05209961	      0.00000000	      0.00000000
      0.13109757	      0.00000000	      0.00000000	     -0.00000000	     -0.00000000	     -0.00000000	      0.00000000	     -0.00000000	     -0.00000000	      0.47929445	      1.18263569	      0.00000000	     -0.00000000	    -62.04948155	    107.59073474	    120.08117468	   -194.78661873	      0.00000000	      0.00000000	      1.00000000	      0.19028498	      1.00000000	      0.17445461	      0.99999994	      0.06366989	      0.01000000	      0.05210985	      0.00000000	      0.00000000
      0.13137919	      0.00000000	      0.00000000	     -0.00000000	     -0.00000000	     -0.00000000	      0.00000000	     -0.00000000	     -0.00000000	      0.47962774	      1.18433284	      0.00000000	     -0.00000000	    -62.01915971	    107.75201199	    120.02627291	   -195.12038195	      0.00000000	      0.00000000	      1.00000000	      0.19024908	      1.00000000	      0.17443581	      0.99999994	      0.06365653	      0.01000000	      0.05212034	      0.00000000	      0.00000000
      0.13166080	      0.00000000	      0.00000000	     -0.00000000	     -0.00000000	     -0.00000000	      0.00000000	     -0.00000000	     -0.00000000	      0.47996150	      1.18602858	      0.00000000	     -0.00000000	    -61.98879246	    107.91330493	    119.97127713	   -195.45428324	      0.00000000	      0.00000000	      1.00000000	      0.19021311	      1.00000000	      0.17441698	      0.99999994	      0.06364314	      0.01000000	      0.05213094	      0.00000000	      0.00000000
      0.13193932	      0.00000000	      0.00000000	     -0.00000000	     -0.00000000	      0.00000000	      0.00000000	     -0.00000000	     -0.00000000	      0.48029206	      1.18770428	      0.00000000	     -0.00000000	    -61.95871478	    108.07283664	    119.91679419	   -195.78456254	      0.00000000	      0.00000000	      1.00000000	      0.19017747	      1.00000000	      0.17439831	      0.99999994	      0.06362988	      0.01000000	      0.05214155	      0.00000000	      0.00000000
      0.13221783	      0.00000000	      0.00000000	     -0.00000000	     -0.00000000	      0.00000000	      0.00000000	     -0.00000000	     -0.00000000	      0.48062309	      1.18937860	      0.00000000	     -0.00000000	    -61.92859266	    108.23238594	    119.86221926	   -196.11497704	      0.00000000	      0.00000000	      1.00000000	      0.19014177	      1.00000000	      0.17437961	      0.99999994	      0.06361659	      0.01000000	      0.05215228	      0.00000000	      0.00000000
      0.13250311	      0.00000000	      0.00000000	     -0.00000000	     -0.00000000	      0.00000000	      0.00000000	     -0.00000000	     -0.00000000	      0.48096264	      1.19109216	      0.00000000	     -0.00000000	    -61.89769308	    108.39582625	    119.80622377	   -196.45347370	      0.00000000	      0.00000000	      1.00000000	      0.19010512	      1.00000000	      0.17436041	      0.99999994	      0.06360296	      0.01000000	      0.05216338	      0.00000000	      0.00000000
      0.13278839	      0.00000000	      0.00000000	     -0.00000000	     -0.00000000	      0.00000000	      0.00000000	     -0.00000000	     -0.00000000	      0.48130267	      1.19280429	      0.00000000	     -0.00000000	    -61.86674687	    108.55928768	    119.75013171	   -196.79212207	      0.00000000	      0.00000000	      1.00000000	      0.19006841	      1.00000000	      0.17434118	      0.99999994	      0.06358929	      0.01000000	      0.05217461	      0.00000000	      0.00000000
      0.13306048	      0.00000000	      0.00000000	     -0.00000000	     -0.00000000	      0.00000000	      0.00000000	     -0.00000000	     -0.00000000	      0.48162744	      1.19443594	      0.00000000	     -0.00000000	    -61.83718786	    108.71521049	    119.69654276	   -197.11517204	      0.00000000	      0.00000000	      1.00000000	      0.19003333	      1.00000000	      0.17432280	      0.99999994	      0.06357624	      0.01000000	      0.05218542	      0.00000000	      0.00000000
      0.13333257	      0.00000000	      0.00000000	     -0.00000000	     -0.00000000	      0.00000000	      0.00000000	     -0.00000000	     -0.00000000	      0.48195266	      1.19606631	      0.00000000	     -0.00000000	    -61.80758642	    108.87115440	    119.64286590	   -197.43835255	      0.00000000	      0.00000000	      1.00000000	      0.18999819	      1.00000000	      0.17430438	      0.99999994	      0.06356316	      0.01000000	      0.05219633	      0.00000000	      0.00000000
      0.13362690	      0.00000000	      0.00000000	     -0.00000000	     -0.00000000	      0.00000000	      0.00000000	     -0.00000000	     -0.00000000	      0.48230496	      1.19782852	      0.00000000	     -0.00000000	    -61.77551685	    109.03987154	    119.58470115	   -197.78802759	      0.00000000	      0.00000000	      1.00000000	      0.18996010	      1.00000000	      0.17428442	      0.99999994	      0.06354898	      0.01000000	      0.05220825	      0.00000000	      0.00000000
      0.13392124	      0.00000000	      0.00000000	     -0.00000000	     -0.00000000	      0.00000000	      0.00000000	     -0.00000000	     -0.00000000	      0.48265779	      1.19958925	      0.00000000	     -0.00000000	    -61.74339762	    109.20861670	    119.52643345	   -198.13788351	      0.00000000	      0.00000000	      1.00000000	      0.18992194	      1.00000000	      0.17426442	      0.99999994	      0.06353477	      0.01000000	      0.05222030	      0.00000000	      0.00000000
      0.13415756	      0.00000000	      0.00000000	     -0.00000000	     -0.00000000	      0.00000000	      0.00000000	     -0.00000000	     -0.00000000	      0.48294145	      1.20100186	      0.00000000	     -0.00000000	    -61.71757282	    109.34412253	    119.47957520	   -198.41883627	      0.00000000	      0.00000000	      1.00000000	      0.18989125	      1.00000000	      0.17424833	      0.99999994	      0.06352334	      0.01000000	      0.05223005	      0.00000000	      0.00000000
      0.13447262	      0.00000000	      0.00000000	     -0.00000000	     -0.00000000	      0.00000000	      0.00000000	     -0.00000000	     -0.00000000	      0.48332013	      1.20288361	      0.00000000	     -0.00000000	    -61.68309435	    109.52480132	    119.41700225	   -198.79347845	      0.00000000	      0.00000000	      1.00000000	      0.18985025	      1.00000000	      0.17422683	      0.99999995	      0.06350808	      0.01000000	      0.05224316	      0.00000000	      0.00000000
      0.13478769	      0.00000000	      0.00000000	     -0.00000000	     -0.00000000	      0.00000000	      0.00000000	     -0.00000000	     -0.00000000	      0.48369941	      1.20476366	      0.00000000	     -0.00000000	    -61.64855896	    109.70551886	    119.35431125	   -199.16840577	      0.00000000	      0.00000000	      1.00000000	      0.18980918	      1.00000000	      0.17420530	      0.99999995	      0.06349279	      0.01000000	      0.05225641	      0.00000000	      0.00000000
      0.13503352	      0.00000000	      0.00000000	     -0.00000000	     -0.00000000	      0.00000000	      0.00000000	     -0.00000000	     -0.00000000	      0.48399576	      1.20622943	      0.00000000	     -0.00000000	    -61.62157234	    109.84654842	    119.30531303	   -199.46091057	      0.00000000	      0.00000000	      1.00000000	      0.18977707	      1.00000000	      0.17418846	      0.99999995	      0.06348083	      0.01000000	      0.05226684	      0.00000000	      0.00000000
      0.13527935	      0.00000000	      0.00000000	     -0.00000000	     -0.00000000	      0.00000000	      0.00000000	     -0.00000000	     -0.00000000	      0.48429247	      1.20769417	      0.00000000	     -0.00000000	    -61.59455105	    109.98760353	    119.25624289	   -199.75359806	      0.00000000	      0.00000000	      1.00000000	      0.18974490	      1.00000000	      0.17417159	      0.99999995	      0.06346885	      0.01000000	      0.05227734	      0.00000000	      0.00000000
      0.13554873	      0.00000000	      0.00000000	     -0.00000000	     -0.00000000	      0.00000000	      0.00000000	     -0.00000000	     -0.00000000	      0.48461801	      1.20929800	      0.00000000	     -0.00000000	    -61.56490230	    110.14219158	    119.20239104	   -200.07436549	      0.00000000	      0.00000000	      1.00000000	      0.18970960	      1.00000000	      0.17415308	      0.99999995	      0.06345570	      0.01000000	      0.05228893	      0.00000000	      0.00000000
      0.13581810	      0.00000000	      0.00000000	     -0.00000000	     -0.00000000	      0.00000000	      0.00000000	     -0.00000000	     -0.00000000	      0.48494398	      1.21090059	      0.00000000	     -0.00000000	    -61.53521191	    110.29680993	    119.14845276	   -200.39528288	      0.00000000	      0.00000000	      1.00000000	      0.18967424	      1.00000000	      0.17413453	      0.99999995	      0.06344253	      0.01000000	      0.05230062	      0.00000000	      0.00000000
      0.13610744	      0.00000000	      0.00000000	     -0.00000000	     -0.00000000	      0.00000000	      0.00000000	     -0.00000000	     -0.00000000	      0.48529458	      1.21262055	      0.00000000	     -0.00000000	    -61.50327535	    110.46291600	    119.09042186	   -200.74005643	      0.00000000	      0.00000000	      1.00000000	      0.18963619	      1.00000000	      0.17411457	      0.99999995	      0.06342836	      0.01000000	      0.05231328	      0.00000000	      0.00000000
      0.13639677	      0.00000000	      0.00000000	     -0.00000000	     -0.00000000	      0.00000000	      0.00000000	     -0.00000000	     -0.00000000	      0.48564568	      1.21433911	      0.00000000	      0.00000000	    -61.47129072	    110.62905972	    119.03229118	   -201.08501697	      0.00000000	      0.00000000	      1.00000000	      0.18959807	      1.00000000	      0.17409457	      0.99999995	      0.06341416	      0.01000000	      0.05232603	      0.00000000	      0.00000000
      0.13665609	      0.00000000	      0.00000000	     -0.00000000	     -0.00000000	      0.00000000	      0.00000000	     -0.00000000	     -0.00000000	      0.48596079	      1.21587819	      0.00000000	     -0.00000000	    -61.44258315	    110.77799864	    118.98010582	   -201.39426312	      0.00000000	      0.00000000	      1.00000000	      0.18956385	      1.00000000	      0.17407661	      0.99999995	      0.06340141	      0.01000000	      0.05233755	      0.00000000	      0.00000000
      0.13697023	      0.00000000	      0.00000000	     -0.00000000	     -0.00000000	      0.00000000	      0.00000000	     -0.00000000	     -0.00000000	      0.48634304	      1.21774114	      0.00000000	     -0.00000000	    -61.40775459	    110.95846650	    118.91678022	   -201.76902847	      0.00000000	      0.00000000	      1.00000000	      0.18952231	      1.00000000	      0.17405482	      0.99999995	      0.06338593	      0.01000000	      0.05235161	      0.00000000	      0.00000000
      0.13728438	      0.00000000	      0.00000000	     -0.00000000	     -0.00000000	      0.00000000	      0.00000000	     -0.00000000	      0.00000000	      0.48672588	      1.21960244	      0.00000000	      0.00000000	    -61.37286934	    111.13898285	    118.85333685	   -202.14401681	      0.00000000	      0.00000000	      1.00000000	      0.18948068	      1.00000000	      0.17403297	      0.99999995	      0.06337042	      0.01000000	      0.05236580	      0.00000000	      0.00000000
      0.13746730	      0.00000000	      0.00000000	     -0.00000000	     -0.00000000	      0.00000000	      0.00000000	     -0.00000000	      0.00000000	      0.48694908	      1.22068553	      0.00000000	      0.00000000	    -61.35252932	    111.24411975	    118.81633913	   -202.36242466	      0.00000000	      0.00000000	      1.00000000	      0.18945641	      1.00000000	      0.17402023	      0.99999995	      0.06336137	      0.01000000	      0.05237411	      0.00000000	      0.00000000
      0.13775284	      0.00000000	      0.00000000	     -0.00000000	     -0.00000000	      0.00000000	      0.00000000	     -0.00000000	      0.00000000	      0.48729787	      1.22237504	      0.00000000	      0.00000000	    -61.32074141	    111.40826340	    118.75850817	   -202.70341190	      0.00000000	      0.00000000	      1.00000000	      0.18941846	      1.00000000	      0.17400031	      0.99999995	      0.06334723	      0.01000000	      0.05238716	      0.00000000	      0.00000000
      0.13803838	      0.00000000	      0.00000000	     -0.00000000	     -0.00000000	      0.00000000	      0.00000000	     -0.00000000	      0.00000000	      0.48764715	      1.22406321	      0.00000000	      0.00000000	    -61.28890662	    111.57245153	    118.70057983	   -203.04462691	      0.00000000	      0.00000000	      1.00000000	      0.18938044	      1.00000000	      0.17398036	      0.99999995	      0.06333306	      0.01000000	      0.05240031	      0.00000000	      0.00000000
      0.13826808	      0.00000000	      0.00000000	     -0.00000000	     -0.00000000	      0.00000000	      0.00000000	     -0.00000000	      0.00000000	      0.48792846	      1.22542024	      0.00000000	      0.00000000	    -61.26326359	    111.70455921	    118.65390956	   -203.31916123	      0.00000000	      0.00000000	      1.00000000	      0.18934981	      1.00000000	      0.17396428	      0.99999995	      0.06332164	      0.01000000	      0.05241095	      0.00000000	      0.00000000
      0.13857464	      0.00000000	      0.00000000	     -0.00000000	     -0.00000000	      0.00000000	      0.00000000	     -0.00000000	      0.00000000	      0.48830441	      1.22723000	      0.00000000	      0.00000000	    -61.22899251	    111.88091625	    118.59152403	   -203.68567624	      0.00000000	      0.00000000	      1.00000000	      0.18930886	      1.00000000	      0.17394278	      0.99999996	      0.06330638	      0.01000000	      0.05242525	      0.00000000	      0.00000000
      0.13888120	      0.00000000	      0.00000000	     -0.00000000	     -0.00000000	      0.00000000	      0.00000000	     -0.00000000	      0.00000000	      0.48868090	      1.22903823	      0.00000000	      0.00000000	    -61.19466736	    112.05732860	    118.52902612	   -204.05246806	      0.00000000	      0.00000000	      1.00000000	      0.18926783	      1.00000000	      0.17392123	      0.99999996	      0.06329108	      0.01000000	      0.05243966	      0.00000000	      0.00000000
      0.13912641	      0.00000000	      0.00000000	     -0.00000000	     -0.00000000	      0.00000000	      0.00000000	     -0.00000000	      0.00000000	      0.48898246	      1.23048349	      0.00000000	      0.00000000	    -61.16717197	    112.19847423	    118.47895351	   -204.34588366	      0.00000000	      0.00000000	      1.00000000	      0.18923495	      1.00000000	      0.17390397	      0.99999996	      0.06327882	      0.01000000	      0.05245127	      0.00000000	      0.00000000
      0.13937162	      0.00000000	      0.00000000	     -0.00000000	     -0.00000000	      0.00000000	      0.00000000	     -0.00000000	      0.00000000	      0.48928437	      1.23192777	      0.00000000	      0.00000000	    -61.13964197	    112.33965622	    118.42880894	   -204.63946123	      0.00000000	      0.00000000	      1.00000000	      0.18920202	      1.00000000	      0.17388668	      0.99999996	      0.06326654	      0.01000000	      0.05246294	      0.00000000	      0.00000000
      0.13966002	      0.00000000	      0.00000000	     -0.00000000	     -0.00000000	      0.00000000	      0.00000000	     -0.00000000	      0.00000000	      0.48963989	      1.23362510	      0.00000000	      0.00000000	    -61.10722006	    112.50574142	    118.36974256	   -204.98482085	      0.00000000	      0.00000000	      1.00000000	      0.18916323	      1.00000000	      0.17386630	      0.99999996	      0.06325208	      0.01000000	      0.05247675	      0.00000000	      0.00000000
      0.13994841	      0.00000000	      0.00000000	     -0.00000000	     -0.00000000	      0.00000000	      0.00000000	     -0.00000000	      0.00000000	      0.48999590	      1.23532107	      0.00000000	      0.00000000	    -61.07475024	    112.67187872	    118.31057656	   -205.33039896	      0.00000000	      0.00000000	      1.00000000	      0.18912437	      1.00000000	      0.17384589	      0.99999996	      0.06323758	      0.01000000	      0.05249066	      0.00000000	      0.00000000
      0.14019630	      0.00000000	      0.00000000	     -0.00000000	     -0.00000000	      0.00000000	      0.00000000	     -0.00000000	      0.00000000	      0.49030231	      1.23677779	      0.00000000	      0.00000000	    -61.04680185	    112.81472453	    118.25963954	   -205.62752613	      0.00000000	      0.00000000	      1.00000000	      0.18909091	      1.00000000	      0.17382832	      0.99999996	      0.06322510	      0.01000000	      0.05250268	      0.00000000	      0.00000000
      0.14050868	      0.00000000	      0.00000000	     -0.00000000	     -0.00000000	      0.00000000	      0.00000000	     -0.00000000	      0.00000000	      0.49068894	      1.23861202	      0.00000000	      0.00000000	    -61.01153276	    112.99478292	    118.19534728	   -206.00208725	      0.00000000	      0.00000000	      1.00000000	      0.18904868	      1.00000000	      0.17380613	      0.99999996	      0.06320935	      0.01000000	      0.05251794	      0.00000000	      0.00000000
      0.14082106	      0.00000000	      0.00000000	     -0.00000000	     -0.00000000	      0.00000000	      0.00000000	     -0.00000000	      0.00000000	      0.49107615	      1.24044467	      0.00000000	      0.00000000	    -60.97620742	    113.17490700	    118.13093799	   -206.37693022	      0.00000000	      0.00000000	      1.00000000	      0.18900636	      1.00000000	      0.17378390	      0.99999996	      0.06319356	      0.01000000	      0.05253330	      0.00000000	      0.00000000
      0.14106353	      0.00000000	      0.00000000	     -0.00000000	     -0.00000000	      0.00000000	      0.00000000	     -0.00000000	      0.00000000	      0.49137708	      1.24186604	      0.00000000	      0.00000000	    -60.94874968	    113.31475712	    118.08086384	   -206.66792149	      0.00000000	      0.00000000	      1.00000000	      0.18897346	      1.00000000	      0.17376661	      0.99999996	      0.06318128	      0.01000000	      0.05254530	      0.00000000	      0.00000000
      0.14130599	      0.00000000	      0.00000000	     -0.00000000	     -0.00000000	      0.00000000	      0.00000000	     -0.00000000	      0.00000000	      0.49167836	      1.24328647	      0.00000000	      0.00000000	    -60.92125803	    113.45464775	    118.03071911	   -206.95906857	      0.00000000	      0.00000000	      1.00000000	      0.18894051	      1.00000000	      0.17374929	      0.99999996	      0.06316898	      0.01000000	      0.05255736	      0.00000000	      0.00000000
      0.14159872	      0.00000000	      0.00000000	     -0.00000000	     -0.00000000	      0.00000000	      0.00000000	     -0.00000000	      0.00000000	      0.49204256	      1.24500009	      0.00000000	      0.00000000	    -60.88802193	    113.62358991	    117.97008489	   -207.31067500	      0.00000000	      0.00000000	      1.00000000	      0.18890066	      1.00000000	      0.17372835	      0.99999996	      0.06315411	      0.01000000	      0.05257201	      0.00000000	      0.00000000
      0.14189145	      0.00000000	      0.00000000	     -0.00000000	     -0.00000000	      0.00000000	      0.00000000	     -0.00000000	      0.00000000	      0.49240725	      1.24671234	      0.00000000	      0.00000000	    -60.85473637	    113.79259371	    117.90934771	   -207.66252589	      0.00000000	      0.00000000	      1.00000000	      0.18886074	      1.00000000	      0.17370737	      0.99999996	      0.06313921	      0.01000000	      0.05258675	      0.00000000	      0.00000000
      0.14210878	      0.00000000	      0.00000000	     -0.00000000	     -0.00000000	      0.00000000	      0.00000000	     -0.00000000	      0.00000000	      0.49267834	      1.24798268	      0.00000000	      0.00000000	    -60.82999183	    113.91810631	    117.86418737	   -207.92382602	      0.00000000	      0.00000000	      1.00000000	      0.18883105	      1.00000000	      0.17369177	      0.99999996	      0.06312813	      0.01000000	      0.05259775	      0.00000000	      0.00000000
      0.14242440	      0.00000000	      0.00000000	     -0.00000000	     -0.00000000	      0.00000000	      0.00000000	     -0.00000000	      0.00000000	      0.49307252	      1.24982615	      0.00000000	      0.00000000	    -60.79400856	    114.10043656	    117.79850316	   -208.30339775	      0.00000000	      0.00000000	      1.00000000	      0.18878788	      1.00000000	      0.17366908	      0.99999996	      0.06311201	      0.01000000	      0.05261383	      0.00000000	      0.00000000
      0.14274001	      0.00000000	      0.00000000	     -0.00000000	     -0.00000000	      0.00000000	      0.00000000	     -0.00000000	      0.00000000	      0.49346728	      1.25166804	      0.00000000	      0.00000000	    -60.75796774	    114.28284633	    117.73269912	   -208.68337180	      0.00000000	      0.00000000	      1.00000000	      0.18874461	      1.00000000	      0.17364634	      0.99999996	      0.06309585	      0.01000000	      0.05263001	      0.00000000	      0.00000000
      0.14297342	      0.00000000	      0.00000000	     -0.00000000	     -0.00000000	      0.00000000	      0.00000000	     -0.00000000	      0.00000000	      0.49375958	      1.25302910	      0.00000000	      0.00000000	    -60.73127804	    114.41778124	    117.68395901	   -208.96431428	      0.00000000	      0.00000000	      1.00000000	      0.18871257	      1.00000000	      0.17362949	      0.99999996	      0.06308388	      0.01000000	      0.05264204	      0.00000000	      0.00000000
      0.14320682	      0.00000000	      0.00000000	     -0.00000000	     -0.00000000	      0.00000000	      0.00000000	     -0.00000000	      0.00000000	      0.49405220	      1.25438930	      0.00000000	      0.00000000	    -60.70455684	    114.55276076	    117.63515330	   -209.24547252	      0.00000000	      0.00000000	      1.00000000	      0.18868048	      1.00000000	      0.17361262	      0.99999996	      0.06307189	      0.01000000	      0.05265414	      0.00000000	      0.00000000
      0.14348679	      0.00000000	      0.00000000	     -0.00000000	     -0.00000000	      0.00000000	      0.00000000	     -0.00000000	      0.00000000	      0.49440362	      1.25601972	      0.00000000	      0.00000000	    -60.67246285	    114.71472283	    117.57652366	   -209.58281681	      0.00000000	      0.00000000	      1.00000000	      0.18864192	      1.00000000	      0.17359235	      0.99999997	      0.06305749	      0.01000000	      0.05266872	      0.00000000	      0.00000000
      0.14376676	      0.00000000	      0.00000000	     -0.00000000	     -0.00000000	      0.00000000	      0.00000000	     -0.00000000	      0.00000000	      0.49475549	      1.25764889	      0.00000000	      0.00000000	    -60.64032351	    114.87674751	    117.51779954	   -209.92038326	      0.00000000	      0.00000000	      1.00000000	      0.18860330	      1.00000000	      0.17357204	      0.99999997	      0.06304306	      0.01000000	      0.05268339	      0.00000000	      0.00000000
      0.14403914	      0.00000000	      0.00000000	     -0.00000000	     -0.00000000	      0.00000000	      0.00000000	     -0.00000000	      0.00000000	      0.49509827	      1.25923270	      0.00000000	      0.00000000	    -60.60901195	    115.03443668	    117.46057676	   -210.24890791	      0.00000000	      0.00000000	      1.00000000	      0.18856567	      1.00000000	      0.17355225	      0.99999997	      0.06302900	      0.01000000	      0.05269774	      0.00000000	      0.00000000
      0.14431152	      0.00000000	      0.00000000	     -0.00000000	     -0.00000000	      0.00000000	      0.00000000	     -0.00000000	      0.00000000	      0.49544147	      1.26081533	      0.00000000	      0.00000000	    -60.57765743	    115.19218613	    117.40326448	   -210.57762418	      0.00000000	      0.00000000	      1.00000000	      0.18852797	      1.00000000	      0.17353243	      0.99999997	      0.06301491	      0.01000000	      0.05271218	      0.00000000	      0.00000000
      0.14460710	      0.00000000	      0.00000000	     -0.00000000	     -0.00000000	      0.00000000	      0.00000000	     -0.00000000	      0.00000000	      0.49581440	      1.26253143	      0.00000000	      0.00000000	    -60.54358351	    115.36343875	    117.34096899	   -210.93447449	      0.00000000	      0.00000000	      1.00000000	      0.18848699	      1.00000000	      0.17351087	      0.99999997	      0.06299959	      0.01000000	      0.05272793	      0.00000000	      0.00000000
      0.14490268	      0.00000000	      0.00000000	     -0.00000000	     -0.00000000	      0.00000000	      0.00000000	     -0.00000000	      0.00000000	      0.49618783	      1.26424615	      0.00000000	      0.00000000	    -60.50945895	    115.53476542	    117.27856799	   -211.29157738	      0.00000000	      0.00000000	      1.00000000	      0.18844594	      1.00000000	      0.17348928	      0.99999997	      0.06298425	      0.01000000	      0.05274377	      0.00000000	      0.00000000
      0.14515686	      0.00000000	      0.00000000	     -0.00000000	     -0.00000000	      0.00000000	      0.00000000	     -0.00000000	      0.00000000	      0.49650936	      1.26571957	      0.00000000	      0.00000000	    -60.48007394	    115.68214964	    117.22482348	   -211.59876574	      0.00000000	      0.00000000	      1.00000000	      0.18841059	      1.00000000	      0.17347069	      0.99999997	      0.06297103	      0.01000000	      0.05275748	      0.00000000	      0.00000000
      0.14546916	      0.00000000	      0.00000000	     -0.00000000	     -0.00000000	      0.00000000	      0.00000000	     -0.00000000	      0.00000000	      0.49690494	      1.26752856	      0.00000000	      0.00000000	    -60.44391724	    115.86331484	    117.15868063	   -211.97638724	      0.00000000	      0.00000000	      1.00000000	      0.18836707	      1.00000000	      0.17344779	      0.99999997	      0.06295475	      0.01000000	      0.05277440	      0.00000000	      0.00000000
      0.14578147	      0.00000000	      0.00000000	     -0.00000000	     -0.00000000	      0.00000000	      0.00000000	     -0.00000000	      0.00000000	      0.49730108	      1.26933603	      0.00000000	      0.00000000	    -60.40770396	    116.04456689	    117.09241980	   -212.35430955	      0.00000000	      0.00000000	      1.00000000	      0.18832347	      1.00000000	      0.17342486	      0.99999997	      0.06293845	      0.01000000	      0.05279144	      0.00000000	      0.00000000
      0.14601119	      0.00000000	      0.00000000	     -0.00000000	     -0.00000000	      0.00000000	      0.00000000	     -0.00000000	      0.00000000	      0.49759282	      1.27066452	      0.00000000	      0.00000000	    -60.38103117	    116.17793863	    117.04360635	   -212.63237268	      0.00000000	      0.00000000	      1.00000000	      0.18829135	      1.00000000	      0.17340796	      0.99999997	      0.06292643	      0.01000000	      0.05280404	      0.00000000	      0.00000000
      0.14631323	      0.00000000	      0.00000000	     -0.00000000	     -0.00000000	      0.00000000	      0.00000000	     -0.00000000	      0.00000000	      0.49797687	      1.27240997	      0.00000000	      0.00000000	    -60.34591482	    116.35336742	    116.97932858	   -212.99813398	      0.00000000	      0.00000000	      1.00000000	      0.18824905	      1.00000000	      0.17338570	      0.99999997	      0.06291060	      0.01000000	      0.05282068	      0.00000000	      0.00000000
      0.14661526	      0.00000000	      0.00000000	     -0.00000000	     -0.00000000	      0.00000000	      0.00000000	     -0.00000000	      0.00000000	      0.49836145	      1.27415399	      0.00000000	      0.00000000	    -60.31074546	    116.52888156	    116.91494030	   -213.36420117	      0.00000000	      0.00000000	      1.00000000	      0.18820668	      1.00000000	      0.17336341	      0.99999997	      0.06289475	      0.01000000	      0.05283743	      0.00000000	      0.00000000
      0.14685259	      0.00000000	      0.00000000	     -0.00000000	     -0.00000000	      0.00000000	      0.00000000	     -0.00000000	      0.00000000	      0.49866400	      1.27552338	      0.00000000	      0.00000000	    -60.28307342	    116.66684969	    116.86426866	   -213.65192289	      0.00000000	      0.00000000	      1.00000000	      0.18817333	      1.00000000	      0.17334586	      0.99999997	      0.06288226	      0.01000000	      0.05285066	      0.00000000	      0.00000000
      0.14714995	      0.00000000	      0.00000000	     -0.00000000	     -0.00000000	      0.00000000	      0.00000000	     -0.00000000	      0.00000000	      0.49904355	      1.27723791	      0.00000000	      0.00000000	    -60.24835524	    116.83979099	    116.80068274	   -214.01260867	      0.00000000	      0.00000000	      1.00000000	      0.18813148	      1.00000000	      0.17332384	      0.99999997	      0.06286660	      0.01000000	      0.05286731	      0.00000000	      0.00000000
      0.14744732	      0.00000000	      0.00000000	     -0.00000000	     -0.00000000	      0.00000000	      0.00000000	     -0.00000000	      0.00000000	      0.49942361	      1.27895107	      0.00000000	      0.00000000	    -60.21358563	    117.01281691	    116.73698953	   -214.37356297	      0.00000000	      0.00000000	      1.00000000	      0.18808955	      1.00000000	      0.17330177	      0.99999997	      0.06285090	      0.01000000	      0.05288407	      0.00000000	      0.00000000
      0.14770602	      0.00000000	      0.00000000	     -0.00000000	     -0.00000000	      0.00000000	      0.00000000	     -0.00000000	      0.00000000	      0.49975467	      1.28044035	      0.00000000	      0.00000000	    -60.18329480	    117.16341234	    116.68149021	   -214.68771021	      0.00000000	      0.00000000	      1.00000000	      0.18805302	      1.00000000	      0.17328254	      0.99999997	      0.06283722	      0.01000000	      0.05289872	      0.00000000	      0.00000000
      0.14801842	      0.00000000	      0.00000000	     -0.00000000	     -0.00000000	      0.00000000	      0.00000000	     -0.00000000	      0.00000000	      0.50015496	      1.28223740	      0.00000000	      0.00000000	    -60.14666412	    117.34535370	    116.61436171	   -215.06727033	      0.00000000	      0.00000000	      1.00000000	      0.18800883	      1.00000000	      0.17325929	      0.99999997	      0.06282067	      0.01000000	      0.05291651	      0.00000000	      0.00000000
      0.14833082	      0.00000000	      0.00000000	     -0.00000000	     -0.00000000	      0.00000000	      0.00000000	     -0.00000000	      0.00000000	      0.50055582	      1.28403293	      0.00000000	      0.00000000	    -60.10997658	    117.52739226	    116.54711459	   -215.44713651	      0.00000000	      0.00000000	      1.00000000	      0.18796456	      1.00000000	      0.17323598	      0.99999997	      0.06280408	      0.01000000	      0.05293441	      0.00000000	      0.00000000
      0.14854485	      0.00000000	      0.00000000	     -0.00000000	     -0.00000000	      0.00000000	      0.00000000	     -0.00000000	      0.00000000	      0.50083076	      1.28526213	      0.00000000	      0.00000000	    -60.08480982	    117.65215693	    116.50097638	   -215.70747448	      0.00000000	      0.00000000	      1.00000000	      0.18793418	      1.00000000	      0.17321999	      0.99999997	      0.06279270	      0.01000000	      0.05294673	      0.00000000	      0.00000000
      0.14886023	      0.00000000	      0.00000000	     -0.00000000	     -0.00000000	      0.00000000	      0.00000000	     -0.00000000	      0.00000000	      0.50123639	      1.28707216	      0.00000000	      0.00000000	    -60.04767556	    117.83608916	    116.43288580	   -216.09123886	      0.00000000	      0.00000000	      1.00000000	      0.18788935	      1.00000000	      0.17319639	      0.99999997	      0.06277590	      0.01000000	      0.05296497	      0.00000000	      0.00000000
      0.14917561	      0.00000000	      0.00000000	     -0.00000000	     -0.00000000	      0.00000000	      0.00000000	     -0.00000000	      0.00000000	      0.50164260	      1.28888067	      0.00000000	      0.00000000	    -60.01048327	    118.02012974	    116.36467413	   -216.47546108	      0.00000000	      0.00000000	      1.00000000	      0.18784444	      1.00000000	      0.17317275	      0.99999997	      0.06275906	      0.01000000	      0.05298332	      0.00000000	      0.00000000
      0.14941072	      0.00000000	      0.00000000	     -0.00000000	     -0.00000000	      0.00000000	      0.00000000	     -0.00000000	      0.00000000	      0.50194578	      1.29022783	      0.00000000	      0.00000000	    -59.98271971	    118.15738452	    116.31374545	   -216.76185729	      0.00000000	      0.00000000	      1.00000000	      0.18781090	      1.00000000	      0.17315509	      0.99999997	      0.06274649	      0.01000000	      0.05299708	      0.00000000	      0.00000000
      0.14964582	      0.00000000	      0.00000000	     -0.00000000	     -0.00000000	      0.00000000	      0.00000000	     -0.00000000	      0.00000000	      0.50224928	      1.29157415	      0.00000000	      0.00000000	    -59.95492387	    118.29470027	    116.26274940	   -217.04849662	      0.00000000	      0.00000000	      1.00000000	      0.18777732	      1.00000000	      0.17313741	      0.99999997	      0.06273390	      0.01000000	      0.05301089	      0.00000000	      0.00000000
      0.14992666	      0.00000000	      0.00000000	     -0.00000000	     -0.00000000	      0.00000000	      0.00000000	     -0.00000000	      0.00000000	      0.50261222	      1.29318117	      0.00000000	      0.00000000	    -59.92167988	    118.45879420	    116.20174711	   -217.39100493	      0.00000000	      0.00000000	      1.00000000	      0.18773715	      1.00000000	      0.17311626	      0.99999997	      0.06271883	      0.01000000	      0.05302746	      0.00000000	      0.00000000
      0.15020749	      0.00000000	      0.00000000	     -0.00000000	     -0.00000000	      0.00000000	      0.00000000	     -0.00000000	      0.00000000	      0.50297562	      1.29478698	      0.00000000	      0.00000000	    -59.88838980	    118.62297315	    116.14064861	   -217.73377263	      0.00000000	      0.00000000	      1.00000000	      0.18769691	      1.00000000	      0.17309508	      0.99999998	      0.06270374	      0.01000000	      0.05304413	      0.00000000	      0.00000000
      0.15048309	      0.00000000	      0.00000000	     -0.00000000	     -0.00000000	      0.00000000	      0.00000000	     -0.00000000	      0.00000000	      0.50333267	      1.29636166	      0.00000000	      0.00000000	    -59.85567535	    118.78417104	    116.08059528	   -218.07029575	      0.00000000	      0.00000000	      1.00000000	      0.18765737	      1.00000000	      0.17307425	      0.99999998	      0.06268890	      0.01000000	      0.05306056	      0.00000000	      0.00000000
      0.15075868	      0.00000000	      0.00000000	     -0.00000000	     -0.00000000	      0.00000000	      0.00000000	     -0.00000000	      0.00000000	      0.50369016	      1.29793517	      0.00000000	      0.00000000	    -59.82291647	    118.94545169	    116.02044917	   -218.40705005	      0.00000000	      0.00000000	      1.00000000	      0.18761775	      1.00000000	      0.17305339	      0.99999998	      0.06267403	      0.01000000	      0.05307708	      0.00000000	      0.00000000
      0.15105365	      0.00000000	      0.00000000	     -0.00000000	     -0.00000000	      0.00000000	      0.00000000	     -0.00000000	      0.00000000	      0.50407326	      1.29961796	      0.00000000	      0.00000000	    -59.78780606	    119.11815599	    115.95597320	   -218.76764094	      0.00000000	      0.00000000	      1.00000000	      0.18757529	      1.00000000	      0.17303103	      0.99999998	      0.06265809	      0.01000000	      0.05309485	      0.00000000	      0.00000000
      0.15134862	      0.00000000	      0.00000000	     -0.00000000	     -0.00000000	      0.00000000	      0.00000000	     -0.00000000	      0.00000000	      0.50445685	      1.30129941	      0.00000000	      0.00000000	    -59.75264470	    119.29095797	    115.89139083	   -219.12851862	      0.00000000	      0.00000000	      1.00000000	      0.18753275	      1.00000000	      0.17300863	      0.99999998	      0.06264212	      0.01000000	      0.05311272	      0.00000000	      0.00000000
      0.15161573	      0.00000000	      0.00000000	     -0.00000000	     -0.00000000	      0.00000000	      0.00000000	     -0.00000000	      0.00000000	      0.50480465	      1.30282090	      0.00000000	      0.00000000	    -59.72075990	    119.44752191	    115.83281557	   -219.45546421	      0.00000000	      0.00000000	      1.00000000	      0.18749417	      1.00000000	      0.17298831	      0.99999998	      0.06262764	      0.01000000	      0.05312898	      0.00000000	      0.00000000
      0.15188284	      0.00000000	      0.00000000	     -0.00000000	     -0.00000000	      0.00000000	      0.00000000	     -0.00000000	      0.00000000	      0.50515285	      1.30434130	      0.00000000	      0.00000000	    -59.68883326	    119.60416661	    115.77415296	   -219.78262378	      0.00000000	      0.00000000	      1.00000000	      0.18745553	      1.00000000	      0.17296796	      0.99999998	      0.06261312	      0.01000000	      0.05314532	      0.00000000	      0.00000000
      0.15218404	      0.00000000	      0.00000000	     -0.00000000	     -0.00000000	      0.00000000	      0.00000000	     -0.00000000	      0.00000000	      0.50554598	      1.30605442	      0.00000000	      0.00000000	    -59.65278139	    119.78089957	    115.70789795	   -220.15172230	      0.00000000	      0.00000000	      1.00000000	      0.18741189	      1.00000000	      0.17294497	      0.99999998	      0.06259673	      0.01000000	      0.05316383	      0.00000000	      0.00000000
      0.15248525	      0.00000000	      0.00000000	     -0.00000000	     -0.00000000	      0.00000000	      0.00000000	     -0.00000000	      0.00000000	      0.50593962	      1.30776616	      0.00000000	      0.00000000	    -59.61667627	    119.95773926	    115.64153173	   -220.52113980	      0.00000000	      0.00000000	      1.00000000	      0.18736817	      1.00000000	      0.17292195	      0.99999998	      0.06258030	      0.01000000	      0.05318245	      0.00000000	      0.00000000
      0.15272606	      0.00000000	      0.00000000	     -0.00000000	     -0.00000000	      0.00000000	      0.00000000	     -0.00000000	      0.00000000	      0.50625472	      1.30913368	      0.00000000	      0.00000000	    -59.58777178	    120.09919636	    115.58839166	   -220.81661945	      0.00000000	      0.00000000	      1.00000000	      0.18733316	      1.00000000	      0.17290351	      0.99999998	      0.06256714	      0.01000000	      0.05319741	      0.00000000	      0.00000000
      0.15303640	      0.00000000	      0.00000000	     -0.00000000	     -0.00000000	      0.00000000	      0.00000000	     -0.00000000	      0.00000000	      0.50666126	      1.31089470	      0.00000000	      0.00000000	    -59.55047214	    120.28159085	    115.51980475	   -221.19760149	      0.00000000	      0.00000000	      1.00000000	      0.18728798	      1.00000000	      0.17287971	      0.99999998	      0.06255016	      0.01000000	      0.05321678	      0.00000000	      0.00000000
      0.15334674	      0.00000000	      0.00000000	     -0.00000000	     -0.00000000	      0.00000000	      0.00000000	     -0.00000000	      0.00000000	      0.50706836	      1.31265425	      0.00000000	      0.00000000	    -59.51311588	    120.46410397	    115.45109957	   -221.57897056	      0.00000000	      0.00000000	      1.00000000	      0.18724272	      1.00000000	      0.17285586	      0.99999998	      0.06253313	      0.01000000	      0.05323626	      0.00000000	      0.00000000
      0.15358948	      0.00000000	      0.00000000	     -0.00000000	     -0.00000000	      0.00000000	      0.00000000	     -0.00000000	      0.00000000	      0.50738716	      1.31402951	      0.00000000	      0.00000000	    -59.48385672	    120.60693921	    115.39727660	   -221.87735999	      0.00000000	      0.00000000	      1.00000000	      0.18720726	      1.00000000	      0.17283718	      0.99999998	      0.06251980	      0.01000000	      0.05325157	      0.00000000	      0.00000000
      0.15383222	      0.00000000	      0.00000000	     -0.00000000	     -0.00000000	      0.00000000	      0.00000000	     -0.00000000	      0.00000000	      0.50770630	      1.31540386	      0.00000000	      0.00000000	    -59.45456289	    120.74984713	    115.34338118	   -222.17595952	      0.00000000	      0.00000000	      1.00000000	      0.18717175	      1.00000000	      0.17281848	      0.99999998	      0.06250644	      0.01000000	      0.05326694	      0.00000000	      0.00000000
      0.15412411	      0.00000000	      0.00000000	     -0.00000000	     -0.00000000	      0.00000000	      0.00000000	     -0.00000000	      0.00000000	      0.50809050	      1.31705527	      0.00000000	      0.00000000	    -59.41929208	    120.92178114	    115.27847773	   -222.53518080	      0.00000000	      0.00000000	      1.00000000	      0.18712899	      1.00000000	      0.17279595	      0.99999998	      0.06249035	      0.01000000	      0.05328551	      0.00000000	      0.00000000
      0.15441600	      0.00000000	      0.00000000	     -0.00000000	     -0.00000000	      0.00000000	      0.00000000	     -0.00000000	      0.00000000	      0.50847517	      1.31870538	      0.00000000	      0.00000000	    -59.38397108	    121.09382254	    115.21346939	   -222.89471794	      0.00000000	      0.00000000	      1.00000000	      0.18708616	      1.00000000	      0.17277339	      0.99999998	      0.06247423	      0.01000000	      0.05330418	      0.00000000	      0.00000000
      0.15467148	      0.00000000	      0.00000000	     -0.00000000	     -0.00000000	      0.00000000	      0.00000000	     -0.00000000	      0.00000000	      0.50881225	      1.32014856	      0.00000000	      0.00000000	    -59.35301525	    121.24448516	    115.15648488	   -223.20954798	      0.00000000	      0.00000000	      1.00000000	      0.18704861	      1.00000000	      0.17275361	      0.99999998	      0.06246010	      0.01000000	      0.05332060	      0.00000000	      0.00000000
      0.15498057	      0.00000000	      0.00000000	     -0.00000000	     -0.00000000	      0.00000000	      0.00000000	     -0.00000000	      0.00000000	      0.50922057	      1.32189324	      0.00000000	      0.00000000	    -59.31551186	    121.42687228	    115.08743460	   -223.59067938	      0.00000000	      0.00000000	      1.00000000	      0.18700312	      1.00000000	      0.17272964	      0.99999998	      0.06244296	      0.01000000	      0.05334056	      0.00000000	      0.00000000
      0.15528965	      0.00000000	      0.00000000	     -0.00000000	     -0.00000000	      0.00000000	      0.00000000	     -0.00000000	      0.00000000	      0.50962942	      1.32363646	      0.00000000	      0.00000000	    -59.27795208	    121.60938280	    115.01826647	   -223.97216019	      0.00000000	      0.00000000	      1.00000000	      0.18695754	      1.00000000	      0.17270563	      0.99999998	      0.06242580	      0.01000000	      0.05336063	      0.00000000	      0.00000000
      0.15552763	      0.00000000	      0.00000000	     -0.00000000	     -0.00000000	      0.00000000	      0.00000000	     -0.00000000	      0.00000000	      0.50994457	      1.32497763	      0.00000000	      0.00000000	    -59.24899487	    121.74998530	    114.96493085	   -224.26601902	      0.00000000	      0.00000000	      1.00000000	      0.18692240	      1.00000000	      0.17268711	      0.99999998	      0.06241256	      0.01000000	      0.05337616	      0.00000000	      0.00000000
      0.15583802	      0.00000000	      0.00000000	     -0.00000000	     -0.00000000	      0.00000000	      0.00000000	     -0.00000000	      0.00000000	      0.51035610	      1.32672554	      0.00000000	      0.00000000	    -59.21117718	    121.93347292	    114.89526279	   -224.64948845	      0.00000000	      0.00000000	      1.00000000	      0.18687649	      1.00000000	      0.17266292	      0.99999998	      0.06239526	      0.01000000	      0.05339650	      0.00000000	      0.00000000
      0.15614840	      0.00000000	      0.00000000	     -0.00000000	     -0.00000000	      0.00000000	      0.00000000	     -0.00000000	      0.00000000	      0.51076816	      1.32847200	      0.00000000	      0.00000000	    -59.17330252	    122.11709113	    114.82547567	   -225.03337474	      0.00000000	      0.00000000	      1.00000000	      0.18683051	      1.00000000	      0.17263869	      0.99999998	      0.06237793	      0.01000000	      0.05341695	      0.00000000	      0.00000000
      0.15639158	      0.00000000	      0.00000000	     -0.00000000	     -0.00000000	      0.00000000	      0.00000000	     -0.00000000	      0.00000000	      0.51109138	      1.32983924	      0.00000000	      0.00000000	    -59.14358908	    122.26103310	    114.77071639	   -225.33422862	      0.00000000	      0.00000000	      1.00000000	      0.18679443	      1.00000000	      0.17261968	      0.99999998	      0.06236432	      0.01000000	      0.05343305	      0.00000000	      0.00000000
      0.15663475	      0.00000000	      0.00000000	     -0.00000000	     -0.00000000	      0.00000000	      0.00000000	     -0.00000000	      0.00000000	      0.51141493	      1.33120558	      0.00000000	      0.00000000	    -59.11384063	    122.40505517	    114.71588392	   -225.63530926	      0.00000000	      0.00000000	      1.00000000	      0.18675829	      1.00000000	      0.17260064	      0.99999998	      0.06235070	      0.01000000	      0.05344922	      0.00000000	      0.00000000
      0.15692563	      0.00000000	      0.00000000	     -0.00000000	     -0.00000000	      0.00000000	      0.00000000	     -0.00000000	      0.00000000	      0.51180238	      1.33283874	      0.00000000	      0.00000000	    -59.07821089	    122.57742823	    114.65019965	   -225.99562621	      0.00000000	      0.00000000	      1.00000000	      0.18671501	      1.00000000	      0.17257784	      0.99999998	      0.06233437	      0.01000000	      0.05346865	      0.00000000	      0.00000000
      0.15721650	      0.00000000	      0.00000000	     -0.00000000	     -0.00000000	      0.00000000	      0.00000000	     -0.00000000	      0.00000000	      0.51219031	      1.33447061	      0.00000000	      0.00000000	    -59.04253100	    122.74991785	    114.58441053	   -226.35627178	      0.00000000	      0.00000000	      1.00000000	      0.18667166	      1.00000000	      0.17255499	      0.99999998	      0.06231801	      0.01000000	      0.05348817	      0.00000000	      0.00000000
      0.15747886	      0.00000000	      0.00000000	     -0.00000000	     -0.00000000	      0.00000000	      0.00000000	     -0.00000000	      0.00000000	      0.51254061	      1.33594137	      0.00000000	      0.00000000	    -59.01030628	    122.90559123	    114.52498168	   -226.68172408	      0.00000000	      0.00000000	      1.00000000	      0.18663250	      1.00000000	      0.17253436	      0.99999998	      0.06230323	      0.01000000	      0.05350586	      0.00000000	      0.00000000
      0.15774122	      0.00000000	      0.00000000	     -0.00000000	     -0.00000000	      0.00000000	      0.00000000	     -0.00000000	      0.00000000	      0.51289130	      1.33741108	      0.00000000	      0.00000000	    -58.97804070	    123.06135934	    114.46546741	   -227.00740957	      0.00000000	      0.00000000	      1.00000000	      0.18659328	      1.00000000	      0.17251369	      0.99999998	      0.06228843	      0.01000000	      0.05352363	      0.00000000	      0.00000000
      0.15804199	      0.00000000	      0.00000000	     -0.00000000	     -0.00000000	      0.00000000	      0.00000000	     -0.00000000	      0.00000000	      0.51329380	      1.33909465	      0.00000000	      0.00000000	    -58.94100111	    123.24004603	    114.39713502	   -227.38098795	      0.00000000	      0.00000000	      1.00000000	      0.18654825	      1.00000000	      0.17248996	      0.99999998	      0.06227143	      0.01000000	      0.05354410	      0.00000000	      0.00000000
      0.15834275	      0.00000000	      0.00000000	     -0.00000000	     -0.00000000	      0.00000000	      0.00000000	     -0.00000000	      0.00000000	      0.51369681	      1.34077684	      0.00000000	      0.00000000	    -58.90390775	    123.41886159	    114.32869023	   -227.75492370	      0.00000000	      0.00000000	      1.00000000	      0.18650314	      1.00000000	      0.17246620	      0.99999998	      0.06225439	      0.01000000	      0.05356467	      0.00000000	      0.00000000
      0.15859233	      0.00000000	      0.00000000	     -0.00000000	     -0.00000000	      0.00000000	      0.00000000	     -0.00000000	      0.00000000	      0.51403161	      1.34217167	      0.00000000	      0.00000000	    -58.87308684	    123.56733617	    114.27180933	   -228.06537727	      0.00000000	      0.00000000	      1.00000000	      0.18646566	      1.00000000	      0.17244644	      0.99999998	      0.06224023	      0.01000000	      0.05358182	      0.00000000	      0.00000000
      0.15890103	      0.00000000	      0.00000000	     -0.00000000	     -0.00000000	      0.00000000	      0.00000000	     -0.00000000	      0.00000000	      0.51444621	      1.34389564	      0.00000000	      0.00000000	    -58.83491236	    123.75110837	    114.20134459	   -228.44962818	      0.00000000	      0.00000000	      1.00000000	      0.18641922	      1.00000000	      0.17242197	      0.99999998	      0.06222268	      0.01000000	      0.05360313	      0.00000000	      0.00000000
      0.15920974	      0.00000000	      0.00000000	     -0.00000000	     -0.00000000	      0.00000000	      0.00000000	     -0.00000000	      0.00000000	      0.51486135	      1.34561817	      0.00000000	      0.00000000	    -58.79668112	    123.93502048	    114.13076118	   -228.83427553	      0.00000000	      0.00000000	      1.00000000	      0.18637271	      1.00000000	      0.17239746	      0.99999998	      0.06220510	      0.01000000	      0.05362456	      0.00000000	      0.00000000
      0.15941143	      0.00000000	      0.00000000	     -0.00000000	     -0.00000000	      0.00000000	      0.00000000	     -0.00000000	      0.00000000	      0.51513286	      1.34674275	      0.00000000	      0.00000000	    -58.77167296	    124.05524673	    114.08458301	   -229.08569453	      0.00000000	      0.00000000	      1.00000000	      0.18634227	      1.00000000	      0.17238143	      0.99999998	      0.06219359	      0.01000000	      0.05363861	      0.00000000	      0.00000000
      0.15972347	      0.00000000	      0.00000000	     -0.00000000	     -0.00000000	      0.00000000	      0.00000000	     -0.00000000	      0.00000000	      0.51555337	      1.34848143	      0.00000000	      0.00000000	    -58.73293337	    124.24136850	    114.01303774	   -229.47485550	      0.00000000	      0.00000000	      1.00000000	      0.18629512	      1.00000000	      0.17235658	      0.99999998	      0.06217576	      0.01000000	      0.05366045	      0.00000000	      0.00000000
      0.16003551	      0.00000000	      0.00000000	     -0.00000000	     -0.00000000	      0.00000000	      0.00000000	     -0.00000000	      0.00000000	      0.51597442	      1.35021864	      0.00000000	      0.00000000	    -58.69413569	    124.42764245	    113.94137097	   -229.86454828	      0.00000000	      0.00000000	      1.00000000	      0.18624789	      1.00000000	      0.17233169	      0.99999998	      0.06215789	      0.01000000	      0.05368240	      0.00000000	      0.00000000
      0.16027909	      0.00000000	      0.00000000	     -0.00000000	     -0.00000000	      0.00000000	      0.00000000	     -0.00000000	      0.00000000	      0.51630346	      1.35157360	      0.00000000	      0.00000000	    -58.66381088	    124.57313289	    113.88534535	   -230.16876073	      0.00000000	      0.00000000	      1.00000000	      0.18621097	      1.00000000	      0.17231224	      0.99999998	      0.06214392	      0.01000000	      0.05369962	      0.00000000	      0.00000000
      0.16052266	      0.00000000	      0.00000000	     -0.00000000	     -0.00000000	      0.00000000	      0.00000000	     -0.00000000	      0.00000000	      0.51663283	      1.35292767	      0.00000000	     -0.00000000	    -58.63345063	    124.71871598	    113.82924560	   -230.47326878	      0.00000000	      0.00000000	      1.00000000	      0.18617400	      1.00000000	      0.17229276	      0.99999999	      0.06212993	      0.01000000	      0.05371690	      0.00000000	      0.00000000
      0.16080341	      0.00000000	      0.00000000	     -0.00000000	     -0.00000000	      0.00000000	      0.00000000	     -0.00000000	      0.00000000	      0.51701289	      1.35448727	      0.00000000	     -0.00000000	    -58.59841233	    124.88662664	    113.76449103	   -230.82443277	      0.00000000	      0.00000000	      1.00000000	      0.18613133	      1.00000000	      0.17227027	      0.99999999	      0.06211377	      0.01000000	      0.05373691	      0.00000000	      0.00000000
      0.16108416	      0.00000000	      0.00000000	     -0.00000000	     -0.00000000	      0.00000000	      0.00000000	     -0.00000000	      0.00000000	      0.51739338	      1.35604568	      0.00000000	      0.00000000	    -58.56332688	    125.05465833	    113.69963784	   -231.17591287	      0.00000000	      0.00000000	      1.00000000	      0.18608859	      1.00000000	      0.17224775	      0.99999999	      0.06209758	      0.01000000	      0.05375701	      0.00000000	      0.00000000
      0.16136814	      0.00000000	      0.00000000	     -0.00000000	     -0.00000000	      0.00000000	      0.00000000	     -0.00000000	      0.00000000	      0.51777869	      1.35762078	      0.00000000	      0.00000000	    -58.52778983	    125.22474152	    113.63393821	   -231.53164713	      0.00000000	      0.00000000	      1.00000000	      0.18604529	      1.00000000	      0.17222494	      0.99999999	      0.06208118	      0.01000000	      0.05377743	      0.00000000	      0.00000000
      0.16165212	      0.00000000	      0.00000000	     -0.00000000	     -0.00000000	      0.00000000	      0.00000000	     -0.00000000	      0.00000000	      0.51816445	      1.35919465	      0.00000000	      0.00000000	    -58.49220447	    125.39494976	    113.56813751	   -231.88769306	      0.00000000	      0.00000000	      1.00000000	      0.18600192	      1.00000000	      0.17220209	      0.99999999	      0.06206475	      0.01000000	      0.05379795	      0.00000000	      0.00000000
      0.16194399	      0.00000000	      0.00000000	     -0.00000000	     -0.00000000	      0.00000000	      0.00000000	     -0.00000000	      0.00000000	      0.51856140	      1.36081100	      0.00000000	     -0.00000000	    -58.45557922	    125.57001748	    113.50040175	   -232.25387017	      0.00000000	      0.00000000	      1.00000000	      0.18595728	      1.00000000	      0.17217857	      0.99999999	      0.06204783	      0.01000000	      0.05381914	      0.00000000	      0.00000000
      0.16223587	      0.00000000	      0.00000000	     -0.00000000	     -0.00000000	      0.00000000	      0.00000000	     -0.00000000	     -0.00000000	      0.51895882	      1.36242604	      0.00000000	     -0.00000000	    -58.41890285	    125.74521961	    113.43255907	   -232.62038403	      0.00000000	      0.00000000	      1.00000000	      0.18591257	      1.00000000	      0.17215501	      0.99999999	      0.06203088	      0.01000000	      0.05384043	      0.00000000	      0.00000000
      0.16252174	      0.00000000	      0.00000000	     -0.00000000	     -0.00000000	      0.00000000	      0.00000000	     -0.00000000	     -0.00000000	      0.51934853	      1.36400659	      0.00000000	     -0.00000000	    -58.38293117	    125.91694497	    113.36600789	   -232.97958937	      0.00000000	      0.00000000	      1.00000000	      0.18586871	      1.00000000	      0.17213190	      0.99999999	      0.06201425	      0.01000000	      0.05386138	      0.00000000	      0.00000000
      0.16280761	      0.00000000	      0.00000000	     -0.00000000	     -0.00000000	      0.00000000	      0.00000000	     -0.00000000	     -0.00000000	      0.51973869	      1.36558590	      0.00000000	     -0.00000000	    -58.34691039	    126.08880089	    113.29935398	   -233.33911278	      0.00000000	      0.00000000	      1.00000000	      0.18582478	      1.00000000	      0.17210876	      0.99999999	      0.06199758	      0.01000000	      0.05388243	      0.00000000	      0.00000000
      0.16310218	      0.00000000	      0.00000000	     -0.00000000	     -0.00000000	      0.00000000	      0.00000000	     -0.00000000	     -0.00000000	      0.52014118	      1.36721193	      0.00000000	     -0.00000000	    -58.30974279	    126.26601607	    113.23056557	   -233.70981355	      0.00000000	      0.00000000	      1.00000000	      0.18577945	      1.00000000	      0.17208488	      0.99999999	      0.06198038	      0.01000000	      0.05390422	      0.00000000	      0.00000000
      0.16339674	      0.00000000	      0.00000000	     -0.00000000	     -0.00000000	      0.00000000	      0.00000000	     -0.00000000	     -0.00000000	      0.52054416	      1.36883662	      0.00000000	     -0.00000000	    -58.27252298	    126.44337255	    113.16166791	   -234.08086542	      0.00000000	      0.00000000	      1.00000000	      0.18573404	      1.00000000	      0.17206095	      0.99999999	      0.06196314	      0.01000000	      0.05392611	      0.00000000	      0.00000000
      0.16368112	      0.00000000	      0.00000000	     -0.00000000	     -0.00000000	      0.00000000	      0.00000000	     -0.00000000	     -0.00000000	      0.52093364	      1.37040384	      0.00000000	     -0.00000000	    -58.23654133	    126.61472281	    113.09505029	   -234.43931460	      0.00000000	      0.00000000	      1.00000000	      0.18569014	      1.00000000	      0.17203783	      0.99999999	      0.06194647	      0.01000000	      0.05394734	      0.00000000	      0.00000000
      0.16396549	      0.00000000	      0.00000000	     -0.00000000	     -0.00000000	      0.00000000	      0.00000000	     -0.00000000	     -0.00000000	      0.52132357	      1.37196982	      0.00000000	     -0.00000000	    -58.20051094	    126.78620622	    113.02833069	   -234.79808309	      0.00000000	      0.00000000	      1.00000000	      0.18564617	      1.00000000	      0.17201466	      0.99999999	      0.06192977	      0.01000000	      0.05396867	      0.00000000	      0.00000000
      0.16426215	      0.00000000	      0.00000000	     -0.00000000	     -0.00000000	      0.00000000	      0.00000000	     -0.00000000	     -0.00000000	      0.52173082	      1.37360210	      0.00000000	     -0.00000000	    -58.16287274	    126.96523295	    112.95862131	   -235.17259796	      0.00000000	      0.00000000	      1.00000000	      0.18560023	      1.00000000	      0.17199046	      0.99999999	      0.06191232	      0.01000000	      0.05399102	      0.00000000	      0.00000000
      0.16455880	      0.00000000	      0.00000000	     -0.00000000	     -0.00000000	      0.00000000	      0.00000000	     -0.00000000	     -0.00000000	      0.52213854	      1.37523303	      0.00000000	     -0.00000000	    -58.12518140	    127.14440758	    112.88880077	   -235.54747907	      0.00000000	      0.00000000	      1.00000000	      0.18555422	      1.00000000	      0.17196622	      0.99999999	      0.06189483	      0.01000000	      0.05401348	      0.00000000	      0.00000000
      0.16484058	      0.00000000	      0.00000000	     -0.00000000	     -0.00000000	      0.00000000	      0.00000000	     -0.00000000	     -0.00000000	      0.52252627	      1.37678093	      0.00000000	     -0.00000000	    -58.08933089	    127.31473010	    112.82237844	   -235.90380015	      0.00000000	      0.00000000	      1.00000000	      0.18551044	      1.00000000	      0.17194317	      0.99999999	      0.06187819	      0.01000000	      0.05403491	      0.00000000	      0.00000000
      0.16512236	      0.00000000	      0.00000000	     -0.00000000	     -0.00000000	      0.00000000	      0.00000000	     -0.00000000	     -0.00000000	      0.52291444	      1.37832760	      0.00000000	     -0.00000000	    -58.05343237	    127.48518726	    112.75585565	   -236.26043919	      0.00000000	      0.00000000	      1.00000000	      0.18546660	      1.00000000	      0.17192008	      0.99999999	      0.06186152	      0.01000000	      0.05405644	      0.00000000	      0.00000000
      0.16542099	      0.00000000	      0.00000000	     -0.00000000	     -0.00000000	      0.00000000	      0.00000000	     -0.00000000	     -0.00000000	      0.52332629	      1.37996545	      0.00000000	     -0.00000000	    -58.01533437	    127.66598288	    112.68524452	   -236.63867232	      0.00000000	      0.00000000	      1.00000000	      0.18542007	      1.00000000	      0.17189557	      0.99999999	      0.06184382	      0.01000000	      0.05407936	      0.00000000	      0.00000000
      0.16571962	      0.00000000	      0.00000000	     -0.00000000	     -0.00000000	      0.00000000	      0.00000000	     -0.00000000	     -0.00000000	      0.52373864	      1.38160194	      0.00000000	     -0.00000000	    -57.97718235	    127.84693311	    112.61452038	   -237.01728781	      0.00000000	      0.00000000	      1.00000000	      0.18537346	      1.00000000	      0.17187102	      0.99999999	      0.06182608	      0.01000000	      0.05410238	      0.00000000	      0.00000000
      0.16599810	      0.00000000	      0.00000000	     -0.00000000	     -0.00000000	      0.00000000	      0.00000000	     -0.00000000	     -0.00000000	      0.52412360	      1.38312679	      0.00000000	     -0.00000000	    -57.94155536	    128.01581137	    112.54846536	   -237.37060286	      0.00000000	      0.00000000	      1.00000000	      0.18532993	      1.00000000	      0.17184810	      0.99999999	      0.06180952	      0.01000000	      0.05412395	      0.00000000	      0.00000000
      0.16627659	      0.00000000	      0.00000000	     -0.00000000	     -0.00000000	      0.00000000	      0.00000000	     -0.00000000	     -0.00000000	      0.52450900	      1.38465045	      0.00000000	     -0.00000000	    -57.90588131	    128.18482498	    112.48231191	   -237.72423280	      0.00000000	      0.00000000	      1.00000000	      0.18528633	      1.00000000	      0.17182514	      0.99999999	      0.06179292	      0.01000000	      0.05414562	      0.00000000	      0.00000000
      0.16657676	      0.00000000	      0.00000000	     -0.00000000	     -0.00000000	      0.00000000	      0.00000000	     -0.00000000	     -0.00000000	      0.52492487	      1.38629139	      0.00000000	     -0.00000000	    -57.86737723	    128.36714514	    112.41089793	   -238.10566652	      0.00000000	      0.00000000	      1.00000000	      0.18523927	      1.00000000	      0.17180036	      0.99999999	      0.06177499	      0.01000000	      0.05416907	      0.00000000	      0.00000000
      0.16687692	      0.00000000	      0.00000000	     -0.00000000	     -0.00000000	      0.00000000	      0.00000000	     -0.00000000	     -0.00000000	      0.52534123	      1.38793096	      0.00000000	     -0.00000000	    -57.82881839	    128.54962638	    112.33936939	   -238.48749830	      0.00000000	      0.00000000	      1.00000000	      0.18519213	      1.00000000	      0.17177554	      0.99999999	      0.06175704	      0.01000000	      0.05419264	      0.00000000	      0.00000000
      0.16715209	      0.00000000	      0.00000000	     -0.00000000	     -0.00000000	      0.00000000	      0.00000000	     -0.00000000	     -0.00000000	      0.52572335	      1.38943274	      0.00000000	     -0.00000000	    -57.79342296	    128.71704566	    112.27369771	   -238.83777010	      0.00000000	      0.00000000	      1.00000000	      0.18514885	      1.00000000	      0.17175275	      0.99999999	      0.06174054	      0.01000000	      0.05421434	      0.00000000	      0.00000000
      0.16742725	      0.00000000	      0.00000000	     -0.00000000	     -0.00000000	      0.00000000	      0.00000000	     -0.00000000	     -0.00000000	      0.52610588	      1.39093337	      0.00000000	     -0.00000000	    -57.75798144	    128.88460090	    112.20792960	   -239.18835398	      0.00000000	      0.00000000	      1.00000000	      0.18510551	      1.00000000	      0.17172993	      0.99999999	      0.06172402	      0.01000000	      0.05423613	      0.00000000	      0.00000000
      0.16772822	      0.00000000	      0.00000000	     -0.00000000	     -0.00000000	      0.00000000	      0.00000000	     -0.00000000	     -0.00000000	      0.52652475	      1.39257336	      0.00000000	     -0.00000000	    -57.71916386	    129.06801992	    112.13588411	   -239.57209144	      0.00000000	      0.00000000	      1.00000000	      0.18505803	      1.00000000	      0.17170493	      0.99999999	      0.06170592	      0.01000000	      0.05426007	      0.00000000	      0.00000000
      0.16802919	      0.00000000	      0.00000000	     -0.00000000	     -0.00000000	      0.00000000	      0.00000000	     -0.00000000	     -0.00000000	      0.52694411	      1.39421197	      0.00000000	     -0.00000000	    -57.68029106	    129.25160579	    112.06372306	   -239.95624047	      0.00000000	      0.00000000	      1.00000000	      0.18501048	      1.00000000	      0.17167990	      0.99999999	      0.06168778	      0.01000000	      0.05428412	      0.00000000	      0.00000000
      0.16830204	      0.00000000	      0.00000000	     -0.00000000	     -0.00000000	      0.00000000	      0.00000000	     -0.00000000	     -0.00000000	      0.52732473	      1.39569629	      0.00000000	     -0.00000000	    -57.64500202	    129.41818013	    111.99820342	   -240.30474740	      0.00000000	      0.00000000	      1.00000000	      0.18496730	      1.00000000	      0.17165717	      0.99999999	      0.06167130	      0.01000000	      0.05430603	      0.00000000	      0.00000000
      0.16857489	      0.00000000	      0.00000000	     -0.00000000	     -0.00000000	      0.00000000	      0.00000000	     -0.00000000	     -0.00000000	      0.52770575	      1.39717946	      0.00000000	     -0.00000000	    -57.60966751	    129.58489198	    111.93258865	   -240.65356666	      0.00000000	      0.00000000	      1.00000000	      0.18492406	      1.00000000	      0.17163441	      0.99999999	      0.06165480	      0.01000000	      0.05432802	      0.00000000	      0.00000000
      0.16887604	      0.00000000	      0.00000000	     -0.00000000	     -0.00000000	      0.00000000	      0.00000000	     -0.00000000	     -0.00000000	      0.52812675	      1.39881513	      0.00000000	     -0.00000000	    -57.57061545	    129.76905096	    111.86005809	   -241.03885108	      0.00000000	      0.00000000	      1.00000000	      0.18487627	      1.00000000	      0.17160926	      0.99999999	      0.06163655	      0.01000000	      0.05435240	      0.00000000	      0.00000000
      0.16917718	      0.00000000	      0.00000000	     -0.00000000	     -0.00000000	      0.00000000	      0.00000000	     -0.00000000	     -0.00000000	      0.52854825	      1.40044941	      0.00000000	     -0.00000000	    -57.53150790	    129.95338189	    111.78741146	   -241.42455773	      0.00000000	      0.00000000	      1.00000000	      0.18482840	      1.00000000	      0.17158406	      0.99999999	      0.06161827	      0.01000000	      0.05437690	      0.00000000	      0.00000000
      0.16944940	      0.00000000	      0.00000000	     -0.00000000	     -0.00000000	      0.00000000	      0.00000000	     -0.00000000	     -0.00000000	      0.52892967	      1.40192546	      0.00000000	     -0.00000000	    -57.49611003	    130.12014509	    111.72164473	   -241.77345669	      0.00000000	      0.00000000	      1.00000000	      0.18478506	      1.00000000	      0.17156126	      0.99999999	      0.06160171	      0.01000000	      0.05439913	      0.00000000	      0.00000000
      0.16972161	      0.00000000	      0.00000000	     -0.00000000	     -0.00000000	      0.00000000	      0.00000000	     -0.00000000	     -0.00000000	      0.52931150	      1.40340037	      0.00000000	     -0.00000000	    -57.46066674	    130.28704906	    111.65578299	   -242.12267296	      0.00000000	      0.00000000	      1.00000000	      0.18474166	      1.00000000	      0.17153842	      0.99999999	      0.06158513	      0.01000000	      0.05442146	      0.00000000	      0.00000000
      0.17002270	      0.00000000	      0.00000000	     -0.00000000	     -0.00000000	      0.00000000	      0.00000000	     -0.00000000	     -0.00000000	      0.52973429	      1.40503040	      0.00000000	     -0.00000000	    -57.42141072	    130.47181896	    111.58282393	   -242.50922874	      0.00000000	      0.00000000	      1.00000000	      0.18469358	      1.00000000	      0.17151312	      0.99999999	      0.06156675	      0.01000000	      0.05444627	      0.00000000	      0.00000000
      0.17032379	      0.00000000	      0.00000000	     -0.00000000	     -0.00000000	      0.00000000	      0.00000000	     -0.00000000	     -0.00000000	      0.53015758	      1.40665904	      0.00000000	     -0.00000000	    -57.38209904	    130.65676560	    111.50974842	   -242.89621526	      0.00000000	      0.00000000	      1.00000000	      0.18464542	      1.00000000	      0.17148779	      0.99999999	      0.06154833	      0.01000000	      0.05447118	      0.00000000	      0.00000000
      0.17059688	      0.00000000	      0.00000000	     -0.00000000	     -0.00000000	      0.00000000	      0.00000000	     -0.00000000	     -0.00000000	      0.53054192	      1.40813497	      0.00000000	     -0.00000000	    -57.34639602	    130.82465585	    111.44336970	   -243.24746325	      0.00000000	      0.00000000	      1.00000000	      0.18460168	      1.00000000	      0.17146478	      0.99999999	      0.06153160	      0.01000000	      0.05449388	      0.00000000	      0.00000000
      0.17086996	      0.00000000	      0.00000000	     -0.00000000	     -0.00000000	      0.00000000	      0.00000000	     -0.00000000	     -0.00000000	      0.53092666	      1.40960975	      0.00000000	     -0.00000000	    -57.31064713	    130.99269178	    111.37689502	   -243.59903782	      0.00000000	      0.00000000	      1.00000000	      0.18455788	      1.00000000	      0.17144174	      0.99999999	      0.06151484	      0.01000000	      0.05451667	      0.00000000	      0.00000000
      0.17117099	      0.00000000	      0.00000000	     -0.00000000	     -0.00000000	      0.00000000	      0.00000000	     -0.00000000	     -0.00000000	      0.53135123	      1.41123410	      0.00000000	     -0.00000000	    -57.27118690	    131.17808829	    111.30350677	   -243.98689211	      0.00000000	      0.00000000	      1.00000000	      0.18450952	      1.00000000	      0.17141630	      0.99999999	      0.06149633	      0.01000000	      0.05454190	      0.00000000	      0.00000000
      0.17147201	      0.00000000	      0.00000000	     -0.00000000	     -0.00000000	      0.00000000	      0.00000000	     -0.00000000	     -0.00000000	      0.53177629	      1.41285706	      0.00000000	     -0.00000000	    -57.23167084	    131.36366636	    111.23000172	   -244.37518456	      0.00000000	      0.00000000	      1.00000000	      0.18446108	      1.00000000	      0.17139083	      0.99999999	      0.06147779	      0.01000000	      0.05456725	      0.00000000	      0.00000000
      0.17174688	      0.00000000	      0.00000000	     -0.00000000	     -0.00000000	      0.00000000	      0.00000000	     -0.00000000	     -0.00000000	      0.53216484	      1.41433775	      0.00000000	     -0.00000000	    -57.19554018	    131.53326976	    111.16278260	   -244.73000199	      0.00000000	      0.00000000	      1.00000000	      0.18441679	      1.00000000	      0.17136753	      0.99999999	      0.06146082	      0.01000000	      0.05459049	      0.00000000	      0.00000000
      0.17202174	      0.00000000	      0.00000000	     -0.00000000	     -0.00000000	      0.00000000	      0.00000000	     -0.00000000	     -0.00000000	      0.53255380	      1.41581727	      0.00000000	     -0.00000000	    -57.15936287	    131.70302492	    111.09546592	   -245.08515808	      0.00000000	      0.00000000	      1.00000000	      0.18437243	      1.00000000	      0.17134421	      0.99999999	      0.06144383	      0.01000000	      0.05461382	      0.00000000	      0.00000000
      0.17232273	      0.00000000	      0.00000000	     -0.00000000	     -0.00000000	      0.00000000	      0.00000000	     -0.00000000	     -0.00000000	      0.53298019	      1.41743605	      0.00000000	     -0.00000000	    -57.11969401	    131.88908316	    111.02163996	   -245.47437843	      0.00000000	      0.00000000	      1.00000000	      0.18432378	      1.00000000	      0.17131863	      0.99999999	      0.06142519	      0.01000000	      0.05463948	      0.00000000	      0.00000000
      0.17262372	      0.00000000	      0.00000000	     -0.00000000	     -0.00000000	      0.00000000	      0.00000000	     -0.00000000	     -0.00000000	      0.53340706	      1.41905344	      0.00000000	     -0.00000000	    -57.07996912	    132.07532782	    110.94769679	   -245.86404385	      0.00000000	      0.00000000	      1.00000000	      0.18427506	      1.00000000	      0.17129302	      0.99999999	      0.06140651	      0.01000000	      0.05466526	      0.00000000	      0.00000000
      0.17290080	      0.00000000	      0.00000000	     -0.00000000	     -0.00000000	      0.00000000	      0.00000000	     -0.00000000	     -0.00000000	      0.53380046	      1.42054112	      0.00000000	     -0.00000000	    -57.04334974	    132.24693987	    110.87952270	   -246.22304295	      0.00000000	      0.00000000	      1.00000000	      0.18423014	      1.00000000	      0.17126940	      0.99999999	      0.06138928	      0.01000000	      0.05468909	      0.00000000	      0.00000000
      0.17317788	      0.00000000	      0.00000000	     -0.00000000	     -0.00000000	      0.00000000	      0.00000000	     -0.00000000	     -0.00000000	      0.53419427	      1.42202762	      0.00000000	     -0.00000000	    -57.00668278	    132.41871044	    110.81124909	   -246.58239442	      0.00000000	      0.00000000	      1.00000000	      0.18418515	      1.00000000	      0.17124576	      0.99999999	      0.06137202	      0.01000000	      0.05471302	      0.00000000	      0.00000000
      0.17347881	      0.00000000	      0.00000000	     -0.00000000	     -0.00000000	      0.00000000	      0.00000000	     -0.00000000	     -0.00000000	      0.53462245	      1.42364074	      0.00000000	     -0.00000000	    -56.96680539	    132.60544429	    110.73698527	   -246.97300382	      0.00000000	      0.00000000	      1.00000000	      0.18413622	      1.00000000	      0.17122004	      0.99999999	      0.06135325	      0.01000000	      0.05473912	      0.00000000	      0.00000000
      0.17377975	      0.00000000	      0.00000000	     -0.00000000	     -0.00000000	      0.00000000	      0.00000000	     -0.00000000	     -0.00000000	      0.53505111	      1.42525246	      0.00000000	     -0.00000000	    -56.92687177	    132.79236950	    110.66260384	   -247.36406499	      0.00000000	      0.00000000	      1.00000000	      0.18408720	      1.00000000	      0.17119429	      0.99999999	      0.06133443	      0.01000000	      0.05476533	      0.00000000	      0.00000000
      0.17405921	      0.00000000	      0.00000000	     -0.00000000	     -0.00000000	      0.00000000	      0.00000000	     -0.00000000	     -0.00000000	      0.53544962	      1.42674790	      0.00000000	     -0.00000000	    -56.88973736	    132.96612216	    110.59342473	   -247.72751571	      0.00000000	      0.00000000	      1.00000000	      0.18404162	      1.00000000	      0.17117034	      0.99999999	      0.06131693	      0.01000000	      0.05478978	      0.00000000	      0.00000000
      0.17433867	      0.00000000	      0.00000000	     -0.00000000	     -0.00000000	      0.00000000	      0.00000000	     -0.00000000	     -0.00000000	      0.53584855	      1.42824214	      0.00000000	     -0.00000000	    -56.85255436	    133.14004057	    110.52414399	   -248.09133349	      0.00000000	      0.00000000	      1.00000000	      0.18399597	      1.00000000	      0.17114635	      0.99999999	      0.06129940	      0.01000000	      0.05481432	      0.00000000	      0.00000000
      0.17463951	      0.00000000	      0.00000000	     -0.00000000	     -0.00000000	      0.00000000	      0.00000000	     -0.00000000	     -0.00000000	      0.53627847	      1.42984935	      0.00000000	     -0.00000000	    -56.81247229	    133.32744673	    110.44944914	   -248.48331891	      0.00000000	      0.00000000	      1.00000000	      0.18394675	      1.00000000	      0.17112050	      0.99999999	      0.06128049	      0.01000000	      0.05484086	      0.00000000	      0.00000000
      0.17494035	      0.00000000	      0.00000000	     -0.00000000	     -0.00000000	      0.00000000	      0.00000000	     -0.00000000	     -0.00000000	      0.53670886	      1.43145515	      0.00000000	     -0.00000000	    -56.77233380	    133.51504922	    110.37463631	   -248.87576270	      0.00000000	      0.00000000	      1.00000000	      0.18389746	      1.00000000	      0.17109461	      0.99999999	      0.06126154	      0.01000000	      0.05486750	      0.00000000	      0.00000000
      0.17522221	      0.00000000	      0.00000000	     -0.00000000	     -0.00000000	      0.00000000	      0.00000000	     -0.00000000	     -0.00000000	      0.53711255	      1.43295839	      0.00000000	     -0.00000000	    -56.73467576	    133.69099195	    110.30443502	   -249.24376217	      0.00000000	      0.00000000	      1.00000000	      0.18385120	      1.00000000	      0.17107031	      0.99999999	      0.06124376	      0.01000000	      0.05489258	      0.00000000	      0.00000000
      0.17550408	      0.00000000	      0.00000000	     -0.00000000	     -0.00000000	      0.00000000	      0.00000000	     -0.00000000	     -0.00000000	      0.53751667	      1.43446041	      0.00000000	     -0.00000000	    -56.69696810	    133.86710794	    110.23412995	   -249.61214405	      0.00000000	      0.00000000	      1.00000000	      0.18380488	      1.00000000	      0.17104599	      0.99999999	      0.06122594	      0.01000000	      0.05491776	      0.00000000	      0.00000000
      0.17580477	      0.00000000	      0.00000000	     -0.00000000	     -0.00000000	      0.00000000	      0.00000000	     -0.00000000	     -0.00000000	      0.53794824	      1.43606139	      0.00000000	     -0.00000000	    -56.65668688	    134.05517574	    110.15901411	   -250.00547694	      0.00000000	      0.00000000	      1.00000000	      0.18375538	      1.00000000	      0.17102000	      0.99999999	      0.06120690	      0.01000000	      0.05494473	      0.00000000	      0.00000000
      0.17610547	      0.00000000	      0.00000000	     -0.00000000	     -0.00000000	      0.00000000	      0.00000000	     -0.00000000	     -0.00000000	      0.53838029	      1.43766097	      0.00000000	     -0.00000000	    -56.61634909	    134.24344486	    110.08377993	   -250.39927481	      0.00000000	      0.00000000	      1.00000000	      0.18370581	      1.00000000	      0.17099398	      0.99999999	      0.06118782	      0.01000000	      0.05497181	      0.00000000	      0.00000000
      0.17638969	      0.00000000	      0.00000000	     -0.00000000	     -0.00000000	      0.00000000	      0.00000000	     -0.00000000	     -0.00000000	      0.53878913	      1.43917165	      0.00000000	     -0.00000000	    -56.57816851	    134.42158255	    110.01255739	   -250.77182687	      0.00000000	      0.00000000	      1.00000000	      0.18365888	      1.00000000	      0.17096935	      0.99999999	      0.06116975	      0.01000000	      0.05499752	      0.00000000	      0.00000000
      0.17667392	      0.00000000	      0.00000000	     -0.00000000	     -0.00000000	      0.00000000	      0.00000000	     -0.00000000	     -0.00000000	      0.53919839	      1.44068108	      0.00000000	     -0.00000000	    -56.53993728	    134.59990126	    109.94122891	   -251.14477715	      0.00000000	      0.00000000	      1.00000000	      0.18361188	      1.00000000	      0.17094468	      0.99999999	      0.06115166	      0.01000000	      0.05502334	      0.00000000	      0.00000000
      0.17697441	      0.00000000	      0.00000000	     -0.00000000	     -0.00000000	      0.00000000	      0.00000000	     -0.00000000	     -0.00000000	      0.53963154	      1.44227553	      0.00000000	     -0.00000000	    -56.49946263	    134.78861987	    109.86570243	   -251.53942867	      0.00000000	      0.00000000	      1.00000000	      0.18356212	      1.00000000	      0.17091857	      0.99999999	      0.06113249	      0.01000000	      0.05505074	      0.00000000	      0.00000000
      0.17727490	      0.00000000	      0.00000000	     -0.00000000	     -0.00000000	      0.00000000	      0.00000000	     -0.00000000	     -0.00000000	      0.54006517	      1.44386858	      0.00000000	     -0.00000000	    -56.45893125	    134.97754481	    109.79005729	   -251.93455181	      0.00000000	      0.00000000	      1.00000000	      0.18351228	      1.00000000	      0.17089242	      0.99999999	      0.06111328	      0.01000000	      0.05507827	      0.00000000	      0.00000000
      0.17756139	      0.00000000	      0.00000000	     -0.00000000	     -0.00000000	      0.00000000	      0.00000000	     -0.00000000	     -0.00000000	      0.54047905	      1.44538609	      0.00000000	     -0.00000000	    -56.42023577	    135.15785288	    109.71782666	   -252.31159848	      0.00000000	      0.00000000	      1.00000000	      0.18346468	      1.00000000	      0.17086745	      0.99999999	      0.06109493	      0.01000000	      0.05510462	      0.00000000	      0.00000000
      0.17784788	      0.00000000	      0.00000000	     -0.00000000	     -0.00000000	      0.00000000	      0.00000000	     -0.00000000	     -0.00000000	      0.54089335	      1.44690232	      0.00000000	     -0.00000000	    -56.38148860	    135.33834988	    109.64548795	   -252.68905950	      0.00000000	      0.00000000	      1.00000000	      0.18341702	      1.00000000	      0.17084245	      0.99999999	      0.06107656	      0.01000000	      0.05513108	      0.00000000	      0.00000000
      0.17814813	      0.00000000	      0.00000000	     -0.00000000	     -0.00000000	      0.00000000	      0.00000000	     -0.00000000	     -0.00000000	      0.54132802	      1.44848998	      0.00000000	     -0.00000000	    -56.34082524	    135.52771372	    109.56955935	   -253.08501184	      0.00000000	      0.00000000	      1.00000000	      0.18336699	      1.00000000	      0.17081622	      0.99999999	      0.06105726	      0.01000000	      0.05515892	      0.00000000	      0.00000000
      0.17844837	      0.00000000	      0.00000000	     -0.00000000	     -0.00000000	      0.00000000	      0.00000000	     -0.00000000	     -0.00000000	      0.54176316	      1.45007625	      0.00000000	     -0.00000000	    -56.30010498	    135.71728895	    109.49351181	   -253.48144257	      0.00000000	      0.00000000	      1.00000000	      0.18331688	      1.00000000	      0.17078994	      0.99999999	      0.06103792	      0.01000000	      0.05518688	      0.00000000	      0.00000000
      0.17873700	      0.00000000	      0.00000000	     -0.00000000	     -0.00000000	      0.00000000	      0.00000000	     -0.00000000	     -0.00000000	      0.54218190	      1.45159977	      0.00000000	     -0.00000000	    -56.26090760	    135.89971886	    109.42029632	   -253.86287576	      0.00000000	      0.00000000	      1.00000000	      0.18326864	      1.00000000	      0.17076465	      0.99999999	      0.06101930	      0.01000000	      0.05521387	      0.00000000	      0.00000000
      0.17902562	      0.00000000	      0.00000000	     -0.00000000	     -0.00000000	      0.00000000	      0.00000000	     -0.00000000	     -0.00000000	      0.54260109	      1.45312201	      0.00000000	     -0.00000000	    -56.22165754	    136.08234574	    109.34697068	   -254.24473959	      0.00000000	      0.00000000	      1.00000000	      0.18322033	      1.00000000	      0.17073933	      0.99999999	      0.06100065	      0.01000000	      0.05524097	      0.00000000	      0.00000000
      0.17932559	      0.00000000	      0.00000000	     -0.00000000	     -0.00000000	      0.00000000	      0.00000000	     -0.00000000	     -0.00000000	      0.54303722	      1.45470272	      0.00000000	     -0.00000000	    -56.18080808	    136.27235947	    109.27064467	   -254.64199640	      0.00000000	      0.00000000	      1.00000000	      0.18317004	      1.00000000	      0.17071297	      0.99999999	      0.06098123	      0.01000000	      0.05526925	      0.00000000	      0.00000000
      0.17962556	      0.00000000	      0.00000000	     -0.00000000	     -0.00000000	      0.00000000	      0.00000000	     -0.00000000	     -0.00000000	      0.54347383	      1.45628203	      0.00000000	     -0.00000000	    -56.13990160	    136.46258972	    109.19419942	   -255.03973860	      0.00000000	      0.00000000	      1.00000000	      0.18311967	      1.00000000	      0.17068658	      0.99999999	      0.06096177	      0.01000000	      0.05529765	      0.00000000	      0.00000000
      0.17991615	      0.00000000	      0.00000000	     -0.00000000	     -0.00000000	      0.00000000	      0.00000000	     -0.00000000	     -0.00000000	      0.54389723	      1.45781060	      0.00000000	     -0.00000000	    -56.10022014	    136.64707168	    109.12003139	   -255.42540576	      0.00000000	      0.00000000	      1.00000000	      0.18307080	      1.00000000	      0.17066097	      0.99999999	      0.06094288	      0.01000000	      0.05532527	      0.00000000	      0.00000000
      0.18020674	      0.00000000	      0.00000000	     -0.00000000	     -0.00000000	      0.00000000	      0.00000000	     -0.00000000	     -0.00000000	      0.54432108	      1.45933787	      0.00000000	     -0.00000000	    -56.06048504	    136.83175870	    109.04575123	   -255.81151988	      0.00000000	      0.00000000	      1.00000000	      0.18302186	      1.00000000	      0.17063534	      0.99999999	      0.06092396	      0.01000000	      0.05535301	      0.00000000	      0.00000000
      0.18050644	      0.00000000	      0.00000000	     -0.00000000	     -0.00000000	      0.00000000	      0.00000000	     -0.00000000	     -0.00000000	      0.54475867	      1.46091158	      0.00000000	     -0.00000000	    -56.01944902	    137.02244198	    108.96902671	   -256.21011621	      0.00000000	      0.00000000	      1.00000000	      0.18297131	      1.00000000	      0.17060886	      0.99999999	      0.06090441	      0.01000000	      0.05538173	      0.00000000	      0.00000000
      0.18080613	      0.00000000	      0.00000000	     -0.00000000	     -0.00000000	      0.00000000	      0.00000000	     -0.00000000	     -0.00000000	      0.54519673	      1.46248390	      0.00000000	     -0.00000000	    -55.97835583	    137.21334701	    108.89218266	   -256.60920528	      0.00000000	      0.00000000	      1.00000000	      0.18292067	      1.00000000	      0.17058235	      0.99999999	      0.06088482	      0.01000000	      0.05541057	      0.00000000	      0.00000000
      0.18109849	      0.00000000	      0.00000000	     -0.00000000	     -0.00000000	      0.00000000	      0.00000000	     -0.00000000	     -0.00000000	      0.54562453	      1.46401642	      0.00000000	     -0.00000000	    -55.93821226	    137.39979315	    108.81710226	   -256.99891608	      0.00000000	      0.00000000	      1.00000000	      0.18287120	      1.00000000	      0.17055645	      0.99999999	      0.06086567	      0.01000000	      0.05543883	      0.00000000	      0.00000000
      0.18139086	      0.00000000	      0.00000000	     -0.00000000	     -0.00000000	      0.00000000	      0.00000000	     -0.00000000	     -0.00000000	      0.54605278	      1.46554761	      0.00000000	     -0.00000000	    -55.89801416	    137.58645244	    108.74190786	   -257.38909006	      0.00000000	      0.00000000	      1.00000000	      0.18282166	      1.00000000	      0.17053052	      0.99999999	      0.06084649	      0.01000000	      0.05546720	      0.00000000	      0.00000000
      0.18169029	      0.00000000	      0.00000000	     -0.00000000	     -0.00000000	      0.00000000	      0.00000000	     -0.00000000	     -0.00000000	      0.54649185	      1.46711444	      0.00000000	     -0.00000000	    -55.85678717	    137.77784366	    108.66477641	   -257.78910014	      0.00000000	      0.00000000	      1.00000000	      0.18277084	      1.00000000	      0.17050392	      0.99999999	      0.06082681	      0.01000000	      0.05549637	      0.00000000	      0.00000000
      0.18198973	      0.00000000	      0.00000000	     -0.00000000	     -0.00000000	      0.00000000	      0.00000000	     -0.00000000	     -0.00000000	      0.54693140	      1.46867988	      0.00000000	     -0.00000000	    -55.81550284	    137.96946200	    108.58752511	   -258.18961083	      0.00000000	      0.00000000	      1.00000000	      0.18271994	      1.00000000	      0.17047729	      0.99999999	      0.06080709	      0.01000000	      0.05552566	      0.00000000	      0.00000000
      0.18228366	      0.00000000	      0.00000000	     -0.00000000	     -0.00000000	      0.00000000	      0.00000000	     -0.00000000	     -0.00000000	      0.54736331	      1.47021515	      0.00000000	     -0.00000000	    -55.77492215	    138.15777170	    108.51157824	   -258.58314839	      0.00000000	      0.00000000	      1.00000000	      0.18266989	      1.00000000	      0.17045111	      0.99999999	      0.06078770	      0.01000000	      0.05555453	      0.00000000	      0.00000000
      0.18257758	      0.00000000	      0.00000000	     -0.00000000	     -0.00000000	      0.00000000	      0.00000000	     -0.00000000	     -0.00000000	      0.54779567	      1.47174908	      0.00000000	     -0.00000000	    -55.73428608	    138.34630260	    108.43551562	   -258.97716511	      0.00000000	      0.00000000	      1.00000000	      0.18261978	      1.00000000	      0.17042489	      1.00000000	      0.06076827	      0.01000000	      0.05558352	      0.00000000	      0.00000000
      0.18287682	      0.00000000	      0.00000000	     -0.00000000	     -0.00000000	      0.00000000	      0.00000000	     -0.00000000	     -0.00000000	      0.54823630	      1.47330931	      0.00000000	     -0.00000000	    -55.69285944	    138.53846043	    108.35796082	   -259.37870565	      0.00000000	      0.00000000	      1.00000000	      0.18256868	      1.00000000	      0.17039817	      1.00000000	      0.06074846	      0.01000000	      0.05561315	      0.00000000	      0.00000000
      0.18317605	      0.00000000	      0.00000000	     -0.00000000	     -0.00000000	      0.00000000	      0.00000000	     -0.00000000	     -0.00000000	      0.54867740	      1.47486814	      0.00000000	     -0.00000000	    -55.65137527	    138.73085098	    108.28028579	   -259.78075530	      0.00000000	      0.00000000	      1.00000000	      0.18251749	      1.00000000	      0.17037141	      1.00000000	      0.06072861	      0.01000000	      0.05564291	      0.00000000	      0.00000000
      0.18347133	      0.00000000	      0.00000000	     -0.00000000	     -0.00000000	      0.00000000	      0.00000000	     -0.00000000	     -0.00000000	      0.54911311	      1.47640496	      0.00000000	     -0.00000000	    -55.61038372	    138.92091876	    108.20352087	   -260.17789269	      0.00000000	      0.00000000	      1.00000000	      0.18246691	      1.00000000	      0.17034498	      1.00000000	      0.06070898	      0.01000000	      0.05567239	      0.00000000	      0.00000000
      0.18376660	      0.00000000	      0.00000000	     -0.00000000	     -0.00000000	      0.00000000	      0.00000000	     -0.00000000	     -0.00000000	      0.54954928	      1.47794042	      0.00000000	     -0.00000000	    -55.56933601	    139.11121572	    108.12663862	   -260.57552490	      0.00000000	      0.00000000	      1.00000000	      0.18241625	      1.00000000	      0.17031850	      1.00000000	      0.06068932	      0.01000000	      0.05570198	      0.00000000	      0.00000000
      0.18406187	      0.00000000	      0.00000000	     -0.00000000	     -0.00000000	      0.00000000	      0.00000000	     -0.00000000	     -0.00000000	      0.54998590	      1.47947451	      0.00000000	     -0.00000000	    -55.52823209	    139.30173827	    108.04963890	   -260.97357557	      0.00000000	      0.00000000	      1.00000000	      0.18236552	      1.00000000	      0.17029199	      1.00000000	      0.06066962	      0.01000000	      0.05573170	      0.00000000	      0.00000000
      0.18435714	      0.00000000	      0.00000000	     -0.00000000	     -0.00000000	      0.00000000	      0.00000000	     -0.00000000	     -0.00000000	      0.55042298	      1.48100725	      0.00000000	     -0.00000000	    -55.48707187	    139.49249271	    107.97252157	   -261.37212224	      0.00000000	      0.00000000	      1.00000000	      0.18231470	      1.00000000	      0.17026545	      1.00000000	      0.06064988	      0.01000000	      0.05576154	      0.00000000	      0.00000000
      0.18465242	      0.00000000	      0.00000000	     -0.00000000	     -0.00000000	      0.00000000	      0.00000000	     -0.00000000	     -0.00000000	      0.55086051	      1.48253861	      0.00000000	     -0.00000000	    -55.44585529	    139.68347601	    107.89528650	   -261.77109721	      0.00000000	      0.00000000	      1.00000000	      0.18226381	      1.00000000	      0.17023887	      1.00000000	      0.06063011	      0.01000000	      0.05579150	      0.00000000	      0.00000000
      0.18494769	      0.00000000	      0.00000000	     -0.00000000	     -0.00000000	      0.00000000	      0.00000000	     -0.00000000	     -0.00000000	      0.55129849	      1.48406861	      0.00000000	     -0.00000000	    -55.40458229	    139.87469397	    107.81793355	   -262.17056962	      0.00000000	      0.00000000	      1.00000000	      0.18221284	      1.00000000	      0.17021226	      1.00000000	      0.06061030	      0.01000000	      0.05582157	      0.00000000	      0.00000000
      0.18524296	      0.00000000	      0.00000000	     -0.00000000	     -0.00000000	      0.00000000	      0.00000000	     -0.00000000	     -0.00000000	      0.55173692	      1.48559725	      0.00000000	     -0.00000000	    -55.36325279	    140.06614408	    107.74046258	   -262.57048009	      0.00000000	      0.00000000	      1.00000000	      0.18216179	      1.00000000	      0.17018561	      1.00000000	      0.06059045	      0.01000000	      0.05585177	      0.00000000	      0.00000000
      0.18553824	      0.00000000	      0.00000000	     -0.00000000	     -0.00000000	      0.00000000	      0.00000000	     -0.00000000	     -0.00000000	      0.55217580	      1.48712452	      0.00000000	     -0.00000000	    -55.32186672	    140.25783165	    107.66287346	   -262.97088973	      0.00000000	      0.00000000	      1.00000000	      0.18211067	      1.00000000	      0.17015892	      1.00000000	      0.06057057	      0.01000000	      0.05588209	      0.00000000	      0.00000000
      0.18583351	      0.00000000	      0.00000000	     -0.00000000	     -0.00000000	      0.00000000	      0.00000000	     -0.00000000	     -0.00000000	      0.55261513	      1.48865042	      0.00000000	     -0.00000000	    -55.28042402	    140.44975469	    107.58516603	   -263.37174703	      0.00000000	      0.00000000	      1.00000000	      0.18205946	      1.00000000	      0.17013220	      1.00000000	      0.06055064	      0.01000000	      0.05591253	      0.00000000	      0.00000000
      0.18612878	      0.00000000	      0.00000000	     -0.00000000	     -0.00000000	      0.00000000	      0.00000000	     -0.00000000	     -0.00000000	      0.55305492	      1.49017496	      0.00000000	     -0.00000000	    -55.23892462	    140.64191808	    107.50734018	   -263.77310559	      0.00000000	      0.00000000	      1.00000000	      0.18200818	      1.00000000	      0.17010545	      1.00000000	      0.06053069	      0.01000000	      0.05594310	      0.00000000	      0.00000000
      0.18642406	      0.00000000	      0.00000000	     -0.00000000	     -0.00000000	      0.00000000	      0.00000000	     -0.00000000	     -0.00000000	      0.55349515	      1.49169814	      0.00000000	     -0.00000000	    -55.19736844	    140.83432028	    107.42939574	   -264.17492124	      0.00000000	      0.00000000	      1.00000000	      0.18195682	      1.00000000	      0.17007866	      1.00000000	      0.06051069	      0.01000000	      0.05597378	      0.00000000	      0.00000000
      0.18671933	      0.00000000	      0.00000000	     -0.00000000	     -0.00000000	      0.00000000	      0.00000000	     -0.00000000	     -0.00000000	      0.55393583	      1.49321995	      0.00000000	     -0.00000000	    -55.15575541	    141.02696577	    107.35133258	   -264.57724062	      0.00000000	      0.00000000	      1.00000000	      0.18190537	      1.00000000	      0.17005184	      1.00000000	      0.06049066	      0.01000000	      0.05600459	      0.00000000	      0.00000000
      0.18701460	      0.00000000	      0.00000000	     -0.00000000	     -0.00000000	      0.00000000	      0.00000000	     -0.00000000	     -0.00000000	      0.55437697	      1.49474039	      0.00000000	     -0.00000000	    -55.11408547	    141.21985345	    107.27315056	   -264.98002631	      0.00000000	      0.00000000	      1.00000000	      0.18185385	      1.00000000	      0.17002499	      1.00000000	      0.06047059	      0.01000000	      0.05603552	      0.00000000	      0.00000000
      0.18730988	      0.00000000	      0.00000000	     -0.00000000	     -0.00000000	      0.00000000	      0.00000000	     -0.00000000	     -0.00000000	      0.55481855	      1.49625947	      0.00000000	     -0.00000000	    -55.07235853	    141.41298742	    107.19484954	   -265.38331862	      0.00000000	      0.00000000	      1.00000000	      0.18180226	      1.00000000	      0.16999809	      1.00000000	      0.06045048	      0.01000000	      0.05606657	      0.00000000	      0.00000000
      0.18760515	      0.00000000	      0.00000000	     -0.00000000	     -0.00000000	      0.00000000	      0.00000000	     -0.00000000	     -0.00000000	      0.55526058	      1.49777718	      0.00000000	     -0.00000000	    -55.03057453	    141.60636700	    107.11642936	   -265.78708628	      0.00000000	      0.00000000	      1.00000000	      0.18175058	      1.00000000	      0.16997117	      1.00000000	      0.06043034	      0.01000000	      0.05609775	      0.00000000	      0.00000000
      0.18790042	      0.00000000	      0.00000000	     -0.00000000	     -0.00000000	      0.00000000	      0.00000000	     -0.00000000	     -0.00000000	      0.55570305	      1.49929353	      0.00000000	     -0.00000000	    -54.98873339	    141.79999594	    107.03788989	   -266.19136386	      0.00000000	      0.00000000	      1.00000000	      0.18169882	      1.00000000	      0.16994421	      1.00000000	      0.06041016	      0.01000000	      0.05612905	      0.00000000	      0.00000000
      0.18819570	      0.00000000	      0.00000000	     -0.00000000	     -0.00000000	      0.00000000	      0.00000000	     -0.00000000	     -0.00000000	      0.55614598	      1.50080851	      0.00000000	     -0.00000000	    -54.94683504	    141.99387395	    106.95923097	   -266.59612562	      0.00000000	      0.00000000	      1.00000000	      0.18164698	      1.00000000	      0.16991721	      1.00000000	      0.06038994	      0.01000000	      0.05616047	      0.00000000	      0.00000000
      0.18849097	      0.00000000	      0.00000000	     -0.00000000	     -0.00000000	      0.00000000	      0.00000000	     -0.00000000	     -0.00000000	      0.55658935	      1.50232212	      0.00000000	     -0.00000000	    -54.90487941	    142.18800447	    106.88045246	   -267.00140105	      0.00000000	      0.00000000	      1.00000000	      0.18159506	      1.00000000	      0.16989018	      1.00000000	      0.06036968	      0.01000000	      0.05619202	      0.00000000	      0.00000000
      0.18878624	      0.00000000	      0.00000000	     -0.00000000	     -0.00000000	      0.00000000	      0.00000000	     -0.00000000	     -0.00000000	      0.55703317	      1.50383438	      0.00000000	     -0.00000000	    -54.86286642	    142.38238755	    106.80155421	   -267.40716929	      0.00000000	      0.00000000	      1.00000000	      0.18154307	      1.00000000	      0.16986312	      1.00000000	      0.06034939	      0.01000000	      0.05622369	      0.00000000	      0.00000000
      0.18908151	      0.00000000	      0.00000000	     -0.00000000	     -0.00000000	      0.00000000	      0.00000000	     -0.00000000	     -0.00000000	      0.55747743	      1.50534527	      0.00000000	     -0.00000000	    -54.82079600	    142.57702636	    106.72253607	   -267.81345539	      0.00000000	      0.00000000	      1.00000000	      0.18149099	      1.00000000	      0.16983602	      1.00000000	      0.06032905	      0.01000000	      0.05625549	      0.00000000	      0.00000000
      0.18937679	      0.00000000	      0.00000000	     -0.00000000	     -0.00000000	      0.00000000	      0.00000000	     -0.00000000	     -0.00000000	      0.55792215	      1.50685479	      0.00000000	     -0.00000000	    -54.77866806	    142.77192128	    106.64339790	   -268.22024276	      0.00000000	      0.00000000	      1.00000000	      0.18143883	      1.00000000	      0.16980889	      1.00000000	      0.06030868	      0.01000000	      0.05628741	      0.00000000	      0.00000000
      0.18967206	      0.00000000	      0.00000000	     -0.00000000	     -0.00000000	      0.00000000	      0.00000000	     -0.00000000	     -0.00000000	      0.55836730	      1.50836295	      0.00000000	     -0.00000000	    -54.73648255	    142.96707524	    106.56413953	   -268.62755261	      0.00000000	      0.00000000	      1.00000000	      0.18138660	      1.00000000	      0.16978172	      1.00000000	      0.06028827	      0.01000000	      0.05631946	      0.00000000	      0.00000000
      0.18996733	      0.00000000	      0.00000000	     -0.00000000	     -0.00000000	      0.00000000	      0.00000000	     -0.00000000	     -0.00000000	      0.55881290	      1.50986975	      0.00000000	     -0.00000000	    -54.69423936	    143.16248890	    106.48476082	   -269.03537205	      0.00000000	      0.00000000	      1.00000000	      0.18133428	      1.00000000	      0.16975452	      1.00000000	      0.06026783	      0.01000000	      0.05635164	      0.00000000	      0.00000000
      0.19026261	      0.00000000	      0.00000000	     -0.00000000	     -0.00000000	      0.00000000	      0.00000000	     -0.00000000	     -0.00000000	      0.55925895	      1.51137519	      0.00000000	     -0.00000000	    -54.65193844	    143.35816501	    106.40526161	   -269.44371900	      0.00000000	      0.00000000	      1.00000000	      0.18128188	      1.00000000	      0.16972729	      1.00000000	      0.06024735	      0.01000000	      0.05638394	      0.00000000	      0.00000000
      0.19055788	      0.00000000	      0.00000000	     -0.00000000	     -0.00000000	      0.00000000	      0.00000000	     -0.00000000	     -0.00000000	      0.55970544	      1.51287927	      0.00000000	     -0.00000000	    -54.60957971	    143.55410445	    106.32564175	   -269.85258373	      0.00000000	      0.00000000	      1.00000000	      0.18122940	      1.00000000	      0.16970002	      1.00000000	      0.06022682	      0.01000000	      0.05641636	      0.00000000	      0.00000000
      0.19085315	      0.00000000	      0.00000000	     -0.00000000	     -0.00000000	      0.00000000	      0.00000000	     -0.00000000	     -0.00000000	      0.56015237	      1.51438198	      0.00000000	     -0.00000000	    -54.56716308	    143.75030983	    106.24590109	   -270.26198141	      0.00000000	      0.00000000	      1.00000000	      0.18117683	      1.00000000	      0.16967272	      1.00000000	      0.06020626	      0.01000000	      0.05644892	      0.00000000	      0.00000000
      0.19114843	      0.00000000	      0.00000000	     -0.00000000	     -0.00000000	      0.00000000	      0.00000000	     -0.00000000	     -0.00000000	      0.56059975	      1.51588334	      0.00000000	     -0.00000000	    -54.52468847	    143.94678225	    106.16603947	   -270.67190498	      0.00000000	      0.00000000	      1.00000000	      0.18112419	      1.00000000	      0.16964538	      1.00000000	      0.06018567	      0.01000000	      0.05648160	      0.00000000	      0.00000000
      0.19144370	      0.00000000	      0.00000000	     -0.00000000	     -0.00000000	      0.00000000	      0.00000000	     -0.00000000	     -0.00000000	      0.56104757	      1.51738334	      0.00000000	     -0.00000000	    -54.48215581	    144.14352419	    106.08605673	   -271.08236731	      0.00000000	      0.00000000	      1.00000000	      0.18107147	      1.00000000	      0.16961801	      1.00000000	      0.06016503	      0.01000000	      0.05651441	      0.00000000	      0.00000000
      0.19173897	      0.00000000	      0.00000000	     -0.00000000	     -0.00000000	      0.00000000	      0.00000000	     -0.00000000	     -0.00000000	      0.56149584	      1.51888198	      0.00000000	     -0.00000000	    -54.43956502	    144.34053693	    106.00595271	   -271.49336361	      0.00000000	      0.00000000	      1.00000000	      0.18101866	      1.00000000	      0.16959060	      1.00000000	      0.06014435	      0.01000000	      0.05654735	      0.00000000	      0.00000000
      0.19203425	      0.00000000	      0.00000000	     -0.00000000	     -0.00000000	      0.00000000	      0.00000000	     -0.00000000	     -0.00000000	      0.56194454	      1.52037927	      0.00000000	     -0.00000000	    -54.39691602	    144.53782288	    105.92572725	   -271.90490483	      0.00000000	      0.00000000	      1.00000000	      0.18096577	      1.00000000	      0.16956317	      1.00000000	      0.06012364	      0.01000000	      0.05658042	      0.00000000	      0.00000000
      0.19232952	      0.00000000	      0.00000000	     -0.00000000	     -0.00000000	      0.00000000	      0.00000000	     -0.00000000	     -0.00000000	      0.56239369	      1.52187520	      0.00000000	     -0.00000000	    -54.35420872	    144.73538346	    105.84538020	   -272.31698805	      0.00000000	      0.00000000	      1.00000000	      0.18091280	      1.00000000	      0.16953569	      1.00000000	      0.06010289	      0.01000000	      0.05661361	      0.00000000	      0.00000000
      0.19262479	      0.00000000	      0.00000000	     -0.00000000	     -0.00000000	      0.00000000	      0.00000000	     -0.00000000	     -0.00000000	      0.56284328	      1.52336978	      0.00000000	     -0.00000000	    -54.31144305	    144.93322101	    105.76491138	   -272.72962271	      0.00000000	      0.00000000	      1.00000000	      0.18085974	      1.00000000	      0.16950819	      1.00000000	      0.06008210	      0.01000000	      0.05664694	      0.00000000	      0.00000000
      0.19292007	      0.00000000	      0.00000000	     -0.00000000	     -0.00000000	      0.00000000	      0.00000000	     -0.00000000	     -0.00000000	      0.56329331	      1.52486300	      0.00000000	     -0.00000000	    -54.26861892	    145.13133712	    105.68432065	   -273.14280742	      0.00000000	      0.00000000	      1.00000000	      0.18080660	      1.00000000	      0.16948065	      1.00000000	      0.06006127	      0.01000000	      0.05668039	      0.00000000	      0.00000000
      0.19321534	      0.00000000	      0.00000000	     -0.00000000	     -0.00000000	      0.00000000	      0.00000000	     -0.00000000	     -0.00000000	      0.56374378	      1.52635488	     -0.00000000	     -0.00000000	    -54.22573625	    145.32973406	    105.60360783	   -273.55655037	      0.00000000	      0.00000000	      1.00000000	      0.18075338	      1.00000000	      0.16945307	      1.00000000	      0.06004040	      0.01000000	      0.05671397	      0.00000000	      0.00000000
      0.19351061	      0.00000000	      0.00000000	     -0.00000000	     -0.00000000	      0.00000000	      0.00000000	     -0.00000000	     -0.00000000	      0.56419470	      1.52784541	     -0.00000000	     -0.00000000	    -54.18279496	    145.52841353	    105.52277277	   -273.97085145	      0.00000000	      0.00000000	      1.00000000	      0.18070008	      1.00000000	      0.16942547	      1.00000000	      0.06001950	      0.01000000	      0.05674769	      0.00000000	      0.00000000
      0.19380588	      0.00000000	      0.00000000	     -0.00000000	     -0.00000000	      0.00000000	      0.00000000	     -0.00000000	     -0.00000000	      0.56464605	      1.52933459	     -0.00000000	     -0.00000000	    -54.13979496	    145.72737779	    105.44181528	   -274.38571790	      0.00000000	      0.00000000	      1.00000000	      0.18064669	      1.00000000	      0.16939782	      1.00000000	      0.05999855	      0.01000000	      0.05678153	      0.00000000	      0.00000000
      0.19410116	      0.00000000	      0.00000000	     -0.00000000	     -0.00000000	      0.00000000	      0.00000000	     -0.00000000	     -0.00000000	      0.56509784	      1.53082243	     -0.00000000	     -0.00000000	    -54.09673617	    145.92662865	    105.36073522	   -274.80115058	      0.00000000	      0.00000000	      1.00000000	      0.18059322	      1.00000000	      0.16937015	      1.00000000	      0.05997757	      0.01000000	      0.05681550	      0.00000000	      0.00000000
      0.19439643	      0.00000000	      0.00000000	     -0.00000000	     -0.00000000	      0.00000000	      0.00000000	     -0.00000000	     -0.00000000	      0.56555007	      1.53230892	     -0.00000000	     -0.00000000	    -54.05361850	    146.12616835	    105.27953240	   -275.21715601	      0.00000000	      0.00000000	      1.00000000	      0.18053966	      1.00000000	      0.16934244	      1.00000000	      0.05995655	      0.01000000	      0.05684961	      0.00000000	      0.00000000
      0.19469170	      0.00000000	      0.00000000	     -0.00000000	     -0.00000000	      0.00000000	      0.00000000	     -0.00000000	     -0.00000000	      0.56600274	      1.53379408	     -0.00000000	     -0.00000000	    -54.01044187	    146.32599878	    105.19820666	   -275.63373587	      0.00000000	      0.00000000	      1.00000000	      0.18048602	      1.00000000	      0.16931470	      1.00000000	      0.05993548	      0.01000000	      0.05688385	      0.00000000	      0.00000000
      0.19498698	      0.00000000	      0.00000000	     -0.00000000	     -0.00000000	      0.00000000	      0.00000000	     -0.00000000	     -0.00000000	      0.56645584	      1.53527790	     -0.00000000	     -0.00000000	    -53.96720620	    146.52612218	    105.11675784	   -276.05089610	      0.00000000	      0.00000000	      1.00000000	      0.18043230	      1.00000000	      0.16928692	      1.00000000	      0.05991438	      0.01000000	      0.05691821	      0.00000000	      0.00000000
      0.19528225	      0.00000000	      0.00000000	     -0.00000000	     -0.00000000	      0.00000000	      0.00000000	     -0.00000000	     -0.00000000	      0.56690939	      1.53676038	     -0.00000000	     -0.00000000	    -53.92391139	    146.72654054	    105.03518575	   -276.46863902	      0.00000000	      0.00000000	      1.00000000	      0.18037849	      1.00000000	      0.16925912	      1.00000000	      0.05989324	      0.01000000	      0.05695272	      0.00000000	      0.00000000
      0.19557752	      0.00000000	      0.00000000	     -0.00000000	     -0.00000000	      0.00000000	      0.00000000	     -0.00000000	     -0.00000000	      0.56736337	      1.53824152	     -0.00000000	     -0.00000000	    -53.88055736	    146.92725608	    104.95349023	   -276.88697016	      0.00000000	      0.00000000	      1.00000000	      0.18032459	      1.00000000	      0.16923127	      1.00000000	      0.05987206	      0.01000000	      0.05698735	      0.00000000	      0.00000000
      0.19587280	      0.00000000	      0.00000000	     -0.00000000	     -0.00000000	      0.00000000	      0.00000000	     -0.00000000	     -0.00000000	      0.56781779	      1.53972134	     -0.00000000	     -0.00000000	    -53.83714401	    147.12827086	    104.87167109	   -277.30589235	      0.00000000	      0.00000000	      1.00000000	      0.18027061	      1.00000000	      0.16920340	      1.00000000	      0.05985085	      0.01000000	      0.05702211	      0.00000000	      0.00000000
      0.19616807	      0.00000000	      0.00000000	     -0.00000000	     -0.00000000	      0.00000000	      0.00000000	     -0.00000000	     -0.00000000	      0.56827265	      1.54119983	     -0.00000000	     -0.00000000	    -53.79367127	    147.32958713	    104.78972818	   -277.72541081	      0.00000000	      0.00000000	      1.00000000	      0.18021655	      1.00000000	      0.16917549	      1.00000000	      0.05982959	      0.01000000	      0.05705701	      0.00000000	      0.00000000
      0.19646334	      0.00000000	      0.00000000	     -0.00000000	     -0.00000000	      0.00000000	      0.00000000	     -0.00000000	     -0.00000000	      0.56872794	      1.54267700	     -0.00000000	     -0.00000000	    -53.75013905	    147.53120700	    104.70766130	   -278.14552878	      0.00000000	      0.00000000	      1.00000000	      0.18016239	      1.00000000	      0.16914755	      1.00000000	      0.05980829	      0.01000000	      0.05709204	      0.00000000	      0.00000000
      0.19675862	      0.00000000	      0.00000000	     -0.00000000	     -0.00000000	      0.00000000	      0.00000000	     -0.00000000	     -0.00000000	      0.56918367	      1.54415284	     -0.00000000	     -0.00000000	    -53.70654724	    147.73313273	    104.62547028	   -278.56625125	      0.00000000	      0.00000000	      1.00000000	      0.18010816	      1.00000000	      0.16911957	      1.00000000	      0.05978695	      0.01000000	      0.05712721	      0.00000000	      0.00000000
      0.19705389	      0.00000000	      0.00000000	     -0.00000000	     -0.00000000	      0.00000000	      0.00000000	     -0.00000000	     -0.00000000	      0.56963984	      1.54562736	     -0.00000000	     -0.00000000	    -53.66289576	    147.93536650	    104.54315494	   -278.98758180	      0.00000000	      0.00000000	      1.00000000	      0.18005383	      1.00000000	      0.16909156	      1.00000000	      0.05976558	      0.01000000	      0.05716251	      0.00000000	      0.00000000
      0.19734916	      0.00000000	      0.00000000	     -0.00000000	     -0.00000000	      0.00000000	      0.00000000	     -0.00000000	     -0.00000000	      0.57009644	      1.54710057	     -0.00000000	     -0.00000000	    -53.61918453	    148.13791059	    104.46071511	   -279.40952526	      0.00000000	      0.00000000	      1.00000000	      0.17999942	      1.00000000	      0.16906352	      1.00000000	      0.05974416	      0.01000000	      0.05719794	      0.00000000	      0.00000000
      0.19764444	      0.00000000	      0.00000000	     -0.00000000	     -0.00000000	      0.00000000	      0.00000000	     -0.00000000	     -0.00000000	      0.57055347	      1.54857246	     -0.00000000	     -0.00000000	    -53.57541344	    148.34076721	    104.37815060	   -279.83208547	      0.00000000	      0.00000000	      1.00000000	      0.17994492	      1.00000000	      0.16903545	      1.00000000	      0.05972270	      0.01000000	      0.05723351	      0.00000000	      0.00000000
      0.19793971	      0.00000000	      0.00000000	     -0.00000000	     -0.00000000	      0.00000000	      0.00000000	     -0.00000000	     -0.00000000	      0.57101094	      1.55004305	     -0.00000000	     -0.00000000	    -53.53158241	    148.54393868	    104.29546122	   -280.25526717	      0.00000000	      0.00000000	      1.00000000	      0.17989034	      1.00000000	      0.16900734	      1.00000000	      0.05970121	      0.01000000	      0.05726921	      0.00000000	      0.00000000
      0.19823498	      0.00000000	      0.00000000	     -0.00000000	     -0.00000000	      0.00000000	      0.00000000	     -0.00000000	     -0.00000000	      0.57146884	      1.55151232	     -0.00000000	     -0.00000000	    -53.48769134	    148.74742725	    104.21264680	   -280.67907440	      0.00000000	      0.00000000	      1.00000000	      0.17983566	      1.00000000	      0.16897920	      1.00000000	      0.05967967	      0.01000000	      0.05730505	      0.00000000	      0.00000000
      0.19853026	      0.00000000	      0.00000000	     -0.00000000	     -0.00000000	      0.00000000	      0.00000000	     -0.00000000	     -0.00000000	      0.57192718	      1.55298030	     -0.00000000	     -0.00000000	    -53.44374014	    148.95123526	    104.12970715	   -281.10351187	      0.00000000	      0.00000000	      1.00000000	      0.17978090	      1.00000000	      0.16895103	      1.00000000	      0.05965810	      0.01000000	      0.05734102	      0.00000000	      0.00000000
      0.19882553	      0.00000000	      0.00000000	     -0.00000000	     -0.00000000	      0.00000000	      0.00000000	     -0.00000000	     -0.00000000	      0.57238595	      1.55444697	     -0.00000000	     -0.00000000	    -53.39972871	    149.15536501	    104.04664208	   -281.52858377	      0.00000000	      0.00000000	      1.00000000	      0.17972606	      1.00000000	      0.16892282	      1.00000000	      0.05963648	      0.01000000	      0.05737713	      0.00000000	      0.00000000
      0.19912080	      0.00000000	      0.00000000	     -0.00000000	     -0.00000000	      0.00000000	      0.00000000	     -0.00000000	     -0.00000000	      0.57284515	      1.55591235	     -0.00000000	     -0.00000000	    -53.35565696	    149.35981886	    103.96345140	   -281.95429479	      0.00000000	      0.00000000	      1.00000000	      0.17967112	      1.00000000	      0.16889458	      1.00000000	      0.05961482	      0.01000000	      0.05741338	      0.00000000	      0.00000000
      0.19941607	      0.00000000	      0.00000000	     -0.00000000	     -0.00000000	      0.00000000	      0.00000000	     -0.00000000	     -0.00000000	      0.57330479	      1.55737643	     -0.00000000	     -0.00000000	    -53.31152479	    149.56459916	    103.88013492	   -282.38064928	      0.00000000	      0.00000000	      1.00000000	      0.17961610	      1.00000000	      0.16886631	      1.00000000	      0.05959313	      0.01000000	      0.05744976	      0.00000000	      0.00000000
      0.19971135	      0.00000000	      0.00000000	     -0.00000000	     -0.00000000	      0.00000000	      0.00000000	     -0.00000000	     -0.00000000	      0.57376485	      1.55883922	     -0.00000000	     -0.00000000	    -53.26733211	    149.76970829	    103.79669246	   -282.80765192	      0.00000000	      0.00000000	      1.00000000	      0.17956099	      1.00000000	      0.16883800	      1.00000000	      0.05957139	      0.01000000	      0.05748628	      0.00000000	      0.00000000
      0.20000662	      0.00000000	      0.00000000	     -0.00000000	     -0.00000000	      0.00000000	      0.00000000	     -0.00000000	     -0.00000000	      0.57422535	      1.56030073	     -0.00000000	     -0.00000000	    -53.22307881	    149.97514865	    103.71312382	   -283.23530719	      0.00000000	      0.00000000	      1.00000000	      0.17950579	      1.00000000	      0.16880967	      1.00000000	      0.05954961	      0.01000000	      0.05752294	      0.00000000	      0.00000000
      0.20030189	      0.00000000	      0.00000000	     -0.00000000	     -0.00000000	      0.00000000	      0.00000000	     -0.00000000	     -0.00000000	      0.57468628	      1.56176096	     -0.00000000	     -0.00000000	    -53.17876481	    150.18092264	    103.62942881	   -283.66361980	      0.00000000	      0.00000000	      1.00000000	      0.17945050	      1.00000000	      0.16878130	      1.00000000	      0.05952779	      0.01000000	      0.05755973	      0.00000000	      0.00000000
      0.20059717	      0.00000000	      0.00000000	     -0.00000000	     -0.00000000	      0.00000000	      0.00000000	     -0.00000000	     -0.00000000	      0.57514764	      1.56321990	     -0.00000000	     -0.00000000	    -53.13438999	    150.38703270	    103.54560723	   -284.09259433	      0.00000000	      0.00000000	      1.00000000	      0.17939512	      1.00000000	      0.16875289	      1.00000000	      0.05950594	      0.01000000	      0.05759666	      0.00000000	      0.00000000
      0.20089244	      0.00000000	      0.00000000	     -0.00000000	     -0.00000000	      0.00000000	      0.00000000	     -0.00000000	     -0.00000000	      0.57560944	      1.56467758	     -0.00000000	     -0.00000000	    -53.08995427	    150.59348127	    103.46165889	   -284.52223553	      0.00000000	      0.00000000	      1.00000000	      0.17933965	      1.00000000	      0.16872446	      1.00000000	      0.05948404	      0.01000000	      0.05763373	      0.00000000	      0.00000000
      0.20118771	      0.00000000	      0.00000000	     -0.00000000	     -0.00000000	      0.00000000	      0.00000000	     -0.00000000	     -0.00000000	      0.57607166	      1.56613398	     -0.00000000	     -0.00000000	    -53.04545754	    150.80027082	    103.37758359	   -284.95254809	      0.00000000	      0.00000000	      1.00000000	      0.17928410	      1.00000000	      0.16869599	      1.00000000	      0.05946210	      0.01000000	      0.05767094	      0.00000000	      0.00000000
      0.20148299	      0.00000000	      0.00000000	     -0.00000000	     -0.00000000	      0.00000000	      0.00000000	     -0.00000000	     -0.00000000	      0.57653431	      1.56758911	     -0.00000000	     -0.00000000	    -53.00089970	    151.00740383	    103.29338113	   -285.38353682	      0.00000000	      0.00000000	      1.00000000	      0.17922845	      1.00000000	      0.16866749	      1.00000000	      0.05944012	      0.01000000	      0.05770828	      0.00000000	      0.00000000
      0.20177826	      0.00000000	      0.00000000	     -0.00000000	     -0.00000000	      0.00000000	      0.00000000	     -0.00000000	     -0.00000000	      0.57699739	      1.56904299	     -0.00000000	     -0.00000000	    -52.95628064	    151.21488280	    103.20905130	   -285.81520648	      0.00000000	      0.00000000	      1.00000000	      0.17917271	      1.00000000	      0.16863896	      1.00000000	      0.05941810	      0.01000000	      0.05774577	      0.00000000	      0.00000000
      0.20207353	      0.00000000	      0.00000000	     -0.00000000	     -0.00000000	      0.00000000	      0.00000000	     -0.00000000	     -0.00000000	      0.57746090	      1.57049560	     -0.00000000	     -0.00000000	    -52.91160028	    151.42271026	    103.12459392	   -286.24756195	      0.00000000	      0.00000000	      1.00000000	      0.17911689	      1.00000000	      0.16861039	      1.00000000	      0.05939603	      0.01000000	      0.05778339	      0.00000000	      0.00000000
      0.20236881	      0.00000000	      0.00000000	     -0.00000000	     -0.00000000	      0.00000000	      0.00000000	     -0.00000000	     -0.00000000	      0.57792484	      1.57194696	     -0.00000000	     -0.00000000	    -52.86685849	    151.63088874	    103.04000877	   -286.68060809	      0.00000000	      0.00000000	      1.00000000	      0.17906097	      1.00000000	      0.16858179	      1.00000000	      0.05937393	      0.01000000	      0.05782115	      0.00000000	      0.00000000
      0.20266408	      0.00000000	      0.00000000	     -0.00000000	     -0.00000000	      0.00000000	      0.00000000	     -0.00000000	     -0.00000000	      0.57838921	      1.57339706	     -0.00000000	     -0.00000000	    -52.82205518	    151.83942081	    102.95529565	   -287.11434984	      0.00000000	      0.00000000	      1.00000000	      0.17900497	      1.00000000	      0.16855317	      1.00000000	      0.05935179	      0.01000000	      0.05785906	      0.00000000	      0.00000000
      0.20295935	      0.00000000	      0.00000000	     -0.00000000	     -0.00000000	      0.00000000	      0.00000000	     -0.00000000	     -0.00000000	      0.57885401	      1.57484593	     -0.00000000	     -0.00000000	    -52.77719025	    152.04830905	    102.87045436	   -287.54879215	      0.00000000	      0.00000000	      1.00000000	      0.17894887	      1.00000000	      0.16852450	      1.00000000	      0.05932960	      0.01000000	      0.05789710	      0.00000000	      0.00000000
      0.20325463	      0.00000000	      0.00000000	     -0.00000000	     -0.00000000	      0.00000000	      0.00000000	     -0.00000000	     -0.00000000	      0.57931923	      1.57629354	     -0.00000000	     -0.00000000	    -52.73226359	    152.25755605	    102.78548468	   -287.98394005	      0.00000000	      0.00000000	      1.00000000	      0.17889268	      1.00000000	      0.16849581	      1.00000000	      0.05930737	      0.01000000	      0.05793528	      0.00000000	      0.00000000
      0.20354990	      0.00000000	      0.00000000	     -0.00000000	     -0.00000000	      0.00000000	      0.00000000	     -0.00000000	     -0.00000000	      0.57978488	      1.57773993	     -0.00000000	     -0.00000000	    -52.68727508	    152.46716445	    102.70038642	   -288.41979856	      0.00000000	      0.00000000	      1.00000000	      0.17883640	      1.00000000	      0.16846708	      1.00000000	      0.05928510	      0.01000000	      0.05797361	      0.00000000	      0.00000000
      0.20384517	      0.00000000	      0.00000000	     -0.00000000	     -0.00000000	      0.00000000	      0.00000000	     -0.00000000	     -0.00000000	      0.58025096	      1.57918507	     -0.00000000	     -0.00000000	    -52.64222463	    152.67713687	    102.61515934	   -288.85637278	      0.00000000	      0.00000000	      1.00000000	      0.17878003	      1.00000000	      0.16843833	      1.00000000	      0.05926279	      0.01000000	      0.05801208	      0.00000000	      0.00000000
      0.20414044	      0.00000000	      0.00000000	     -0.00000000	     -0.00000000	      0.00000000	      0.00000000	     -0.00000000	     -0.00000000	      0.58071746	      1.58062899	     -0.00000000	     -0.00000000	    -52.59711213	    152.88747599	    102.52980326	   -289.29366784	      0.00000000	      0.00000000	      1.00000000	      0.17872357	      1.00000000	      0.16840954	      1.00000000	      0.05924044	      0.01000000	      0.05805068	      0.00000000	      0.00000000
      0.20443572	      0.00000000	      0.00000000	     -0.00000000	     -0.00000000	      0.00000000	      0.00000000	     -0.00000000	     -0.00000000	      0.58118439	      1.58207169	     -0.00000000	     -0.00000000	    -52.55193746	    153.09818448	    102.44431794	   -289.73168891	      0.00000000	      0.00000000	      1.00000000	      0.17866702	      1.00000000	      0.16838071	      1.00000000	      0.05921805	      0.01000000	      0.05808943	      0.00000000	      0.00000000
      0.20473099	      0.00000000	      0.00000000	     -0.00000000	     -0.00000000	      0.00000000	      0.00000000	     -0.00000000	     -0.00000000	      0.58165175	      1.58351316	     -0.00000000	     -0.00000000	    -52.50670053	    153.30926505	    102.35870318	   -290.17044119	      0.00000000	      0.00000000	      1.00000000	      0.17861038	      1.00000000	      0.16835186	      1.00000000	      0.05919561	      0.01000000	      0.05812832	      0.00000000	      0.00000000
      0.20502626	      0.00000000	      0.00000000	     -0.00000000	     -0.00000000	      0.00000000	      0.00000000	     -0.00000000	     -0.00000000	      0.58211953	      1.58495342	     -0.00000000	     -0.00000000	    -52.46140121	    153.52072043	    102.27295876	   -290.60992994	      0.00000000	      0.00000000	      1.00000000	      0.17855364	      1.00000000	      0.16832297	      1.00000000	      0.05917314	      0.01000000	      0.05816736	      0.00000000	      0.00000000
      0.20532154	      0.00000000	      0.00000000	     -0.00000000	     -0.00000000	      0.00000000	      0.00000000	     -0.00000000	     -0.00000000	      0.58258774	      1.58639247	     -0.00000000	     -0.00000000	    -52.41603940	    153.73255335	    102.18708446	   -291.05016046	      0.00000000	      0.00000000	      1.00000000	      0.17849681	      1.00000000	      0.16829406	      1.00000000	      0.05915062	      0.01000000	      0.05820653	      0.00000000	      0.00000000
      0.20561681	      0.00000000	      0.00000000	     -0.00000000	     -0.00000000	      0.00000000	      0.00000000	     -0.00000000	     -0.00000000	      0.58305637	      1.58783032	     -0.00000000	     -0.00000000	    -52.37061499	    153.94476658	    102.10108007	   -291.49113806	      0.00000000	      0.00000000	      1.00000000	      0.17843989	      1.00000000	      0.16826511	      1.00000000	      0.05912806	      0.01000000	      0.05824585	      0.00000000	      0.00000000
      0.20591208	      0.00000000	      0.00000000	     -0.00000000	     -0.00000000	      0.00000000	      0.00000000	     -0.00000000	     -0.00000000	      0.58352542	      1.58926696	     -0.00000000	     -0.00000000	    -52.32512785	    154.15736291	    102.01494535	   -291.93286813	      0.00000000	      0.00000000	      1.00000000	      0.17838287	      1.00000000	      0.16823612	      1.00000000	      0.05910546	      0.01000000	      0.05828531	      0.00000000	      0.00000000
      0.20620736	      0.00000000	      0.00000000	     -0.00000000	     -0.00000000	      0.00000000	      0.00000000	     -0.00000000	     -0.00000000	      0.58399490	      1.59070241	     -0.00000000	     -0.00000000	    -52.27957789	    154.37034513	    101.92868009	   -292.37535606	      0.00000000	      0.00000000	      1.00000000	      0.17832576	      1.00000000	      0.16820711	      1.00000000	      0.05908281	      0.01000000	      0.05832492	      0.00000000	      0.00000000
      0.20650263	      0.00000000	      0.00000000	     -0.00000000	     -0.00000000	      0.00000000	      0.00000000	     -0.00000000	     -0.00000000	      0.58446481	      1.59213666	     -0.00000000	     -0.00000000	    -52.23396498	    154.58371608	    101.84228406	   -292.81860729	      0.00000000	      0.00000000	      1.00000000	      0.17826856	      1.00000000	      0.16817807	      1.00000000	      0.05906012	      0.01000000	      0.05836467	      0.00000000	      0.00000000
      0.20679790	      0.00000000	      0.00000000	     -0.00000000	     -0.00000000	      0.00000000	      0.00000000	     -0.00000000	     -0.00000000	      0.58493513	      1.59356973	     -0.00000000	     -0.00000000	    -52.18828901	    154.79747858	    101.75575704	   -293.26262732	      0.00000000	      0.00000000	      1.00000000	      0.17821127	      1.00000000	      0.16814899	      1.00000000	      0.05903739	      0.01000000	      0.05840456	      0.00000000	      0.00000000
      0.20709318	      0.00000000	      0.00000000	     -0.00000000	     -0.00000000	      0.00000000	      0.00000000	     -0.00000000	     -0.00000000	      0.58540588	      1.59500162	     -0.00000000	     -0.00000000	    -52.14254987	    155.01163549	    101.66909880	   -293.70742163	      0.00000000	      0.00000000	      1.00000000	      0.17815388	      1.00000000	      0.16811988	      1.00000000	      0.05901462	      0.01000000	      0.05844460	      0.00000000	      0.00000000
      0.20738845	      0.00000000	      0.00000000	     -0.00000000	     -0.00000000	      0.00000000	      0.00000000	     -0.00000000	     -0.00000000	      0.58587706	      1.59643233	     -0.00000000	     -0.00000000	    -52.09674743	    155.22618969	    101.58230911	   -294.15299579	      0.00000000	      0.00000000	      1.00000000	      0.17809640	      1.00000000	      0.16809074	      1.00000000	      0.05899181	      0.01000000	      0.05848478	      0.00000000	      0.00000000
      0.20768372	      0.00000000	      0.00000000	     -0.00000000	     -0.00000000	      0.00000000	      0.00000000	     -0.00000000	     -0.00000000	      0.58634865	      1.59786187	     -0.00000000	     -0.00000000	    -52.05088158	    155.44114406	    101.49538773	   -294.59935534	      0.00000000	      0.00000000	      1.00000000	      0.17803882	      1.00000000	      0.16806157	      1.00000000	      0.05896895	      0.01000000	      0.05852511	      0.00000000	      0.00000000
      0.20797900	      0.00000000	      0.00000000	     -0.00000000	     -0.00000000	      0.00000000	      0.00000000	     -0.00000000	     -0.00000000	      0.58682067	      1.59929025	     -0.00000000	     -0.00000000	    -52.00495220	    155.65650151	    101.40833444	   -295.04650591	      0.00000000	      0.00000000	      1.00000000	      0.17798115	      1.00000000	      0.16803237	      1.00000000	      0.05894605	      0.01000000	      0.05856558	      0.00000000	      0.00000000
      0.20827427	      0.00000000	      0.00000000	     -0.00000000	     -0.00000000	      0.00000000	      0.00000000	     -0.00000000	     -0.00000000	      0.58729311	      1.60071746	     -0.00000000	     -0.00000000	    -51.95895917	    155.87226495	    101.32114900	   -295.49445312	      0.00000000	      0.00000000	      1.00000000	      0.17792338	      1.00000000	      0.16800313	      1.00000000	      0.05892310	      0.01000000	      0.05860620	      0.00000000	      0.00000000
      0.20856954	      0.00000000	      0.00000000	     -0.00000000	     -0.00000000	      0.00000000	      0.00000000	     -0.00000000	     -0.00000000	      0.58776597	      1.60214352	     -0.00000000	     -0.00000000	    -51.91290237	    156.08843731	    101.23383118	   -295.94320261	      0.00000000	      0.00000000	      1.00000000	      0.17786553	      1.00000000	      0.16797387	      1.00000000	      0.05890012	      0.01000000	      0.05864696	      0.00000000	      0.00000000
      0.20886481	      0.00000000	      0.00000000	     -0.00000000	     -0.00000000	      0.00000000	      0.00000000	     -0.00000000	     -0.00000000	      0.58823925	      1.60356843	     -0.00000000	     -0.00000000	    -51.86678168	    156.30502154	    101.14638073	   -296.39276008	      0.00000000	      0.00000000	      1.00000000	      0.17780757	      1.00000000	      0.16794457	      1.00000000	      0.05887709	      0.01000000	      0.05868787	      0.00000000	      0.00000000
      0.20916009	      0.00000000	      0.00000000	     -0.00000000	     -0.00000000	      0.00000000	      0.00000000	     -0.00000000	     -0.00000000	      0.58871295	      1.60499220	     -0.00000000	     -0.00000000	    -51.82059698	    156.52202059	    101.05879742	   -296.84313122	      0.00000000	      0.00000000	      1.00000000	      0.17774952	      1.00000000	      0.16791524	      1.00000000	      0.05885402	      0.01000000	      0.05872893	      0.00000000	      0.00000000
      0.20945536	      0.00000000	      0.00000000	     -0.00000000	     -0.00000000	      0.00000000	      0.00000000	     -0.00000000	     -0.00000000	      0.58918707	      1.60641482	     -0.00000000	     -0.00000000	    -51.77434814	    156.73943742	    100.97108101	   -297.29432177	      0.00000000	      0.00000000	      1.00000000	      0.17769138	      1.00000000	      0.16788589	      1.00000000	      0.05883090	      0.01000000	      0.05877013	      0.00000000	      0.00000000
      0.20975063	      0.00000000	      0.00000000	     -0.00000000	     -0.00000000	      0.00000000	      0.00000000	     -0.00000000	     -0.00000000	      0.58966161	      1.60783631	     -0.00000000	     -0.00000000	    -51.72803505	    156.95727502	    100.88323125	   -297.74633746	      0.00000000	      0.00000000	      1.00000000	      0.17763314	      1.00000000	      0.16785649	      1.00000000	      0.05880774	      0.01000000	      0.05881148	      0.00000000	      0.00000000
      0.21004591	      0.00000000	      0.00000000	     -0.00000000	     -0.00000000	      0.00000000	      0.00000000	     -0.00000000	     -0.00000000	      0.59013657	      1.60925666	     -0.00000000	     -0.00000000	    -51.68165756	    157.17553637	    100.79524790	   -298.19918408	      0.00000000	      0.00000000	      1.00000000	      0.17757480	      1.00000000	      0.16782707	      1.00000000	      0.05878454	      0.01000000	      0.05885298	      0.00000000	      0.00000000
      0.21034118	      0.00000000	      0.00000000	     -0.00000000	     -0.00000000	      0.00000000	      0.00000000	     -0.00000000	     -0.00000000	      0.59061195	      1.61067589	     -0.00000000	     -0.00000000	    -51.63521557	    157.39422447	    100.70713071	   -298.65286741	      0.00000000	      0.00000000	      1.00000000	      0.17751637	      1.00000000	      0.16779762	      1.00000000	      0.05876129	      0.01000000	      0.05889463	      0.00000000	      0.00000000
      0.21063645	      0.00000000	      0.00000000	     -0.00000000	     -0.00000000	      0.00000000	      0.00000000	     -0.00000000	     -0.00000000	      0.59108775	      1.61209400	     -0.00000000	     -0.00000000	    -51.58870895	    157.61334232	    100.61887944	   -299.10739326	      0.00000000	      0.00000000	      1.00000000	      0.17745785	      1.00000000	      0.16776814	      1.00000000	      0.05873800	      0.01000000	      0.05893642	      0.00000000	      0.00000000
      0.21093173	      0.00000000	      0.00000000	     -0.00000000	     -0.00000000	      0.00000000	      0.00000000	     -0.00000000	     -0.00000000	      0.59156397	      1.61351100	     -0.00000000	     -0.00000000	    -51.54213756	    157.83289294	    100.53049384	   -299.56276746	      0.00000000	      0.00000000	      1.00000000	      0.17739923	      1.00000000	      0.16773862	      1.00000000	      0.05871467	      0.01000000	      0.05897836	      0.00000000	      0.00000000
      0.21122700	      0.00000000	      0.00000000	     -0.00000000	     -0.00000000	      0.00000000	      0.00000000	     -0.00000000	     -0.00000000	      0.59204060	      1.61492688	     -0.00000000	     -0.00000000	    -51.49550128	    158.05287936	    100.44197364	   -300.01899586	      0.00000000	      0.00000000	      1.00000000	      0.17734051	      1.00000000	      0.16770907	      1.00000000	      0.05869129	      0.01000000	      0.05902045	      0.00000000	      0.00000000
      0.21152227	      0.00000000	      0.00000000	     -0.00000000	     -0.00000000	      0.00000000	      0.00000000	     -0.00000000	     -0.00000000	      0.59251765	      1.61634166	     -0.00000000	     -0.00000000	    -51.44879997	    158.27330460	    100.35331861	   -300.47608433	      0.00000000	      0.00000000	      1.00000000	      0.17728170	      1.00000000	      0.16767950	      1.00000000	      0.05866787	      0.01000000	      0.05906269	      0.00000000	      0.00000000
      0.21181755	      0.00000000	      0.00000000	     -0.00000000	     -0.00000000	      0.00000000	      0.00000000	     -0.00000000	     -0.00000000	      0.59299513	      1.61775533	     -0.00000000	     -0.00000000	    -51.40203352	    158.49417171	    100.26452849	   -300.93403875	      0.00000000	      0.00000000	      1.00000000	      0.17722279	      1.00000000	      0.16764989	      1.00000000	      0.05864440	      0.01000000	      0.05910508	      0.00000000	      0.00000000
      0.21211282	      0.00000000	      0.00000000	     -0.00000000	     -0.00000000	      0.00000000	      0.00000000	     -0.00000000	     -0.00000000	      0.59347301	      1.61916791	     -0.00000000	     -0.00000000	    -51.35520179	    158.71548373	    100.17560302	   -301.39286504	      0.00000000	      0.00000000	      1.00000000	      0.17716378	      1.00000000	      0.16762025	      1.00000000	      0.05862090	      0.01000000	      0.05914762	      0.00000000	      0.00000000
      0.21240809	      0.00000000	      0.00000000	     -0.00000000	     -0.00000000	      0.00000000	      0.00000000	     -0.00000000	     -0.00000000	      0.59395132	      1.62057940	     -0.00000000	     -0.00000000	    -51.30830464	    158.93724373	    100.08654193	   -301.85256912	      0.00000000	      0.00000000	      1.00000000	      0.17710468	      1.00000000	      0.16759058	      1.00000000	      0.05859734	      0.01000000	      0.05919031	      0.00000000	      0.00000000
      0.21270337	      0.00000000	      0.00000000	     -0.00000000	     -0.00000000	      0.00000000	      0.00000000	     -0.00000000	     -0.00000000	      0.59443004	      1.62198979	     -0.00000000	     -0.00000000	    -51.26134194	    159.15945477	     99.99734498	   -302.31315692	      0.00000000	      0.00000000	      1.00000000	      0.17704549	      1.00000000	      0.16756088	      1.00000000	      0.05857374	      0.01000000	      0.05923315	      0.00000000	      0.00000000
      0.21299864	      0.00000000	      0.00000000	     -0.00000000	     -0.00000000	      0.00000000	      0.00000000	     -0.00000000	     -0.00000000	      0.59490918	      1.62339911	     -0.00000000	     -0.00000000	    -51.21431357	    159.38211993	     99.90801190	   -302.77463442	      0.00000000	      0.00000000	      1.00000000	      0.17698619	      1.00000000	      0.16753114	      1.00000000	      0.05855010	      0.01000000	      0.05927614	      0.00000000	      0.00000000
      0.21329391	      0.00000000	      0.00000000	     -0.00000000	     -0.00000000	      0.00000000	      0.00000000	     -0.00000000	     -0.00000000	      0.59538873	      1.62480734	     -0.00000000	     -0.00000000	    -51.16721938	    159.60524229	     99.81854242	   -303.23700760	      0.00000000	      0.00000000	      1.00000000	      0.17692681	      1.00000000	      0.16750138	      1.00000000	      0.05852641	      0.01000000	      0.05931928	      0.00000000	      0.00000000
      0.21358918	      0.00000000	      0.00000000	     -0.00000000	     -0.00000000	      0.00000000	      0.00000000	     -0.00000000	     -0.00000000	      0.59586870	      1.62621450	     -0.00000000	     -0.00000000	    -51.12005924	    159.82882494	     99.72893629	   -303.70028246	      0.00000000	      0.00000000	      1.00000000	      0.17686732	      1.00000000	      0.16747159	      1.00000000	      0.05850268	      0.01000000	      0.05936257	      0.00000000	      0.00000000
      0.21388446	      0.00000000	      0.00000000	     -0.00000000	     -0.00000000	      0.00000000	      0.00000000	     -0.00000000	     -0.00000000	      0.59634909	      1.62762059	     -0.00000000	     -0.00000000	    -51.07283301	    160.05287100	     99.63919322	   -304.16446502	      0.00000000	      0.00000000	      1.00000000	      0.17680774	      1.00000000	      0.16744176	      1.00000000	      0.05847890	      0.01000000	      0.05940601	      0.00000000	      0.00000000
      0.21417973	      0.00000000	      0.00000000	     -0.00000000	     -0.00000000	      0.00000000	      0.00000000	     -0.00000000	     -0.00000000	      0.59682989	      1.62902561	     -0.00000000	     -0.00000000	    -51.02554056	    160.27738355	     99.54931297	   -304.62956132	      0.00000000	      0.00000000	      1.00000000	      0.17674806	      1.00000000	      0.16741191	      1.00000000	      0.05845508	      0.01000000	      0.05944961	      0.00000000	      0.00000000
      0.21447500	      0.00000000	      0.00000000	     -0.00000000	     -0.00000000	      0.00000000	      0.00000000	     -0.00000000	     -0.00000000	      0.59731110	      1.63042956	     -0.00000000	     -0.00000000	    -50.97818175	    160.50236573	     99.45929524	   -305.09557743	      0.00000000	      0.00000000	      1.00000000	      0.17668829	      1.00000000	      0.16738202	      1.00000000	      0.05843121	      0.01000000	      0.05949335	      0.00000000	      0.00000000
      0.21477028	      0.00000000	      0.00000000	     -0.00000000	     -0.00000000	      0.00000000	      0.00000000	     -0.00000000	     -0.00000000	      0.59779273	      1.63183246	     -0.00000000	     -0.00000000	    -50.93075644	    160.72782067	     99.36913978	   -305.56251944	      0.00000000	      0.00000000	      1.00000000	      0.17662842	      1.00000000	      0.16735210	      1.00000000	      0.05840730	      0.01000000	      0.05953725	      0.00000000	      0.00000000
      0.21506555	      0.00000000	      0.00000000	     -0.00000000	     -0.00000000	      0.00000000	      0.00000000	     -0.00000000	     -0.00000000	      0.59827478	      1.63323430	     -0.00000000	     -0.00000000	    -50.88326449	    160.95375151	     99.27884630	   -306.03039345	      0.00000000	      0.00000000	      1.00000000	      0.17656845	      1.00000000	      0.16732216	      1.00000000	      0.05838334	      0.01000000	      0.05958130	      0.00000000	      0.00000000
      0.21536082	      0.00000000	      0.00000000	     -0.00000000	     -0.00000000	      0.00000000	      0.00000000	     -0.00000000	     -0.00000000	      0.59875723	      1.63463509	     -0.00000000	     -0.00000000	    -50.83570575	    161.18016139	     99.18841454	   -306.49920559	      0.00000000	      0.00000000	      1.00000000	      0.17650838	      1.00000000	      0.16729218	      1.00000000	      0.05835934	      0.01000000	      0.05962551	      0.00000000	      0.00000000
      0.21565610	      0.00000000	      0.00000000	     -0.00000000	     -0.00000000	      0.00000000	      0.00000000	     -0.00000000	     -0.00000000	      0.59924010	      1.63603483	     -0.00000000	     -0.00000000	    -50.78808009	    161.40705347	     99.09784421	   -306.96896202	      0.00000000	      0.00000000	      1.00000000	      0.17644822	      1.00000000	      0.16726217	      1.00000000	      0.05833529	      0.01000000	      0.05966986	      0.00000000	      0.00000000
      0.21595137	      0.00000000	      0.00000000	     -0.00000000	     -0.00000000	      0.00000000	      0.00000000	     -0.00000000	     -0.00000000	      0.59972339	      1.63743353	     -0.00000000	     -0.00000000	    -50.74038737	    161.63443093	     99.00713503	   -307.43966891	      0.00000000	      0.00000000	      1.00000000	      0.17638796	      1.00000000	      0.16723213	      1.00000000	      0.05831120	      0.01000000	      0.05971437	      0.00000000	      0.00000000
      0.21624664	      0.00000000	      0.00000000	     -0.00000000	     -0.00000000	      0.00000000	      0.00000000	     -0.00000000	     -0.00000000	      0.60020708	      1.63883118	     -0.00000000	     -0.00000000	    -50.69262743	    161.86229695	     98.91628672	   -307.91133246	      0.00000000	      0.00000000	      1.00000000	      0.17632761	      1.00000000	      0.16720206	      1.00000000	      0.05828706	      0.01000000	      0.05975904	      0.00000000	      0.00000000
      0.21654192	      0.00000000	      0.00000000	     -0.00000000	     -0.00000000	      0.00000000	      0.00000000	     -0.00000000	     -0.00000000	      0.60069119	      1.64022779	     -0.00000000	     -0.00000000	    -50.64480014	    162.09065471	     98.82529900	   -308.38395891	      0.00000000	      0.00000000	      1.00000000	      0.17626716	      1.00000000	      0.16717195	      1.00000000	      0.05826287	      0.01000000	      0.05980386	      0.00000000	      0.00000000
      0.21683719	      0.00000000	      0.00000000	     -0.00000000	     -0.00000000	      0.00000000	      0.00000000	     -0.00000000	     -0.00000000	      0.60117571	      1.64162337	     -0.00000000	     -0.00000000	    -50.59690535	    162.31950744	     98.73417159	   -308.85755450	      0.00000000	      0.00000000	      1.00000000	      0.17620661	      1.00000000	      0.16714182	      1.00000000	      0.05823864	      0.01000000	      0.05984883	      0.00000000	      0.00000000
      0.21713246	      0.00000000	      0.00000000	     -0.00000000	     -0.00000000	      0.00000000	      0.00000000	     -0.00000000	     -0.00000000	      0.60166065	      1.64301792	     -0.00000000	     -0.00000000	    -50.54894291	    162.54885834	     98.64290419	   -309.33212552	      0.00000000	      0.00000000	      1.00000000	      0.17614596	      1.00000000	      0.16711166	      1.00000000	      0.05821437	      0.01000000	      0.05989396	      0.00000000	      0.00000000
      0.21742774	      0.00000000	      0.00000000	     -0.00000000	     -0.00000000	      0.00000000	      0.00000000	     -0.00000000	     -0.00000000	      0.60214599	      1.64441144	     -0.00000000	     -0.00000000	    -50.50091268	    162.77871064	     98.55149652	   -309.80767827	      0.00000000	      0.00000000	      1.00000000	      0.17608522	      1.00000000	      0.16708147	      1.00000000	      0.05819004	      0.01000000	      0.05993924	      0.00000000	      0.00000000
      0.21772301	      0.00000000	      0.00000000	     -0.00000000	     -0.00000000	      0.00000000	      0.00000000	     -0.00000000	     -0.00000000	      0.60263175	      1.64580393	     -0.00000000	     -0.00000000	    -50.45281450	    163.00906759	     98.45994828	   -310.28421911	      0.00000000	      0.00000000	      1.00000000	      0.17602437	      1.00000000	      0.16705124	      1.00000000	      0.05816567	      0.01000000	      0.05998468	      0.00000000	      0.00000000
      0.21801828	      0.00000000	      0.00000000	     -0.00000000	     -0.00000000	      0.00000000	      0.00000000	     -0.00000000	     -0.00000000	      0.60311791	      1.64719539	     -0.00000000	     -0.00000000	    -50.40464823	    163.23993246	     98.36825919	   -310.76175439	      0.00000000	      0.00000000	      1.00000000	      0.17596344	      1.00000000	      0.16702099	      1.00000000	      0.05814126	      0.01000000	      0.06003027	      0.00000000	      0.00000000
      0.21831355	      0.00000000	      0.00000000	     -0.00000000	     -0.00000000	      0.00000000	      0.00000000	     -0.00000000	     -0.00000000	      0.60360449	      1.64858584	     -0.00000000	     -0.00000000	    -50.35641371	    163.47130851	     98.27642895	   -311.24029051	      0.00000000	      0.00000000	      1.00000000	      0.17590240	      1.00000000	      0.16699070	      1.00000000	      0.05811679	      0.01000000	      0.06007602	      0.00000000	      0.00000000
      0.21860883	      0.00000000	      0.00000000	     -0.00000000	     -0.00000000	      0.00000000	      0.00000000	     -0.00000000	     -0.00000000	      0.60409148	      1.64997527	     -0.00000000	     -0.00000000	    -50.30811080	    163.70319902	     98.18445726	   -311.71983391	      0.00000000	      0.00000000	      1.00000000	      0.17584126	      1.00000000	      0.16696038	      1.00000000	      0.05809228	      0.01000000	      0.06012193	      0.00000000	      0.00000000
      0.21890410	      0.00000000	      0.00000000	     -0.00000000	     -0.00000000	      0.00000000	      0.00000000	     -0.00000000	     -0.00000000	      0.60457888	      1.65136368	     -0.00000000	     -0.00000000	    -50.25973934	    163.93560731	     98.09234382	   -312.20039103	      0.00000000	      0.00000000	      1.00000000	      0.17578003	      1.00000000	      0.16693004	      1.00000000	      0.05806773	      0.01000000	      0.06016799	      0.00000000	      0.00000000
      0.21919937	      0.00000000	      0.00000000	     -0.00000000	     -0.00000000	      0.00000000	      0.00000000	     -0.00000000	     -0.00000000	      0.60506669	      1.65275108	     -0.00000000	     -0.00000000	    -50.21129919	    164.16853668	     98.00008834	   -312.68196837	      0.00000000	      0.00000000	      1.00000000	      0.17571870	      1.00000000	      0.16689966	      1.00000000	      0.05804312	      0.01000000	      0.06021421	      0.00000000	      0.00000000
      0.21949465	      0.00000000	      0.00000000	     -0.00000000	     -0.00000000	      0.00000000	      0.00000000	     -0.00000000	     -0.00000000	      0.60555490	      1.65413747	     -0.00000000	     -0.00000000	    -50.16279017	    164.40199047	     97.90769050	   -313.16457245	      0.00000000	      0.00000000	      1.00000000	      0.17565727	      1.00000000	      0.16686925	      1.00000000	      0.05801847	      0.01000000	      0.06026059	      0.00000000	      0.00000000
      0.21978992	      0.00000000	      0.00000000	     -0.00000000	     -0.00000000	      0.00000000	      0.00000000	     -0.00000000	     -0.00000000	      0.60604353	      1.65552285	     -0.00000000	     -0.00000000	    -50.11421215	    164.63597202	     97.81515002	   -313.64820982	      0.00000000	      0.00000000	      1.00000000	      0.17559575	      1.00000000	      0.16683881	      1.00000000	      0.05799377	      0.01000000	      0.06030712	      0.00000000	      0.00000000
      0.22008519	      0.00000000	      0.00000000	     -0.00000000	     -0.00000000	      0.00000000	      0.00000000	     -0.00000000	     -0.00000000	      0.60653257	      1.65690722	     -0.00000000	     -0.00000000	    -50.06556496	    164.87048469	     97.72246658	   -314.13288706	      0.00000000	      0.00000000	      1.00000000	      0.17553412	      1.00000000	      0.16680834	      1.00000000	      0.05796903	      0.01000000	      0.06035381	      0.00000000	      0.00000000
      0.22038047	      0.00000000	      0.00000000	     -0.00000000	     -0.00000000	      0.00000000	      0.00000000	     -0.00000000	     -0.00000000	      0.60702201	      1.65829059	     -0.00000000	     -0.00000000	    -50.01684844	    165.10553187	     97.62963987	   -314.61861081	      0.00000000	      0.00000000	      1.00000000	      0.17547240	      1.00000000	      0.16677784	      1.00000000	      0.05794424	      0.01000000	      0.06040066	      0.00000000	      0.00000000
      0.22067574	      0.00000000	      0.00000000	     -0.00000000	     -0.00000000	      0.00000000	      0.00000000	     -0.00000000	     -0.00000000	      0.60751186	      1.65967296	     -0.00000000	     -0.00000000	    -49.96806244	    165.34111694	     97.53666958	   -315.10538770	      0.00000000	      0.00000000	      1.00000000	      0.17541058	      1.00000000	      0.16674731	      1.00000000	      0.05791940	      0.01000000	      0.06044767	      0.00000000	      0.00000000
      0.22097101	      0.00000000	      0.00000000	     -0.00000000	     -0.00000000	      0.00000000	      0.00000000	     -0.00000000	     -0.00000000	      0.60800213	      1.66105433	     -0.00000000	     -0.00000000	    -49.91920681	    165.57724332	     97.44355541	   -315.59322442	      0.00000000	      0.00000000	      1.00000000	      0.17534866	      1.00000000	      0.16671675	      1.00000000	      0.05789451	      0.01000000	      0.06049484	      0.00000000	      0.00000000
      0.22126629	      0.00000000	      0.00000000	     -0.00000000	     -0.00000000	      0.00000000	      0.00000000	     -0.00000000	     -0.00000000	      0.60849279	      1.66243470	     -0.00000000	     -0.00000000	    -49.87028136	    165.81391443	     97.35029703	   -316.08212770	      0.00000000	      0.00000000	      1.00000000	      0.17528664	      1.00000000	      0.16668615	      1.00000000	      0.05786957	      0.01000000	      0.06054216	      0.00000000	      0.00000000
      0.22156156	      0.00000000	      0.00000000	     -0.00000000	     -0.00000000	      0.00000000	      0.00000000	     -0.00000000	     -0.00000000	      0.60898387	      1.66381408	     -0.00000000	     -0.00000000	    -49.82128596	    166.05113372	     97.25689414	   -316.57210429	      0.00000000	      0.00000000	      1.00000000	      0.17522453	      1.00000000	      0.16665553	      1.00000000	      0.05784459	      0.01000000	      0.06058965	      0.00000000	      0.00000000
      0.22185683	      0.00000000	      0.00000000	     -0.00000000	     -0.00000000	      0.00000000	      0.00000000	     -0.00000000	     -0.00000000	      0.60947535	      1.66519246	     -0.00000000	     -0.00000000	    -49.77222043	    166.28890465	     97.16334641	   -317.06316099	      0.00000000	      0.00000000	      1.00000000	      0.17516231	      1.00000000	      0.16662488	      1.00000000	      0.05781956	      0.01000000	      0.06063730	      0.00000000	      0.00000000
      0.22215211	      0.00000000	      0.00000000	     -0.00000000	     -0.00000000	      0.00000000	      0.00000000	     -0.00000000	     -0.00000000	      0.60996724	      1.66656985	     -0.00000000	     -0.00000000	    -49.72308461	    166.52723069	     97.06965352	   -317.55530461	      0.00000000	      0.00000000	      1.00000000	      0.17509999	      1.00000000	      0.16659419	      1.00000000	      0.05779448	      0.01000000	      0.06068510	      0.00000000	      0.00000000
      0.22244738	      0.00000000	      0.00000000	     -0.00000000	     -0.00000000	      0.00000000	      0.00000000	     -0.00000000	     -0.00000000	      0.61045954	      1.66794625	     -0.00000000	     -0.00000000	    -49.67387834	    166.76611534	     96.97581515	   -318.04854203	      0.00000000	      0.00000000	      1.00000000	      0.17503758	      1.00000000	      0.16656347	      1.00000000	      0.05776935	      0.01000000	      0.06073307	      0.00000000	      0.00000000
      0.22274265	      0.00000000	      0.00000000	     -0.00000000	     -0.00000000	      0.00000000	      0.00000000	     -0.00000000	     -0.00000000	      0.61095224	      1.66932166	     -0.00000000	     -0.00000000	    -49.62460144	    167.00556212	     96.88183099	   -318.54288014	      0.00000000	      0.00000000	      1.00000000	      0.17497507	      1.00000000	      0.16653273	      1.00000000	      0.05774417	      0.01000000	      0.06078119	      0.00000000	      0.00000000
      0.22303793	      0.00000000	      0.00000000	     -0.00000000	     -0.00000000	      0.00000000	      0.00000000	     -0.00000000	     -0.00000000	      0.61144535	      1.67069608	     -0.00000000	     -0.00000000	    -49.57525376	    167.24557455	     96.78770069	   -319.03832589	      0.00000000	      0.00000000	      1.00000000	      0.17491245	      1.00000000	      0.16650195	      1.00000000	      0.05771895	      0.01000000	      0.06082948	      0.00000000	      0.00000000
[truncated: 4,376,362 more chars]
