# Supplementary material for: Musculoskeletal simulations to examine the effects of accentuated eccentric loading (AEL) on jump height
Source: PeerJ. 2023 Jan 23;11:e14687. doi: 10.7717/peerj.14687 (PMC9879160; doi:10.7717/peerj.14687)
Supplement: Supplemental Information 3 — Added30 folder contains the code and simulation results for a complete jump with an additional 30% model mass. Dropped30 folder contains the code and simulation results for the push-off phase with the original model mass. [file peerj-11-14687-s003.zip › Supplementary Simulation code and output results AEL30/Dropped30/Optimized_for_J_Results/TwoSegment_Two_Segment_acc_global.sto]

Accelerations
version=1
nRows=9685
nColumns=28
inDegrees=no

This file contains the kinematics (positions and orientations,
velocities and angular velocities, or accelerations and angular accelerations)
of the centers of mass of the body segments in model Two_Segment.

Body segment orientations are described using body-fixed X-Y-Z Euler angles.

Angular velocities and accelerations are given about the body-local axes.

Units are S.I. units (seconds, meters, Newtons, ...)
Angles are in degrees.

endheader
time	Block_X	Block_Y	Block_Z	Block_Ox	Block_Oy	Block_Oz	thigh_X	thigh_Y	thigh_Z	thigh_Ox	thigh_Oy	thigh_Oz	shank_X	shank_Y	shank_Z	shank_Ox	shank_Oy	shank_Oz	Platform_X	Platform_Y	Platform_Z	Platform_Ox	Platform_Oy	Platform_Oz	center_of_mass_X	center_of_mass_Y	center_of_mass_Z
      0.00000000	      0.00000000	     11.65516203	      0.00000000	      0.00000000	     -0.00000000	     -0.00000000	      1.92521635	      6.21051771	     -0.00000000	      0.00000000	     -0.00000000	   1654.41289686	      3.70485885	      0.46775374	     -0.00000000	      0.00000000	     -0.00000000	    -95.04254959	      0.00000000	      0.00000000	      0.00000000	      0.00000000	      0.00000000	      0.00000000	      0.86945670	      8.97049513	      0.00000000
      0.00006123	     -0.00000000	     11.62885701	      0.00000000	     -0.00000000	      0.00000000	     -0.00000000	      1.87171848	      6.33702064	      0.00000000	     -0.00000000	      0.00000000	   1608.03144502	      3.40731188	      0.35299314	      0.00000000	     -0.00000000	      0.00000000	   -220.44117747	      0.00000000	      0.00000000	      0.00000000	      0.00000000	      0.00000000	      0.00000000	      0.82557589	      8.97478352	      0.00000000
      0.00012245	     -0.00000000	     11.60155443	      0.00000000	      0.00000000	      0.00000000	      0.00000000	      1.82381520	      6.44659957	     -0.00000000	      0.00000000	      0.00000000	   1566.48589898	      3.20618212	      0.38166144	     -0.00000000	      0.00000000	      0.00000000	   -289.74680868	      0.00000000	      0.00000000	      0.00000000	      0.00000000	      0.00000000	      0.00000000	      0.79290154	      8.98863695	     -0.00000000
      0.00020780	      0.00000000	     11.56448079	     -0.00000000	      0.00000000	     -0.00000000	     -0.00000000	      1.76349731	      6.58194496	     -0.00000000	      0.00000000	     -0.00000000	   1514.15631008	      2.99739328	      0.50716932	     -0.00000000	      0.00000000	     -0.00000000	   -347.74616691	      0.00000000	      0.00000000	      0.00000000	      0.00000000	      0.00000000	      0.00000000	      0.75626546	      9.01277108	     -0.00000000
      0.00029315	     -0.00000000	     11.52970935	     -0.00000000	      0.00000000	     -0.00000000	      0.00000000	      1.70906639	      6.70282514	     -0.00000000	      0.00000000	     -0.00000000	   1466.91769117	      2.82775879	      0.65808070	     -0.00000000	      0.00000000	     -0.00000000	   -387.72389169	      0.00000000	      0.00000000	      0.00000000	      0.00000000	      0.00000000	      0.00000000	      0.72510786	      9.03721562	     -0.00000000
      0.00042115	     -0.00000000	     11.48238932	     -0.00000000	     -0.00000000	     -0.00000000	      0.00000000	      1.63661982	      6.86277742	     -0.00000000	     -0.00000000	     -0.00000000	   1404.01617426	      2.61145079	      0.87772193	     -0.00000000	     -0.00000000	     -0.00000000	   -434.69326707	      0.00000000	      0.00000000	      0.00000000	      0.00000000	      0.00000000	      0.00000000	      0.68459759	      9.07075973	     -0.00000000
      0.00054914	      0.00000000	     11.44051952	     -0.00000000	      0.00000000	     -0.00000000	      0.00000000	      1.57370056	      7.00104327	     -0.00000000	      0.00000000	     -0.00000000	   1349.35394674	      2.42637291	      1.07373472	     -0.00000000	      0.00000000	     -0.00000000	   -473.64628434	      0.00000000	      0.00000000	      0.00000000	      0.00000000	      0.00000000	      0.00000000	      0.64969686	      9.09977207	     -0.00000000
      0.00075973	      0.00000000	     11.38187987	     -0.00000000	      0.00000000	     -0.00000000	      0.00000000	      1.48764110	      7.18905073	     -0.00000000	      0.00000000	     -0.00000000	   1274.51753031	      2.17411740	      1.34288982	     -0.00000000	      0.00000000	     -0.00000000	   -526.32410188	      0.00000000	      0.00000000	      0.00000000	      0.00000000	      0.00000000	      0.00000000	      0.60205064	      9.13841434	     -0.00000000
      0.00097032	      0.00000000	     11.33373547	     -0.00000000	     -0.00000000	     -0.00000000	      0.00000000	      1.41944665	      7.33668327	     -0.00000000	     -0.00000000	     -0.00000000	   1215.12692180	      1.97491414	      1.55665172	     -0.00000000	     -0.00000000	     -0.00000000	   -567.59509651	      0.00000000	      0.00000000	      0.00000000	      0.00000000	      0.00000000	      0.00000000	      0.56436484	      9.16768300	     -0.00000000
      0.00125500	      0.00000000	     11.28160668	      0.00000000	      0.00000000	     -0.00000000	     -0.00000000	      1.34925999	      7.48658100	      0.00000000	      0.00000000	     -0.00000000	   1153.85809814	      1.76996288	      1.77540816	      0.00000000	      0.00000000	     -0.00000000	   -609.99393867	      0.00000000	      0.00000000	      0.00000000	      0.00000000	      0.00000000	      0.00000000	      0.52558535	      9.19553342	      0.00000000
      0.00153968	      0.00000000	     11.24061389	      0.00000000	      0.00000000	     -0.00000000	      0.00000000	      1.29813803	      7.59336020	      0.00000000	      0.00000000	     -0.00000000	   1109.06375513	      1.62187296	      1.93556438	     -0.00000000	      0.00000000	     -0.00000000	   -640.05681940	      0.00000000	      0.00000000	      0.00000000	      0.00000000	      0.00000000	      0.00000000	      0.49746014	      9.21338417	      0.00000000
      0.00177985	     -0.00000000	     11.21247320	      0.00000000	     -0.00000000	      0.00000000	     -0.00000000	      1.26594085	      7.65879023	      0.00000000	     -0.00000000	      0.00000000	   1080.71613875	      1.52803330	      2.03404540	      0.00000000	     -0.00000000	      0.00000000	   -659.33760480	      0.00000000	      0.00000000	      0.00000000	      0.00000000	      0.00000000	      0.00000000	      0.47968871	      9.22245684	      0.00000000
      0.00202001	      0.00000000	     11.18868275	     -0.00000000	      0.00000000	     -0.00000000	      0.00000000	      1.24129318	      7.70710559	     -0.00000000	      0.00000000	     -0.00000000	   1058.88704391	      1.45713554	      2.11018376	     -0.00000000	      0.00000000	     -0.00000000	   -673.45264052	      0.00000000	      0.00000000	      0.00000000	      0.00000000	      0.00000000	      0.00000000	      0.46617940	      9.22760941	     -0.00000000
      0.00230741	     -0.00000000	     11.16453875	      0.00000000	     -0.00000000	      0.00000000	     -0.00000000	      1.21920682	      7.74819612	      0.00000000	     -0.00000000	      0.00000000	   1039.15847080	      1.39327702	      2.17628843	      0.00000000	     -0.00000000	      0.00000000	   -686.28092503	      0.00000000	      0.00000000	      0.00000000	      0.00000000	      0.00000000	      0.00000000	      0.45404067	      9.22966896	      0.00000000
      0.00259481	     -0.00000000	     11.14377354	      0.00000000	      0.00000000	      0.00000000	     -0.00000000	      1.20310962	      7.77566066	      0.00000000	      0.00000000	      0.00000000	   1024.59476781	      1.34802746	      2.22549479	      0.00000000	      0.00000000	      0.00000000	   -694.74056590	      0.00000000	      0.00000000	      0.00000000	      0.00000000	      0.00000000	      0.00000000	      0.44532458	      9.22864443	      0.00000000
      0.00282227	      0.00000000	     11.12914972	     -0.00000000	      0.00000000	     -0.00000000	      0.00000000	      1.19345678	      7.79045162	     -0.00000000	      0.00000000	     -0.00000000	   1015.72829373	      1.32013238	      2.25235666	     -0.00000000	      0.00000000	     -0.00000000	   -700.28493703	      0.00000000	      0.00000000	      0.00000000	      0.00000000	      0.00000000	      0.00000000	      0.44002079	      9.22596558	     -0.00000000
      0.00304973	     -0.00000000	     11.11565589	     -0.00000000	     -0.00000000	      0.00000000	      0.00000000	      1.18590070	      7.80043245	      0.00000000	     -0.00000000	      0.00000000	   1008.66646589	      1.29917851	      2.27416146	      0.00000000	     -0.00000000	      0.00000000	   -704.01832164	      0.00000000	      0.00000000	      0.00000000	      0.00000000	      0.00000000	      0.00000000	      0.43595845	      9.22225058	      0.00000000
      0.00334924	      0.00000000	     11.09922099	     -0.00000000	     -0.00000000	      0.00000000	      0.00000000	      1.17831903	      7.80821052	      0.00000000	     -0.00000000	      0.00000000	   1001.40285651	      1.27788218	      2.29405403	      0.00000000	     -0.00000000	      0.00000000	   -707.90352451	      0.00000000	      0.00000000	      0.00000000	      0.00000000	      0.00000000	      0.00000000	      0.43185485	      9.21592706	     -0.00000000
      0.00364874	      0.00000000	     11.08380238	     -0.00000000	      0.00000000	      0.00000000	     -0.00000000	      1.17275149	      7.81132004	     -0.00000000	      0.00000000	      0.00000000	    995.86707161	      1.26360040	      2.30978651	     -0.00000000	      0.00000000	      0.00000000	   -709.81900554	      0.00000000	      0.00000000	      0.00000000	      0.00000000	      0.00000000	      0.00000000	      0.42897891	      9.20862311	     -0.00000000
      0.00386300	      0.00000000	     11.07327747	     -0.00000000	      0.00000000	     -0.00000000	      0.00000000	      1.16963096	      7.81162368	     -0.00000000	      0.00000000	     -0.00000000	    992.64453548	      1.25471135	      2.31588711	     -0.00000000	      0.00000000	     -0.00000000	   -711.44697545	      0.00000000	      0.00000000	      0.00000000	      0.00000000	      0.00000000	      0.00000000	      0.42727738	      9.20270054	     -0.00000000
      0.00407725	     -0.00000000	     11.06299817	      0.00000000	     -0.00000000	      0.00000000	     -0.00000000	      1.16709428	      7.81053513	      0.00000000	     -0.00000000	      0.00000000	    989.92014186	      1.24831473	      2.32170556	      0.00000000	     -0.00000000	      0.00000000	   -712.20104140	      0.00000000	      0.00000000	      0.00000000	      0.00000000	      0.00000000	      0.00000000	      0.42597824	      9.19654660	      0.00000000
      0.00437314	      0.00000000	     11.04914455	     -0.00000000	     -0.00000000	     -0.00000000	     -0.00000000	      1.16428549	      7.80743589	     -0.00000000	     -0.00000000	     -0.00000000	    986.74755143	      1.24105481	      2.32660621	     -0.00000000	     -0.00000000	     -0.00000000	   -713.11633853	      0.00000000	      0.00000000	      0.00000000	      0.00000000	      0.00000000	      0.00000000	      0.42452179	      9.18753596	     -0.00000000
      0.00466902	      0.00000000	     11.03551270	     -0.00000000	      0.00000000	     -0.00000000	      0.00000000	      1.16210109	      7.80282543	     -0.00000000	      0.00000000	     -0.00000000	    984.10270965	      1.23637920	      2.33104097	     -0.00000000	      0.00000000	     -0.00000000	   -713.14852817	      0.00000000	      0.00000000	      0.00000000	      0.00000000	      0.00000000	      0.00000000	      0.42348745	      9.17822980	     -0.00000000
      0.00490644	     -0.00000000	     11.02472335	     -0.00000000	     -0.00000000	     -0.00000000	      0.00000000	      1.16064436	      7.79846318	     -0.00000000	     -0.00000000	     -0.00000000	    982.22801686	      1.23257288	      2.33180279	     -0.00000000	     -0.00000000	     -0.00000000	   -713.59600760	      0.00000000	      0.00000000	      0.00000000	      0.00000000	      0.00000000	      0.00000000	      0.42272792	      9.17040264	     -0.00000000
      0.00514385	      0.00000000	     11.01396338	      0.00000000	     -0.00000000	      0.00000000	     -0.00000000	      1.15941928	      7.79349875	      0.00000000	     -0.00000000	      0.00000000	    980.54606187	      1.23020466	      2.33335652	      0.00000000	     -0.00000000	      0.00000000	   -713.39947980	      0.00000000	      0.00000000	      0.00000000	      0.00000000	      0.00000000	      0.00000000	      0.42217357	      9.16251970	      0.00000000
      0.00542953	     -0.00000000	     11.00108010	      0.00000000	      0.00000000	      0.00000000	     -0.00000000	      1.15814036	      7.78706920	      0.00000000	      0.00000000	      0.00000000	    978.68130708	      1.22726763	      2.33327921	      0.00000000	      0.00000000	      0.00000000	   -713.47303944	      0.00000000	      0.00000000	      0.00000000	      0.00000000	      0.00000000	      0.00000000	      0.42154777	      9.15276026	      0.00000000
      0.00571522	      0.00000000	     10.98816895	     -0.00000000	      0.00000000	      0.00000000	      0.00000000	      1.15705586	      7.78009757	     -0.00000000	      0.00000000	      0.00000000	    976.97405540	      1.22581582	      2.33442694	     -0.00000000	      0.00000000	      0.00000000	   -712.82149494	      0.00000000	      0.00000000	      0.00000000	      0.00000000	      0.00000000	      0.00000000	      0.42112236	      9.14296833	     -0.00000000
      0.00595120	     -0.00000000	     10.97753037	     -0.00000000	      0.00000000	     -0.00000000	      0.00000000	      1.15623014	      7.77419419	     -0.00000000	      0.00000000	     -0.00000000	    975.61674083	      1.22381168	      2.33312051	     -0.00000000	      0.00000000	     -0.00000000	   -712.90122403	      0.00000000	      0.00000000	      0.00000000	      0.00000000	      0.00000000	      0.00000000	      0.42070738	      9.13463094	     -0.00000000
      0.00618719	     -0.00000000	     10.96683818	     -0.00000000	      0.00000000	     -0.00000000	      0.00000000	      1.15548950	      7.76802127	     -0.00000000	      0.00000000	     -0.00000000	    974.32590577	      1.22283906	      2.33311878	     -0.00000000	      0.00000000	     -0.00000000	   -712.41184079	      0.00000000	      0.00000000	      0.00000000	      0.00000000	      0.00000000	      0.00000000	      0.42041877	      9.12632289	     -0.00000000
      0.00647135	      0.00000000	     10.95394718	      0.00000000	      0.00000000	     -0.00000000	      0.00000000	      1.15464724	      7.76046478	     -0.00000000	      0.00000000	     -0.00000000	    972.80533643	      1.22116039	      2.33164865	     -0.00000000	      0.00000000	     -0.00000000	   -712.21731953	      0.00000000	      0.00000000	      0.00000000	      0.00000000	      0.00000000	      0.00000000	      0.42003253	      9.11612828	      0.00000000
      0.00675552	     -0.00000000	     10.94096738	      0.00000000	      0.00000000	     -0.00000000	      0.00000000	      1.15388109	      7.75264011	     -0.00000000	      0.00000000	     -0.00000000	    971.34053619	      1.22058066	      2.33170187	     -0.00000000	      0.00000000	     -0.00000000	   -711.39643220	      0.00000000	      0.00000000	      0.00000000	      0.00000000	      0.00000000	      0.00000000	      0.41977719	      9.10596337	     -0.00000000
      0.00699497	     -0.00000000	     10.93002089	     -0.00000000	     -0.00000000	     -0.00000000	     -0.00000000	      1.15324265	      7.74604513	      0.00000000	     -0.00000000	     -0.00000000	    970.10491931	      1.21913547	      2.32976120	      0.00000000	     -0.00000000	     -0.00000000	   -711.33944081	      0.00000000	      0.00000000	      0.00000000	      0.00000000	      0.00000000	      0.00000000	      0.41946691	      9.09719062	      0.00000000
      0.00723442	     -0.00000000	     10.91899745	     -0.00000000	     -0.00000000	      0.00000000	     -0.00000000	      1.15264618	      7.73927989	      0.00000000	     -0.00000000	      0.00000000	    968.89855036	      1.21859816	      2.32926928	      0.00000000	     -0.00000000	      0.00000000	   -710.73808290	      0.00000000	      0.00000000	      0.00000000	      0.00000000	      0.00000000	      0.00000000	      0.41925941	      9.08847260	     -0.00000000
      0.00751378	     -0.00000000	     10.90610232	     -0.00000000	     -0.00000000	     -0.00000000	     -0.00000000	      1.15195561	      7.73136942	     -0.00000000	     -0.00000000	     -0.00000000	    967.48715715	      1.21731737	      2.32733762	      0.00000000	     -0.00000000	     -0.00000000	   -710.46932489	      0.00000000	      0.00000000	      0.00000000	      0.00000000	      0.00000000	      0.00000000	      0.41895242	      9.07813778	     -0.00000000
      0.00779314	     -0.00000000	     10.89310744	      0.00000000	     -0.00000000	      0.00000000	      0.00000000	      1.15130430	      7.72328248	      0.00000000	     -0.00000000	      0.00000000	    966.10029027	      1.21698173	      2.32695687	      0.00000000	     -0.00000000	      0.00000000	   -709.62720736	      0.00000000	      0.00000000	      0.00000000	      0.00000000	      0.00000000	      0.00000000	      0.41875127	      9.06785212	      0.00000000
      0.00803996	      0.00000000	     10.88160596	     -0.00000000	      0.00000000	     -0.00000000	     -0.00000000	      1.15071771	      7.71617704	     -0.00000000	      0.00000000	     -0.00000000	    964.85781168	      1.21571541	      2.32477790	     -0.00000000	      0.00000000	     -0.00000000	   -709.50217830	      0.00000000	      0.00000000	      0.00000000	      0.00000000	      0.00000000	      0.00000000	      0.41847243	      9.05857522	     -0.00000000
      0.00828679	      0.00000000	     10.87001906	     -0.00000000	      0.00000000	      0.00000000	     -0.00000000	      1.15016072	      7.70892901	     -0.00000000	      0.00000000	      0.00000000	    963.63365149	      1.21535087	      2.32414971	     -0.00000000	      0.00000000	      0.00000000	   -708.82059822	      0.00000000	      0.00000000	      0.00000000	      0.00000000	      0.00000000	      0.00000000	      0.41829256	      9.04936516	     -0.00000000
      0.00855771	     -0.00000000	     10.85726874	      0.00000000	      0.00000000	      0.00000000	      0.00000000	      1.14954024	      7.70099692	      0.00000000	      0.00000000	      0.00000000	    962.27410356	      1.21419482	      2.32203180	      0.00000000	      0.00000000	      0.00000000	   -708.55333931	      0.00000000	      0.00000000	      0.00000000	      0.00000000	      0.00000000	      0.00000000	      0.41801619	      9.03909699	      0.00000000
      0.00882862	     -0.00000000	     10.84442332	      0.00000000	     -0.00000000	      0.00000000	      0.00000000	      1.14894738	      7.69292321	      0.00000000	     -0.00000000	      0.00000000	    960.92982614	      1.21391395	      2.32143148	      0.00000000	     -0.00000000	      0.00000000	   -707.74390967	      0.00000000	      0.00000000	      0.00000000	      0.00000000	      0.00000000	      0.00000000	      0.41783561	      9.02888646	      0.00000000
      0.00909954	     -0.00000000	     10.83155515	     -0.00000000	     -0.00000000	     -0.00000000	     -0.00000000	      1.14833609	      7.68490993	     -0.00000000	     -0.00000000	     -0.00000000	    959.56138280	      1.21255391	      2.31883991	     -0.00000000	     -0.00000000	     -0.00000000	   -707.61507809	      0.00000000	      0.00000000	      0.00000000	      0.00000000	      0.00000000	      0.00000000	      0.41754092	      9.01847534	     -0.00000000
      0.00937046	      0.00000000	     10.81857379	     -0.00000000	     -0.00000000	      0.00000000	      0.00000000	      1.14776269	      7.67670763	     -0.00000000	     -0.00000000	      0.00000000	    958.21710466	      1.21259210	      2.31872493	      0.00000000	     -0.00000000	      0.00000000	   -706.61430197	      0.00000000	      0.00000000	      0.00000000	      0.00000000	      0.00000000	      0.00000000	      0.41739766	      9.00819551	     -0.00000000
      0.00960318	      0.00000000	     10.80741975	     -0.00000000	     -0.00000000	      0.00000000	     -0.00000000	      1.14724552	      7.66975293	     -0.00000000	     -0.00000000	      0.00000000	    957.03465358	      1.21137247	      2.31634222	     -0.00000000	     -0.00000000	      0.00000000	   -706.54150810	      0.00000000	      0.00000000	      0.00000000	      0.00000000	      0.00000000	      0.00000000	      0.41714136	      8.99915514	     -0.00000000
      0.00983591	      0.00000000	     10.79618918	     -0.00000000	      0.00000000	     -0.00000000	      0.00000000	      1.14675203	      7.66267758	     -0.00000000	      0.00000000	     -0.00000000	    955.86642975	      1.21102667	      2.31550929	     -0.00000000	      0.00000000	     -0.00000000	   -705.92345370	      0.00000000	      0.00000000	      0.00000000	      0.00000000	      0.00000000	      0.00000000	      0.41697969	      8.99019273	     -0.00000000
      0.01011404	     -0.00000000	     10.78273392	      0.00000000	     -0.00000000	      0.00000000	     -0.00000000	      1.14615224	      7.65424581	      0.00000000	     -0.00000000	      0.00000000	    954.45384296	      1.20997864	      2.31334221	      0.00000000	     -0.00000000	      0.00000000	   -705.58472022	      0.00000000	      0.00000000	      0.00000000	      0.00000000	      0.00000000	      0.00000000	      0.41671958	      8.97934804	      0.00000000
      0.01039217	     -0.00000000	     10.76918843	      0.00000000	      0.00000000	      0.00000000	      0.00000000	      1.14557512	      7.64569191	      0.00000000	      0.00000000	      0.00000000	    953.05211309	      1.20971427	      2.31255800	      0.00000000	      0.00000000	      0.00000000	   -704.75753789	      0.00000000	      0.00000000	      0.00000000	      0.00000000	      0.00000000	      0.00000000	      0.41654470	      8.96855541	      0.00000000
      0.01067029	     -0.00000000	     10.75562574	     -0.00000000	     -0.00000000	     -0.00000000	      0.00000000	      1.14497614	      7.63721397	     -0.00000000	     -0.00000000	     -0.00000000	    951.62321378	      1.20828972	      2.30965733	     -0.00000000	     -0.00000000	     -0.00000000	   -704.65908020	      0.00000000	      0.00000000	      0.00000000	      0.00000000	      0.00000000	      0.00000000	      0.41624663	      8.95755698	     -0.00000000
      0.01091920	     -0.00000000	     10.74338612	      0.00000000	     -0.00000000	      0.00000000	     -0.00000000	      1.14447589	      7.62945084	      0.00000000	     -0.00000000	      0.00000000	    950.36792590	      1.20841690	      2.30956558	      0.00000000	     -0.00000000	      0.00000000	   -703.69474162	      0.00000000	      0.00000000	      0.00000000	      0.00000000	      0.00000000	      0.00000000	      0.41613116	      8.94785865	      0.00000000
      0.01116811	     -0.00000000	     10.73114970	      0.00000000	     -0.00000000	      0.00000000	      0.00000000	      1.14394884	      7.62179129	      0.00000000	     -0.00000000	      0.00000000	    949.08303196	      1.20720751	      2.30704664	      0.00000000	     -0.00000000	      0.00000000	   -703.56901733	      0.00000000	      0.00000000	      0.00000000	      0.00000000	      0.00000000	      0.00000000	      0.41587336	      8.93794294	      0.00000000
      0.01141701	     -0.00000000	     10.71883098	     -0.00000000	     -0.00000000	     -0.00000000	      0.00000000	      1.14344798	      7.61400068	     -0.00000000	     -0.00000000	     -0.00000000	    947.81387579	      1.20699230	      2.30629995	     -0.00000000	     -0.00000000	     -0.00000000	   -702.82239541	      0.00000000	      0.00000000	      0.00000000	      0.00000000	      0.00000000	      0.00000000	      0.41572303	      8.92812144	     -0.00000000
      0.01168002	      0.00000000	     10.70579724	     -0.00000000	      0.00000000	     -0.00000000	      0.00000000	      1.14290380	      7.60582034	     -0.00000000	      0.00000000	     -0.00000000	    946.45289304	      1.20593188	      2.30399021	     -0.00000000	      0.00000000	     -0.00000000	   -702.55691511	      0.00000000	      0.00000000	      0.00000000	      0.00000000	      0.00000000	      0.00000000	      0.41547593	      8.91759189	     -0.00000000
      0.01194302	      0.00000000	     10.69268461	     -0.00000000	      0.00000000	     -0.00000000	      0.00000000	      1.14238202	      7.59752552	     -0.00000000	      0.00000000	     -0.00000000	    945.10373969	      1.20568327	      2.30312321	     -0.00000000	      0.00000000	     -0.00000000	   -701.78500263	      0.00000000	      0.00000000	      0.00000000	      0.00000000	      0.00000000	      0.00000000	      0.41531685	      8.90712956	     -0.00000000
      0.01219797	      0.00000000	     10.67995666	      0.00000000	      0.00000000	     -0.00000000	     -0.00000000	      1.14186243	      7.58953267	      0.00000000	      0.00000000	     -0.00000000	    943.77715414	      1.20466016	      2.30085468	     -0.00000000	      0.00000000	     -0.00000000	   -701.52824305	      0.00000000	      0.00000000	      0.00000000	      0.00000000	      0.00000000	      0.00000000	      0.41507984	      8.89684460	      0.00000000
      0.01245293	      0.00000000	     10.66715799	     -0.00000000	      0.00000000	     -0.00000000	     -0.00000000	      1.14136295	      7.58143804	     -0.00000000	      0.00000000	     -0.00000000	    942.46095164	      1.20435766	      2.29986657	     -0.00000000	      0.00000000	     -0.00000000	   -700.82215509	      0.00000000	      0.00000000	      0.00000000	      0.00000000	      0.00000000	      0.00000000	      0.41492102	      8.88661880	     -0.00000000
      0.01271510	      0.00000000	     10.65397691	     -0.00000000	      0.00000000	     -0.00000000	      0.00000000	      1.14083842	      7.57315109	     -0.00000000	      0.00000000	     -0.00000000	    941.09115624	      1.20338194	      2.29763393	     -0.00000000	      0.00000000	     -0.00000000	   -700.51420339	      0.00000000	      0.00000000	      0.00000000	      0.00000000	      0.00000000	      0.00000000	      0.41468755	      8.87597705	     -0.00000000
      0.01297727	     -0.00000000	     10.64072636	      0.00000000	      0.00000000	      0.00000000	     -0.00000000	      1.14033309	      7.56476729	      0.00000000	      0.00000000	      0.00000000	    939.73067536	      1.20307632	      2.29659027	      0.00000000	      0.00000000	      0.00000000	   -699.78880227	      0.00000000	      0.00000000	      0.00000000	      0.00000000	      0.00000000	      0.00000000	      0.41452691	      8.86538725	      0.00000000
      0.01323521	     -0.00000000	     10.62767186	      0.00000000	     -0.00000000	      0.00000000	     -0.00000000	      1.13982532	      7.55655629	      0.00000000	     -0.00000000	      0.00000000	    938.37628574	      1.20212079	      2.29436502	      0.00000000	     -0.00000000	      0.00000000	   -699.48717431	      0.00000000	      0.00000000	      0.00000000	      0.00000000	      0.00000000	      0.00000000	      0.41429979	      8.85484534	      0.00000000
      0.01349315	      0.00000000	     10.61455249	     -0.00000000	     -0.00000000	      0.00000000	      0.00000000	      1.13933585	      7.54825443	     -0.00000000	     -0.00000000	      0.00000000	    937.03074730	      1.20179942	      2.29326506	     -0.00000000	     -0.00000000	      0.00000000	   -698.79068065	      0.00000000	      0.00000000	      0.00000000	      0.00000000	      0.00000000	      0.00000000	      0.41414162	      8.84435336	     -0.00000000
      0.01375333	     -0.00000000	     10.60130033	      0.00000000	     -0.00000000	      0.00000000	      0.00000000	      1.13883294	      7.53991293	      0.00000000	     -0.00000000	      0.00000000	    935.65887447	      1.20087690	      2.29105900	      0.00000000	     -0.00000000	      0.00000000	   -698.46490161	      0.00000000	      0.00000000	      0.00000000	      0.00000000	      0.00000000	      0.00000000	      0.41391909	      8.83365561	      0.00000000
      0.01401352	      0.00000000	     10.58798596	     -0.00000000	      0.00000000	     -0.00000000	      0.00000000	      1.13834748	      7.53148568	     -0.00000000	      0.00000000	     -0.00000000	    934.29511610	      1.20054675	      2.28990299	     -0.00000000	      0.00000000	     -0.00000000	   -697.77061517	      0.00000000	      0.00000000	      0.00000000	      0.00000000	      0.00000000	      0.00000000	      0.41376106	      8.82300315	     -0.00000000
      0.01427221	      0.00000000	     10.57473044	     -0.00000000	      0.00000000	      0.00000000	     -0.00000000	      1.13785646	      7.52313759	     -0.00000000	      0.00000000	      0.00000000	    932.92541779	      1.19965201	      2.28771476	     -0.00000000	      0.00000000	      0.00000000	   -697.43724289	      0.00000000	      0.00000000	      0.00000000	      0.00000000	      0.00000000	      0.00000000	      0.41354439	      8.81230340	     -0.00000000
      0.01453091	      0.00000000	     10.56141645	     -0.00000000	      0.00000000	     -0.00000000	      0.00000000	      1.13738198	      7.51470946	     -0.00000000	      0.00000000	     -0.00000000	    931.56321807	      1.19930902	      2.28650394	     -0.00000000	      0.00000000	     -0.00000000	   -696.76091530	      0.00000000	      0.00000000	      0.00000000	      0.00000000	      0.00000000	      0.00000000	      0.41338788	      8.80164539	     -0.00000000
      0.01478923	     -0.00000000	     10.54810410	      0.00000000	     -0.00000000	     -0.00000000	      0.00000000	      1.13690110	      7.50632023	      0.00000000	     -0.00000000	     -0.00000000	    930.19042711	      1.19845234	      2.28435047	      0.00000000	     -0.00000000	     -0.00000000	   -696.40984573	      0.00000000	      0.00000000	      0.00000000	      0.00000000	      0.00000000	      0.00000000	      0.41317768	      8.79090287	      0.00000000
      0.01504755	      0.00000000	     10.53473726	      0.00000000	      0.00000000	      0.00000000	      0.00000000	      1.13643551	      7.49785805	      0.00000000	      0.00000000	      0.00000000	    928.82418050	      1.19809008	      2.28307142	      0.00000000	      0.00000000	      0.00000000	   -695.75184717	      0.00000000	      0.00000000	      0.00000000	      0.00000000	      0.00000000	      0.00000000	      0.41302149	      8.78019598	      0.00000000
      0.01530350	     -0.00000000	     10.52147587	      0.00000000	     -0.00000000	      0.00000000	      0.00000000	      1.13596873	      7.48949520	      0.00000000	     -0.00000000	      0.00000000	    927.45954049	      1.19728655	      2.28098561	      0.00000000	     -0.00000000	      0.00000000	   -695.38071483	      0.00000000	      0.00000000	      0.00000000	      0.00000000	      0.00000000	      0.00000000	      0.41282029	      8.76949913	      0.00000000
      0.01555944	      0.00000000	     10.50816556	     -0.00000000	     -0.00000000	     -0.00000000	     -0.00000000	      1.13551528	      7.48106967	     -0.00000000	     -0.00000000	     -0.00000000	    926.09998634	      1.19689071	      2.27961843	     -0.00000000	     -0.00000000	     -0.00000000	   -694.75702884	      0.00000000	      0.00000000	      0.00000000	      0.00000000	      0.00000000	      0.00000000	      0.41266382	      8.75882826	     -0.00000000
      0.01580318	     -0.00000000	     10.49547075	      0.00000000	     -0.00000000	      0.00000000	     -0.00000000	      1.13508088	      7.47305567	      0.00000000	     -0.00000000	      0.00000000	    924.79728480	      1.19621108	      2.27775522	      0.00000000	     -0.00000000	      0.00000000	   -694.35493695	      0.00000000	      0.00000000	      0.00000000	      0.00000000	      0.00000000	      0.00000000	      0.41248348	      8.74859978	      0.00000000
      0.01611297	      0.00000000	     10.47928863	     -0.00000000	      0.00000000	     -0.00000000	     -0.00000000	      1.13453746	      7.46282889	     -0.00000000	      0.00000000	     -0.00000000	    923.14087935	      1.19548026	      2.27560542	     -0.00000000	      0.00000000	     -0.00000000	   -693.76417487	      0.00000000	      0.00000000	      0.00000000	      0.00000000	      0.00000000	      0.00000000	      0.41226998	      8.73558143	     -0.00000000
      0.01651210	      0.00000000	     10.45837862	     -0.00000000	      0.00000000	     -0.00000000	      0.00000000	      1.13384418	      7.44962192	     -0.00000000	      0.00000000	     -0.00000000	    920.99949415	      1.19440909	      2.27256669	     -0.00000000	      0.00000000	     -0.00000000	   -693.09015876	      0.00000000	      0.00000000	      0.00000000	      0.00000000	      0.00000000	      0.00000000	      0.41198353	      8.71873510	     -0.00000000
      0.01679287	     -0.00000000	     10.44359826	      0.00000000	      0.00000000	     -0.00000000	      0.00000000	      1.13337899	      7.44023065	      0.00000000	      0.00000000	     -0.00000000	    919.50343240	      1.19438570	      2.27172269	      0.00000000	      0.00000000	     -0.00000000	   -692.16334327	      0.00000000	      0.00000000	      0.00000000	      0.00000000	      0.00000000	      0.00000000	      0.41186180	      8.70694498	      0.00000000
      0.01703128	      0.00000000	     10.43105854	     -0.00000000	      0.00000000	     -0.00000000	      0.00000000	      1.13296646	      7.43233706	     -0.00000000	      0.00000000	     -0.00000000	    918.21257444	      1.19336336	      2.26918225	     -0.00000000	      0.00000000	     -0.00000000	   -692.00632599	      0.00000000	      0.00000000	      0.00000000	      0.00000000	      0.00000000	      0.00000000	      0.41165234	      8.69677630	     -0.00000000
      0.01726968	     -0.00000000	     10.41846460	     -0.00000000	      0.00000000	     -0.00000000	      0.00000000	      1.13257497	      7.42435006	     -0.00000000	      0.00000000	     -0.00000000	    916.93440778	      1.19312526	      2.26804284	     -0.00000000	      0.00000000	     -0.00000000	   -691.36122786	      0.00000000	      0.00000000	      0.00000000	      0.00000000	      0.00000000	      0.00000000	      0.41152775	      8.68669154	     -0.00000000
      0.01753117	      0.00000000	     10.40464487	     -0.00000000	      0.00000000	     -0.00000000	      0.00000000	      1.13213826	      7.41562580	     -0.00000000	      0.00000000	     -0.00000000	    915.52041817	      1.19231406	      2.26578482	     -0.00000000	      0.00000000	     -0.00000000	   -691.00078016	      0.00000000	      0.00000000	      0.00000000	      0.00000000	      0.00000000	      0.00000000	      0.41133349	      8.67553338	     -0.00000000
      0.01779266	      0.00000000	     10.39077789	     -0.00000000	     -0.00000000	      0.00000000	     -0.00000000	      1.13171743	      7.40683307	     -0.00000000	     -0.00000000	      0.00000000	    914.11379189	      1.19201232	      2.26442954	     -0.00000000	     -0.00000000	      0.00000000	   -690.32482581	      0.00000000	      0.00000000	      0.00000000	      0.00000000	      0.00000000	      0.00000000	      0.41119493	      8.66441943	     -0.00000000
      0.01804389	      0.00000000	     10.37744671	     -0.00000000	     -0.00000000	      0.00000000	      0.00000000	      1.13130800	      7.39841274	     -0.00000000	     -0.00000000	      0.00000000	    912.75233835	      1.19127219	      2.26229952	      0.00000000	     -0.00000000	      0.00000000	   -689.96009805	      0.00000000	      0.00000000	      0.00000000	      0.00000000	      0.00000000	      0.00000000	      0.41101486	      8.65365946	     -0.00000000
      0.01829512	     -0.00000000	     10.36407674	      0.00000000	      0.00000000	     -0.00000000	     -0.00000000	      1.13091133	      7.38993904	     -0.00000000	      0.00000000	     -0.00000000	    911.39614623	      1.19091282	      2.26084154	     -0.00000000	      0.00000000	     -0.00000000	   -689.36024728	      0.00000000	      0.00000000	      0.00000000	      0.00000000	      0.00000000	      0.00000000	      0.41087666	      8.64292951	     -0.00000000
      0.01849992	     -0.00000000	     10.35316639	     -0.00000000	      0.00000000	      0.00000000	     -0.00000000	      1.13058791	      7.38303555	     -0.00000000	      0.00000000	      0.00000000	    910.28649465	      1.19046023	      2.25935384	     -0.00000000	      0.00000000	      0.00000000	   -688.97339128	      0.00000000	      0.00000000	      0.00000000	      0.00000000	      0.00000000	      0.00000000	      0.41074781	      8.63414622	     -0.00000000
      0.01882450	     -0.00000000	     10.33586172	      0.00000000	     -0.00000000	     -0.00000000	     -0.00000000	      1.13007145	      7.37212013	      0.00000000	     -0.00000000	     -0.00000000	    908.51711158	      1.18926747	      2.25611752	      0.00000000	     -0.00000000	     -0.00000000	   -688.66188968	      0.00000000	      0.00000000	      0.00000000	      0.00000000	      0.00000000	      0.00000000	      0.41049441	      8.62013514	      0.00000000
      0.01906129	      0.00000000	     10.32316973	     -0.00000000	     -0.00000000	     -0.00000000	      0.00000000	      1.12972413	      7.36402903	     -0.00000000	     -0.00000000	     -0.00000000	    907.24550331	      1.18954775	      2.25581728	     -0.00000000	     -0.00000000	     -0.00000000	   -687.71850338	      0.00000000	      0.00000000	      0.00000000	      0.00000000	      0.00000000	      0.00000000	      0.41043369	      8.61004704	     -0.00000000
      0.01929809	     -0.00000000	     10.31050300	     -0.00000000	      0.00000000	      0.00000000	      0.00000000	      1.12935621	      7.35603842	     -0.00000000	      0.00000000	      0.00000000	    905.95170846	      1.18866917	      2.25341224	     -0.00000000	      0.00000000	      0.00000000	   -687.50270509	      0.00000000	      0.00000000	      0.00000000	      0.00000000	      0.00000000	      0.00000000	      0.41025025	      8.59978732	     -0.00000000
      0.01953488	     -0.00000000	     10.29779398	      0.00000000	      0.00000000	      0.00000000	      0.00000000	      1.12900565	      7.34797522	      0.00000000	      0.00000000	      0.00000000	    904.66785972	      1.18840952	      2.25211135	      0.00000000	      0.00000000	      0.00000000	   -686.90276149	      0.00000000	      0.00000000	      0.00000000	      0.00000000	      0.00000000	      0.00000000	      0.41013398	      8.58959427	      0.00000000
      0.01977868	     -0.00000000	     10.28470381	      0.00000000	      0.00000000	      0.00000000	      0.00000000	      1.12864169	      7.33969514	     -0.00000000	      0.00000000	      0.00000000	    903.33860286	      1.18779406	      2.25012997	     -0.00000000	      0.00000000	      0.00000000	   -686.50584936	      0.00000000	      0.00000000	      0.00000000	      0.00000000	      0.00000000	      0.00000000	      0.40997822	      8.57903691	     -0.00000000
      0.02008180	      0.00000000	     10.26839663	     -0.00000000	     -0.00000000	     -0.00000000	     -0.00000000	      1.12819854	      7.32936867	     -0.00000000	     -0.00000000	     -0.00000000	    901.68690279	      1.18717656	      2.24791401	     -0.00000000	     -0.00000000	     -0.00000000	   -685.92435802	      0.00000000	      0.00000000	      0.00000000	      0.00000000	      0.00000000	      0.00000000	      0.40980193	      8.56590763	     -0.00000000
      0.02046862	     -0.00000000	     10.24755745	      0.00000000	      0.00000000	      0.00000000	     -0.00000000	      1.12763772	      7.31618981	      0.00000000	      0.00000000	      0.00000000	    899.57221644	      1.18613240	      2.24459313	      0.00000000	      0.00000000	      0.00000000	   -685.34966962	      0.00000000	      0.00000000	      0.00000000	      0.00000000	      0.00000000	      0.00000000	      0.40955221	      8.54908446	      0.00000000
      0.02071870	     -0.00000000	     10.23402882	      0.00000000	      0.00000000	      0.00000000	      0.00000000	      1.12729912	      7.30757189	      0.00000000	      0.00000000	      0.00000000	    898.21877810	      1.18630856	      2.24396487	      0.00000000	      0.00000000	      0.00000000	   -684.45033148	      0.00000000	      0.00000000	      0.00000000	      0.00000000	      0.00000000	      0.00000000	      0.40948318	      8.53830181	      0.00000000
      0.02096879	      0.00000000	     10.22052722	      0.00000000	      0.00000000	      0.00000000	     -0.00000000	      1.12694126	      7.29905341	     -0.00000000	      0.00000000	      0.00000000	    896.84406561	      1.18534068	      2.24125683	     -0.00000000	      0.00000000	      0.00000000	   -684.26962395	      0.00000000	      0.00000000	      0.00000000	      0.00000000	      0.00000000	      0.00000000	      0.40929327	      8.52735091	     -0.00000000
      0.02121887	      0.00000000	     10.20697504	     -0.00000000	     -0.00000000	     -0.00000000	      0.00000000	      1.12660671	      7.29043874	     -0.00000000	     -0.00000000	     -0.00000000	    895.48402346	      1.18525508	      2.24012778	      0.00000000	     -0.00000000	     -0.00000000	   -683.54091832	      0.00000000	      0.00000000	      0.00000000	      0.00000000	      0.00000000	      0.00000000	      0.40919875	      8.51650354	     -0.00000000
      0.02147240	     -0.00000000	     10.19324682	     -0.00000000	      0.00000000	      0.00000000	     -0.00000000	      1.12625808	      7.28176134	     -0.00000000	      0.00000000	      0.00000000	    894.09223771	      1.18447941	      2.23772494	     -0.00000000	      0.00000000	      0.00000000	   -683.23639003	      0.00000000	      0.00000000	      0.00000000	      0.00000000	      0.00000000	      0.00000000	      0.40903068	      8.50540028	     -0.00000000
      0.02172593	      0.00000000	     10.17948073	      0.00000000	     -0.00000000	      0.00000000	     -0.00000000	      1.12592638	      7.27301838	      0.00000000	     -0.00000000	      0.00000000	    892.70967990	      1.18427603	      2.23634119	      0.00000000	     -0.00000000	      0.00000000	   -682.57785876	      0.00000000	      0.00000000	      0.00000000	      0.00000000	      0.00000000	      0.00000000	      0.40892496	      8.49435966	      0.00000000
      0.02197260	     -0.00000000	     10.16608871	     -0.00000000	      0.00000000	      0.00000000	      0.00000000	      1.12559948	      7.26454353	     -0.00000000	      0.00000000	      0.00000000	    891.35617021	      1.18364700	      2.23420254	     -0.00000000	      0.00000000	      0.00000000	   -682.21012866	      0.00000000	      0.00000000	      0.00000000	      0.00000000	      0.00000000	      0.00000000	      0.40877733	      8.48354656	     -0.00000000
      0.02221928	     -0.00000000	     10.15267056	      0.00000000	      0.00000000	     -0.00000000	     -0.00000000	      1.12528398	      7.25602889	      0.00000000	      0.00000000	     -0.00000000	    890.00756888	      1.18333730	      2.23262713	      0.00000000	      0.00000000	     -0.00000000	   -681.64639856	      0.00000000	      0.00000000	      0.00000000	      0.00000000	      0.00000000	      0.00000000	      0.40866499	      8.47276391	      0.00000000
      0.02247940	      0.00000000	     10.13851755	     -0.00000000	     -0.00000000	     -0.00000000	      0.00000000	      1.12495094	      7.24706666	     -0.00000000	     -0.00000000	     -0.00000000	    888.58016077	      1.18274281	      2.23046754	     -0.00000000	     -0.00000000	     -0.00000000	   -681.22324559	      0.00000000	      0.00000000	      0.00000000	      0.00000000	      0.00000000	      0.00000000	      0.40851929	      8.46134508	     -0.00000000
      0.02273951	      0.00000000	     10.12433971	     -0.00000000	      0.00000000	      0.00000000	     -0.00000000	      1.12462898	      7.23806852	     -0.00000000	      0.00000000	      0.00000000	    887.15695608	      1.18242622	      2.22879506	     -0.00000000	      0.00000000	      0.00000000	   -680.63048297	      0.00000000	      0.00000000	      0.00000000	      0.00000000	      0.00000000	      0.00000000	      0.40840459	      8.44995078	     -0.00000000
      0.02299610	      0.00000000	     10.11035069	     -0.00000000	      0.00000000	     -0.00000000	      0.00000000	      1.12431156	      7.22920740	     -0.00000000	      0.00000000	     -0.00000000	    885.74822546	      1.18186678	      2.22668444	     -0.00000000	      0.00000000	     -0.00000000	   -680.20414620	      0.00000000	      0.00000000	      0.00000000	      0.00000000	      0.00000000	      0.00000000	      0.40826644	      8.43866599	     -0.00000000
      0.02330652	      0.00000000	     10.09340427	     -0.00000000	      0.00000000	     -0.00000000	      0.00000000	      1.12393786	      7.21846112	     -0.00000000	      0.00000000	     -0.00000000	    884.04609763	      1.18135001	      2.22440104	     -0.00000000	      0.00000000	     -0.00000000	   -679.59372719	      0.00000000	      0.00000000	      0.00000000	      0.00000000	      0.00000000	      0.00000000	      0.40811819	      8.42502016	     -0.00000000
      0.02365444	     -0.00000000	     10.07439798	      0.00000000	     -0.00000000	      0.00000000	     -0.00000000	      1.12352397	      7.20642259	      0.00000000	     -0.00000000	      0.00000000	    882.13404586	      1.18056415	      2.22144374	      0.00000000	     -0.00000000	      0.00000000	   -679.04564410	      0.00000000	      0.00000000	      0.00000000	      0.00000000	      0.00000000	      0.00000000	      0.40793234	      8.40967907	      0.00000000
      0.02394973	     -0.00000000	     10.05821754	     -0.00000000	     -0.00000000	      0.00000000	     -0.00000000	      1.12319785	      7.19611286	     -0.00000000	     -0.00000000	      0.00000000	    880.52547099	      1.18075734	      2.22046745	     -0.00000000	     -0.00000000	      0.00000000	   -678.04909266	      0.00000000	      0.00000000	      0.00000000	      0.00000000	      0.00000000	      0.00000000	      0.40786824	      8.39675941	     -0.00000000
      0.02417362	     -0.00000000	     10.04598014	      0.00000000	      0.00000000	     -0.00000000	     -0.00000000	      1.12293452	      7.18838695	      0.00000000	      0.00000000	     -0.00000000	    879.28815965	      1.17988328	      2.21787110	      0.00000000	      0.00000000	     -0.00000000	   -677.93453363	      0.00000000	      0.00000000	      0.00000000	      0.00000000	      0.00000000	      0.00000000	      0.40771209	      8.38681821	      0.00000000
      0.02439752	      0.00000000	     10.03370800	     -0.00000000	     -0.00000000	     -0.00000000	     -0.00000000	      1.12268943	      7.18058977	     -0.00000000	     -0.00000000	     -0.00000000	    878.06257339	      1.17970684	      2.21652449	     -0.00000000	     -0.00000000	     -0.00000000	   -677.38742666	      0.00000000	      0.00000000	      0.00000000	      0.00000000	      0.00000000	      0.00000000	      0.40763132	      8.37696353	     -0.00000000
      0.02462526	     -0.00000000	     10.02122748	      0.00000000	      0.00000000	      0.00000000	     -0.00000000	      1.12243922	      7.17267756	      0.00000000	      0.00000000	      0.00000000	    876.81151246	      1.17927606	      2.21468981	      0.00000000	      0.00000000	      0.00000000	   -676.99111708	      0.00000000	      0.00000000	      0.00000000	      0.00000000	      0.00000000	      0.00000000	      0.40752346	      8.36689882	      0.00000000
      0.02493219	      0.00000000	     10.00440287	     -0.00000000	      0.00000000	     -0.00000000	      0.00000000	      1.12210556	      7.16202193	     -0.00000000	      0.00000000	     -0.00000000	    875.12268067	      1.17853809	      2.21191556	     -0.00000000	      0.00000000	     -0.00000000	   -676.56051684	      0.00000000	      0.00000000	      0.00000000	      0.00000000	      0.00000000	      0.00000000	      0.40736306	      8.35330311	     -0.00000000
      0.02523912	     -0.00000000	      9.98752794	      0.00000000	      0.00000000	      0.00000000	      0.00000000	      1.12179942	      7.15126539	      0.00000000	      0.00000000	      0.00000000	    873.45036703	      1.17878565	      2.21090238	      0.00000000	      0.00000000	      0.00000000	   -675.52066260	      0.00000000	      0.00000000	      0.00000000	      0.00000000	      0.00000000	      0.00000000	      0.40730959	      8.33982833	      0.00000000
      0.02545699	      0.00000000	      9.97558461	     -0.00000000	     -0.00000000	     -0.00000000	      0.00000000	      1.12156590	      7.14372454	     -0.00000000	     -0.00000000	     -0.00000000	    872.24583455	      1.17791819	      2.20828632	     -0.00000000	     -0.00000000	     -0.00000000	   -675.43757266	      0.00000000	      0.00000000	      0.00000000	      0.00000000	      0.00000000	      0.00000000	      0.40716176	      8.33011754	     -0.00000000
      0.02567485	     -0.00000000	      9.96360876	      0.00000000	      0.00000000	     -0.00000000	      0.00000000	      1.12135028	      7.13611443	      0.00000000	      0.00000000	     -0.00000000	    871.05305539	      1.17774864	      2.20692155	      0.00000000	      0.00000000	     -0.00000000	   -674.92186947	      0.00000000	      0.00000000	      0.00000000	      0.00000000	      0.00000000	      0.00000000	      0.40708925	      8.32049535	      0.00000000
      0.02592713	      0.00000000	      9.94974745	     -0.00000000	     -0.00000000	      0.00000000	      0.00000000	      1.12109923	      7.12732768	      0.00000000	     -0.00000000	      0.00000000	    869.66669074	      1.17723825	      2.20476142	      0.00000000	     -0.00000000	      0.00000000	   -674.52463582	      0.00000000	      0.00000000	      0.00000000	      0.00000000	      0.00000000	      0.00000000	      0.40697311	      8.30930493	      0.00000000
      0.02617941	     -0.00000000	      9.93587009	      0.00000000	      0.00000000	      0.00000000	     -0.00000000	      1.12085866	      7.11851249	      0.00000000	      0.00000000	      0.00000000	    868.28483166	      1.17698871	      2.20305959	      0.00000000	      0.00000000	      0.00000000	   -673.96879496	      0.00000000	      0.00000000	      0.00000000	      0.00000000	      0.00000000	      0.00000000	      0.40688609	      8.29814356	      0.00000000
      0.02645015	     -0.00000000	      9.92098312	     -0.00000000	      0.00000000	     -0.00000000	      0.00000000	      1.12060076	      7.10907527	     -0.00000000	      0.00000000	     -0.00000000	    866.79742784	      1.17643670	      2.20070517	     -0.00000000	      0.00000000	     -0.00000000	   -673.55440079	      0.00000000	      0.00000000	      0.00000000	      0.00000000	      0.00000000	      0.00000000	      0.40676398	      8.28612155	     -0.00000000
      0.02672088	     -0.00000000	      9.90607538	      0.00000000	      0.00000000	     -0.00000000	     -0.00000000	      1.12035664	      7.09959799	     -0.00000000	      0.00000000	     -0.00000000	    865.31673292	      1.17627204	      2.19903588	     -0.00000000	      0.00000000	     -0.00000000	   -672.90318840	      0.00000000	      0.00000000	      0.00000000	      0.00000000	      0.00000000	      0.00000000	      0.40668465	      8.27414562	      0.00000000
      0.02691494	     -0.00000000	      9.89539373	      0.00000000	     -0.00000000	      0.00000000	      0.00000000	      1.12018200	      7.09281914	      0.00000000	     -0.00000000	      0.00000000	    864.25275263	      1.17597997	      2.19751567	      0.00000000	     -0.00000000	      0.00000000	   -672.54807157	      0.00000000	      0.00000000	      0.00000000	      0.00000000	      0.00000000	      0.00000000	      0.40661024	      8.26553484	      0.00000000
      0.02723087	     -0.00000000	      9.87802073	      0.00000000	      0.00000000	      0.00000000	     -0.00000000	      1.11989380	      7.08183054	      0.00000000	      0.00000000	      0.00000000	    862.51215822	      1.17496097	      2.19404210	      0.00000000	      0.00000000	      0.00000000	   -672.31450537	      0.00000000	      0.00000000	      0.00000000	      0.00000000	      0.00000000	      0.00000000	      0.40643302	      8.25143796	      0.00000000
      0.02747074	      0.00000000	      9.86477490	      0.00000000	      0.00000000	     -0.00000000	      0.00000000	      1.11970618	      7.07336313	      0.00000000	      0.00000000	     -0.00000000	    861.21238453	      1.17549272	      2.19375095	     -0.00000000	      0.00000000	     -0.00000000	   -671.32725327	      0.00000000	      0.00000000	      0.00000000	      0.00000000	      0.00000000	      0.00000000	      0.40643877	      8.24090594	      0.00000000
      0.02771061	     -0.00000000	      9.85157965	      0.00000000	      0.00000000	      0.00000000	      0.00000000	      1.11949737	      7.06501825	      0.00000000	      0.00000000	      0.00000000	    859.89130070	      1.17469237	      2.19104048	      0.00000000	      0.00000000	      0.00000000	   -671.17503024	      0.00000000	      0.00000000	      0.00000000	      0.00000000	      0.00000000	      0.00000000	      0.40630408	      8.23019199	      0.00000000
      0.02795047	     -0.00000000	      9.83835150	      0.00000000	     -0.00000000	      0.00000000	     -0.00000000	      1.11930850	      7.05659986	      0.00000000	     -0.00000000	      0.00000000	    858.58324926	      1.17466474	      2.18971531	      0.00000000	     -0.00000000	      0.00000000	   -670.54473514	      0.00000000	      0.00000000	      0.00000000	      0.00000000	      0.00000000	      0.00000000	      0.40625282	      8.21957888	      0.00000000
      0.02819667	      0.00000000	      9.82479153	     -0.00000000	      0.00000000	     -0.00000000	      0.00000000	      1.11911063	      7.04800177	     -0.00000000	      0.00000000	     -0.00000000	    857.23364586	      1.17416799	      2.18749663	     -0.00000000	      0.00000000	     -0.00000000	   -670.19415045	      0.00000000	      0.00000000	      0.00000000	      0.00000000	      0.00000000	      0.00000000	      0.40615170	      8.20862043	     -0.00000000
      0.02844286	     -0.00000000	      9.81121744	      0.00000000	      0.00000000	     -0.00000000	     -0.00000000	      1.11892411	      7.03937296	      0.00000000	      0.00000000	     -0.00000000	    855.88978118	      1.17399076	      2.18584358	      0.00000000	      0.00000000	     -0.00000000	   -669.64850723	      0.00000000	      0.00000000	      0.00000000	      0.00000000	      0.00000000	      0.00000000	      0.40608588	      8.19770255	      0.00000000
      0.02871061	     -0.00000000	      9.79646650	      0.00000000	     -0.00000000	     -0.00000000	     -0.00000000	      1.11872118	      7.03001658	      0.00000000	     -0.00000000	     -0.00000000	    854.42402793	      1.17348931	      2.18347421	      0.00000000	     -0.00000000	     -0.00000000	   -669.25245827	      0.00000000	      0.00000000	      0.00000000	      0.00000000	      0.00000000	      0.00000000	      0.40598299	      8.18578531	      0.00000000
      0.02897835	     -0.00000000	      9.78169939	      0.00000000	     -0.00000000	      0.00000000	     -0.00000000	      1.11853189	      7.02062354	      0.00000000	     -0.00000000	      0.00000000	    852.96531195	      1.17337773	      2.18179563	      0.00000000	     -0.00000000	      0.00000000	   -668.61834286	      0.00000000	      0.00000000	      0.00000000	      0.00000000	      0.00000000	      0.00000000	      0.40592311	      8.17391849	      0.00000000
      0.02918757	     -0.00000000	      9.77016818	      0.00000000	      0.00000000	      0.00000000	      0.00000000	      1.11838448	      7.01330183	      0.00000000	      0.00000000	      0.00000000	    851.82290409	      1.17309376	      2.18011847	      0.00000000	      0.00000000	      0.00000000	   -668.24909748	      0.00000000	      0.00000000	      0.00000000	      0.00000000	      0.00000000	      0.00000000	      0.40585651	      8.16461825	      0.00000000
      0.02950225	      0.00000000	      9.75284269	     -0.00000000	      0.00000000	     -0.00000000	     -0.00000000	      1.11816129	      7.00233064	     -0.00000000	      0.00000000	     -0.00000000	    850.09854373	      1.17221816	      2.17676902	     -0.00000000	      0.00000000	     -0.00000000	   -667.97917277	      0.00000000	      0.00000000	      0.00000000	      0.00000000	      0.00000000	      0.00000000	      0.40571051	      8.15056830	     -0.00000000
      0.02975664	     -0.00000000	      9.73878650	      0.00000000	      0.00000000	     -0.00000000	      0.00000000	      1.11801138	      6.99334460	      0.00000000	      0.00000000	     -0.00000000	    848.72569660	      1.17278446	      2.17635096	      0.00000000	      0.00000000	     -0.00000000	   -666.97185251	      0.00000000	      0.00000000	      0.00000000	      0.00000000	      0.00000000	      0.00000000	      0.40572943	      8.13938073	      0.00000000
      0.03001102	     -0.00000000	      9.72479475	     -0.00000000	      0.00000000	      0.00000000	      0.00000000	      1.11783730	      6.98450328	     -0.00000000	      0.00000000	      0.00000000	    847.32904276	      1.17178528	      2.17309000	     -0.00000000	      0.00000000	      0.00000000	   -666.94506028	      0.00000000	      0.00000000	      0.00000000	      0.00000000	      0.00000000	      0.00000000	      0.40558350	      8.12798272	     -0.00000000
      0.03026541	     -0.00000000	      9.71075091	      0.00000000	      0.00000000	     -0.00000000	     -0.00000000	      1.11769415	      6.97554015	      0.00000000	      0.00000000	     -0.00000000	    845.95436188	      1.17212252	      2.17223297	      0.00000000	      0.00000000	     -0.00000000	   -666.08995858	      0.00000000	      0.00000000	      0.00000000	      0.00000000	      0.00000000	      0.00000000	      0.40558095	      8.11676431	      0.00000000
      0.03051980	      0.00000000	      9.69675455	     -0.00000000	     -0.00000000	      0.00000000	     -0.00000000	      1.11753546	      6.96668098	      0.00000000	     -0.00000000	      0.00000000	    844.56312936	      1.17133971	      2.16933838	      0.00000000	     -0.00000000	      0.00000000	   -665.93763303	      0.00000000	      0.00000000	      0.00000000	      0.00000000	      0.00000000	      0.00000000	      0.40546090	      8.10539596	      0.00000000
      0.03077419	      0.00000000	      9.68272211	      0.00000000	     -0.00000000	      0.00000000	     -0.00000000	      1.11740044	      6.95773554	      0.00000000	     -0.00000000	      0.00000000	    843.18790501	      1.17151555	      2.16816491	      0.00000000	     -0.00000000	      0.00000000	   -665.19261210	      0.00000000	      0.00000000	      0.00000000	      0.00000000	      0.00000000	      0.00000000	      0.40544407	      8.09415719	      0.00000000
      0.03102481	      0.00000000	      9.66893149	     -0.00000000	     -0.00000000	     -0.00000000	     -0.00000000	      1.11725853	      6.94899446	     -0.00000000	     -0.00000000	     -0.00000000	    841.82215331	      1.17092073	      2.16560798	     -0.00000000	     -0.00000000	     -0.00000000	   -664.94186186	      0.00000000	      0.00000000	      0.00000000	      0.00000000	      0.00000000	      0.00000000	      0.40534738	      8.08298273	     -0.00000000
      0.03127544	     -0.00000000	      9.65511942	      0.00000000	     -0.00000000	      0.00000000	     -0.00000000	      1.11713357	      6.94019939	      0.00000000	     -0.00000000	      0.00000000	    840.46700246	      1.17093922	      2.16414823	      0.00000000	     -0.00000000	      0.00000000	   -664.31360981	      0.00000000	      0.00000000	      0.00000000	      0.00000000	      0.00000000	      0.00000000	      0.40531719	      8.07189212	      0.00000000
      0.03150969	      0.00000000	      9.64222854	     -0.00000000	     -0.00000000	     -0.00000000	     -0.00000000	      1.11701475	      6.93201523	     -0.00000000	     -0.00000000	     -0.00000000	    839.19563632	      1.17058135	      2.16209478	     -0.00000000	     -0.00000000	     -0.00000000	   -663.96434089	      0.00000000	      0.00000000	      0.00000000	      0.00000000	      0.00000000	      0.00000000	      0.40525043	      8.06147740	     -0.00000000
      0.03181008	      0.00000000	      9.62570153	     -0.00000000	      0.00000000	     -0.00000000	     -0.00000000	      1.11686998	      6.92152032	     -0.00000000	      0.00000000	     -0.00000000	    837.56723448	      1.17015242	      2.15950068	     -0.00000000	      0.00000000	     -0.00000000	   -663.50369184	      0.00000000	      0.00000000	      0.00000000	      0.00000000	      0.00000000	      0.00000000	      0.40516982	      8.04812834	     -0.00000000
      0.03211048	      0.00000000	      9.60916030	      0.00000000	      0.00000000	      0.00000000	     -0.00000000	      1.11674263	      6.91098281	      0.00000000	      0.00000000	      0.00000000	    835.94843555	      1.17023681	      2.15781805	      0.00000000	      0.00000000	      0.00000000	   -662.73006982	      0.00000000	      0.00000000	      0.00000000	      0.00000000	      0.00000000	      0.00000000	      0.40514569	      8.03485177	      0.00000000
      0.03234592	     -0.00000000	      9.59622233	      0.00000000	      0.00000000	      0.00000000	      0.00000000	      1.11663881	      6.90277409	      0.00000000	      0.00000000	      0.00000000	    834.67307768	      1.16978452	      2.15555001	      0.00000000	      0.00000000	      0.00000000	   -662.45135424	      0.00000000	      0.00000000	      0.00000000	      0.00000000	      0.00000000	      0.00000000	      0.40507322	      8.02437939	      0.00000000
      0.03258135	     -0.00000000	      9.58327393	      0.00000000	     -0.00000000	      0.00000000	     -0.00000000	      1.11654676	      6.89453440	      0.00000000	     -0.00000000	      0.00000000	    833.40456349	      1.16970643	      2.15394846	      0.00000000	     -0.00000000	      0.00000000	   -661.94378176	      0.00000000	      0.00000000	      0.00000000	      0.00000000	      0.00000000	      0.00000000	      0.40504168	      8.01396004	      0.00000000
      0.03285431	      0.00000000	      9.56828288	     -0.00000000	      0.00000000	      0.00000000	      0.00000000	      1.11643960	      6.88501774	     -0.00000000	      0.00000000	      0.00000000	    831.92994472	      1.16925705	      2.15142989	     -0.00000000	      0.00000000	      0.00000000	   -661.58398341	      0.00000000	      0.00000000	      0.00000000	      0.00000000	      0.00000000	      0.00000000	      0.40496865	      8.00183556	     -0.00000000
      0.03312728	      0.00000000	      9.55327782	      0.00000000	      0.00000000	     -0.00000000	      0.00000000	      1.11634858	      6.87545839	      0.00000000	      0.00000000	     -0.00000000	    830.46484779	      1.16933080	      2.14984374	      0.00000000	      0.00000000	     -0.00000000	   -660.90414718	      0.00000000	      0.00000000	      0.00000000	      0.00000000	      0.00000000	      0.00000000	      0.40495276	      7.98978580	      0.00000000
      0.03336365	     -0.00000000	      9.54030787	      0.00000000	     -0.00000000	      0.00000000	      0.00000000	      1.11626745	      6.86722225	      0.00000000	     -0.00000000	      0.00000000	    829.19123265	      1.16897456	      2.14769946	      0.00000000	     -0.00000000	      0.00000000	   -660.58156017	      0.00000000	      0.00000000	      0.00000000	      0.00000000	      0.00000000	      0.00000000	      0.40489585	      7.97929881	      0.00000000
      0.03365922	      0.00000000	      9.52409193	      0.00000000	      0.00000000	      0.00000000	      0.00000000	      1.11617564	      6.85691524	      0.00000000	      0.00000000	      0.00000000	    827.60263919	      1.16867515	      2.14526789	      0.00000000	      0.00000000	      0.00000000	   -660.09325062	      0.00000000	      0.00000000	      0.00000000	      0.00000000	      0.00000000	      0.00000000	      0.40484195	      7.96621005	      0.00000000
      0.03401855	     -0.00000000	      9.50438814	      0.00000000	      0.00000000	     -0.00000000	     -0.00000000	      1.11607632	      6.84438456	      0.00000000	      0.00000000	     -0.00000000	    825.67574383	      1.16841152	      2.14247207	      0.00000000	      0.00000000	     -0.00000000	   -659.44617138	      0.00000000	      0.00000000	      0.00000000	      0.00000000	      0.00000000	      0.00000000	      0.40478974	      7.95032041	      0.00000000
      0.03441210	      0.00000000	      9.48283359	     -0.00000000	      0.00000000	     -0.00000000	     -0.00000000	      1.11597777	      6.83068699	     -0.00000000	      0.00000000	     -0.00000000	    823.56660418	      1.16795520	      2.13908016	     -0.00000000	      0.00000000	     -0.00000000	   -658.85316556	      0.00000000	      0.00000000	      0.00000000	      0.00000000	      0.00000000	      0.00000000	      0.40471821	      7.93290708	     -0.00000000
      0.03471486	      0.00000000	      9.46622610	      0.00000000	     -0.00000000	     -0.00000000	     -0.00000000	      1.11592843	      6.82007254	      0.00000000	     -0.00000000	     -0.00000000	    821.96078774	      1.16856339	      2.13818686	      0.00000000	     -0.00000000	     -0.00000000	   -657.80836383	      0.00000000	      0.00000000	      0.00000000	      0.00000000	      0.00000000	      0.00000000	      0.40476719	      7.91964908	      0.00000000
      0.03493999	     -0.00000000	      9.45393571	      0.00000000	     -0.00000000	     -0.00000000	      0.00000000	      1.11587522	      6.81229415	      0.00000000	     -0.00000000	     -0.00000000	    820.75031185	      1.16778644	      2.13528864	      0.00000000	     -0.00000000	     -0.00000000	   -657.80075551	      0.00000000	      0.00000000	      0.00000000	      0.00000000	      0.00000000	      0.00000000	      0.40467480	      7.90963051	      0.00000000
      0.03516513	      0.00000000	      9.44161682	     -0.00000000	      0.00000000	     -0.00000000	     -0.00000000	      1.11584196	      6.80444300	     -0.00000000	      0.00000000	     -0.00000000	    819.55386906	      1.16787835	      2.13395295	     -0.00000000	      0.00000000	     -0.00000000	   -657.25662258	      0.00000000	      0.00000000	      0.00000000	      0.00000000	      0.00000000	      0.00000000	      0.40467558	      7.89973368	     -0.00000000
      0.03538556	     -0.00000000	      9.42957452	      0.00000000	     -0.00000000	      0.00000000	      0.00000000	      1.11580869	      6.79678605	      0.00000000	     -0.00000000	      0.00000000	    818.37956176	      1.16767881	      2.13211276	      0.00000000	     -0.00000000	      0.00000000	   -656.90777742	      0.00000000	      0.00000000	      0.00000000	      0.00000000	      0.00000000	      0.00000000	      0.40464682	      7.89000949	      0.00000000
      0.03569838	     -0.00000000	      9.41251271	      0.00000000	      0.00000000	      0.00000000	      0.00000000	      1.11576300	      6.78595841	      0.00000000	      0.00000000	      0.00000000	    816.71057875	      1.16705371	      2.12886809	      0.00000000	      0.00000000	      0.00000000	   -656.63189844	      0.00000000	      0.00000000	      0.00000000	      0.00000000	      0.00000000	      0.00000000	      0.40457175	      7.87617280	      0.00000000
      0.03597589	     -0.00000000	      9.39733399	     -0.00000000	      0.00000000	      0.00000000	      0.00000000	      1.11575321	      6.77624259	     -0.00000000	      0.00000000	      0.00000000	    815.25146065	      1.16783656	      2.12839433	     -0.00000000	      0.00000000	      0.00000000	   -655.56201012	      0.00000000	      0.00000000	      0.00000000	      0.00000000	      0.00000000	      0.00000000	      0.40464857	      7.86408642	     -0.00000000
      0.03620686	      0.00000000	      9.38477193	     -0.00000000	      0.00000000	     -0.00000000	      0.00000000	      1.11572493	      6.76829146	     -0.00000000	      0.00000000	     -0.00000000	    814.01798660	      1.16702950	      2.12535135	     -0.00000000	      0.00000000	     -0.00000000	   -655.58311325	      0.00000000	      0.00000000	      0.00000000	      0.00000000	      0.00000000	      0.00000000	      0.40455953	      7.85383799	     -0.00000000
      0.03643782	     -0.00000000	      9.37217774	     -0.00000000	     -0.00000000	     -0.00000000	      0.00000000	      1.11571874	      6.76025835	      0.00000000	     -0.00000000	     -0.00000000	    812.80027130	      1.16721621	      2.12409665	      0.00000000	     -0.00000000	     -0.00000000	   -654.99061688	      0.00000000	      0.00000000	      0.00000000	      0.00000000	      0.00000000	      0.00000000	      0.40457686	      7.84372956	      0.00000000
      0.03668105	      0.00000000	      9.35894523	      0.00000000	      0.00000000	     -0.00000000	      0.00000000	      1.11570899	      6.75184788	     -0.00000000	      0.00000000	     -0.00000000	    811.51272364	      1.16692500	      2.12188281	     -0.00000000	      0.00000000	     -0.00000000	   -654.67449069	      0.00000000	      0.00000000	      0.00000000	      0.00000000	      0.00000000	      0.00000000	      0.40454484	      7.83302568	     -0.00000000
      0.03698126	      0.00000000	      9.34262021	      0.00000000	      0.00000000	      0.00000000	     -0.00000000	      1.11570753	      6.74146022	      0.00000000	      0.00000000	      0.00000000	    809.92871117	      1.16674972	      2.11946933	     -0.00000000	      0.00000000	      0.00000000	   -654.17633280	      0.00000000	      0.00000000	      0.00000000	      0.00000000	      0.00000000	      0.00000000	      0.40452671	      7.81984946	      0.00000000
      0.03735693	      0.00000000	      9.32222471	     -0.00000000	      0.00000000	     -0.00000000	     -0.00000000	      1.11571360	      6.72849496	     -0.00000000	      0.00000000	     -0.00000000	    807.94761801	      1.16631751	      2.11604217	     -0.00000000	      0.00000000	     -0.00000000	   -653.69537014	      0.00000000	      0.00000000	      0.00000000	      0.00000000	      0.00000000	      0.00000000	      0.40448446	      7.80334934	     -0.00000000
      0.03763821	     -0.00000000	      9.30692644	      0.00000000	     -0.00000000	      0.00000000	      0.00000000	      1.11574490	      6.71870412	      0.00000000	     -0.00000000	      0.00000000	    806.48228272	      1.16707383	      2.11541376	      0.00000000	     -0.00000000	      0.00000000	   -652.67170099	      0.00000000	      0.00000000	      0.00000000	      0.00000000	      0.00000000	      0.00000000	      0.40456914	      7.79115285	      0.00000000
      0.03787283	     -0.00000000	      9.29423664	      0.00000000	     -0.00000000	     -0.00000000	      0.00000000	      1.11575296	      6.71066626	      0.00000000	     -0.00000000	     -0.00000000	    805.24282039	      1.16631758	      2.11237002	      0.00000000	     -0.00000000	     -0.00000000	   -652.68449899	      0.00000000	      0.00000000	      0.00000000	      0.00000000	      0.00000000	      0.00000000	      0.40449457	      7.78080177	      0.00000000
      0.03810744	     -0.00000000	      9.28151593	     -0.00000000	     -0.00000000	      0.00000000	     -0.00000000	      1.11578305	      6.70254772	      0.00000000	     -0.00000000	      0.00000000	    804.01910885	      1.16656736	      2.11113677	      0.00000000	     -0.00000000	      0.00000000	   -652.07677968	      0.00000000	      0.00000000	      0.00000000	      0.00000000	      0.00000000	      0.00000000	      0.40452761	      7.77059402	      0.00000000
      0.03835531	     -0.00000000	      9.26811257	      0.00000000	      0.00000000	      0.00000000	     -0.00000000	      1.11581092	      6.69402674	      0.00000000	      0.00000000	      0.00000000	    802.72064537	      1.16627471	      2.10881688	      0.00000000	      0.00000000	      0.00000000	   -651.78525043	      0.00000000	      0.00000000	      0.00000000	      0.00000000	      0.00000000	      0.00000000	      0.40450510	      7.75974360	      0.00000000
      0.03860318	     -0.00000000	      9.25470654	      0.00000000	     -0.00000000	      0.00000000	     -0.00000000	      1.11585073	      6.68548121	      0.00000000	     -0.00000000	      0.00000000	    801.42946253	      1.16635904	      2.10716853	      0.00000000	     -0.00000000	      0.00000000	   -651.26457816	      0.00000000	      0.00000000	      0.00000000	      0.00000000	      0.00000000	      0.00000000	      0.40452386	      7.74895325	      0.00000000
      0.03887291	      0.00000000	      9.24014923	     -0.00000000	     -0.00000000	      0.00000000	     -0.00000000	      1.11589413	      6.67622406	      0.00000000	     -0.00000000	      0.00000000	    800.02170166	      1.16607369	      2.10468074	      0.00000000	     -0.00000000	      0.00000000	   -650.93783021	      0.00000000	      0.00000000	      0.00000000	      0.00000000	      0.00000000	      0.00000000	      0.40450608	      7.73717123	      0.00000000
      0.03914264	      0.00000000	      9.22558768	      0.00000000	      0.00000000	      0.00000000	      0.00000000	      1.11595228	      6.66693488	      0.00000000	      0.00000000	      0.00000000	    798.62312608	      1.16627585	      2.10306260	      0.00000000	      0.00000000	      0.00000000	   -650.31432961	      0.00000000	      0.00000000	      0.00000000	      0.00000000	      0.00000000	      0.00000000	      0.40454149	      7.72546646	      0.00000000
      0.03933131	      0.00000000	      9.21542062	     -0.00000000	      0.00000000	     -0.00000000	     -0.00000000	      1.11599355	      6.66046094	     -0.00000000	      0.00000000	     -0.00000000	    797.64366666	      1.16621463	      2.10155692	     -0.00000000	      0.00000000	     -0.00000000	   -650.00754289	      0.00000000	      0.00000000	      0.00000000	      0.00000000	      0.00000000	      0.00000000	      0.40454587	      7.71725900	     -0.00000000
      0.03962084	     -0.00000000	      9.19985163	      0.00000000	     -0.00000000	      0.00000000	     -0.00000000	      1.11605684	      6.65056999	      0.00000000	     -0.00000000	      0.00000000	    796.13798428	      1.16573098	      2.09852982	      0.00000000	     -0.00000000	      0.00000000	   -649.78430301	      0.00000000	      0.00000000	      0.00000000	      0.00000000	      0.00000000	      0.00000000	      0.40451310	      7.70462349	      0.00000000
      0.03991036	      0.00000000	      9.18424959	      0.00000000	     -0.00000000	      0.00000000	      0.00000000	      1.11614830	      6.64058400	      0.00000000	     -0.00000000	      0.00000000	    794.65205760	      1.16649719	      2.09774973	      0.00000000	     -0.00000000	      0.00000000	   -648.79225486	      0.00000000	      0.00000000	      0.00000000	      0.00000000	      0.00000000	      0.00000000	      0.40461422	      7.69217052	      0.00000000
      0.04014646	     -0.00000000	      9.17159752	      0.00000000	     -0.00000000	      0.00000000	     -0.00000000	      1.11620697	      6.63256340	      0.00000000	     -0.00000000	      0.00000000	    793.42506946	      1.16579951	      2.09471079	      0.00000000	     -0.00000000	      0.00000000	   -648.80907230	      0.00000000	      0.00000000	      0.00000000	      0.00000000	      0.00000000	      0.00000000	      0.40455857	      7.68184808	      0.00000000
      0.04038257	      0.00000000	      9.15891635	      0.00000000	     -0.00000000	      0.00000000	      0.00000000	      1.11628721	      6.62446485	      0.00000000	     -0.00000000	      0.00000000	    792.21355162	      1.16611104	      2.09348831	      0.00000000	     -0.00000000	      0.00000000	   -648.20425465	      0.00000000	      0.00000000	      0.00000000	      0.00000000	      0.00000000	      0.00000000	      0.40461073	      7.67167142	      0.00000000
      0.04063012	     -0.00000000	      9.14565948	      0.00000000	      0.00000000	     -0.00000000	     -0.00000000	      1.11636763	      6.61603157	      0.00000000	      0.00000000	     -0.00000000	    790.93809371	      1.16586864	      2.09116722	      0.00000000	      0.00000000	     -0.00000000	   -647.92811203	      0.00000000	      0.00000000	      0.00000000	      0.00000000	      0.00000000	      0.00000000	      0.40460680	      7.66093550	      0.00000000
      0.04092822	      0.00000000	      9.12970261	     -0.00000000	     -0.00000000	     -0.00000000	     -0.00000000	      1.11647720	      6.60586150	     -0.00000000	     -0.00000000	     -0.00000000	    789.40960584	      1.16590045	      2.08894437	     -0.00000000	     -0.00000000	     -0.00000000	   -647.40149009	      0.00000000	      0.00000000	      0.00000000	      0.00000000	      0.00000000	      0.00000000	      0.40463814	      7.64806595	     -0.00000000
      0.04124913	     -0.00000000	      9.11256357	      0.00000000	      0.00000000	      0.00000000	      0.00000000	      1.11659948	      6.59495501	      0.00000000	      0.00000000	      0.00000000	    787.76416310	      1.16563218	      2.08598786	      0.00000000	      0.00000000	      0.00000000	   -647.03043771	      0.00000000	      0.00000000	      0.00000000	      0.00000000	      0.00000000	      0.00000000	      0.40464233	      7.63418967	      0.00000000
      0.04157005	     -0.00000000	      9.09540129	      0.00000000	      0.00000000	      0.00000000	     -0.00000000	      1.11675007	      6.58396519	      0.00000000	      0.00000000	      0.00000000	    786.13806484	      1.16654665	      2.08515408	      0.00000000	      0.00000000	      0.00000000	   -645.93456933	      0.00000000	      0.00000000	      0.00000000	      0.00000000	      0.00000000	      0.00000000	      0.40477364	      7.62049250	      0.00000000
      0.04178987	      0.00000000	      9.08371858	     -0.00000000	      0.00000000	     -0.00000000	      0.00000000	      1.11683746	      6.57656075	     -0.00000000	      0.00000000	     -0.00000000	    785.00937086	      1.16583210	      2.08214744	     -0.00000000	      0.00000000	     -0.00000000	   -646.02030803	      0.00000000	      0.00000000	      0.00000000	      0.00000000	      0.00000000	      0.00000000	      0.40472365	      7.61094103	     -0.00000000
      0.04200970	     -0.00000000	      9.07200882	      0.00000000	      0.00000000	      0.00000000	      0.00000000	      1.11694420	      6.56908492	      0.00000000	      0.00000000	      0.00000000	    783.89470279	      1.16605823	      2.08083462	      0.00000000	      0.00000000	      0.00000000	   -645.52687702	      0.00000000	      0.00000000	      0.00000000	      0.00000000	      0.00000000	      0.00000000	      0.40477396	      7.60152589	      0.00000000
      0.04226183	      0.00000000	      9.05861296	     -0.00000000	      0.00000000	     -0.00000000	      0.00000000	      1.11706548	      6.56055647	     -0.00000000	      0.00000000	     -0.00000000	    782.61330763	      1.16589456	      2.07855398	     -0.00000000	      0.00000000	     -0.00000000	   -645.22814814	      0.00000000	      0.00000000	      0.00000000	      0.00000000	      0.00000000	      0.00000000	      0.40478849	      7.59068224	     -0.00000000
      0.04256977	      0.00000000	      9.04226663	     -0.00000000	     -0.00000000	     -0.00000000	     -0.00000000	      1.11722518	      6.55013624	     -0.00000000	     -0.00000000	     -0.00000000	    781.05478452	      1.16592209	      2.07616603	     -0.00000000	     -0.00000000	     -0.00000000	   -644.72956187	      0.00000000	      0.00000000	      0.00000000	      0.00000000	      0.00000000	      0.00000000	      0.40483226	      7.57748685	     -0.00000000
      0.04296841	      0.00000000	      9.02118075	     -0.00000000	      0.00000000	      0.00000000	     -0.00000000	      1.11743242	      6.53673994	     -0.00000000	      0.00000000	      0.00000000	    779.03297229	      1.16514241	      2.07157713	     -0.00000000	      0.00000000	      0.00000000	   -644.60109430	      0.00000000	      0.00000000	      0.00000000	      0.00000000	      0.00000000	      0.00000000	      0.40480643	      7.56032425	     -0.00000000
      0.04317901	     -0.00000000	      9.00998927	      0.00000000	      0.00000000	     -0.00000000	     -0.00000000	      1.11757328	      6.52953663	      0.00000000	      0.00000000	     -0.00000000	    777.98816387	      1.16637850	      2.07212370	     -0.00000000	      0.00000000	     -0.00000000	   -643.51765202	      0.00000000	      0.00000000	      0.00000000	      0.00000000	      0.00000000	      0.00000000	      0.40496783	      7.55149339	      0.00000000
      0.04338960	     -0.00000000	      8.99887306	      0.00000000	     -0.00000000	      0.00000000	     -0.00000000	      1.11769607	      6.52246204	      0.00000000	     -0.00000000	      0.00000000	    776.92737338	      1.16617517	      2.07005938	      0.00000000	     -0.00000000	      0.00000000	   -643.32973507	      0.00000000	      0.00000000	      0.00000000	      0.00000000	      0.00000000	      0.00000000	      0.40497874	      7.54247830	      0.00000000
      0.04367373	     -0.00000000	      8.98389148	     -0.00000000	      0.00000000	     -0.00000000	      0.00000000	      1.11787015	      6.51292032	     -0.00000000	      0.00000000	     -0.00000000	    775.50078349	      1.16602044	      2.06747941	     -0.00000000	      0.00000000	     -0.00000000	   -643.00803532	      0.00000000	      0.00000000	      0.00000000	      0.00000000	      0.00000000	      0.00000000	      0.40500773	      7.53034711	     -0.00000000
      0.04395786	     -0.00000000	      8.96890901	      0.00000000	     -0.00000000	      0.00000000	     -0.00000000	      1.11806066	      6.50334503	      0.00000000	     -0.00000000	      0.00000000	    774.08493155	      1.16645159	      2.06594640	      0.00000000	     -0.00000000	      0.00000000	   -642.33035329	      0.00000000	      0.00000000	      0.00000000	      0.00000000	      0.00000000	      0.00000000	      0.40510030	      7.51831286	      0.00000000
      0.04419551	      0.00000000	      8.95641858	      0.00000000	     -0.00000000	      0.00000000	     -0.00000000	      1.11821796	      6.49539073	      0.00000000	     -0.00000000	      0.00000000	    772.89711288	      1.16629539	      2.06371942	      0.00000000	     -0.00000000	      0.00000000	   -642.08883276	      0.00000000	      0.00000000	      0.00000000	      0.00000000	      0.00000000	      0.00000000	      0.40512484	      7.50819136	      0.00000000
      0.04449162	     -0.00000000	      8.94087111	      0.00000000	     -0.00000000	      0.00000000	     -0.00000000	      1.11842467	      6.48547693	      0.00000000	     -0.00000000	      0.00000000	    771.42340293	      1.16632181	      2.06133207	      0.00000000	     -0.00000000	      0.00000000	   -641.65775233	      0.00000000	      0.00000000	      0.00000000	      0.00000000	      0.00000000	      0.00000000	      0.40518056	      7.49562835	      0.00000000
      0.04486104	     -0.00000000	      8.92151884	      0.00000000	      0.00000000	      0.00000000	      0.00000000	      1.11869208	      6.47314370	      0.00000000	      0.00000000	      0.00000000	    769.58880635	      1.16622024	      2.05809093	      0.00000000	      0.00000000	      0.00000000	   -641.21368186	      0.00000000	      0.00000000	      0.00000000	      0.00000000	      0.00000000	      0.00000000	      0.40523888	      7.47996531	      0.00000000
      0.04517609	     -0.00000000	      8.90499667	      0.00000000	     -0.00000000	      0.00000000	      0.00000000	      1.11894808	      6.46254770	      0.00000000	     -0.00000000	      0.00000000	    768.04351718	      1.16734021	      2.05749230	      0.00000000	     -0.00000000	      0.00000000	   -640.09752106	      0.00000000	      0.00000000	      0.00000000	      0.00000000	      0.00000000	      0.00000000	      0.40541807	      7.46679557	      0.00000000
      0.04539646	     -0.00000000	      8.89352378	      0.00000000	     -0.00000000	      0.00000000	      0.00000000	      1.11911074	      6.45527016	      0.00000000	     -0.00000000	      0.00000000	    766.94776326	      1.16663964	      2.05438025	      0.00000000	     -0.00000000	      0.00000000	   -640.24013480	      0.00000000	      0.00000000	      0.00000000	      0.00000000	      0.00000000	      0.00000000	      0.40538881	      7.45739793	      0.00000000
      0.04561683	      0.00000000	      8.88202194	     -0.00000000	      0.00000000	     -0.00000000	     -0.00000000	      1.11929308	      6.44791805	     -0.00000000	      0.00000000	     -0.00000000	    765.86642967	      1.16696622	      2.05311847	     -0.00000000	      0.00000000	     -0.00000000	   -639.75136125	      0.00000000	      0.00000000	      0.00000000	      0.00000000	      0.00000000	      0.00000000	      0.40546869	      7.44815046	     -0.00000000
      0.04586534	      0.00000000	      8.86908942	     -0.00000000	     -0.00000000	     -0.00000000	     -0.00000000	      1.11949780	      6.43967462	     -0.00000000	     -0.00000000	     -0.00000000	    764.64462095	      1.16689912	      2.05089898	     -0.00000000	     -0.00000000	     -0.00000000	   -639.47452535	      0.00000000	      0.00000000	      0.00000000	      0.00000000	      0.00000000	      0.00000000	      0.40551443	      7.43767752	     -0.00000000
      0.04617480	     -0.00000000	      8.85300781	      0.00000000	     -0.00000000	      0.00000000	     -0.00000000	      1.11976297	      6.42941561	      0.00000000	     -0.00000000	      0.00000000	    763.12897746	      1.16695992	      2.04838288	      0.00000000	     -0.00000000	      0.00000000	   -639.04791892	      0.00000000	      0.00000000	      0.00000000	      0.00000000	      0.00000000	      0.00000000	      0.40558863	      7.42467699	      0.00000000
      0.04655288	     -0.00000000	      8.83339740	      0.00000000	      0.00000000	      0.00000000	      0.00000000	      1.12010146	      6.41689608	      0.00000000	      0.00000000	      0.00000000	    761.28537759	      1.16719534	      2.04558022	      0.00000000	      0.00000000	      0.00000000	   -638.43828928	      0.00000000	      0.00000000	      0.00000000	      0.00000000	      0.00000000	      0.00000000	      0.40569934	      7.40884824	      0.00000000
      0.04688755	     -0.00000000	      8.81608296	      0.00000000	      0.00000000	      0.00000000	      0.00000000	      1.12041120	      6.40584579	      0.00000000	      0.00000000	      0.00000000	    759.65834744	      1.16732605	      2.04294052	      0.00000000	      0.00000000	      0.00000000	   -637.95700012	      0.00000000	      0.00000000	      0.00000000	      0.00000000	      0.00000000	      0.00000000	      0.40579207	      7.39485686	      0.00000000
      0.04730391	     -0.00000000	      8.79460089	      0.00000000	     -0.00000000	      0.00000000	      0.00000000	      1.12081000	      6.39213949	      0.00000000	     -0.00000000	      0.00000000	    757.64085627	      1.16739821	      2.03946896	      0.00000000	     -0.00000000	      0.00000000	   -637.42768330	      0.00000000	      0.00000000	      0.00000000	      0.00000000	      0.00000000	      0.00000000	      0.40590171	      7.37747879	      0.00000000
      0.04762713	     -0.00000000	      8.77791505	      0.00000000	     -0.00000000	      0.00000000	      0.00000000	      1.12114704	      6.38143213	      0.00000000	     -0.00000000	      0.00000000	    756.09346995	      1.16860779	      2.03884179	      0.00000000	     -0.00000000	      0.00000000	   -636.31433385	      0.00000000	      0.00000000	      0.00000000	      0.00000000	      0.00000000	      0.00000000	      0.40611077	      7.36417466	      0.00000000
      0.04784672	      0.00000000	      8.76666593	     -0.00000000	     -0.00000000	     -0.00000000	      0.00000000	      1.12136087	      6.37429060	     -0.00000000	     -0.00000000	     -0.00000000	    755.02861640	      1.16794698	      2.03572550	     -0.00000000	     -0.00000000	     -0.00000000	   -636.47923916	      0.00000000	      0.00000000	      0.00000000	      0.00000000	      0.00000000	      0.00000000	      0.40609867	      7.35495221	     -0.00000000
      0.04806631	     -0.00000000	      8.75538824	     -0.00000000	      0.00000000	      0.00000000	      0.00000000	      1.12159374	      6.36707631	     -0.00000000	      0.00000000	      0.00000000	    753.97774089	      1.16832306	      2.03447701	     -0.00000000	      0.00000000	      0.00000000	   -636.00769105	      0.00000000	      0.00000000	      0.00000000	      0.00000000	      0.00000000	      0.00000000	      0.40619654	      7.34588241	     -0.00000000
      0.04832047	     -0.00000000	      8.74237784	      0.00000000	     -0.00000000	      0.00000000	     -0.00000000	      1.12186246	      6.35877757	      0.00000000	     -0.00000000	      0.00000000	    752.75931308	      1.16829009	      2.03217612	      0.00000000	     -0.00000000	      0.00000000	   -635.75642573	      0.00000000	      0.00000000	      0.00000000	      0.00000000	      0.00000000	      0.00000000	      0.40626215	      7.33533805	      0.00000000
      0.04862959	      0.00000000	      8.72657347	     -0.00000000	     -0.00000000	     -0.00000000	     -0.00000000	      1.12220142	      6.34868151	     -0.00000000	     -0.00000000	     -0.00000000	    751.28496504	      1.16853192	      2.02987434	     -0.00000000	     -0.00000000	     -0.00000000	   -635.28429785	      0.00000000	      0.00000000	      0.00000000	      0.00000000	      0.00000000	      0.00000000	      0.40637363	      7.32257539	     -0.00000000
      0.04897571	      0.00000000	      8.70893398	     -0.00000000	     -0.00000000	      0.00000000	      0.00000000	      1.12258699	      6.33743019	     -0.00000000	     -0.00000000	     -0.00000000	    749.63616594	      1.16845659	      2.02665403	     -0.00000000	     -0.00000000	      0.00000000	   -634.97926153	      0.00000000	      0.00000000	      0.00000000	      0.00000000	      0.00000000	      0.00000000	      0.40646494	      7.30826918	     -0.00000000
      0.04927547	      0.00000000	      8.69363199	      0.00000000	     -0.00000000	      0.00000000	     -0.00000000	      1.12294883	      6.32759833	      0.00000000	     -0.00000000	     -0.00000000	    748.22818235	      1.16977883	      2.02635940	      0.00000000	     -0.00000000	      0.00000000	   -633.86707016	      0.00000000	      0.00000000	      0.00000000	      0.00000000	      0.00000000	      0.00000000	      0.40669178	      7.29609365	      0.00000000
      0.04950134	      0.00000000	      8.68219799	     -0.00000000	      0.00000000	     -0.00000000	     -0.00000000	      1.12320475	      6.32033557	     -0.00000000	      0.00000000	     -0.00000000	    747.15257419	      1.16911703	      2.02313036	     -0.00000000	      0.00000000	     -0.00000000	   -634.05777319	      0.00000000	      0.00000000	      0.00000000	      0.00000000	      0.00000000	      0.00000000	      0.40669038	      7.28671240	     -0.00000000
      0.04972721	      0.00000000	      8.67073197	      0.00000000	      0.00000000	      0.00000000	      0.00000000	      1.12348096	      6.31299355	     -0.00000000	      0.00000000	      0.00000000	    746.09190437	      1.16960485	      2.02197235	     -0.00000000	      0.00000000	      0.00000000	   -633.54338912	      0.00000000	      0.00000000	      0.00000000	      0.00000000	      0.00000000	      0.00000000	      0.40681069	      7.27750056	      0.00000000
      0.04990987	      0.00000000	      8.66148470	     -0.00000000	     -0.00000000	     -0.00000000	     -0.00000000	      1.12370451	      6.30708475	     -0.00000000	     -0.00000000	     -0.00000000	    745.23341737	      1.16974784	      2.02057553	     -0.00000000	     -0.00000000	     -0.00000000	   -633.28591690	      0.00000000	      0.00000000	      0.00000000	      0.00000000	      0.00000000	      0.00000000	      0.40688254	      7.27002756	     -0.00000000
      0.05019835	     -0.00000000	      8.64692793	      0.00000000	      0.00000000	     -0.00000000	     -0.00000000	      1.12405776	      6.29780662	      0.00000000	      0.00000000	     -0.00000000	    743.87627621	      1.16949984	      2.01750278	     -0.00000000	      0.00000000	     -0.00000000	   -633.17759633	      0.00000000	      0.00000000	      0.00000000	      0.00000000	      0.00000000	      0.00000000	      0.40694806	      7.25818122	      0.00000000
      0.05048683	      0.00000000	      8.63234021	     -0.00000000	      0.00000000	     -0.00000000	     -0.00000000	      1.12443741	      6.28843774	     -0.00000000	      0.00000000	     -0.00000000	    742.53820990	      1.17065786	      2.01695966	     -0.00000000	      0.00000000	     -0.00000000	   -632.20928369	      0.00000000	      0.00000000	      0.00000000	      0.00000000	      0.00000000	      0.00000000	      0.40716283	      7.24654849	     -0.00000000
      0.05072855	      0.00000000	      8.62020985	     -0.00000000	      0.00000000	     -0.00000000	      0.00000000	      1.12474181	      6.28072196	     -0.00000000	      0.00000000	     -0.00000000	    741.40476908	      1.17011423	      2.01375801	     -0.00000000	      0.00000000	     -0.00000000	   -632.33740890	      0.00000000	      0.00000000	      0.00000000	      0.00000000	      0.00000000	      0.00000000	      0.40718585	      7.23661586	     -0.00000000
      0.05097027	      0.00000000	      8.60804767	     -0.00000000	     -0.00000000	     -0.00000000	     -0.00000000	      1.12506762	      6.27292492	     -0.00000000	     -0.00000000	     -0.00000000	    740.28701368	      1.17078737	      2.01274749	     -0.00000000	     -0.00000000	     -0.00000000	   -631.72028473	      0.00000000	      0.00000000	      0.00000000	      0.00000000	      0.00000000	      0.00000000	      0.40733766	      7.22686442	     -0.00000000
      0.05122507	      0.00000000	      8.59528810	      0.00000000	     -0.00000000	      0.00000000	     -0.00000000	      1.12540678	      6.26478379	      0.00000000	     -0.00000000	      0.00000000	    739.10405088	      1.17070061	      2.01023333	      0.00000000	     -0.00000000	      0.00000000	   -631.56641846	      0.00000000	      0.00000000	      0.00000000	      0.00000000	      0.00000000	      0.00000000	      0.40741590	      7.21649663	      0.00000000
      0.05147987	      0.00000000	      8.58252639	     -0.00000000	      0.00000000	      0.00000000	      0.00000000	      1.12576009	      6.25661033	     -0.00000000	      0.00000000	      0.00000000	    737.93090775	      1.17123308	      2.00882906	     -0.00000000	      0.00000000	      0.00000000	   -631.03654507	      0.00000000	      0.00000000	      0.00000000	      0.00000000	      0.00000000	      0.00000000	      0.40756052	      7.20623167	     -0.00000000
      0.05171467	     -0.00000000	      8.57080636	      0.00000000	      0.00000000	      0.00000000	      0.00000000	      1.12608641	      6.24912178	      0.00000000	      0.00000000	      0.00000000	    736.84928881	      1.17135376	      2.00685778	      0.00000000	      0.00000000	      0.00000000	   -630.78146768	      0.00000000	      0.00000000	      0.00000000	      0.00000000	      0.00000000	      0.00000000	      0.40765648	      7.19674008	      0.00000000
      0.05203008	      0.00000000	      8.55510758	     -0.00000000	     -0.00000000	     -0.00000000	     -0.00000000	      1.12653019	      6.23910149	      0.00000000	     -0.00000000	     -0.00000000	    735.39882108	      1.17128613	      2.00378173	      0.00000000	     -0.00000000	     -0.00000000	   -630.58805786	      0.00000000	      0.00000000	      0.00000000	      0.00000000	      0.00000000	      0.00000000	      0.40776350	      7.18398480	      0.00000000
      0.05234550	      0.00000000	      8.53937449	     -0.00000000	     -0.00000000	      0.00000000	      0.00000000	      1.12700406	      6.22897891	     -0.00000000	     -0.00000000	      0.00000000	    733.97008592	      1.17286408	      2.00366555	     -0.00000000	     -0.00000000	      0.00000000	   -629.38964476	      0.00000000	      0.00000000	      0.00000000	      0.00000000	      0.00000000	      0.00000000	      0.40804500	      7.17148165	     -0.00000000
      0.05256182	     -0.00000000	      8.52868838	      0.00000000	      0.00000000	     -0.00000000	      0.00000000	      1.12731236	      6.22218874	      0.00000000	      0.00000000	     -0.00000000	    732.97591330	      1.17216569	      2.00035908	      0.00000000	      0.00000000	     -0.00000000	   -629.66985315	      0.00000000	      0.00000000	      0.00000000	      0.00000000	      0.00000000	      0.00000000	      0.40805334	      7.16268415	      0.00000000
      0.05277814	     -0.00000000	      8.51796788	     -0.00000000	      0.00000000	     -0.00000000	      0.00000000	      1.12763980	      6.21531934	     -0.00000000	      0.00000000	     -0.00000000	    731.99591314	      1.17264775	      1.99917943	     -0.00000000	      0.00000000	     -0.00000000	   -629.22705490	      0.00000000	      0.00000000	      0.00000000	      0.00000000	      0.00000000	      0.00000000	      0.40818621	      7.15406021	     -0.00000000
      0.05303662	     -0.00000000	      8.50520710	      0.00000000	     -0.00000000	      0.00000000	     -0.00000000	      1.12803055	      6.20716688	      0.00000000	     -0.00000000	      0.00000000	    730.82337520	      1.17270641	      1.99682598	      0.00000000	     -0.00000000	      0.00000000	   -629.02207982	      0.00000000	      0.00000000	      0.00000000	      0.00000000	      0.00000000	      0.00000000	      0.40829242	      7.14370504	      0.00000000
      0.05329509	     -0.00000000	      8.49245274	      0.00000000	      0.00000000	      0.00000000	      0.00000000	      1.12843342	      6.19899579	      0.00000000	      0.00000000	      0.00000000	    729.65909791	      1.17323214	      1.99530700	      0.00000000	      0.00000000	      0.00000000	   -628.53547714	      0.00000000	      0.00000000	      0.00000000	      0.00000000	      0.00000000	      0.00000000	      0.40844907	      7.13343369	      0.00000000
      0.05355895	      0.00000000	      8.47948159	     -0.00000000	      0.00000000	      0.00000000	     -0.00000000	      1.12884594	      6.19070612	     -0.00000000	      0.00000000	     -0.00000000	    728.47029056	      1.17332906	      1.99295171	     -0.00000000	      0.00000000	      0.00000000	   -628.31567132	      0.00000000	      0.00000000	      0.00000000	      0.00000000	      0.00000000	      0.00000000	      0.40856475	      7.12291083	     -0.00000000
      0.05382281	     -0.00000000	      8.46651854	      0.00000000	     -0.00000000	      0.00000000	      0.00000000	      1.12927069	      6.18239936	      0.00000000	     -0.00000000	      0.00000000	    727.28981320	      1.17388754	      1.99142048	      0.00000000	     -0.00000000	      0.00000000	   -627.81800277	      0.00000000	      0.00000000	      0.00000000	      0.00000000	      0.00000000	      0.00000000	      0.40873033	      7.11247220	      0.00000000
      0.05408278	      0.00000000	      8.45379481	     -0.00000000	     -0.00000000	     -0.00000000	     -0.00000000	      1.12969065	      6.17426532	     -0.00000000	     -0.00000000	     -0.00000000	    726.12666753	      1.17401395	      1.98913617	     -0.00000000	     -0.00000000	     -0.00000000	   -627.59464596	      0.00000000	      0.00000000	      0.00000000	      0.00000000	      0.00000000	      0.00000000	      0.40885091	      7.10215205	     -0.00000000
      0.05439899	      0.00000000	      8.43834400	     -0.00000000	      0.00000000	     -0.00000000	      0.00000000	      1.13021359	      6.16437397	     -0.00000000	      0.00000000	     -0.00000000	    724.71977100	      1.17445117	      1.98685684	     -0.00000000	      0.00000000	     -0.00000000	   -627.15671475	      0.00000000	      0.00000000	      0.00000000	      0.00000000	      0.00000000	      0.00000000	      0.40902940	      7.08966654	     -0.00000000
      0.05474736	      0.00000000	      8.42138737	     -0.00000000	     -0.00000000	     -0.00000000	      0.00000000	      1.13079672	      6.15353409	     -0.00000000	     -0.00000000	     -0.00000000	    723.17324190	      1.17457882	      1.98368942	     -0.00000000	     -0.00000000	     -0.00000000	   -626.90245034	      0.00000000	      0.00000000	      0.00000000	      0.00000000	      0.00000000	      0.00000000	      0.40919197	      7.07590069	     -0.00000000
      0.05505324	      0.00000000	      8.40647380	     -0.00000000	     -0.00000000	     -0.00000000	      0.00000000	      1.13133553	      6.14393123	     -0.00000000	     -0.00000000	     -0.00000000	    721.83462938	      1.17617646	      1.98357818	     -0.00000000	     -0.00000000	     -0.00000000	   -625.77461546	      0.00000000	      0.00000000	      0.00000000	      0.00000000	      0.00000000	      0.00000000	      0.40949213	      7.06404676	     -0.00000000
      0.05527764	     -0.00000000	      8.39563965	      0.00000000	      0.00000000	      0.00000000	      0.00000000	      1.13171610	      6.13703569	      0.00000000	      0.00000000	      0.00000000	    720.83999116	      1.17557357	      1.98028110	      0.00000000	      0.00000000	      0.00000000	   -626.04409930	      0.00000000	      0.00000000	      0.00000000	      0.00000000	      0.00000000	      0.00000000	      0.40952868	      7.05513008	      0.00000000
      0.05550205	     -0.00000000	      8.38477090	      0.00000000	     -0.00000000	      0.00000000	     -0.00000000	      1.13211558	      6.13006157	      0.00000000	     -0.00000000	      0.00000000	    719.85930915	      1.17619603	      1.97919070	      0.00000000	     -0.00000000	      0.00000000	   -625.56468635	      0.00000000	      0.00000000	      0.00000000	      0.00000000	      0.00000000	      0.00000000	      0.40969427	      7.04639509	      0.00000000
      0.05573035	      0.00000000	      8.37375578	      0.00000000	     -0.00000000	      0.00000000	     -0.00000000	      1.13252221	      6.12301202	      0.00000000	     -0.00000000	      0.00000000	    718.86099096	      1.17641341	      1.97732282	      0.00000000	     -0.00000000	      0.00000000	   -625.33731774	      0.00000000	      0.00000000	      0.00000000	      0.00000000	      0.00000000	      0.00000000	      0.40982064	      7.03746991	      0.00000000
      0.05604660	     -0.00000000	      8.35855103	      0.00000000	      0.00000000	      0.00000000	     -0.00000000	      1.13308982	      6.11329664	      0.00000000	      0.00000000	      0.00000000	    717.47999628	      1.17635403	      1.97407189	      0.00000000	      0.00000000	      0.00000000	   -625.25165287	      0.00000000	      0.00000000	      0.00000000	      0.00000000	      0.00000000	      0.00000000	      0.40996027	      7.02508582	      0.00000000
      0.05636285	      0.00000000	      8.34329065	      0.00000000	      0.00000000	     -0.00000000	     -0.00000000	      1.13369099	      6.10344851	     -0.00000000	      0.00000000	     -0.00000000	    716.12357354	      1.17844496	      1.97469107	     -0.00000000	      0.00000000	     -0.00000000	   -623.85381942	      0.00000000	      0.00000000	      0.00000000	      0.00000000	      0.00000000	      0.00000000	      0.41032642	      7.01302489	     -0.00000000
      0.05656891	      0.00000000	      8.33347405	      0.00000000	      0.00000000	      0.00000000	      0.00000000	      1.13406332	      6.09721160	      0.00000000	      0.00000000	      0.00000000	    715.22381799	      1.17758921	      1.97108026	      0.00000000	      0.00000000	      0.00000000	   -624.31074225	      0.00000000	      0.00000000	      0.00000000	      0.00000000	      0.00000000	      0.00000000	      0.41033524	      7.00488531	      0.00000000
      0.05677497	      0.00000000	      8.32361321	     -0.00000000	      0.00000000	     -0.00000000	     -0.00000000	      1.13445478	      6.09088534	     -0.00000000	      0.00000000	     -0.00000000	    714.33830433	      1.17809367	      1.96992039	     -0.00000000	      0.00000000	     -0.00000000	   -623.93588016	      0.00000000	      0.00000000	      0.00000000	      0.00000000	      0.00000000	      0.00000000	      0.41048681	      6.99694335	     -0.00000000
      0.05704784	      0.00000000	      8.31061147	      0.00000000	      0.00000000	      0.00000000	      0.00000000	      1.13497305	      6.08256960	      0.00000000	      0.00000000	      0.00000000	    713.16455626	      1.17817040	      1.96730729	      0.00000000	      0.00000000	      0.00000000	   -623.80856808	      0.00000000	      0.00000000	      0.00000000	      0.00000000	      0.00000000	      0.00000000	      0.41062757	      6.98636844	      0.00000000
      0.05732072	      0.00000000	      8.29760571	     -0.00000000	     -0.00000000	     -0.00000000	      0.00000000	      1.13550719	      6.07421541	     -0.00000000	     -0.00000000	     -0.00000000	    712.00202694	      1.17904897	      1.96613194	     -0.00000000	     -0.00000000	     -0.00000000	   -623.19565655	      0.00000000	      0.00000000	      0.00000000	      0.00000000	      0.00000000	      0.00000000	      0.41085367	      6.97592684	     -0.00000000
      0.05756460	      0.00000000	      8.28604180	      0.00000000	      0.00000000	      0.00000000	      0.00000000	      1.13598340	      6.06681648	      0.00000000	      0.00000000	      0.00000000	    710.96117685	      1.17915703	      1.96384973	     -0.00000000	      0.00000000	      0.00000000	   -623.06938811	      0.00000000	      0.00000000	      0.00000000	      0.00000000	      0.00000000	      0.00000000	      0.41098681	      6.96652491	      0.00000000
      0.05786229	     -0.00000000	      8.27194539	      0.00000000	     -0.00000000	      0.00000000	      0.00000000	      1.13657652	      6.05778005	      0.00000000	     -0.00000000	      0.00000000	    709.69871159	      1.17966611	      1.96173392	      0.00000000	     -0.00000000	      0.00000000	   -622.69105483	      0.00000000	      0.00000000	      0.00000000	      0.00000000	      0.00000000	      0.00000000	      0.41119060	      6.95512706	      0.00000000
      0.05820838	      0.00000000	      8.25562783	     -0.00000000	     -0.00000000	     -0.00000000	     -0.00000000	      1.13727234	      6.04733767	     -0.00000000	     -0.00000000	     -0.00000000	    708.23420712	      1.17982033	      1.95846834	     -0.00000000	     -0.00000000	     -0.00000000	   -622.52991358	      0.00000000	      0.00000000	      0.00000000	      0.00000000	      0.00000000	      0.00000000	      0.41138477	      6.94185514	     -0.00000000
      0.05849887	     -0.00000000	      8.24189873	      0.00000000	     -0.00000000	      0.00000000	      0.00000000	      1.13788192	      6.03848237	      0.00000000	     -0.00000000	      0.00000000	    707.02347125	      1.18155177	      1.95860713	      0.00000000	     -0.00000000	      0.00000000	   -621.42028408	      0.00000000	      0.00000000	      0.00000000	      0.00000000	      0.00000000	      0.00000000	      0.41171665	      6.93096325	      0.00000000
      0.05873061	     -0.00000000	      8.23106445	      0.00000000	     -0.00000000	      0.00000000	      0.00000000	      1.13835425	      6.03157552	      0.00000000	     -0.00000000	      0.00000000	    706.04596534	      1.18100876	      1.95523510	      0.00000000	     -0.00000000	      0.00000000	   -621.72108244	      0.00000000	      0.00000000	      0.00000000	      0.00000000	      0.00000000	      0.00000000	      0.41178282	      6.92203598	      0.00000000
      0.05896234	      0.00000000	      8.22019150	      0.00000000	     -0.00000000	      0.00000000	     -0.00000000	      1.13884561	      6.02458600	      0.00000000	     -0.00000000	      0.00000000	    705.08246161	      1.18181462	      1.95429104	      0.00000000	     -0.00000000	      0.00000000	   -621.19943028	      0.00000000	      0.00000000	      0.00000000	      0.00000000	      0.00000000	      0.00000000	      0.41199057	      6.91330923	      0.00000000
      0.05920416	      0.00000000	      8.20890072	     -0.00000000	     -0.00000000	      0.00000000	      0.00000000	      1.13935766	      6.01735340	      0.00000000	     -0.00000000	      0.00000000	    704.07572049	      1.18203961	      1.95218596	      0.00000000	     -0.00000000	      0.00000000	   -621.03806878	      0.00000000	      0.00000000	      0.00000000	      0.00000000	      0.00000000	      0.00000000	      0.41214476	      6.90413969	      0.00000000
      0.05951186	      0.00000000	      8.19456809	     -0.00000000	     -0.00000000	     -0.00000000	      0.00000000	      1.14001849	      6.00816738	     -0.00000000	     -0.00000000	     -0.00000000	    702.80069991	      1.18242372	      1.94967230	     -0.00000000	     -0.00000000	     -0.00000000	   -620.78048597	      0.00000000	      0.00000000	      0.00000000	      0.00000000	      0.00000000	      0.00000000	      0.41235326	      6.89251459	     -0.00000000
      0.05981957	     -0.00000000	      8.18024846	     -0.00000000	     -0.00000000	     -0.00000000	     -0.00000000	      1.14069499	      5.99896166	      0.00000000	     -0.00000000	     -0.00000000	    701.53653910	      1.18346215	      1.94832672	      0.00000000	     -0.00000000	     -0.00000000	   -620.13056085	      0.00000000	      0.00000000	      0.00000000	      0.00000000	      0.00000000	      0.00000000	      0.41263208	      6.88101100	     -0.00000000
      0.06005571	     -0.00000000	      8.16931888	      0.00000000	      0.00000000	      0.00000000	      0.00000000	      1.14121418	      5.99196106	      0.00000000	      0.00000000	      0.00000000	    700.56555404	      1.18362472	      1.94614019	     -0.00000000	      0.00000000	      0.00000000	   -620.02648187	      0.00000000	      0.00000000	      0.00000000	      0.00000000	      0.00000000	      0.00000000	      0.41278178	      6.87211988	      0.00000000
      0.06035203	     -0.00000000	      8.15562823	      0.00000000	      0.00000000	      0.00000000	      0.00000000	      1.14187605	      5.98318000	      0.00000000	      0.00000000	      0.00000000	    699.35413369	      1.18410029	      1.94387588	      0.00000000	      0.00000000	      0.00000000	   -619.73669567	      0.00000000	      0.00000000	      0.00000000	      0.00000000	      0.00000000	      0.00000000	      0.41299980	      6.86102769	      0.00000000
      0.06071947	      0.00000000	      8.13871078	     -0.00000000	     -0.00000000	     -0.00000000	      0.00000000	      1.14270832	      5.97232982	     -0.00000000	     -0.00000000	     -0.00000000	    697.85933070	      1.18465014	      1.94097950	      0.00000000	     -0.00000000	     -0.00000000	   -619.41298892	      0.00000000	      0.00000000	      0.00000000	      0.00000000	      0.00000000	      0.00000000	      0.41326908	      6.84731129	     -0.00000000
      0.06108690	      0.00000000	      8.12178901	     -0.00000000	     -0.00000000	     -0.00000000	     -0.00000000	      1.14356713	      5.96141810	     -0.00000000	     -0.00000000	     -0.00000000	    696.38329703	      1.18662710	      1.94064002	     -0.00000000	     -0.00000000	     -0.00000000	   -618.22790260	      0.00000000	      0.00000000	      0.00000000	      0.00000000	      0.00000000	      0.00000000	      0.41368980	      6.83383551	     -0.00000000
      0.06129574	     -0.00000000	      8.11227926	     -0.00000000	     -0.00000000	     -0.00000000	      0.00000000	      1.14404549	      5.95535262	     -0.00000000	     -0.00000000	     -0.00000000	    695.53610630	      1.18607543	      1.93741566	      0.00000000	     -0.00000000	     -0.00000000	   -618.58568536	      0.00000000	      0.00000000	      0.00000000	      0.00000000	      0.00000000	      0.00000000	      0.41375664	      6.82597204	     -0.00000000
      0.06150458	     -0.00000000	      8.10273549	      0.00000000	      0.00000000	      0.00000000	     -0.00000000	      1.14453880	      5.94921870	      0.00000000	      0.00000000	      0.00000000	    694.69990079	      1.18667282	      1.93625887	      0.00000000	      0.00000000	      0.00000000	   -618.24398695	      0.00000000	      0.00000000	      0.00000000	      0.00000000	      0.00000000	      0.00000000	      0.41394376	      6.81827915	      0.00000000
      0.06178233	     -0.00000000	      8.09010446	      0.00000000	      0.00000000	      0.00000000	      0.00000000	      1.14519581	      5.94112472	      0.00000000	      0.00000000	      0.00000000	    693.58768699	      1.18684447	      1.93358735	      0.00000000	      0.00000000	      0.00000000	   -618.17701755	      0.00000000	      0.00000000	      0.00000000	      0.00000000	      0.00000000	      0.00000000	      0.41412974	      6.80798835	      0.00000000
      0.06206008	      0.00000000	      8.07746423	      0.00000000	      0.00000000	      0.00000000	      0.00000000	      1.14586907	      5.93298609	      0.00000000	      0.00000000	      0.00000000	    692.48705572	      1.18797776	      1.93264038	      0.00000000	      0.00000000	      0.00000000	   -617.52873385	      0.00000000	      0.00000000	      0.00000000	      0.00000000	      0.00000000	      0.00000000	      0.41441735	      6.79785507	      0.00000000
      0.06230804	     -0.00000000	      8.06625382	      0.00000000	     -0.00000000	      0.00000000	      0.00000000	      1.14646844	      5.92580284	      0.00000000	     -0.00000000	      0.00000000	    691.50241790	      1.18808986	      1.93016305	      0.00000000	     -0.00000000	      0.00000000	   -617.50647013	      0.00000000	      0.00000000	      0.00000000	      0.00000000	      0.00000000	      0.00000000	      0.41458251	      6.78871101	      0.00000000
      0.06255599	      0.00000000	      8.05503962	     -0.00000000	      0.00000000	     -0.00000000	      0.00000000	      1.14708000	      5.91858942	     -0.00000000	      0.00000000	     -0.00000000	    690.52643413	      1.18889609	      1.92892964	     -0.00000000	      0.00000000	     -0.00000000	   -617.06529096	      0.00000000	      0.00000000	      0.00000000	      0.00000000	      0.00000000	      0.00000000	      0.41482113	      6.77968288	     -0.00000000
      0.06281294	     -0.00000000	      8.04347428	     -0.00000000	     -0.00000000	     -0.00000000	     -0.00000000	      1.14771565	      5.91116924	     -0.00000000	     -0.00000000	     -0.00000000	    689.51580232	      1.18922480	      1.92672861	      0.00000000	     -0.00000000	     -0.00000000	   -616.92407377	      0.00000000	      0.00000000	      0.00000000	      0.00000000	      0.00000000	      0.00000000	      0.41501755	      6.77028282	     -0.00000000
      0.06312748	      0.00000000	      8.02934663	     -0.00000000	     -0.00000000	     -0.00000000	      0.00000000	      1.14850505	      5.90209344	     -0.00000000	     -0.00000000	     -0.00000000	    688.28630347	      1.18990729	      1.92452744	     -0.00000000	     -0.00000000	     -0.00000000	   -616.58824805	      0.00000000	      0.00000000	      0.00000000	      0.00000000	      0.00000000	      0.00000000	      0.41528927	      6.75884659	     -0.00000000
      0.06353357	     -0.00000000	      8.01122628	     -0.00000000	      0.00000000	     -0.00000000	     -0.00000000	      1.14953008	      5.89048997	     -0.00000000	      0.00000000	     -0.00000000	    686.70181518	      1.18977317	      1.91983482	     -0.00000000	      0.00000000	     -0.00000000	   -616.78876009	      0.00000000	      0.00000000	      0.00000000	      0.00000000	      0.00000000	      0.00000000	      0.41553870	      6.74399842	     -0.00000000
      0.06374869	     -0.00000000	      8.00155820	     -0.00000000	     -0.00000000	     -0.00000000	     -0.00000000	      1.15009728	      5.88421835	     -0.00000000	     -0.00000000	     -0.00000000	    685.88023278	      1.19180652	      1.92113515	     -0.00000000	     -0.00000000	     -0.00000000	   -615.61517258	      0.00000000	      0.00000000	      0.00000000	      0.00000000	      0.00000000	      0.00000000	      0.41589030	      6.73644101	     -0.00000000
      0.06396382	     -0.00000000	      7.99200332	      0.00000000	      0.00000000	      0.00000000	      0.00000000	      1.15065327	      5.87809047	      0.00000000	      0.00000000	      0.00000000	    685.04959641	      1.19195687	      1.91903340	      0.00000000	      0.00000000	      0.00000000	   -615.59661081	      0.00000000	      0.00000000	      0.00000000	      0.00000000	      0.00000000	      0.00000000	      0.41604821	      6.72864692	      0.00000000
      0.06424931	     -0.00000000	      7.97934641	      0.00000000	      0.00000000	      0.00000000	      0.00000000	      1.15140015	      5.86996372	      0.00000000	      0.00000000	      0.00000000	    683.95336238	      1.19238736	      1.91665109	      0.00000000	      0.00000000	      0.00000000	   -615.43746251	      0.00000000	      0.00000000	      0.00000000	      0.00000000	      0.00000000	      0.00000000	      0.41628348	      6.71836075	      0.00000000
      0.06453480	     -0.00000000	      7.96669927	      0.00000000	     -0.00000000	      0.00000000	      0.00000000	      1.15216006	      5.86181946	      0.00000000	     -0.00000000	      0.00000000	    682.86623243	      1.19343687	      1.91537400	      0.00000000	     -0.00000000	      0.00000000	   -614.90784982	      0.00000000	      0.00000000	      0.00000000	      0.00000000	      0.00000000	      0.00000000	      0.41658483	      6.70818822	      0.00000000
      0.06473604	     -0.00000000	      7.95782365	      0.00000000	     -0.00000000	     -0.00000000	      0.00000000	      1.15269800	      5.85611515	      0.00000000	     -0.00000000	     -0.00000000	    682.10117219	      1.19386197	      1.91389986	      0.00000000	     -0.00000000	     -0.00000000	   -614.73130743	      0.00000000	      0.00000000	      0.00000000	      0.00000000	      0.00000000	      0.00000000	      0.41676594	      6.70099358	      0.00000000
      0.06505987	     -0.00000000	      7.94362938	      0.00000000	     -0.00000000	     -0.00000000	     -0.00000000	      1.15356455	      5.84702677	      0.00000000	     -0.00000000	     -0.00000000	    680.86991656	      1.19358832	      1.90978986	      0.00000000	     -0.00000000	     -0.00000000	   -615.03975330	      0.00000000	      0.00000000	      0.00000000	      0.00000000	      0.00000000	      0.00000000	      0.41696057	      6.68931877	      0.00000000
      0.06530383	     -0.00000000	      7.93285675	      0.00000000	     -0.00000000	     -0.00000000	     -0.00000000	      1.15424238	      5.84004317	      0.00000000	     -0.00000000	     -0.00000000	    679.96070313	      1.19571691	      1.91089324	      0.00000000	     -0.00000000	     -0.00000000	   -613.85350002	      0.00000000	      0.00000000	      0.00000000	      0.00000000	      0.00000000	      0.00000000	      0.41735021	      6.68086412	      0.00000000
      0.06554778	      0.00000000	      7.92223046	     -0.00000000	     -0.00000000	     -0.00000000	      0.00000000	      1.15490746	      5.83324076	     -0.00000000	     -0.00000000	     -0.00000000	    679.04120522	      1.19543672	      1.90764652	      0.00000000	     -0.00000000	     -0.00000000	   -614.14296361	      0.00000000	      0.00000000	      0.00000000	      0.00000000	      0.00000000	      0.00000000	      0.41749247	      6.67210714	     -0.00000000
      0.06579173	     -0.00000000	      7.91156541	      0.00000000	     -0.00000000	      0.00000000	     -0.00000000	      1.15558909	      5.82636237	      0.00000000	     -0.00000000	      0.00000000	    678.13371404	      1.19655421	      1.90691123	      0.00000000	     -0.00000000	      0.00000000	   -613.58512928	      0.00000000	      0.00000000	      0.00000000	      0.00000000	      0.00000000	      0.00000000	      0.41778062	      6.66356080	      0.00000000
      0.06604647	     -0.00000000	      7.90050396	      0.00000000	     -0.00000000	      0.00000000	      0.00000000	      1.15630038	      5.81925982	      0.00000000	     -0.00000000	      0.00000000	    677.18513502	      1.19682371	      1.90451752	      0.00000000	     -0.00000000	      0.00000000	   -613.55607856	      0.00000000	      0.00000000	      0.00000000	      0.00000000	      0.00000000	      0.00000000	      0.41799045	      6.65453960	      0.00000000
      0.06630121	     -0.00000000	      7.88944201	      0.00000000	      0.00000000	      0.00000000	     -0.00000000	      1.15702304	      5.81213261	      0.00000000	      0.00000000	      0.00000000	    676.24457084	      1.19775965	      1.90331631	     -0.00000000	      0.00000000	      0.00000000	   -613.12661496	      0.00000000	      0.00000000	      0.00000000	      0.00000000	      0.00000000	      0.00000000	      0.41827073	      6.64563261	      0.00000000
      0.06655739	     -0.00000000	      7.87837503	      0.00000000	     -0.00000000	      0.00000000	      0.00000000	      1.15775251	      5.80501957	      0.00000000	     -0.00000000	      0.00000000	    675.30016923	      1.19819030	      1.90117953	      0.00000000	     -0.00000000	      0.00000000	   -613.01223832	      0.00000000	      0.00000000	      0.00000000	      0.00000000	      0.00000000	      0.00000000	      0.41850156	      6.63663127	      0.00000000
      0.06687327	     -0.00000000	      7.86476184	      0.00000000	     -0.00000000	      0.00000000	      0.00000000	      1.15866268	      5.79626107	      0.00000000	     -0.00000000	      0.00000000	    674.14285431	      1.19895072	      1.89894605	      0.00000000	     -0.00000000	      0.00000000	   -612.73980288	      0.00000000	      0.00000000	      0.00000000	      0.00000000	      0.00000000	      0.00000000	      0.41881216	      6.62559670	      0.00000000
      0.06726868	     -0.00000000	      7.84780676	      0.00000000	     -0.00000000	      0.00000000	     -0.00000000	      1.15981379	      5.78536172	      0.00000000	     -0.00000000	      0.00000000	    672.70189150	      1.19959456	      1.89557687	      0.00000000	     -0.00000000	      0.00000000	   -612.59965876	      0.00000000	      0.00000000	      0.00000000	      0.00000000	      0.00000000	      0.00000000	      0.41917278	      6.61179612	      0.00000000
      0.06755302	      0.00000000	      7.83558483	     -0.00000000	     -0.00000000	     -0.00000000	      0.00000000	      1.16066198	      5.77745005	     -0.00000000	     -0.00000000	     -0.00000000	    671.68025249	      1.20163405	      1.89598139	     -0.00000000	     -0.00000000	     -0.00000000	   -611.54748358	      0.00000000	      0.00000000	      0.00000000	      0.00000000	      0.00000000	      0.00000000	      0.41959711	      6.60212109	     -0.00000000
      0.06779301	     -0.00000000	      7.82540349	      0.00000000	     -0.00000000	      0.00000000	     -0.00000000	      1.16136986	      5.77092959	      0.00000000	     -0.00000000	      0.00000000	    670.81139377	      1.20126920	      1.89255633	      0.00000000	     -0.00000000	      0.00000000	   -611.93630611	      0.00000000	      0.00000000	      0.00000000	      0.00000000	      0.00000000	      0.00000000	      0.41974177	      6.59369819	      0.00000000
      0.06803299	     -0.00000000	      7.81517515	      0.00000000	      0.00000000	      0.00000000	      0.00000000	      1.16209383	      5.76432607	      0.00000000	      0.00000000	      0.00000000	    669.95418386	      1.20244150	      1.89189261	      0.00000000	      0.00000000	      0.00000000	   -611.39425348	      0.00000000	      0.00000000	      0.00000000	      0.00000000	      0.00000000	      0.00000000	      0.42004635	      6.58550428	      0.00000000
      0.06828845	      0.00000000	      7.80436386	     -0.00000000	      0.00000000	     -0.00000000	     -0.00000000	      1.16286472	      5.75737645	     -0.00000000	      0.00000000	     -0.00000000	    669.04127604	      1.20277118	      1.88952380	     -0.00000000	      0.00000000	      0.00000000	   -611.38239596	      0.00000000	      0.00000000	      0.00000000	      0.00000000	      0.00000000	      0.00000000	      0.42027756	      6.57668215	     -0.00000000
      0.06854392	      0.00000000	      7.79355197	     -0.00000000	      0.00000000	     -0.00000000	     -0.00000000	      1.16364649	      5.75040330	     -0.00000000	      0.00000000	     -0.00000000	    668.13601587	      1.20377364	      1.88835810	     -0.00000000	      0.00000000	     -0.00000000	   -610.96708042	      0.00000000	      0.00000000	      0.00000000	      0.00000000	      0.00000000	      0.00000000	      0.42057975	      6.56797554	     -0.00000000
      0.06880149	     -0.00000000	      7.78271007	     -0.00000000	     -0.00000000	     -0.00000000	      0.00000000	      1.16443791	      5.74342760	     -0.00000000	     -0.00000000	     -0.00000000	    667.22514841	      1.20425869	      1.88622741	     -0.00000000	     -0.00000000	      0.00000000	   -610.87457233	      0.00000000	      0.00000000	      0.00000000	      0.00000000	      0.00000000	      0.00000000	      0.42083199	      6.55915161	     -0.00000000
      0.06911766	      0.00000000	      7.76943383	     -0.00000000	      0.00000000	     -0.00000000	      0.00000000	      1.16542013	      5.73487607	     -0.00000000	      0.00000000	     -0.00000000	    666.11435216	      1.20511673	      1.88407297	     -0.00000000	      0.00000000	     -0.00000000	   -610.60972510	      0.00000000	      0.00000000	      0.00000000	      0.00000000	      0.00000000	      0.00000000	      0.42117097	      6.54839005	     -0.00000000
      0.06951846	      0.00000000	      7.75270836	     -0.00000000	      0.00000000	     -0.00000000	     -0.00000000	      1.16667572	      5.72412222	     -0.00000000	      0.00000000	     -0.00000000	    664.71294289	      1.20556027	      1.88016337	     -0.00000000	      0.00000000	     -0.00000000	   -610.67934459	      0.00000000	      0.00000000	      0.00000000	      0.00000000	      0.00000000	      0.00000000	      0.42153811	      6.53471642	     -0.00000000
      0.06976299	      0.00000000	      7.74245187	     -0.00000000	     -0.00000000	     -0.00000000	     -0.00000000	      1.16746067	      5.71746746	     -0.00000000	     -0.00000000	     -0.00000000	    663.87149253	      1.20767775	      1.88109263	     -0.00000000	     -0.00000000	     -0.00000000	   -609.60608123	      0.00000000	      0.00000000	      0.00000000	      0.00000000	      0.00000000	      0.00000000	      0.42195411	      6.52665308	     -0.00000000
      0.07000752	      0.00000000	      7.73233518	     -0.00000000	      0.00000000	     -0.00000000	      0.00000000	      1.16823850	      5.71097294	     -0.00000000	      0.00000000	     -0.00000000	    663.02421646	      1.20759102	      1.87804601	     -0.00000000	      0.00000000	     -0.00000000	   -609.87891716	      0.00000000	      0.00000000	      0.00000000	      0.00000000	      0.00000000	      0.00000000	      0.42214491	      6.51831586	     -0.00000000
      0.07025205	     -0.00000000	      7.72218509	      0.00000000	     -0.00000000	      0.00000000	     -0.00000000	      1.16902975	      5.70441573	      0.00000000	     -0.00000000	      0.00000000	    662.18652598	      1.20877904	      1.87728620	      0.00000000	     -0.00000000	      0.00000000	   -609.38237306	      0.00000000	      0.00000000	      0.00000000	      0.00000000	      0.00000000	      0.00000000	      0.42246833	      6.51017329	      0.00000000
      0.07049620	      0.00000000	      7.71211655	     -0.00000000	      0.00000000	     -0.00000000	      0.00000000	      1.16982163	      5.69793323	     -0.00000000	      0.00000000	     -0.00000000	    661.35104328	      1.20924778	      1.87522841	     -0.00000000	      0.00000000	     -0.00000000	   -609.32837663	      0.00000000	      0.00000000	      0.00000000	      0.00000000	      0.00000000	      0.00000000	      0.42271903	      6.50196963	     -0.00000000
      0.07080310	     -0.00000000	      7.69949387	      0.00000000	      0.00000000	     -0.00000000	      0.00000000	      1.17082658	      5.68979947	      0.00000000	      0.00000000	     -0.00000000	    660.30736207	      1.21002534	      1.87296982	     -0.00000000	      0.00000000	     -0.00000000	   -609.15399520	      0.00000000	      0.00000000	      0.00000000	      0.00000000	      0.00000000	      0.00000000	      0.42305570	      6.49171572	      0.00000000
      0.07117253	     -0.00000000	      7.68434082	      0.00000000	     -0.00000000	     -0.00000000	      0.00000000	      1.17205113	      5.68002108	      0.00000000	     -0.00000000	     -0.00000000	    659.06107549	      1.21137980	      1.87098756	      0.00000000	     -0.00000000	     -0.00000000	   -608.70173478	      0.00000000	      0.00000000	      0.00000000	      0.00000000	      0.00000000	      0.00000000	      0.42350718	      6.47947655	      0.00000000
      0.07143810	      0.00000000	      7.67350187	     -0.00000000	      0.00000000	     -0.00000000	     -0.00000000	      1.17293866	      5.67303247	     -0.00000000	      0.00000000	     -0.00000000	    658.17000681	      1.21213718	      1.86916256	     -0.00000000	      0.00000000	     -0.00000000	   -608.51601290	      0.00000000	      0.00000000	      0.00000000	      0.00000000	      0.00000000	      0.00000000	      0.42381167	      6.47068214	     -0.00000000
      0.07178725	      0.00000000	      7.65933653	      0.00000000	     -0.00000000	      0.00000000	     -0.00000000	      1.17411321	      5.66391666	      0.00000000	     -0.00000000	      0.00000000	    657.00334465	      1.21251290	      1.86563364	      0.00000000	     -0.00000000	      0.00000000	   -608.65842835	      0.00000000	      0.00000000	      0.00000000	      0.00000000	      0.00000000	      0.00000000	      0.42415113	      6.45907738	      0.00000000
      0.07205229	      0.00000000	      7.64852322	      0.00000000	      0.00000000	      0.00000000	      0.00000000	      1.17502313	      5.65689648	      0.00000000	      0.00000000	      0.00000000	    656.13082596	      1.21482261	      1.86658617	     -0.00000000	      0.00000000	      0.00000000	   -607.54538479	      0.00000000	      0.00000000	      0.00000000	      0.00000000	      0.00000000	      0.00000000	      0.42461868	      6.45057246	      0.00000000
      0.07231733	     -0.00000000	      7.63789112	     -0.00000000	     -0.00000000	      0.00000000	      0.00000000	      1.17592579	      5.65007862	     -0.00000000	     -0.00000000	      0.00000000	    655.25236541	      1.21424204	      1.86233054	     -0.00000000	     -0.00000000	      0.00000000	   -608.19322006	      0.00000000	      0.00000000	      0.00000000	      0.00000000	      0.00000000	      0.00000000	      0.42479146	      6.44170563	     -0.00000000
      0.07258236	     -0.00000000	      7.62715288	      0.00000000	     -0.00000000	      0.00000000	      0.00000000	      1.17684911	      5.64310865	      0.00000000	     -0.00000000	      0.00000000	    654.38878284	      1.21647100	      1.86311906	      0.00000000	     -0.00000000	      0.00000000	   -607.14295567	      0.00000000	      0.00000000	      0.00000000	      0.00000000	      0.00000000	      0.00000000	      0.42525427	      6.43324419	      0.00000000
      0.07284740	     -0.00000000	      7.61658662	      0.00000000	      0.00000000	      0.00000000	      0.00000000	      1.17776674	      5.63632796	     -0.00000000	      0.00000000	     -0.00000000	    653.52043971	      1.21600119	      1.85904482	     -0.00000000	      0.00000000	      0.00000000	   -607.73660623	      0.00000000	      0.00000000	      0.00000000	      0.00000000	      0.00000000	      0.00000000	      0.42544212	      6.42444667	      0.00000000
      0.07311244	      0.00000000	      7.60592354	     -0.00000000	      0.00000000	     -0.00000000	     -0.00000000	      1.17870354	      5.62940817	     -0.00000000	      0.00000000	     -0.00000000	    652.66583717	      1.21814950	      1.85966955	     -0.00000000	      0.00000000	     -0.00000000	   -606.74903412	      0.00000000	      0.00000000	      0.00000000	      0.00000000	      0.00000000	      0.00000000	      0.42590021	      6.41602878	     -0.00000000
      0.07337748	      0.00000000	      7.59542318	     -0.00000000	     -0.00000000	     -0.00000000	      0.00000000	      1.17963611	      5.62266482	     -0.00000000	     -0.00000000	     -0.00000000	    651.80758749	      1.21778996	      1.85577577	     -0.00000000	     -0.00000000	     -0.00000000	   -607.28886629	      0.00000000	      0.00000000	      0.00000000	      0.00000000	      0.00000000	      0.00000000	      0.42610307	      6.40730057	     -0.00000000
      0.07364251	     -0.00000000	      7.58483530	      0.00000000	     -0.00000000	     -0.00000000	      0.00000000	      1.18058643	      5.61579512	      0.00000000	     -0.00000000	     -0.00000000	    650.96201041	      1.21985853	      1.85623847	      0.00000000	     -0.00000000	     -0.00000000	   -606.36338938	      0.00000000	      0.00000000	      0.00000000	      0.00000000	      0.00000000	      0.00000000	      0.42655655	      6.39892640	      0.00000000
      0.07390755	      0.00000000	      7.57440092	     -0.00000000	     -0.00000000	     -0.00000000	      0.00000000	      1.18153391	      5.60908930	     -0.00000000	     -0.00000000	     -0.00000000	    650.11382658	      1.21960796	      1.85252277	      0.00000000	     -0.00000000	     -0.00000000	   -606.85025982	      0.00000000	      0.00000000	      0.00000000	      0.00000000	      0.00000000	      0.00000000	      0.42677428	      6.39026737	     -0.00000000
      0.07417259	     -0.00000000	      7.56388822	      0.00000000	      0.00000000	      0.00000000	     -0.00000000	      1.18249783	      5.60226957	      0.00000000	      0.00000000	      0.00000000	    649.27732115	      1.22159852	      1.85282657	      0.00000000	      0.00000000	      0.00000000	   -605.98581089	      0.00000000	      0.00000000	      0.00000000	      0.00000000	      0.00000000	      0.00000000	      0.42722334	      6.38193719	      0.00000000
      0.07442395	      0.00000000	      7.55404615	     -0.00000000	     -0.00000000	     -0.00000000	      0.00000000	      1.18341096	      5.59593570	     -0.00000000	     -0.00000000	     -0.00000000	    648.48274883	      1.22161697	      1.84974617	     -0.00000000	     -0.00000000	     -0.00000000	   -606.30472282	      0.00000000	      0.00000000	      0.00000000	      0.00000000	      0.00000000	      0.00000000	      0.42745952	      6.37381046	     -0.00000000
      0.07467531	     -0.00000000	      7.54416410	      0.00000000	      0.00000000	      0.00000000	      0.00000000	      1.18433609	      5.58953653	      0.00000000	      0.00000000	      0.00000000	    647.69660570	      1.22304914	      1.84919841	     -0.00000000	      0.00000000	      0.00000000	   -605.77337461	      0.00000000	      0.00000000	      0.00000000	      0.00000000	      0.00000000	      0.00000000	      0.42784204	      6.36589849	      0.00000000
      0.07492942	      0.00000000	      7.53425633	     -0.00000000	     -0.00000000	     -0.00000000	      0.00000000	      1.18527409	      5.58314650	     -0.00000000	     -0.00000000	     -0.00000000	    646.90344157	      1.22352222	      1.84688457	      0.00000000	     -0.00000000	     -0.00000000	   -605.83265857	      0.00000000	      0.00000000	      0.00000000	      0.00000000	      0.00000000	      0.00000000	      0.42813067	      6.35779372	     -0.00000000
      0.07518354	      0.00000000	      7.52434508	     -0.00000000	     -0.00000000	     -0.00000000	      0.00000000	      1.18622128	      5.57673442	     -0.00000000	     -0.00000000	     -0.00000000	    646.11662211	      1.22470564	      1.84583880	     -0.00000000	     -0.00000000	     -0.00000000	   -605.46805684	      0.00000000	      0.00000000	      0.00000000	      0.00000000	      0.00000000	      0.00000000	      0.42849365	      6.34980961	     -0.00000000
      0.07544710	     -0.00000000	      7.51412983	      0.00000000	     -0.00000000	      0.00000000	     -0.00000000	      1.18720850	      5.57014056	      0.00000000	     -0.00000000	      0.00000000	    645.30360882	      1.22534802	      1.84369411	      0.00000000	     -0.00000000	      0.00000000	   -605.45055994	      0.00000000	      0.00000000	      0.00000000	      0.00000000	      0.00000000	      0.00000000	      0.42881207	      6.34147632	      0.00000000
      0.07576352	      0.00000000	      7.50189001	     -0.00000000	      0.00000000	     -0.00000000	     -0.00000000	      1.18840457	      5.56222724	     -0.00000000	      0.00000000	     -0.00000000	    644.33494474	      1.22656116	      1.84190141	     -0.00000000	      0.00000000	     -0.00000000	   -605.17089011	      0.00000000	      0.00000000	      0.00000000	      0.00000000	      0.00000000	      0.00000000	      0.42924191	      6.33156695	     -0.00000000
      0.07608725	      0.00000000	      7.48944156	     -0.00000000	     -0.00000000	     -0.00000000	      0.00000000	      1.18963742	      5.55418876	     -0.00000000	     -0.00000000	     -0.00000000	    643.34994908	      1.22738707	      1.83930805	     -0.00000000	     -0.00000000	     -0.00000000	   -605.14587219	      0.00000000	      0.00000000	      0.00000000	      0.00000000	      0.00000000	      0.00000000	      0.42964196	      6.32141312	     -0.00000000
      0.07641097	      0.00000000	      7.47697234	     -0.00000000	      0.00000000	     -0.00000000	      0.00000000	      1.19088543	      5.54609897	     -0.00000000	      0.00000000	     -0.00000000	    642.37539848	      1.22965086	      1.83928352	     -0.00000000	      0.00000000	     -0.00000000	   -604.26140121	      0.00000000	      0.00000000	      0.00000000	      0.00000000	      0.00000000	      0.00000000	      0.43019161	      6.31149339	     -0.00000000
      0.07664952	     -0.00000000	      7.46790791	     -0.00000000	     -0.00000000	      0.00000000	      0.00000000	      1.19180650	      5.54026159	     -0.00000000	     -0.00000000	      0.00000000	    641.65789321	      1.22957806	      1.83613028	     -0.00000000	     -0.00000000	      0.00000000	   -604.66874280	      0.00000000	      0.00000000	      0.00000000	      0.00000000	      0.00000000	      0.00000000	      0.43042057	      6.30397571	     -0.00000000
      0.07688806	     -0.00000000	      7.45880069	      0.00000000	     -0.00000000	     -0.00000000	      0.00000000	      1.19273754	      5.53436076	      0.00000000	     -0.00000000	     -0.00000000	    640.94732948	      1.23089594	      1.83546699	      0.00000000	     -0.00000000	     -0.00000000	   -604.24081677	      0.00000000	      0.00000000	      0.00000000	      0.00000000	      0.00000000	      0.00000000	      0.43079303	      6.29666717	      0.00000000
      0.07710532	     -0.00000000	      7.45055743	     -0.00000000	      0.00000000	      0.00000000	     -0.00000000	      1.19358904	      5.52903180	     -0.00000000	      0.00000000	      0.00000000	    640.30247591	      1.23159383	      1.83395445	     -0.00000000	      0.00000000	      0.00000000	   -604.15949673	      0.00000000	      0.00000000	      0.00000000	      0.00000000	      0.00000000	      0.00000000	      0.43108225	      6.28996262	     -0.00000000
      0.07742541	     -0.00000000	      7.43849388	     -0.00000000	     -0.00000000	      0.00000000	      0.00000000	      1.19485049	      5.52125018	     -0.00000000	     -0.00000000	      0.00000000	    639.35684839	      1.23188896	      1.83039884	     -0.00000000	     -0.00000000	      0.00000000	   -604.49077596	      0.00000000	      0.00000000	      0.00000000	      0.00000000	      0.00000000	      0.00000000	      0.43143584	      6.28001923	     -0.00000000
      0.07769708	     -0.00000000	      7.42817125	      0.00000000	      0.00000000	      0.00000000	     -0.00000000	      1.19593553	      5.51453188	      0.00000000	      0.00000000	      0.00000000	    638.56429825	      1.23454721	      1.83169281	      0.00000000	      0.00000000	      0.00000000	   -603.32527781	      0.00000000	      0.00000000	      0.00000000	      0.00000000	      0.00000000	      0.00000000	      0.43198365	      6.27193495	      0.00000000
      0.07793949	     -0.00000000	      7.41912913	     -0.00000000	     -0.00000000	     -0.00000000	     -0.00000000	      1.19690339	      5.50870970	     -0.00000000	     -0.00000000	     -0.00000000	    637.85648789	      1.23427873	      1.82809994	      0.00000000	     -0.00000000	     -0.00000000	   -603.88602163	      0.00000000	      0.00000000	      0.00000000	      0.00000000	      0.00000000	      0.00000000	      0.43220479	      6.26439065	     -0.00000000
      0.07818189	      0.00000000	      7.41002287	      0.00000000	      0.00000000	      0.00000000	      0.00000000	      1.19788164	      5.50280195	      0.00000000	      0.00000000	      0.00000000	    637.15589169	      1.23582014	      1.82774790	     -0.00000000	      0.00000000	      0.00000000	   -603.35951526	      0.00000000	      0.00000000	      0.00000000	      0.00000000	      0.00000000	      0.00000000	      0.43261202	      6.25711248	      0.00000000
      0.07844050	      0.00000000	      7.40039847	     -0.00000000	      0.00000000	     -0.00000000	     -0.00000000	      1.19892935	      5.49658358	     -0.00000000	      0.00000000	     -0.00000000	    636.41101138	      1.23635573	      1.82537399	     -0.00000000	      0.00000000	     -0.00000000	   -603.47347267	      0.00000000	      0.00000000	      0.00000000	      0.00000000	      0.00000000	      0.00000000	      0.43293513	      6.24922387	     -0.00000000
      0.07869911	      0.00000000	      7.39076466	     -0.00000000	     -0.00000000	     -0.00000000	     -0.00000000	      1.19998570	      5.49033891	     -0.00000000	     -0.00000000	     -0.00000000	    635.67200858	      1.23772350	      1.82448469	     -0.00000000	     -0.00000000	     -0.00000000	   -603.09161423	      0.00000000	      0.00000000	      0.00000000	      0.00000000	      0.00000000	      0.00000000	      0.43334480	      6.24147304	     -0.00000000
      0.07894473	      0.00000000	      7.38167432	     -0.00000000	      0.00000000	      0.00000000	      0.00000000	      1.20099420	      5.48445846	     -0.00000000	      0.00000000	      0.00000000	    634.97351188	      1.23848086	      1.82266009	     -0.00000000	      0.00000000	      0.00000000	   -603.06179142	      0.00000000	      0.00000000	      0.00000000	      0.00000000	      0.00000000	      0.00000000	      0.43368033	      6.23406266	     -0.00000000
      0.07926223	     -0.00000000	      7.36997454	     -0.00000000	      0.00000000	      0.00000000	      0.00000000	      1.20230687	      5.47689141	     -0.00000000	      0.00000000	      0.00000000	    634.07658534	      1.23935219	      1.82009689	     -0.00000000	      0.00000000	      0.00000000	   -603.09672283	      0.00000000	      0.00000000	      0.00000000	      0.00000000	      0.00000000	      0.00000000	      0.43410546	      6.22450367	     -0.00000000
      0.07957974	      0.00000000	      7.35824933	     -0.00000000	      0.00000000	     -0.00000000	     -0.00000000	      1.20363239	      5.46927402	     -0.00000000	      0.00000000	     -0.00000000	    633.18835798	      1.24168490	      1.82014184	     -0.00000000	      0.00000000	     -0.00000000	   -602.26016399	      0.00000000	      0.00000000	      0.00000000	      0.00000000	      0.00000000	      0.00000000	      0.43468198	      6.21518008	     -0.00000000
      0.07982350	      0.00000000	      7.34937459	     -0.00000000	      0.00000000	     -0.00000000	     -0.00000000	      1.20465414	      5.46354706	     -0.00000000	      0.00000000	     -0.00000000	    632.50893212	      1.24170484	      1.81699116	     -0.00000000	      0.00000000	     -0.00000000	   -602.69227631	      0.00000000	      0.00000000	      0.00000000	      0.00000000	      0.00000000	      0.00000000	      0.43494618	      6.20781028	     -0.00000000
      0.08006727	      0.00000000	      7.34045287	     -0.00000000	      0.00000000	     -0.00000000	      0.00000000	      1.20568429	      5.45775655	     -0.00000000	      0.00000000	     -0.00000000	    631.83523263	      1.24319417	      1.81646797	     -0.00000000	      0.00000000	     -0.00000000	   -602.24435046	      0.00000000	      0.00000000	      0.00000000	      0.00000000	      0.00000000	      0.00000000	      0.43536145	      6.20066089	     -0.00000000
      0.08031007	     -0.00000000	      7.33163628	      0.00000000	      0.00000000	      0.00000000	      0.00000000	      1.20671534	      5.45205036	      0.00000000	      0.00000000	      0.00000000	    631.16738263	      1.24391105	      1.81456452	      0.00000000	      0.00000000	      0.00000000	   -602.26591445	      0.00000000	      0.00000000	      0.00000000	      0.00000000	      0.00000000	      0.00000000	      0.43569866	      6.19345939	      0.00000000
      0.08061896	     -0.00000000	      7.32045839	      0.00000000	     -0.00000000	      0.00000000	     -0.00000000	      1.20803593	      5.44481286	      0.00000000	     -0.00000000	      0.00000000	    630.32372665	      1.24491878	      1.81230386	      0.00000000	     -0.00000000	      0.00000000	   -602.24379774	      0.00000000	      0.00000000	      0.00000000	      0.00000000	      0.00000000	      0.00000000	      0.43613964	      6.18434381	      0.00000000
      0.08092784	      0.00000000	      7.30928306	      0.00000000	     -0.00000000	     -0.00000000	      0.00000000	      1.20936729	      5.43755778	      0.00000000	     -0.00000000	     -0.00000000	    629.48726100	      1.24679124	      1.81158098	      0.00000000	     -0.00000000	     -0.00000000	   -601.71009511	      0.00000000	      0.00000000	      0.00000000	      0.00000000	      0.00000000	      0.00000000	      0.43667102	      6.17538118	      0.00000000
      0.08116680	      0.00000000	      7.30071422	     -0.00000000	      0.00000000	     -0.00000000	     -0.00000000	      1.21040311	      5.43201146	     -0.00000000	      0.00000000	     -0.00000000	    628.84397206	      1.24741360	      1.80953230	     -0.00000000	      0.00000000	     -0.00000000	   -601.80109526	      0.00000000	      0.00000000	      0.00000000	      0.00000000	      0.00000000	      0.00000000	      0.43699988	      6.16836178	     -0.00000000
      0.08146422	     -0.00000000	      7.29007018	      0.00000000	      0.00000000	     -0.00000000	     -0.00000000	      1.21170096	      5.42511361	      0.00000000	      0.00000000	     -0.00000000	    628.04899633	      1.24854502	      1.80761159	      0.00000000	      0.00000000	      0.00000000	   -601.70720881	      0.00000000	      0.00000000	      0.00000000	      0.00000000	      0.00000000	      0.00000000	      0.43744757	      6.15970352	      0.00000000
      0.08183234	      0.00000000	      7.27696643	     -0.00000000	      0.00000000	     -0.00000000	      0.00000000	      1.21331988	      5.41662370	     -0.00000000	      0.00000000	     -0.00000000	    627.07334880	      1.24978253	      1.80492678	     -0.00000000	      0.00000000	     -0.00000000	   -601.70078390	      0.00000000	      0.00000000	      0.00000000	      0.00000000	      0.00000000	      0.00000000	      0.43798839	      6.14901250	     -0.00000000
      0.08220046	      0.00000000	      7.26380183	     -0.00000000	      0.00000000	     -0.00000000	      0.00000000	      1.21495395	      5.40804487	     -0.00000000	      0.00000000	     -0.00000000	    626.10776504	      1.25345096	      1.80657944	     -0.00000000	      0.00000000	     -0.00000000	   -600.24523494	      0.00000000	      0.00000000	      0.00000000	      0.00000000	      0.00000000	      0.00000000	      0.43877944	      6.13869995	     -0.00000000
      0.08239763	      0.00000000	      7.25692166	     -0.00000000	     -0.00000000	     -0.00000000	      0.00000000	      1.21583372	      5.40361348	     -0.00000000	     -0.00000000	     -0.00000000	    625.59344849	      1.25271540	      1.80261960	      0.00000000	     -0.00000000	     -0.00000000	   -601.09530942	      0.00000000	      0.00000000	      0.00000000	      0.00000000	      0.00000000	      0.00000000	      0.43893065	      6.13283491	     -0.00000000
      0.08259481	     -0.00000000	      7.24997086	      0.00000000	      0.00000000	      0.00000000	     -0.00000000	      1.21671824	      5.39910252	      0.00000000	      0.00000000	      0.00000000	    625.08229982	      1.25367814	      1.80169710	      0.00000000	      0.00000000	      0.00000000	   -600.92770056	      0.00000000	      0.00000000	      0.00000000	      0.00000000	      0.00000000	      0.00000000	      0.43925518	      6.12721282	      0.00000000
      0.08288158	      0.00000000	      7.23993704	     -0.00000000	      0.00000000	      0.00000000	     -0.00000000	      1.21801173	      5.39260461	     -0.00000000	      0.00000000	      0.00000000	    624.34349605	      1.25431316	      1.79897593	     -0.00000000	      0.00000000	      0.00000000	   -601.15065904	      0.00000000	      0.00000000	      0.00000000	      0.00000000	      0.00000000	      0.00000000	      0.43965144	      6.11895982	     -0.00000000
      0.08316835	      0.00000000	      7.22986308	     -0.00000000	     -0.00000000	      0.00000000	      0.00000000	      1.21931387	      5.38605092	     -0.00000000	     -0.00000000	      0.00000000	    623.61037856	      1.25647457	      1.79897761	     -0.00000000	     -0.00000000	      0.00000000	   -600.46414647	      0.00000000	      0.00000000	      0.00000000	      0.00000000	      0.00000000	      0.00000000	      0.44020460	      6.11094320	     -0.00000000
      0.08341621	      0.00000000	      7.22126863	      0.00000000	     -0.00000000	      0.00000000	      0.00000000	      1.22044615	      5.38048671	      0.00000000	     -0.00000000	      0.00000000	    622.98124009	      1.25685605	      1.79630845	      0.00000000	     -0.00000000	      0.00000000	   -600.77059610	      0.00000000	      0.00000000	      0.00000000	      0.00000000	      0.00000000	      0.00000000	      0.44053380	      6.10384022	      0.00000000
      0.08366407	      0.00000000	      7.21264478	     -0.00000000	     -0.00000000	     -0.00000000	      0.00000000	      1.22158468	      5.37488196	     -0.00000000	     -0.00000000	     -0.00000000	    622.35618710	      1.25836312	      1.79564664	     -0.00000000	     -0.00000000	     -0.00000000	   -600.40673247	      0.00000000	      0.00000000	      0.00000000	      0.00000000	      0.00000000	      0.00000000	      0.44097867	      6.09691178	     -0.00000000
      0.08390034	     -0.00000000	      7.20448218	      0.00000000	     -0.00000000	      0.00000000	      0.00000000	      1.22267607	      5.36958657	      0.00000000	     -0.00000000	      0.00000000	    621.76428647	      1.25924054	      1.79400711	      0.00000000	     -0.00000000	      0.00000000	   -600.40135780	      0.00000000	      0.00000000	      0.00000000	      0.00000000	      0.00000000	      0.00000000	      0.44134764	      6.09025369	      0.00000000
      0.08421840	     -0.00000000	      7.19355777	      0.00000000	     -0.00000000	      0.00000000	      0.00000000	      1.22415461	      5.36250492	      0.00000000	     -0.00000000	      0.00000000	    620.97365929	      1.26005629	      1.79113479	      0.00000000	     -0.00000000	      0.00000000	   -600.62195915	      0.00000000	      0.00000000	      0.00000000	      0.00000000	      0.00000000	      0.00000000	      0.44180970	      6.08127553	      0.00000000
      0.08453646	     -0.00000000	      7.18255904	      0.00000000	     -0.00000000	      0.00000000	     -0.00000000	      1.22564231	      5.35533336	      0.00000000	     -0.00000000	      0.00000000	    620.18891444	      1.26319563	      1.79240765	      0.00000000	     -0.00000000	      0.00000000	   -599.45765598	      0.00000000	      0.00000000	      0.00000000	      0.00000000	      0.00000000	      0.00000000	      0.44250958	      6.07264763	      0.00000000
      0.08475932	     -0.00000000	      7.17501545	      0.00000000	     -0.00000000	      0.00000000	      0.00000000	      1.22669253	      5.35045657	      0.00000000	     -0.00000000	      0.00000000	    619.64428358	      1.26291869	      1.78885982	      0.00000000	     -0.00000000	      0.00000000	   -600.13410280	      0.00000000	      0.00000000	      0.00000000	      0.00000000	      0.00000000	      0.00000000	      0.44275100	      6.06629284	      0.00000000
      0.08498217	     -0.00000000	      7.16740871	     -0.00000000	     -0.00000000	      0.00000000	      0.00000000	      1.22774678	      5.34551013	     -0.00000000	     -0.00000000	      0.00000000	    619.10218643	      1.26427620	      1.78823022	     -0.00000000	     -0.00000000	      0.00000000	   -599.83453512	      0.00000000	      0.00000000	      0.00000000	      0.00000000	      0.00000000	      0.00000000	      0.44315909	      6.06017620	     -0.00000000
      0.08524476	      0.00000000	      7.15851712	     -0.00000000	      0.00000000	     -0.00000000	     -0.00000000	      1.22899627	      5.33973996	     -0.00000000	      0.00000000	     -0.00000000	    618.46820346	      1.26513476	      1.78615432	     -0.00000000	      0.00000000	     -0.00000000	   -599.93228130	      0.00000000	      0.00000000	      0.00000000	      0.00000000	      0.00000000	      0.00000000	      0.44356671	      6.05289364	     -0.00000000
      0.08550735	      0.00000000	      7.14962487	     -0.00000000	     -0.00000000	     -0.00000000	     -0.00000000	      1.23025231	      5.33395792	     -0.00000000	     -0.00000000	     -0.00000000	    617.83842138	      1.26663906	      1.78522459	     -0.00000000	     -0.00000000	     -0.00000000	   -599.64944325	      0.00000000	      0.00000000	      0.00000000	      0.00000000	      0.00000000	      0.00000000	      0.44404145	      6.04572376	     -0.00000000
      0.08578018	     -0.00000000	      7.14045649	      0.00000000	     -0.00000000	      0.00000000	     -0.00000000	      1.23156567	      5.32800600	      0.00000000	     -0.00000000	      0.00000000	    617.18952626	      1.26756026	      1.78310119	      0.00000000	     -0.00000000	      0.00000000	   -599.74747757	      0.00000000	      0.00000000	      0.00000000	      0.00000000	      0.00000000	      0.00000000	      0.44447181	      6.03821568	      0.00000000
      0.08605301	     -0.00000000	      7.13128554	      0.00000000	     -0.00000000	      0.00000000	      0.00000000	      1.23288588	      5.32203997	      0.00000000	     -0.00000000	      0.00000000	    616.54499780	      1.26920868	      1.78226864	      0.00000000	     -0.00000000	      0.00000000	   -599.41682938	      0.00000000	      0.00000000	      0.00000000	      0.00000000	      0.00000000	      0.00000000	      0.44497763	      6.03083318	      0.00000000
      0.08630604	      0.00000000	      7.12284385	     -0.00000000	      0.00000000	     -0.00000000	      0.00000000	      1.23411798	      5.31655666	     -0.00000000	      0.00000000	     -0.00000000	    615.95228681	      1.27016672	      1.78046721	     -0.00000000	      0.00000000	     -0.00000000	   -599.45871708	      0.00000000	      0.00000000	      0.00000000	      0.00000000	      0.00000000	      0.00000000	      0.44539087	      6.02393496	     -0.00000000
      0.08662497	     -0.00000000	      7.11224747	     -0.00000000	     -0.00000000	     -0.00000000	      0.00000000	      1.23568061	      5.30967245	      0.00000000	     -0.00000000	     -0.00000000	    615.21137712	      1.27138776	      1.77820884	      0.00000000	     -0.00000000	     -0.00000000	   -599.51223748	      0.00000000	      0.00000000	      0.00000000	      0.00000000	      0.00000000	      0.00000000	      0.44591558	      6.01527597	     -0.00000000
      0.08694391	      0.00000000	      7.10164071	     -0.00000000	     -0.00000000	      0.00000000	      0.00000000	      1.23725193	      5.30276373	     -0.00000000	     -0.00000000	      0.00000000	    614.47594022	      1.27372003	      1.77792350	      0.00000000	     -0.00000000	      0.00000000	   -598.91017922	      0.00000000	      0.00000000	      0.00000000	      0.00000000	      0.00000000	      0.00000000	      0.44655513	      6.00680410	     -0.00000000
      0.08718330	     -0.00000000	      7.09377571	      0.00000000	     -0.00000000	     -0.00000000	      0.00000000	      1.23844048	      5.29765756	      0.00000000	     -0.00000000	     -0.00000000	    613.92990954	      1.27429599	      1.77560099	      0.00000000	     -0.00000000	      0.00000000	   -599.16817373	      0.00000000	      0.00000000	      0.00000000	      0.00000000	      0.00000000	      0.00000000	      0.44691848	      6.00031250	      0.00000000
      0.08742270	     -0.00000000	      7.08589328	      0.00000000	     -0.00000000	     -0.00000000	      0.00000000	      1.23963345	      5.29252715	      0.00000000	     -0.00000000	     -0.00000000	    613.38660544	      1.27570828	      1.77476568	      0.00000000	     -0.00000000	     -0.00000000	   -598.93105086	      0.00000000	      0.00000000	      0.00000000	      0.00000000	      0.00000000	      0.00000000	      0.44736771	      5.99395444	      0.00000000
      0.08770206	      0.00000000	      7.07677071	     -0.00000000	     -0.00000000	      0.00000000	      0.00000000	      1.24103470	      5.28659937	      0.00000000	     -0.00000000	      0.00000000	    612.75857273	      1.27661671	      1.77245984	      0.00000000	     -0.00000000	      0.00000000	   -599.10403938	      0.00000000	      0.00000000	      0.00000000	      0.00000000	      0.00000000	      0.00000000	      0.44781933	      5.98646288	     -0.00000000
      0.08798141	     -0.00000000	      7.06763096	      0.00000000	     -0.00000000	      0.00000000	      0.00000000	      1.24244189	      5.28064534	      0.00000000	     -0.00000000	      0.00000000	    612.13419239	      1.27853803	      1.77195345	      0.00000000	     -0.00000000	      0.00000000	   -598.67859621	      0.00000000	      0.00000000	      0.00000000	      0.00000000	      0.00000000	      0.00000000	      0.44837512	      5.97913612	      0.00000000
      0.08821716	      0.00000000	      7.05998697	      0.00000000	      0.00000000	      0.00000000	     -0.00000000	      1.24363739	      5.27567502	     -0.00000000	      0.00000000	      0.00000000	    611.61252848	      1.27943996	      1.77023290	     -0.00000000	      0.00000000	      0.00000000	   -598.75588347	      0.00000000	      0.00000000	      0.00000000	      0.00000000	      0.00000000	      0.00000000	      0.44877328	      5.97287937	     -0.00000000
      0.08852607	     -0.00000000	      7.05001607	      0.00000000	      0.00000000	      0.00000000	      0.00000000	      1.24521311	      5.26919179	     -0.00000000	      0.00000000	      0.00000000	    610.93481119	      1.28053553	      1.76781330	     -0.00000000	      0.00000000	      0.00000000	   -598.91686029	      0.00000000	      0.00000000	      0.00000000	      0.00000000	      0.00000000	      0.00000000	      0.44928863	      5.96470027	     -0.00000000
      0.08883498	     -0.00000000	      7.04001282	      0.00000000	     -0.00000000	     -0.00000000	      0.00000000	      1.24679504	      5.26266764	      0.00000000	     -0.00000000	     -0.00000000	    610.26078444	      1.28306655	      1.76794457	      0.00000000	     -0.00000000	      0.00000000	   -598.22904161	      0.00000000	      0.00000000	      0.00000000	      0.00000000	      0.00000000	      0.00000000	      0.44995105	      5.95674883	      0.00000000
      0.08907574	     -0.00000000	      7.03233153	     -0.00000000	     -0.00000000	     -0.00000000	     -0.00000000	      1.24803903	      5.25767666	      0.00000000	     -0.00000000	     -0.00000000	    609.74281504	      1.28352673	      1.76533754	      0.00000000	     -0.00000000	     -0.00000000	   -598.60341822	      0.00000000	      0.00000000	      0.00000000	      0.00000000	      0.00000000	      0.00000000	      0.45031689	      5.95037348	      0.00000000
      0.08931649	      0.00000000	      7.02461807	     -0.00000000	      0.00000000	     -0.00000000	      0.00000000	      1.24928602	      5.25265011	     -0.00000000	      0.00000000	     -0.00000000	    609.22652961	      1.28508348	      1.76468076	     -0.00000000	      0.00000000	     -0.00000000	   -598.32814670	      0.00000000	      0.00000000	      0.00000000	      0.00000000	      0.00000000	      0.00000000	      0.45079462	      5.94416642	     -0.00000000
      0.08958212	     -0.00000000	      7.01618020	      0.00000000	     -0.00000000	      0.00000000	     -0.00000000	      1.25067110	      5.24715980	      0.00000000	     -0.00000000	      0.00000000	    608.66293793	      1.28607284	      1.76264729	      0.00000000	     -0.00000000	      0.00000000	   -598.46604340	      0.00000000	      0.00000000	      0.00000000	      0.00000000	      0.00000000	      0.00000000	      0.45125029	      5.93724530	      0.00000000
      0.08984774	      0.00000000	      7.00773891	     -0.00000000	      0.00000000	     -0.00000000	      0.00000000	      1.25206150	      5.24165823	     -0.00000000	      0.00000000	     -0.00000000	    608.10256144	      1.28774143	      1.76181690	     -0.00000000	      0.00000000	     -0.00000000	   -598.20514949	      0.00000000	      0.00000000	      0.00000000	      0.00000000	      0.00000000	      0.00000000	      0.45177616	      5.93044105	     -0.00000000
      0.09011910	     -0.00000000	      6.99918683	      0.00000000	     -0.00000000	      0.00000000	     -0.00000000	      1.25349171	      5.23609147	      0.00000000	     -0.00000000	      0.00000000	    607.53646915	      1.28878833	      1.75978527	      0.00000000	     -0.00000000	      0.00000000	   -598.33843672	      0.00000000	      0.00000000	      0.00000000	      0.00000000	      0.00000000	      0.00000000	      0.45224925	      5.92342866	      0.00000000
      0.09039045	      0.00000000	      6.99063143	     -0.00000000	     -0.00000000	     -0.00000000	     -0.00000000	      1.25492732	      5.23051364	     -0.00000000	     -0.00000000	     -0.00000000	    606.97360956	      1.29053475	      1.75899211	     -0.00000000	     -0.00000000	     -0.00000000	   -598.06135533	      0.00000000	      0.00000000	      0.00000000	      0.00000000	      0.00000000	      0.00000000	      0.45279460	      5.91653686	     -0.00000000
      0.09065508	     -0.00000000	      6.98235679	      0.00000000	     -0.00000000	      0.00000000	      0.00000000	      1.25633705	      5.22512521	      0.00000000	     -0.00000000	      0.00000000	    606.43097651	      1.29160810	      1.75708560	      0.00000000	     -0.00000000	      0.00000000	   -598.17391853	      0.00000000	      0.00000000	      0.00000000	      0.00000000	      0.00000000	      0.00000000	      0.45326511	      5.90975739	      0.00000000
      0.09097430	      0.00000000	      6.97239993	     -0.00000000	      0.00000000	     -0.00000000	      0.00000000	      1.25804622	      5.21863631	     -0.00000000	      0.00000000	     -0.00000000	    605.78171331	      1.29325829	      1.75540754	     -0.00000000	      0.00000000	     -0.00000000	   -598.10671066	      0.00000000	      0.00000000	      0.00000000	      0.00000000	      0.00000000	      0.00000000	      0.45387091	      5.90166081	     -0.00000000
      0.09138025	     -0.00000000	      6.95988064	      0.00000000	     -0.00000000	      0.00000000	      0.00000000	      1.26024064	      5.21048943	      0.00000000	     -0.00000000	      0.00000000	    604.96953046	      1.29404521	      1.75091511	      0.00000000	     -0.00000000	      0.00000000	   -598.81762614	      0.00000000	      0.00000000	      0.00000000	      0.00000000	      0.00000000	      0.00000000	      0.45451374	      5.89124217	      0.00000000
      0.09160236	      0.00000000	      6.95291052	     -0.00000000	     -0.00000000	     -0.00000000	     -0.00000000	      1.26143745	      5.20592437	     -0.00000000	     -0.00000000	     -0.00000000	    604.52191839	      1.29724119	      1.75337911	     -0.00000000	     -0.00000000	      0.00000000	   -597.56473889	      0.00000000	      0.00000000	      0.00000000	      0.00000000	      0.00000000	      0.00000000	      0.45514472	      5.88593725	     -0.00000000
      0.09182446	     -0.00000000	      6.94610354	      0.00000000	      0.00000000	      0.00000000	     -0.00000000	      1.26264974	      5.20149090	      0.00000000	      0.00000000	      0.00000000	    604.08475866	      1.29791939	      1.75134705	      0.00000000	      0.00000000	      0.00000000	   -597.81765541	      0.00000000	      0.00000000	      0.00000000	      0.00000000	      0.00000000	      0.00000000	      0.45552452	      5.88031304	      0.00000000
      0.09210943	     -0.00000000	      6.93738047	      0.00000000	      0.00000000	      0.00000000	      0.00000000	      1.26421105	      5.19580425	     -0.00000000	      0.00000000	      0.00000000	    603.52745592	      1.29921942	      1.74949691	     -0.00000000	      0.00000000	      0.00000000	   -597.89290037	      0.00000000	      0.00000000	      0.00000000	      0.00000000	      0.00000000	      0.00000000	      0.45605689	      5.87318076	      0.00000000
      0.09239439	     -0.00000000	      6.92866601	      0.00000000	     -0.00000000	      0.00000000	     -0.00000000	      1.26577864	      5.19011725	      0.00000000	     -0.00000000	      0.00000000	    602.97387337	      1.30105212	      1.74858541	      0.00000000	     -0.00000000	      0.00000000	   -597.65875593	      0.00000000	      0.00000000	      0.00000000	      0.00000000	      0.00000000	      0.00000000	      0.45664486	      5.86614893	      0.00000000
      0.09267008	      0.00000000	      6.92030523	     -0.00000000	      0.00000000	     -0.00000000	     -0.00000000	      1.26730617	      5.18466581	     -0.00000000	      0.00000000	     -0.00000000	    602.44533075	      1.30222046	      1.74661555	     -0.00000000	      0.00000000	     -0.00000000	   -597.79996327	      0.00000000	      0.00000000	      0.00000000	      0.00000000	      0.00000000	      0.00000000	      0.45715522	      5.85929270	     -0.00000000
      0.09294577	     -0.00000000	      6.91194181	     -0.00000000	      0.00000000	     -0.00000000	      0.00000000	      1.26883857	      5.17920566	     -0.00000000	      0.00000000	     -0.00000000	    601.91955371	      1.30407445	      1.74585729	     -0.00000000	      0.00000000	     -0.00000000	   -597.54035593	      0.00000000	      0.00000000	      0.00000000	      0.00000000	      0.00000000	      0.00000000	      0.45773631	      5.85255536	     -0.00000000
      0.09321099	      0.00000000	      6.90396502	     -0.00000000	     -0.00000000	     -0.00000000	     -0.00000000	      1.27032342	      5.17400266	     -0.00000000	     -0.00000000	     -0.00000000	    601.42059803	      1.30522612	      1.74399245	     -0.00000000	     -0.00000000	     -0.00000000	   -597.67379237	      0.00000000	      0.00000000	      0.00000000	      0.00000000	      0.00000000	      0.00000000	      0.45823403	      5.84601500	     -0.00000000
      0.09353093	      0.00000000	      6.89436720	      0.00000000	     -0.00000000	     -0.00000000	     -0.00000000	      1.27212301	      5.16773833	      0.00000000	     -0.00000000	     -0.00000000	    600.82371990	      1.30695286	      1.74233152	      0.00000000	     -0.00000000	     -0.00000000	   -597.64304478	      0.00000000	      0.00000000	      0.00000000	      0.00000000	      0.00000000	      0.00000000	      0.45887079	      5.83820356	      0.00000000
      0.09393335	     -0.00000000	      6.88242199	      0.00000000	     -0.00000000	      0.00000000	      0.00000000	      1.27440770	      5.15994843	      0.00000000	     -0.00000000	      0.00000000	    600.08644691	      1.30806824	      1.73834159	      0.00000000	     -0.00000000	      0.00000000	   -598.24690773	      0.00000000	      0.00000000	      0.00000000	      0.00000000	      0.00000000	      0.00000000	      0.45957007	      5.82828846	      0.00000000
      0.09416956	     -0.00000000	      6.87530088	      0.00000000	      0.00000000	     -0.00000000	      0.00000000	      1.27574306	      5.15528404	      0.00000000	      0.00000000	     -0.00000000	    599.64902071	      1.31129055	      1.74056121	      0.00000000	      0.00000000	      0.00000000	   -597.08194421	      0.00000000	      0.00000000	      0.00000000	      0.00000000	      0.00000000	      0.00000000	      0.46023927	      5.82283833	      0.00000000
      0.09440578	     -0.00000000	      6.86835467	      0.00000000	      0.00000000	      0.00000000	     -0.00000000	      1.27709872	      5.15075328	      0.00000000	      0.00000000	      0.00000000	    599.22521426	      1.31186038	      1.73805055	      0.00000000	      0.00000000	      0.00000000	   -597.49965090	      0.00000000	      0.00000000	      0.00000000	      0.00000000	      0.00000000	      0.00000000	      0.46064488	      5.81705311	      0.00000000
      0.09464200	     -0.00000000	      6.86137502	      0.00000000	     -0.00000000	      0.00000000	     -0.00000000	      1.27845453	      5.14619238	      0.00000000	     -0.00000000	      0.00000000	    598.80102145	      1.31348214	      1.73740509	      0.00000000	     -0.00000000	      0.00000000	   -597.29748600	      0.00000000	      0.00000000	      0.00000000	      0.00000000	      0.00000000	      0.00000000	      0.46115712	      5.81142814	      0.00000000
      0.09491934	      0.00000000	      6.85325849	     -0.00000000	     -0.00000000	     -0.00000000	     -0.00000000	      1.28005855	      5.14089331	     -0.00000000	     -0.00000000	     -0.00000000	    598.31083930	      1.31458452	      1.73521086	     -0.00000000	     -0.00000000	     -0.00000000	   -597.54348502	      0.00000000	      0.00000000	      0.00000000	      0.00000000	      0.00000000	      0.00000000	      0.46168043	      5.80474188	     -0.00000000
      0.09519667	      0.00000000	      6.84512056	      0.00000000	      0.00000000	     -0.00000000	      0.00000000	      1.28166491	      5.13557271	     -0.00000000	      0.00000000	     -0.00000000	    597.82159793	      1.31669193	      1.73479479	     -0.00000000	      0.00000000	      0.00000000	   -597.19994839	      0.00000000	      0.00000000	      0.00000000	      0.00000000	      0.00000000	      0.00000000	      0.46230618	      5.79821683	      0.00000000
      0.09538243	      0.00000000	      6.83971069	     -0.00000000	     -0.00000000	      0.00000000	      0.00000000	      1.28274769	      5.13203774	      0.00000000	     -0.00000000	     -0.00000000	    597.49823627	      1.31772662	      1.73383964	      0.00000000	     -0.00000000	      0.00000000	   -597.19795369	      0.00000000	      0.00000000	      0.00000000	      0.00000000	      0.00000000	      0.00000000	      0.46268888	      5.79381090	      0.00000000
      0.09567404	     -0.00000000	      6.83129151	      0.00000000	      0.00000000	      0.00000000	      0.00000000	      1.28445954	      5.12653996	     -0.00000000	      0.00000000	      0.00000000	    596.99832664	      1.31861591	      1.73102334	     -0.00000000	      0.00000000	      0.00000000	   -597.63797705	      0.00000000	      0.00000000	      0.00000000	      0.00000000	      0.00000000	      0.00000000	      0.46321825	      5.78682027	      0.00000000
      0.09596566	     -0.00000000	      6.82279679	      0.00000000	     -0.00000000	      0.00000000	      0.00000000	      1.28616785	      5.12098009	      0.00000000	     -0.00000000	      0.00000000	    596.49519398	      1.32152263	      1.73178407	      0.00000000	     -0.00000000	      0.00000000	   -596.88876932	      0.00000000	      0.00000000	      0.00000000	      0.00000000	      0.00000000	      0.00000000	      0.46395117	      5.78012871	      0.00000000
      0.09621096	      0.00000000	      6.81579077	      0.00000000	      0.00000000	      0.00000000	     -0.00000000	      1.28762430	      5.11640467	     -0.00000000	      0.00000000	      0.00000000	    596.08476850	      1.32203160	      1.72897149	     -0.00000000	      0.00000000	      0.00000000	   -597.41410262	      0.00000000	      0.00000000	      0.00000000	      0.00000000	      0.00000000	      0.00000000	      0.46437647	      5.77426382	     -0.00000000
      0.09645626	      0.00000000	      6.80873357	      0.00000000	     -0.00000000	      0.00000000	      0.00000000	      1.28907824	      5.11178762	      0.00000000	     -0.00000000	      0.00000000	    595.67205874	      1.32392280	      1.72860885	      0.00000000	     -0.00000000	      0.00000000	   -597.12515711	      0.00000000	      0.00000000	      0.00000000	      0.00000000	      0.00000000	      0.00000000	      0.46494120	      5.76860435	      0.00000000
      0.09670131	      0.00000000	      6.80175032	     -0.00000000	      0.00000000	     -0.00000000	      0.00000000	      1.29054168	      5.10722183	     -0.00000000	      0.00000000	     -0.00000000	    595.26683531	      1.32512103	      1.72700985	     -0.00000000	      0.00000000	      0.00000000	   -597.25230677	      0.00000000	      0.00000000	      0.00000000	      0.00000000	      0.00000000	      0.00000000	      0.46543815	      5.76287923	     -0.00000000
      0.09701716	     -0.00000000	      6.79279794	      0.00000000	      0.00000000	      0.00000000	      0.00000000	      1.29243874	      5.10136814	      0.00000000	      0.00000000	      0.00000000	    594.75105539	      1.32650872	      1.72465817	      0.00000000	      0.00000000	      0.00000000	   -597.51775783	      0.00000000	      0.00000000	      0.00000000	      0.00000000	      0.00000000	      0.00000000	      0.46606556	      5.75550906	      0.00000000
      0.09733301	     -0.00000000	      6.78379522	     -0.00000000	      0.00000000	     -0.00000000	     -0.00000000	      1.29433482	      5.09547311	     -0.00000000	      0.00000000	     -0.00000000	    594.23365376	      1.32956513	      1.72525867	     -0.00000000	      0.00000000	     -0.00000000	   -596.80384345	      0.00000000	      0.00000000	      0.00000000	      0.00000000	      0.00000000	      0.00000000	      0.46686183	      5.74839579	     -0.00000000
      0.09757101	     -0.00000000	      6.77714159	      0.00000000	      0.00000000	      0.00000000	      0.00000000	      1.29578312	      5.09112292	     -0.00000000	      0.00000000	      0.00000000	    593.85663645	      1.33010848	      1.72257504	     -0.00000000	      0.00000000	      0.00000000	   -597.31529155	      0.00000000	      0.00000000	      0.00000000	      0.00000000	      0.00000000	      0.00000000	      0.46728852	      5.74282337	      0.00000000
      0.09780900	      0.00000000	      6.77044292	     -0.00000000	      0.00000000	     -0.00000000	     -0.00000000	      1.29722867	      5.08673764	     -0.00000000	      0.00000000	     -0.00000000	    593.47717602	      1.33188359	      1.72207243	     -0.00000000	      0.00000000	     -0.00000000	   -597.10239084	      0.00000000	      0.00000000	      0.00000000	      0.00000000	      0.00000000	      0.00000000	      0.46783933	      5.73743464	     -0.00000000
      0.09807962	      0.00000000	      6.76290301	     -0.00000000	     -0.00000000	     -0.00000000	     -0.00000000	      1.29888584	      5.08180384	      0.00000000	     -0.00000000	     -0.00000000	    593.05424598	      1.33308916	      1.72004732	      0.00000000	     -0.00000000	     -0.00000000	   -597.34859338	      0.00000000	      0.00000000	      0.00000000	      0.00000000	      0.00000000	      0.00000000	      0.46838673	      5.73122185	      0.00000000
      0.09835025	      0.00000000	      6.75534809	      0.00000000	     -0.00000000	      0.00000000	      0.00000000	      1.30054469	      5.07685656	      0.00000000	     -0.00000000	      0.00000000	    592.63174128	      1.33512464	      1.71948634	      0.00000000	     -0.00000000	      0.00000000	   -597.11050291	      0.00000000	      0.00000000	      0.00000000	      0.00000000	      0.00000000	      0.00000000	      0.46901867	      5.72514454	      0.00000000
      0.09861147	      0.00000000	      6.74812529	      0.00000000	     -0.00000000	      0.00000000	     -0.00000000	      1.30215863	      5.07212812	      0.00000000	     -0.00000000	     -0.00000000	    592.23193096	      1.33641026	      1.71772913	      0.00000000	     -0.00000000	      0.00000000	   -597.28961002	      0.00000000	      0.00000000	      0.00000000	      0.00000000	      0.00000000	      0.00000000	      0.46956308	      5.71921101	      0.00000000
      0.09892943	     -0.00000000	      6.73936058	      0.00000000	     -0.00000000	      0.00000000	      0.00000000	      1.30413129	      5.06638841	      0.00000000	     -0.00000000	      0.00000000	    591.74994976	      1.33821454	      1.71600285	      0.00000000	     -0.00000000	      0.00000000	   -597.37487892	      0.00000000	      0.00000000	      0.00000000	      0.00000000	      0.00000000	      0.00000000	      0.47025211	      5.71205148	      0.00000000
      0.09931175	     -0.00000000	      6.72887650	      0.00000000	     -0.00000000	      0.00000000	      0.00000000	      1.30651731	      5.05952096	      0.00000000	     -0.00000000	      0.00000000	    591.17862342	      1.34045279	      1.71403078	      0.00000000	     -0.00000000	      0.00000000	   -597.44983957	      0.00000000	      0.00000000	      0.00000000	      0.00000000	      0.00000000	      0.00000000	      0.47109118	      5.70349642	      0.00000000
      0.09977254	      0.00000000	      6.71628494	     -0.00000000	     -0.00000000	     -0.00000000	      0.00000000	      1.30940824	      5.05126950	     -0.00000000	     -0.00000000	     -0.00000000	    590.49842751	      1.34385597	      1.71287909	     -0.00000000	     -0.00000000	     -0.00000000	   -597.14212260	      0.00000000	      0.00000000	      0.00000000	      0.00000000	      0.00000000	      0.00000000	      0.47217787	      5.69334405	     -0.00000000
      0.09994408	     -0.00000000	      6.71162993	      0.00000000	      0.00000000	      0.00000000	     -0.00000000	      1.31049156	      5.04821876	      0.00000000	      0.00000000	      0.00000000	    590.24950154	      1.34496975	      1.71217117	      0.00000000	      0.00000000	      0.00000000	   -597.12345981	      0.00000000	      0.00000000	      0.00000000	      0.00000000	      0.00000000	      0.00000000	      0.47256872	      5.68956213	      0.00000000
      0.10022963	     -0.00000000	      6.70395706	      0.00000000	     -0.00000000	     -0.00000000	      0.00000000	      1.31230914	      5.04319049	      0.00000000	     -0.00000000	     -0.00000000	    589.84415349	      1.34599865	      1.70951995	      0.00000000	     -0.00000000	     -0.00000000	   -597.58640070	      0.00000000	      0.00000000	      0.00000000	      0.00000000	      0.00000000	      0.00000000	      0.47313937	      5.68317804	      0.00000000
      0.10051518	     -0.00000000	      6.69621692	      0.00000000	     -0.00000000	      0.00000000	      0.00000000	      1.31412015	      5.03811516	      0.00000000	     -0.00000000	      0.00000000	    589.43347062	      1.34880028	      1.71000194	      0.00000000	     -0.00000000	      0.00000000	   -597.00990525	      0.00000000	      0.00000000	      0.00000000	      0.00000000	      0.00000000	      0.00000000	      0.47388799	      5.67705709	      0.00000000
      0.10076566	     -0.00000000	      6.68954931	      0.00000000	     -0.00000000	      0.00000000	      0.00000000	      1.31573024	      5.03374384	      0.00000000	     -0.00000000	      0.00000000	    589.08712355	      1.34965124	      1.70756593	      0.00000000	     -0.00000000	      0.00000000	   -597.45990500	      0.00000000	      0.00000000	      0.00000000	      0.00000000	      0.00000000	      0.00000000	      0.47438737	      5.67149554	      0.00000000
      0.10101614	     -0.00000000	      6.68284201	     -0.00000000	      0.00000000	     -0.00000000	      0.00000000	      1.31733688	      5.02934495	     -0.00000000	      0.00000000	     -0.00000000	    588.73775504	      1.35165224	      1.70716062	     -0.00000000	      0.00000000	     -0.00000000	   -597.23684847	      0.00000000	      0.00000000	      0.00000000	      0.00000000	      0.00000000	      0.00000000	      0.47500242	      5.66610776	     -0.00000000
      0.10127886	     -0.00000000	      6.67588085	      0.00000000	     -0.00000000	      0.00000000	     -0.00000000	      1.31903646	      5.02477911	      0.00000000	     -0.00000000	      0.00000000	    588.38037716	      1.35297500	      1.70535021	      0.00000000	     -0.00000000	      0.00000000	   -597.46770414	      0.00000000	      0.00000000	      0.00000000	      0.00000000	      0.00000000	      0.00000000	      0.47557257	      5.66037510	      0.00000000
      0.10154158	     -0.00000000	      6.66891271	     -0.00000000	     -0.00000000	      0.00000000	      0.00000000	      1.32073777	      5.02020781	     -0.00000000	     -0.00000000	      0.00000000	    588.02341893	      1.35492516	      1.70464239	     -0.00000000	     -0.00000000	      0.00000000	   -597.33500783	      0.00000000	      0.00000000	      0.00000000	      0.00000000	      0.00000000	      0.00000000	      0.47620676	      5.65474838	     -0.00000000
      0.10182780	     -0.00000000	      6.66139854	      0.00000000	      0.00000000	      0.00000000	     -0.00000000	      1.32260703	      5.01527720	      0.00000000	      0.00000000	      0.00000000	    587.64431891	      1.35629376	      1.70252032	     -0.00000000	      0.00000000	      0.00000000	   -597.64426514	      0.00000000	      0.00000000	      0.00000000	      0.00000000	      0.00000000	      0.00000000	      0.47682510	      5.64854278	      0.00000000
      0.10211403	     -0.00000000	      6.65385441	      0.00000000	      0.00000000	      0.00000000	      0.00000000	      1.32447460	      5.01032657	      0.00000000	      0.00000000	      0.00000000	    587.26316272	      1.35877241	      1.70235382	      0.00000000	      0.00000000	      0.00000000	   -597.30676765	      0.00000000	      0.00000000	      0.00000000	      0.00000000	      0.00000000	      0.00000000	      0.47755550	      5.64251136	      0.00000000
      0.10234145	     -0.00000000	      6.64792565	      0.00000000	      0.00000000	     -0.00000000	     -0.00000000	      1.32597172	      5.00643486	      0.00000000	      0.00000000	     -0.00000000	    586.96856606	      1.36003867	      1.70096730	      0.00000000	      0.00000000	     -0.00000000	   -597.45912253	      0.00000000	      0.00000000	      0.00000000	      0.00000000	      0.00000000	      0.00000000	      0.47806798	      5.63764387	      0.00000000
      0.10265425	      0.00000000	      6.63983523	      0.00000000	     -0.00000000	      0.00000000	      0.00000000	      1.32804504	      5.00112243	      0.00000000	     -0.00000000	      0.00000000	    586.57201960	      1.36129578	      1.69819054	      0.00000000	     -0.00000000	      0.00000000	   -597.96244463	      0.00000000	      0.00000000	      0.00000000	      0.00000000	      0.00000000	      0.00000000	      0.47872739	      5.63091157	      0.00000000
      0.10296706	      0.00000000	      6.63163368	     -0.00000000	     -0.00000000	     -0.00000000	     -0.00000000	      1.33010283	      4.99573968	     -0.00000000	     -0.00000000	     -0.00000000	    586.16386977	      1.36515356	      1.70000569	     -0.00000000	     -0.00000000	     -0.00000000	   -596.94272758	      0.00000000	      0.00000000	      0.00000000	      0.00000000	      0.00000000	      0.00000000	      0.47964635	      5.62455667	     -0.00000000
      0.10320083	     -0.00000000	      6.62568878	      0.00000000	      0.00000000	      0.00000000	     -0.00000000	      1.33167526	      4.99183297	      0.00000000	      0.00000000	      0.00000000	    585.88136910	      1.36533670	      1.69657212	      0.00000000	      0.00000000	      0.00000000	   -597.77787901	      0.00000000	      0.00000000	      0.00000000	      0.00000000	      0.00000000	      0.00000000	      0.48006840	      5.61946774	      0.00000000
      0.10343461	     -0.00000000	      6.61965971	      0.00000000	      0.00000000	      0.00000000	      0.00000000	      1.33323496	      4.98787358	      0.00000000	      0.00000000	      0.00000000	    585.58963777	      1.36734486	      1.69636220	      0.00000000	      0.00000000	      0.00000000	   -597.54321265	      0.00000000	      0.00000000	      0.00000000	      0.00000000	      0.00000000	      0.00000000	      0.48067212	      5.61463904	      0.00000000
      0.10369085	     -0.00000000	      6.61312618	      0.00000000	     -0.00000000	      0.00000000	      0.00000000	      1.33496009	      4.98358045	      0.00000000	     -0.00000000	      0.00000000	    585.27964005	      1.36871408	      1.69465060	      0.00000000	     -0.00000000	      0.00000000	   -597.78211766	      0.00000000	      0.00000000	      0.00000000	      0.00000000	      0.00000000	      0.00000000	      0.48125354	      5.60925529	      0.00000000
      0.10400358	      0.00000000	      6.60517491	     -0.00000000	      0.00000000	     -0.00000000	     -0.00000000	      1.33707284	      4.97835509	     -0.00000000	      0.00000000	     -0.00000000	    584.90516483	      1.37062720	      1.69297770	     -0.00000000	      0.00000000	     -0.00000000	   -597.93982408	      0.00000000	      0.00000000	      0.00000000	      0.00000000	      0.00000000	      0.00000000	      0.48198955	      5.60274469	     -0.00000000
      0.10431631	     -0.00000000	      6.59723029	      0.00000000	     -0.00000000	      0.00000000	      0.00000000	      1.33919017	      4.97313459	      0.00000000	     -0.00000000	      0.00000000	    584.53260082	      1.37311049	      1.69229980	      0.00000000	     -0.00000000	      0.00000000	   -597.77159668	      0.00000000	      0.00000000	      0.00000000	      0.00000000	      0.00000000	      0.00000000	      0.48278451	      5.59634035	      0.00000000
      0.10458282	     -0.00000000	      6.59052415	      0.00000000	      0.00000000	      0.00000000	      0.00000000	      1.34100918	      4.96872536	      0.00000000	      0.00000000	      0.00000000	    584.22396156	      1.37467001	      1.69072608	      0.00000000	      0.00000000	      0.00000000	   -597.96344728	      0.00000000	      0.00000000	      0.00000000	      0.00000000	      0.00000000	      0.00000000	      0.48340930	      5.59083224	      0.00000000
      0.10491006	      0.00000000	      6.58232980	     -0.00000000	     -0.00000000	     -0.00000000	     -0.00000000	      1.34325351	      4.96333629	     -0.00000000	     -0.00000000	     -0.00000000	    583.85109032	      1.37658171	      1.68877456	     -0.00000000	     -0.00000000	     -0.00000000	   -598.21032032	      0.00000000	      0.00000000	      0.00000000	      0.00000000	      0.00000000	      0.00000000	      0.48417892	      5.58409853	     -0.00000000
      0.10523729	     -0.00000000	      6.57410684	     -0.00000000	     -0.00000000	      0.00000000	     -0.00000000	      1.34549578	      4.95793183	     -0.00000000	     -0.00000000	     -0.00000000	    583.47552429	      1.37971249	      1.68896340	     -0.00000000	     -0.00000000	      0.00000000	   -597.75100884	      0.00000000	      0.00000000	      0.00000000	      0.00000000	      0.00000000	      0.00000000	      0.48507156	      5.57755979	     -0.00000000
      0.10547547	      0.00000000	      6.56821980	      0.00000000	     -0.00000000	      0.00000000	      0.00000000	      1.34714900	      4.95405715	      0.00000000	     -0.00000000	      0.00000000	    583.21550191	      1.38079187	      1.68697063	      0.00000000	     -0.00000000	      0.00000000	   -598.12837941	      0.00000000	      0.00000000	      0.00000000	      0.00000000	      0.00000000	      0.00000000	      0.48560516	      5.57266148	      0.00000000
      0.10576500	      0.00000000	      6.56105901	     -0.00000000	      0.00000000	     -0.00000000	      0.00000000	      1.34916015	      4.94934560	     -0.00000000	      0.00000000	     -0.00000000	    582.89952330	      1.38270440	      1.68559908	     -0.00000000	      0.00000000	     -0.00000000	   -598.24161525	      0.00000000	      0.00000000	      0.00000000	      0.00000000	      0.00000000	      0.00000000	      0.48631503	      5.56681036	     -0.00000000
      0.10612699	     -0.00000000	      6.55219634	      0.00000000	     -0.00000000	      0.00000000	     -0.00000000	      1.35169652	      4.94350920	      0.00000000	     -0.00000000	      0.00000000	    582.51754275	      1.38436795	      1.68258166	      0.00000000	     -0.00000000	      0.00000000	   -598.82208496	      0.00000000	      0.00000000	      0.00000000	      0.00000000	      0.00000000	      0.00000000	      0.48713444	      5.55943357	      0.00000000
      0.10640909	      0.00000000	      6.54516858	     -0.00000000	      0.00000000	     -0.00000000	      0.00000000	      1.35365125	      4.93889353	     -0.00000000	      0.00000000	     -0.00000000	    582.20411960	      1.38831058	      1.68489250	     -0.00000000	      0.00000000	     -0.00000000	   -597.72956124	      0.00000000	      0.00000000	      0.00000000	      0.00000000	      0.00000000	      0.00000000	      0.48803557	      5.55406389	     -0.00000000
      0.10665480	     -0.00000000	      6.53925939	      0.00000000	     -0.00000000	      0.00000000	     -0.00000000	      1.35539911	      4.93499578	      0.00000000	     -0.00000000	      0.00000000	    581.96045433	      1.38860854	      1.68135546	      0.00000000	     -0.00000000	      0.00000000	   -598.62560395	      0.00000000	      0.00000000	      0.00000000	      0.00000000	      0.00000000	      0.00000000	      0.48851426	      5.54898923	      0.00000000
      0.10690052	     -0.00000000	      6.53324896	      0.00000000	      0.00000000	      0.00000000	     -0.00000000	      1.35712790	      4.93104202	      0.00000000	      0.00000000	      0.00000000	    581.70330715	      1.39100920	      1.68152398	      0.00000000	      0.00000000	      0.00000000	   -598.29332295	      0.00000000	      0.00000000	      0.00000000	      0.00000000	      0.00000000	      0.00000000	      0.48920114	      5.54421205	      0.00000000
      0.10713842	      0.00000000	      6.52750711	     -0.00000000	      0.00000000	     -0.00000000	     -0.00000000	      1.35881953	      4.92725910	     -0.00000000	      0.00000000	     -0.00000000	    581.46543164	      1.39241222	      1.68005169	     -0.00000000	      0.00000000	     -0.00000000	   -598.51793398	      0.00000000	      0.00000000	      0.00000000	      0.00000000	      0.00000000	      0.00000000	      0.48977739	      5.53948133	     -0.00000000
      0.10744893	     -0.00000000	      6.52005864	      0.00000000	      0.00000000	      0.00000000	      0.00000000	      1.36103973	      4.92234924	      0.00000000	      0.00000000	     -0.00000000	    581.16197239	      1.39403386	      1.67774791	     -0.00000000	      0.00000000	      0.00000000	   -598.94227955	      0.00000000	      0.00000000	      0.00000000	      0.00000000	      0.00000000	      0.00000000	      0.49051143	      5.53330394	      0.00000000
      0.10775945	     -0.00000000	      6.51253976	      0.00000000	      0.00000000	     -0.00000000	      0.00000000	      1.36324748	      4.91740346	      0.00000000	      0.00000000	     -0.00000000	    580.84896486	      1.39746321	      1.67862114	      0.00000000	      0.00000000	     -0.00000000	   -598.31611942	      0.00000000	      0.00000000	      0.00000000	      0.00000000	      0.00000000	      0.00000000	      0.49142547	      5.52739502	      0.00000000
      0.10800129	      0.00000000	      6.50681786	     -0.00000000	      0.00000000	     -0.00000000	     -0.00000000	      1.36499773	      4.91362713	     -0.00000000	      0.00000000	     -0.00000000	    580.62472456	      1.39832533	      1.67609910	     -0.00000000	      0.00000000	     -0.00000000	   -598.89544872	      0.00000000	      0.00000000	      0.00000000	      0.00000000	      0.00000000	      0.00000000	      0.49196195	      5.52257215	     -0.00000000
      0.10824313	     -0.00000000	      6.50104476	      0.00000000	     -0.00000000	      0.00000000	      0.00000000	      1.36673853	      4.90982454	      0.00000000	     -0.00000000	      0.00000000	    580.39341835	      1.40042107	      1.67574497	      0.00000000	     -0.00000000	      0.00000000	   -598.75753269	      0.00000000	      0.00000000	      0.00000000	      0.00000000	      0.00000000	      0.00000000	      0.49262101	      5.51793005	      0.00000000
      0.10851840	      0.00000000	      6.49455411	     -0.00000000	      0.00000000	     -0.00000000	      0.00000000	      1.36874002	      4.90554131	     -0.00000000	      0.00000000	     -0.00000000	    580.14246583	      1.40192130	      1.67376671	     -0.00000000	      0.00000000	     -0.00000000	   -599.12667831	      0.00000000	      0.00000000	      0.00000000	      0.00000000	      0.00000000	      0.00000000	      0.49328662	      5.51254878	     -0.00000000
      0.10879367	      0.00000000	      6.48803405	     -0.00000000	     -0.00000000	     -0.00000000	      0.00000000	      1.37073767	      4.90124350	     -0.00000000	     -0.00000000	     -0.00000000	    579.88792601	      1.40439587	      1.67349057	     -0.00000000	     -0.00000000	     -0.00000000	   -598.93337386	      0.00000000	      0.00000000	      0.00000000	      0.00000000	      0.00000000	      0.00000000	      0.49404999	      5.50731777	     -0.00000000
      0.10904963	     -0.00000000	      6.48204039	      0.00000000	      0.00000000	      0.00000000	     -0.00000000	      1.37261344	      4.89728452	      0.00000000	      0.00000000	      0.00000000	    579.66233748	      1.40597576	      1.67194526	      0.00000000	      0.00000000	      0.00000000	   -599.18364996	      0.00000000	      0.00000000	      0.00000000	      0.00000000	      0.00000000	      0.00000000	      0.49469141	      5.50237612	      0.00000000
      0.10936669	     -0.00000000	      6.47464901	      0.00000000	     -0.00000000	      0.00000000	      0.00000000	      1.37494832	      4.89239812	      0.00000000	     -0.00000000	      0.00000000	    579.38914788	      1.40795613	      1.67004821	      0.00000000	     -0.00000000	      0.00000000	   -599.49043045	      0.00000000	      0.00000000	      0.00000000	      0.00000000	      0.00000000	      0.00000000	      0.49549123	      5.49628187	      0.00000000
      0.10968376	     -0.00000000	      6.46722378	     -0.00000000	      0.00000000	      0.00000000	     -0.00000000	      1.37727976	      4.88749425	     -0.00000000	      0.00000000	     -0.00000000	    579.11226703	      1.41112054	      1.67020929	     -0.00000000	      0.00000000	      0.00000000	   -599.11633871	      0.00000000	      0.00000000	      0.00000000	      0.00000000	      0.00000000	      0.00000000	      0.49641016	      5.49037043	     -0.00000000
      0.10992153	      0.00000000	      6.46174165	     -0.00000000	      0.00000000	     -0.00000000	      0.00000000	      1.37905136	      4.88386112	     -0.00000000	      0.00000000	     -0.00000000	    578.91894444	      1.41246401	      1.66849496	     -0.00000000	      0.00000000	     -0.00000000	   -599.44625755	      0.00000000	      0.00000000	      0.00000000	      0.00000000	      0.00000000	      0.00000000	      0.49700089	      5.48581694	     -0.00000000
      0.11022020	     -0.00000000	      6.45486969	      0.00000000	     -0.00000000	     -0.00000000	     -0.00000000	      1.38128392	      4.87930402	      0.00000000	     -0.00000000	     -0.00000000	    578.67975949	      1.41440285	      1.66675892	      0.00000000	     -0.00000000	     -0.00000000	   -599.72341511	      0.00000000	      0.00000000	      0.00000000	      0.00000000	      0.00000000	      0.00000000	      0.49777024	      5.48015016	      0.00000000
      0.11051886	     -0.00000000	      6.44798077	      0.00000000	     -0.00000000	      0.00000000	     -0.00000000	      1.38351691	      4.87473749	      0.00000000	     -0.00000000	      0.00000000	    578.43955641	      1.41715022	      1.66641714	      0.00000000	     -0.00000000	      0.00000000	   -599.53903721	      0.00000000	      0.00000000	      0.00000000	      0.00000000	      0.00000000	      0.00000000	      0.49862164	      5.47461158	      0.00000000
      0.11077188	      0.00000000	      6.44220758	      0.00000000	     -0.00000000	     -0.00000000	      0.00000000	      1.38542734	      4.87089967	      0.00000000	     -0.00000000	     -0.00000000	    578.24734441	      1.41884563	      1.66498970	      0.00000000	     -0.00000000	     -0.00000000	   -599.76117101	      0.00000000	      0.00000000	      0.00000000	      0.00000000	      0.00000000	      0.00000000	      0.49928367	      5.46985161	      0.00000000
      0.11109266	      0.00000000	      6.43493395	     -0.00000000	      0.00000000	     -0.00000000	     -0.00000000	      1.38786570	      4.86605511	     -0.00000000	      0.00000000	     -0.00000000	    578.01293436	      1.42076542	      1.66274226	     -0.00000000	      0.00000000	     -0.00000000	   -600.18865809	      0.00000000	      0.00000000	      0.00000000	      0.00000000	      0.00000000	      0.00000000	      0.50010390	      5.46380664	     -0.00000000
      0.11141344	      0.00000000	      6.42757707	      0.00000000	      0.00000000	      0.00000000	      0.00000000	      1.39028921	      4.86116782	      0.00000000	      0.00000000	      0.00000000	    577.76722647	      1.42463152	      1.66388274	     -0.00000000	      0.00000000	      0.00000000	   -599.49264562	      0.00000000	      0.00000000	      0.00000000	      0.00000000	      0.00000000	      0.00000000	      0.50111756	      5.45804169	      0.00000000
      0.11165137	     -0.00000000	      6.42226317	      0.00000000	     -0.00000000	      0.00000000	      0.00000000	      1.39212595	      4.85761141	      0.00000000	     -0.00000000	      0.00000000	    577.60967330	      1.42551223	      1.66120571	      0.00000000	     -0.00000000	      0.00000000	   -600.14528865	      0.00000000	      0.00000000	      0.00000000	      0.00000000	      0.00000000	      0.00000000	      0.50167811	      5.45351612	      0.00000000
      0.11188929	      0.00000000	      6.41688597	     -0.00000000	      0.00000000	     -0.00000000	     -0.00000000	      1.39395023	      4.85402289	     -0.00000000	      0.00000000	     -0.00000000	    577.44307359	      1.42773739	      1.66087294	     -0.00000000	      0.00000000	     -0.00000000	   -600.02030239	      0.00000000	      0.00000000	      0.00000000	      0.00000000	      0.00000000	      0.00000000	      0.50237172	      5.44918007	     -0.00000000
      0.11216699	     -0.00000000	      6.41068859	      0.00000000	     -0.00000000	     -0.00000000	      0.00000000	      1.39610375	      4.84987061	      0.00000000	     -0.00000000	     -0.00000000	    577.26334935	      1.42941405	      1.65883640	      0.00000000	     -0.00000000	      0.00000000	   -600.42098545	      0.00000000	      0.00000000	      0.00000000	      0.00000000	      0.00000000	      0.00000000	      0.50309422	      5.44401093	      0.00000000
      0.11244469	     -0.00000000	      6.40444952	      0.00000000	      0.00000000	      0.00000000	     -0.00000000	      1.39825131	      4.84569657	      0.00000000	      0.00000000	      0.00000000	    577.07850223	      1.43216892	      1.65866596	      0.00000000	      0.00000000	      0.00000000	   -600.20257535	      0.00000000	      0.00000000	      0.00000000	      0.00000000	      0.00000000	      0.00000000	      0.50392446	      5.43899909	      0.00000000
      0.11269109	     -0.00000000	      6.39897604	      0.00000000	     -0.00000000	      0.00000000	      0.00000000	      1.40017678	      4.84202093	      0.00000000	     -0.00000000	      0.00000000	    576.92650459	      1.43391286	      1.65725684	      0.00000000	     -0.00000000	      0.00000000	   -600.42572519	      0.00000000	      0.00000000	      0.00000000	      0.00000000	      0.00000000	      0.00000000	      0.50459526	      5.43447107	      0.00000000
      0.11300891	      0.00000000	      6.39196076	     -0.00000000	     -0.00000000	     -0.00000000	      0.00000000	      1.40267766	      4.83729832	     -0.00000000	     -0.00000000	     -0.00000000	    576.74028152	      1.43586583	      1.65488242	     -0.00000000	     -0.00000000	     -0.00000000	   -600.89778007	      0.00000000	      0.00000000	      0.00000000	      0.00000000	      0.00000000	      0.00000000	      0.50543489	      5.42860699	     -0.00000000
      0.11332672	      0.00000000	      6.38484445	     -0.00000000	      0.00000000	     -0.00000000	      0.00000000	      1.40515811	      4.83252674	     -0.00000000	      0.00000000	     -0.00000000	    576.53909645	      1.43994421	      1.65620471	     -0.00000000	      0.00000000	     -0.00000000	   -600.14377614	      0.00000000	      0.00000000	      0.00000000	      0.00000000	      0.00000000	      0.00000000	      0.50648467	      5.42304144	     -0.00000000
      0.11357542	     -0.00000000	      6.37944015	      0.00000000	     -0.00000000	      0.00000000	     -0.00000000	      1.40714701	      4.82886671	      0.00000000	     -0.00000000	      0.00000000	    576.41169540	      1.44077298	      1.65305913	      0.00000000	     -0.00000000	      0.00000000	   -600.93939563	      0.00000000	      0.00000000	      0.00000000	      0.00000000	      0.00000000	      0.00000000	      0.50707901	      5.41838495	      0.00000000
      0.11382411	      0.00000000	      6.37394011	     -0.00000000	      0.00000000	     -0.00000000	      0.00000000	      1.40911413	      4.82516178	     -0.00000000	      0.00000000	     -0.00000000	    576.26909132	      1.44343743	      1.65311657	     -0.00000000	      0.00000000	     -0.00000000	   -600.67301382	      0.00000000	      0.00000000	      0.00000000	      0.00000000	      0.00000000	      0.00000000	      0.50785378	      5.41398133	     -0.00000000
      0.11405334	      0.00000000	      6.36892894	     -0.00000000	      0.00000000	     -0.00000000	     -0.00000000	      1.41094624	      4.82177228	     -0.00000000	      0.00000000	     -0.00000000	    576.14906198	      1.44517805	      1.65189259	     -0.00000000	      0.00000000	     -0.00000000	   -600.85068836	      0.00000000	      0.00000000	      0.00000000	      0.00000000	      0.00000000	      0.00000000	      0.50850029	      5.40983622	     -0.00000000
      0.11437206	      0.00000000	      6.36203013	     -0.00000000	      0.00000000	     -0.00000000	      0.00000000	      1.41351769	      4.81708859	     -0.00000000	      0.00000000	     -0.00000000	    575.99629097	      1.44684388	      1.64883540	     -0.00000000	      0.00000000	     -0.00000000	   -601.54693566	      0.00000000	      0.00000000	      0.00000000	      0.00000000	      0.00000000	      0.00000000	      0.50932894	      5.40398618	     -0.00000000
      0.11469077	      0.00000000	      6.35494362	     -0.00000000	      0.00000000	     -0.00000000	     -0.00000000	      1.41604308	      4.81232147	     -0.00000000	      0.00000000	     -0.00000000	    575.81191807	      1.45196943	      1.65182093	     -0.00000000	      0.00000000	     -0.00000000	   -600.24097737	      0.00000000	      0.00000000	      0.00000000	      0.00000000	      0.00000000	      0.00000000	      0.51049637	      5.39860906	     -0.00000000
      0.11491445	     -0.00000000	      6.35019384	      0.00000000	      0.00000000	      0.00000000	     -0.00000000	      1.41788071	      4.80907349	      0.00000000	      0.00000000	      0.00000000	    575.72378038	      1.45217227	      1.64793701	     -0.00000000	      0.00000000	      0.00000000	   -601.30625742	      0.00000000	      0.00000000	      0.00000000	      0.00000000	      0.00000000	      0.00000000	      0.51098846	      5.39439509	      0.00000000
      0.11513813	     -0.00000000	      6.34532817	      0.00000000	      0.00000000	      0.00000000	     -0.00000000	      1.41968869	      4.80577510	     -0.00000000	      0.00000000	      0.00000000	    575.61556841	      1.45444634	      1.64767583	     -0.00000000	      0.00000000	      0.00000000	   -601.17158448	      0.00000000	      0.00000000	      0.00000000	      0.00000000	      0.00000000	      0.00000000	      0.51168284	      5.39046243	      0.00000000
      0.11541477	      0.00000000	      6.33938777	     -0.00000000	      0.00000000	     -0.00000000	     -0.00000000	      1.42195010	      4.80172942	     -0.00000000	      0.00000000	     -0.00000000	    575.49687103	      1.45625910	      1.64557979	     -0.00000000	      0.00000000	     -0.00000000	   -601.59341153	      0.00000000	      0.00000000	      0.00000000	      0.00000000	      0.00000000	      0.00000000	      0.51244682	      5.38547620	     -0.00000000
      0.11569142	     -0.00000000	      6.33339553	      0.00000000	      0.00000000	      0.00000000	      0.00000000	      1.42420034	      4.79766281	      0.00000000	      0.00000000	      0.00000000	    575.36959901	      1.45918639	      1.64542213	      0.00000000	      0.00000000	      0.00000000	   -601.37444221	      0.00000000	      0.00000000	      0.00000000	      0.00000000	      0.00000000	      0.00000000	      0.51332087	      5.38064846	      0.00000000
      0.11593990	      0.00000000	      6.32807302	     -0.00000000	      0.00000000	      0.00000000	      0.00000000	      1.42624137	      4.79403688	     -0.00000000	      0.00000000	      0.00000000	    575.26695782	      1.46107872	      1.64397414	     -0.00000000	      0.00000000	      0.00000000	   -601.61203922	      0.00000000	      0.00000000	      0.00000000	      0.00000000	      0.00000000	      0.00000000	      0.51403637	      5.37622418	     -0.00000000
      0.11625781	      0.00000000	      6.32129870	      0.00000000	      0.00000000	      0.00000000	     -0.00000000	      1.42886643	      4.78941513	     -0.00000000	      0.00000000	      0.00000000	    575.14294017	      1.46324095	      1.64165278	     -0.00000000	      0.00000000	      0.00000000	   -602.07380116	      0.00000000	      0.00000000	      0.00000000	      0.00000000	      0.00000000	      0.00000000	      0.51492907	      5.37054290	      0.00000000
      0.11657571	      0.00000000	      6.31442252	     -0.00000000	      0.00000000	      0.00000000	     -0.00000000	      1.43146513	      4.78475572	     -0.00000000	      0.00000000	      0.00000000	    575.00013568	      1.46738302	      1.64279026	     -0.00000000	      0.00000000	      0.00000000	   -601.39347671	      0.00000000	      0.00000000	      0.00000000	      0.00000000	      0.00000000	      0.00000000	      0.51601565	      5.36513840	     -0.00000000
      0.11681634	     -0.00000000	      6.30935566	      0.00000000	      0.00000000	      0.00000000	      0.00000000	      1.43347478	      4.78128851	      0.00000000	      0.00000000	      0.00000000	    574.91826072	      1.46851559	      1.64013271	      0.00000000	      0.00000000	      0.00000000	   -602.04647781	      0.00000000	      0.00000000	      0.00000000	      0.00000000	      0.00000000	      0.00000000	      0.51664610	      5.36079306	      0.00000000
      0.11705697	      0.00000000	      6.30421767	      0.00000000	     -0.00000000	     -0.00000000	      0.00000000	      1.43546489	      4.77779584	      0.00000000	     -0.00000000	     -0.00000000	    574.82277660	      1.47098056	      1.63980759	      0.00000000	     -0.00000000	     -0.00000000	   -601.92972022	      0.00000000	      0.00000000	      0.00000000	      0.00000000	      0.00000000	      0.00000000	      0.51740656	      5.35663281	      0.00000000
      0.11733596	     -0.00000000	      6.29833468	     -0.00000000	     -0.00000000	     -0.00000000	     -0.00000000	      1.43779609	      4.77378078	     -0.00000000	     -0.00000000	     -0.00000000	    574.72604613	      1.47287812	      1.63774457	      0.00000000	     -0.00000000	     -0.00000000	   -602.35630340	      0.00000000	      0.00000000	      0.00000000	      0.00000000	      0.00000000	      0.00000000	      0.51819704	      5.35169390	     -0.00000000
      0.11761496	      0.00000000	      6.29239887	      0.00000000	      0.00000000	      0.00000000	      0.00000000	      1.44011274	      4.76975071	      0.00000000	      0.00000000	      0.00000000	    574.61857472	      1.47587050	      1.63759984	      0.00000000	      0.00000000	      0.00000000	   -602.15212833	      0.00000000	      0.00000000	      0.00000000	      0.00000000	      0.00000000	      0.00000000	      0.51909473	      5.34691232	      0.00000000
      0.11786498	      0.00000000	      6.28713944	     -0.00000000	      0.00000000	     -0.00000000	      0.00000000	      1.44220796	      4.76616821	     -0.00000000	      0.00000000	     -0.00000000	    574.53332935	      1.47779743	      1.63614912	     -0.00000000	      0.00000000	     -0.00000000	   -602.41054853	      0.00000000	      0.00000000	      0.00000000	      0.00000000	      0.00000000	      0.00000000	      0.51982764	      5.34253859	     -0.00000000
      0.11818284	     -0.00000000	      6.28048604	      0.00000000	      0.00000000	      0.00000000	     -0.00000000	      1.44488272	      4.76163460	      0.00000000	      0.00000000	      0.00000000	    574.43042788	      1.48000530	      1.63388602	      0.00000000	      0.00000000	      0.00000000	   -602.88364011	      0.00000000	      0.00000000	      0.00000000	      0.00000000	      0.00000000	      0.00000000	      0.52073772	      5.33696186	      0.00000000
      0.11850070	     -0.00000000	      6.27373443	      0.00000000	      0.00000000	      0.00000000	      0.00000000	      1.44752755	      4.75707385	      0.00000000	      0.00000000	      0.00000000	    574.30654539	      1.48410279	      1.63494011	     -0.00000000	      0.00000000	      0.00000000	   -602.26599967	      0.00000000	      0.00000000	      0.00000000	      0.00000000	      0.00000000	      0.00000000	      0.52183162	      5.33165257	      0.00000000
      0.11874238	     -0.00000000	      6.26873317	      0.00000000	     -0.00000000	      0.00000000	      0.00000000	      1.44957994	      4.75366344	      0.00000000	     -0.00000000	      0.00000000	    574.23758349	      1.48531720	      1.63241917	      0.00000000	     -0.00000000	      0.00000000	   -602.90110091	      0.00000000	      0.00000000	      0.00000000	      0.00000000	      0.00000000	      0.00000000	      0.52248133	      5.32737689	      0.00000000
      0.11898407	      0.00000000	      6.26366577	     -0.00000000	      0.00000000	     -0.00000000	     -0.00000000	      1.45161156	      4.75023488	     -0.00000000	      0.00000000	     -0.00000000	    574.15428194	      1.48777521	      1.63208257	     -0.00000000	      0.00000000	     -0.00000000	   -602.81792625	      0.00000000	      0.00000000	      0.00000000	      0.00000000	      0.00000000	      0.00000000	      0.52325173	      5.32327633	     -0.00000000
      0.11926577	      0.00000000	      6.25783526	     -0.00000000	     -0.00000000	     -0.00000000	      0.00000000	      1.45400342	      4.74627548	     -0.00000000	     -0.00000000	     -0.00000000	    574.07104988	      1.48966662	      1.62999574	     -0.00000000	     -0.00000000	     -0.00000000	   -603.28773987	      0.00000000	      0.00000000	      0.00000000	      0.00000000	      0.00000000	      0.00000000	      0.52405715	      5.31838229	     -0.00000000
      0.11954748	      0.00000000	      6.25194727	     -0.00000000	      0.00000000	     -0.00000000	      0.00000000	      1.45637642	      4.74230501	     -0.00000000	      0.00000000	     -0.00000000	    573.97435861	      1.49273407	      1.62997854	     -0.00000000	      0.00000000	     -0.00000000	   -603.07948346	      0.00000000	      0.00000000	      0.00000000	      0.00000000	      0.00000000	      0.00000000	      0.52497691	      5.31365900	     -0.00000000
      0.11978597	      0.00000000	      6.24702093	      0.00000000	     -0.00000000	     -0.00000000	     -0.00000000	      1.45840351	      4.73897288	      0.00000000	     -0.00000000	     -0.00000000	    573.90295016	      1.49460972	      1.62871150	      0.00000000	     -0.00000000	     -0.00000000	   -603.32296321	      0.00000000	      0.00000000	      0.00000000	      0.00000000	      0.00000000	      0.00000000	      0.52568714	      5.30957759	      0.00000000
      0.12010419	      0.00000000	      6.24050481	     -0.00000000	      0.00000000	      0.00000000	     -0.00000000	      1.46112625	      4.73455862	     -0.00000000	      0.00000000	      0.00000000	    573.81742570	      1.49650136	      1.62596612	     -0.00000000	      0.00000000	      0.00000000	   -604.00453744	      0.00000000	      0.00000000	      0.00000000	      0.00000000	      0.00000000	      0.00000000	      0.52657749	      5.30406895	     -0.00000000
      0.12042242	      0.00000000	      6.23382848	     -0.00000000	      0.00000000	     -0.00000000	      0.00000000	      1.46379520	      4.73010200	     -0.00000000	      0.00000000	     -0.00000000	    573.69590100	      1.50128403	      1.62829317	     -0.00000000	      0.00000000	     -0.00000000	   -603.01735957	      0.00000000	      0.00000000	      0.00000000	      0.00000000	      0.00000000	      0.00000000	      0.52774701	      5.29896272	     -0.00000000
      0.12065919	      0.00000000	      6.22906334	     -0.00000000	      0.00000000	     -0.00000000	      0.00000000	      1.46584679	      4.72686573	     -0.00000000	      0.00000000	     -0.00000000	    573.64606572	      1.50186481	      1.62482813	     -0.00000000	      0.00000000	     -0.00000000	   -604.00756771	      0.00000000	      0.00000000	      0.00000000	      0.00000000	      0.00000000	      0.00000000	      0.52833230	      5.29478454	     -0.00000000
      0.12089597	     -0.00000000	      6.22418750	      0.00000000	     -0.00000000	      0.00000000	      0.00000000	      1.46786100	      4.72359898	      0.00000000	     -0.00000000	      0.00000000	    573.57149145	      1.50440025	      1.62478961	      0.00000000	     -0.00000000	      0.00000000	   -603.86954834	      0.00000000	      0.00000000	      0.00000000	      0.00000000	      0.00000000	      0.00000000	      0.52910608	      5.29087617	      0.00000000
      0.12116372	      0.00000000	      6.21875325	     -0.00000000	      0.00000000	      0.00000000	     -0.00000000	      1.47016430	      4.71994147	     -0.00000000	      0.00000000	     -0.00000000	    573.50216093	      1.50625540	      1.62298740	     -0.00000000	      0.00000000	      0.00000000	   -604.30114991	      0.00000000	      0.00000000	      0.00000000	      0.00000000	      0.00000000	      0.00000000	      0.52988511	      5.28633763	     -0.00000000
      0.12143147	      0.00000000	      6.21328438	     -0.00000000	      0.00000000	      0.00000000	      0.00000000	      1.47245493	      4.71628244	     -0.00000000	      0.00000000	      0.00000000	    573.42351415	      1.50892257	      1.62261482	     -0.00000000	      0.00000000	      0.00000000	   -604.26641950	      0.00000000	      0.00000000	      0.00000000	      0.00000000	      0.00000000	      0.00000000	      0.53074317	      5.28192180	     -0.00000000
      0.12171624	      0.00000000	      6.20754237	      0.00000000	      0.00000000	      0.00000000	      0.00000000	      1.47491532	      4.71242667	      0.00000000	      0.00000000	      0.00000000	    573.35373044	      1.51087882	      1.62069085	      0.00000000	      0.00000000	      0.00000000	   -604.74155673	      0.00000000	      0.00000000	      0.00000000	      0.00000000	      0.00000000	      0.00000000	      0.53157275	      5.27712652	      0.00000000
      0.12200101	     -0.00000000	      6.20175186	     -0.00000000	     -0.00000000	     -0.00000000	      0.00000000	      1.47735800	      4.70856644	     -0.00000000	     -0.00000000	     -0.00000000	    573.27128796	      1.51390954	      1.62065397	     -0.00000000	     -0.00000000	      0.00000000	   -604.59985450	      0.00000000	      0.00000000	      0.00000000	      0.00000000	      0.00000000	      0.00000000	      0.53250667	      5.27249082	     -0.00000000
      0.12225404	      0.00000000	      6.19667314	      0.00000000	      0.00000000	      0.00000000	      0.00000000	      1.47955032	      4.70516757	      0.00000000	      0.00000000	      0.00000000	    573.21063641	      1.51582024	      1.61926246	      0.00000000	      0.00000000	      0.00000000	   -604.92895669	      0.00000000	      0.00000000	      0.00000000	      0.00000000	      0.00000000	      0.00000000	      0.53326284	      5.26828385	      0.00000000
      0.12257115	     -0.00000000	      6.19034337	     -0.00000000	     -0.00000000	      0.00000000	     -0.00000000	      1.48230916	      4.70093140	     -0.00000000	     -0.00000000	      0.00000000	    573.14007488	      1.51801658	      1.61718125	      0.00000000	     -0.00000000	      0.00000000	   -605.46039999	      0.00000000	      0.00000000	      0.00000000	      0.00000000	      0.00000000	      0.00000000	      0.53419333	      5.26300540	     -0.00000000
      0.12288827	     -0.00000000	      6.18392888	     -0.00000000	     -0.00000000	     -0.00000000	      0.00000000	      1.48503711	      4.69668248	     -0.00000000	     -0.00000000	     -0.00000000	    573.04823747	      1.52194473	      1.61813124	     -0.00000000	     -0.00000000	     -0.00000000	   -604.99815038	      0.00000000	      0.00000000	      0.00000000	      0.00000000	      0.00000000	      0.00000000	      0.53529140	      5.25797757	     -0.00000000
      0.12313086	     -0.00000000	      6.17914437	      0.00000000	      0.00000000	      0.00000000	     -0.00000000	      1.48716635	      4.69347942	      0.00000000	      0.00000000	      0.00000000	    573.00344393	      1.52330118	      1.61598474	      0.00000000	      0.00000000	      0.00000000	   -605.59951303	      0.00000000	      0.00000000	      0.00000000	      0.00000000	      0.00000000	      0.00000000	      0.53597522	      5.25392936	      0.00000000
      0.12337345	     -0.00000000	      6.17431006	     -0.00000000	      0.00000000	      0.00000000	      0.00000000	      1.48927746	      4.69026877	     -0.00000000	      0.00000000	      0.00000000	    572.94616754	      1.52567939	      1.61562419	     -0.00000000	      0.00000000	      0.00000000	   -605.61515489	      0.00000000	      0.00000000	      0.00000000	      0.00000000	      0.00000000	      0.00000000	      0.53675793	      5.25002885	     -0.00000000
      0.12366193	      0.00000000	      6.16864393	     -0.00000000	     -0.00000000	     -0.00000000	     -0.00000000	      1.49181676	      4.68648581	     -0.00000000	     -0.00000000	     -0.00000000	    572.89482881	      1.52753072	      1.61349385	      0.00000000	     -0.00000000	     -0.00000000	   -606.20172319	      0.00000000	      0.00000000	      0.00000000	      0.00000000	      0.00000000	      0.00000000	      0.53759713	      5.24527906	     -0.00000000
      0.12395040	     -0.00000000	      6.16290834	     -0.00000000	     -0.00000000	     -0.00000000	     -0.00000000	      1.49433054	      4.68269278	     -0.00000000	     -0.00000000	     -0.00000000	    572.82593898	      1.53081425	      1.61386294	     -0.00000000	     -0.00000000	     -0.00000000	   -605.96842299	      0.00000000	      0.00000000	      0.00000000	      0.00000000	      0.00000000	      0.00000000	      0.53857491	      5.24073628	     -0.00000000
      0.12416884	      0.00000000	      6.15862856	      0.00000000	      0.00000000	      0.00000000	     -0.00000000	      1.49625661	      4.67984638	      0.00000000	      0.00000000	      0.00000000	    572.78692752	      1.53254148	      1.61281822	      0.00000000	      0.00000000	      0.00000000	   -606.23314346	      0.00000000	      0.00000000	      0.00000000	      0.00000000	      0.00000000	      0.00000000	      0.53924417	      5.23720863	      0.00000000
      0.12448426	      0.00000000	      6.15253347	     -0.00000000	      0.00000000	     -0.00000000	      0.00000000	      1.49906868	      4.67577090	     -0.00000000	      0.00000000	     -0.00000000	    572.74836389	      1.53406696	      1.60961968	     -0.00000000	      0.00000000	     -0.00000000	   -607.17927898	      0.00000000	      0.00000000	      0.00000000	      0.00000000	      0.00000000	      0.00000000	      0.54012034	      5.23200577	     -0.00000000
      0.12479968	      0.00000000	      6.14622097	      0.00000000	     -0.00000000	      0.00000000	      0.00000000	      1.50180051	      4.67164548	      0.00000000	     -0.00000000	     -0.00000000	    572.65774714	      1.53940043	      1.61305546	      0.00000000	     -0.00000000	      0.00000000	   -605.94032796	      0.00000000	      0.00000000	      0.00000000	      0.00000000	      0.00000000	      0.00000000	      0.54136181	      5.22732569	      0.00000000
      0.12502753	     -0.00000000	      6.14190946	      0.00000000	     -0.00000000	     -0.00000000	      0.00000000	      1.50386562	      4.66874304	      0.00000000	     -0.00000000	     -0.00000000	    572.64851957	      1.53964659	      1.60924827	      0.00000000	     -0.00000000	     -0.00000000	   -607.12657693	      0.00000000	      0.00000000	      0.00000000	      0.00000000	      0.00000000	      0.00000000	      0.54191666	      5.22348376	      0.00000000
      0.12525538	      0.00000000	      6.13747406	      0.00000000	     -0.00000000	      0.00000000	      0.00000000	      1.50588488	      4.66581177	      0.00000000	     -0.00000000	      0.00000000	    572.60965937	      1.54204147	      1.60918236	      0.00000000	     -0.00000000	      0.00000000	   -607.08018138	      0.00000000	      0.00000000	      0.00000000	      0.00000000	      0.00000000	      0.00000000	      0.54267750	      5.21993567	      0.00000000
      0.12553251	     -0.00000000	      6.13216803	     -0.00000000	      0.00000000	      0.00000000	      0.00000000	      1.50837412	      4.66227889	     -0.00000000	      0.00000000	     -0.00000000	    572.58188613	      1.54387579	      1.60721787	     -0.00000000	      0.00000000	      0.00000000	   -607.65012049	      0.00000000	      0.00000000	      0.00000000	      0.00000000	      0.00000000	      0.00000000	      0.54350212	      5.21549330	     -0.00000000
      0.12580963	      0.00000000	      6.12680892	     -0.00000000	      0.00000000	     -0.00000000	      0.00000000	      1.51084368	      4.65874014	     -0.00000000	      0.00000000	     -0.00000000	    572.54038863	      1.54686012	      1.60724953	     -0.00000000	      0.00000000	     -0.00000000	   -607.56513128	      0.00000000	      0.00000000	      0.00000000	      0.00000000	      0.00000000	      0.00000000	      0.54443824	      5.21121833	     -0.00000000
      0.12607196	     -0.00000000	      6.12181081	      0.00000000	      0.00000000	      0.00000000	      0.00000000	      1.51321022	      4.65541807	      0.00000000	      0.00000000	     -0.00000000	    572.51770645	      1.54882188	      1.60576864	      0.00000000	      0.00000000	      0.00000000	   -607.98739585	      0.00000000	      0.00000000	      0.00000000	      0.00000000	      0.00000000	      0.00000000	      0.54524429	      5.20707270	      0.00000000
      0.12638718	      0.00000000	      6.11582027	      0.00000000	      0.00000000	      0.00000000	     -0.00000000	      1.51606044	      4.65143976	      0.00000000	      0.00000000	     -0.00000000	    572.49279495	      1.55132891	      1.60423954	      0.00000000	      0.00000000	      0.00000000	   -608.41678986	      0.00000000	      0.00000000	      0.00000000	      0.00000000	      0.00000000	      0.00000000	      0.54622971	      5.20212969	      0.00000000
      0.12670240	     -0.00000000	      6.10980204	     -0.00000000	      0.00000000	     -0.00000000	      0.00000000	      1.51890080	      4.64746473	     -0.00000000	      0.00000000	     -0.00000000	    572.45985527	      1.55468247	      1.60417100	     -0.00000000	      0.00000000	     -0.00000000	   -608.36890963	      0.00000000	      0.00000000	      0.00000000	      0.00000000	      0.00000000	      0.00000000	      0.54729839	      5.19731813	     -0.00000000
      0.12696053	     -0.00000000	      6.10493816	     -0.00000000	     -0.00000000	     -0.00000000	     -0.00000000	      1.52125229	      4.64423369	     -0.00000000	     -0.00000000	     -0.00000000	    572.44735655	      1.55674476	      1.60291429	     -0.00000000	     -0.00000000	     -0.00000000	   -608.72959843	      0.00000000	      0.00000000	      0.00000000	      0.00000000	      0.00000000	      0.00000000	      0.54811077	      5.19330299	     -0.00000000
      0.12728206	      0.00000000	      6.09892559	      0.00000000	      0.00000000	      0.00000000	     -0.00000000	      1.52420069	      4.64022952	      0.00000000	      0.00000000	     -0.00000000	    572.44190711	      1.55899009	      1.60077205	      0.00000000	      0.00000000	      0.00000000	   -609.37352987	      0.00000000	      0.00000000	      0.00000000	      0.00000000	      0.00000000	      0.00000000	      0.54909487	      5.18827735	      0.00000000
      0.12760360	     -0.00000000	      6.09280487	      0.00000000	     -0.00000000	      0.00000000	      0.00000000	      1.52710779	      4.63620909	      0.00000000	     -0.00000000	     -0.00000000	    572.40885202	      1.56332955	      1.60225528	      0.00000000	     -0.00000000	      0.00000000	   -608.82536550	      0.00000000	      0.00000000	      0.00000000	      0.00000000	      0.00000000	      0.00000000	      0.55028059	      5.18354694	      0.00000000
      0.12784406	     -0.00000000	      6.08837599	     -0.00000000	     -0.00000000	     -0.00000000	      0.00000000	      1.52934150	      4.63324493	     -0.00000000	     -0.00000000	     -0.00000000	    572.41973989	      1.56456480	      1.59985753	     -0.00000000	     -0.00000000	     -0.00000000	   -609.57582437	      0.00000000	      0.00000000	      0.00000000	      0.00000000	      0.00000000	      0.00000000	      0.55097893	      5.17975820	     -0.00000000
      0.12808453	      0.00000000	      6.08388076	     -0.00000000	      0.00000000	     -0.00000000	      0.00000000	      1.53154980	      4.63027027	     -0.00000000	      0.00000000	     -0.00000000	    572.41374865	      1.56705698	      1.59963503	     -0.00000000	      0.00000000	      0.00000000	   -609.61074368	      0.00000000	      0.00000000	      0.00000000	      0.00000000	      0.00000000	      0.00000000	      0.55179813	      5.17614548	     -0.00000000
      0.12837028	     -0.00000000	      6.07862491	     -0.00000000	     -0.00000000	     -0.00000000	      0.00000000	      1.53420979	      4.62676243	     -0.00000000	     -0.00000000	     -0.00000000	    572.42723101	      1.56899929	      1.59758510	     -0.00000000	     -0.00000000	     -0.00000000	   -610.24449101	      0.00000000	      0.00000000	      0.00000000	      0.00000000	      0.00000000	      0.00000000	      0.55267752	      5.17173244	     -0.00000000
      0.12865604	      0.00000000	      6.07330058	     -0.00000000	      0.00000000	      0.00000000	     -0.00000000	      1.53684363	      4.62324626	     -0.00000000	      0.00000000	      0.00000000	    572.42293073	      1.57232000	      1.59791507	     -0.00000000	      0.00000000	      0.00000000	   -610.09608919	      0.00000000	      0.00000000	      0.00000000	      0.00000000	      0.00000000	      0.00000000	      0.55368987	      5.16751536	     -0.00000000
      0.12888775	      0.00000000	      6.06904768	     -0.00000000	     -0.00000000	     -0.00000000	     -0.00000000	      1.53900653	      4.62041523	     -0.00000000	     -0.00000000	     -0.00000000	    572.43501752	      1.57426073	      1.59686425	     -0.00000000	     -0.00000000	     -0.00000000	   -610.41307465	      0.00000000	      0.00000000	      0.00000000	      0.00000000	      0.00000000	      0.00000000	      0.55444155	      5.16400795	     -0.00000000
      0.12920399	     -0.00000000	      6.06331998	     -0.00000000	      0.00000000	     -0.00000000	     -0.00000000	      1.54199172	      4.61657586	     -0.00000000	      0.00000000	     -0.00000000	    572.47021401	      1.57607573	      1.59396494	     -0.00000000	      0.00000000	     -0.00000000	   -611.33226256	      0.00000000	      0.00000000	      0.00000000	      0.00000000	      0.00000000	      0.00000000	      0.55539147	      5.15912703	     -0.00000000
      0.12952024	     -0.00000000	      6.05739694	     -0.00000000	      0.00000000	     -0.00000000	     -0.00000000	      1.54489860	      4.61270273	     -0.00000000	      0.00000000	     -0.00000000	    572.45518787	      1.58126641	      1.59690690	     -0.00000000	      0.00000000	     -0.00000000	   -610.32795137	      0.00000000	      0.00000000	      0.00000000	      0.00000000	      0.00000000	      0.00000000	      0.55666339	      5.15470656	     -0.00000000
      0.12975694	      0.00000000	      6.05319382	     -0.00000000	     -0.00000000	      0.00000000	      0.00000000	      1.54717075	      4.60985904	     -0.00000000	     -0.00000000	      0.00000000	    572.50191721	      1.58188410	      1.59342219	     -0.00000000	     -0.00000000	      0.00000000	   -611.45460548	      0.00000000	      0.00000000	      0.00000000	      0.00000000	      0.00000000	      0.00000000	      0.55730902	      5.15098055	     -0.00000000
      0.12999363	      0.00000000	      6.04886988	      0.00000000	     -0.00000000	      0.00000000	     -0.00000000	      1.54939415	      4.60699430	      0.00000000	     -0.00000000	      0.00000000	    572.51752042	      1.58455969	      1.59349811	      0.00000000	     -0.00000000	      0.00000000	   -611.40858311	      0.00000000	      0.00000000	      0.00000000	      0.00000000	      0.00000000	      0.00000000	      0.55815068	      5.14753400	      0.00000000
      0.13026716	     -0.00000000	      6.04396175	     -0.00000000	     -0.00000000	     -0.00000000	     -0.00000000	      1.55200227	      4.60370806	     -0.00000000	     -0.00000000	     -0.00000000	    572.55787726	      1.58655961	      1.59167557	     -0.00000000	     -0.00000000	     -0.00000000	   -611.98787844	      0.00000000	      0.00000000	      0.00000000	      0.00000000	      0.00000000	      0.00000000	      0.55902259	      5.14341952	     -0.00000000
      0.13054070	      0.00000000	      6.03900535	      0.00000000	     -0.00000000	      0.00000000	     -0.00000000	      1.55459198	      4.60041812	      0.00000000	     -0.00000000	      0.00000000	    572.58538017	      1.58957166	      1.59159288	      0.00000000	     -0.00000000	      0.00000000	   -611.99579056	      0.00000000	      0.00000000	      0.00000000	      0.00000000	      0.00000000	      0.00000000	      0.55999235	      5.13945006	      0.00000000
      0.13081913	      0.00000000	      6.03403861	     -0.00000000	      0.00000000	      0.00000000	     -0.00000000	      1.55726337	      4.59709120	     -0.00000000	      0.00000000	     -0.00000000	    572.63333729	      1.59172090	      1.58990131	     -0.00000000	      0.00000000	      0.00000000	   -612.53650646	      0.00000000	      0.00000000	      0.00000000	      0.00000000	      0.00000000	      0.00000000	      0.56089563	      5.13530156	     -0.00000000
      0.13109757	      0.00000000	      6.02903060	     -0.00000000	     -0.00000000	     -0.00000000	      0.00000000	      1.55991930	      4.59376239	     -0.00000000	     -0.00000000	     -0.00000000	    572.67018470	      1.59477634	      1.58976410	     -0.00000000	     -0.00000000	     -0.00000000	   -612.56709251	      0.00000000	      0.00000000	      0.00000000	      0.00000000	      0.00000000	      0.00000000	      0.56188677	      5.13128414	     -0.00000000
      0.13137919	      0.00000000	      6.02404241	      0.00000000	     -0.00000000	      0.00000000	      0.00000000	      1.56264063	      4.59041675	      0.00000000	     -0.00000000	      0.00000000	    572.72724678	      1.59697653	      1.58806434	      0.00000000	     -0.00000000	      0.00000000	   -613.11529821	      0.00000000	      0.00000000	      0.00000000	      0.00000000	      0.00000000	      0.00000000	      0.56280802	      5.12711652	      0.00000000
      0.13166080	      0.00000000	      6.01901051	      0.00000000	     -0.00000000	      0.00000000	      0.00000000	      1.56534542	      4.58706907	      0.00000000	     -0.00000000	      0.00000000	    572.77250769	      1.60011647	      1.58797566	      0.00000000	     -0.00000000	      0.00000000	   -613.13471937	      0.00000000	      0.00000000	      0.00000000	      0.00000000	      0.00000000	      0.00000000	      0.56382027	      5.12308416	      0.00000000
      0.13193932	     -0.00000000	      6.01410988	      0.00000000	      0.00000000	      0.00000000	     -0.00000000	      1.56805562	      4.58377838	     -0.00000000	      0.00000000	      0.00000000	    572.83705018	      1.60233885	      1.58634005	     -0.00000000	      0.00000000	      0.00000000	   -613.66673540	      0.00000000	      0.00000000	      0.00000000	      0.00000000	      0.00000000	      0.00000000	      0.56474092	      5.11899220	      0.00000000
      0.13221783	      0.00000000	      6.00917049	      0.00000000	     -0.00000000	     -0.00000000	      0.00000000	      1.57075130	      4.58048661	      0.00000000	     -0.00000000	     -0.00000000	    572.89106347	      1.60541034	      1.58615791	      0.00000000	     -0.00000000	      0.00000000	   -613.72187940	      0.00000000	      0.00000000	      0.00000000	      0.00000000	      0.00000000	      0.00000000	      0.56574389	      5.11502289	      0.00000000
      0.13250311	      0.00000000	      6.00418761	      0.00000000	      0.00000000	      0.00000000	      0.00000000	      1.57354848	      4.57713458	      0.00000000	      0.00000000	      0.00000000	    572.96658219	      1.60766705	      1.58441251	      0.00000000	      0.00000000	      0.00000000	   -614.29472722	      0.00000000	      0.00000000	      0.00000000	      0.00000000	      0.00000000	      0.00000000	      0.56669034	      5.11085234	      0.00000000
      0.13278839	     -0.00000000	      5.99915444	     -0.00000000	     -0.00000000	     -0.00000000	      0.00000000	      1.57632612	      4.57377991	     -0.00000000	     -0.00000000	     -0.00000000	    573.02842468	      1.61094988	      1.58442541	     -0.00000000	     -0.00000000	     -0.00000000	   -614.29033658	      0.00000000	      0.00000000	      0.00000000	      0.00000000	      0.00000000	      0.00000000	      0.56773575	      5.10682768	     -0.00000000
      0.13306048	     -0.00000000	      5.99442837	     -0.00000000	      0.00000000	     -0.00000000	     -0.00000000	      1.57901084	      4.57059865	     -0.00000000	      0.00000000	     -0.00000000	    573.10730823	      1.61320099	      1.58289684	     -0.00000000	      0.00000000	     -0.00000000	   -614.79635332	      0.00000000	      0.00000000	      0.00000000	      0.00000000	      0.00000000	      0.00000000	      0.56865278	      5.10288442	     -0.00000000
      0.13333257	     -0.00000000	      5.98967106	      0.00000000	      0.00000000	     -0.00000000	     -0.00000000	      1.58168418	      4.56741758	      0.00000000	      0.00000000	     -0.00000000	    573.17762951	      1.61615741	      1.58257209	     -0.00000000	      0.00000000	      0.00000000	   -614.90771551	      0.00000000	      0.00000000	      0.00000000	      0.00000000	      0.00000000	      0.00000000	      0.56963835	      5.09904357	      0.00000000
      0.13362690	     -0.00000000	      5.98460155	     -0.00000000	     -0.00000000	     -0.00000000	     -0.00000000	      1.58461350	      4.56399489	     -0.00000000	     -0.00000000	     -0.00000000	    573.27452185	      1.61845785	      1.58064837	     -0.00000000	     -0.00000000	     -0.00000000	   -615.54889641	      0.00000000	      0.00000000	      0.00000000	      0.00000000	      0.00000000	      0.00000000	      0.57062314	      5.09478234	     -0.00000000
      0.13392124	     -0.00000000	      5.97946009	     -0.00000000	     -0.00000000	     -0.00000000	      0.00000000	      1.58751345	      4.56056700	     -0.00000000	     -0.00000000	     -0.00000000	    573.35166684	      1.62210554	      1.58103537	     -0.00000000	     -0.00000000	     -0.00000000	   -615.43097339	      0.00000000	      0.00000000	      0.00000000	      0.00000000	      0.00000000	      0.00000000	      0.57173692	      5.09070870	     -0.00000000
      0.13415756	      0.00000000	      5.97539685	     -0.00000000	     -0.00000000	      0.00000000	      0.00000000	      1.58987352	      4.55782932	      0.00000000	     -0.00000000	      0.00000000	    573.43136952	      1.62424627	      1.57996859	      0.00000000	     -0.00000000	      0.00000000	   -615.79210602	      0.00000000	      0.00000000	      0.00000000	      0.00000000	      0.00000000	      0.00000000	      0.57255945	      5.08734289	      0.00000000
      0.13447262	      0.00000000	      5.97004745	      0.00000000	      0.00000000	      0.00000000	      0.00000000	      1.59305420	      4.55419553	      0.00000000	      0.00000000	     -0.00000000	    573.55638896	      1.62634259	      1.57721704	      0.00000000	      0.00000000	      0.00000000	   -616.71409351	      0.00000000	      0.00000000	      0.00000000	      0.00000000	      0.00000000	      0.00000000	      0.57358804	      5.08276759	      0.00000000
      0.13478769	      0.00000000	      5.96451215	      0.00000000	      0.00000000	      0.00000000	     -0.00000000	      1.59615323	      4.55054138	      0.00000000	      0.00000000	     -0.00000000	    573.62981140	      1.63151450	      1.57975885	      0.00000000	      0.00000000	      0.00000000	   -615.89452854	      0.00000000	      0.00000000	      0.00000000	      0.00000000	      0.00000000	      0.00000000	      0.57490737	      5.07860660	      0.00000000
      0.13503352	      0.00000000	      5.96040764	     -0.00000000	     -0.00000000	      0.00000000	     -0.00000000	      1.59867302	      4.54772579	      0.00000000	     -0.00000000	      0.00000000	    573.74690956	      1.63252912	      1.57650569	      0.00000000	     -0.00000000	      0.00000000	   -616.98255961	      0.00000000	      0.00000000	      0.00000000	      0.00000000	      0.00000000	      0.00000000	      0.57565676	      5.07497328	      0.00000000
      0.13527935	     -0.00000000	      5.95618005	     -0.00000000	     -0.00000000	     -0.00000000	     -0.00000000	      1.60113827	      4.54489678	     -0.00000000	     -0.00000000	     -0.00000000	    573.82970454	      1.63555634	      1.57671634	     -0.00000000	     -0.00000000	     -0.00000000	   -616.93089708	      0.00000000	      0.00000000	      0.00000000	      0.00000000	      0.00000000	      0.00000000	      0.57659612	      5.07161014	     -0.00000000
      0.13554873	     -0.00000000	      5.95163431	     -0.00000000	      0.00000000	     -0.00000000	     -0.00000000	      1.60388289	      4.54181337	     -0.00000000	      0.00000000	     -0.00000000	    573.94489568	      1.63776632	      1.57501887	     -0.00000000	      0.00000000	     -0.00000000	   -617.51158834	      0.00000000	      0.00000000	      0.00000000	      0.00000000	      0.00000000	      0.00000000	      0.57752434	      5.06778828	     -0.00000000
      0.13581810	      0.00000000	      5.94704340	      0.00000000	      0.00000000	      0.00000000	      0.00000000	      1.60660941	      4.53872863	      0.00000000	      0.00000000	      0.00000000	    574.04749181	      1.64084726	      1.57480905	      0.00000000	      0.00000000	      0.00000000	   -617.60414563	      0.00000000	      0.00000000	      0.00000000	      0.00000000	      0.00000000	      0.00000000	      0.57853618	      5.06408842	      0.00000000
      0.13610744	      0.00000000	      5.94218986	     -0.00000000	     -0.00000000	     -0.00000000	     -0.00000000	      1.60957799	      4.53543060	      0.00000000	     -0.00000000	     -0.00000000	    574.17987225	      1.64321259	      1.57293578	      0.00000000	     -0.00000000	     -0.00000000	   -618.24871019	      0.00000000	      0.00000000	      0.00000000	      0.00000000	      0.00000000	      0.00000000	      0.57953762	      5.06000011	     -0.00000000
      0.13639677	      0.00000000	      5.93726843	      0.00000000	     -0.00000000	      0.00000000	     -0.00000000	      1.61251806	      4.53212934	      0.00000000	     -0.00000000	      0.00000000	    574.29314725	      1.64680772	      1.57316620	      0.00000000	     -0.00000000	      0.00000000	   -618.20252986	      0.00000000	      0.00000000	      0.00000000	      0.00000000	      0.00000000	      0.00000000	      0.58065637	      5.05608147	      0.00000000
      0.13665609	     -0.00000000	      5.93292940	     -0.00000000	     -0.00000000	      0.00000000	     -0.00000000	      1.61519054	      4.52918390	     -0.00000000	     -0.00000000	     -0.00000000	    574.41543065	      1.64913928	      1.57181962	     -0.00000000	     -0.00000000	      0.00000000	   -618.67473831	      0.00000000	      0.00000000	      0.00000000	      0.00000000	      0.00000000	      0.00000000	      0.58157840	      5.05246056	     -0.00000000
      0.13697023	      0.00000000	      5.92769303	     -0.00000000	     -0.00000000	     -0.00000000	      0.00000000	      1.61844190	      4.52562347	      0.00000000	     -0.00000000	     -0.00000000	    574.56971685	      1.65189136	      1.57004345	      0.00000000	     -0.00000000	     -0.00000000	   -619.29694260	      0.00000000	      0.00000000	      0.00000000	      0.00000000	      0.00000000	      0.00000000	      0.58269159	      5.04807401	     -0.00000000
      0.13728438	      0.00000000	      5.92238063	     -0.00000000	     -0.00000000	     -0.00000000	     -0.00000000	      1.62166117	      4.52206040	     -0.00000000	     -0.00000000	     -0.00000000	    574.70241764	      1.65601471	      1.57060980	     -0.00000000	     -0.00000000	     -0.00000000	   -619.15022113	      0.00000000	      0.00000000	      0.00000000	      0.00000000	      0.00000000	      0.00000000	      0.58393551	      5.04387637	     -0.00000000
      0.13746730	      0.00000000	      5.91932928	      0.00000000	      0.00000000	      0.00000000	     -0.00000000	      1.62355824	      4.51999316	     -0.00000000	      0.00000000	      0.00000000	    574.79204625	      1.65789878	      1.57003778	     -0.00000000	      0.00000000	      0.00000000	   -619.36307520	      0.00000000	      0.00000000	      0.00000000	      0.00000000	      0.00000000	      0.00000000	      0.58461322	      5.04136907	     -0.00000000
      0.13775284	     -0.00000000	      5.91463987	     -0.00000000	      0.00000000	     -0.00000000	      0.00000000	      1.62655866	      4.51677803	     -0.00000000	      0.00000000	     -0.00000000	    574.95375823	      1.65990582	      1.56752042	     -0.00000000	      0.00000000	      0.00000000	   -620.23215940	      0.00000000	      0.00000000	      0.00000000	      0.00000000	      0.00000000	      0.00000000	      0.58558652	      5.03733997	     -0.00000000
      0.13803838	      0.00000000	      5.90983070	      0.00000000	     -0.00000000	      0.00000000	      0.00000000	      1.62950453	      4.51355507	      0.00000000	     -0.00000000	      0.00000000	    575.08090626	      1.66387727	      1.56837017	      0.00000000	     -0.00000000	      0.00000000	   -619.99445450	      0.00000000	      0.00000000	      0.00000000	      0.00000000	      0.00000000	      0.00000000	      0.58674489	      5.03357478	      0.00000000
      0.13826808	      0.00000000	      5.90604391	      0.00000000	     -0.00000000	      0.00000000	      0.00000000	      1.63191743	      4.51097425	      0.00000000	     -0.00000000	      0.00000000	    575.20749101	      1.66599249	      1.56718024	      0.00000000	     -0.00000000	      0.00000000	   -620.42186187	      0.00000000	      0.00000000	      0.00000000	      0.00000000	      0.00000000	      0.00000000	      0.58757839	      5.03041059	      0.00000000
      0.13857464	      0.00000000	      5.90103872	      0.00000000	     -0.00000000	      0.00000000	     -0.00000000	      1.63516629	      4.50753894	      0.00000000	     -0.00000000	      0.00000000	    575.39140793	      1.66827736	      1.56464733	      0.00000000	     -0.00000000	      0.00000000	   -621.30559362	      0.00000000	      0.00000000	      0.00000000	      0.00000000	      0.00000000	      0.00000000	      0.58864359	      5.02612484	      0.00000000
      0.13888120	     -0.00000000	      5.89588165	     -0.00000000	      0.00000000	     -0.00000000	     -0.00000000	      1.63834452	      4.50409459	     -0.00000000	      0.00000000	     -0.00000000	    575.53094897	      1.67301229	      1.56631223	     -0.00000000	      0.00000000	      0.00000000	   -620.80943843	      0.00000000	      0.00000000	      0.00000000	      0.00000000	      0.00000000	      0.00000000	      0.58993896	      5.02216666	     -0.00000000
      0.13912641	      0.00000000	      5.89190615	      0.00000000	      0.00000000	      0.00000000	      0.00000000	      1.64096501	      4.50135688	      0.00000000	      0.00000000	      0.00000000	    575.68744583	      1.67473303	      1.56407076	      0.00000000	      0.00000000	      0.00000000	   -621.59103333	      0.00000000	      0.00000000	      0.00000000	      0.00000000	      0.00000000	      0.00000000	      0.59078575	      5.01873698	      0.00000000
      0.13937162	      0.00000000	      5.88785833	     -0.00000000	     -0.00000000	      0.00000000	      0.00000000	      1.64355256	      4.49861593	     -0.00000000	     -0.00000000	      0.00000000	    575.82285834	      1.67764708	      1.56386995	      0.00000000	     -0.00000000	      0.00000000	   -621.70224187	      0.00000000	      0.00000000	      0.00000000	      0.00000000	      0.00000000	      0.00000000	      0.59174502	      5.01546779	     -0.00000000
      0.13966002	     -0.00000000	      5.88318012	     -0.00000000	     -0.00000000	     -0.00000000	      0.00000000	      1.64664158	      4.49540323	     -0.00000000	     -0.00000000	     -0.00000000	    576.00740495	      1.68001748	      1.56179838	     -0.00000000	     -0.00000000	     -0.00000000	   -622.43938990	      0.00000000	      0.00000000	      0.00000000	      0.00000000	      0.00000000	      0.00000000	      0.59277787	      5.01149153	     -0.00000000
      0.13994841	      0.00000000	      5.87841378	      0.00000000	      0.00000000	      0.00000000	      0.00000000	      1.64969062	      4.49218769	      0.00000000	      0.00000000	      0.00000000	    576.16613574	      1.68385287	      1.56222842	      0.00000000	      0.00000000	      0.00000000	   -622.35503068	      0.00000000	      0.00000000	      0.00000000	      0.00000000	      0.00000000	      0.00000000	      0.59394893	      5.00771264	      0.00000000
      0.14019630	      0.00000000	      5.87438746	      0.00000000	     -0.00000000	      0.00000000	      0.00000000	      1.65235121	      4.48943263	      0.00000000	     -0.00000000	      0.00000000	    576.32445373	      1.68623936	      1.56101760	      0.00000000	     -0.00000000	      0.00000000	   -622.80463264	      0.00000000	      0.00000000	      0.00000000	      0.00000000	      0.00000000	      0.00000000	      0.59487347	      5.00435100	      0.00000000
      0.14050868	     -0.00000000	      5.86935333	     -0.00000000	      0.00000000	     -0.00000000	     -0.00000000	      1.65572947	      4.48596786	     -0.00000000	      0.00000000	     -0.00000000	    576.53684451	      1.68883398	      1.55876334	     -0.00000000	      0.00000000	     -0.00000000	   -623.61326519	      0.00000000	      0.00000000	      0.00000000	      0.00000000	      0.00000000	      0.00000000	      0.59600327	      5.00006772	     -0.00000000
      0.14082106	     -0.00000000	      5.86418611	     -0.00000000	     -0.00000000	     -0.00000000	      0.00000000	      1.65904490	      4.48249859	     -0.00000000	     -0.00000000	     -0.00000000	    576.70960219	      1.69356632	      1.56016146	     -0.00000000	     -0.00000000	     -0.00000000	   -623.22198798	      0.00000000	      0.00000000	      0.00000000	      0.00000000	      0.00000000	      0.00000000	      0.59733358	      4.99606974	     -0.00000000
      0.14106353	     -0.00000000	      5.86030326	     -0.00000000	     -0.00000000	      0.00000000	     -0.00000000	      1.66168842	      4.47981762	     -0.00000000	     -0.00000000	      0.00000000	    576.88341939	      1.69548590	      1.55821833	      0.00000000	     -0.00000000	      0.00000000	   -623.91699152	      0.00000000	      0.00000000	      0.00000000	      0.00000000	      0.00000000	      0.00000000	      0.59820643	      4.99274311	     -0.00000000
      0.14130599	     -0.00000000	      5.85636350	     -0.00000000	     -0.00000000	     -0.00000000	     -0.00000000	      1.66430604	      4.47713566	     -0.00000000	     -0.00000000	     -0.00000000	    577.04042668	      1.69834601	      1.55787807	     -0.00000000	     -0.00000000	     -0.00000000	   -624.08582714	      0.00000000	      0.00000000	      0.00000000	      0.00000000	      0.00000000	      0.00000000	      0.59916795	      4.98954288	     -0.00000000
      0.14159872	     -0.00000000	      5.85168647	     -0.00000000	     -0.00000000	     -0.00000000	      0.00000000	      1.66751279	      4.47390589	     -0.00000000	     -0.00000000	     -0.00000000	    577.25536325	      1.70077313	      1.55568811	     -0.00000000	     -0.00000000	     -0.00000000	   -624.87733026	      0.00000000	      0.00000000	      0.00000000	      0.00000000	      0.00000000	      0.00000000	      0.60023676	      4.98555099	     -0.00000000
      0.14189145	      0.00000000	      5.84690525	      0.00000000	     -0.00000000	      0.00000000	     -0.00000000	      1.67067027	      4.47067402	      0.00000000	     -0.00000000	      0.00000000	    577.43904684	      1.70487270	      1.55635067	      0.00000000	     -0.00000000	      0.00000000	   -624.73203060	      0.00000000	      0.00000000	      0.00000000	      0.00000000	      0.00000000	      0.00000000	      0.60146241	      4.98178211	      0.00000000
      0.14210878	     -0.00000000	      5.84341502	     -0.00000000	      0.00000000	     -0.00000000	      0.00000000	      1.67304938	      4.46828026	     -0.00000000	      0.00000000	     -0.00000000	    577.59451626	      1.70713837	      1.55549455	     -0.00000000	      0.00000000	     -0.00000000	   -625.06930029	      0.00000000	      0.00000000	      0.00000000	      0.00000000	      0.00000000	      0.00000000	      0.60230249	      4.97888625	     -0.00000000
      0.14242440	      0.00000000	      5.83844557	      0.00000000	      0.00000000	      0.00000000	      0.00000000	      1.67656274	      4.46481207	      0.00000000	      0.00000000	      0.00000000	    577.85236857	      1.70912026	      1.55198806	      0.00000000	      0.00000000	      0.00000000	   -626.30611979	      0.00000000	      0.00000000	      0.00000000	      0.00000000	      0.00000000	      0.00000000	      0.60340485	      4.97451587	      0.00000000
      0.14274001	     -0.00000000	      5.83318965	      0.00000000	     -0.00000000	      0.00000000	      0.00000000	      1.67992990	      4.46133494	      0.00000000	     -0.00000000	      0.00000000	    578.02175682	      1.71544210	      1.55590429	      0.00000000	     -0.00000000	      0.00000000	   -625.10231648	      0.00000000	      0.00000000	      0.00000000	      0.00000000	      0.00000000	      0.00000000	      0.60490951	      4.97071527	      0.00000000
      0.14297342	     -0.00000000	      5.82957632	     -0.00000000	     -0.00000000	      0.00000000	      0.00000000	      1.68257057	      4.45877802	     -0.00000000	     -0.00000000	      0.00000000	    578.23372842	      1.71622945	      1.55211817	      0.00000000	     -0.00000000	      0.00000000	   -626.41305691	      0.00000000	      0.00000000	      0.00000000	      0.00000000	      0.00000000	      0.00000000	      0.60566690	      4.96740320	     -0.00000000
      0.14320682	     -0.00000000	      5.82581515	     -0.00000000	     -0.00000000	      0.00000000	      0.00000000	      1.68513571	      4.45621704	     -0.00000000	     -0.00000000	     -0.00000000	    578.39994840	      1.71925518	      1.55215850	     -0.00000000	     -0.00000000	      0.00000000	   -626.46575582	      0.00000000	      0.00000000	      0.00000000	      0.00000000	      0.00000000	      0.00000000	      0.60663173	      4.96438489	     -0.00000000
      0.14348679	      0.00000000	      5.82139269	      0.00000000	      0.00000000	      0.00000000	      0.00000000	      1.68826577	      4.45315106	      0.00000000	      0.00000000	      0.00000000	    578.62855168	      1.72169587	      1.55015325	      0.00000000	      0.00000000	      0.00000000	   -627.20662225	      0.00000000	      0.00000000	      0.00000000	      0.00000000	      0.00000000	      0.00000000	      0.60768224	      4.96061384	      0.00000000
      0.14376676	      0.00000000	      5.81689012	      0.00000000	     -0.00000000	     -0.00000000	     -0.00000000	      1.69135794	      4.45008524	      0.00000000	     -0.00000000	     -0.00000000	    578.83288261	      1.72541685	      1.55032470	      0.00000000	     -0.00000000	     -0.00000000	   -627.23305810	      0.00000000	      0.00000000	      0.00000000	      0.00000000	      0.00000000	      0.00000000	      0.60885277	      4.95701303	      0.00000000
      0.14403914	     -0.00000000	      5.81258599	     -0.00000000	      0.00000000	     -0.00000000	      0.00000000	      1.69441327	      4.44710755	     -0.00000000	      0.00000000	     -0.00000000	    579.05714114	      1.72803490	      1.54875792	     -0.00000000	      0.00000000	     -0.00000000	   -627.83115289	      0.00000000	      0.00000000	      0.00000000	      0.00000000	      0.00000000	      0.00000000	      0.60990208	      4.95338349	     -0.00000000
      0.14431152	      0.00000000	      5.80823702	     -0.00000000	      0.00000000	      0.00000000	     -0.00000000	      1.69744947	      4.44413118	     -0.00000000	      0.00000000	      0.00000000	    579.26822535	      1.73140802	      1.54846792	     -0.00000000	      0.00000000	      0.00000000	   -628.01088461	      0.00000000	      0.00000000	      0.00000000	      0.00000000	      0.00000000	      0.00000000	      0.61102299	      4.94985547	     -0.00000000
      0.14460710	     -0.00000000	      5.80359068	     -0.00000000	      0.00000000	     -0.00000000	     -0.00000000	      1.70079076	      4.44090574	     -0.00000000	      0.00000000	     -0.00000000	    579.52213350	      1.73412350	      1.54651656	     -0.00000000	      0.00000000	     -0.00000000	   -628.74656115	      0.00000000	      0.00000000	      0.00000000	      0.00000000	      0.00000000	      0.00000000	      0.61215554	      4.94590817	     -0.00000000
      0.14490268	     -0.00000000	      5.79885643	     -0.00000000	     -0.00000000	      0.00000000	     -0.00000000	      1.70408997	      4.43768136	     -0.00000000	     -0.00000000	     -0.00000000	    579.74914804	      1.73822892	      1.54692494	     -0.00000000	     -0.00000000	      0.00000000	   -628.70783941	      0.00000000	      0.00000000	      0.00000000	      0.00000000	      0.00000000	      0.00000000	      0.61341816	      4.94214499	     -0.00000000
      0.14515686	      0.00000000	      5.79485605	     -0.00000000	     -0.00000000	      0.00000000	      0.00000000	      1.70697158	      4.43491209	     -0.00000000	     -0.00000000	     -0.00000000	    579.96840788	      1.74082574	      1.54566275	     -0.00000000	     -0.00000000	      0.00000000	   -629.20713710	      0.00000000	      0.00000000	      0.00000000	      0.00000000	      0.00000000	      0.00000000	      0.61442073	      4.93879081	     -0.00000000
      0.14546916	      0.00000000	      5.78996933	      0.00000000	     -0.00000000	      0.00000000	      0.00000000	      1.71053519	      4.43151225	      0.00000000	     -0.00000000	      0.00000000	    580.24873847	      1.74371640	      1.54357919	      0.00000000	     -0.00000000	      0.00000000	   -629.99802000	      0.00000000	      0.00000000	      0.00000000	      0.00000000	      0.00000000	      0.00000000	      0.61562809	      4.93463420	      0.00000000
      0.14578147	      0.00000000	      5.78496421	      0.00000000	      0.00000000	      0.00000000	      0.00000000	      1.71403993	      4.42811416	      0.00000000	      0.00000000	      0.00000000	    580.49219859	      1.74843728	      1.54460369	      0.00000000	      0.00000000	      0.00000000	   -629.76854703	      0.00000000	      0.00000000	      0.00000000	      0.00000000	      0.00000000	      0.00000000	      0.61700581	      4.93071855	      0.00000000
      0.14601119	      0.00000000	      5.78136976	     -0.00000000	     -0.00000000	     -0.00000000	     -0.00000000	      1.71667177	      4.42561709	     -0.00000000	     -0.00000000	     -0.00000000	    580.70088357	      1.75072707	      1.54332088	     -0.00000000	     -0.00000000	     -0.00000000	   -630.27129734	      0.00000000	      0.00000000	      0.00000000	      0.00000000	      0.00000000	      0.00000000	      0.61791319	      4.92768739	     -0.00000000
      0.14631323	      0.00000000	      5.77667906	     -0.00000000	     -0.00000000	     -0.00000000	     -0.00000000	      1.72015890	      4.42233583	     -0.00000000	     -0.00000000	     -0.00000000	    580.98852720	      1.75332308	      1.54090792	     -0.00000000	     -0.00000000	     -0.00000000	   -631.17317230	      0.00000000	      0.00000000	      0.00000000	      0.00000000	      0.00000000	      0.00000000	      0.61907105	      4.92365110	     -0.00000000
      0.14661526	      0.00000000	      5.77184827	     -0.00000000	      0.00000000	     -0.00000000	     -0.00000000	      1.72357371	      4.41905698	     -0.00000000	      0.00000000	     -0.00000000	    581.23175426	      1.75804113	      1.54210032	     -0.00000000	      0.00000000	     -0.00000000	   -630.89094862	      0.00000000	      0.00000000	      0.00000000	      0.00000000	      0.00000000	      0.00000000	      0.62042541	      4.91989268	     -0.00000000
      0.14685259	      0.00000000	      5.76815597	     -0.00000000	     -0.00000000	      0.00000000	     -0.00000000	      1.72632136	      4.41648187	     -0.00000000	     -0.00000000	      0.00000000	    581.45839020	      1.76032762	      1.54059535	      0.00000000	     -0.00000000	      0.00000000	   -631.47413194	      0.00000000	      0.00000000	      0.00000000	      0.00000000	      0.00000000	      0.00000000	      0.62136217	      4.91675746	     -0.00000000
      0.14714995	     -0.00000000	      5.76353631	     -0.00000000	      0.00000000	      0.00000000	     -0.00000000	      1.72977479	      4.41325687	     -0.00000000	      0.00000000	      0.00000000	    581.74630491	      1.76318370	      1.53867706	     -0.00000000	      0.00000000	      0.00000000	   -632.21740321	      0.00000000	      0.00000000	      0.00000000	      0.00000000	      0.00000000	      0.00000000	      0.62253775	      4.91283040	     -0.00000000
      0.14744732	      0.00000000	      5.75882877	     -0.00000000	     -0.00000000	      0.00000000	     -0.00000000	      1.73318502	      4.41003472	     -0.00000000	     -0.00000000	      0.00000000	    582.00679735	      1.76739509	      1.53905258	     -0.00000000	     -0.00000000	      0.00000000	   -632.20806387	      0.00000000	      0.00000000	      0.00000000	      0.00000000	      0.00000000	      0.00000000	      0.62383959	      4.90908127	     -0.00000000
      0.14770602	     -0.00000000	      5.75480448	     -0.00000000	      0.00000000	     -0.00000000	      0.00000000	      1.73619927	      4.40723211	     -0.00000000	      0.00000000	     -0.00000000	    582.25876261	      1.77010972	      1.53774255	     -0.00000000	      0.00000000	     -0.00000000	   -632.74009135	      0.00000000	      0.00000000	      0.00000000	      0.00000000	      0.00000000	      0.00000000	      0.62488814	      4.90569865	     -0.00000000
      0.14801842	     -0.00000000	      5.74996481	      0.00000000	      0.00000000	      0.00000000	     -0.00000000	      1.73985889	      4.40384890	      0.00000000	      0.00000000	      0.00000000	    582.57181492	      1.77319012	      1.53580321	      0.00000000	      0.00000000	      0.00000000	   -633.50217494	      0.00000000	      0.00000000	      0.00000000	      0.00000000	      0.00000000	      0.00000000	      0.62613936	      4.90159050	      0.00000000
      0.14833082	     -0.00000000	      5.74502138	     -0.00000000	      0.00000000	     -0.00000000	     -0.00000000	      1.74346638	      4.40046968	     -0.00000000	      0.00000000	     -0.00000000	    582.85209137	      1.77785047	      1.53653637	     -0.00000000	      0.00000000	     -0.00000000	   -633.38729505	      0.00000000	      0.00000000	      0.00000000	      0.00000000	      0.00000000	      0.00000000	      0.62753731	      4.89768897	     -0.00000000
      0.14854485	     -0.00000000	      5.74169136	     -0.00000000	      0.00000000	     -0.00000000	     -0.00000000	      1.74597603	      4.39815443	     -0.00000000	      0.00000000	     -0.00000000	    583.06450825	      1.78028429	      1.53573133	     -0.00000000	      0.00000000	     -0.00000000	   -633.73997544	      0.00000000	      0.00000000	      0.00000000	      0.00000000	      0.00000000	      0.00000000	      0.62842793	      4.89491917	     -0.00000000
      0.14886023	     -0.00000000	      5.73689278	     -0.00000000	      0.00000000	     -0.00000000	      0.00000000	      1.74974625	      4.39474070	     -0.00000000	      0.00000000	     -0.00000000	    583.41648623	      1.78239538	      1.53201140	     -0.00000000	      0.00000000	     -0.00000000	   -635.09506804	      0.00000000	      0.00000000	      0.00000000	      0.00000000	      0.00000000	      0.00000000	      0.62960930	      4.89064859	     -0.00000000
      0.14917561	     -0.00000000	      5.73177925	      0.00000000	     -0.00000000	     -0.00000000	      0.00000000	      1.75333856	      4.39133829	      0.00000000	     -0.00000000	     -0.00000000	    583.66350346	      1.78909343	      1.53608535	      0.00000000	     -0.00000000	      0.00000000	   -633.88848767	      0.00000000	      0.00000000	      0.00000000	      0.00000000	      0.00000000	      0.00000000	      0.63120986	      4.88697269	      0.00000000
      0.14941072	     -0.00000000	      5.72825189	     -0.00000000	      0.00000000	     -0.00000000	     -0.00000000	      1.75619205	      4.38879341	     -0.00000000	      0.00000000	     -0.00000000	    583.94647161	      1.79007685	      1.53227540	     -0.00000000	      0.00000000	     -0.00000000	   -635.24291474	      0.00000000	      0.00000000	      0.00000000	      0.00000000	      0.00000000	      0.00000000	      0.63204172	      4.88371536	     -0.00000000
      0.14964582	     -0.00000000	      5.72456903	     -0.00000000	      0.00000000	     -0.00000000	     -0.00000000	      1.75895793	      4.38625465	     -0.00000000	      0.00000000	     -0.00000000	    584.17761635	      1.79332534	      1.53231134	     -0.00000000	      0.00000000	     -0.00000000	   -635.33343342	      0.00000000	      0.00000000	      0.00000000	      0.00000000	      0.00000000	      0.00000000	      0.63308064	      4.88075155	     -0.00000000
      0.14992666	      0.00000000	      5.72025966	      0.00000000	     -0.00000000	      0.00000000	      0.00000000	      1.76232261	      4.38321941	      0.00000000	     -0.00000000	      0.00000000	    584.48646149	      1.79598437	      1.53025796	      0.00000000	     -0.00000000	      0.00000000	   -636.13278658	      0.00000000	      0.00000000	      0.00000000	      0.00000000	      0.00000000	      0.00000000	      0.63421347	      4.87705462	      0.00000000
      0.15020749	     -0.00000000	      5.71586214	     -0.00000000	     -0.00000000	      0.00000000	     -0.00000000	      1.76564174	      4.38018876	     -0.00000000	     -0.00000000	     -0.00000000	    584.76696388	      1.79996023	      1.53042805	     -0.00000000	     -0.00000000	      0.00000000	   -636.20250025	      0.00000000	      0.00000000	      0.00000000	      0.00000000	      0.00000000	      0.00000000	      0.63546807	      4.87352877	     -0.00000000
      0.15048309	      0.00000000	      5.71162387	      0.00000000	      0.00000000	      0.00000000	      0.00000000	      1.76895330	      4.37721184	      0.00000000	      0.00000000	      0.00000000	    585.07102623	      1.80281968	      1.52880318	      0.00000000	      0.00000000	      0.00000000	   -636.86204908	      0.00000000	      0.00000000	      0.00000000	      0.00000000	      0.00000000	      0.00000000	      0.63660759	      4.86993495	      0.00000000
      0.15075868	     -0.00000000	      5.70733234	     -0.00000000	     -0.00000000	      0.00000000	      0.00000000	      1.77223996	      4.37423816	     -0.00000000	     -0.00000000	      0.00000000	    585.35865642	      1.80649178	      1.52854325	      0.00000000	     -0.00000000	      0.00000000	   -637.07430934	      0.00000000	      0.00000000	      0.00000000	      0.00000000	      0.00000000	      0.00000000	      0.63782307	      4.86644679	     -0.00000000
      0.15105365	     -0.00000000	      5.70281118	     -0.00000000	     -0.00000000	      0.00000000	      0.00000000	      1.77581007	      4.37105233	     -0.00000000	     -0.00000000	     -0.00000000	    585.69393865	      1.80945879	      1.52660729	     -0.00000000	     -0.00000000	      0.00000000	   -637.84867738	      0.00000000	      0.00000000	      0.00000000	      0.00000000	      0.00000000	      0.00000000	      0.63903983	      4.86258993	     -0.00000000
      0.15134862	     -0.00000000	      5.69820076	     -0.00000000	     -0.00000000	      0.00000000	     -0.00000000	      1.77933415	      4.36787204	     -0.00000000	     -0.00000000	     -0.00000000	    586.00043535	      1.81375176	      1.52690542	      0.00000000	     -0.00000000	      0.00000000	   -637.89010871	      0.00000000	      0.00000000	      0.00000000	      0.00000000	      0.00000000	      0.00000000	      0.64037915	      4.85890477	     -0.00000000
      0.15161573	      0.00000000	      5.69409896	      0.00000000	      0.00000000	     -0.00000000	      0.00000000	      1.78257820	      4.36498828	      0.00000000	      0.00000000	     -0.00000000	    586.30581193	      1.81664979	      1.52547564	      0.00000000	      0.00000000	      0.00000000	   -638.48841986	      0.00000000	      0.00000000	      0.00000000	      0.00000000	      0.00000000	      0.00000000	      0.64150525	      4.85544045	      0.00000000
      0.15188284	     -0.00000000	      5.68995937	     -0.00000000	      0.00000000	     -0.00000000	      0.00000000	      1.78580624	      4.36210716	     -0.00000000	      0.00000000	     -0.00000000	    586.59996910	      1.82012856	      1.52501595	     -0.00000000	      0.00000000	     -0.00000000	   -638.76922468	      0.00000000	      0.00000000	      0.00000000	      0.00000000	      0.00000000	      0.00000000	      0.64268610	      4.85205134	     -0.00000000
      0.15218404	     -0.00000000	      5.68536128	     -0.00000000	      0.00000000	     -0.00000000	      0.00000000	      1.78949880	      4.35885394	     -0.00000000	      0.00000000	     -0.00000000	    586.95892655	      1.82311527	      1.52288736	     -0.00000000	      0.00000000	      0.00000000	   -639.61741803	      0.00000000	      0.00000000	      0.00000000	      0.00000000	      0.00000000	      0.00000000	      0.64393627	      4.84810930	     -0.00000000
      0.15248525	     -0.00000000	      5.68064977	      0.00000000	     -0.00000000	      0.00000000	      0.00000000	      1.79313002	      4.35560875	      0.00000000	     -0.00000000	      0.00000000	    587.28037967	      1.82775939	      1.52355186	      0.00000000	     -0.00000000	      0.00000000	   -639.54889541	      0.00000000	      0.00000000	      0.00000000	      0.00000000	      0.00000000	      0.00000000	      0.64533867	      4.84438104	      0.00000000
      0.15272606	      0.00000000	      5.67695334	      0.00000000	      0.00000000	      0.00000000	     -0.00000000	      1.79608425	      4.35300942	      0.00000000	      0.00000000	      0.00000000	    587.56437951	      1.83051364	      1.52243968	      0.00000000	      0.00000000	      0.00000000	   -640.03614735	      0.00000000	      0.00000000	      0.00000000	      0.00000000	      0.00000000	      0.00000000	      0.64637584	      4.84127680	      0.00000000
      0.15303640	     -0.00000000	      5.67224478	      0.00000000	      0.00000000	      0.00000000	     -0.00000000	      1.79993557	      4.34965527	      0.00000000	      0.00000000	      0.00000000	    587.95278466	      1.83333372	      1.51974881	      0.00000000	      0.00000000	      0.00000000	   -641.07960754	      0.00000000	      0.00000000	      0.00000000	      0.00000000	      0.00000000	      0.00000000	      0.64764987	      4.83718241	      0.00000000
      0.15334674	      0.00000000	      5.66735079	      0.00000000	     -0.00000000	     -0.00000000	     -0.00000000	      1.80367985	      4.34631567	      0.00000000	     -0.00000000	     -0.00000000	    588.27776097	      1.83881984	      1.52155801	      0.00000000	     -0.00000000	     -0.00000000	   -640.64501037	      0.00000000	      0.00000000	      0.00000000	      0.00000000	      0.00000000	      0.00000000	      0.64916660	      4.83343117	      0.00000000
      0.15358948	      0.00000000	      5.66367028	      0.00000000	      0.00000000	      0.00000000	     -0.00000000	      1.80670968	      4.34369155	      0.00000000	      0.00000000	      0.00000000	    588.58705346	      1.84106509	      1.51948663	      0.00000000	      0.00000000	      0.00000000	   -641.45337224	      0.00000000	      0.00000000	      0.00000000	      0.00000000	      0.00000000	      0.00000000	      0.65017159	      4.83023339	      0.00000000
      0.15383222	      0.00000000	      5.65991948	      0.00000000	      0.00000000	      0.00000000	      0.00000000	      1.80970126	      4.34107310	      0.00000000	      0.00000000	      0.00000000	    588.87295890	      1.84432948	      1.51912943	      0.00000000	      0.00000000	      0.00000000	   -641.69919806	      0.00000000	      0.00000000	      0.00000000	      0.00000000	      0.00000000	      0.00000000	      0.65127003	      4.82716656	      0.00000000
      0.15412411	      0.00000000	      5.65548762	     -0.00000000	      0.00000000	     -0.00000000	      0.00000000	      1.81335763	      4.33791731	     -0.00000000	      0.00000000	     -0.00000000	    589.24768383	      1.84718920	      1.51687498	     -0.00000000	      0.00000000	     -0.00000000	   -642.59678007	      0.00000000	      0.00000000	      0.00000000	      0.00000000	      0.00000000	      0.00000000	      0.65249805	      4.82334130	     -0.00000000
      0.15441600	     -0.00000000	      5.65094020	     -0.00000000	      0.00000000	     -0.00000000	      0.00000000	      1.81694926	      4.33477159	     -0.00000000	      0.00000000	     -0.00000000	    589.58333073	      1.85171215	      1.51741855	     -0.00000000	      0.00000000	     -0.00000000	   -642.57590528	      0.00000000	      0.00000000	      0.00000000	      0.00000000	      0.00000000	      0.00000000	      0.65387801	      4.81972950	     -0.00000000
      0.15467148	      0.00000000	      5.64703718	     -0.00000000	     -0.00000000	     -0.00000000	      0.00000000	      1.82015056	      4.33201088	     -0.00000000	     -0.00000000	     -0.00000000	    589.90747137	      1.85461753	      1.51609272	     -0.00000000	     -0.00000000	     -0.00000000	   -643.15177276	      0.00000000	      0.00000000	      0.00000000	      0.00000000	      0.00000000	      0.00000000	      0.65499389	      4.81643229	     -0.00000000
      0.15498057	     -0.00000000	      5.64233593	     -0.00000000	      0.00000000	     -0.00000000	      0.00000000	      1.82404745	      4.32866806	     -0.00000000	      0.00000000	     -0.00000000	    590.31030547	      1.85787737	      1.51403570	     -0.00000000	      0.00000000	     -0.00000000	   -643.99939561	      0.00000000	      0.00000000	      0.00000000	      0.00000000	      0.00000000	      0.00000000	      0.65632418	      4.81240964	     -0.00000000
      0.15528965	     -0.00000000	      5.63752003	     -0.00000000	      0.00000000	     -0.00000000	      0.00000000	      1.82788067	      4.32533609	     -0.00000000	      0.00000000	     -0.00000000	    590.67443505	      1.86278254	      1.51474088	     -0.00000000	      0.00000000	     -0.00000000	   -643.94057366	      0.00000000	      0.00000000	      0.00000000	      0.00000000	      0.00000000	      0.00000000	      0.65780487	      4.80859759	     -0.00000000
      0.15552763	     -0.00000000	      5.63388101	     -0.00000000	     -0.00000000	     -0.00000000	      0.00000000	      1.83088469	      4.32276322	     -0.00000000	     -0.00000000	     -0.00000000	    590.98234881	      1.86561734	      1.51367350	     -0.00000000	     -0.00000000	      0.00000000	   -644.42640924	      0.00000000	      0.00000000	      0.00000000	      0.00000000	      0.00000000	      0.00000000	      0.65886297	      4.80554078	     -0.00000000
      0.15583802	      0.00000000	      5.62919864	     -0.00000000	     -0.00000000	      0.00000000	      0.00000000	      1.83485504	      4.31939975	      0.00000000	     -0.00000000	      0.00000000	    591.41061408	      1.86845292	      1.51080322	      0.00000000	     -0.00000000	      0.00000000	   -645.54814572	      0.00000000	      0.00000000	      0.00000000	      0.00000000	      0.00000000	      0.00000000	      0.66016911	      4.80144228	     -0.00000000
      0.15614840	      0.00000000	      5.62431117	      0.00000000	      0.00000000	      0.00000000	      0.00000000	      1.83870139	      4.31605786	      0.00000000	      0.00000000	      0.00000000	    591.76645646	      1.87419000	      1.51281664	      0.00000000	      0.00000000	      0.00000000	   -645.06561332	      0.00000000	      0.00000000	      0.00000000	      0.00000000	      0.00000000	      0.00000000	      0.66173747	      4.79771526	      0.00000000
      0.15639158	      0.00000000	      5.62064305	     -0.00000000	      0.00000000	      0.00000000	     -0.00000000	      1.84182970	      4.31342098	     -0.00000000	      0.00000000	     -0.00000000	    592.10739041	      1.87645513	      1.51060705	     -0.00000000	      0.00000000	      0.00000000	   -645.93474484	      0.00000000	      0.00000000	      0.00000000	      0.00000000	      0.00000000	      0.00000000	      0.66276974	      4.79450798	     -0.00000000
      0.15663475	     -0.00000000	      5.61689620	     -0.00000000	     -0.00000000	     -0.00000000	     -0.00000000	      1.84491293	      4.31079237	     -0.00000000	     -0.00000000	     -0.00000000	    592.42126015	      1.87983860	      1.51027357	     -0.00000000	     -0.00000000	     -0.00000000	   -646.18807131	      0.00000000	      0.00000000	      0.00000000	      0.00000000	      0.00000000	      0.00000000	      0.66390377	      4.79144344	     -0.00000000
      0.15692563	      0.00000000	      5.61249392	     -0.00000000	     -0.00000000	     -0.00000000	      0.00000000	      1.84866376	      4.30763771	     -0.00000000	     -0.00000000	     -0.00000000	    592.82931393	      1.88279925	      1.50801959	     -0.00000000	     -0.00000000	     -0.00000000	   -647.10301884	      0.00000000	      0.00000000	      0.00000000	      0.00000000	      0.00000000	      0.00000000	      0.66516626	      4.78763711	     -0.00000000
      0.15721650	     -0.00000000	      5.60797703	     -0.00000000	      0.00000000	     -0.00000000	      0.00000000	      1.85234821	      4.30449583	     -0.00000000	      0.00000000	     -0.00000000	    593.19766564	      1.88738182	      1.50848461	     -0.00000000	      0.00000000	     -0.00000000	   -647.12545957	      0.00000000	      0.00000000	      0.00000000	      0.00000000	      0.00000000	      0.00000000	      0.66657608	      4.78403754	     -0.00000000
      0.15747886	     -0.00000000	      5.60398207	      0.00000000	      0.00000000	      0.00000000	      0.00000000	      1.85573370	      4.30165128	      0.00000000	      0.00000000	      0.00000000	    593.56232226	      1.89043234	      1.50705718	      0.00000000	      0.00000000	      0.00000000	   -647.75483229	      0.00000000	      0.00000000	      0.00000000	      0.00000000	      0.00000000	      0.00000000	      0.66775393	      4.78065070	      0.00000000
      0.15774122	      0.00000000	      5.59994936	      0.00000000	     -0.00000000	     -0.00000000	     -0.00000000	      1.85910238	      4.29881050	      0.00000000	     -0.00000000	     -0.00000000	    593.91543437	      1.89402589	      1.50652946	      0.00000000	     -0.00000000	     -0.00000000	   -648.08978498	      0.00000000	      0.00000000	      0.00000000	      0.00000000	      0.00000000	      0.00000000	      0.66898250	      4.77733227	      0.00000000
      0.15804199	     -0.00000000	      5.59539557	     -0.00000000	      0.00000000	      0.00000000	      0.00000000	      1.86302222	      4.29554339	     -0.00000000	      0.00000000	      0.00000000	    594.34976778	      1.89720218	      1.50431129	     -0.00000000	      0.00000000	      0.00000000	   -649.00632410	      0.00000000	      0.00000000	      0.00000000	      0.00000000	      0.00000000	      0.00000000	      0.67031020	      4.77340544	     -0.00000000
      0.15834275	      0.00000000	      5.59072004	      0.00000000	     -0.00000000	      0.00000000	     -0.00000000	      1.86687062	      4.29229108	      0.00000000	     -0.00000000	      0.00000000	    594.74153177	      1.90209050	      1.50495893	      0.00000000	     -0.00000000	      0.00000000	   -648.98217199	      0.00000000	      0.00000000	      0.00000000	      0.00000000	      0.00000000	      0.00000000	      0.67179308	      4.76969627	      0.00000000
      0.15859233	     -0.00000000	      5.58691624	     -0.00000000	     -0.00000000	     -0.00000000	     -0.00000000	      1.87012482	      4.28958095	      0.00000000	     -0.00000000	     -0.00000000	    595.09817036	      1.90510592	      1.50372305	      0.00000000	     -0.00000000	     -0.00000000	   -649.54701491	      0.00000000	      0.00000000	      0.00000000	      0.00000000	      0.00000000	      0.00000000	      0.67293368	      4.76648355	     -0.00000000
      0.15890103	      0.00000000	      5.58224885	      0.00000000	      0.00000000	      0.00000000	     -0.00000000	      1.87418740	      4.28622168	      0.00000000	      0.00000000	     -0.00000000	    595.55722226	      1.90833163	      1.50132305	      0.00000000	      0.00000000	      0.00000000	   -650.53424736	      0.00000000	      0.00000000	      0.00000000	      0.00000000	      0.00000000	      0.00000000	      0.67430302	      4.76244321	      0.00000000
      0.15920974	     -0.00000000	      5.57743106	     -0.00000000	     -0.00000000	     -0.00000000	     -0.00000000	      1.87815862	      4.28288218	     -0.00000000	     -0.00000000	     -0.00000000	    595.96260959	      1.91365958	      1.50244222	      0.00000000	     -0.00000000	     -0.00000000	   -650.36594342	      0.00000000	      0.00000000	      0.00000000	      0.00000000	      0.00000000	      0.00000000	      0.67586197	      4.75866999	     -0.00000000
      0.15941143	      0.00000000	      5.57434885	      0.00000000	      0.00000000	      0.00000000	     -0.00000000	      1.88080511	      4.28069008	      0.00000000	      0.00000000	      0.00000000	    596.25458259	      1.91624296	      1.50164758	      0.00000000	      0.00000000	      0.00000000	   -650.75910557	      0.00000000	      0.00000000	      0.00000000	      0.00000000	      0.00000000	      0.00000000	      0.67680285	      4.75608869	      0.00000000
      0.15972347	     -0.00000000	      5.56970100	     -0.00000000	      0.00000000	     -0.00000000	     -0.00000000	      1.88499487	      4.27727862	     -0.00000000	      0.00000000	     -0.00000000	    596.75627778	      1.91858160	      1.49760512	     -0.00000000	      0.00000000	     -0.00000000	   -652.29463034	      0.00000000	      0.00000000	      0.00000000	      0.00000000	      0.00000000	      0.00000000	      0.67811493	      4.75188080	     -0.00000000
      0.16003551	     -0.00000000	      5.56471450	     -0.00000000	     -0.00000000	      0.00000000	      0.00000000	      1.88896098	      4.27391662	      0.00000000	     -0.00000000	      0.00000000	    597.13132304	      1.92561786	      1.50144801	      0.00000000	     -0.00000000	      0.00000000	   -651.23822527	      0.00000000	      0.00000000	      0.00000000	      0.00000000	      0.00000000	      0.00000000	      0.67984568	      4.74827173	     -0.00000000
      0.16027909	      0.00000000	      5.56110767	      0.00000000	      0.00000000	     -0.00000000	     -0.00000000	      1.89226610	      4.27124703	      0.00000000	      0.00000000	     -0.00000000	    597.53733657	      1.92717307	      1.49780197	      0.00000000	      0.00000000	      0.00000000	   -652.60152740	      0.00000000	      0.00000000	      0.00000000	      0.00000000	      0.00000000	      0.00000000	      0.68085137	      4.74494904	      0.00000000
      0.16052266	     -0.00000000	      5.55734115	     -0.00000000	      0.00000000	     -0.00000000	      0.00000000	      1.89546712	      4.26860102	     -0.00000000	      0.00000000	     -0.00000000	    597.88400796	      1.93094189	      1.49786660	     -0.00000000	      0.00000000	     -0.00000000	   -652.74541087	      0.00000000	      0.00000000	      0.00000000	      0.00000000	      0.00000000	      0.00000000	      0.68205468	      4.74190800	     -0.00000000
      0.16080341	     -0.00000000	      5.55309222	     -0.00000000	      0.00000000	     -0.00000000	      0.00000000	      1.89923226	      4.26553466	     -0.00000000	      0.00000000	     -0.00000000	    598.32275365	      1.93401843	      1.49578955	     -0.00000000	      0.00000000	     -0.00000000	   -653.62080148	      0.00000000	      0.00000000	      0.00000000	      0.00000000	      0.00000000	      0.00000000	      0.68333258	      4.73823870	     -0.00000000
      0.16108416	     -0.00000000	      5.54875217	     -0.00000000	      0.00000000	      0.00000000	     -0.00000000	      1.90294374	      4.26248129	     -0.00000000	      0.00000000	     -0.00000000	    598.72938083	      1.93835997	      1.49581976	     -0.00000000	      0.00000000	      0.00000000	   -653.80471077	      0.00000000	      0.00000000	      0.00000000	      0.00000000	      0.00000000	      0.00000000	      0.68472491	      4.73472898	     -0.00000000
      0.16136814	     -0.00000000	      5.54444065	      0.00000000	      0.00000000	     -0.00000000	     -0.00000000	      1.90676498	      4.25937792	     -0.00000000	      0.00000000	     -0.00000000	    599.17489543	      1.94167800	      1.49402456	     -0.00000000	      0.00000000	     -0.00000000	   -654.59329180	      0.00000000	      0.00000000	      0.00000000	      0.00000000	      0.00000000	      0.00000000	      0.68604169	      4.73103939	     -0.00000000
      0.16165212	     -0.00000000	      5.54005862	     -0.00000000	      0.00000000	     -0.00000000	     -0.00000000	      1.91054720	      4.25628447	     -0.00000000	      0.00000000	     -0.00000000	    599.59630314	      1.94597391	      1.49385198	     -0.00000000	      0.00000000	     -0.00000000	   -654.84987255	      0.00000000	      0.00000000	      0.00000000	      0.00000000	      0.00000000	      0.00000000	      0.68744754	      4.72747244	     -0.00000000
      0.16194399	     -0.00000000	      5.53562738	     -0.00000000	     -0.00000000	     -0.00000000	      0.00000000	      1.91449866	      4.25309043	      0.00000000	     -0.00000000	     -0.00000000	    600.06176872	      1.94939665	      1.49198478	      0.00000000	     -0.00000000	     -0.00000000	   -655.67155082	      0.00000000	      0.00000000	      0.00000000	      0.00000000	      0.00000000	      0.00000000	      0.68880834	      4.72367699	      0.00000000
      0.16223587	     -0.00000000	      5.53111539	     -0.00000000	      0.00000000	     -0.00000000	     -0.00000000	      1.91840411	      4.24990833	     -0.00000000	      0.00000000	     -0.00000000	    600.49918225	      1.95393503	      1.49196910	     -0.00000000	      0.00000000	     -0.00000000	   -655.88600989	      0.00000000	      0.00000000	      0.00000000	      0.00000000	      0.00000000	      0.00000000	      0.69027039	      4.72002146	     -0.00000000
      0.16252174	     -0.00000000	      5.52676941	     -0.00000000	     -0.00000000	     -0.00000000	     -0.00000000	      1.92229409	      4.24677654	     -0.00000000	     -0.00000000	     -0.00000000	    600.96032602	      1.95737919	      1.49025133	     -0.00000000	     -0.00000000	     -0.00000000	   -656.65817571	      0.00000000	      0.00000000	      0.00000000	      0.00000000	      0.00000000	      0.00000000	      0.69161758	      4.71631075	     -0.00000000
      0.16280761	      0.00000000	      5.52235865	      0.00000000	     -0.00000000	      0.00000000	      0.00000000	      1.92614887	      4.24365427	      0.00000000	     -0.00000000	     -0.00000000	    601.39947928	      1.96171650	      1.49001115	      0.00000000	     -0.00000000	      0.00000000	   -656.94606946	      0.00000000	      0.00000000	      0.00000000	      0.00000000	      0.00000000	      0.00000000	      0.69304626	      4.71271149	      0.00000000
      0.16310218	      0.00000000	      5.51788430	      0.00000000	     -0.00000000	      0.00000000	      0.00000000	      1.93018484	      4.24042175	      0.00000000	     -0.00000000	      0.00000000	    601.88403199	      1.96522208	      1.48812407	      0.00000000	     -0.00000000	      0.00000000	   -657.78428280	      0.00000000	      0.00000000	      0.00000000	      0.00000000	      0.00000000	      0.00000000	      0.69443713	      4.70887705	      0.00000000
      0.16339674	     -0.00000000	      5.51332612	      0.00000000	      0.00000000	      0.00000000	     -0.00000000	      1.93417217	      4.23720250	      0.00000000	      0.00000000	     -0.00000000	    602.33911469	      1.96987924	      1.48814551	      0.00000000	      0.00000000	      0.00000000	   -657.99652959	      0.00000000	      0.00000000	      0.00000000	      0.00000000	      0.00000000	      0.00000000	      0.69593223	      4.70518670	      0.00000000
      0.16368112	     -0.00000000	      5.50899895	     -0.00000000	      0.00000000	     -0.00000000	     -0.00000000	      1.93808760	      4.23407842	     -0.00000000	      0.00000000	     -0.00000000	    602.81166652	      1.97337353	      1.48646436	     -0.00000000	      0.00000000	     -0.00000000	   -658.76346055	      0.00000000	      0.00000000	      0.00000000	      0.00000000	      0.00000000	      0.00000000	      0.69729103	      4.70149351	     -0.00000000
      0.16396549	      0.00000000	      5.50461091	      0.00000000	      0.00000000	      0.00000000	     -0.00000000	      1.94197018	      4.23096376	      0.00000000	      0.00000000	      0.00000000	    603.26357212	      1.97770214	      1.48616009	      0.00000000	      0.00000000	      0.00000000	   -659.07922683	      0.00000000	      0.00000000	      0.00000000	      0.00000000	      0.00000000	      0.00000000	      0.69872595	      4.69790398	      0.00000000
      0.16426215	     -0.00000000	      5.50010318	      0.00000000	     -0.00000000	      0.00000000	     -0.00000000	      1.94608509	      4.22769837	      0.00000000	     -0.00000000	      0.00000000	    603.76722348	      1.98126495	      1.48422308	      0.00000000	     -0.00000000	      0.00000000	   -659.94373477	      0.00000000	      0.00000000	      0.00000000	      0.00000000	      0.00000000	      0.00000000	      0.70014289	      4.69403505	      0.00000000
      0.16455880	      0.00000000	      5.49550605	     -0.00000000	     -0.00000000	     -0.00000000	      0.00000000	      1.95014679	      4.22444818	     -0.00000000	     -0.00000000	     -0.00000000	    604.23894805	      1.98604897	      1.48430791	     -0.00000000	     -0.00000000	      0.00000000	   -660.14497930	      0.00000000	      0.00000000	      0.00000000	      0.00000000	      0.00000000	      0.00000000	      0.70166993	      4.69031870	     -0.00000000
      0.16484058	      0.00000000	      5.49121372	      0.00000000	     -0.00000000	      0.00000000	     -0.00000000	      1.95407263	      4.22134357	      0.00000000	     -0.00000000	      0.00000000	    604.72103393	      1.98957916	      1.48266840	      0.00000000	     -0.00000000	      0.00000000	   -660.90425496	      0.00000000	      0.00000000	      0.00000000	      0.00000000	      0.00000000	      0.00000000	      0.70303504	      4.68665664	      0.00000000
      0.16512236	      0.00000000	      5.48686509	     -0.00000000	     -0.00000000	      0.00000000	      0.00000000	      1.95796844	      4.21824805	     -0.00000000	     -0.00000000	      0.00000000	    605.18408914	      1.99387662	      1.48229169	     -0.00000000	     -0.00000000	      0.00000000	   -661.24986647	      0.00000000	      0.00000000	      0.00000000	      0.00000000	      0.00000000	      0.00000000	      0.70447020	      4.68308947	     -0.00000000
      0.16542099	      0.00000000	      5.48232547	      0.00000000	     -0.00000000	      0.00000000	      0.00000000	      1.96216266	      4.21495029	      0.00000000	     -0.00000000	      0.00000000	    605.70726539	      1.99748865	      1.48029178	      0.00000000	     -0.00000000	      0.00000000	   -662.14515260	      0.00000000	      0.00000000	      0.00000000	      0.00000000	      0.00000000	      0.00000000	      0.70591247	      4.67918580	      0.00000000
      0.16571962	     -0.00000000	      5.47768959	     -0.00000000	     -0.00000000	     -0.00000000	      0.00000000	      1.96629796	      4.21167006	     -0.00000000	     -0.00000000	     -0.00000000	    606.19546495	      2.00240937	      1.48045654	     -0.00000000	     -0.00000000	     -0.00000000	   -662.33015631	      0.00000000	      0.00000000	      0.00000000	      0.00000000	      0.00000000	      0.00000000	      0.70747225	      4.67544547	     -0.00000000
      0.16599810	      0.00000000	      5.47344209	      0.00000000	     -0.00000000	      0.00000000	      0.00000000	      1.97022416	      4.20859245	      0.00000000	     -0.00000000	      0.00000000	    606.68570255	      2.00596685	      1.47886337	      0.00000000	     -0.00000000	      0.00000000	   -663.07969810	      0.00000000	      0.00000000	      0.00000000	      0.00000000	      0.00000000	      0.00000000	      0.70884022	      4.67182322	      0.00000000
      0.16627659	     -0.00000000	      5.46914319	     -0.00000000	      0.00000000	     -0.00000000	      0.00000000	      1.97412341	      4.20552346	     -0.00000000	      0.00000000	     -0.00000000	    607.15867825	      2.01022090	      1.47841321	     -0.00000000	      0.00000000	     -0.00000000	   -663.45494640	      0.00000000	      0.00000000	      0.00000000	      0.00000000	      0.00000000	      0.00000000	      0.71027186	      4.66828669	     -0.00000000
      0.16657676	      0.00000000	      5.46457807	      0.00000000	      0.00000000	      0.00000000	      0.00000000	      1.97839236	      4.20219762	      0.00000000	      0.00000000	      0.00000000	    607.70109176	      2.01387353	      1.47634563	     -0.00000000	      0.00000000	      0.00000000	   -664.38253598	      0.00000000	      0.00000000	      0.00000000	      0.00000000	      0.00000000	      0.00000000	      0.71173742	      4.66435292	      0.00000000
      0.16687692	     -0.00000000	      5.45990952	     -0.00000000	      0.00000000	     -0.00000000	     -0.00000000	      1.98259624	      4.19889187	     -0.00000000	      0.00000000	     -0.00000000	    608.20527485	      2.01892634	      1.47659186	     -0.00000000	      0.00000000	     -0.00000000	   -664.55070937	      0.00000000	      0.00000000	      0.00000000	      0.00000000	      0.00000000	      0.00000000	      0.71332818	      4.66059376	     -0.00000000
      0.16715209	     -0.00000000	      5.45570705	     -0.00000000	     -0.00000000	     -0.00000000	      0.00000000	      1.98652207	      4.19584148	     -0.00000000	     -0.00000000	     -0.00000000	    608.70348643	      2.02250705	      1.47503979	     -0.00000000	     -0.00000000	     -0.00000000	   -665.29220698	      0.00000000	      0.00000000	      0.00000000	      0.00000000	      0.00000000	      0.00000000	      0.71469841	      4.65701098	     -0.00000000
      0.16742725	      0.00000000	      5.45145741	      0.00000000	     -0.00000000	      0.00000000	      0.00000000	      1.99042363	      4.19279931	      0.00000000	     -0.00000000	      0.00000000	    609.18596222	      2.02672359	      1.47452794	      0.00000000	     -0.00000000	      0.00000000	   -665.69319691	      0.00000000	      0.00000000	      0.00000000	      0.00000000	      0.00000000	      0.00000000	      0.71612685	      4.65350605	      0.00000000
      0.16772822	     -0.00000000	      5.44687730	     -0.00000000	      0.00000000	     -0.00000000	      0.00000000	      1.99475792	      4.18945313	     -0.00000000	      0.00000000	     -0.00000000	    609.74652855	      2.03041054	      1.47240034	     -0.00000000	      0.00000000	     -0.00000000	   -666.65024280	      0.00000000	      0.00000000	      0.00000000	      0.00000000	      0.00000000	      0.00000000	      0.71761265	      4.64955156	     -0.00000000
      0.16802919	      0.00000000	      5.44218785	      0.00000000	     -0.00000000	      0.00000000	      0.00000000	      1.99902175	      4.18612952	      0.00000000	     -0.00000000	      0.00000000	    610.26604587	      2.03557208	      1.47270691	      0.00000000	     -0.00000000	      0.00000000	   -666.80819628	      0.00000000	      0.00000000	      0.00000000	      0.00000000	      0.00000000	      0.00000000	      0.71922981	      4.64578078	      0.00000000
      0.16830204	     -0.00000000	      5.43801524	      0.00000000	     -0.00000000	     -0.00000000	      0.00000000	      2.00296156	      4.18309512	      0.00000000	     -0.00000000	     -0.00000000	    610.77408795	      2.03918180	      1.47117874	      0.00000000	     -0.00000000	      0.00000000	   -667.54817263	      0.00000000	      0.00000000	      0.00000000	      0.00000000	      0.00000000	      0.00000000	      0.72060657	      4.64222330	      0.00000000
      0.16857489	      0.00000000	      5.43379803	     -0.00000000	      0.00000000	     -0.00000000	      0.00000000	      2.00687864	      4.18006883	     -0.00000000	      0.00000000	     -0.00000000	    611.26728261	      2.04338978	      1.47062672	     -0.00000000	      0.00000000	     -0.00000000	   -667.96870566	      0.00000000	      0.00000000	      0.00000000	      0.00000000	      0.00000000	      0.00000000	      0.72203812	      4.63873878	     -0.00000000
      0.16887604	     -0.00000000	      5.42921122	     -0.00000000	      0.00000000	     -0.00000000	     -0.00000000	      2.01126981	      4.17670910	     -0.00000000	      0.00000000	     -0.00000000	    611.84479094	      2.04711398	      1.46845951	     -0.00000000	      0.00000000	     -0.00000000	   -668.94822919	      0.00000000	      0.00000000	      0.00000000	      0.00000000	      0.00000000	      0.00000000	      0.72354230	      4.63477258	     -0.00000000
      0.16917718	     -0.00000000	      5.42451169	     -0.00000000	      0.00000000	     -0.00000000	      0.00000000	      2.01558690	      4.17337392	     -0.00000000	      0.00000000	     -0.00000000	    612.37943165	      2.05235287	      1.46878936	     -0.00000000	      0.00000000	     -0.00000000	   -669.10786958	      0.00000000	      0.00000000	      0.00000000	      0.00000000	      0.00000000	      0.00000000	      0.72518096	      4.63099485	     -0.00000000
      0.16944940	      0.00000000	      5.42034352	      0.00000000	     -0.00000000	     -0.00000000	      0.00000000	      2.01956555	      4.17033667	      0.00000000	     -0.00000000	     -0.00000000	    612.90066006	      2.05600651	      1.46726324	      0.00000000	     -0.00000000	      0.00000000	   -669.85510826	      0.00000000	      0.00000000	      0.00000000	      0.00000000	      0.00000000	      0.00000000	      0.72657214	      4.62743965	      0.00000000
      0.16972161	      0.00000000	      5.41613140	      0.00000000	     -0.00000000	     -0.00000000	      0.00000000	      2.02352169	      4.16730783	      0.00000000	     -0.00000000	     -0.00000000	    613.40717692	      2.06024726	      1.46669306	      0.00000000	     -0.00000000	      0.00000000	   -670.28954598	      0.00000000	      0.00000000	      0.00000000	      0.00000000	      0.00000000	      0.00000000	      0.72801703	      4.62395583	      0.00000000
      0.17002270	      0.00000000	      5.41154017	      0.00000000	      0.00000000	      0.00000000	      0.00000000	      2.02796634	      4.16393728	      0.00000000	      0.00000000	     -0.00000000	    614.00095749	      2.06402065	      1.46451127	      0.00000000	      0.00000000	      0.00000000	   -671.28336837	      0.00000000	      0.00000000	      0.00000000	      0.00000000	      0.00000000	      0.00000000	      0.72953992	      4.61998260	      0.00000000
      0.17032379	      0.00000000	      5.40683556	     -0.00000000	      0.00000000	     -0.00000000	     -0.00000000	      2.03233538	      4.16059270	     -0.00000000	      0.00000000	     -0.00000000	    614.55116669	      2.06931256	      1.46482896	     -0.00000000	      0.00000000	     -0.00000000	   -671.45641931	      0.00000000	      0.00000000	      0.00000000	      0.00000000	      0.00000000	      0.00000000	      0.73119728	      4.61619803	     -0.00000000
      0.17059688	     -0.00000000	      5.40264890	     -0.00000000	     -0.00000000	     -0.00000000	      0.00000000	      2.03637604	      4.15753560	     -0.00000000	     -0.00000000	     -0.00000000	    615.08883206	      2.07302633	      1.46328830	     -0.00000000	     -0.00000000	     -0.00000000	   -672.21799696	      0.00000000	      0.00000000	      0.00000000	      0.00000000	      0.00000000	      0.00000000	      0.73261046	      4.61262462	     -0.00000000
      0.17086996	      0.00000000	      5.39841749	     -0.00000000	     -0.00000000	     -0.00000000	      0.00000000	      2.04039338	      4.15448755	     -0.00000000	     -0.00000000	     -0.00000000	    615.61135223	      2.07733555	      1.46271560	      0.00000000	     -0.00000000	     -0.00000000	   -672.66282520	      0.00000000	      0.00000000	      0.00000000	      0.00000000	      0.00000000	      0.00000000	      0.73407800	      4.60912349	     -0.00000000
      0.17117099	     -0.00000000	      5.39382077	     -0.00000000	      0.00000000	     -0.00000000	     -0.00000000	      2.04489177	      4.15110639	     -0.00000000	      0.00000000	     -0.00000000	    616.22126723	      2.08117117	      1.46053931	     -0.00000000	      0.00000000	     -0.00000000	   -673.66463859	      0.00000000	      0.00000000	      0.00000000	      0.00000000	      0.00000000	      0.00000000	      0.73562098	      4.60514464	     -0.00000000
      0.17147201	      0.00000000	      5.38911199	     -0.00000000	     -0.00000000	      0.00000000	      0.00000000	      2.04931459	      4.14775206	     -0.00000000	     -0.00000000	      0.00000000	    616.78775967	      2.08650265	      1.46082086	      0.00000000	     -0.00000000	      0.00000000	   -673.85929906	      0.00000000	      0.00000000	      0.00000000	      0.00000000	      0.00000000	      0.00000000	      0.73729616	      4.60135129	     -0.00000000
      0.17174688	     -0.00000000	      5.38489270	     -0.00000000	     -0.00000000	     -0.00000000	      0.00000000	      2.05343242	      4.14466465	     -0.00000000	     -0.00000000	     -0.00000000	    617.34412747	      2.09028843	      1.45925702	      0.00000000	     -0.00000000	     -0.00000000	   -674.63930080	      0.00000000	      0.00000000	      0.00000000	      0.00000000	      0.00000000	      0.00000000	      0.73873644	      4.59774724	     -0.00000000
      0.17202174	     -0.00000000	      5.38062710	     -0.00000000	      0.00000000	      0.00000000	     -0.00000000	      2.05752552	      4.14158717	     -0.00000000	      0.00000000	     -0.00000000	    617.88459250	      2.09468871	      1.45869068	     -0.00000000	      0.00000000	      0.00000000	   -675.09284447	      0.00000000	      0.00000000	      0.00000000	      0.00000000	      0.00000000	      0.00000000	      0.74023264	      4.59421769	     -0.00000000
      0.17232273	     -0.00000000	      5.37602376	     -0.00000000	     -0.00000000	      0.00000000	     -0.00000000	      2.06207870	      4.13819521	     -0.00000000	     -0.00000000	     -0.00000000	    618.51073900	      2.09859550	      1.45653206	     -0.00000000	     -0.00000000	      0.00000000	   -676.09900888	      0.00000000	      0.00000000	      0.00000000	      0.00000000	      0.00000000	      0.00000000	      0.74179689	      4.59023371	     -0.00000000
      0.17262372	     -0.00000000	      5.37131089	     -0.00000000	      0.00000000	     -0.00000000	     -0.00000000	      2.06655737	      4.13483063	     -0.00000000	      0.00000000	     -0.00000000	    619.09413987	      2.10395999	      1.45676401	     -0.00000000	      0.00000000	     -0.00000000	   -676.32009065	      0.00000000	      0.00000000	      0.00000000	      0.00000000	      0.00000000	      0.00000000	      0.74348975	      4.58643012	     -0.00000000
      0.17290080	     -0.00000000	      5.36705215	     -0.00000000	      0.00000000	     -0.00000000	     -0.00000000	      2.07076076	      4.13170784	     -0.00000000	      0.00000000	     -0.00000000	    619.67061902	      2.10782503	      1.45517344	     -0.00000000	      0.00000000	     -0.00000000	   -677.12057218	      0.00000000	      0.00000000	      0.00000000	      0.00000000	      0.00000000	      0.00000000	      0.74496001	      4.58278947	     -0.00000000
      0.17317788	     -0.00000000	      5.36274515	      0.00000000	     -0.00000000	      0.00000000	     -0.00000000	      2.07493773	      4.12859599	      0.00000000	     -0.00000000	      0.00000000	    620.23027171	      2.11232868	      1.45461813	      0.00000000	     -0.00000000	      0.00000000	   -677.58218550	      0.00000000	      0.00000000	      0.00000000	      0.00000000	      0.00000000	      0.00000000	      0.74648821	      4.57922620	      0.00000000
      0.17347881	      0.00000000	      5.35813497	      0.00000000	     -0.00000000	     -0.00000000	     -0.00000000	      2.07954651	      4.12519349	      0.00000000	     -0.00000000	     -0.00000000	    620.87281177	      2.11631160	      1.45248360	      0.00000000	     -0.00000000	      0.00000000	   -678.59096047	      0.00000000	      0.00000000	      0.00000000	      0.00000000	      0.00000000	      0.00000000	      0.74807445	      4.57523764	      0.00000000
      0.17377975	     -0.00000000	      5.35341843	      0.00000000	      0.00000000	      0.00000000	      0.00000000	      2.08408243	      4.12181865	      0.00000000	      0.00000000	      0.00000000	    621.47358968	      2.12170582	      1.45265885	      0.00000000	      0.00000000	      0.00000000	   -678.84117403	      0.00000000	      0.00000000	      0.00000000	      0.00000000	      0.00000000	      0.00000000	      0.74978500	      4.57142338	      0.00000000
      0.17405921	      0.00000000	      5.34911757	     -0.00000000	      0.00000000	      0.00000000	     -0.00000000	      2.08837594	      4.11865848	     -0.00000000	      0.00000000	     -0.00000000	    622.07109989	      2.12565439	      1.45104038	     -0.00000000	      0.00000000	      0.00000000	   -679.66322076	      0.00000000	      0.00000000	      0.00000000	      0.00000000	      0.00000000	      0.00000000	      0.75128686	      4.56774382	     -0.00000000
      0.17433867	      0.00000000	      5.34476633	     -0.00000000	     -0.00000000	      0.00000000	      0.00000000	      2.09264117	      4.11551037	     -0.00000000	     -0.00000000	      0.00000000	    622.65076957	      2.13026804	      1.45049868	      0.00000000	     -0.00000000	      0.00000000	   -680.13275055	      0.00000000	      0.00000000	      0.00000000	      0.00000000	      0.00000000	      0.00000000	      0.75284886	      4.56414480	     -0.00000000
      0.17463951	      0.00000000	      5.34014974	      0.00000000	      0.00000000	     -0.00000000	      0.00000000	      2.09730610	      4.11209790	      0.00000000	      0.00000000	     -0.00000000	    623.30988344	      2.13432967	      1.44839148	      0.00000000	      0.00000000	     -0.00000000	   -681.14343886	      0.00000000	      0.00000000	      0.00000000	      0.00000000	      0.00000000	      0.00000000	      0.75445747	      4.56015242	      0.00000000
      0.17494035	     -0.00000000	      5.33543033	     -0.00000000	     -0.00000000	      0.00000000	      0.00000000	      2.10190018	      4.10871324	     -0.00000000	     -0.00000000	     -0.00000000	    623.92840274	      2.13975193	      1.44850639	     -0.00000000	     -0.00000000	      0.00000000	   -681.42436379	      0.00000000	      0.00000000	      0.00000000	      0.00000000	      0.00000000	      0.00000000	      0.75618579	      4.55632771	     -0.00000000
      0.17522221	     -0.00000000	      5.33108682	     -0.00000000	     -0.00000000	     -0.00000000	     -0.00000000	      2.10628645	      4.10551526	     -0.00000000	     -0.00000000	     -0.00000000	    624.54761434	      2.14378664	      1.44685985	     -0.00000000	     -0.00000000	     -0.00000000	   -682.26863778	      0.00000000	      0.00000000	      0.00000000	      0.00000000	      0.00000000	      0.00000000	      0.75772018	      4.55260879	     -0.00000000
      0.17550408	      0.00000000	      5.32669073	      0.00000000	      0.00000000	      0.00000000	      0.00000000	      2.11064246	      4.10233056	      0.00000000	      0.00000000	      0.00000000	    625.14791635	      2.14851405	      1.44633328	      0.00000000	      0.00000000	      0.00000000	   -682.74618685	      0.00000000	      0.00000000	      0.00000000	      0.00000000	      0.00000000	      0.00000000	      0.75931700	      4.54897370	      0.00000000
      0.17580477	      0.00000000	      5.32206850	      0.00000000	     -0.00000000	     -0.00000000	     -0.00000000	      2.11536397	      4.09890890	      0.00000000	     -0.00000000	     -0.00000000	    625.82379872	      2.15265576	      1.44425500	      0.00000000	     -0.00000000	     -0.00000000	   -683.75864655	      0.00000000	      0.00000000	      0.00000000	      0.00000000	      0.00000000	      0.00000000	      0.76094825	      4.54497836	      0.00000000
      0.17610547	     -0.00000000	      5.31734721	     -0.00000000	      0.00000000	     -0.00000000	     -0.00000000	      2.12001689	      4.09551507	     -0.00000000	      0.00000000	     -0.00000000	    626.46037007	      2.15810531	      1.44430790	     -0.00000000	      0.00000000	     -0.00000000	   -684.07122671	      0.00000000	      0.00000000	      0.00000000	      0.00000000	      0.00000000	      0.00000000	      0.76269444	      4.54114383	     -0.00000000
      0.17638969	      0.00000000	      5.31296170	      0.00000000	      0.00000000	      0.00000000	      0.00000000	      2.12449749	      4.09227975	      0.00000000	      0.00000000	      0.00000000	    627.10181493	      2.16222785	      1.44263366	      0.00000000	      0.00000000	      0.00000000	   -684.93818103	      0.00000000	      0.00000000	      0.00000000	      0.00000000	      0.00000000	      0.00000000	      0.76426193	      4.53738611	      0.00000000
      0.17667392	      0.00000000	      5.30852142	     -0.00000000	     -0.00000000	     -0.00000000	      0.00000000	      2.12894577	      4.08905902	      0.00000000	     -0.00000000	     -0.00000000	    627.72324726	      2.16707109	      1.44212306	      0.00000000	     -0.00000000	      0.00000000	   -685.42403144	      0.00000000	      0.00000000	      0.00000000	      0.00000000	      0.00000000	      0.00000000	      0.76589416	      4.53371560	     -0.00000000
      0.17697441	      0.00000000	      5.30389447	      0.00000000	     -0.00000000	      0.00000000	      0.00000000	      2.13372436	      4.08562901	      0.00000000	     -0.00000000	      0.00000000	    628.41611602	      2.17129364	      1.44007432	      0.00000000	     -0.00000000	      0.00000000	   -686.43846660	      0.00000000	      0.00000000	      0.00000000	      0.00000000	      0.00000000	      0.00000000	      0.76754825	      4.52971814	      0.00000000
      0.17727490	     -0.00000000	      5.29917229	      0.00000000	      0.00000000	     -0.00000000	      0.00000000	      2.13843675	      4.08222675	     -0.00000000	      0.00000000	     -0.00000000	    629.07102770	      2.17677056	      1.44006492	     -0.00000000	      0.00000000	     -0.00000000	   -686.78321403	      0.00000000	      0.00000000	      0.00000000	      0.00000000	      0.00000000	      0.00000000	      0.76931247	      4.52587458	     -0.00000000
      0.17756139	      0.00000000	      5.29474629	      0.00000000	     -0.00000000	     -0.00000000	      0.00000000	      2.14301255	      4.07895521	      0.00000000	     -0.00000000	     -0.00000000	    629.73513893	      2.18098197	      1.43836372	      0.00000000	     -0.00000000	     -0.00000000	   -687.67315179	      0.00000000	      0.00000000	      0.00000000	      0.00000000	      0.00000000	      0.00000000	      0.77091340	      4.52207936	      0.00000000
      0.17784788	      0.00000000	      5.29026331	      0.00000000	      0.00000000	      0.00000000	     -0.00000000	      2.14755391	      4.07569960	      0.00000000	      0.00000000	      0.00000000	    630.37812000	      2.18594190	      1.43786937	      0.00000000	      0.00000000	      0.00000000	   -688.16776314	      0.00000000	      0.00000000	      0.00000000	      0.00000000	      0.00000000	      0.00000000	      0.77258134	      4.51837471	      0.00000000
      0.17814813	     -0.00000000	      5.28563254	     -0.00000000	      0.00000000	      0.00000000	      0.00000000	      2.15239022	      4.07226207	     -0.00000000	      0.00000000	      0.00000000	    631.08823089	      2.19024572	      1.43585003	     -0.00000000	      0.00000000	      0.00000000	   -689.18465639	      0.00000000	      0.00000000	      0.00000000	      0.00000000	      0.00000000	      0.00000000	      0.77425848	      4.51437589	     -0.00000000
      0.17844837	     -0.00000000	      5.28091041	     -0.00000000	     -0.00000000	      0.00000000	     -0.00000000	      2.15716283	      4.06885213	     -0.00000000	     -0.00000000	      0.00000000	    631.76176994	      2.19575091	      1.43577925	      0.00000000	     -0.00000000	      0.00000000	   -689.56172299	      0.00000000	      0.00000000	      0.00000000	      0.00000000	      0.00000000	      0.00000000	      0.77604102	      4.51052416	     -0.00000000
      0.17873700	     -0.00000000	      5.27644606	      0.00000000	      0.00000000	      0.00000000	      0.00000000	      2.16183406	      4.06554599	      0.00000000	      0.00000000	     -0.00000000	    632.44889139	      2.20005179	      1.43405226	      0.00000000	      0.00000000	      0.00000000	   -690.47479275	      0.00000000	      0.00000000	      0.00000000	      0.00000000	      0.00000000	      0.00000000	      0.77767550	      4.50669334	      0.00000000
      0.17902562	      0.00000000	      5.27192263	     -0.00000000	      0.00000000	     -0.00000000	      0.00000000	      2.16646875	      4.06225718	     -0.00000000	      0.00000000	     -0.00000000	    633.11377338	      2.20512813	      1.43357371	     -0.00000000	      0.00000000	     -0.00000000	   -690.97883411	      0.00000000	      0.00000000	      0.00000000	      0.00000000	      0.00000000	      0.00000000	      0.77937918	      4.50295633	     -0.00000000
      0.17932559	     -0.00000000	      5.26728882	     -0.00000000	      0.00000000	     -0.00000000	      0.00000000	      2.17136375	      4.05881282	     -0.00000000	      0.00000000	     -0.00000000	    633.84143953	      2.20951349	      1.43158295	     -0.00000000	      0.00000000	     -0.00000000	   -691.99893836	      0.00000000	      0.00000000	      0.00000000	      0.00000000	      0.00000000	      0.00000000	      0.78107964	      4.49895675	     -0.00000000
      0.17962556	      0.00000000	      5.26256742	     -0.00000000	     -0.00000000	      0.00000000	     -0.00000000	      2.17619754	      4.05539587	     -0.00000000	     -0.00000000	      0.00000000	    634.53391145	      2.21504887	      1.43145283	      0.00000000	     -0.00000000	      0.00000000	   -692.40814055	      0.00000000	      0.00000000	      0.00000000	      0.00000000	      0.00000000	      0.00000000	      0.78288094	      4.49509767	     -0.00000000
      0.17991615	      0.00000000	      5.25806749	     -0.00000000	      0.00000000	      0.00000000	      0.00000000	      2.18096389	      4.05205722	     -0.00000000	      0.00000000	      0.00000000	    635.24429786	      2.21943944	      1.42970173	     -0.00000000	      0.00000000	      0.00000000	   -693.34430750	      0.00000000	      0.00000000	      0.00000000	      0.00000000	      0.00000000	      0.00000000	      0.78454892	      4.49123369	     -0.00000000
      0.18020674	     -0.00000000	      5.25350652	      0.00000000	     -0.00000000	      0.00000000	     -0.00000000	      2.18569165	      4.04873734	      0.00000000	     -0.00000000	      0.00000000	    635.93137313	      2.22463070	      1.42923772	      0.00000000	     -0.00000000	      0.00000000	   -693.85870278	      0.00000000	      0.00000000	      0.00000000	      0.00000000	      0.00000000	      0.00000000	      0.78628813	      4.48746657	      0.00000000
      0.18050644	      0.00000000	      5.24887019	      0.00000000	      0.00000000	      0.00000000	      0.00000000	      2.19064672	      4.04528663	      0.00000000	      0.00000000	      0.00000000	    636.67698701	      2.22909793	      1.42727404	      0.00000000	      0.00000000	      0.00000000	   -694.88304880	      0.00000000	      0.00000000	      0.00000000	      0.00000000	      0.00000000	      0.00000000	      0.78801230	      4.48346651	      0.00000000
      0.18080613	      0.00000000	      5.24414988	      0.00000000	      0.00000000	      0.00000000	     -0.00000000	      2.19554303	      4.04186315	      0.00000000	      0.00000000	      0.00000000	    637.38873683	      2.23466651	      1.42708774	      0.00000000	      0.00000000	      0.00000000	   -695.32389194	      0.00000000	      0.00000000	      0.00000000	      0.00000000	      0.00000000	      0.00000000	      0.78983300	      4.47960075	      0.00000000
      0.18109849	     -0.00000000	      5.23961764	     -0.00000000	      0.00000000	     -0.00000000	     -0.00000000	      2.20040367	      4.03849453	     -0.00000000	      0.00000000	     -0.00000000	    638.12255692	      2.23914675	      1.42531478	     -0.00000000	      0.00000000	     -0.00000000	   -696.28291090	      0.00000000	      0.00000000	      0.00000000	      0.00000000	      0.00000000	      0.00000000	      0.79153426	      4.47570655	     -0.00000000
      0.18139086	      0.00000000	      5.23502262	      0.00000000	      0.00000000	      0.00000000	      0.00000000	      2.20522380	      4.03514609	      0.00000000	      0.00000000	      0.00000000	    638.83206709	      2.24445030	      1.42486309	      0.00000000	      0.00000000	      0.00000000	   -696.80887603	      0.00000000	      0.00000000	      0.00000000	      0.00000000	      0.00000000	      0.00000000	      0.79330856	      4.47191194	      0.00000000
      0.18169029	     -0.00000000	      5.23038395	     -0.00000000	     -0.00000000	     -0.00000000	     -0.00000000	      2.21024089	      4.03168925	     -0.00000000	     -0.00000000	     -0.00000000	    639.59612020	      2.24899988	      1.42292433	     -0.00000000	     -0.00000000	     -0.00000000	   -697.83876688	      0.00000000	      0.00000000	      0.00000000	      0.00000000	      0.00000000	      0.00000000	      0.79505699	      4.46791136	     -0.00000000
      0.18198973	      0.00000000	      5.22566469	      0.00000000	      0.00000000	     -0.00000000	     -0.00000000	      2.21520150	      4.02825948	     -0.00000000	      0.00000000	     -0.00000000	    640.32755402	      2.25460585	      1.42268597	     -0.00000000	      0.00000000	      0.00000000	   -698.31049699	      0.00000000	      0.00000000	      0.00000000	      0.00000000	      0.00000000	      0.00000000	      0.79689798	      4.46403937	      0.00000000
      0.18228366	     -0.00000000	      5.22110377	      0.00000000	      0.00000000	      0.00000000	     -0.00000000	      2.22015524	      4.02486371	      0.00000000	      0.00000000	      0.00000000	    641.08490400	      2.25917568	      1.42089399	      0.00000000	      0.00000000	      0.00000000	   -699.29190609	      0.00000000	      0.00000000	      0.00000000	      0.00000000	      0.00000000	      0.00000000	      0.79863221	      4.46011824	      0.00000000
      0.18257758	      0.00000000	      5.21647862	      0.00000000	      0.00000000	      0.00000000	     -0.00000000	      2.22506672	      4.02148949	     -0.00000000	      0.00000000	      0.00000000	    641.81705660	      2.26458783	      1.42045144	     -0.00000000	      0.00000000	      0.00000000	   -699.83095942	      0.00000000	      0.00000000	      0.00000000	      0.00000000	      0.00000000	      0.00000000	      0.80044095	      4.45629899	      0.00000000
      0.18287682	      0.00000000	      5.21183743	     -0.00000000	     -0.00000000	      0.00000000	     -0.00000000	      2.23014839	      4.01802642	      0.00000000	     -0.00000000	      0.00000000	    642.60015159	      2.26922059	      1.41853493	      0.00000000	     -0.00000000	      0.00000000	   -700.86793788	      0.00000000	      0.00000000	      0.00000000	      0.00000000	      0.00000000	      0.00000000	      0.80221438	      4.45229749	     -0.00000000
      0.18317605	     -0.00000000	      5.20711872	     -0.00000000	      0.00000000	     -0.00000000	     -0.00000000	      2.23517565	      4.01459032	     -0.00000000	      0.00000000	     -0.00000000	    643.35175765	      2.27486923	      1.41824930	     -0.00000000	      0.00000000	     -0.00000000	   -701.36964153	      0.00000000	      0.00000000	      0.00000000	      0.00000000	      0.00000000	      0.00000000	      0.80407680	      4.44841943	     -0.00000000
      0.18347133	      0.00000000	      5.20253296	      0.00000000	      0.00000000	      0.00000000	      0.00000000	      2.24022109	      4.01117041	     -0.00000000	      0.00000000	      0.00000000	    644.13269663	      2.27952871	      1.41644163	     -0.00000000	      0.00000000	      0.00000000	   -702.37281356	      0.00000000	      0.00000000	      0.00000000	      0.00000000	      0.00000000	      0.00000000	      0.80584364	      4.44447489	      0.00000000
      0.18376660	      0.00000000	      5.19788191	      0.00000000	     -0.00000000	     -0.00000000	      0.00000000	      2.24522283	      4.00777335	      0.00000000	     -0.00000000	     -0.00000000	    644.88770544	      2.28504504	      1.41600409	      0.00000000	     -0.00000000	     -0.00000000	   -702.92677257	      0.00000000	      0.00000000	      0.00000000	      0.00000000	      0.00000000	      0.00000000	      0.80768610	      4.44063400	      0.00000000
      0.18406187	     -0.00000000	      5.19329096	      0.00000000	     -0.00000000	      0.00000000	     -0.00000000	      2.25029988	      4.00435079	      0.00000000	     -0.00000000	      0.00000000	    645.67712798	      2.28978526	      1.41426781	      0.00000000	     -0.00000000	      0.00000000	   -703.91392324	      0.00000000	      0.00000000	      0.00000000	      0.00000000	      0.00000000	      0.00000000	      0.80946924	      4.43669275	      0.00000000
      0.18435714	      0.00000000	      5.18864168	     -0.00000000	      0.00000000	      0.00000000	      0.00000000	      2.25533953	      4.00094886	     -0.00000000	      0.00000000	     -0.00000000	    646.44383676	      2.29529245	      1.41375341	     -0.00000000	      0.00000000	      0.00000000	   -704.50085729	      0.00000000	      0.00000000	      0.00000000	      0.00000000	      0.00000000	      0.00000000	      0.81132050	      4.43284394	     -0.00000000
      0.18465242	      0.00000000	      5.18404591	      0.00000000	      0.00000000	      0.00000000	     -0.00000000	      2.26044867	      3.99752386	      0.00000000	      0.00000000	     -0.00000000	    647.24190607	      2.30011232	      1.41208596	      0.00000000	      0.00000000	      0.00000000	   -705.47297657	      0.00000000	      0.00000000	      0.00000000	      0.00000000	      0.00000000	      0.00000000	      0.81311994	      4.42890601	      0.00000000
      0.18494769	     -0.00000000	      5.17939856	      0.00000000	      0.00000000	     -0.00000000	     -0.00000000	      2.26552661	      3.99411729	      0.00000000	      0.00000000	     -0.00000000	    648.02039912	      2.30561261	      1.41149780	      0.00000000	      0.00000000	     -0.00000000	   -706.09203292	      0.00000000	      0.00000000	      0.00000000	      0.00000000	      0.00000000	      0.00000000	      0.81498033	      4.42504974	      0.00000000
      0.18524296	     -0.00000000	      5.17479844	     -0.00000000	      0.00000000	     -0.00000000	     -0.00000000	      2.27066841	      3.99069005	     -0.00000000	      0.00000000	     -0.00000000	    648.82731075	      2.31051047	      1.40989564	     -0.00000000	      0.00000000	     -0.00000000	   -707.05044429	      0.00000000	      0.00000000	      0.00000000	      0.00000000	      0.00000000	      0.00000000	      0.81679605	      4.42111512	     -0.00000000
      0.18553824	     -0.00000000	      5.17015319	     -0.00000000	      0.00000000	     -0.00000000	     -0.00000000	      2.27578497	      3.98727913	     -0.00000000	      0.00000000	     -0.00000000	    649.61765939	      2.31600666	      1.40923767	     -0.00000000	      0.00000000	      0.00000000	   -707.70048490	      0.00000000	      0.00000000	      0.00000000	      0.00000000	      0.00000000	      0.00000000	      0.81866594	      4.41725199	     -0.00000000
      0.18583351	     -0.00000000	      5.16554928	     -0.00000000	      0.00000000	     -0.00000000	      0.00000000	      2.28096005	      3.98384988	     -0.00000000	      0.00000000	     -0.00000000	    650.43363765	      2.32098037	      1.40769647	     -0.00000000	      0.00000000	     -0.00000000	   -708.64677793	      0.00000000	      0.00000000	      0.00000000	      0.00000000	      0.00000000	      0.00000000	      0.82049789	      4.41332064	     -0.00000000
      0.18612878	     -0.00000000	      5.16090634	     -0.00000000	     -0.00000000	     -0.00000000	      0.00000000	      2.28611557	      3.98043496	     -0.00000000	     -0.00000000	     -0.00000000	    651.23590526	      2.32647571	      1.40697333	     -0.00000000	     -0.00000000	     -0.00000000	   -709.32644928	      0.00000000	      0.00000000	      0.00000000	      0.00000000	      0.00000000	      0.00000000	      0.82237768	      4.40945132	     -0.00000000
      0.18642406	     -0.00000000	      5.15629930	     -0.00000000	      0.00000000	     -0.00000000	     -0.00000000	      2.29132461	      3.97700397	     -0.00000000	      0.00000000	     -0.00000000	    652.06119964	      2.33152281	      1.40548820	     -0.00000000	      0.00000000	     -0.00000000	   -710.26241173	      0.00000000	      0.00000000	      0.00000000	      0.00000000	      0.00000000	      0.00000000	      0.82422578	      4.40552324	     -0.00000000
      0.18671933	     -0.00000000	      5.15165890	     -0.00000000	     -0.00000000	      0.00000000	      0.00000000	      2.29651942	      3.97358544	     -0.00000000	     -0.00000000	      0.00000000	    652.87544692	      2.33702088	      1.40470500	     -0.00000000	     -0.00000000	      0.00000000	   -710.97021435	      0.00000000	      0.00000000	      0.00000000	      0.00000000	      0.00000000	      0.00000000	      0.82611593	      4.40164851	     -0.00000000
      0.18701460	     -0.00000000	      5.14704947	     -0.00000000	     -0.00000000	     -0.00000000	     -0.00000000	      2.30176314	      3.97015299	     -0.00000000	     -0.00000000	     -0.00000000	    653.71032858	      2.34213871	      1.40327067	     -0.00000000	     -0.00000000	     -0.00000000	   -711.89776593	      0.00000000	      0.00000000	      0.00000000	      0.00000000	      0.00000000	      0.00000000	      0.82798011	      4.39772371	     -0.00000000
      0.18730988	     -0.00000000	      5.14241191	     -0.00000000	     -0.00000000	     -0.00000000	     -0.00000000	      2.30699757	      3.96673132	     -0.00000000	     -0.00000000	     -0.00000000	    654.53661881	      2.34764328	      1.40243278	      0.00000000	     -0.00000000	      0.00000000	   -712.63212011	      0.00000000	      0.00000000	      0.00000000	      0.00000000	      0.00000000	      0.00000000	      0.82988108	      4.39384442	     -0.00000000
      0.18760515	      0.00000000	      5.13780094	     -0.00000000	     -0.00000000	     -0.00000000	     -0.00000000	      2.31227676	      3.96329774	     -0.00000000	     -0.00000000	     -0.00000000	    655.38137733	      2.35282908	      1.40104381	      0.00000000	     -0.00000000	     -0.00000000	   -713.55325106	      0.00000000	      0.00000000	      0.00000000	      0.00000000	      0.00000000	      0.00000000	      0.83176124	      4.38992295	     -0.00000000
      0.18790042	      0.00000000	      5.13316661	     -0.00000000	      0.00000000	     -0.00000000	     -0.00000000	      2.31755115	      3.95987344	     -0.00000000	      0.00000000	     -0.00000000	    656.21978134	      2.35834401	      1.40015670	     -0.00000000	      0.00000000	      0.00000000	   -714.31255702	      0.00000000	      0.00000000	      0.00000000	      0.00000000	      0.00000000	      0.00000000	      0.83367352	      4.38604002	     -0.00000000
      0.18819570	     -0.00000000	      5.12855501	     -0.00000000	     -0.00000000	     -0.00000000	     -0.00000000	      2.32286661	      3.95643911	     -0.00000000	     -0.00000000	     -0.00000000	    657.07472172	      2.36359504	      1.39880764	      0.00000000	     -0.00000000	      0.00000000	   -715.22927342	      0.00000000	      0.00000000	      0.00000000	      0.00000000	      0.00000000	      0.00000000	      0.83556960	      4.38212201	     -0.00000000
      0.18849097	     -0.00000000	      5.12392437	     -0.00000000	      0.00000000	      0.00000000	     -0.00000000	      2.32818136	      3.95301277	     -0.00000000	      0.00000000	     -0.00000000	    657.92532244	      2.36912420	      1.39787672	     -0.00000000	      0.00000000	      0.00000000	   -716.01196339	      0.00000000	      0.00000000	      0.00000000	      0.00000000	      0.00000000	      0.00000000	      0.83749368	      4.37823645	     -0.00000000
      0.18878624	      0.00000000	      5.11931317	      0.00000000	      0.00000000	      0.00000000	     -0.00000000	      2.33353392	      3.94957815	      0.00000000	      0.00000000	      0.00000000	    658.79076248	      2.37443783	      1.39656225	      0.00000000	      0.00000000	      0.00000000	   -716.92624025	      0.00000000	      0.00000000	      0.00000000	      0.00000000	      0.00000000	      0.00000000	      0.83940561	      4.37432211	      0.00000000
      0.18908151	     -0.00000000	      5.11468680	      0.00000000	     -0.00000000	      0.00000000	      0.00000000	      2.33888945	      3.94615041	      0.00000000	     -0.00000000	     -0.00000000	    659.65365872	      2.37998500	      1.39559273	      0.00000000	     -0.00000000	      0.00000000	   -717.73082200	      0.00000000	      0.00000000	      0.00000000	      0.00000000	      0.00000000	      0.00000000	      0.84134198	      4.37043496	      0.00000000
      0.18937679	      0.00000000	      5.11007709	     -0.00000000	      0.00000000	      0.00000000	     -0.00000000	      2.34427998	      3.94271601	     -0.00000000	      0.00000000	     -0.00000000	    660.52992668	      2.38535879	      1.39430781	     -0.00000000	      0.00000000	      0.00000000	   -718.64456502	      0.00000000	      0.00000000	      0.00000000	      0.00000000	      0.00000000	      0.00000000	      0.84326976	      4.36652461	     -0.00000000
      0.18967206	     -0.00000000	      5.10545568	     -0.00000000	     -0.00000000	     -0.00000000	      0.00000000	      2.34967674	      3.93928758	     -0.00000000	     -0.00000000	     -0.00000000	    661.40523609	      2.39092763	      1.39330461	      0.00000000	     -0.00000000	      0.00000000	   -719.46965542	      0.00000000	      0.00000000	      0.00000000	      0.00000000	      0.00000000	      0.00000000	      0.84521891	      4.36263700	     -0.00000000
      0.18996733	     -0.00000000	      5.10084866	     -0.00000000	     -0.00000000	     -0.00000000	      0.00000000	      2.35510613	      3.93585399	     -0.00000000	     -0.00000000	     -0.00000000	    662.29266858	      2.39635937	      1.39204453	     -0.00000000	     -0.00000000	     -0.00000000	   -720.38467168	      0.00000000	      0.00000000	      0.00000000	      0.00000000	      0.00000000	      0.00000000	      0.84716253	      4.35873107	     -0.00000000
      0.19026261	      0.00000000	      5.09623304	     -0.00000000	     -0.00000000	      0.00000000	     -0.00000000	      2.36054464	      3.93242566	     -0.00000000	     -0.00000000	      0.00000000	    663.18052953	      2.40195334	      1.39101224	     -0.00000000	     -0.00000000	      0.00000000	   -721.22902082	      0.00000000	      0.00000000	      0.00000000	      0.00000000	      0.00000000	      0.00000000	      0.84912493	      4.35484417	     -0.00000000
      0.19055788	     -0.00000000	      5.09162998	     -0.00000000	      0.00000000	     -0.00000000	      0.00000000	      2.36601380	      3.92899354	     -0.00000000	      0.00000000	     -0.00000000	    664.07946942	      2.40744109	      1.38977270	     -0.00000000	      0.00000000	     -0.00000000	   -722.14699735	      0.00000000	      0.00000000	      0.00000000	      0.00000000	      0.00000000	      0.00000000	      0.85108444	      4.35094319	     -0.00000000
      0.19085315	      0.00000000	      5.08702108	     -0.00000000	     -0.00000000	     -0.00000000	      0.00000000	      2.37149461	      3.92556618	     -0.00000000	     -0.00000000	     -0.00000000	    664.98004171	      2.41306345	      1.38871550	      0.00000000	     -0.00000000	     -0.00000000	   -723.00950339	      0.00000000	      0.00000000	      0.00000000	      0.00000000	      0.00000000	      0.00000000	      0.85306057	      4.34705824	     -0.00000000
      0.19114843	      0.00000000	      5.08242336	     -0.00000000	     -0.00000000	      0.00000000	      0.00000000	      2.37700447	      3.92213628	     -0.00000000	     -0.00000000	     -0.00000000	    665.89083600	      2.41860557	      1.38749269	     -0.00000000	     -0.00000000	      0.00000000	   -723.93199372	      0.00000000	      0.00000000	      0.00000000	      0.00000000	      0.00000000	      0.00000000	      0.85503603	      4.34316288	     -0.00000000
      0.19144370	     -0.00000000	      5.07782223	      0.00000000	     -0.00000000	      0.00000000	     -0.00000000	      2.38252818	      3.91871080	      0.00000000	     -0.00000000	     -0.00000000	    666.80430037	      2.42425935	      1.38641434	      0.00000000	     -0.00000000	      0.00000000	   -724.81170908	      0.00000000	      0.00000000	      0.00000000	      0.00000000	      0.00000000	      0.00000000	      0.85702636	      4.33928116	      0.00000000
      0.19173897	     -0.00000000	      5.07323130	      0.00000000	     -0.00000000	      0.00000000	     -0.00000000	      2.38807969	      3.91528395	      0.00000000	     -0.00000000	     -0.00000000	    667.72729778	      2.42985453	      1.38520493	      0.00000000	     -0.00000000	      0.00000000	   -725.74012573	      0.00000000	      0.00000000	      0.00000000	      0.00000000	      0.00000000	      0.00000000	      0.85901788	      4.33539221	      0.00000000
      0.19203425	     -0.00000000	      5.06863911	      0.00000000	     -0.00000000	     -0.00000000	     -0.00000000	      2.39364694	      3.91186134	      0.00000000	     -0.00000000	     -0.00000000	    668.65385416	      2.43554251	      1.38410880	      0.00000000	     -0.00000000	     -0.00000000	   -726.63625653	      0.00000000	      0.00000000	      0.00000000	      0.00000000	      0.00000000	      0.00000000	      0.86102284	      4.33151504	      0.00000000
      0.19232952	      0.00000000	      5.06405646	     -0.00000000	     -0.00000000	      0.00000000	      0.00000000	      2.39924103	      3.90843843	     -0.00000000	     -0.00000000	      0.00000000	    669.58940244	      2.44118972	      1.38290992	     -0.00000000	     -0.00000000	      0.00000000	   -727.57186937	      0.00000000	      0.00000000	      0.00000000	      0.00000000	      0.00000000	      0.00000000	      0.86303056	      4.32763338	     -0.00000000
      0.19262479	      0.00000000	      5.05947447	     -0.00000000	     -0.00000000	      0.00000000	     -0.00000000	      2.40485252	      3.90501973	     -0.00000000	     -0.00000000	      0.00000000	    670.52926719	      2.44691446	      1.38179899	     -0.00000000	     -0.00000000	      0.00000000	   -728.48376853	      0.00000000	      0.00000000	      0.00000000	      0.00000000	      0.00000000	      0.00000000	      0.86505060	      4.32376213	     -0.00000000
      0.19292007	     -0.00000000	      5.05490164	      0.00000000	     -0.00000000	      0.00000000	      0.00000000	      2.41049014	      3.90160173	      0.00000000	     -0.00000000	      0.00000000	    671.47771026	      2.45261297	      1.38060830	      0.00000000	     -0.00000000	      0.00000000	   -729.42770745	      0.00000000	      0.00000000	      0.00000000	      0.00000000	      0.00000000	      0.00000000	      0.86707469	      4.31988873	      0.00000000
      0.19321534	      0.00000000	      5.05033118	      0.00000000	     -0.00000000	      0.00000000	      0.00000000	      2.41614659	      3.89818802	      0.00000000	     -0.00000000	      0.00000000	    672.43111249	      2.45837679	      1.37948518	      0.00000000	     -0.00000000	      0.00000000	   -730.35486389	      0.00000000	      0.00000000	      0.00000000	      0.00000000	      0.00000000	      0.00000000	      0.86911023	      4.31602478	      0.00000000
      0.19351061	      0.00000000	      5.04576973	     -0.00000000	     -0.00000000	      0.00000000	      0.00000000	      2.42182868	      3.89477592	      0.00000000	     -0.00000000	      0.00000000	    673.39278744	      2.46412614	      1.37830075	      0.00000000	     -0.00000000	      0.00000000	   -731.30812509	      0.00000000	      0.00000000	      0.00000000	      0.00000000	      0.00000000	      0.00000000	      0.87115089	      4.31216069	     -0.00000000
      0.19380588	      0.00000000	      5.04121217	      0.00000000	     -0.00000000	      0.00000000	      0.00000000	      2.42753083	      3.89136830	      0.00000000	     -0.00000000	      0.00000000	    674.35996502	      2.46993115	      1.37716775	      0.00000000	     -0.00000000	      0.00000000	   -732.25014992	      0.00000000	      0.00000000	      0.00000000	      0.00000000	      0.00000000	      0.00000000	      0.87320233	      4.30830541	      0.00000000
      0.19410116	      0.00000000	      5.03666365	      0.00000000	      0.00000000	      0.00000000	     -0.00000000	      2.43325832	      3.88796316	      0.00000000	      0.00000000	     -0.00000000	    675.33519934	      2.47573111	      1.37598810	      0.00000000	      0.00000000	      0.00000000	   -733.21360490	      0.00000000	      0.00000000	      0.00000000	      0.00000000	      0.00000000	      0.00000000	      0.87525976	      4.30445172	      0.00000000
      0.19439643	     -0.00000000	      5.03212038	      0.00000000	      0.00000000	     -0.00000000	      0.00000000	      2.43900694	      3.88456274	     -0.00000000	      0.00000000	     -0.00000000	    676.31639487	      2.48157922	      1.37484722	     -0.00000000	      0.00000000	     -0.00000000	   -734.17021687	      0.00000000	      0.00000000	      0.00000000	      0.00000000	      0.00000000	      0.00000000	      0.87732749	      4.30060647	      0.00000000
      0.19469170	     -0.00000000	      5.02758631	     -0.00000000	     -0.00000000	      0.00000000	      0.00000000	      2.44478074	      3.88116559	      0.00000000	     -0.00000000	      0.00000000	    677.30550409	      2.48742976	      1.37367124	      0.00000000	     -0.00000000	      0.00000000	   -735.14462336	      0.00000000	      0.00000000	      0.00000000	      0.00000000	      0.00000000	      0.00000000	      0.87940193	      4.29676429	      0.00000000
      0.19498698	     -0.00000000	      5.02305868	     -0.00000000	      0.00000000	     -0.00000000	     -0.00000000	      2.45057659	      3.87777347	     -0.00000000	      0.00000000	     -0.00000000	    678.30096126	      2.49332270	      1.37252423	     -0.00000000	      0.00000000	     -0.00000000	   -736.11563396	      0.00000000	      0.00000000	      0.00000000	      0.00000000	      0.00000000	      0.00000000	      0.88148632	      4.29293039	     -0.00000000
      0.19528225	      0.00000000	      5.01854052	      0.00000000	     -0.00000000	      0.00000000	     -0.00000000	      2.45639759	      3.87438535	      0.00000000	     -0.00000000	      0.00000000	    679.30424749	      2.49922395	      1.37135113	      0.00000000	     -0.00000000	      0.00000000	   -737.10164879	      0.00000000	      0.00000000	      0.00000000	      0.00000000	      0.00000000	      0.00000000	      0.88357801	      4.28910082	      0.00000000
      0.19557752	      0.00000000	      5.01402986	     -0.00000000	     -0.00000000	      0.00000000	      0.00000000	      2.46224145	      3.87100262	      0.00000000	     -0.00000000	      0.00000000	    680.31420830	      2.50516328	      1.37019953	      0.00000000	     -0.00000000	      0.00000000	   -738.08694803	      0.00000000	      0.00000000	      0.00000000	      0.00000000	      0.00000000	      0.00000000	      0.88567943	      4.28527953	     -0.00000000
      0.19587280	     -0.00000000	      5.00952900	      0.00000000	      0.00000000	      0.00000000	     -0.00000000	      2.46811054	      3.86762454	     -0.00000000	      0.00000000	     -0.00000000	    681.33195955	      2.51111554	      1.36902880	     -0.00000000	      0.00000000	      0.00000000	   -739.08514020	      0.00000000	      0.00000000	      0.00000000	      0.00000000	      0.00000000	      0.00000000	      0.88778862	      4.28146367	     -0.00000000
      0.19616807	     -0.00000000	      5.00503657	     -0.00000000	      0.00000000	     -0.00000000	     -0.00000000	      2.47400318	      3.86425221	     -0.00000000	      0.00000000	     -0.00000000	    682.35666246	      2.51710266	      1.36787394	     -0.00000000	      0.00000000	     -0.00000000	   -740.08468438	      0.00000000	      0.00000000	      0.00000000	      0.00000000	      0.00000000	      0.00000000	      0.88990740	      4.27765618	     -0.00000000
      0.19646334	      0.00000000	      5.00055432	      0.00000000	     -0.00000000	     -0.00000000	      0.00000000	      2.47992119	      3.86088515	      0.00000000	     -0.00000000	     -0.00000000	    683.38915304	      2.52310631	      1.36670528	      0.00000000	     -0.00000000	      0.00000000	   -741.09554861	      0.00000000	      0.00000000	      0.00000000	      0.00000000	      0.00000000	      0.00000000	      0.89203436	      4.27385505	      0.00000000
      0.19675862	     -0.00000000	      4.99608130	      0.00000000	      0.00000000	     -0.00000000	      0.00000000	      2.48586339	      3.85752420	     -0.00000000	      0.00000000	     -0.00000000	    684.42883224	      2.52914252	      1.36554832	     -0.00000000	      0.00000000	      0.00000000	   -742.10934923	      0.00000000	      0.00000000	      0.00000000	      0.00000000	      0.00000000	      0.00000000	      0.89417082	      4.27006248	     -0.00000000
      0.19705389	      0.00000000	      4.99161885	      0.00000000	     -0.00000000	      0.00000000	     -0.00000000	      2.49183115	      3.85416907	      0.00000000	     -0.00000000	      0.00000000	    685.47632405	      2.53519805	      1.36438161	      0.00000000	     -0.00000000	      0.00000000	   -743.13331907	      0.00000000	      0.00000000	      0.00000000	      0.00000000	      0.00000000	      0.00000000	      0.89631580	      4.26627707	      0.00000000
      0.19734916	     -0.00000000	      4.98716635	     -0.00000000	     -0.00000000	     -0.00000000	      0.00000000	      2.49782368	      3.85082043	     -0.00000000	     -0.00000000	     -0.00000000	    686.53120958	      2.54128451	      1.36322354	     -0.00000000	     -0.00000000	      0.00000000	   -744.16143382	      0.00000000	      0.00000000	      0.00000000	      0.00000000	      0.00000000	      0.00000000	      0.89847028	      4.26250044	     -0.00000000
      0.19764444	      0.00000000	      4.98272481	     -0.00000000	     -0.00000000	      0.00000000	     -0.00000000	      2.50384201	      3.84747810	     -0.00000000	     -0.00000000	      0.00000000	    687.59395417	      2.54739246	      1.36205878	     -0.00000000	     -0.00000000	      0.00000000	   -745.19889388	      0.00000000	      0.00000000	      0.00000000	      0.00000000	      0.00000000	      0.00000000	      0.90063355	      4.25873166	     -0.00000000
      0.19793971	      0.00000000	      4.97829385	      0.00000000	      0.00000000	      0.00000000	      0.00000000	      2.50988564	      3.84414260	     -0.00000000	      0.00000000	      0.00000000	    688.66427297	      2.55353026	      1.36090047	     -0.00000000	      0.00000000	      0.00000000	   -746.24141917	      0.00000000	      0.00000000	      0.00000000	      0.00000000	      0.00000000	      0.00000000	      0.90280634	      4.25497193	      0.00000000
      0.19823498	      0.00000000	      4.97387424	      0.00000000	     -0.00000000	      0.00000000	      0.00000000	      2.51595536	      3.84081386	      0.00000000	     -0.00000000	      0.00000000	    689.74251407	      2.55969126	      1.35973774	      0.00000000	     -0.00000000	      0.00000000	   -747.29271626	      0.00000000	      0.00000000	      0.00000000	      0.00000000	      0.00000000	      0.00000000	      0.90498817	      4.25122063	      0.00000000
      0.19853026	     -0.00000000	      4.96946577	     -0.00000000	     -0.00000000	      0.00000000	      0.00000000	      2.52205085	      3.83749231	      0.00000000	     -0.00000000	      0.00000000	    690.82849153	      2.56588141	      1.35857990	      0.00000000	     -0.00000000	      0.00000000	   -748.34978101	      0.00000000	      0.00000000	      0.00000000	      0.00000000	      0.00000000	      0.00000000	      0.90717957	      4.24747867	      0.00000000
      0.19882553	      0.00000000	      4.96506903	      0.00000000	     -0.00000000	      0.00000000	     -0.00000000	      2.52817275	      3.83417792	      0.00000000	     -0.00000000	      0.00000000	    691.92246796	      2.57209611	      1.35741934	      0.00000000	     -0.00000000	      0.00000000	   -749.41523439	      0.00000000	      0.00000000	      0.00000000	      0.00000000	      0.00000000	      0.00000000	      0.90938024	      4.24374565	      0.00000000
      0.19912080	     -0.00000000	      4.96068392	      0.00000000	      0.00000000	      0.00000000	      0.00000000	      2.53432090	      3.83087104	      0.00000000	      0.00000000	      0.00000000	    693.02432982	      2.57833957	      1.35626258	     -0.00000000	      0.00000000	      0.00000000	   -750.48699517	      0.00000000	      0.00000000	      0.00000000	      0.00000000	      0.00000000	      0.00000000	      0.91159055	      4.24002226	      0.00000000
      0.19941607	     -0.00000000	      4.95631093	     -0.00000000	      0.00000000	     -0.00000000	      0.00000000	      2.54049579	      3.82757169	     -0.00000000	      0.00000000	     -0.00000000	    694.13427841	      2.58460866	      1.35510435	     -0.00000000	      0.00000000	     -0.00000000	   -751.56690466	      0.00000000	      0.00000000	      0.00000000	      0.00000000	      0.00000000	      0.00000000	      0.91381032	      4.23630827	     -0.00000000
      0.19971135	     -0.00000000	      4.95195003	     -0.00000000	      0.00000000	     -0.00000000	      0.00000000	      2.54669738	      3.82428017	     -0.00000000	      0.00000000	     -0.00000000	    695.25225286	      2.59090637	      1.35394917	     -0.00000000	      0.00000000	     -0.00000000	   -752.65354227	      0.00000000	      0.00000000	      0.00000000	      0.00000000	      0.00000000	      0.00000000	      0.91603985	      4.23260420	     -0.00000000
      0.20000662	      0.00000000	      4.94760160	     -0.00000000	      0.00000000	     -0.00000000	     -0.00000000	      2.55292608	      3.82099653	     -0.00000000	      0.00000000	     -0.00000000	    696.37841126	      2.59723060	      1.35279345	     -0.00000000	      0.00000000	     -0.00000000	   -753.74819536	      0.00000000	      0.00000000	      0.00000000	      0.00000000	      0.00000000	      0.00000000	      0.91827902	      4.22890995	     -0.00000000
      0.20030189	      0.00000000	      4.94326571	     -0.00000000	      0.00000000	     -0.00000000	     -0.00000000	      2.55918191	      3.81772101	     -0.00000000	      0.00000000	     -0.00000000	    697.51273098	      2.60358346	      1.35164028	     -0.00000000	      0.00000000	     -0.00000000	   -754.84991176	      0.00000000	      0.00000000	      0.00000000	      0.00000000	      0.00000000	      0.00000000	      0.92052805	      4.22522591	     -0.00000000
      0.20059717	      0.00000000	      4.93894265	     -0.00000000	     -0.00000000	     -0.00000000	      0.00000000	      2.56546524	      3.81445370	     -0.00000000	     -0.00000000	     -0.00000000	    698.65534023	      2.60996358	      1.35048723	     -0.00000000	     -0.00000000	      0.00000000	   -755.95958954	      0.00000000	      0.00000000	      0.00000000	      0.00000000	      0.00000000	      0.00000000	      0.92278690	      4.22155207	     -0.00000000
      0.20089244	      0.00000000	      4.93463254	      0.00000000	      0.00000000	      0.00000000	     -0.00000000	      2.57177616	      3.81119481	      0.00000000	      0.00000000	      0.00000000	    699.80624413	      2.61637249	      1.34933641	     -0.00000000	      0.00000000	      0.00000000	   -757.07660519	      0.00000000	      0.00000000	      0.00000000	      0.00000000	      0.00000000	      0.00000000	      0.92505575	      4.21788876	      0.00000000
      0.20118771	      0.00000000	      4.93033564	      0.00000000	     -0.00000000	      0.00000000	     -0.00000000	      2.57811497	      3.80794445	      0.00000000	     -0.00000000	      0.00000000	    700.96555079	      2.62280933	      1.34818620	      0.00000000	     -0.00000000	      0.00000000	   -758.20158661	      0.00000000	      0.00000000	      0.00000000	      0.00000000	      0.00000000	      0.00000000	      0.92733458	      4.21423601	      0.00000000
      0.20148299	      0.00000000	      4.92605209	      0.00000000	      0.00000000	     -0.00000000	      0.00000000	      2.58448181	      3.80470281	     -0.00000000	      0.00000000	     -0.00000000	    702.13328546	      2.62927518	      1.34703802	     -0.00000000	      0.00000000	      0.00000000	   -759.33413854	      0.00000000	      0.00000000	      0.00000000	      0.00000000	      0.00000000	      0.00000000	      0.92962355	      4.21059409	      0.00000000
      0.20177826	      0.00000000	      4.92178215	      0.00000000	      0.00000000	      0.00000000	     -0.00000000	      2.59087696	      3.80147000	     -0.00000000	      0.00000000	     -0.00000000	    703.30954307	      2.63576956	      1.34589080	     -0.00000000	      0.00000000	      0.00000000	   -760.47470331	      0.00000000	      0.00000000	      0.00000000	      0.00000000	      0.00000000	      0.00000000	      0.93192268	      4.20696309	      0.00000000
      0.20207353	     -0.00000000	      4.91752595	     -0.00000000	     -0.00000000	      0.00000000	     -0.00000000	      2.59730060	      3.79824620	      0.00000000	     -0.00000000	      0.00000000	    704.49436351	      2.64229328	      1.34474549	      0.00000000	     -0.00000000	      0.00000000	   -761.62304266	      0.00000000	      0.00000000	      0.00000000	      0.00000000	      0.00000000	      0.00000000	      0.93423208	      4.20334325	      0.00000000
      0.20236881	     -0.00000000	      4.91328376	     -0.00000000	     -0.00000000	     -0.00000000	      0.00000000	      2.60375299	      3.79503155	     -0.00000000	     -0.00000000	     -0.00000000	    705.68783338	      2.64884609	      1.34360141	     -0.00000000	     -0.00000000	      0.00000000	   -762.77947298	      0.00000000	      0.00000000	      0.00000000	      0.00000000	      0.00000000	      0.00000000	      0.93655182	      4.19973468	     -0.00000000
      0.20266408	      0.00000000	      4.90905573	      0.00000000	      0.00000000	      0.00000000	      0.00000000	      2.61023433	      3.79182622	     -0.00000000	      0.00000000	     -0.00000000	    706.89000310	      2.65542860	      1.34245919	     -0.00000000	      0.00000000	      0.00000000	   -763.94386251	      0.00000000	      0.00000000	      0.00000000	      0.00000000	      0.00000000	      0.00000000	      0.93888199	      4.19613760	      0.00000000
      0.20295935	      0.00000000	      4.90484211	      0.00000000	      0.00000000	      0.00000000	      0.00000000	      2.61674488	      3.78863035	     -0.00000000	      0.00000000	      0.00000000	    708.10095408	      2.66204074	      1.34131840	     -0.00000000	      0.00000000	      0.00000000	   -765.11644307	      0.00000000	      0.00000000	      0.00000000	      0.00000000	      0.00000000	      0.00000000	      0.94122265	      4.19255216	      0.00000000
      0.20325463	      0.00000000	      4.90064309	      0.00000000	      0.00000000	      0.00000000	      0.00000000	      2.62328484	      3.78544411	      0.00000000	      0.00000000	      0.00000000	    709.32074414	      2.66868299	      1.34017947	     -0.00000000	      0.00000000	      0.00000000	   -766.29715407	      0.00000000	      0.00000000	      0.00000000	      0.00000000	      0.00000000	      0.00000000	      0.94357392	      4.18897855	      0.00000000
      0.20354990	     -0.00000000	      4.89645889	     -0.00000000	     -0.00000000	     -0.00000000	     -0.00000000	      2.62985447	      3.78226765	     -0.00000000	     -0.00000000	     -0.00000000	    710.54945137	      2.67535540	      1.33904213	     -0.00000000	     -0.00000000	      0.00000000	   -767.48617084	      0.00000000	      0.00000000	      0.00000000	      0.00000000	      0.00000000	      0.00000000	      0.94593585	      4.18541693	     -0.00000000
      0.20384517	      0.00000000	      4.89228972	      0.00000000	     -0.00000000	      0.00000000	      0.00000000	      2.63645399	      3.77910113	      0.00000000	     -0.00000000	      0.00000000	    711.78713846	      2.68205838	      1.33790670	      0.00000000	     -0.00000000	      0.00000000	   -768.68347939	      0.00000000	      0.00000000	      0.00000000	      0.00000000	      0.00000000	      0.00000000	      0.94830856	      4.18186751	      0.00000000
      0.20414044	      0.00000000	      4.88813579	      0.00000000	      0.00000000	      0.00000000	     -0.00000000	      2.64308366	      3.77594472	      0.00000000	      0.00000000	      0.00000000	    713.03388100	      2.68879203	      1.33677301	      0.00000000	      0.00000000	      0.00000000	   -769.88921696	      0.00000000	      0.00000000	      0.00000000	      0.00000000	      0.00000000	      0.00000000	      0.95069211	      4.17833045	      0.00000000
      0.20443572	      0.00000000	      4.88399732	     -0.00000000	      0.00000000	     -0.00000000	     -0.00000000	      2.64974370	      3.77279859	     -0.00000000	      0.00000000	     -0.00000000	    714.28974435	      2.69555671	      1.33564130	     -0.00000000	      0.00000000	     -0.00000000	   -771.10339940	      0.00000000	      0.00000000	      0.00000000	      0.00000000	      0.00000000	      0.00000000	      0.95308659	      4.17480594	     -0.00000000
      0.20473099	     -0.00000000	      4.87987452	     -0.00000000	     -0.00000000	      0.00000000	     -0.00000000	      2.65643436	      3.76966287	      0.00000000	     -0.00000000	      0.00000000	    715.55480169	      2.70235259	      1.33451149	      0.00000000	     -0.00000000	      0.00000000	   -772.32613780	      0.00000000	      0.00000000	      0.00000000	      0.00000000	      0.00000000	      0.00000000	      0.95549210	      4.17129416	      0.00000000
      0.20502626	     -0.00000000	      4.87576758	      0.00000000	     -0.00000000	      0.00000000	     -0.00000000	      2.66315589	      3.76653775	      0.00000000	     -0.00000000	      0.00000000	    716.82911909	      2.70917999	      1.33338375	      0.00000000	     -0.00000000	      0.00000000	   -773.55746582	      0.00000000	      0.00000000	      0.00000000	      0.00000000	      0.00000000	      0.00000000	      0.95790871	      4.16779528	      0.00000000
      0.20532154	      0.00000000	      4.87167672	      0.00000000	     -0.00000000	      0.00000000	     -0.00000000	      2.66990851	      3.76342338	      0.00000000	     -0.00000000	      0.00000000	    718.11276685	      2.71603910	      1.33225809	      0.00000000	     -0.00000000	      0.00000000	   -774.79747619	      0.00000000	      0.00000000	      0.00000000	      0.00000000	      0.00000000	      0.00000000	      0.96033653	      4.16430948	      0.00000000
      0.20561681	      0.00000000	      4.86760212	      0.00000000	     -0.00000000	      0.00000000	     -0.00000000	      2.67669246	      3.76031990	      0.00000000	     -0.00000000	     -0.00000000	    719.40580997	      2.72293022	      1.33113465	      0.00000000	     -0.00000000	      0.00000000	   -776.04621215	      0.00000000	      0.00000000	      0.00000000	      0.00000000	      0.00000000	      0.00000000	      0.96277562	      4.16083692	      0.00000000
      0.20591208	     -0.00000000	      4.86354395	     -0.00000000	     -0.00000000	     -0.00000000	     -0.00000000	      2.68350798	      3.75722747	     -0.00000000	     -0.00000000	     -0.00000000	    720.70831518	      2.72985357	      1.33001347	     -0.00000000	     -0.00000000	     -0.00000000	   -777.30375289	      0.00000000	      0.00000000	      0.00000000	      0.00000000	      0.00000000	      0.00000000	      0.96522608	      4.15737776	     -0.00000000
      0.20620736	     -0.00000000	      4.85950238	     -0.00000000	     -0.00000000	      0.00000000	      0.00000000	      2.69035531	      3.75414622	      0.00000000	     -0.00000000	      0.00000000	    722.02034483	      2.73680941	      1.32889469	      0.00000000	     -0.00000000	      0.00000000	   -778.57014569	      0.00000000	      0.00000000	      0.00000000	      0.00000000	      0.00000000	      0.00000000	      0.96768800	      4.15393215	      0.00000000
      0.20650263	      0.00000000	      4.85547755	      0.00000000	      0.00000000	      0.00000000	      0.00000000	      2.69723466	      3.75107629	     -0.00000000	      0.00000000	     -0.00000000	    723.34196125	      2.74379797	      1.32777836	     -0.00000000	      0.00000000	      0.00000000	   -779.84545901	      0.00000000	      0.00000000	      0.00000000	      0.00000000	      0.00000000	      0.00000000	      0.97016145	      4.15050023	      0.00000000
      0.20679790	     -0.00000000	      4.85146961	     -0.00000000	     -0.00000000	      0.00000000	      0.00000000	      2.70414627	      3.74801780	      0.00000000	     -0.00000000	      0.00000000	    724.67322297	      2.75081952	      1.32666463	      0.00000000	     -0.00000000	      0.00000000	   -781.12974088	      0.00000000	      0.00000000	      0.00000000	      0.00000000	      0.00000000	      0.00000000	      0.97264652	      4.14708212	      0.00000000
      0.20709318	     -0.00000000	      4.84747867	      0.00000000	      0.00000000	     -0.00000000	      0.00000000	      2.71109035	      3.74497086	     -0.00000000	      0.00000000	     -0.00000000	    726.01418728	      2.75787427	      1.32555358	     -0.00000000	      0.00000000	     -0.00000000	   -782.42305102	      0.00000000	      0.00000000	      0.00000000	      0.00000000	      0.00000000	      0.00000000	      0.97514328	      4.14367793	      0.00000000
      0.20738845	      0.00000000	      4.84350480	      0.00000000	      0.00000000	      0.00000000	     -0.00000000	      2.71806713	      3.74193556	      0.00000000	      0.00000000	      0.00000000	    727.36490802	      2.76496248	      1.32444535	      0.00000000	      0.00000000	      0.00000000	   -783.72543599	      0.00000000	      0.00000000	      0.00000000	      0.00000000	      0.00000000	      0.00000000	      0.97765183	      4.14028776	      0.00000000
      0.20768372	      0.00000000	      4.83954809	     -0.00000000	     -0.00000000	      0.00000000	     -0.00000000	      2.72507680	      3.73891200	      0.00000000	     -0.00000000	      0.00000000	    728.72543714	      2.77208435	      1.32334003	      0.00000000	     -0.00000000	      0.00000000	   -785.03694849	      0.00000000	      0.00000000	      0.00000000	      0.00000000	      0.00000000	      0.00000000	      0.98017222	      4.13691168	      0.00000000
      0.20797900	      0.00000000	      4.83560857	      0.00000000	      0.00000000	     -0.00000000	     -0.00000000	      2.73211958	      3.73590023	     -0.00000000	      0.00000000	     -0.00000000	    730.09582341	      2.77924011	      1.32223776	     -0.00000000	      0.00000000	     -0.00000000	   -786.35763261	      0.00000000	      0.00000000	      0.00000000	      0.00000000	      0.00000000	      0.00000000	      0.98270455	      4.13354975	      0.00000000
      0.20827427	     -0.00000000	      4.83168627	     -0.00000000	     -0.00000000	     -0.00000000	     -0.00000000	      2.73919567	      3.73290032	     -0.00000000	     -0.00000000	     -0.00000000	    731.47611345	      2.78642999	      1.32113863	     -0.00000000	     -0.00000000	      0.00000000	   -787.68753536	      0.00000000	      0.00000000	      0.00000000	      0.00000000	      0.00000000	      0.00000000	      0.98524888	      4.13020201	     -0.00000000
      0.20856954	     -0.00000000	      4.82778118	     -0.00000000	      0.00000000	     -0.00000000	      0.00000000	      2.74630526	      3.72991229	     -0.00000000	      0.00000000	     -0.00000000	    732.86635104	      2.79365419	      1.32004277	     -0.00000000	      0.00000000	     -0.00000000	   -789.02669813	      0.00000000	      0.00000000	      0.00000000	      0.00000000	      0.00000000	      0.00000000	      0.98780529	      4.12686847	     -0.00000000
      0.20886481	      0.00000000	      4.82389328	      0.00000000	      0.00000000	      0.00000000	      0.00000000	      2.75344854	      3.72693617	      0.00000000	      0.00000000	     -0.00000000	    734.26657783	      2.80091291	      1.31895027	     -0.00000000	      0.00000000	      0.00000000	   -790.37516353	      0.00000000	      0.00000000	      0.00000000	      0.00000000	      0.00000000	      0.00000000	      0.99037384	      4.12354913	      0.00000000
      0.20916009	     -0.00000000	      4.82002249	     -0.00000000	      0.00000000	     -0.00000000	      0.00000000	      2.76062571	      3.72397196	     -0.00000000	      0.00000000	     -0.00000000	    735.67683307	      2.80820636	      1.31786125	     -0.00000000	      0.00000000	      0.00000000	   -791.73297062	      0.00000000	      0.00000000	      0.00000000	      0.00000000	      0.00000000	      0.00000000	      0.99295461	      4.12024397	     -0.00000000
      0.20945536	     -0.00000000	      4.81616876	     -0.00000000	     -0.00000000	     -0.00000000	      0.00000000	      2.76783694	      3.72101963	      0.00000000	     -0.00000000	     -0.00000000	    737.09715411	      2.81553473	      1.31677580	      0.00000000	     -0.00000000	      0.00000000	   -793.10015866	      0.00000000	      0.00000000	      0.00000000	      0.00000000	      0.00000000	      0.00000000	      0.99554765	      4.11695295	      0.00000000
      0.20975063	     -0.00000000	      4.81233196	     -0.00000000	      0.00000000	     -0.00000000	      0.00000000	      2.77508242	      3.71807915	     -0.00000000	      0.00000000	     -0.00000000	    738.52757638	      2.82289821	      1.31569401	     -0.00000000	      0.00000000	     -0.00000000	   -794.47676486	      0.00000000	      0.00000000	      0.00000000	      0.00000000	      0.00000000	      0.00000000	      0.99815304	      4.11367598	     -0.00000000
      0.21004591	      0.00000000	      4.80851199	      0.00000000	      0.00000000	     -0.00000000	     -0.00000000	      2.78236232	      3.71515048	      0.00000000	      0.00000000	     -0.00000000	    739.96813373	      2.83029697	      1.31461595	      0.00000000	      0.00000000	      0.00000000	   -795.86282632	      0.00000000	      0.00000000	      0.00000000	      0.00000000	      0.00000000	      0.00000000	      1.00077084	      4.11041300	      0.00000000
      0.21034118	     -0.00000000	      4.80470868	     -0.00000000	      0.00000000	     -0.00000000	      0.00000000	      2.78967682	      3.71223354	     -0.00000000	      0.00000000	     -0.00000000	    741.41885863	      2.83773121	      1.31354170	     -0.00000000	      0.00000000	      0.00000000	   -797.25837885	      0.00000000	      0.00000000	      0.00000000	      0.00000000	      0.00000000	      0.00000000	      1.00340111	      4.10716390	     -0.00000000
      0.21063645	     -0.00000000	      4.80092187	     -0.00000000	     -0.00000000	     -0.00000000	     -0.00000000	      2.79702609	      3.70932825	     -0.00000000	     -0.00000000	     -0.00000000	    742.87978238	      2.84520110	      1.31247133	     -0.00000000	     -0.00000000	     -0.00000000	   -798.66345843	      0.00000000	      0.00000000	      0.00000000	      0.00000000	      0.00000000	      0.00000000	      1.00604392	      4.10392856	     -0.00000000
      0.21093173	      0.00000000	      4.79715138	      0.00000000	     -0.00000000	     -0.00000000	      0.00000000	      2.80441030	      3.70643450	      0.00000000	     -0.00000000	     -0.00000000	    744.35093535	      2.85270681	      1.31140488	      0.00000000	     -0.00000000	     -0.00000000	   -800.07810009	      0.00000000	      0.00000000	      0.00000000	      0.00000000	      0.00000000	      0.00000000	      1.00869932	      4.10070684	      0.00000000
      0.21122700	      0.00000000	      4.79339699	      0.00000000	      0.00000000	      0.00000000	      0.00000000	      2.81182962	      3.70355219	      0.00000000	      0.00000000	      0.00000000	    745.83234718	      2.86024851	      1.31034239	     -0.00000000	      0.00000000	      0.00000000	   -801.50233927	      0.00000000	      0.00000000	      0.00000000	      0.00000000	      0.00000000	      0.00000000	      1.01136738	      4.09749858	      0.00000000
      0.21152227	     -0.00000000	      4.78965848	     -0.00000000	      0.00000000	     -0.00000000	     -0.00000000	      2.81928422	      3.70068118	     -0.00000000	      0.00000000	     -0.00000000	    747.32404697	      2.86782637	      1.30928391	     -0.00000000	      0.00000000	      0.00000000	   -802.93621087	      0.00000000	      0.00000000	      0.00000000	      0.00000000	      0.00000000	      0.00000000	      1.01404815	      4.09430361	     -0.00000000
      0.21181755	      0.00000000	      4.78593562	      0.00000000	      0.00000000	     -0.00000000	     -0.00000000	      2.82677427	      3.69782134	      0.00000000	      0.00000000	     -0.00000000	    748.82606354	      2.87544057	      1.30822945	      0.00000000	      0.00000000	      0.00000000	   -804.37975032	      0.00000000	      0.00000000	      0.00000000	      0.00000000	      0.00000000	      0.00000000	      1.01674171	      4.09112176	      0.00000000
      0.21211282	      0.00000000	      4.78222816	      0.00000000	      0.00000000	      0.00000000	     -0.00000000	      2.83429994	      3.69497250	      0.00000000	      0.00000000	      0.00000000	    750.33842551	      2.88309127	      1.30717903	     -0.00000000	      0.00000000	      0.00000000	   -805.83299297	      0.00000000	      0.00000000	      0.00000000	      0.00000000	      0.00000000	      0.00000000	      1.01944810	      4.08795282	      0.00000000
      0.21240809	      0.00000000	      4.77853584	      0.00000000	     -0.00000000	     -0.00000000	     -0.00000000	      2.84186140	      3.69213451	      0.00000000	     -0.00000000	     -0.00000000	    751.86116152	      2.89077863	      1.30613264	      0.00000000	     -0.00000000	     -0.00000000	   -807.29597475	      0.00000000	      0.00000000	      0.00000000	      0.00000000	      0.00000000	      0.00000000	      1.02216739	      4.08479660	      0.00000000
      0.21270337	      0.00000000	      4.77485837	     -0.00000000	     -0.00000000	     -0.00000000	     -0.00000000	      2.84945881	      3.68930720	     -0.00000000	     -0.00000000	     -0.00000000	    753.39430035	      2.89850282	      1.30509030	     -0.00000000	     -0.00000000	      0.00000000	   -808.76873151	      0.00000000	      0.00000000	      0.00000000	      0.00000000	      0.00000000	      0.00000000	      1.02489965	      4.08165287	     -0.00000000
      0.21299864	      0.00000000	      4.77119549	      0.00000000	     -0.00000000	      0.00000000	      0.00000000	      2.85709236	      3.68649037	      0.00000000	     -0.00000000	      0.00000000	    754.93787108	      2.90626402	      1.30405198	      0.00000000	     -0.00000000	      0.00000000	   -810.25130019	      0.00000000	      0.00000000	      0.00000000	      0.00000000	      0.00000000	      0.00000000	      1.02764492	      4.07852140	      0.00000000
      0.21329391	     -0.00000000	      4.76754690	     -0.00000000	     -0.00000000	     -0.00000000	      0.00000000	      2.86476220	      3.68368384	     -0.00000000	     -0.00000000	     -0.00000000	    756.49190315	      2.91406238	      1.30301767	     -0.00000000	     -0.00000000	     -0.00000000	   -811.74371766	      0.00000000	      0.00000000	      0.00000000	      0.00000000	      0.00000000	      0.00000000	      1.03040327	      4.07540198	     -0.00000000
      0.21358918	     -0.00000000	      4.76391230	      0.00000000	     -0.00000000	      0.00000000	     -0.00000000	      2.87246852	      3.68088742	      0.00000000	     -0.00000000	     -0.00000000	    758.05642657	      2.92189808	      1.30198734	      0.00000000	     -0.00000000	      0.00000000	   -813.24602195	      0.00000000	      0.00000000	      0.00000000	      0.00000000	      0.00000000	      0.00000000	      1.03317477	      4.07229435	      0.00000000
      0.21388446	      0.00000000	      4.76029140	      0.00000000	      0.00000000	      0.00000000	      0.00000000	      2.88021149	      3.67810089	      0.00000000	      0.00000000	      0.00000000	    759.63147184	      2.92977130	      1.30096095	     -0.00000000	      0.00000000	      0.00000000	   -814.75825115	      0.00000000	      0.00000000	      0.00000000	      0.00000000	      0.00000000	      0.00000000	      1.03595947	      4.06919827	      0.00000000
      0.21417973	     -0.00000000	      4.75668388	      0.00000000	     -0.00000000	     -0.00000000	      0.00000000	      2.88799129	      3.67532407	      0.00000000	     -0.00000000	     -0.00000000	    761.21707023	      2.93768219	      1.29993847	      0.00000000	     -0.00000000	     -0.00000000	   -816.28044461	      0.00000000	      0.00000000	      0.00000000	      0.00000000	      0.00000000	      0.00000000	      1.03875744	      4.06611349	      0.00000000
      0.21447500	     -0.00000000	      4.75308945	      0.00000000	      0.00000000	     -0.00000000	      0.00000000	      2.89580810	      3.67255672	      0.00000000	      0.00000000	     -0.00000000	    762.81325367	      2.94563095	      1.29891985	     -0.00000000	      0.00000000	     -0.00000000	   -817.81264189	      0.00000000	      0.00000000	      0.00000000	      0.00000000	      0.00000000	      0.00000000	      1.04156874	      4.06303977	      0.00000000
      0.21477028	      0.00000000	      4.74950778	      0.00000000	     -0.00000000	      0.00000000	      0.00000000	      2.90366210	      3.66979864	      0.00000000	     -0.00000000	      0.00000000	    764.42005495	      2.95361774	      1.29790504	      0.00000000	     -0.00000000	      0.00000000	   -819.35488376	      0.00000000	      0.00000000	      0.00000000	      0.00000000	      0.00000000	      0.00000000	      1.04439345	      4.05997683	      0.00000000
      0.21506555	      0.00000000	      4.74593856	     -0.00000000	     -0.00000000	     -0.00000000	     -0.00000000	      2.91155347	      3.66704962	      0.00000000	     -0.00000000	     -0.00000000	    766.03750767	      2.96164275	      1.29689399	      0.00000000	     -0.00000000	     -0.00000000	   -820.90721144	      0.00000000	      0.00000000	      0.00000000	      0.00000000	      0.00000000	      0.00000000	      1.04723161	      4.05692443	      0.00000000
      0.21536082	      0.00000000	      4.74238147	      0.00000000	     -0.00000000	      0.00000000	     -0.00000000	      2.91948241	      3.66430942	      0.00000000	     -0.00000000	      0.00000000	    767.66564635	      2.96970615	      1.29588663	      0.00000000	     -0.00000000	      0.00000000	   -822.46966718	      0.00000000	      0.00000000	      0.00000000	      0.00000000	      0.00000000	      0.00000000	      1.05008330	      4.05388231	      0.00000000
      0.21565610	      0.00000000	      4.73883622	     -0.00000000	     -0.00000000	     -0.00000000	      0.00000000	      2.92744909	      3.66157783	      0.00000000	     -0.00000000	     -0.00000000	    769.30450649	      2.97780813	      1.29488291	      0.00000000	     -0.00000000	     -0.00000000	   -824.04229424	      0.00000000	      0.00000000	      0.00000000	      0.00000000	      0.00000000	      0.00000000	      1.05294859	      4.05085019	      0.00000000
      0.21595137	      0.00000000	      4.73530246	     -0.00000000	     -0.00000000	      0.00000000	      0.00000000	      2.93545372	      3.65885463	     -0.00000000	     -0.00000000	     -0.00000000	    770.95412520	      2.98594888	      1.29388276	      0.00000000	     -0.00000000	      0.00000000	   -825.62513836	      0.00000000	      0.00000000	      0.00000000	      0.00000000	      0.00000000	      0.00000000	      1.05582755	      4.04782783	     -0.00000000
      0.21624664	      0.00000000	      4.73177992	     -0.00000000	     -0.00000000	     -0.00000000	     -0.00000000	      2.94349649	      3.65613959	     -0.00000000	     -0.00000000	     -0.00000000	    772.61454175	      2.99412858	      1.29288608	     -0.00000000	     -0.00000000	     -0.00000000	   -827.21824878	      0.00000000	      0.00000000	      0.00000000	      0.00000000	      0.00000000	      0.00000000	      1.05872024	      4.04481495	     -0.00000000
      0.21654192	      0.00000000	      4.72826827	      0.00000000	      0.00000000	      0.00000000	     -0.00000000	      2.95157761	      3.65343251	     -0.00000000	      0.00000000	      0.00000000	    774.28579694	      3.00234743	      1.29189281	     -0.00000000	      0.00000000	      0.00000000	   -828.82167431	      0.00000000	      0.00000000	      0.00000000	      0.00000000	      0.00000000	      0.00000000	      1.06162673	      4.04181132	     -0.00000000
      0.21683719	     -0.00000000	      4.72476723	      0.00000000	      0.00000000	     -0.00000000	      0.00000000	      2.95969728	      3.65073315	     -0.00000000	      0.00000000	     -0.00000000	    775.96793306	      3.01060564	      1.29090286	     -0.00000000	      0.00000000	     -0.00000000	   -830.43546502	      0.00000000	      0.00000000	      0.00000000	      0.00000000	      0.00000000	      0.00000000	      1.06454711	      4.03881668	     -0.00000000
      0.21713246	     -0.00000000	      4.72127649	      0.00000000	     -0.00000000	     -0.00000000	      0.00000000	      2.96785571	      3.64804132	      0.00000000	     -0.00000000	     -0.00000000	    777.66099356	      3.01890339	      1.28991615	      0.00000000	     -0.00000000	     -0.00000000	   -832.05967106	      0.00000000	      0.00000000	      0.00000000	      0.00000000	      0.00000000	      0.00000000	      1.06748144	      4.03583078	      0.00000000
      0.21742774	     -0.00000000	      4.71779578	     -0.00000000	      0.00000000	      0.00000000	      0.00000000	      2.97605311	      3.64535679	     -0.00000000	      0.00000000	      0.00000000	    779.36502310	      3.02724091	      1.28893260	     -0.00000000	      0.00000000	      0.00000000	   -833.69434380	      0.00000000	      0.00000000	      0.00000000	      0.00000000	      0.00000000	      0.00000000	      1.07042980	      4.03285337	     -0.00000000
      0.21772301	     -0.00000000	      4.71432481	     -0.00000000	      0.00000000	     -0.00000000	     -0.00000000	      2.98428970	      3.64267936	     -0.00000000	      0.00000000	     -0.00000000	    781.08006736	      3.03561841	      1.28795213	     -0.00000000	      0.00000000	      0.00000000	   -835.33953488	      0.00000000	      0.00000000	      0.00000000	      0.00000000	      0.00000000	      0.00000000	      1.07339227	      4.02988423	     -0.00000000
      0.21801828	      0.00000000	      4.71086330	      0.00000000	      0.00000000	      0.00000000	     -0.00000000	      2.99256571	      3.64000883	      0.00000000	      0.00000000	      0.00000000	    782.80617309	      3.04403611	      1.28697466	      0.00000000	      0.00000000	      0.00000000	   -836.99529725	      0.00000000	      0.00000000	      0.00000000	      0.00000000	      0.00000000	      0.00000000	      1.07636893	      4.02692311	      0.00000000
      0.21831355	      0.00000000	      4.70741097	      0.00000000	      0.00000000	      0.00000000	     -0.00000000	      3.00088134	      3.63734500	      0.00000000	      0.00000000	      0.00000000	    784.54338796	      3.05249421	      1.28600012	      0.00000000	      0.00000000	      0.00000000	   -838.66168406	      0.00000000	      0.00000000	      0.00000000	      0.00000000	      0.00000000	      0.00000000	      1.07935985	      4.02396977	      0.00000000
      0.21860883	      0.00000000	      4.70396755	     -0.00000000	      0.00000000	     -0.00000000	      0.00000000	      3.00923683	      3.63468766	     -0.00000000	      0.00000000	     -0.00000000	    786.29176065	      3.06099295	      1.28502844	     -0.00000000	      0.00000000	     -0.00000000	   -840.33874975	      0.00000000	      0.00000000	      0.00000000	      0.00000000	      0.00000000	      0.00000000	      1.08236511	      4.02102400	     -0.00000000
      0.21890410	     -0.00000000	      4.70053277	      0.00000000	     -0.00000000	      0.00000000	      0.00000000	      3.01763240	      3.63203661	      0.00000000	     -0.00000000	      0.00000000	    788.05134073	      3.06953255	      1.28405954	      0.00000000	     -0.00000000	      0.00000000	   -842.02654925	      0.00000000	      0.00000000	      0.00000000	      0.00000000	      0.00000000	      0.00000000	      1.08538480	      4.01808556	      0.00000000
      0.21919937	     -0.00000000	      4.69710637	     -0.00000000	      0.00000000	     -0.00000000	     -0.00000000	      3.02606828	      3.62939168	     -0.00000000	      0.00000000	     -0.00000000	    789.82217871	      3.07811323	      1.28309334	     -0.00000000	      0.00000000	     -0.00000000	   -843.72513841	      0.00000000	      0.00000000	      0.00000000	      0.00000000	      0.00000000	      0.00000000	      1.08841900	      4.01515422	     -0.00000000
      0.21949465	      0.00000000	      4.69368808	      0.00000000	     -0.00000000	     -0.00000000	     -0.00000000	      3.03454471	      3.62675265	      0.00000000	     -0.00000000	     -0.00000000	    791.60432601	      3.08673524	      1.28212978	      0.00000000	     -0.00000000	      0.00000000	   -845.43457385	      0.00000000	      0.00000000	      0.00000000	      0.00000000	      0.00000000	      0.00000000	      1.09146778	      4.01222978	      0.00000000
      0.21978992	     -0.00000000	      4.69027764	      0.00000000	      0.00000000	      0.00000000	      0.00000000	      3.04306191	      3.62411936	      0.00000000	      0.00000000	      0.00000000	    793.39783495	      3.09539879	      1.28116879	      0.00000000	      0.00000000	      0.00000000	   -847.15491297	      0.00000000	      0.00000000	      0.00000000	      0.00000000	      0.00000000	      0.00000000	      1.09453125	      4.00931200	      0.00000000
      0.22008519	     -0.00000000	      4.68687480	     -0.00000000	      0.00000000	     -0.00000000	     -0.00000000	      3.05162014	      3.62149159	     -0.00000000	      0.00000000	     -0.00000000	    795.20275872	      3.10410414	      1.28021030	     -0.00000000	      0.00000000	     -0.00000000	   -848.88621400	      0.00000000	      0.00000000	      0.00000000	      0.00000000	      0.00000000	      0.00000000	      1.09760947	      4.00640067	     -0.00000000
      0.22038047	     -0.00000000	      4.68347931	      0.00000000	     -0.00000000	      0.00000000	      0.00000000	      3.06021962	      3.61886919	      0.00000000	     -0.00000000	     -0.00000000	    797.01915143	      3.11285151	      1.27925424	      0.00000000	     -0.00000000	      0.00000000	   -850.62853590	      0.00000000	      0.00000000	      0.00000000	      0.00000000	      0.00000000	      0.00000000	      1.10070254	      4.00349558	      0.00000000
      0.22067574	     -0.00000000	      4.68009091	     -0.00000000	      0.00000000	      0.00000000	     -0.00000000	      3.06886060	      3.61625195	     -0.00000000	      0.00000000	     -0.00000000	    798.84706804	      3.12164115	      1.27830055	     -0.00000000	      0.00000000	      0.00000000	   -852.38193853	      0.00000000	      0.00000000	      0.00000000	      0.00000000	      0.00000000	      0.00000000	      1.10381054	      4.00059653	     -0.00000000
      0.22097101	     -0.00000000	      4.67670936	      0.00000000	     -0.00000000	      0.00000000	     -0.00000000	      3.07754333	      3.61363970	      0.00000000	     -0.00000000	      0.00000000	    800.68656437	      3.13047331	      1.27734916	      0.00000000	     -0.00000000	      0.00000000	   -854.14648230	      0.00000000	      0.00000000	      0.00000000	      0.00000000	      0.00000000	      0.00000000	      1.10693356	      3.99770329	      0.00000000
      0.22126629	     -0.00000000	      4.67333441	     -0.00000000	      0.00000000	     -0.00000000	      0.00000000	      3.08626806	      3.61103227	     -0.00000000	      0.00000000	     -0.00000000	    802.53769715	      3.13934823	      1.27640001	     -0.00000000	      0.00000000	     -0.00000000	   -855.92222871	      0.00000000	      0.00000000	      0.00000000	      0.00000000	      0.00000000	      0.00000000	      1.11007169	      3.99481566	     -0.00000000
      0.22156156	     -0.00000000	      4.66996582	      0.00000000	     -0.00000000	      0.00000000	     -0.00000000	      3.09503504	      3.60842947	      0.00000000	     -0.00000000	      0.00000000	    804.40052393	      3.14826616	      1.27545303	      0.00000000	     -0.00000000	      0.00000000	   -857.70923978	      0.00000000	      0.00000000	      0.00000000	      0.00000000	      0.00000000	      0.00000000	      1.11322503	      3.99193344	      0.00000000
      0.22185683	      0.00000000	      4.66660335	      0.00000000	     -0.00000000	      0.00000000	      0.00000000	      3.10384452	      3.60583112	      0.00000000	     -0.00000000	      0.00000000	    806.27510314	      3.15722736	      1.27450817	      0.00000000	     -0.00000000	      0.00000000	   -859.50757845	      0.00000000	      0.00000000	      0.00000000	      0.00000000	      0.00000000	      0.00000000	      1.11639365	      3.98905643	      0.00000000
      0.22215211	     -0.00000000	      4.66324675	     -0.00000000	      0.00000000	     -0.00000000	      0.00000000	      3.11269676	      3.60323707	     -0.00000000	      0.00000000	     -0.00000000	    808.16149405	      3.16623209	      1.27356536	     -0.00000000	      0.00000000	      0.00000000	   -861.31730835	      0.00000000	      0.00000000	      0.00000000	      0.00000000	      0.00000000	      0.00000000	      1.11957765	      3.98618442	     -0.00000000
      0.22244738	      0.00000000	      4.65989579	      0.00000000	     -0.00000000	     -0.00000000	      0.00000000	      3.12159202	      3.60064713	      0.00000000	     -0.00000000	     -0.00000000	    810.05975679	      3.17528060	      1.27262454	      0.00000000	     -0.00000000	     -0.00000000	   -863.13849396	      0.00000000	      0.00000000	      0.00000000	      0.00000000	      0.00000000	      0.00000000	      1.12277713	      3.98331721	      0.00000000
      0.22274265	     -0.00000000	      4.65655024	     -0.00000000	     -0.00000000	     -0.00000000	     -0.00000000	      3.13053055	      3.59806113	     -0.00000000	     -0.00000000	     -0.00000000	    811.96995231	      3.18437315	      1.27168566	     -0.00000000	     -0.00000000	     -0.00000000	   -864.97120041	      0.00000000	      0.00000000	      0.00000000	      0.00000000	      0.00000000	      0.00000000	      1.12599218	      3.98045462	     -0.00000000
      0.22303793	     -0.00000000	      4.65320986	      0.00000000	     -0.00000000	      0.00000000	     -0.00000000	      3.13951264	      3.59547891	      0.00000000	     -0.00000000	      0.00000000	    813.89214242	      3.19351001	      1.27074866	      0.00000000	     -0.00000000	      0.00000000	   -866.81549373	      0.00000000	      0.00000000	      0.00000000	      0.00000000	      0.00000000	      0.00000000	      1.12922290	      3.97759643	      0.00000000
      0.22333320	      0.00000000	      4.64987442	      0.00000000	      0.00000000	     -0.00000000	      0.00000000	      3.14853854	      3.59290030	      0.00000000	      0.00000000	     -0.00000000	    815.82638975	      3.20269144	      1.26981347	     -0.00000000	      0.00000000	     -0.00000000	   -868.67144058	      0.00000000	      0.00000000	      0.00000000	      0.00000000	      0.00000000	      0.00000000	      1.13246937	      3.97474246	      0.00000000
      0.22362847	      0.00000000	      4.64654368	      0.00000000	     -0.00000000	      0.00000000	     -0.00000000	      3.15760853	      3.59032512	      0.00000000	     -0.00000000	      0.00000000	    817.77275778	      3.21191772	      1.26888005	      0.00000000	     -0.00000000	      0.00000000	   -870.53910846	      0.00000000	      0.00000000	      0.00000000	      0.00000000	      0.00000000	      0.00000000	      1.13573170	      3.97189251	      0.00000000
      0.22392374	      0.00000000	      4.64321743	     -0.00000000	      0.00000000	     -0.00000000	     -0.00000000	      3.16672287	      3.58775322	     -0.00000000	      0.00000000	     -0.00000000	    819.73131079	      3.22118913	      1.26794834	     -0.00000000	      0.00000000	     -0.00000000	   -872.41856556	      0.00000000	      0.00000000	      0.00000000	      0.00000000	      0.00000000	      0.00000000	      1.13900999	      3.96904639	     -0.00000000
      0.22421902	     -0.00000000	      4.63989542	      0.00000000	      0.00000000	      0.00000000	      0.00000000	      3.17588185	      3.58518442	      0.00000000	      0.00000000	     -0.00000000	    821.70211389	      3.23050592	      1.26701828	      0.00000000	      0.00000000	      0.00000000	   -874.30988089	      0.00000000	      0.00000000	      0.00000000	      0.00000000	      0.00000000	      0.00000000	      1.14230433	      3.96620390	      0.00000000
      0.22451429	      0.00000000	      4.63657743	      0.00000000	     -0.00000000	      0.00000000	     -0.00000000	      3.18508573	      3.58261857	      0.00000000	     -0.00000000	      0.00000000	    823.68523301	      3.23986840	      1.26608982	      0.00000000	     -0.00000000	      0.00000000	   -876.21312420	      0.00000000	      0.00000000	      0.00000000	      0.00000000	      0.00000000	      0.00000000	      1.14561482	      3.96336487	      0.00000000
      0.22480956	      0.00000000	      4.63326324	      0.00000000	      0.00000000	     -0.00000000	     -0.00000000	      3.19433482	      3.58005550	      0.00000000	      0.00000000	     -0.00000000	    825.68073488	      3.24927683	      1.26516291	     -0.00000000	      0.00000000	     -0.00000000	   -878.12836579	      0.00000000	      0.00000000	      0.00000000	      0.00000000	      0.00000000	      0.00000000	      1.14894157	      3.96052908	      0.00000000
      0.22510484	      0.00000000	      4.62995262	      0.00000000	      0.00000000	      0.00000000	     -0.00000000	      3.20362938	      3.57749505	      0.00000000	      0.00000000	     -0.00000000	    827.68868707	      3.25873149	      1.26423749	      0.00000000	      0.00000000	      0.00000000	   -880.05567709	      0.00000000	      0.00000000	      0.00000000	      0.00000000	      0.00000000	      0.00000000	      1.15228467	      3.95769637	      0.00000000
      0.22540011	      0.00000000	      4.62664533	      0.00000000	     -0.00000000	      0.00000000	     -0.00000000	      3.21296971	      3.57493705	      0.00000000	     -0.00000000	      0.00000000	    829.70915790	      3.26823269	      1.26331352	      0.00000000	     -0.00000000	      0.00000000	   -881.99512988	      0.00000000	      0.00000000	      0.00000000	      0.00000000	      0.00000000	      0.00000000	      1.15564423	      3.95486653	      0.00000000
      0.22569538	      0.00000000	      4.62334117	     -0.00000000	     -0.00000000	     -0.00000000	     -0.00000000	      3.22235609	      3.57238134	     -0.00000000	     -0.00000000	     -0.00000000	    831.74221652	      3.27778071	      1.26239094	     -0.00000000	     -0.00000000	      0.00000000	   -883.94679684	      0.00000000	      0.00000000	      0.00000000	      0.00000000	      0.00000000	      0.00000000	      1.15902035	      3.95203939	     -0.00000000
      0.22599066	      0.00000000	      4.62003990	      0.00000000	     -0.00000000	      0.00000000	      0.00000000	      3.23178882	      3.56982777	      0.00000000	     -0.00000000	     -0.00000000	    833.78793288	      3.28737583	      1.26146970	      0.00000000	     -0.00000000	      0.00000000	   -885.91075142	      0.00000000	      0.00000000	      0.00000000	      0.00000000	      0.00000000	      0.00000000	      1.16241314	      3.94921474	      0.00000000
      0.22628593	     -0.00000000	      4.61674129	     -0.00000000	     -0.00000000	     -0.00000000	      0.00000000	      3.24126820	      3.56727616	     -0.00000000	     -0.00000000	     -0.00000000	    835.84637770	      3.29701836	      1.26054975	     -0.00000000	     -0.00000000	     -0.00000000	   -887.88706767	      0.00000000	      0.00000000	      0.00000000	      0.00000000	      0.00000000	      0.00000000	      1.16582271	      3.94639241	     -0.00000000
      0.22658120	      0.00000000	      4.61344512	      0.00000000	     -0.00000000	      0.00000000	     -0.00000000	      3.25079451	      3.56472637	      0.00000000	     -0.00000000	      0.00000000	    837.91762247	      3.30670860	      1.25963104	      0.00000000	     -0.00000000	      0.00000000	   -889.87582051	      0.00000000	      0.00000000	      0.00000000	      0.00000000	      0.00000000	      0.00000000	      1.16924915	      3.94357220	      0.00000000
      0.22687648	     -0.00000000	      4.61015118	     -0.00000000	      0.00000000	      0.00000000	      0.00000000	      3.26036806	      3.56217822	     -0.00000000	      0.00000000	     -0.00000000	    840.00173950	      3.31644684	      1.25871352	     -0.00000000	      0.00000000	      0.00000000	   -891.87708542	      0.00000000	      0.00000000	      0.00000000	      0.00000000	      0.00000000	      0.00000000	      1.17269258	      3.94075393	     -0.00000000
      0.22717175	     -0.00000000	      4.60685922	     -0.00000000	     -0.00000000	     -0.00000000	      0.00000000	      3.26998916	      3.55963155	     -0.00000000	     -0.00000000	     -0.00000000	    842.09880183	      3.32623340	      1.25779715	     -0.00000000	     -0.00000000	      0.00000000	   -893.89093876	      0.00000000	      0.00000000	      0.00000000	      0.00000000	      0.00000000	      0.00000000	      1.17615310	      3.93793741	     -0.00000000
      0.22746702	     -0.00000000	      4.60356903	     -0.00000000	     -0.00000000	      0.00000000	     -0.00000000	      3.27965811	      3.55708621	     -0.00000000	     -0.00000000	     -0.00000000	    844.20888327	      3.33606857	      1.25688187	     -0.00000000	     -0.00000000	      0.00000000	   -895.91745741	      0.00000000	      0.00000000	      0.00000000	      0.00000000	      0.00000000	      0.00000000	      1.17963083	      3.93512245	     -0.00000000
      0.22776230	     -0.00000000	      4.60028038	      0.00000000	      0.00000000	      0.00000000	     -0.00000000	      3.28937522	      3.55454204	      0.00000000	      0.00000000	      0.00000000	    846.33205842	      3.34595267	      1.25596765	      0.00000000	      0.00000000	      0.00000000	   -897.95671915	      0.00000000	      0.00000000	      0.00000000	      0.00000000	      0.00000000	      0.00000000	      1.18312587	      3.93230887	      0.00000000
      0.22805757	      0.00000000	      4.59699304	      0.00000000	      0.00000000	     -0.00000000	     -0.00000000	      3.29914080	      3.55199886	      0.00000000	      0.00000000	     -0.00000000	    848.46840259	      3.35588601	      1.25505442	     -0.00000000	      0.00000000	      0.00000000	   -900.00880224	      0.00000000	      0.00000000	      0.00000000	      0.00000000	      0.00000000	      0.00000000	      1.18663835	      3.92949647	      0.00000000
      0.22835284	     -0.00000000	      4.59370678	     -0.00000000	     -0.00000000	     -0.00000000	      0.00000000	      3.30895516	      3.54945652	     -0.00000000	     -0.00000000	     -0.00000000	    850.61799188	      3.36586890	      1.25414215	     -0.00000000	     -0.00000000	      0.00000000	   -902.07378589	      0.00000000	      0.00000000	      0.00000000	      0.00000000	      0.00000000	      0.00000000	      1.19016836	      3.92668506	     -0.00000000
      0.22864811	     -0.00000000	      4.59042138	      0.00000000	     -0.00000000	     -0.00000000	      0.00000000	      3.31881863	      3.54691485	      0.00000000	     -0.00000000	     -0.00000000	    852.78090308	      3.37590167	      1.25323079	      0.00000000	     -0.00000000	      0.00000000	   -904.15174972	      0.00000000	      0.00000000	      0.00000000	      0.00000000	      0.00000000	      0.00000000	      1.19371602	      3.92387445	      0.00000000
      0.22894339	      0.00000000	      4.58713661	      0.00000000	      0.00000000	      0.00000000	      0.00000000	      3.32873152	      3.54437369	      0.00000000	      0.00000000	      0.00000000	    854.95721376	      3.38598464	      1.25232029	      0.00000000	      0.00000000	      0.00000000	   -906.24277431	      0.00000000	      0.00000000	      0.00000000	      0.00000000	      0.00000000	      0.00000000	      1.19728146	      3.92106446	      0.00000000
      0.22923866	      0.00000000	      4.58385223	      0.00000000	      0.00000000	      0.00000000	      0.00000000	      3.33869415	      3.54183288	     -0.00000000	      0.00000000	      0.00000000	    857.14700218	      3.39611812	      1.25141061	     -0.00000000	      0.00000000	      0.00000000	   -908.34694060	      0.00000000	      0.00000000	      0.00000000	      0.00000000	      0.00000000	      0.00000000	      1.20086478	      3.91825488	      0.00000000
      0.22953393	     -0.00000000	      4.58056801	     -0.00000000	     -0.00000000	      0.00000000	     -0.00000000	      3.34870685	      3.53929225	      0.00000000	     -0.00000000	      0.00000000	    859.35034735	      3.40630245	      1.25050170	      0.00000000	     -0.00000000	      0.00000000	   -910.46433056	      0.00000000	      0.00000000	      0.00000000	      0.00000000	      0.00000000	      0.00000000	      1.20446610	      3.91544553	     -0.00000000
      0.22982921	      0.00000000	      4.57728372	      0.00000000	      0.00000000	      0.00000000	      0.00000000	      3.35876995	      3.53675163	     -0.00000000	      0.00000000	      0.00000000	    861.56732894	      3.41653795	      1.24959351	     -0.00000000	      0.00000000	      0.00000000	   -912.59502651	      0.00000000	      0.00000000	      0.00000000	      0.00000000	      0.00000000	      0.00000000	      1.20808553	      3.91263621	     -0.00000000
      0.23012448	     -0.00000000	      4.57399912	     -0.00000000	      0.00000000	     -0.00000000	     -0.00000000	      3.36888378	      3.53421085	     -0.00000000	      0.00000000	     -0.00000000	    863.79802735	      3.42682496	      1.24868601	     -0.00000000	      0.00000000	     -0.00000000	   -914.73911162	      0.00000000	      0.00000000	      0.00000000	      0.00000000	      0.00000000	      0.00000000	      1.21172321	      3.90982672	     -0.00000000
      0.23041975	     -0.00000000	      4.57071397	     -0.00000000	      0.00000000	      0.00000000	      0.00000000	      3.37904866	      3.53166975	     -0.00000000	      0.00000000	      0.00000000	    866.04252367	      3.43716382	      1.24777914	     -0.00000000	      0.00000000	      0.00000000	   -916.89666956	      0.00000000	      0.00000000	      0.00000000	      0.00000000	      0.00000000	      0.00000000	      1.21537923	      3.90701688	     -0.00000000
      0.23071503	     -0.00000000	      4.56742803	     -0.00000000	     -0.00000000	     -0.00000000	     -0.00000000	      3.38926494	      3.52912816	     -0.00000000	     -0.00000000	     -0.00000000	    868.30089966	      3.44755485	      1.24687287	     -0.00000000	     -0.00000000	     -0.00000000	   -919.06778469	      0.00000000	      0.00000000	      0.00000000	      0.00000000	      0.00000000	      0.00000000	      1.21905374	      3.90420646	     -0.00000000
      0.23101030	     -0.00000000	      4.56414105	     -0.00000000	      0.00000000	     -0.00000000	     -0.00000000	      3.39953296	      3.52658589	     -0.00000000	      0.00000000	     -0.00000000	    870.57323775	      3.45799840	      1.24596714	     -0.00000000	      0.00000000	      0.00000000	   -921.25254215	      0.00000000	      0.00000000	      0.00000000	      0.00000000	      0.00000000	      0.00000000	      1.22274684	      3.90139529	     -0.00000000
      0.23130557	      0.00000000	      4.56085281	      0.00000000	      0.00000000	      0.00000000	     -0.00000000	      3.40985305	      3.52404279	      0.00000000	      0.00000000	      0.00000000	    872.85962102	      3.46849482	      1.24506192	      0.00000000	      0.00000000	      0.00000000	   -923.45102743	      0.00000000	      0.00000000	      0.00000000	      0.00000000	      0.00000000	      0.00000000	      1.22645866	      3.89858314	      0.00000000
      0.23160085	     -0.00000000	      4.55756303	     -0.00000000	      0.00000000	     -0.00000000	     -0.00000000	      3.42022557	      3.52149866	     -0.00000000	      0.00000000	     -0.00000000	    875.16013320	      3.47904444	      1.24415715	     -0.00000000	      0.00000000	     -0.00000000	   -925.66332675	      0.00000000	      0.00000000	      0.00000000	      0.00000000	      0.00000000	      0.00000000	      1.23018933	      3.89576982	     -0.00000000
      0.23189612	      0.00000000	      4.55427148	     -0.00000000	     -0.00000000	     -0.00000000	     -0.00000000	      3.43065084	      3.51895334	      0.00000000	     -0.00000000	     -0.00000000	    877.47485866	      3.48964762	      1.24325280	      0.00000000	     -0.00000000	      0.00000000	   -927.88952700	      0.00000000	      0.00000000	      0.00000000	      0.00000000	      0.00000000	      0.00000000	      1.23393896	      3.89295512	      0.00000000
[truncated: 4,211,173 more chars]
