# Supplementary material for: Musculoskeletal simulations to examine the effects of accentuated eccentric loading (AEL) on jump height
Source: PeerJ. 2023 Jan 23;11:e14687. doi: 10.7717/peerj.14687 (PMC9879160; doi:10.7717/peerj.14687)
Supplement: Supplemental Information 3 — Added30 folder contains the code and simulation results for a complete jump with an additional 30% model mass. Dropped30 folder contains the code and simulation results for the push-off phase with the original model mass. [file peerj-11-14687-s003.zip › Supplementary Simulation code and output results AEL30/Dropped30/Optimized_for_J_Results/TwoSegment_Two_Segment_ActiveFiberForceAlongTendon.sto]

ActiveFiberForceAlongTendon
version=1
nRows=9685
nColumns=5
inDegrees=no

This analysis gathers basic information about muscles during a simulation (e.g., forces, tendon lengths, moment arms, etc).
Units are S.I. units (second, meters, Newtons, ...)
Angles are in degrees.

endheader
time	vastus	recfem	glut	ham
      0.00000000	   8577.69939924	   2392.71945970	   3887.82106794	      0.00000000
      0.00006123	   8576.78881090	   2392.63317955	   3887.28853923	      0.00000000
      0.00012245	   8575.87520314	   2392.54659616	   3886.75364889	      0.00000000
      0.00020780	   8574.59640628	   2392.42533601	   3886.00426224	      0.00000000
      0.00029315	   8573.31156036	   2392.30339066	   3885.25078889	      0.00000000
      0.00042115	   8571.37363029	   2392.11919273	   3884.11377394	      0.00000000
      0.00054914	   8569.42256465	   2391.93335968	   3882.96890016	      0.00000000
      0.00075973	   8566.18465990	   2391.62395732	   3881.06983994	      0.00000000
      0.00097032	   8562.91326653	   2391.30991917	   3879.15376814	      0.00000000
      0.00125500	   8558.43954349	   2390.87787940	   3876.54000365	      0.00000000
      0.00153968	   8553.90879964	   2390.43708450	   3873.90256472	      0.00000000
      0.00177985	   8550.04353151	   2390.05834942	   3871.66122545	      0.00000000
      0.00202001	   8546.14000458	   2389.67331556	   3869.40638159	      0.00000000
      0.00230741	   8541.41977107	   2389.20428662	   3866.69180145	      0.00000000
      0.00259481	   8536.64735046	   2388.72626513	   3863.96073820	      0.00000000
      0.00282227	   8532.83402608	   2388.34158796	   3861.78826942	      0.00000000
      0.00304973	   8528.98934506	   2387.95133418	   3859.60658089	      0.00000000
      0.00334924	   8523.87993538	   2387.42901670	   3856.72038418	      0.00000000
      0.00364874	   8518.71824397	   2386.89716888	   3853.81950597	      0.00000000
      0.00386300	   8514.99435366	   2386.51091136	   3851.73567081	      0.00000000
      0.00407725	   8511.24466805	   2386.11985589	   3849.64479719	      0.00000000
      0.00437314	   8506.02463506	   2385.57198247	   3846.74602602	      0.00000000
      0.00466902	   8500.75711118	   2385.01511706	   3843.83453297	      0.00000000
      0.00490644	   8496.49676073	   2384.56184987	   3841.48939735	      0.00000000
      0.00514385	   8492.20693426	   2384.10290307	   3839.13646889	      0.00000000
      0.00542953	   8487.00664295	   2383.54319887	   3836.29512092	      0.00000000
      0.00571522	   8481.76517819	   2382.97542809	   3833.44298883	      0.00000000
      0.00595120	   8477.40496560	   2382.50039549	   3831.07902625	      0.00000000
      0.00618719	   8473.01765229	   2382.01996548	   3828.70801793	      0.00000000
      0.00647135	   8467.69933571	   2381.43436117	   3825.84381629	      0.00000000
      0.00675552	   8462.34312069	   2380.84108332	   3822.96982475	      0.00000000
      0.00699497	   8457.80080800	   2380.33525814	   3820.54060955	      0.00000000
      0.00723442	   8453.23255937	   2379.82409259	   3818.10473446	      0.00000000
      0.00751378	   8447.87076584	   2379.22105137	   3815.25465290	      0.00000000
      0.00779314	   8442.47495121	   2378.61088553	   3812.39588585	      0.00000000
      0.00803996	   8437.67968797	   2378.06590360	   3809.86294470	      0.00000000
      0.00828679	   8432.85885626	   2377.51547258	   3807.32351433	      0.00000000
      0.00855771	   8427.53865726	   2376.90511293	   3804.52894671	      0.00000000
      0.00882862	   8422.18880089	   2376.28832050	   3801.72689722	      0.00000000
      0.00909954	   8416.80987049	   2375.66516262	   3798.91753822	      0.00000000
      0.00937046	   8411.40245480	   2375.03570832	   3796.10103946	      0.00000000
      0.00960318	   8406.73495454	   2374.49000440	   3793.67598156	      0.00000000
      0.00983591	   8402.04721740	   2373.93974604	   3791.24588379	      0.00000000
      0.01011404	   8396.41895103	   2373.27622807	   3788.33526013	      0.00000000
      0.01039217	   8390.76289089	   2372.60633670	   3785.41776212	      0.00000000
      0.01067029	   8385.07962530	   2371.93014184	   3782.49356292	      0.00000000
      0.01091920	   8379.97088724	   2371.31970485	   3779.87105048	      0.00000000
      0.01116811	   8374.84124409	   2370.70432552	   3777.24342879	      0.00000000
      0.01141701	   8369.69111322	   2370.08405470	   3774.61081726	      0.00000000
      0.01168002	   8364.22754642	   2369.42340080	   3771.82384688	      0.00000000
      0.01194302	   8358.74203234	   2368.75739860	   3769.03157538	      0.00000000
      0.01219797	   8353.40382638	   2368.10671980	   3766.31979744	      0.00000000
      0.01245293	   8348.04585688	   2367.45112083	   3763.60328839	      0.00000000
      0.01271510	   8342.51602042	   2366.77188355	   3760.80506529	      0.00000000
      0.01297727	   8336.96617386	   2366.08755374	   3758.00209776	      0.00000000
      0.01323521	   8331.48687251	   2365.40936118	   3755.23990171	      0.00000000
      0.01349315	   8325.98904750	   2364.72634507	   3752.47335898	      0.00000000
      0.01375333	   8320.42493078	   2364.03253849	   3749.67841050	      0.00000000
      0.01401352	   8314.84280286	   2363.33392956	   3746.87928245	      0.00000000
      0.01427221	   8309.27524789	   2362.63461874	   3744.09218781	      0.00000000
      0.01453091	   8303.69069739	   2361.93066365	   3741.30119665	      0.00000000
      0.01478923	   8298.09759584	   2361.22313486	   3738.51043814	      0.00000000
      0.01504755	   8292.48833340	   2360.51107612	   3735.71602258	      0.00000000
      0.01530350	   8286.91523491	   2359.80116470	   3732.94387904	      0.00000000
      0.01555944	   8281.32702206	   2359.08690369	   3730.16836339	      0.00000000
      0.01580318	   8275.99148938	   2358.40269238	   3727.52212278	      0.00000000
      0.01611297	   8269.19110359	   2357.52747918	   3724.15456407	      0.00000000
      0.01651210	   8260.39975945	   2356.39084189	   3719.80943864	      0.00000000
      0.01679287	   8254.19585473	   2355.58525089	   3716.74863922	      0.00000000
      0.01703128	   8248.91560908	   2354.89734764	   3714.14700852	      0.00000000
      0.01726968	   8243.62433060	   2354.20594531	   3711.54305570	      0.00000000
      0.01753117	   8237.80839294	   2353.44362180	   3708.68441620	      0.00000000
      0.01779266	   8231.97987027	   2352.67718134	   3705.82318302	      0.00000000
      0.01804389	   8226.36853356	   2351.93698260	   3703.07187818	      0.00000000
      0.01829512	   8220.74621758	   2351.19307013	   3700.31836420	      0.00000000
      0.01849992	   8216.15509788	   2350.58392764	   3698.07217760	      0.00000000
      0.01882450	   8208.86456627	   2349.61356247	   3694.50945727	      0.00000000
      0.01906129	   8203.53518338	   2348.90185689	   3691.90823914	      0.00000000
      0.01929809	   8198.19712890	   2348.18700053	   3689.30537361	      0.00000000
      0.01953488	   8192.85065380	   2347.46902838	   3686.70093188	      0.00000000
      0.01977868	   8187.33758394	   2346.72661169	   3684.01792606	      0.00000000
      0.02008180	   8180.47116601	   2345.79902044	   3680.67987654	      0.00000000
      0.02046862	   8171.69095889	   2344.60819499	   3676.41706369	      0.00000000
      0.02071870	   8166.00397433	   2343.83409547	   3673.65927108	      0.00000000
      0.02096879	   8160.30917896	   2343.05674275	   3670.90018036	      0.00000000
      0.02121887	   8154.60684766	   2342.27617616	   3668.13986937	      0.00000000
      0.02147240	   8148.81864113	   2341.48162845	   3665.34041620	      0.00000000
      0.02172593	   8143.02323672	   2340.68385615	   3662.53986767	      0.00000000
      0.02197260	   8137.37772958	   2339.90457563	   3659.81399360	      0.00000000
      0.02221928	   8131.72591135	   2339.12231503	   3657.08722846	      0.00000000
      0.02247940	   8125.75961924	   2338.29424845	   3654.21102475	      0.00000000
      0.02273951	   8119.78686449	   2337.46294898	   3651.33399096	      0.00000000
      0.02299610	   8113.88905965	   2336.63979695	   3648.49524495	      0.00000000
      0.02330652	   8106.74634595	   2335.63986753	   3645.06012005	      0.00000000
      0.02365444	   8098.73113046	   2334.51386384	   3641.20895289	      0.00000000
      0.02394973	   8091.92110980	   2333.55391844	   3637.93972516	      0.00000000
      0.02417362	   8086.75337935	   2332.82348559	   3635.46060273	      0.00000000
      0.02439752	   8081.58217215	   2332.09085165	   3632.98124434	      0.00000000
      0.02462526	   8076.31863441	   2331.34338523	   3630.45905460	      0.00000000
      0.02493219	   8069.21984019	   2330.33250703	   3627.05967709	      0.00000000
      0.02523912	   8062.11555489	   2329.31764952	   3623.66015798	      0.00000000
      0.02545699	   8057.06976488	   2328.59491425	   3621.24713120	      0.00000000
      0.02567485	   8052.02156271	   2327.87022805	   3618.83413533	      0.00000000
      0.02592713	   8046.17296847	   2327.02863967	   3616.04000416	      0.00000000
      0.02617941	   8040.32155340	   2326.18449863	   3613.24603456	      0.00000000
      0.02645015	   8034.03925808	   2325.27581320	   3610.24795724	      0.00000000
      0.02672088	   8027.75423544	   2324.36426860	   3607.25021645	      0.00000000
      0.02691494	   8023.24772973	   2323.70915584	   3605.10174756	      0.00000000
      0.02723087	   8015.90860642	   2322.63956300	   3601.60453160	      0.00000000
      0.02747074	   8010.33455501	   2321.82497721	   3598.94976372	      0.00000000
      0.02771061	   8004.75912960	   2321.00826679	   3596.29548274	      0.00000000
      0.02795047	   7999.18251249	   2320.18946058	   3593.64173936	      0.00000000
      0.02819667	   7993.45779586	   2319.34691369	   3590.91863614	      0.00000000
      0.02844286	   7987.73219290	   2318.50221755	   3588.19620606	      0.00000000
      0.02871061	   7981.50460865	   2317.58117553	   3585.23629517	      0.00000000
      0.02897835	   7975.27642927	   2316.65766391	   3582.27731093	      0.00000000
      0.02918757	   7970.40944034	   2315.93433338	   3579.96583744	      0.00000000
      0.02950225	   7963.08882375	   2314.84361357	   3576.49036223	      0.00000000
      0.02975664	   7957.17091396	   2313.95949129	   3573.68191933	      0.00000000
      0.03001102	   7951.25326594	   2313.07326866	   3570.87454454	      0.00000000
      0.03026541	   7945.33607803	   2312.18497810	   3568.06829233	      0.00000000
      0.03051980	   7939.41953120	   2311.29464919	   3565.26321683	      0.00000000
      0.03077419	   7933.50381721	   2310.40231347	   3562.45937132	      0.00000000
      0.03102481	   7927.67664769	   2309.52125103	   3559.69827860	      0.00000000
      0.03127544	   7921.85063776	   2308.63829877	   3556.93848079	      0.00000000
      0.03150969	   7916.40651523	   2307.81135752	   3554.36023116	      0.00000000
      0.03181008	   7909.42691911	   2306.74854889	   3551.05567762	      0.00000000
      0.03211048	   7902.44975224	   2305.68315256	   3547.75320352	      0.00000000
      0.03234592	   7896.98327448	   2304.84636944	   3545.16639415	      0.00000000
      0.03258135	   7891.51860031	   2304.00804921	   3542.58095118	      0.00000000
      0.03285431	   7885.18537569	   2303.03421941	   3539.58519050	      0.00000000
      0.03312728	   7878.85496310	   2302.05838925	   3536.59137731	      0.00000000
      0.03336365	   7873.37562503	   2301.21178807	   3534.00052949	      0.00000000
      0.03365922	   7866.52717210	   2300.15108555	   3530.76288455	      0.00000000
      0.03401855	   7858.20696264	   2298.85860335	   3526.83025457	      0.00000000
      0.03441210	   7849.10172574	   2297.43935514	   3522.52748308	      0.00000000
      0.03471486	   7842.10257402	   2296.34496152	   3519.22054311	      0.00000000
      0.03493999	   7836.90121392	   2295.52974319	   3516.76331611	      0.00000000
      0.03516513	   7831.70278952	   2294.71334082	   3514.30770489	      0.00000000
      0.03538556	   7826.61583486	   2293.91285248	   3511.90495380	      0.00000000
      0.03569838	   7819.40218558	   2292.77500350	   3508.49799982	      0.00000000
      0.03597589	   7813.00787471	   2291.76374184	   3505.47827948	      0.00000000
      0.03620686	   7807.69010694	   2290.92083609	   3502.96712516	      0.00000000
      0.03643782	   7802.37603429	   2290.07679146	   3500.45784287	      0.00000000
      0.03668105	   7796.78383103	   2289.18670740	   3497.81734598	      0.00000000
      0.03698126	   7789.88762073	   2288.08643690	   3494.56126081	      0.00000000
      0.03735693	   7781.26765065	   2286.70704961	   3490.49143471	      0.00000000
      0.03763821	   7774.82075957	   2285.67242447	   3487.44765952	      0.00000000
      0.03787283	   7769.44836941	   2284.80828965	   3484.91120004	      0.00000000
      0.03810744	   7764.08056019	   2283.94311876	   3482.37688870	      0.00000000
      0.03835531	   7758.41458690	   2283.02796539	   3479.70176918	      0.00000000
      0.03860318	   7752.75396091	   2282.11169871	   3477.02911368	      0.00000000
      0.03887291	   7746.60022899	   2281.11336942	   3474.12354435	      0.00000000
      0.03914264	   7740.45312272	   2280.11377617	   3471.22097497	      0.00000000
      0.03933131	   7736.15736163	   2279.41384411	   3469.19249118	      0.00000000
      0.03962084	   7729.57193703	   2278.33862095	   3466.08264342	      0.00000000
      0.03991036	   7722.99462204	   2277.26203067	   3462.97638416	      0.00000000
      0.04014646	   7717.63702406	   2276.38309497	   3460.44595920	      0.00000000
      0.04038257	   7712.28503470	   2275.50329088	   3457.91798043	      0.00000000
      0.04063012	   7706.67962482	   2274.57990740	   3455.27006418	      0.00000000
      0.04092822	   7699.93808108	   2273.46676037	   3452.08510252	      0.00000000
      0.04124913	   7692.69123205	   2272.26699579	   3448.66094664	      0.00000000
      0.04157005	   7685.45554423	   2271.06578032	   3445.24153167	      0.00000000
      0.04178987	   7680.50562618	   2270.24212802	   3442.90198932	      0.00000000
      0.04200970	   7675.56112380	   2269.41782959	   3440.56472033	      0.00000000
      0.04226183	   7669.89675116	   2268.47161699	   3437.88679944	      0.00000000
      0.04256977	   7662.98855884	   2267.31486962	   3434.62027761	      0.00000000
      0.04296841	   7654.06191631	   2265.81563707	   3430.39835467	      0.00000000
      0.04317901	   7649.35387236	   2265.02286791	   3428.17117376	      0.00000000
      0.04338960	   7644.65119116	   2264.22958346	   3425.94618840	      0.00000000
      0.04367373	   7638.31514182	   2263.15852305	   3422.94783989	      0.00000000
      0.04395786	   7631.98910983	   2262.08657585	   3419.95355453	      0.00000000
      0.04419551	   7626.70556440	   2261.18929672	   3417.45216665	      0.00000000
      0.04449162	   7620.13256841	   2260.07051151	   3414.33959748	      0.00000000
      0.04486104	   7611.94799663	   2258.67349486	   3410.46272359	      0.00000000
      0.04517609	   7604.98213066	   2257.48105474	   3407.16206303	      0.00000000
      0.04539646	   7600.11751691	   2256.64642980	   3404.85644476	      0.00000000
      0.04561683	   7595.25942023	   2255.81137204	   3402.55340202	      0.00000000
      0.04586534	   7589.78872555	   2254.86915438	   3399.95931961	      0.00000000
      0.04617480	   7582.98817571	   2253.69513951	   3396.73368797	      0.00000000
      0.04655288	   7574.69774869	   2252.25977114	   3392.79988326	      0.00000000
      0.04688755	   7567.37594831	   2250.98830039	   3389.32427088	      0.00000000
      0.04730391	   7558.28932103	   2249.40536939	   3385.00897459	      0.00000000
      0.04762713	   7551.25242398	   2248.17569675	   3381.66557920	      0.00000000
      0.04784672	   7546.48041037	   2247.33990220	   3379.39750136	      0.00000000
      0.04806631	   7541.71548753	   2246.50381035	   3377.13214369	      0.00000000
      0.04832047	   7536.20940829	   2245.53574767	   3374.51359769	      0.00000000
      0.04862959	   7529.52573727	   2244.35786607	   3371.33380007	      0.00000000
      0.04897571	   7522.05888204	   2243.03834353	   3367.77977082	      0.00000000
      0.04927547	   7515.60717092	   2241.89512556	   3364.70749780	      0.00000000
      0.04950134	   7510.75481182	   2241.03341187	   3362.39593790	      0.00000000
      0.04972721	   7505.91035043	   2240.17147216	   3360.08735712	      0.00000000
      0.04990987	   7501.99837677	   2239.47425200	   3358.22256421	      0.00000000
      0.05019835	   7495.83089581	   2238.37286987	   3355.28152327	      0.00000000
      0.05048683	   7489.67655032	   2237.27117732	   3352.34540572	      0.00000000
      0.05072855	   7484.52989740	   2236.34782678	   3349.88899086	      0.00000000
      0.05097027	   7479.39259849	   2235.42428902	   3347.43606524	      0.00000000
      0.05122507	   7473.98745911	   2234.45058173	   3344.85418318	      0.00000000
      0.05147987	   7468.59284348	   2233.47669736	   3342.27621076	      0.00000000
      0.05171467	   7463.63117527	   2232.57913722	   3339.90413166	      0.00000000
      0.05203008	   7456.98015256	   2231.37320441	   3336.72286516	      0.00000000
      0.05234550	   7450.34557278	   2230.16707672	   3333.54766605	      0.00000000
      0.05256182	   7445.80489411	   2229.33977124	   3331.37352049	      0.00000000
      0.05277814	   7441.27204483	   2228.51239744	   3329.20225134	      0.00000000
      0.05303662	   7435.86619097	   2227.52371548	   3326.61165077	      0.00000000
      0.05329509	   7430.47162756	   2226.53496436	   3324.02518436	      0.00000000
      0.05355895	   7424.97644160	   2225.52556917	   3321.38913994	      0.00000000
      0.05382281	   7419.49314964	   2224.51613458	   3318.75743368	      0.00000000
      0.05408278	   7414.10243504	   2223.52156744	   3316.16880569	      0.00000000
      0.05439899	   7407.56119292	   2222.31182190	   3313.02585433	      0.00000000
      0.05474736	   7400.37475621	   2220.97905537	   3309.57052750	      0.00000000
      0.05505324	   7394.08244194	   2219.80891212	   3306.54302137	      0.00000000
      0.05527764	   7389.47644600	   2218.95046151	   3304.32562298	      0.00000000
      0.05550205	   7384.87933949	   2218.09205773	   3302.11142675	      0.00000000
      0.05573035	   7380.21184278	   2217.21885820	   3299.86221251	      0.00000000
      0.05604660	   7373.76132232	   2216.00933672	   3296.75190028	      0.00000000
      0.05636285	   7367.32868586	   2214.79997186	   3293.64799765	      0.00000000
      0.05656891	   7363.14703045	   2214.01208109	   3291.62904654	      0.00000000
      0.05677497	   7358.97303219	   2213.22427503	   3289.61283000	      0.00000000
      0.05704784	   7353.45738200	   2212.18115425	   3286.94704791	      0.00000000
      0.05732072	   7347.95525317	   2211.13820963	   3284.28608172	      0.00000000
      0.05756460	   7343.04926800	   2210.20625065	   3281.91195659	      0.00000000
      0.05786229	   7337.07565083	   2209.06890283	   3279.01927765	      0.00000000
      0.05820838	   7330.15117493	   2207.74695416	   3275.66349541	      0.00000000
      0.05849887	   7324.35619624	   2206.63768067	   3272.85286174	      0.00000000
      0.05873061	   7319.74455076	   2205.75298524	   3270.61468399	      0.00000000
      0.05896234	   7315.14288616	   2204.86848659	   3268.38002414	      0.00000000
      0.05920416	   7310.35165229	   2203.94571876	   3266.05188227	      0.00000000
      0.05951186	   7304.27078681	   2202.77187033	   3263.09496350	      0.00000000
      0.05981957	   7298.20768096	   2201.59842234	   3260.14427779	      0.00000000
      0.06005571	   7293.56671733	   2200.69816059	   3257.88405022	      0.00000000
      0.06035203	   7287.75802676	   2199.56885811	   3255.05307759	      0.00000000
      0.06071947	   7280.57830150	   2198.16910577	   3251.55071764	      0.00000000
      0.06108690	   7273.42423664	   2196.77004028	   3248.05730208	      0.00000000
      0.06129574	   7269.36955004	   2195.97517203	   3246.07574315	      0.00000000
      0.06150458	   7265.32320215	   2195.18054327	   3244.09708093	      0.00000000
      0.06178233	   7259.95466257	   2194.12409933	   3241.47003175	      0.00000000
      0.06206008	   7254.60093591	   2193.06810374	   3238.84811588	      0.00000000
      0.06230804	   7249.83395323	   2192.12575659	   3236.51174994	      0.00000000
      0.06255599	   7245.07883039	   2191.18378812	   3234.17948250	      0.00000000
      0.06281294	   7240.16385210	   2190.20807938	   3231.76698925	      0.00000000
      0.06312748	   7234.16469879	   2189.01427081	   3228.81978919	      0.00000000
      0.06353357	   7226.44773981	   2187.47395229	   3225.02450401	      0.00000000
      0.06374869	   7222.37279618	   2186.65845147	   3223.01847080	      0.00000000
      0.06396382	   7218.30687153	   2185.84327701	   3221.01553349	      0.00000000
      0.06424931	   7212.92483532	   2184.76195367	   3218.36216546	      0.00000000
      0.06453480	   7207.55874871	   2183.68123218	   3215.71425436	      0.00000000
      0.06473604	   7203.78588662	   2182.91981968	   3213.85106875	      0.00000000
      0.06505987	   7197.73138679	   2181.69522965	   3210.85857703	      0.00000000
      0.06530383	   7193.18389923	   2180.77323924	   3208.60884738	      0.00000000
      0.06554778	   7188.64812246	   2179.85172436	   3206.36310614	      0.00000000
      0.06579173	   7184.12408279	   2178.93069535	   3204.12135356	      0.00000000
      0.06604647	   7179.41259217	   2177.96947841	   3201.78476083	      0.00000000
      0.06630121	   7174.71392860	   2177.00880941	   3199.45251731	      0.00000000
      0.06655739	   7170.00172611	   2176.04328655	   3197.11151266	      0.00000000
      0.06687327	   7164.20898917	   2174.85348561	   3194.23086393	      0.00000000
      0.06726868	   7156.98594465	   2173.36543024	   3190.63449156	      0.00000000
      0.06755302	   7151.81102839	   2172.29624450	   3188.05479977	      0.00000000
      0.06779301	   7147.45589097	   2171.39443097	   3185.88174562	      0.00000000
      0.06803299	   7143.11221968	   2170.49315956	   3183.71254551	      0.00000000
      0.06828845	   7138.50092495	   2169.53434670	   3181.40763623	      0.00000000
      0.06854392	   7133.90263966	   2168.57616465	   3179.10709044	      0.00000000
      0.06880149	   7129.27963529	   2167.61073286	   3176.79200070	      0.00000000
      0.06911766	   7123.62287827	   2166.42654107	   3173.95622410	      0.00000000
      0.06951846	   7116.48077920	   2164.92684999	   3170.37103656	      0.00000000
      0.06976299	   7112.13913311	   2164.01269368	   3168.18896125	      0.00000000
      0.07000752	   7107.80943637	   2163.09915854	   3166.01086884	      0.00000000
      0.07025205	   7103.49170342	   2162.18625346	   3163.83675611	      0.00000000
      0.07049620	   7099.19257678	   2161.27539378	   3161.66997031	      0.00000000
      0.07080310	   7093.80557712	   2160.13137082	   3158.95197811	      0.00000000
      0.07117253	   7087.34570916	   2158.75555814	   3155.68834499	      0.00000000
      0.07143810	   7082.71907333	   2157.76752167	   3153.34795050	      0.00000000
      0.07178725	   7076.65754435	   2156.46967237	   3150.27794454	      0.00000000
      0.07205229	   7072.07267192	   2155.48542726	   3147.95294790	      0.00000000
      0.07231733	   7067.50185729	   2154.50198706	   3145.63258758	      0.00000000
      0.07258236	   7062.94511591	   2153.51936288	   3143.31685738	      0.00000000
      0.07284740	   7058.40242963	   2152.53756014	   3141.00575109	      0.00000000
      0.07311244	   7053.87381127	   2151.55658957	   3138.69926207	      0.00000000
      0.07337748	   7049.35924232	   2150.57645658	   3136.39738362	      0.00000000
      0.07364251	   7044.85873303	   2149.59717154	   3134.10010867	      0.00000000
      0.07390755	   7040.37226452	   2148.61873987	   3131.80743006	      0.00000000
      0.07417259	   7035.89984449	   2147.64117155	   3129.51934026	      0.00000000
      0.07442395	   7031.67115126	   2146.71484563	   3127.35354231	      0.00000000
      0.07467531	   7027.45508062	   2145.78930924	   3125.19185825	      0.00000000
      0.07492942	   7023.20569113	   2144.85445271	   3123.01069397	      0.00000000
      0.07518354	   7018.96918565	   2143.92041570	   3120.83371975	      0.00000000
      0.07544710	   7014.58870674	   2142.95251008	   3118.58019382	      0.00000000
      0.07576352	   7009.34804003	   2141.79168218	   3115.88067296	      0.00000000
      0.07608725	   7004.00696820	   2140.60539360	   3113.12549179	      0.00000000
      0.07641097	   6998.68674035	   2139.42048163	   3110.37705310	      0.00000000
      0.07664952	   6994.77973317	   2138.54824052	   3108.35611125	      0.00000000
      0.07688806	   6990.88402421	   2137.67675895	   3106.33881403	      0.00000000
      0.07710532	   6987.34584840	   2136.88372660	   3104.50473811	      0.00000000
      0.07742541	   6982.14989687	   2135.71647045	   3101.80797989	      0.00000000
      0.07769708	   6977.75586159	   2134.72688226	   3099.52428087	      0.00000000
      0.07793949	   6973.84745972	   2133.84474483	   3097.49053711	      0.00000000
      0.07818189	   6969.95066566	   2132.96341857	   3095.46051522	      0.00000000
      0.07844050	   6965.80618651	   2132.02408324	   3093.29890206	      0.00000000
      0.07869911	   6961.67488456	   2131.08568182	   3091.14150531	      0.00000000
      0.07894473	   6957.76326020	   2130.19528106	   3089.09635888	      0.00000000
      0.07926223	   6952.72441779	   2129.04555740	   3086.45828408	      0.00000000
      0.07957974	   6947.70535595	   2127.89726851	   3083.82651416	      0.00000000
      0.07982350	   6943.86534331	   2127.01664340	   3081.81022737	      0.00000000
      0.08006727	   6940.03695598	   2126.13687480	   3079.79763571	      0.00000000
      0.08031007	   6936.23514446	   2125.26141761	   3077.79661555	      0.00000000
      0.08061896	   6931.41532812	   2124.14895537	   3075.25631106	      0.00000000
      0.08092784	   6926.61408494	   2123.03789067	   3072.72188930	      0.00000000
      0.08116680	   6922.91249600	   2122.17932023	   3070.76525093	      0.00000000
      0.08146422	   6918.32069634	   2121.11186174	   3068.33476187	      0.00000000
      0.08183234	   6912.66118186	   2119.79250408	   3065.33405010	      0.00000000
      0.08220046	   6907.02783904	   2118.47517923	   3062.34157854	      0.00000000
      0.08239763	   6904.02116334	   2117.77041549	   3060.74208828	      0.00000000
      0.08259481	   6901.02196884	   2117.06624148	   3059.14494610	      0.00000000
      0.08288158	   6896.67323897	   2116.04314095	   3056.82623092	      0.00000000
      0.08316835	   6892.34027028	   2115.02129744	   3054.51245283	      0.00000000
      0.08341621	   6888.60800002	   2114.13914638	   3052.51664580	      0.00000000
      0.08366407	   6884.88745382	   2113.25794278	   3050.52450157	      0.00000000
      0.08390034	   6881.35159635	   2112.41878812	   3048.62881665	      0.00000000
      0.08421840	   6876.60861975	   2111.29054660	   3046.08219881	      0.00000000
      0.08453646	   6871.88482281	   2110.16388568	   3043.54154860	      0.00000000
      0.08475932	   6868.58640370	   2109.37541595	   3041.76494150	      0.00000000
      0.08498217	   6865.29735771	   2108.58772884	   3039.99124235	      0.00000000
      0.08524476	   6861.43387029	   2107.66060365	   3037.90501234	      0.00000000
      0.08550735	   6857.58333461	   2106.73457197	   3035.82279202	      0.00000000
      0.08578018	   6853.59629759	   2105.77358419	   3033.66358962	      0.00000000
      0.08605301	   6849.62317249	   2104.81378581	   3031.50868217	      0.00000000
      0.08630604	   6845.95081806	   2103.92471654	   3029.51400288	      0.00000000
      0.08662497	   6841.33886375	   2102.80553542	   3027.00498085	      0.00000000
      0.08694391	   6836.74576416	   2101.68799811	   3024.50175371	      0.00000000
      0.08718330	   6833.31048674	   2100.85024740	   3022.62659846	      0.00000000
      0.08742270	   6829.88577242	   2100.01342949	   3020.75467979	      0.00000000
      0.08770206	   6825.90269295	   2099.03810559	   3018.57436167	      0.00000000
      0.08798141	   6821.93391838	   2098.06405981	   3016.39841432	      0.00000000
      0.08821716	   6818.59586697	   2097.24308493	   3014.56557543	      0.00000000
      0.08852607	   6814.23708375	   2096.16868323	   3012.16853335	      0.00000000
      0.08883498	   6809.89563509	   2095.09585928	   3009.77676322	      0.00000000
      0.08907574	   6806.52403152	   2094.26083309	   3007.91633703	      0.00000000
      0.08931649	   6803.16289192	   2093.42677105	   3006.05908305	      0.00000000
      0.08958212	   6799.46663350	   2092.50766774	   3004.01363216	      0.00000000
      0.08984774	   6795.78303509	   2091.58974390	   3001.97200852	      0.00000000
      0.09011910	   6792.03304210	   2090.65324941	   2999.89029901	      0.00000000
      0.09039045	   6788.29617546	   2089.71799232	   2997.81254510	      0.00000000
      0.09065508	   6784.66453127	   2088.80711168	   2995.79008353	      0.00000000
      0.09097430	   6780.30018556	   2087.70989281	   2993.35534872	      0.00000000
      0.09138025	   6774.77600595	   2086.31705629	   2990.26688367	      0.00000000
      0.09160236	   6771.76580128	   2085.55617637	   2988.58074774	      0.00000000
      0.09182446	   6768.76421765	   2084.79613515	   2986.89718866	      0.00000000
      0.09210943	   6764.92579208	   2083.82223736	   2984.74094320	      0.00000000
      0.09239439	   6761.10147559	   2082.84972829	   2982.58889712	      0.00000000
      0.09267008	   6757.41499972	   2081.91019489	   2980.51086621	      0.00000000
      0.09294577	   6753.74162906	   2080.97196709	   2978.43672129	      0.00000000
      0.09321099	   6750.22013916	   2080.07061972	   2976.44502679	      0.00000000
      0.09353093	   6745.98806849	   2078.98491065	   2974.04711409	      0.00000000
      0.09393335	   6740.68969330	   2077.62181292	   2971.03830325	      0.00000000
      0.09416956	   6737.59234915	   2076.82298552	   2969.27589764	      0.00000000
      0.09440578	   6734.50441198	   2076.02512490	   2967.51625516	      0.00000000
      0.09464200	   6731.42585982	   2075.22823426	   2965.75936142	      0.00000000
      0.09491934	   6727.82339482	   2074.29387899	   2963.70015911	      0.00000000
      0.09519667	   6724.23376453	   2073.36086428	   2961.64470197	      0.00000000
      0.09538243	   6721.83655205	   2072.73667455	   2960.27002466	      0.00000000
      0.09567404	   6718.08484602	   2071.75801546	   2958.11535920	      0.00000000
      0.09596566	   6714.34716729	   2070.78084467	   2955.96476236	      0.00000000
      0.09621096	   6711.21385935	   2069.96000682	   2954.15882337	      0.00000000
      0.09645626	   6708.09039221	   2069.14022472	   2952.35572646	      0.00000000
      0.09670131	   6704.98003989	   2068.32237210	   2950.55737531	      0.00000000
      0.09701716	   6700.98521802	   2067.26973330	   2948.24346853	      0.00000000
      0.09733301	   6697.00649463	   2066.21885055	   2945.93418031	      0.00000000
      0.09757101	   6694.01911135	   2065.42817299	   2944.19716607	      0.00000000
      0.09780900	   6691.04078379	   2064.63849472	   2942.46273704	      0.00000000
      0.09807962	   6687.66508961	   2063.74176908	   2940.49364600	      0.00000000
      0.09835025	   6684.30099963	   2062.84633744	   2938.52785308	      0.00000000
      0.09861147	   6681.06472638	   2061.98324018	   2936.63345624	      0.00000000
      0.09892943	   6677.13997295	   2060.93430555	   2934.33167710	      0.00000000
      0.09931175	   6672.44160937	   2059.67540523	   2931.56983362	      0.00000000
      0.09977254	   6666.80904001	   2058.16157215	   2928.24959730	      0.00000000
      0.09994408	   6664.72056180	   2057.59898286	   2927.01591562	      0.00000000
      0.10022963	   6661.25399629	   2056.66363650	   2924.96507394	      0.00000000
      0.10051518	   6657.79985674	   2055.72973997	   2922.91768789	      0.00000000
      0.10076566	   6654.78009404	   2054.91172969	   2921.12456654	      0.00000000
      0.10101614	   6651.76979418	   2054.09483614	   2919.33406128	      0.00000000
      0.10127886	   6648.62250623	   2053.23922423	   2917.45885114	      0.00000000
      0.10154158	   6645.48552255	   2052.38484167	   2915.58647328	      0.00000000
      0.10182780	   6642.07954094	   2051.45541850	   2913.54977391	      0.00000000
      0.10211403	   6638.68565759	   2050.52745593	   2911.51637749	      0.00000000
      0.10234145	   6635.99751817	   2049.79115579	   2909.90301432	      0.00000000
      0.10265425	   6632.31263261	   2048.77996777	   2907.68736798	      0.00000000
      0.10296706	   6628.64195740	   2047.77052658	   2905.47555892	      0.00000000
      0.10320083	   6625.90780835	   2047.01723738	   2903.82499604	      0.00000000
      0.10343461	   6623.18150707	   2046.26492457	   2902.17653612	      0.00000000
      0.10369085	   6620.20222351	   2045.44145008	   2900.37208772	      0.00000000
      0.10400358	   6616.57879358	   2044.43803157	   2898.17321513	      0.00000000
      0.10431631	   6612.96915752	   2043.43635966	   2895.97799760	      0.00000000
      0.10458282	   6609.90379075	   2042.58409981	   2894.11005705	      0.00000000
      0.10491006	   6606.15347486	   2041.53938061	   2891.82004028	      0.00000000
      0.10523729	   6602.41796198	   2040.49657445	   2889.53388906	      0.00000000
      0.10547547	   6599.70827933	   2039.73876180	   2887.87229815	      0.00000000
      0.10576500	   6596.42493479	   2038.81896458	   2885.85523962	      0.00000000
      0.10612699	   6592.33575887	   2037.67105355	   2883.33743247	      0.00000000
      0.10640909	   6589.16124808	   2036.77809925	   2881.37840551	      0.00000000
      0.10665480	   6586.40484506	   2036.00147767	   2879.67426248	      0.00000000
      0.10690052	   6583.65645779	   2035.22593464	   2877.97214550	      0.00000000
      0.10713842	   6581.00303407	   2034.47607455	   2876.32605367	      0.00000000
      0.10744893	   6577.55088084	   2033.49885904	   2874.18032981	      0.00000000
      0.10775945	   6574.11127628	   2032.52336387	   2872.03772605	      0.00000000
      0.10800129	   6571.44102075	   2031.76480617	   2870.37112822	     -0.00000000
      0.10824313	   6568.77827193	   2031.00729137	   2868.70637338	     -0.00000000
      0.10851840	   6565.75652171	   2030.14633325	   2866.81371529	     -0.00000000
      0.10879367	   6562.74436618	   2029.28672495	   2864.92338377	      0.00000000
      0.10904963	   6559.95198350	   2028.48860698	   2863.16767143	      0.00000000
      0.10936669	   6556.50442416	   2027.50160350	   2860.99560011	      0.00000000
      0.10968376	   6553.06931113	   2026.51638827	   2858.82647953	      0.00000000
      0.10992153	   6550.50128184	   2025.77870836	   2857.20167545	      0.00000000
      0.11022020	   6547.28541557	   2024.85355278	   2855.16308151	      0.00000000
      0.11051886	   6544.08033775	   2023.92998128	   2853.12698101	      0.00000000
      0.11077188	   6541.37350354	   2023.14880908	   2851.40400154	      0.00000000
      0.11109266	   6537.95264346	   2022.16004627	   2849.22203768	      0.00000000
      0.11141344	   6534.54392894	   2021.17310807	   2847.04279861	      0.00000000
      0.11165137	   6532.02345840	   2020.44227330	   2845.42818590	      0.00000000
      0.11188929	   6529.50956272	   2019.71244119	   2843.81501740	      0.00000000
      0.11216699	   6526.58362162	   2018.86185638	   2841.93394234	      0.00000000
      0.11244469	   6523.66649958	   2018.01263550	   2840.05476458	      0.00000000
      0.11269109	   6521.08552100	   2017.26028085	   2838.38896892	      0.00000000
      0.11300891	   6517.76652503	   2016.29143885	   2836.24245942	      0.00000000
      0.11332672	   6514.45879035	   2015.32438006	   2834.09828145	      0.00000000
      0.11357542	   6511.87823562	   2014.56889043	   2832.42203513	      0.00000000
      0.11382411	   6509.30445707	   2013.81449166	   2830.74715173	      0.00000000
      0.11405334	   6506.93811224	   2013.12011430	   2829.20456698	      0.00000000
      0.11437206	   6503.65731813	   2012.15617893	   2827.06157762	      0.00000000
      0.11469077	   6500.38737391	   2011.19403134	   2824.92067403	      0.00000000
      0.11491445	   6498.09891491	   2010.51985602	   2823.41939072	      0.00000000
      0.11513813	   6495.81570631	   2009.84656014	   2821.91908255	      0.00000000
      0.11541477	   6492.99900946	   2009.01503650	   2820.06480657	      0.00000000
      0.11569142	   6490.19020377	   2008.18485516	   2818.21194745	      0.00000000
      0.11593990	   6487.67399705	   2007.44032938	   2816.54888410	      0.00000000
      0.11625781	   6484.46393556	   2006.48937919	   2814.42277568	      0.00000001
      0.11657571	   6481.26399615	   2005.54019733	   2812.29836944	      0.00000001
      0.11681634	   6478.84850842	   2004.82290362	   2810.69142928	      0.00000001
      0.11705697	   6476.43870629	   2004.10662139	   2809.08539938	      0.00000002
      0.11733596	   6473.65175604	   2003.27740680	   2807.22442394	      0.00000003
      0.11761496	   6470.87230286	   2002.44954918	   2805.36459002	      0.00000004
      0.11786498	   6468.38775582	   2001.70880330	   2803.69880573	      0.00000006
      0.11818284	   6465.23766468	   2000.76866353	   2801.58231792	      0.00000008
      0.11850070	   6462.09700011	   1999.83027995	   2799.46713635	      0.00000012
      0.11874238	   6459.71519710	   1999.11794443	   2797.85967335	      0.00000016
      0.11898407	   6457.33872684	   1998.40662210	   2796.25289795	      0.00000020
      0.11926577	   6454.57537427	   1997.57878284	   2794.38087355	      0.00000028
      0.11954748	   6451.81911495	   1996.75231686	   2792.50969688	      0.00000037
      0.11978597	   6449.49121359	   1996.05372268	   2790.92623331	      0.00000047
      0.12010419	   6446.39269177	   1995.12307512	   2788.81416864	      0.00000063
      0.12042242	   6443.30291639	   1994.19417411	   2786.70300810	      0.00000085
      0.12065919	   6441.00957784	   1993.50416016	   2785.13275827	      0.00000105
      0.12089597	   6438.72096824	   1992.81511071	   2783.56294354	      0.00000129
      0.12116372	   6436.13857782	   1992.03707551	   2781.78824734	      0.00000162
      0.12143147	   6433.56209588	   1991.26026964	   2780.01403111	      0.00000202
      0.12171624	   6430.82823964	   1990.43543262	   2778.12751877	      0.00000254
      0.12200101	   6428.10090107	   1989.61198217	   2776.24145458	      0.00000318
      0.12225404	   6425.68293836	   1988.88147211	   2774.56594265	      0.00000385
      0.12257115	   6422.65962763	   1987.96747887	   2772.46645003	      0.00000486
      0.12288827	   6419.64407915	   1987.05519700	   2770.36733098	      0.00000610
      0.12313086	   6417.34237930	   1986.35846470	   2768.76174119	      0.00000722
      0.12337345	   6415.04509791	   1985.66273056	   2767.15630015	      0.00000850
      0.12366193	   6412.31898504	   1984.83670338	   2765.24736263	      0.00001029
      0.12395040	   6409.59895259	   1984.01208300	   2763.33854179	      0.00001238
      0.12416884	   6407.54325969	   1983.38859317	   2761.89318103	      0.00001419
      0.12448426	   6404.58084607	   1982.48970176	   2759.80612690	      0.00001720
      0.12479968	   6401.62539642	   1981.59248443	   2757.71903955	      0.00002074
      0.12502753	   6399.49473684	   1980.94540485	   2756.21134816	      0.00002366
      0.12525538	   6397.36760331	   1980.29919572	   2754.70358016	      0.00002691
      0.12553251	   6394.78515414	   1979.51441391	   2752.86962020	      0.00003137
      0.12580963	   6392.20776484	   1978.73091417	   2751.03546573	      0.00003643
      0.12607196	   6389.77250981	   1977.99040708	   2749.29897903	      0.00004183
      0.12638718	   6386.85208347	   1977.10212043	   2747.21206593	      0.00004919
      0.12670240	   6383.93787197	   1976.21548218	   2745.12472556	      0.00005758
      0.12696053	   6381.55603476	   1975.49066025	   2743.41509100	      0.00006531
      0.12728206	   6378.59467604	   1974.58931476	   2741.28494817	      0.00007612
      0.12760360	   6375.63942544	   1973.68967370	   2739.15417320	      0.00008837
      0.12784406	   6373.43324232	   1973.01798619	   2737.56021850	      0.00009855
      0.12808453	   6371.23034767	   1972.34724790	   2735.96584570	      0.00010968
      0.12837028	   6368.61671438	   1971.55140188	   2734.07058036	      0.00012422
      0.12865604	   6366.00755392	   1970.75689068	   2732.17464083	      0.00014031
      0.12888775	   6363.89506041	   1970.11361683	   2730.63674109	      0.00015457
      0.12920399	   6361.01646202	   1969.23708011	   2728.53699643	      0.00017593
      0.12952024	   6358.14301588	   1968.36216833	   2726.43626824	      0.00019964
      0.12975694	   6355.99561151	   1967.70838263	   2724.86326119	      0.00021903
      0.12999363	   6353.85097038	   1967.05550324	   2723.28964644	      0.00023994
      0.13026716	   6351.37595386	   1966.30215129	   2721.47036697	      0.00026609
      0.13054070	   6348.90446925	   1965.55000368	   2719.65020803	      0.00029452
      0.13081913	   6346.39218033	   1964.78559486	   2717.79645353	      0.00032594
      0.13109757	   6343.88337902	   1964.02242813	   2715.94171422	      0.00036003
      0.13137919	   6341.34941653	   1963.25181651	   2714.06478186	      0.00039739
      0.13166080	   6338.81884304	   1962.48246946	   2712.18676877	      0.00043784
      0.13193932	   6336.31936308	   1961.72283045	   2710.32832903	      0.00048105
      0.13221783	   6333.82302254	   1960.96442232	   2708.46876358	      0.00052766
      0.13250311	   6331.26922644	   1960.18887132	   2706.56284456	      0.00057913
      0.13278839	   6328.71853921	   1959.41460539	   2704.65567552	      0.00063459
      0.13306048	   6326.28857531	   1958.67732727	   2702.83547959	      0.00069141
      0.13333257	   6323.86127191	   1957.94121225	   2701.01408774	      0.00075228
      0.13362690	   6321.23839719	   1957.14621458	   2699.04239209	      0.00082293
      0.13392124	   6318.61843886	   1956.35257134	   2697.06923115	      0.00089886
      0.13415756	   6316.51688345	   1955.71632414	   2695.48387760	      0.00096384
      0.13447262	   6313.71789061	   1954.86945336	   2693.36881396	      0.00105633
      0.13478769	   6310.92190426	   1954.02412327	   2691.25196783	      0.00115588
      0.13503352	   6308.74225885	   1953.36559857	   2689.59898602	      0.00123872
      0.13527935	   6306.56430709	   1952.70800707	   2687.94488077	      0.00132631
      0.13554873	   6304.17965169	   1951.98851009	   2686.13106516	      0.00142798
      0.13581810	   6301.79687373	   1951.27012735	   2684.31586154	      0.00153587
      0.13610744	   6299.23954951	   1950.49975614	   2682.36460045	      0.00165903
      0.13639677	   6296.68420298	   1949.73066368	   2680.41169332	      0.00179010
      0.13665609	   6294.39552789	   1949.04243522	   2678.65995303	      0.00191459
      0.13697023	   6291.62490822	   1948.21007203	   2676.53605150	      0.00207475
      0.13728438	   6288.85627649	   1947.37920368	   2674.41013750	      0.00224564
      0.13746730	   6287.24494853	   1946.89607033	   2673.17126860	      0.00235031
      0.13775284	   6284.73096708	   1946.14293686	   2671.23608307	      0.00252163
      0.13803838	   6282.21837445	   1945.39102932	   2669.29918917	      0.00270299
      0.13826808	   6280.19809524	   1944.78705507	   2667.73983486	      0.00285650
      0.13857464	   6277.50299677	   1943.98220455	   2665.65693344	      0.00307240
      0.13888120	   6274.80919116	   1943.17875556	   2663.57201685	      0.00330147
      0.13912641	   6272.65527589	   1942.53708615	   2661.90284534	      0.00349461
      0.13937162	   6270.50205477	   1941.89630825	   2660.23236799	      0.00369692
      0.13966002	   6267.97048626	   1941.14383586	   2658.26606595	      0.00394706
      0.13994841	   6265.43970176	   1940.39258969	   2656.29793917	      0.00421095
      0.14019630	   6263.26486213	   1939.74781681	   2654.60473034	      0.00444922
      0.14050868	   6260.52490456	   1938.93659974	   2652.46912743	      0.00476519
      0.14082106	   6257.78554303	   1938.12680885	   2650.33135689	      0.00509946
      0.14106353	   6255.65962078	   1937.49924097	   2648.67055551	      0.00537206
      0.14130599	   6253.53392949	   1936.87252707	   2647.00844059	      0.00565661
      0.14159872	   6250.96778655	   1936.11702366	   2645.00000128	      0.00601668
      0.14189145	   6248.40180399	   1935.36275801	   2642.98963983	      0.00639557
      0.14210878	   6246.49675638	   1934.80355824	   2641.49582161	      0.00668952
      0.14242440	   6243.73016832	   1933.99267953	   2639.32456737	      0.00713635
      0.14274001	   6240.96345976	   1933.18322807	   2637.15107182	      0.00760778
      0.14297342	   6238.91727293	   1932.58553943	   2635.54230009	      0.00797289
      0.14320682	   6236.87090666	   1931.98862653	   2633.93230224	      0.00835254
      0.14348679	   6234.41594746	   1931.27364029	   2631.99947223	      0.00882778
      0.14376676	   6231.96057321	   1930.55976275	   2630.06487956	      0.00932548
      0.14403914	   6229.57128289	   1929.86629847	   2628.18104488	      0.00983209
      0.14431152	   6227.18144646	   1929.17387681	   2626.29554556	      0.01036166
      0.14460710	   6224.58733310	   1928.42364937	   2624.24755835	      0.01096332
      0.14490268	   6221.99239668	   1927.67464204	   2622.19761792	      0.01159420
      0.14515686	   6219.76021403	   1927.03152456	   2620.43326787	      0.01216099
      0.14546916	   6217.01650877	   1926.24255187	   2618.26344493	      0.01288937
      0.14578147	   6214.27158310	   1925.45492783	   2616.09146698	      0.01365442
      0.14601119	   6212.25170584	   1924.87644830	   2614.49250165	      0.01424148
      0.14631323	   6209.59477405	   1924.11695803	   2612.38840582	      0.01504593
      0.14661526	   6206.93643131	   1923.35871680	   2610.28232658	      0.01588882
      0.14685259	   6204.84653730	   1922.76378926	   2608.62605952	      0.01657911
      0.14714995	   6202.22659603	   1922.01944939	   2606.54911576	      0.01748011
      0.14744732	   6199.60503093	   1921.27630769	   2604.47028377	      0.01842274
      0.14770602	   6197.32291800	   1920.63075737	   2602.66020969	      0.01927799
      0.14801842	   6194.56525788	   1919.85240004	   2600.47251203	      0.02035609
      0.14833082	   6191.80552285	   1919.07535115	   2598.28277317	      0.02148575
      0.14854485	   6189.91362736	   1918.54376177	   2596.78145554	      0.02229053
      0.14886023	   6187.12380428	   1917.76152447	   2594.56740076	      0.02352391
      0.14917561	   6184.33160510	   1916.98060830	   2592.35131117	      0.02481596
      0.14941072	   6182.24847280	   1916.39931028	   2590.69796562	      0.02581878
      0.14964582	   6180.16392318	   1915.81874118	   2589.04350632	      0.02685665
      0.14992666	   6177.67203564	   1915.12621099	   2587.06583218	      0.02814379
      0.15020749	   6175.17799425	   1914.43471290	   2585.08659219	      0.02948439
      0.15048309	   6172.72827155	   1913.75710182	   2583.14273209	      0.03085389
      0.15075868	   6170.27634592	   1913.08047730	   2581.19738878	      0.03227872
      0.15105365	   6167.64958587	   1912.35738813	   2579.11369910	      0.03386725
      0.15134862	   6165.02016217	   1911.63542080	   2577.02834018	      0.03552400
      0.15161573	   6162.63668943	   1910.98259720	   2575.13848936	      0.03708536
      0.15188284	   6160.25092026	   1910.33068640	   2573.24729394	      0.03870686
      0.15218404	   6157.55781382	   1909.59665752	   2571.11311303	      0.04061008
      0.15248525	   6154.86165247	   1908.86378090	   2568.97725406	      0.04259554
      0.15272606	   6152.70380985	   1908.27866811	   2567.26843151	      0.04424425
      0.15303640	   6149.91997308	   1907.52570642	   2565.06470961	      0.04645229
      0.15334674	   6147.13268539	   1906.77395414	   2562.85925709	      0.04875767
      0.15358948	   6144.95003253	   1906.18677897	   2561.13298073	      0.05063130
      0.15383222	   6142.76518607	   1905.60033770	   2559.40566559	      0.05256881
      0.15412411	   6140.13502062	   1904.89612878	   2557.32726393	      0.05498605
      0.15441600	   6137.50157578	   1904.19297309	   2555.24738843	      0.05750216
      0.15467148	   6135.19391640	   1903.57839768	   2553.42578561	      0.05978844
      0.15498057	   6132.39851645	   1902.83592223	   2551.22043971	      0.06266324
      0.15528965	   6129.59925320	   1902.09461313	   2549.01349135	      0.06566157
      0.15552763	   6127.44131077	   1901.52464035	   2547.31319415	      0.06805736
      0.15583802	   6124.62326343	   1900.78228304	   2545.09418538	      0.07130031
      0.15614840	   6121.80114883	   1900.04108773	   2542.87361098	      0.07468201
      0.15639158	   6119.58721568	   1899.46119048	   2541.13277788	      0.07743198
      0.15663475	   6117.37071803	   1898.88200022	   2539.39100327	      0.08027323
      0.15692563	   6114.71603007	   1898.19012312	   2537.30634785	      0.08379565
      0.15721650	   6112.05758640	   1897.49924936	   2535.22037206	      0.08745770
      0.15747886	   6109.65652150	   1896.87696755	   2533.33779401	      0.09088474
      0.15774122	   6107.25232927	   1896.25549458	   2531.45416389	      0.09443346
      0.15804199	   6104.49226668	   1895.54402717	   2529.29348690	      0.09865664
      0.15834275	   6101.72800941	   1894.83361390	   2527.13145660	      0.10305131
      0.15859233	   6099.43100420	   1894.24490836	   2525.33638711	      0.10683285
      0.15890103	   6096.58569427	   1893.51771667	   2523.11475595	      0.11168562
      0.15920974	   6093.73583495	   1892.79162043	   2520.89174495	      0.11673926
      0.15941143	   6091.87146101	   1892.31783031	   2519.43865483	      0.12015313
      0.15972347	   6088.98306135	   1891.58570929	   2517.18934524	      0.12561561
      0.16003551	   6086.08990522	   1890.85469384	   2514.93866964	      0.13130510
      0.16027909	   6083.82823152	   1890.28484402	   2513.18091442	      0.13590957
      0.16052266	   6081.56361350	   1889.71566120	   2511.42234418	      0.14066201
      0.16080341	   6078.94964619	   1889.06042297	   2509.39435304	      0.14632922
      0.16108416	   6076.33171025	   1888.40606207	   2507.36530009	      0.15220592
      0.16136814	   6073.67958826	   1887.74506087	   2505.31183762	      0.15837068
      0.16165212	   6071.02335246	   1887.08494833	   2503.25731154	      0.16476485
      0.16194399	   6068.28893742	   1886.40740088	   2501.14456013	      0.17158419
      0.16223587	   6065.55012535	   1885.73078268	   2499.03070903	      0.17866309
      0.16252174	   6062.86334656	   1885.06897463	   2496.95927604	      0.18585682
      0.16280761	   6060.17230423	   1884.40804863	   2494.88681038	      0.19331713
      0.16310218	   6057.39493915	   1883.72794061	   2492.75025173	      0.20129282
      0.16339674	   6054.61300499	   1883.04875922	   2490.61261966	      0.20957145
      0.16368112	   6051.92296136	   1882.39394970	   2488.54793857	      0.21786096
      0.16396549	   6049.22862312	   1881.73999430	   2486.48227766	      0.22645237
      0.16426215	   6046.41334109	   1881.05870476	   2484.32638588	      0.23574734
      0.16455880	   6043.59335284	   1880.37833453	   2482.16944961	      0.24539339
      0.16484058	   6040.91039636	   1879.73292744	   2480.11971726	      0.25489175
      0.16512236	   6038.22316672	   1879.08834022	   2478.06906128	      0.26472815
      0.16542099	   6035.37053572	   1878.40609006	   2475.89476029	      0.27553382
      0.16571962	   6032.51308215	   1877.72475034	   2473.71944228	      0.28674436
      0.16599810	   6029.84402971	   1877.09018803	   2471.68996317	      0.29757526
      0.16627659	   6027.17076483	   1876.45640790	   2469.65961640	      0.30878100
      0.16657676	   6024.28464897	   1875.77415614	   2467.47023923	      0.32129189
      0.16687692	   6021.39362595	   1875.09280244	   2465.27987292	      0.33426583
      0.16715209	   6018.73907093	   1874.46898118	   2463.27107987	      0.34657855
      0.16742725	   6016.08038134	   1873.84590503	   2461.26147046	      0.35930428
      0.16772822	   6013.16765083	   1873.16525183	   2459.06249894	      0.37371001
      0.16802919	   6010.24997008	   1872.48547918	   2456.86256796	      0.38863934
      0.16830204	   6007.60057480	   1871.86996635	   2454.86733450	      0.40263965
      0.16857489	   6004.94710722	   1871.25516758	   2452.87132566	      0.41709507
      0.16887604	   6002.01370246	   1870.57742766	   2450.66740749	      0.43359246
      0.16917718	   5999.07534162	   1869.90054654	   2448.46256022	      0.45067504
      0.16944940	   5996.41502867	   1869.28943292	   2446.46876166	      0.46663344
      0.16972161	   5993.75066903	   1868.67901117	   2444.47421567	      0.48309539
      0.17002270	   5990.79896203	   1868.00463591	   2442.26722565	      0.50190474
      0.17032379	   5987.84231697	   1867.33109577	   2440.05933494	      0.52136136
      0.17059688	   5985.15643068	   1866.72092503	   2438.05605197	      0.53958159
      0.17086996	   5982.46649139	   1866.11143110	   2436.05203848	      0.55835990
      0.17117099	   5979.49660028	   1865.44034622	   2433.84211598	      0.57972092
      0.17147201	   5976.52180424	   1864.77007212	   2431.63131787	      0.60179078
      0.17174688	   5973.80125447	   1864.15875068	   2429.61189260	      0.62257518
      0.17202174	   5971.07663057	   1863.54809464	   2427.59174648	      0.64397563
      0.17232273	   5968.08841214	   1862.88016319	   2425.37879937	      0.66813025
      0.17262372	   5965.09533514	   1862.21301757	   2423.16499829	      0.69305251
      0.17290080	   5962.33568707	   1861.59954658	   2421.12627355	      0.71668650
      0.17317788	   5959.57194292	   1860.98673050	   2419.08683306	      0.74099442
      0.17347881	   5956.56564903	   1860.32189482	   2416.87101947	      0.76817076
      0.17377975	   5953.55455636	   1859.65781918	   2414.65437037	      0.79616777
      0.17405921	   5950.75404027	   1859.04180436	   2412.59515288	      0.82291287
      0.17433867	   5947.94941306	   1858.42643340	   2410.53522156	      0.85038609
      0.17463951	   5944.92563082	   1857.76469511	   2408.31689789	      0.88078536
      0.17494035	   5941.89712287	   1857.10369003	   2406.09775412	      0.91204953
      0.17522221	   5939.05535574	   1856.48503474	   2404.01783810	      0.94213530
      0.17550408	   5936.20947306	   1855.86701090	   2401.93720757	      0.97299643
      0.17580477	   5933.16896777	   1855.20839291	   2399.71680955	      1.00678148
      0.17610547	   5930.12382231	   1854.55048011	   2397.49560391	      1.04146419
      0.17638969	   5927.24120536	   1853.92924159	   2395.39531239	      1.07507857
      0.17667392	   5924.35448070	   1853.30862037	   2393.29430337	      1.10950573
      0.17697441	   5921.29807615	   1852.65313980	   2391.07225896	      1.14679191
      0.17727490	   5918.23712822	   1851.99833524	   2388.84941647	      1.18499524
      0.17756139	   5915.31460734	   1851.37466656	   2386.72941813	      1.22227515
      0.17784788	   5912.38799963	   1850.75159893	   2384.60869707	      1.26039349
      0.17814813	   5909.31648591	   1850.09924794	   2382.38536213	      1.30124342
      0.17844837	   5906.24053529	   1849.44754257	   2380.16123572	      1.34301609
      0.17873700	   5903.27951051	   1848.82166944	   2378.02247462	      1.38404100
      0.17902562	   5900.31443313	   1848.19637881	   2375.88298345	      1.42591727
      0.17932559	   5897.22848017	   1847.54710766	   2373.65858360	      1.47034074
      0.17962556	   5894.13820470	   1846.89845060	   2371.43339588	      1.51567932
      0.17991615	   5891.14048444	   1846.27065917	   2369.27705592	      1.56046924
      0.18020674	   5888.13875913	   1845.64342917	   2367.11997647	      1.60611102
      0.18050644	   5885.03883342	   1844.99713101	   2364.89455273	      1.65407022
      0.18080613	   5881.93470554	   1844.35141425	   2362.66834165	      1.70292557
      0.18109849	   5878.90245072	   1843.72203768	   2360.49580545	      1.75144420
      0.18139086	   5875.86625138	   1843.09319886	   2358.32251838	      1.80080409
      0.18169029	   5872.75254902	   1842.44969851	   2356.09588575	      1.85222318
      0.18198973	   5869.63476882	   1841.80674583	   2353.86846318	      1.90451065
      0.18228366	   5866.57040024	   1841.17614434	   2351.68124645	      1.95667336
      0.18257758	   5863.50214503	   1840.54605418	   2349.49326555	      2.00965774
      0.18287682	   5860.37447407	   1839.90510483	   2347.26499783	      2.06443455
      0.18317605	   5857.24271279	   1839.26466832	   2345.03593427	      2.12004619
      0.18347133	   5854.14834780	   1838.63320173	   2342.83559207	      2.17573146
      0.18376660	   5851.04991606	   1838.00221731	   2340.63447046	      2.23221239
      0.18406187	   5847.94736339	   1837.37170551	   2338.43256664	      2.28948018
      0.18435714	   5844.84064127	   1836.74165850	   2336.22987824	      2.34752599
      0.18465242	   5841.72968531	   1836.11206664	   2334.02640214	      2.40634086
      0.18494769	   5838.61443483	   1835.48292182	   2331.82213560	      2.46591581
      0.18524296	   5835.49481363	   1834.85421431	   2329.61707519	      2.52624188
      0.18553824	   5832.37074734	   1834.22593572	   2327.41121779	      2.58731009
      0.18583351	   5829.24214647	   1833.59807624	   2325.20455965	      2.64911151
      0.18612878	   5826.10892156	   1832.97062720	   2322.99709727	      2.71163729
      0.18642406	   5822.97096849	   1832.34357867	   2320.78882660	      2.77487865
      0.18671933	   5819.82818166	   1831.71692171	   2318.57974376	      2.83882692
      0.18701460	   5816.68044140	   1831.09064627	   2316.36984437	      2.90347353
      0.18730988	   5813.52762540	   1830.46474313	   2314.15912421	      2.96881005
      0.18760515	   5810.36959822	   1829.83920212	   2311.94757857	      3.03482820
      0.18790042	   5807.20622119	   1829.21401374	   2309.73520286	      3.10151985
      0.18819570	   5804.03734385	   1828.58916768	   2307.52199206	      3.16887703
      0.18849097	   5800.86281271	   1827.96465416	   2305.30794121	      3.23689195
      0.18878624	   5797.68246452	   1827.34046270	   2303.09304496	      3.30555699
      0.18908151	   5794.49613409	   1826.71658328	   2300.87729801	      3.37486471
      0.18937679	   5791.30364937	   1826.09300524	   2298.66069467	      3.44480786
      0.18967206	   5788.10483858	   1825.46971828	   2296.44322928	      3.51537940
      0.18996733	   5784.89952691	   1824.84671158	   2294.22489583	      3.58657245
      0.19026261	   5781.68754318	   1824.22397455	   2292.00568829	      3.65838034
      0.19055788	   5778.46871795	   1823.60149619	   2289.78560034	      3.73079659
      0.19085315	   5775.24288979	   1822.97926565	   2287.56462558	      3.80381493
      0.19114843	   5772.00990456	   1822.35727172	   2285.34275734	      3.87742926
      0.19144370	   5768.76962113	   1821.73550329	   2283.11998888	      3.95163367
      0.19173897	   5765.52191147	   1821.11394892	   2280.89631319	      4.02642247
      0.19203425	   5762.26666571	   1820.49259726	   2278.67172317	      4.10179013
      0.19232952	   5759.00379249	   1819.87143665	   2276.44621147	      4.17773131
      0.19262479	   5755.73322304	   1819.25045547	   2274.21977063	      4.25424085
      0.19292007	   5752.45491134	   1818.62964183	   2271.99239296	      4.33131378
      0.19321534	   5749.16883697	   1818.00898385	   2269.76407064	      4.40894530
      0.19351061	   5745.87500460	   1817.38846941	   2267.53479562	      4.48713077
      0.19380588	   5742.57344534	   1816.76808636	   2265.30455974	      4.56586573
      0.19410116	   5739.26421544	   1816.14782237	   2263.07335460	      4.64514588
      0.19439643	   5735.94739606	   1815.52766501	   2260.84117168	      4.72496707
      0.19469170	   5732.62309105	   1814.90760170	   2258.60800223	      4.80532533
      0.19498698	   5729.29142543	   1814.28761978	   2256.37383737	      4.88621682
      0.19528225	   5725.95254235	   1813.66770641	   2254.13866803	      4.96763784
      0.19557752	   5722.60660067	   1813.04784869	   2251.90248495	      5.04958486
      0.19587280	   5719.25377140	   1812.42803353	   2249.66527870	      5.13205447
      0.19616807	   5715.89423474	   1811.80824777	   2247.42703972	      5.21504340
      0.19646334	   5712.52817647	   1811.18847810	   2245.18775821	      5.29854850
      0.19675862	   5709.15578486	   1810.56871110	   2242.94742425	      5.38256678
      0.19705389	   5705.77724727	   1809.94893323	   2240.70602772	      5.46709533
      0.19734916	   5702.39274734	   1809.32913084	   2238.46355837	      5.55213138
      0.19764444	   5699.00246206	   1808.70929013	   2236.22000574	      5.63767228
      0.19793971	   5695.60655942	   1808.08939724	   2233.97535922	      5.72371549
      0.19823498	   5692.20519616	   1807.46943814	   2231.72960806	      5.81025856
      0.19853026	   5688.79851600	   1806.84939873	   2229.48274131	      5.89729917
      0.19882553	   5685.38664807	   1806.22926477	   2227.23474789	      5.98483508
      0.19912080	   5681.96970587	   1805.60902194	   2224.98561653	      6.07286416
      0.19941607	   5678.54778639	   1804.98865581	   2222.73533585	      6.16138437
      0.19971135	   5675.12096972	   1804.36815183	   2220.48389426	      6.25039377
      0.20000662	   5671.68931893	   1803.74749537	   2218.23128006	      6.33989048
      0.20030189	   5668.25288035	   1803.12667169	   2215.97748138	      6.42987274
      0.20059717	   5664.81168413	   1802.50566598	   2213.72248619	      6.52033885
      0.20089244	   5661.36574527	   1801.88446331	   2211.46628234	      6.61128721
      0.20118771	   5657.91506486	   1801.26304868	   2209.20885749	      6.70271626
      0.20148299	   5654.45963181	   1800.64140701	   2206.95019921	      6.79462455
      0.20177826	   5650.99942483	   1800.01952315	   2204.69029487	      6.88701069
      0.20207353	   5647.53441489	   1799.39738184	   2202.42913174	      6.97987336
      0.20236881	   5644.06456786	   1798.77496779	   2200.16669694	      7.07321130
      0.20266408	   5640.58984766	   1798.15226563	   2197.90297743	      7.16702332
      0.20295935	   5637.11021954	   1797.52925991	   2195.63796005	      7.26130829
      0.20325463	   5633.62565371	   1796.90593514	   2193.37163151	      7.35606514
      0.20354990	   5630.13612905	   1796.28227579	   2191.10397837	      7.45129287
      0.20384517	   5626.64163698	   1795.65826626	   2188.83498707	      7.54699051
      0.20414044	   5623.14218522	   1795.03389091	   2186.56464389	      7.64315717
      0.20443572	   5619.63780146	   1794.40913407	   2184.29293502	      7.73979201
      0.20473099	   5616.12853665	   1793.78398005	   2182.01984649	      7.83689421
      0.20502626	   5612.61446791	   1793.15841310	   2179.74536422	      7.93446305
      0.20532154	   5609.09570087	   1792.53241750	   2177.46947399	      8.03249781
      0.20561681	   5605.57237116	   1791.90597746	   2175.19216147	      8.13099784
      0.20591208	   5602.04464525	   1791.27907722	   2172.91341219	      8.22996254
      0.20620736	   5598.51272031	   1790.65170099	   2170.63321157	      8.32939133
      0.20650263	   5594.97682314	   1790.02383302	   2168.35154491	      8.42928368
      0.20679790	   5591.43720828	   1789.39545754	   2166.06839739	      8.52963912
      0.20709318	   5587.89415524	   1788.76655880	   2163.78375408	      8.63045719
      0.20738845	   5584.34796499	   1788.13712107	   2161.49759994	      8.73173748
      0.20768372	   5580.79895599	   1787.50712867	   2159.20991981	      8.83347963
      0.20797900	   5577.24745971	   1786.87656593	   2156.92069843	      8.93568328
      0.20827427	   5573.69381597	   1786.24541723	   2154.62992044	      9.03834814
      0.20856954	   5570.13836826	   1785.61366702	   2152.33757036	      9.14147394
      0.20886481	   5566.58145915	   1784.98129976	   2150.04363264	      9.24506043
      0.20916009	   5563.02342603	   1784.34830002	   2147.74809162	      9.34910740
      0.20945536	   5559.46459717	   1783.71465240	   2145.45093155	      9.45361468
      0.20975063	   5555.90528826	   1783.08034161	   2143.15213658	      9.55858211
      0.21004591	   5552.34579956	   1782.44535241	   2140.85169080	      9.66400957
      0.21034118	   5548.78641347	   1781.80966966	   2138.54957819	      9.76989697
      0.21063645	   5545.22739276	   1781.17327831	   2136.24578269	      9.87624424
      0.21093173	   5541.66897923	   1780.53616343	   2133.94028813	      9.98305133
      0.21122700	   5538.11139291	   1779.89831017	   2131.63307828	     10.09031823
      0.21152227	   5534.55483170	   1779.25970380	   2129.32413686	     10.19804493
      0.21181755	   5530.99947130	   1778.62032972	   2127.01344749	     10.30623147
      0.21211282	   5527.44546559	   1777.98017344	   2124.70099377	     10.41487791
      0.21240809	   5523.89294718	   1777.33922060	   2122.38675922	     10.52398430
      0.21270337	   5520.34202818	   1776.69745698	   2120.07072730	     10.63355075
      0.21299864	   5516.79280112	   1776.05486849	   2117.75288144	     10.74357737
      0.21329391	   5513.24534007	   1775.41144120	   2115.43320500	     10.85406429
      0.21358918	   5509.69970170	   1774.76716131	   2113.11168131	     10.96501167
      0.21388446	   5506.15592649	   1774.12201519	   2110.78829366	     11.07641969
      0.21417973	   5502.61403989	   1773.47598935	   2108.46302528	     11.18828853
      0.21447500	   5499.07405355	   1772.82907048	   2106.13585940	     11.30061840
      0.21477028	   5495.53596639	   1772.18124542	   2103.80677917	     11.41340953
      0.21506555	   5491.99976582	   1771.53250118	   2101.47576775	     11.52666216
      0.21536082	   5488.46542875	   1770.88282495	   2099.14280825	     11.64037655
      0.21565610	   5484.93291255	   1770.23220408	   2096.80788375	     11.75455298
      0.21595137	   5481.40210738	   1769.58062612	   2094.47097732	     11.86919174
      0.21624664	   5477.87288128	   1768.92807877	   2092.13207199	     11.98429314
      0.21654192	   5474.34510461	   1768.27454995	   2089.79115078	     12.09985749
      0.21683719	   5470.81865001	   1767.62002772	   2087.44819670	     12.21588513
      0.21713246	   5467.29339233	   1766.96450035	   2085.10319272	     12.33237641
      0.21742774	   5463.76920851	   1766.30795630	   2082.75612180	     12.44933170
      0.21772301	   5460.24597757	   1765.65038421	   2080.40696690	     12.56675136
      0.21801828	   5456.72358052	   1764.99177291	   2078.05571096	     12.68463579
      0.21831355	   5453.20190026	   1764.33211141	   2075.70233689	     12.80298539
      0.21860883	   5449.68082150	   1763.67138893	   2073.34682762	     12.92180056
      0.21890410	   5446.16023077	   1763.00959486	   2070.98916604	     13.04108175
      0.21919937	   5442.64001626	   1762.34671879	   2068.62933506	     13.16082937
      0.21949465	   5439.12006779	   1761.68275050	   2066.26731755	     13.28104389
      0.21978992	   5435.60027678	   1761.01767996	   2063.90309641	     13.40172575
      0.22008519	   5432.08053610	   1760.35149732	   2061.53665449	     13.52287544
      0.22038047	   5428.56074009	   1759.68419293	   2059.16797468	     13.64449342
      0.22067574	   5425.04078446	   1759.01575732	   2056.79703983	     13.76658019
      0.22097101	   5421.52056622	   1758.34618119	   2054.42383279	     13.88913626
      0.22126629	   5417.99998362	   1757.67545546	   2052.04833644	     14.01216212
      0.22156156	   5414.47893610	   1757.00357120	   2049.67053362	     14.13565830
      0.22185683	   5410.95732425	   1756.33051968	   2047.29040717	     14.25962533
      0.22215211	   5407.43504970	   1755.65629233	   2044.90793996	     14.38406375
      0.22244738	   5403.91201509	   1754.98088077	   2042.52311481	     14.50897410
      0.22274265	   5400.38812401	   1754.30427680	   2040.13591459	     14.63435694
      0.22303793	   5396.86328094	   1753.62647238	   2037.74632212	     14.76021284
      0.22333320	   5393.33739121	   1752.94745963	   2035.35432026	     14.88654236
      0.22362847	   5389.81036091	   1752.26723087	   2032.95989185	     15.01334609
      0.22392374	   5386.28209682	   1751.58577855	   2030.56301973	     15.14062461
      0.22421902	   5382.75250644	   1750.90309529	   2028.16368673	     15.26837853
      0.22451429	   5379.22149781	   1750.21917389	   2025.76187571	     15.39660844
      0.22480956	   5375.68897957	   1749.53400728	   2023.35756950	     15.52531496
      0.22510484	   5372.15486082	   1748.84758855	   2020.95075094	     15.65449870
      0.22540011	   5368.61905109	   1748.15991093	   2018.54140288	     15.78416030
      0.22569538	   5365.08146031	   1747.47096783	   2016.12950816	     15.91430038
      0.22599066	   5361.54199870	   1746.78075276	   2013.71504961	     16.04491959
      0.22628593	   5358.00057677	   1746.08925939	   2011.29801008	     16.17601857
      0.22658120	   5354.45710521	   1745.39648153	   2008.87837240	     16.30759797
      0.22687648	   5350.91149488	   1744.70241311	   2006.45611942	     16.43965846
      0.22717175	   5347.36365670	   1744.00704819	   2004.03123398	     16.57220071
      0.22746702	   5343.81350163	   1743.31038098	   2001.60369891	     16.70522537
      0.22776230	   5340.26094062	   1742.61240577	   1999.17349705	     16.83873314
      0.22805757	   5336.70588449	   1741.91311701	   1996.74061123	     16.97272469
      0.22835284	   5333.14824394	   1741.21250923	   1994.30502428	     17.10720072
      0.22864811	   5329.58792943	   1740.51057710	   1991.86671904	     17.24216193
      0.22894339	   5326.02485115	   1739.80731538	   1989.42567833	     17.37760901
      0.22923866	   5322.45891897	   1739.10271893	   1986.98188499	     17.51354268
      0.22953393	   5318.89004230	   1738.39678274	   1984.53532182	     17.64996364
      0.22982921	   5315.31813013	   1737.68950186	   1982.08597165	     17.78687262
      0.23012448	   5311.74309087	   1736.98087145	   1979.63381729	     17.92427034
      0.23041975	   5308.16483234	   1736.27088678	   1977.17884155	     18.06215753
      0.23071503	   5304.58326164	   1735.55954316	   1974.72102723	     18.20053492
      0.23101030	   5300.99828516	   1734.84683603	   1972.26035714	     18.33940325
      0.23130557	   5297.40980842	   1734.13276088	   1969.79681406	     18.47876327
      0.23160085	   5293.81773603	   1733.41731329	   1967.33038079	     18.61861573
      0.23189612	   5290.22197163	   1732.70048891	   1964.86104009	     18.75896137
      0.23219139	   5286.62241778	   1731.98228345	   1962.38877475	     18.89980097
      0.23248667	   5283.01897587	   1731.26269270	   1959.91356752	     19.04113528
      0.23278194	   5279.41154604	   1730.54171251	   1957.43540117	     19.18296508
      0.23307721	   5275.80002713	   1729.81933878	   1954.95425843	     19.32529113
      0.23337248	   5272.18431651	   1729.09556747	   1952.47012205	     19.46811421
      0.23366776	   5268.56431005	   1728.37039459	   1949.98297474	     19.61143510
      0.23396303	   5264.93990199	   1727.64381623	   1947.49279923	     19.75525460
      0.23425830	   5261.31098482	   1726.91582847	   1944.99957823	     19.89957349
      0.23455358	   5257.67744922	   1726.18642748	   1942.50329441	     20.04439256
      0.23484885	   5254.03918392	   1725.45560946	   1940.00393047	     20.18971262
      0.23514412	   5250.39607556	   1724.72337064	   1937.50146906	     20.33553447
      0.23543940	   5246.74800862	   1723.98970729	   1934.99589285	     20.48185891
      0.23573467	   5243.09486525	   1723.25461571	   1932.48718447	     20.62868676
      0.23602994	   5239.43652518	   1722.51809222	   1929.97532655	     20.77601883
      0.23632522	   5235.77286553	   1721.78013319	   1927.46030171	     20.92385595
      0.23662049	   5232.10376075	   1721.04073499	   1924.94209252	     21.07219892
      0.23691576	   5228.42908237	   1720.29989403	   1922.42068158	     21.22104859
      0.23721104	   5224.74869894	   1719.55760672	   1919.89605144	     21.37040578
      0.23750631	   5221.06247582	   1718.81386950	   1917.36818466	     21.52027133
      0.23780158	   5217.37027503	   1718.06867882	   1914.83706376	     21.67064607
      0.23809685	   5213.67195506	   1717.32203113	   1912.30267124	     21.82153085
      0.23839213	   5209.96737072	   1716.57392291	   1909.76498960	     21.97292651
      0.23868740	   5206.25637293	   1715.82435063	   1907.22400122	     22.12483390
      0.23898267	   5202.53880853	   1715.07331077	   1904.67968841	     22.27725387
      0.23927795	   5198.81452008	   1714.32079980	   1902.13203344	     22.43018728
      0.23957322	   5195.08334567	   1713.56681421	   1899.58101847	     22.58363499
      0.23986849	   5191.34511866	   1712.81135048	   1897.02662565	     22.73759786
      0.24016377	   5187.59966748	   1712.05440507	   1894.46883702	     22.89207676
      0.24045904	   5183.84681541	   1711.29597446	   1891.90763459	     23.04707256
      0.24075431	   5180.08638031	   1710.53605509	   1889.34300031	     23.20258612
      0.24104959	   5176.31817439	   1709.77464343	   1886.77491604	     23.35861833
      0.24134486	   5172.54200394	   1709.01173589	   1884.20336360	     23.51517007
      0.24164013	   5168.75766909	   1708.24732892	   1881.62832477	     23.67224221
      0.24193541	   5164.96496351	   1707.48141890	   1879.04978123	     23.82983564
      0.24223068	   5161.16367414	   1706.71400223	   1876.46771464	     23.98795126
      0.24252595	   5157.35358094	   1705.94507527	   1873.88210657	     24.14658994
      0.24282122	   5153.53445655	   1705.17463438	   1871.29293858	     24.30575260
      0.24311650	   5149.70606606	   1704.40267589	   1868.70019213	     24.46544012
      0.24341177	   5145.86816667	   1703.62919609	   1866.10384864	     24.62565340
      0.24370704	   5142.02050743	   1702.85419127	   1863.50388948	     24.78639335
      0.24400232	   5138.16282893	   1702.07765768	   1860.90029598	     24.94766088
      0.24429759	   5134.29486304	   1701.29959155	   1858.29304940	     25.10945689
      0.24459286	   5130.41633261	   1700.51998906	   1855.68213094	     25.27178230
      0.24488814	   5126.52695125	   1699.73884640	   1853.06752179	     25.43463802
      0.24518341	   5122.62642300	   1698.95615970	   1850.44920304	     25.59802496
      0.24547868	   5118.71444218	   1698.17192507	   1847.82715578	     25.76194405
      0.24577396	   5114.79069314	   1697.38613857	   1845.20136103	     25.92639622
      0.24606923	   5110.85485007	   1696.59879625	   1842.57179976	     26.09138238
      0.24636450	   5106.90657690	   1695.80989412	   1839.93845290	     26.25690346
      0.24665978	   5102.94552713	   1695.01942815	   1837.30130136	     26.42296039
      0.24695505	   5098.97134384	   1694.22739426	   1834.66032598	     26.58955412
      0.24725032	   5094.98365962	   1693.43378837	   1832.01550757	     26.75668556
      0.24754560	   5090.98209668	   1692.63860633	   1829.36682691	     26.92435566
      0.24784087	   5086.96626695	   1691.84184396	   1826.71426472	     27.09256536
      0.24813614	   5082.93577230	   1691.04349706	   1824.05780172	     27.26131561
      0.24843141	   5078.89020479	   1690.24356137	   1821.39741858	     27.43060734
      0.24872669	   5074.82914712	   1689.44203259	   1818.73309592	     27.60044150
      0.24902196	   5070.75217305	   1688.63890640	   1816.06481435	     27.77081904
      0.24931723	   5066.65884806	   1687.83417842	   1813.39255446	     27.94174091
      0.24961251	   5062.54872998	   1687.02784425	   1810.71629679	     28.11320807
      0.24990778	   5058.42136986	   1686.21989943	   1808.03602187	     28.28522147
      0.25020305	   5054.27631294	   1685.41033946	   1805.35171020	     28.45778206
      0.25049833	   5050.11309966	   1684.59915982	   1802.66334225	     28.63089081
      0.25079360	   5045.93126688	   1683.78635592	   1799.97089849	     28.80454868
      0.25108887	   5041.73034920	   1682.97192316	   1797.27435935	     28.97875662
      0.25138415	   5037.50988035	   1682.15585686	   1794.57370525	     29.15351561
      0.25167942	   5033.26939475	   1681.33815234	   1791.86891659	     29.32882661
      0.25197469	   5029.00842910	   1680.51880484	   1789.15997376	     29.50469058
      0.25226997	   5024.72652406	   1679.69780957	   1786.44685711	     29.68110850
      0.25256524	   5020.42322602	   1678.87516172	   1783.72954701	     29.85808133
      0.25286051	   5016.09808888	   1678.05085639	   1781.00802378	     30.03561005
      0.25315578	   5011.75067586	   1677.22488869	   1778.28226774	     30.21369563
      0.25345106	   5007.38056128	   1676.39725363	   1775.55225919	     30.39233905
      0.25374633	   5002.98733232	   1675.56794622	   1772.81797840	     30.57154129
      0.25404160	   4998.57059076	   1674.73696140	   1770.07940564	     30.75130331
      0.25433688	   4994.12995460	   1673.90429407	   1767.33652115	     30.93162611
      0.25463215	   4989.66505957	   1673.06993909	   1764.58930514	     31.11251065
      0.25492742	   4985.17556055	   1672.23389126	   1761.83773780	     31.29395793
      0.25522270	   4980.66113284	   1671.39614534	   1759.08179929	     31.47596892
      0.25551797	   4976.12147325	   1670.55669603	   1756.32146973	     31.65854461
      0.25581324	   4971.55630108	   1669.71553799	   1753.55672922	     31.84168599
      0.25610852	   4966.96535881	   1668.87266583	   1750.78755779	     32.02539403
      0.25640379	   4962.34841278	   1668.02807410	   1748.01393546	     32.20966973
      0.25669906	   4957.70525351	   1667.18175729	   1745.23584218	     32.39451407
      0.25699434	   4953.03569598	   1666.33370985	   1742.45325785	     32.57992805
      0.25728961	   4948.33957961	   1665.48392617	   1739.66616229	     32.76591265
      0.25758488	   4943.61676823	   1664.63240057	   1736.87453528	     32.95246886
      0.25788015	   4938.86714973	   1663.77912732	   1734.07835651	     33.13959767
      0.25817543	   4934.09063566	   1662.92410063	   1731.27760559	     33.32730009
      0.25847070	   4929.28716072	   1662.06731465	   1728.47226205	     33.51557709
      0.25876597	   4924.45668205	   1661.20876344	   1725.66230531	     33.70442968
      0.25906125	   4919.59917848	   1660.34844102	   1722.84771470	     33.89385884
      0.25935652	   4914.71464972	   1659.48634135	   1720.02846943	     34.08386558
      0.25965179	   4909.80311536	   1658.62245829	   1717.20454861	     34.27445090
      0.25994707	   4904.86461399	   1657.75678565	   1714.37593120	     34.46561578
      0.26024234	   4899.89920209	   1656.88931715	   1711.54259605	     34.65736123
      0.26053761	   4894.90695306	   1656.02004646	   1708.70452184	     34.84968825
      0.26083289	   4889.88795610	   1655.14896715	   1705.86168712	     35.04259783
      0.26112816	   4884.84231516	   1654.27607272	   1703.01407027	     35.23609091
      0.26142343	   4879.77014787	   1653.40135658	   1700.16164952	     35.43016815
      0.26171871	   4874.67158444	   1652.52481207	   1697.30440290	     35.62483019
      0.26201398	   4869.54676666	   1651.64643243	   1694.44230828	     35.82007760
      0.26230925	   4864.39584684	   1650.76621084	   1691.57534332	     36.01591098
      0.26260452	   4859.21898683	   1649.88414035	   1688.70348549	     36.21233087
      0.26289980	   4854.01635703	   1649.00021394	   1685.82671205	     36.40933781
      0.26319507	   4848.78813549	   1648.11442452	   1682.94500004	     36.60693232
      0.26346055	   4844.06573048	   1647.31641232	   1680.34980741	     36.78509227
      0.26372603	   4839.32291981	   1646.51688201	   1677.75058615	     36.96372795
      0.26399151	   4834.55985152	   1645.71582933	   1675.14731981	     37.14283966
      0.26425700	   4829.77666910	   1644.91324862	   1672.53999093	     37.32242771
      0.26452248	   4824.97351989	   1644.10913443	   1669.92858205	     37.50249239
      0.26478796	   4820.15055301	   1643.30348118	   1667.31307549	     37.68303397
      0.26505344	   4815.30791931	   1642.49628322	   1664.69345341	     37.86405270
      0.26531892	   4810.44577091	   1641.68753483	   1662.06969781	     38.04554882
      0.26558440	   4805.56426084	   1640.87723024	   1659.44179047	     38.22752254
      0.26584988	   4800.66354277	   1640.06536358	   1656.80971302	     38.40997405
      0.26611536	   4795.74377065	   1639.25192892	   1654.17344686	     38.59290352
      0.26638084	   4790.80509841	   1638.43692026	   1651.53297323	     38.77631111
      0.26664633	   4785.84767974	   1637.62033150	   1648.88827314	     38.96019694
      0.26691181	   4780.87166779	   1636.80215649	   1646.23932741	     39.14456111
      0.26717729	   4775.87721494	   1635.98238897	   1643.58611665	     39.32940371
      0.26744277	   4770.86447260	   1635.16102264	   1640.92862125	     39.51472479
      0.26770825	   4765.83359099	   1634.33805108	   1638.26682140	     39.70052437
      0.26797373	   4760.78471894	   1633.51346781	   1635.60069705	     39.88680246
      0.26823921	   4755.71800374	   1632.68726625	   1632.93022793	     40.07355903
      0.26850469	   4750.63359095	   1631.85943977	   1630.25539354	     40.26079402
      0.26877018	   4745.53162429	   1631.02998160	   1627.57617315	     40.44850735
      0.26903566	   4740.41224546	   1630.19888494	   1624.89254580	     40.63669890
      0.26930114	   4735.27559404	   1629.36614286	   1622.20449027	     40.82536852
      0.26956662	   4730.12180739	   1628.53174835	   1619.51198511	     41.01451602
      0.26983210	   4724.95102052	   1627.69569433	   1616.81500862	     41.20414120
      0.27009758	   4719.76336600	   1626.85797360	   1614.11353884	     41.39424378
      0.27036306	   4714.55897392	   1626.01857889	   1611.40755356	     41.58482348
      0.27062854	   4709.33797173	   1625.17750282	   1608.69703030	     41.77587998
      0.27089402	   4704.10048427	   1624.33473793	   1605.98194633	     41.96741289
      0.27115951	   4698.84663365	   1623.49027666	   1603.26227864	     42.15942180
      0.27142499	   4693.57653921	   1622.64411134	   1600.53800395	     42.35190626
      0.27169047	   4688.29031749	   1621.79623421	   1597.80909869	     42.54486576
      0.27195595	   4682.98808216	   1620.94663743	   1595.07553905	     42.73829975
      0.27222143	   4677.66994404	   1620.09531303	   1592.33730088	     42.93220764
      0.27248691	   4672.33601103	   1619.24225295	   1589.59435978	     43.12658877
      0.27275239	   4666.98638809	   1618.38744903	   1586.84669105	     43.32144245
      0.27301787	   4661.62117724	   1617.53089301	   1584.09426969	     43.51676791
      0.27328335	   4656.24047756	   1616.67257652	   1581.33707038	     43.71256433
      0.27354884	   4650.84438512	   1615.81249108	   1578.57506753	     43.90883085
      0.27381432	   4645.43299306	   1614.95062811	   1575.80823521	     44.10556653
      0.27407980	   4640.00639153	   1614.08697893	   1573.03654719	     44.30277037
      0.27434528	   4634.56466769	   1613.22153473	   1570.25997692	     44.50044129
      0.27461076	   4629.10790576	   1612.35428661	   1567.47849752	     44.69857817
      0.27487624	   4623.63618700	   1611.48522570	   1564.69208178	     44.89717979
      0.27514172	   4618.14958969	   1610.61434358	   1561.90070217	     45.09624486
      0.27540720	   4612.64818921	   1609.74163186	   1559.10433081	     45.29577202
      0.27567269	   4607.13205799	   1608.86708202	   1556.30293948	     45.49575982
      0.27593817	   4601.60126557	   1607.99068544	   1553.49649962	     45.69620673
      0.27620365	   4596.05587860	   1607.11243338	   1550.68498230	     45.89711112
      0.27646913	   4590.49596086	   1606.23231700	   1547.86835825	     46.09847127
      0.27673461	   4584.92157329	   1605.35032735	   1545.04659783	     46.30028538
      0.27700009	   4579.33277398	   1604.46645536	   1542.21967102	     46.50255152
      0.27726557	   4573.72961826	   1603.58069185	   1539.38754743	     46.70526768
      0.27753105	   4568.11215865	   1602.69302751	   1536.55019631	     46.90843172
      0.27779653	   4562.48044493	   1601.80345294	   1533.70758650	     47.11204139
      0.27806202	   4556.83452415	   1600.91195861	   1530.85968645	     47.31609432
      0.27832750	   4551.17444069	   1600.01853486	   1528.00646420	     47.52058801
      0.27859298	   4545.50023622	   1599.12317193	   1525.14788743	     47.72551984
      0.27885846	   4539.81194979	   1598.22585994	   1522.28392334	     47.93088704
      0.27912394	   4534.10961782	   1597.32658888	   1519.41453877	     48.13668669
      0.27938942	   4528.39327417	   1596.42534862	   1516.53970011	     48.34291574
      0.27965490	   4522.66295012	   1595.52212892	   1513.65937330	     48.54957096
      0.27992038	   4516.91867442	   1594.61691939	   1510.77352386	     48.75664896
      0.28018586	   4511.16047334	   1593.70970954	   1507.88211686	     48.96414619
      0.28045135	   4505.38837066	   1592.80048875	   1504.98511690	     49.17205889
      0.28071683	   4499.60238773	   1591.88924627	   1502.08248813	     49.38038314
      0.28098231	   4493.80254347	   1590.97597122	   1499.17419422	     49.58911480
      0.28124779	   4487.98885445	   1590.06065260	   1496.26019834	     49.79824952
      0.28151327	   4482.16133485	   1589.14327927	   1493.34046321	     50.00778275
      0.28177875	   4476.31999655	   1588.22383998	   1490.41495099	     50.21770970
      0.28204423	   4470.46484910	   1587.30232332	   1487.48362339	     50.42802531
      0.28230971	   4464.59589980	   1586.37871777	   1484.54644154	     50.63872431
      0.28257519	   4458.71315372	   1585.45301167	   1481.60336609	     50.84980113
      0.28284068	   4452.81661369	   1584.52519322	   1478.65435712	     51.06124994
      0.28310616	   4446.90628035	   1583.59525050	   1475.69937415	     51.27306460
      0.28337164	   4440.98215220	   1582.66317143	   1472.73837614	     51.48523868
      0.28363712	   4435.04422558	   1581.72894382	   1469.77132149	     51.69776540
      0.28390260	   4429.09249473	   1580.79255532	   1466.79816799	     51.91063765
      0.28416808	   4423.12695180	   1579.85399344	   1463.81887284	     52.12384796
      0.28443356	   4417.14758689	   1578.91324558	   1460.83339259	     52.33738848
      0.28469904	   4411.15438805	   1577.97029896	   1457.84168320	     52.55125095
      0.28496453	   4405.14734132	   1577.02514067	   1454.84369997	     52.76542671
      0.28523001	   4399.12643076	   1576.07775766	   1451.83939753	     52.97990664
      0.28549549	   4393.09163844	   1575.12813675	   1448.82872983	     53.19468114
      0.28576097	   4387.04294452	   1574.17626457	   1445.81165015	     53.40974016
      0.28602645	   4380.98032720	   1573.22212765	   1442.78811104	     53.62507308
      0.28629193	   4374.90376280	   1572.26571234	   1439.75806432	     53.84066877
      0.28655741	   4368.81322577	   1571.30700485	   1436.72146107	     54.05651550
      0.28682289	   4362.70868866	   1570.34599124	   1433.67825162	     54.27260094
      0.28708837	   4356.59012221	   1569.38265742	   1430.62838547	     54.48891211
      0.28735386	   4350.45749534	   1568.41698914	   1427.57181137	     54.70543536
      0.28761934	   4344.31077514	   1567.44897200	   1424.50847718	     54.92215631
      0.28785809	   4338.77073625	   1566.57638026	   1421.74768823	     55.11721802
      0.28809685	   4333.21923981	   1565.70186548	   1418.98134914	     55.31241586
      0.28833561	   4327.65626249	   1564.82541766	   1416.20942078	     55.50773770
      0.28857437	   4322.08177556	   1563.94702586	   1413.43186284	     55.70317087
      0.28881312	   4316.49574915	   1563.06667910	   1410.64863437	     55.89870206
      0.28905188	   4310.89815228	   1562.18436624	   1407.85969380	     56.09431735
      0.28929064	   4305.28895285	   1561.30007605	   1405.06499892	     56.29000212
      0.28952939	   4299.66811766	   1560.41379721	   1402.26450684	     56.48574109
      0.28976815	   4294.03561241	   1559.52551827	   1399.45817398	     56.68151819
      0.29000691	   4288.39140174	   1558.63522767	   1396.64595605	     56.87731661
      0.29024567	   4282.73544917	   1557.74291375	   1393.82780804	     57.07311872
      0.29048442	   4277.06771718	   1556.84856474	   1391.00368419	     57.26890601
      0.29072318	   4271.38816717	   1555.95216874	   1388.17353798	     57.46465910
      0.29096194	   4265.69675947	   1555.05371376	   1385.33732208	     57.66035765
      0.29120070	   4259.99345339	   1554.15318768	   1382.49498836	     57.85598033
      0.29143945	   4254.27820715	   1553.25057826	   1379.64648785	     58.05150480
      0.29167821	   4248.55097797	   1552.34587316	   1376.79177070	     58.24690760
      0.29191697	   4242.81172201	   1551.43905992	   1373.93078618	     58.44216416
      0.29215572	   4237.06039441	   1550.53012595	   1371.06348264	     58.63724871
      0.29239448	   4231.29694927	   1549.61905855	   1368.18980747	     58.83213424
      0.29263324	   4225.52133968	   1548.70584489	   1365.30970709	     59.02679244
      0.29287200	   4219.73351771	   1547.79047203	   1362.42312692	     59.22119367
      0.29311075	   4213.93343443	   1546.87292691	   1359.53001130	     59.41530685
      0.29334951	   4208.12103987	   1545.95319634	   1356.63030353	     59.60909948
      0.29358827	   4202.29628309	   1545.03126700	   1353.72394577	     59.80253750
      0.29382702	   4196.45911211	   1544.10712545	   1350.81087904	     59.99558532
      0.29406578	   4190.60947399	   1543.18075812	   1347.89104316	     60.18820570
      0.29430454	   4184.74731475	   1542.25215132	   1344.96437671	     60.38035973
      0.29454330	   4178.87257945	   1541.32129123	   1342.03081701	     60.57200681
      0.29478205	   4172.98521214	   1540.38816389	   1339.09030003	     60.76310454
      0.29502081	   4167.08515588	   1539.45275522	   1336.14276041	     60.95360876
      0.29525957	   4161.17235273	   1538.51505100	   1333.18813132	     61.14347349
      0.29549833	   4155.24674379	   1537.57503687	   1330.22634451	     61.33265088
      0.29573708	   4149.30826914	   1536.63269834	   1327.25733015	     61.52109125
      0.29597584	   4143.35686790	   1535.68802081	   1324.28101688	     61.70874310
      0.29621460	   4137.39247817	   1534.74098949	   1321.29733166	     61.89555306
      0.29645335	   4131.41503709	   1533.79158949	   1318.30619975	     62.08146602
      0.29669211	   4125.42448080	   1532.83980576	   1315.30754464	     62.26642510
      0.29693087	   4119.42074447	   1531.88562313	   1312.30128799	     62.45037180
      0.29716963	   4113.40376226	   1530.92902627	   1309.28734954	     62.63324603
      0.29740838	   4107.37346735	   1529.96999970	   1306.26564704	     62.81498632
      0.29764714	   4101.32979193	   1529.00852780	   1303.23609617	     62.99552990
      0.29788590	   4095.27266720	   1528.04459481	   1300.19861046	     63.17481295
      0.29812465	   4089.20202337	   1527.07818481	   1297.15310123	     63.35277078
      0.29836341	   4083.11778964	   1526.10928173	   1294.09947742	     63.52933812
      0.29860217	   4077.01989424	   1525.13786936	   1291.03764558	     63.70444938
      0.29884093	   4070.90826437	   1524.16393133	   1287.96750974	     63.87803902
      0.29907968	   4064.78282625	   1523.18745109	   1284.88897128	     64.05004188
      0.29931844	   4058.64350509	   1522.20841198	   1281.80192885	     64.22039357
      0.29955720	   4052.49022509	   1521.22679713	   1278.70627824	     64.38903095
      0.29979596	   4046.32290945	   1520.24258956	   1275.60191228	     64.55589251
      0.30003471	   4040.14148034	   1519.25577209	   1272.48872066	     64.72091890
      0.30027347	   4033.94585894	   1518.26632738	   1269.36658988	     64.88405341
      0.30051223	   4027.73596539	   1517.27423795	   1266.23540303	     65.04524243
      0.30075098	   4021.51171881	   1516.27948612	   1263.09503970	     65.20443598
      0.30098974	   4015.27303730	   1515.28205408	   1259.94537579	     65.36158814
      0.30122850	   4009.01983793	   1514.28192380	   1256.78628339	     65.51665757
      0.30146726	   4002.75203674	   1513.27907712	   1253.61763057	     65.66960786
      0.30170601	   3996.46954871	   1512.27349568	   1250.43928125	     65.82040795
      0.30194477	   3990.17228782	   1511.26516097	   1247.25109498	     65.96903244
      0.30218353	   3983.86016697	   1510.25405426	   1244.05292679	     66.11546182
      0.30242229	   3977.53309803	   1509.24015669	   1240.84462694	     66.25968269
      0.30266104	   3971.19099181	   1508.22344918	   1237.62604078	     66.40168787
      0.30289980	   3964.83375807	   1507.20391249	   1234.39700850	     66.54147640
      0.30313856	   3958.46130550	   1506.18152717	   1231.15736491	     66.67905351
      0.30337731	   3952.07354175	   1505.15627361	   1227.90693921	     66.81443053
      0.30361607	   3945.67037337	   1504.12813200	   1224.64555478	     66.94762463
      0.30385483	   3939.25170587	   1503.09708234	   1221.37302890	     67.07865861
      0.30409359	   3932.81744367	   1502.06310442	   1218.08917253	     67.20756052
      0.30433234	   3926.36749010	   1501.02617787	   1214.79379002	     67.33436335
      0.30457110	   3919.90174744	   1499.98628210	   1211.48667889	     67.45910456
      0.30480986	   3913.42011685	   1498.94339631	   1208.16762952	     67.58182564
      0.30504861	   3906.92249842	   1497.89749953	   1204.83642489	     67.70257167
      0.30528737	   3900.40879113	   1496.84857057	   1201.49284031	     67.82139081
      0.30552613	   3893.87889290	   1495.79658803	   1198.13664313	     67.93833387
      0.30576489	   3887.33270050	   1494.74153032	   1194.76759247	     68.05345377
      0.30600364	   3880.77010962	   1493.68337562	   1191.38543893	     68.16680515
      0.30624240	   3874.19101485	   1492.62210191	   1187.98992433	     68.27844392
      0.30648116	   3867.59530964	   1491.55768697	   1184.58078142	     68.38842684
      0.30671992	   3860.98288633	   1490.49010833	   1181.15773366	     68.49681116
      0.30695867	   3854.35363617	   1489.41934333	   1177.72049493	     68.60365427
      0.30719743	   3847.70744923	   1488.34536909	   1174.26876933	     68.70901341
      0.30743619	   3841.04421450	   1487.26816248	   1170.80225097	     68.81294537
      0.30767494	   3834.36381980	   1486.18770018	   1167.32062380	     68.91550627
      0.30791370	   3827.66615182	   1485.10395862	   1163.82356144	     69.01675135
      0.30815246	   3820.95109612	   1484.01691399	   1160.31072708	     69.11673479
      0.30839122	   3814.21853710	   1482.92654228	   1156.78177344	     69.21550955
      0.30862997	   3807.46835800	   1481.83281921	   1153.23634275	     69.31312728
      0.30886873	   3800.70044090	   1480.73572028	   1149.67406676	     69.40963821
      0.30910749	   3793.91466674	   1479.63522076	   1146.09456693	     69.50509108
      0.30934624	   3787.11091527	   1478.53129564	   1142.49745460	     69.59953307
      0.30958500	   3780.28906506	   1477.42391968	   1138.88233125	     69.69300981
      0.30982376	   3773.44899352	   1476.31306742	   1135.24878892	     69.78556532
      0.31006252	   3766.59057686	   1475.19871309	   1131.59641069	     69.87724202
      0.31030127	   3759.71369011	   1474.08083070	   1127.92477128	     69.96808072
      0.31054003	   3752.81820709	   1472.95939400	   1124.23343779	     70.05812068
      0.31077879	   3745.90400041	   1471.83437646	   1120.52197054	     70.14739959
      0.31101755	   3738.97094150	   1470.70575130	   1116.78992410	     70.23595360
      0.31125630	   3732.01890055	   1469.57349145	   1113.03684841	     70.32381739
      0.31147098	   3725.75155311	   1468.55227716	   1109.64388297	     70.40225957
      0.31168567	   3719.46865291	   1467.52808138	   1106.23321738	     70.48019379
      0.31190035	   3713.17010645	   1466.50088450	   1102.80452091	     70.55764231
      0.31211503	   3706.85581632	   1465.47066614	   1099.35746308	     70.63462655
      0.31232971	   3700.52568403	   1464.43740569	   1095.89171515	     70.71116710
      0.31254440	   3694.17961021	   1463.40108234	   1092.40695134	     70.78728371
      0.31275908	   3687.81749468	   1462.36167509	   1088.90285005	     70.86299540
      0.31297376	   3681.43923640	   1461.31916274	   1085.37909508	     70.93832039
      0.31318844	   3675.04473351	   1460.27352389	   1081.83537702	     71.01327620
      0.31340313	   3668.63388330	   1459.22473695	   1078.27139455	     71.08787965
      0.31361781	   3662.20658223	   1458.17278011	   1074.68685583	     71.16214689
      0.31383249	   3655.76272586	   1457.11763137	   1071.08147989	     71.23609342
      0.31404717	   3649.30220893	   1456.05926851	   1067.45499797	     71.30973414
      0.31426185	   3642.82492530	   1454.99766910	   1063.80715492	     71.38308333
      0.31447654	   3636.33076793	   1453.93281050	   1060.13771045	     71.45615474
      0.31469122	   3629.81962892	   1452.86466984	   1056.44644042	     71.52896155
      0.31490590	   3623.29139949	   1451.79322405	   1052.73313799	     71.60151642
      0.31512058	   3616.74596991	   1450.71844980	   1048.99761470	     71.67383152
      0.31533527	   3610.18322960	   1449.64032358	   1045.23970142	     71.74591856
      0.31554995	   3603.60306703	   1448.55882160	   1041.45924920	     71.81778875
      0.31576463	   3597.00536975	   1447.47391987	   1037.65612994	     71.88945290
      0.31597931	   3590.39002438	   1446.38559414	   1033.83023694	     71.96092139
      0.31619400	   3583.75691657	   1445.29381993	   1029.98148526	     72.03220420
      0.31640868	   3577.10593107	   1444.19857251	   1026.10981188	     72.10331093
      0.31662336	   3570.43695159	   1443.09982689	   1022.21517573	     72.17425081
      0.31683804	   3563.74986093	   1441.99755784	   1018.29755744	     72.24503272
      0.31705272	   3557.04454086	   1440.89173987	   1014.35695902	     72.31566521
      0.31726741	   3550.32087217	   1439.78234721	   1010.39340316	     72.38615651
      0.31748209	   3543.57873463	   1438.66935384	   1006.40693255	     72.45651454
      0.31769677	   3536.81800677	   1437.55273346	   1002.39760882	     72.52674692
      0.31791145	   3530.03856596	   1436.43245949	    998.36551136	     72.59686101
      0.31812614	   3523.24028837	   1435.30850507	    994.31073601	     72.66686388
      0.31834082	   3516.42304905	   1434.18084305	    990.23339351	     72.73676236
      0.31855550	   3509.58672188	   1433.04944601	    986.13360779	     72.80656302
      0.31877018	   3502.73117955	   1431.91428619	    982.01151416	     72.87627221
      0.31898487	   3495.85629358	   1430.77533556	    977.86725733	     72.94589603
      0.31919955	   3488.96193429	   1429.63256577	    973.70098932	     73.01544040
      0.31941423	   3482.04797078	   1428.48594815	    969.51286728	     73.08491100
      0.31962891	   3475.11427094	   1427.33545372	    965.30305126	     73.15431334
      0.31984359	   3468.16070143	   1426.18105316	    961.07170186	     73.22365271
      0.32005828	   3461.18712768	   1425.02271683	    956.81897790	     73.29293425
      0.32027296	   3454.19341386	   1423.86041474	    952.54503408	     73.36216290
      0.32048764	   3447.17942288	   1422.69411655	    948.25001863	     73.43134345
      0.32070232	   3440.14501639	   1421.52379158	    943.93407102	     73.50048052
      0.32091701	   3433.09005476	   1420.34940879	    939.59731976	     73.56957858
      0.32113169	   3426.01439708	   1419.17093674	    935.23988029	     73.63864195
      0.32134637	   3418.91790115	   1417.98834366	    930.86185295	     73.70767482
      0.32156105	   3411.80042346	   1416.80159736	    926.46332123	     73.77668123
      0.32177573	   3404.66181920	   1415.61066529	    922.04435005	     73.84566510
      0.32199042	   3397.50194225	   1414.41551448	    917.60498440	     73.91463022
      0.32220510	   3390.32064517	   1413.21611156	    913.14524810	     73.98358025
      0.32241978	   3383.11777920	   1412.01242273	    908.66514292	     74.05251875
      0.32263446	   3375.89319424	   1410.80441380	    904.16464793	     74.12144917
      0.32284915	   3368.64673886	   1409.59205011	    899.64371913	     74.19037483
      0.32306383	   3361.37826031	   1408.37529659	    895.10228948	     74.25929899
      0.32327851	   3354.08760450	   1407.15411768	    890.54026918	     74.32822476
      0.32349319	   3346.77461597	   1405.92847740	    885.95754627	     74.39715520
      0.32370788	   3339.43913795	   1404.69833928	    881.35398765	     74.46609324
      0.32392256	   3332.08101230	   1403.46366635	    876.72944034	     74.53504176
      0.32413724	   3324.70007955	   1402.22442119	    872.08373307	     74.60400353
      0.32435192	   3317.29617888	   1400.98056583	    867.41667816	     74.67298124
      0.32456660	   3309.86914811	   1399.73206182	    862.72807373	     74.74197751
      0.32478129	   3302.41882373	   1398.47887017	    858.01770607	     74.81099488
      0.32499597	   3294.94504086	   1397.22095136	    853.28535228	     74.88003583
      0.32521065	   3287.44763328	   1395.95826531	    848.53078307	     74.94910274
      0.32542533	   3279.92643343	   1394.69077139	    843.75376568	     75.01819795
      0.32564002	   3272.38127239	   1393.41842837	    838.95406699	     75.08732373
      0.32585470	   3264.81197987	   1392.14119447	    834.13145654	     75.15648227
      0.32606938	   3257.21838427	   1390.85902727	    829.28570969	     75.22567571
      0.32628406	   3249.60031260	   1389.57188374	    824.41661071	     75.29490615
      0.32649875	   3241.95759053	   1388.27972025	    819.52395580	     75.36417560
      0.32671343	   3234.29004240	   1386.98249246	    814.60755603	     75.43348604
      0.32692811	   3226.59749115	   1385.68015543	    809.66724010	     75.50283938
      0.32714279	   3218.87975839	   1384.37266349	    804.70285696	     75.57223750
      0.32735747	   3211.13666437	   1383.05997030	    799.71427827	     75.64168221
      0.32757216	   3203.36802797	   1381.74202879	    794.70140055	     75.71117528
      0.32776515	   3196.36244713	   1380.55274402	    790.17425958	     75.77368892
      0.32795813	   3189.33594082	   1379.35914353	    785.62738351	     75.83624428
      0.32815112	   3182.28837740	   1378.16119207	    781.06075622	     75.89884255
      0.32834411	   3175.21962204	   1376.95885346	    776.47438157	     75.96148487
      0.32853710	   3168.12953860	   1375.75209091	    771.86828421	     76.02417241
      0.32873009	   3161.01799000	   1374.54086708	    767.24253346	     76.08690628
      0.32892308	   3153.88483821	   1373.32514407	    762.59754126	     76.14968756
      0.32911607	   3146.72994429	   1372.10488341	    757.93396188	     76.21251733
      0.32930906	   3139.55316833	   1370.88004604	    753.25245553	     76.27539664
      0.32950205	   3132.35436947	   1369.65059229	    748.55368323	     76.33832650
      0.32969504	   3125.13340584	   1368.41648188	    743.83830718	     76.40130792
      0.32988803	   3117.89013459	   1367.17767388	    739.10699104	     76.46434189
      0.33008102	   3110.62441186	   1365.93412672	    734.36040028	     76.52742936
      0.33027400	   3103.33609277	   1364.68579815	    729.59920245	     76.59057127
      0.33046699	   3096.02503141	   1363.43264525	    724.82406743	     76.65376856
      0.33065998	   3088.69108084	   1362.17462435	    720.03566760	     76.71702213
      0.33085297	   3081.33409305	   1360.91169110	    715.23467769	     76.78033287
      0.33104596	   3073.95391898	   1359.64380037	    710.42177624	     76.84370164
      0.33123895	   3066.55040853	   1358.37090624	    705.59764355	     76.90712932
      0.33143194	   3059.12341048	   1357.09296204	    700.76296308	     76.97061674
      0.33162493	   3051.67277256	   1355.80992024	    695.91842088	     77.03416473
      0.33181792	   3044.19834140	   1354.52173248	    691.06470546	     77.09777410
      0.33201091	   3036.69996253	   1353.22834953	    686.20250746	     77.16144566
      0.33220390	   3029.17748035	   1351.92972126	    681.33251918	     77.22518019
      0.33239688	   3021.63073816	   1350.62579660	    676.45543409	     77.28897846
      0.33258987	   3014.05957814	   1349.31652353	    671.57194613	     77.35284126
      0.33278286	   3006.46384131	   1348.00184905	    666.68274889	     77.41676932
      0.33297585	   2998.84336755	   1346.68171913	    661.78853471	     77.48076339
      0.33316884	   2991.19799559	   1345.35607869	    656.88999354	     77.54482421
      0.33336183	   2983.52756296	   1344.02487155	    651.98781169	     77.60895251
      0.33355482	   2975.83190604	   1342.68804041	    647.08267050	     77.67314900
      0.33374781	   2968.11085999	   1341.34552680	    642.17524473	     77.73741440
      0.33394080	   2960.36425876	   1339.99727104	    637.26620092	     77.80174941
      0.33413379	   2952.59193507	   1338.64321221	    632.35619556	     77.86615473
      0.33432678	   2944.79372041	   1337.28328808	    627.44587315	     77.93063105
      0.33451977	   2936.96944499	   1335.91743510	    622.53586418	     77.99517908
      0.33471275	   2929.11893772	   1334.54558830	    617.62678297	     78.05979948
      0.33490574	   2921.24202624	   1333.16768128	    612.71922551	     78.12449296
      0.33509873	   2913.33853680	   1331.78364616	    607.81376724	     78.18926018
      0.33529172	   2905.40829434	   1330.39341349	    602.91096081	     78.25410184
      0.33548471	   2897.45112237	   1328.99691219	    598.01133390	     78.31901862
      0.33567770	   2889.46684298	   1327.59406952	    593.11538711	     78.38401119
      0.33587069	   2881.45527678	   1326.18481101	    588.22359193	     78.44908025
      0.33606368	   2873.41624289	   1324.76906035	    583.33638891	     78.51422649
      0.33625667	   2865.34955886	   1323.34673936	    578.45418594	     78.57945059
      0.33643012	   2858.07592953	   1322.06276455	    574.07090782	     78.63813740
      0.33660356	   2850.77967974	   1320.77335777	    569.69221752	     78.69688821
      0.33677701	   2843.46067581	   1319.47845845	    565.31833879	     78.75570350
      0.33695046	   2836.11878113	   1318.17800426	    560.94947117	     78.81458381
      0.33712391	   2828.75385751	   1316.87193131	    556.58578999	     78.87352967
      0.33729736	   2821.36576537	   1315.56017412	    552.22744635	     78.93254161
      0.33747080	   2813.95436380	   1314.24266562	    547.87456729	     78.99162019
      0.33764425	   2806.51951051	   1312.91933704	    543.52725615	     79.05076595
      0.33781770	   2799.06106170	   1311.59011788	    539.18559309	     79.10997946
      0.33799115	   2791.57887206	   1310.25493580	    534.84963581	     79.16926131
      0.33816459	   2784.07279464	   1308.91371659	    530.51942044	     79.22861208
      0.33833804	   2776.54268077	   1307.56638405	    526.19496257	     79.28803239
      0.33851149	   2768.98837996	   1306.21285992	    521.87625851	     79.34752284
      0.33868494	   2761.40973977	   1304.85306383	    517.56328660	     79.40708409
      0.33885839	   2753.80660573	   1303.48691314	    513.25600869	     79.46671678
      0.33903183	   2746.17882114	   1302.11432289	    508.95437173	     79.52642160
      0.33920528	   2738.52622699	   1300.73520571	    504.65830944	     79.58619924
      0.33937873	   2730.84866176	   1299.34947165	    500.36774404	     79.64605042
      0.33955218	   2723.14596124	   1297.95702815	    496.08258810	     79.70597589
      0.33972563	   2715.41795838	   1296.55777985	    491.80274630	     79.76597641
      0.33989907	   2707.66448303	   1295.15162852	    487.52811733	     79.82605279
      0.34007252	   2699.88536109	   1293.73847283	    483.25859548	     79.88618643
      0.34024597	   2692.08041251	   1292.31820816	    478.99407146	     79.94634213
      0.34041942	   2684.24945335	   1290.89072671	    474.73443511	     80.00652247
      0.34059287	   2676.39229642	   1289.45591739	    470.47957774	     80.06673083
      0.34076631	   2668.50875034	   1288.01366549	    466.22939383	     80.12697050
      0.34093976	   2660.59861903	   1286.56385254	    461.98378262	     80.18724465
      0.34109518	   2653.48780461	   1285.25818896	    458.18320523	     80.24128659
      0.34125061	   2646.35533129	   1283.94626462	    454.38616078	     80.29536086
      0.34140603	   2639.20104883	   1282.62798619	    450.59259284	     80.34946956
      0.34156145	   2632.02480149	   1281.30325721	    446.80245155	     80.40361475
      0.34171687	   2624.82642892	   1279.97197812	    443.01569447	     80.45779847
      0.34187230	   2617.60576604	   1278.63404622	    439.23228734	     80.51202272
      0.34202772	   2610.36264288	   1277.28935555	    435.45220475	     80.56628949
      0.34218314	   2603.09688416	   1275.93779676	    431.67543074	     80.62060075
      0.34233856	   2595.80830899	   1274.57925696	    427.90195939	     80.67495845
      0.34249398	   2588.49673047	   1273.21361959	    424.13179537	     80.72936454
      0.34264941	   2581.16195528	   1271.84076426	    420.36495444	     80.78382097
      0.34280483	   2573.80378326	   1270.46056661	    416.60146388	     80.83832970
      0.34296025	   2566.42200692	   1269.07289815	    412.84136296	     80.89289269
      0.34311567	   2559.01641099	   1267.67762608	    409.08470330	     80.94751193
      0.34327110	   2551.58677186	   1266.27461315	    405.33154923	     81.00218943
      0.34342652	   2544.13285709	   1264.86371745	    401.58197813	     81.05692720
      0.34358194	   2536.65442479	   1263.44479228	    397.83608072	     81.11172725
      0.34373736	   2529.15122304	   1262.01768592	    394.09396136	     81.16659149
      0.34389279	   2521.62298922	   1260.58224147	    390.35573828	     81.22152186
      0.34403226	   2514.84547599	   1259.28681483	    387.00441244	     81.27087534
      0.34417174	   2508.04737407	   1257.98442090	    383.65643619	     81.32028518
      0.34431122	   2501.22847055	   1256.67493518	    380.31192461	     81.36975287
      0.34445070	   2494.38854261	   1255.35822909	    376.97100220	     81.41927996
      0.34459018	   2487.52735798	   1254.03417003	    373.63380306	     81.46886803
      0.34472966	   2480.64467459	   1252.70262131	    370.30047107	     81.51851873
      0.34486914	   2473.74024021	   1251.36344206	    366.97115996	     81.56823372
      0.34500862	   2466.81379187	   1250.01648708	    363.64603344	     81.61801473
      0.34514810	   2459.86505529	   1248.66160673	    360.32526531	     81.66786354
      0.34528757	   2452.89374437	   1247.29864683	    357.00903959	     81.71778198
      0.34542705	   2445.89956050	   1245.92744852	    353.69755061	     81.76777192
      0.34556653	   2438.88219201	   1244.54784815	    350.39100317	     81.81783531
      0.34570601	   2431.84131345	   1243.15967718	    347.08961267	     81.86797415
      0.34584549	   2424.77658495	   1241.76276202	    343.79360526	     81.91819051
      0.34598497	   2417.68765151	   1240.35692397	    340.50321804	     81.96848651
      0.34612445	   2410.57414225	   1238.94197906	    337.21869921	     82.01886434
      0.34626393	   2403.43566966	   1237.51773796	    333.94030820	     82.06932627
      0.34638867	   2397.02980342	   1236.23591476	    331.01364615	     82.11453071
      0.34651342	   2390.60334175	   1234.94635641	    328.09230307	     82.15980600
      0.34663816	   2384.15597195	   1233.64891647	    325.17648824	     82.20515389
      0.34676291	   2377.68736758	   1232.34344460	    322.26641873	     82.25057620
      0.34688765	   2371.19718878	   1231.02978665	    319.36231974	     82.29607476
      0.34701240	   2364.68508191	   1229.70778468	    316.46442487	     82.34165150
      0.34713714	   2358.15067907	   1228.37727693	    313.57297642	     82.38730835
      0.34726189	   2351.59359757	   1227.03809772	    310.68822570	     82.43304732
      0.34738663	   2345.01343931	   1225.69007746	    307.81043340	     82.47887047
      0.34751138	   2338.40979025	   1224.33304257	    304.93986999	     82.52477989
      0.34763612	   2331.78221974	   1222.96681546	    302.07681623	     82.57077774
      0.34776087	   2325.13027990	   1221.59121447	    299.22156362	     82.61686623
      0.34788561	   2318.45350503	   1220.20605384	    296.37441474	     82.66304761
      0.34801036	   2311.75141086	   1218.81114367	    293.53568509	     82.70932419
      0.34813510	   2305.02349396	   1217.40628990	    290.70570211	     82.75569834
      0.34825985	   2298.26923102	   1215.99129424	    287.88480718	     82.80217246
      0.34838459	   2291.48807810	   1214.56595417	    285.07335627	     82.84874903
      0.34850934	   2284.67946999	   1213.13006288	    282.27172108	     82.89543057
      0.34862134	   2278.54212782	   1211.83160864	    279.76480850	     82.93743759
      0.34873335	   2272.38173488	   1210.52432139	    277.26641652	     82.97953322
      0.34884536	   2266.19783641	   1209.20804274	    274.77685205	     83.02171939
      0.34895737	   2259.98996104	   1207.88261126	    272.29643582	     83.06399805
      0.34906938	   2253.75762103	   1206.54786258	    269.82550366	     83.10637123
      0.34918139	   2247.50031198	   1205.20362940	    267.36440777	     83.14884094
      0.34929340	   2241.21751246	   1203.84974154	    264.91351829	     83.19140928
      0.34940541	   2234.90868351	   1202.48602582	    262.47322492	     83.23407833
      0.34951741	   2228.57326823	   1201.11230613	    260.04393887	     83.27685026
      0.34962942	   2222.21069135	   1199.72840336	    257.62609494	     83.31972724
      0.34974143	   2215.82035870	   1198.33413537	    255.22015403	     83.36271148
      0.34985344	   2209.40165684	   1196.92931698	    252.82660578	     83.40580523
      0.34996545	   2202.95395257	   1195.51375992	    250.44597181	     83.44901080
      0.35007746	   2196.47659251	   1194.08727283	    248.07880917	     83.49233049
      0.35018947	   2189.96890265	   1192.64966115	    245.72571441	     83.53576668
      0.35028275	   2184.52571534	   1191.44379994	    243.77727585	     83.57203054
      0.35037603	   2179.06024319	   1190.22988699	    241.83941100	     83.60838059
      0.35046931	   2173.57158349	   1189.00768733	    239.91252069	     83.64482145
      0.35056259	   2168.05912319	   1187.77703061	    237.99706050	     83.68135580
      0.35065587	   2162.52236310	   1186.53777291	    236.09352691	     83.71798558
      0.35074915	   2156.96083265	   1185.28977790	    234.20245323	     83.75471243
      0.35086144	   2150.23222229	   1183.77563424	    231.94327982	     83.79905605
      0.35097373	   2143.46620838	   1182.24839879	    229.70407211	     83.84354541
      0.35108602	   2136.66194173	   1180.70783469	    227.48600762	     83.88818326
      0.35119832	   2129.81855319	   1179.15370334	    225.29037699	     83.93297237
      0.35131061	   2122.93515239	   1177.58576410	    223.11859986	     83.97791548
      0.35142290	   2116.01082732	   1176.00377424	    220.97224306	     84.02301538
      0.35153519	   2109.04464400	   1174.40748881	    218.85304156	     84.06827485
      0.35164748	   2102.03564634	   1172.79666057	    216.76292234	     84.11369670
      0.35175978	   2094.98285596	   1171.17103998	    214.70403156	     84.15928374
      0.35187207	   2087.88527207	   1169.53037503	    212.67876523	     84.20503882
      0.35198436	   2080.74187128	   1167.87441123	    210.68980345	     84.25096479
      0.35209665	   2073.55160752	   1166.20289146	    208.74014810	     84.29706453
      0.35220895	   2066.31341193	   1164.51555587	    206.83316347	     84.34334096
      0.35232124	   2059.02619271	   1162.81214176	    204.97261831	     84.38979701
      0.35243353	   2051.68883502	   1161.09238343	    203.16272728	     84.43643564
      0.35254582	   2044.30020002	   1159.35601209	    201.40818736	     84.48325986
      0.35265811	   2036.85912812	   1157.60275563	    199.71420298	     84.53027270
      0.35277041	   2029.36443388	   1155.83233849	    198.08648965	     84.57747724
      0.35288270	   2021.81490913	   1154.04448150	    196.53124149	     84.62487659
      0.35299499	   2014.20932204	   1152.23890162	    195.05504217	     84.67247392
      0.35310728	   2006.54641699	   1150.41531181	    193.66469249	     84.72027245
      0.35321958	   1998.82491438	   1148.57342077	    192.36692298	     84.76827545
      0.35333187	   1991.04351042	   1146.71293272	    191.16795876	     84.81648626
      0.35344416	   1983.20087705	   1144.83354716	    190.07291697	     84.86490827
      0.35355645	   1975.29566164	   1142.93495862	    189.08503642	     84.91354493
      0.35366874	   1967.32648689	   1141.01685639	    188.20479727	     84.96239981
      0.35378104	   1959.29195061	   1139.07892425	    187.42904518	     85.01147649
      0.35389333	   1951.19062558	   1137.12084015	    186.75030726	     85.06077870
      0.35400562	   1943.02105939	   1135.14227596	    186.15650587	     85.11031020
      0.35411791	   1934.78177425	   1133.14289708	    185.63124061	     85.16007490
      0.35423021	   1926.47126680	   1131.12236213	    185.15467378	     85.21007675
      0.35434250	   1918.08800786	   1129.08032256	    184.70488775	     85.26031985
      0.35445479	   1909.63044208	   1127.01642223	    184.26080762	     85.31080840
      0.35456708	   1901.09698737	   1124.93029702	    183.81489670	     85.36154672
      0.35467937	   1892.48604749	   1122.82157428	    183.36706132	     85.41253925
      0.35479167	   1883.79636243	   1120.68987233	    182.91728725	     85.46379058
      0.35490396	   1875.02704738	   1118.53480002	    182.46556013	     85.51530545
      0.35501625	   1866.17722220	   1116.35595619	    182.01186553	     85.56708873
      0.35512854	   1857.24599179	   1114.15292922	    181.55618889	     85.61914549
      0.35521614	   1850.22156259	   1112.41726810	    181.19932638	     85.65994861
      0.35531359	   1842.34887160	   1110.46883313	    180.80093090	     85.70553629
      0.35541103	   1834.41555765	   1108.50189344	    180.40101360	     85.75132494
      0.35589824	   1793.91321494	   1098.40078401	    178.37825788	     85.98284128
      0.35727252	   1674.08023811	   1067.80002531	    172.45558493	     86.64895700
      0.35864680	   1550.67322261	   1034.75638073	    166.18959991	     87.31412873
      0.36002107	   1429.18636997	   1000.07486848	    159.55080901	     87.95762899
      0.36124276	   1325.99592561	    968.46312666	    153.31291943	     88.49733624
      0.36246446	   1228.63307924	    936.59888482	    146.73997265	     88.99401982
      0.36368615	   1137.21990262	    904.89283676	    139.81868845	     89.43321882
      0.36490784	   1051.46712054	    873.70661412	    132.54347254	     89.79395995
      0.36612953	    971.14270112	    843.35520210	    124.92059919	     90.04456593
      0.36735123	    896.25312769	    814.10875552	    116.97337272	     90.15307897
      0.36857292	    827.01617002	    786.19341328	    108.74790140	     90.11992042
      0.36979461	    763.74703738	    759.79121706	    100.31857359	     89.97700129
      0.37101630	    706.77152734	    735.03951747	     91.79159721	     89.75450844
      0.37223800	    656.43014121	    712.03034108	     83.30427321	     89.46994188
      0.37236017	    651.77737336	    709.82744502	     82.46378333	     89.43844720
      0.37258593	    643.36820514	    705.80375178	     80.91639777	     89.37885449
      0.37269882	    639.25687998	    703.81492157	     80.14582021	     89.34838726
      0.37275526	    637.22481847	    702.82626412	     79.76136953	     89.33298701
      0.37278348	    636.21472647	    702.33337509	     79.56936113	     89.32524534
      0.37292459	    631.22412124	    699.88332848	     78.61157339	     89.28612274
      0.37293536	    630.84700099	    699.69714822	     78.53856401	     89.28310571
      0.37294584	    630.48120732	    699.51641520	     78.46766034	     89.28017093
      0.37295584	    630.13241567	    699.34394911	     78.39997199	     89.27736485
      0.37296584	    629.78413253	    699.17160354	     78.33230379	     89.27455533
      0.37297584	    629.43635854	    698.99937852	     78.26465582	     89.27174235
      0.37298584	    629.08909751	    698.82727513	     78.19702817	     89.26892589
      0.37299584	    628.74236809	    698.65529950	     78.12942096	     89.26610584
      0.37300584	    628.39621926	    698.48346810	     78.06183425	     89.26328183
      0.37301584	    628.05074533	    698.31181292	     77.99426816	     89.26045320
      0.37302584	    627.70610017	    698.14038642	     77.92672278	     89.25761884
      0.37303584	    627.36251085	    697.96926634	     77.85919819	     89.25477711
      0.37304584	    627.02029045	    697.79856025	     77.79169450	     89.25192577
      0.37305584	    626.67985015	    697.62840988	     77.72421179	     89.24906183
      0.37306584	    626.34171051	    697.45899526	     77.65675017	     89.24618153
      0.37307584	    626.00651179	    697.29053850	     77.58930972	     89.24328022
      0.37308584	    625.67502336	    697.12330731	     77.52189054	     89.24035230
      0.37309584	    625.34815197	    696.95761814	     77.45449272	     89.23739118
      0.37310584	    625.02694890	    696.79383894	     77.38711636	     89.23438919
      0.37311584	    624.71261575	    696.63239144	     77.31976156	     89.23133756
      0.37312724	    624.36423813	    696.45171580	     77.24296841	     89.22778379
      0.37313724	    624.06937023	    696.29693617	     77.17566005	     89.22459109
      0.37314724	    623.78616247	    696.14617861	     77.10837353	     89.22131368
      0.37315724	    623.51646732	    696.00009963	     77.04110896	     89.21793801
      0.37316724	    623.26229220	    695.85941184	     76.97386642	     89.21444935
      0.37317724	    623.02579469	    695.72488208	     76.90664600	     89.21083189
      0.37318724	    622.80927576	    695.59732881	     76.83944781	     89.20706880
      0.37319724	    622.61517092	    695.47761850	     76.77227194	     89.20314226
      0.37320724	    622.44603937	    695.36666122	     76.70511847	     89.19903362
      0.37321724	    622.30455128	    695.26540527	     76.63798750	     89.19472344
      0.37322724	    622.19347309	    695.17483100	     76.57087913	     89.19019169
      0.37323724	    622.11565122	    695.09594377	     76.50379345	     89.18541785
      0.37324724	    622.07399420	    695.02976625	     76.43673055	     89.18038111
      0.37325724	    622.07145350	    694.97732999	     76.36969052	     89.17506050
      0.37326724	    622.11100333	    694.93966652	     76.30267347	     89.16943511
      0.37327724	    622.19561957	    694.91779808	     76.23567948	     89.16348426
      0.37328724	    622.32825833	    694.91272806	     76.16870864	     89.15718771
      0.37329724	    622.51183419	    694.92543143	     76.10176105	     89.15052584
      0.37330948	    622.81003066	    694.96653945	     76.01984768	     89.14184693
      0.37332172	    623.19386171	    695.03729782	     75.93796944	     89.13256023
      0.37333675	    623.78913092	    695.16687055	     75.83751272	     89.12028660
      0.37335522	    624.71981017	    695.39403370	     75.71408422	     89.10381092
      0.37337148	    625.73058800	    695.65867329	     75.60551108	     89.08799019
      0.37338774	    626.92911085	    695.98589920	     75.49700147	     89.07089599
      0.37340224	    628.16203197	    696.33167471	     75.40025918	     89.05455295
      0.37341674	    629.55317538	    696.72876366	     75.30356804	     89.03716967
      0.37343125	    631.10516512	    697.17725152	     75.20692833	     89.01874624
      0.37344575	    632.81962542	    697.67684337	     75.11034034	     88.99929049
      0.37346025	    634.69719007	    698.22688864	     75.01380436	     88.97881737
      0.37347476	    636.73753012	    698.82641247	     74.91732065	     88.95734836
      0.37348926	    638.93939844	    699.47415223	     74.82088951	     88.93491064
      0.37350376	    641.30068892	    700.16859727	     74.72451122	     88.91153629
      0.37351827	    643.81850784	    700.90803015	     74.62818605	     88.88726144
      0.37353277	    646.48925475	    701.69056800	     74.53191429	     88.86212538
      0.37354727	    649.30870996	    702.51420256	     74.43569621	     88.83616977
      0.37356178	    652.27212582	    703.37683795	     74.33953210	     88.80943783
      0.37357628	    655.37431895	    704.27632539	     74.24342225	     88.78197369
      0.37359078	    658.60976121	    705.21049428	     74.14736692	     88.75382170
      0.37360529	    661.97266703	    706.17717952	     74.05136639	     88.72502591
      0.37361979	    665.45707554	    707.17424475	     73.95542095	     88.69562961
      0.37363429	    669.05692606	    708.19960181	     73.85953088	     88.66567491
      0.37364880	    672.76612625	    709.25122640	     73.76369645	     88.63520247
      0.37366330	    676.57861208	    710.32717035	     73.66791794	     88.60425123
      0.37367780	    680.48839976	    711.42557082	     73.57219562	     88.57285823
      0.37369231	    684.48962951	    712.54465665	     73.47652979	     88.54105854
      0.37370681	    688.57660159	    713.68275241	     73.38092070	     88.50888511
      0.37372131	    692.74380508	    714.83828040	     73.28536865	     88.47636881
      0.37373582	    696.98593996	    716.00976091	     73.18987390	     88.44353839
      0.37375032	    701.29793326	    717.19581118	     73.09443673	     88.41042054
      0.37376482	    705.67494989	    718.39514323	     72.99905742	     88.37703989
      0.37377933	    710.11239896	    719.60656078	     72.90373624	     88.34341915
      0.37379695	    715.58109823	    721.09368084	     72.78795496	     88.30226083
      0.37381458	    721.12536162	    722.59519944	     72.67226046	     88.26081233
      0.37383221	    726.73840228	    724.10946419	     72.55665323	     88.21910389
      0.37384984	    732.41394313	    725.63498198	     72.44113377	     88.17716236
      0.37386747	    738.14619576	    727.17040680	     72.32570256	     88.13501146
      0.37388510	    743.92983603	    728.71452754	     72.21036009	     88.09267208
      0.37390272	    749.75997765	    730.26625644	     72.09510685	     88.05016249
      0.37392035	    755.63214463	    731.82461788	     71.97994333	     88.00749857
      0.37393798	    761.54224341	    733.38873795	     71.86487001	     87.96469405
      0.37395995	    768.95443142	    735.34471298	     71.72160102	     87.91117510
      0.37398192	    776.41321061	    737.30708644	     71.57847378	     87.85747501
      0.37400388	    783.91276677	    739.27469815	     71.43548924	     87.80360906
      0.37402585	    791.44792779	    741.24654087	     71.29264833	     87.74958930
      0.37405240	    800.59668739	    743.63431798	     71.12018942	     87.68410312
      0.37407895	    809.78365123	    746.02568557	     70.94794334	     87.61841687
      0.37410551	    819.00264968	    748.41953171	     70.77591171	     87.55253745
      0.37413206	    828.24834410	    750.81491986	     70.60409617	     87.48646795
      0.37416436	    839.52420965	    753.72962801	     70.39539263	     87.40584407
      0.37419665	    850.82569878	    756.64427811	     70.18701411	     87.32493294
      0.37422895	    862.14688325	    759.55790951	     69.97896351	     87.24372403
      0.37426125	    873.48280525	    762.46973742	     69.77124368	     87.16220276
      0.37430080	    887.37800149	    766.03195671	     69.51734017	     87.06192597
      0.37434035	    901.28291507	    769.58956113	     69.26394217	     86.96111524
      0.37437990	    915.19260199	    773.14179517	     69.01105487	     86.85972694
      0.37441945	    929.10315895	    776.68805533	     68.75868343	     86.75771319
      0.37446913	    946.57579992	    781.13406432	     68.44236479	     86.62858600
      0.37451882	    964.04057720	    785.56911694	     68.12687849	     86.49828114
      0.37456851	    981.49441573	    789.99261199	     67.81223453	     86.36668259
      0.37462855	   1002.56852815	    795.32191724	     67.43315312	     86.20575582
      0.37468859	   1023.62213091	    800.63297746	     67.05533345	     86.04253209
      0.37474863	   1044.65493586	    805.92525848	     66.67879258	     85.87676894
      0.37482504	   1071.39084285	    812.63196630	     66.20151227	     85.66175282
      0.37490144	   1098.09762171	    819.30685260	     65.72636417	     85.44163830
      0.37497784	   1124.77946854	    825.94934647	     65.25338185	     85.21580820
      0.37507703	   1159.38651510	    834.52331340	     64.64265928	     84.91300549
      0.37517621	   1193.96565668	    843.04114576	     64.03571250	     84.59778423
      0.37527540	   1228.51867861	    851.50226584	     63.43261009	     84.26826963
      0.37539614	   1270.53701536	    861.72527801	     62.70370907	     83.84469917
      0.37551688	   1312.47656973	    871.86320157	     61.98071995	     83.39215189
      0.37563763	   1354.28367567	    881.91586013	     61.26375431	     82.90511814
      0.37575837	   1395.88371017	    891.88331228	     60.55291899	     82.37695498
      0.37587911	   1437.18705218	    901.76582089	     59.84831600	     81.79967917
      0.37599986	   1478.09736831	    911.56382706	     59.15004235	     81.16380630
      0.37614573	   1526.86572919	    923.28967780	     58.31497901	     80.30161662
      0.37629161	   1574.77451360	    934.89437347	     57.48944047	     79.31629935
      0.37643749	   1621.70463270	    946.37947252	     56.67356756	     78.18696698
      0.37664304	   1686.01003639	    962.36297352	     55.54061636	     76.32753447
      0.37682850	   1742.10167292	    976.58825331	     54.53534307	     74.39984461
      0.37701396	   1796.32310364	    990.63199083	     53.54636936	     72.31677759
      0.37719942	   1848.70526349	   1004.49887818	     52.57387042	     70.19208651
      0.37738489	   1899.43648640	   1018.19382041	     51.61799120	     68.12341479
      0.37757035	   1948.75125997	   1031.72188104	     50.67884677	     66.16573746
      0.37775581	   1996.86980754	   1045.08823877	     49.75652278	     64.33059539
      0.37796408	   2049.71970340	   1059.91213985	     48.74089309	     62.41791506
      0.37817235	   2101.52430503	   1074.54628406	     47.74658459	     60.66218664
      0.37834659	   2144.17189217	   1086.64905573	     46.93111558	     59.31234525
      0.37852083	   2186.24236319	   1098.62876058	     46.13054211	     58.06813834
      0.37869507	   2227.75364441	   1110.48983856	     45.34481984	     56.92580282
      0.37886931	   2268.69939713	   1122.23671400	     44.57388597	     55.88072770
      0.37904355	   2309.05675345	   1133.87378497	     43.81766013	     54.92771851
      0.37921779	   2348.79367767	   1145.40541259	     43.07604535	     54.06125407
      0.37939203	   2387.87504379	   1156.83590976	     42.34892904	     53.27570860
      0.37956627	   2426.26707485	   1168.16952900	     41.63618405	     52.56552563
      0.37974051	   2463.94019959	   1179.41044937	     40.93766967	     51.92534127
      0.37995874	   2510.07611506	   1193.36526201	     40.08261435	     51.21448761
      0.38017698	   2555.01455866	   1207.18886644	     39.24931611	     50.59615540
      0.38046339	   2612.14560668	   1225.14394142	     38.18814361	     49.91084635
      0.38068623	   2655.14511010	   1238.97674517	     37.38745494	     49.46650137
      0.38092514	   2699.84859101	   1253.68280135	     36.55274116	     49.06718944
      0.38116406	   2743.13007823	   1268.26753897	     35.74205813	     48.73935552
      0.38140297	   2785.02343785	   1282.73793741	     34.95484451	     48.47504324
      0.38164188	   2825.56872724	   1297.09999979	     34.19052509	     48.26669100
      0.38188080	   2864.81006121	   1311.35865569	     33.44851447	     48.10702576
      0.38211971	   2902.79393865	   1325.51768408	     32.72822039	     47.98900134
      0.38235863	   2939.56796086	   1339.57966590	     32.02904684	     47.90578184
      0.38259754	   2975.17987053	   1353.54597459	     31.35039684	     47.85076536
      0.38283646	   3009.67684663	   1367.41681059	     30.69167500	     47.81763837
      0.38307537	   3043.10500021	   1381.19128198	     30.05228967	     47.80044824
      0.38331428	   3075.50902560	   1394.86752918	     29.43165496	     47.79368054
      0.38355320	   3106.93197058	   1408.44288681	     28.82919254	     47.79232947
      0.38379211	   3137.41509651	   1421.91407203	     28.24433272	     47.79225250
      0.38403103	   3166.99780644	   1435.27738614	     27.67651633	     47.79218156
      0.38426994	   3195.71762369	   1448.52891574	     27.12519533	     47.79210874
      0.38435855	   3206.15705520	   1453.41441152	     26.92480757	     47.79208124
      0.38444716	   3216.48457388	   1458.28380274	     26.72658802	     47.79205348
      0.38452101	   3225.00775551	   1462.32967036	     26.56302355	     47.79203014
      0.38459485	   3233.45585592	   1466.36416192	     26.40093131	     47.79200661
      0.38465893	   3240.72599187	   1469.85537947	     26.26147473	     47.79198604
      0.38472300	   3247.94160231	   1473.33794954	     26.12310519	     47.79196533
      0.38478708	   3255.10370903	   1476.81184246	     25.98581293	     47.79194448
      0.38485115	   3262.21339053	   1480.27703268	     25.84958825	     47.79192348
      0.38490741	   3268.41385186	   1483.31251622	     25.73084618	     47.79190492
      0.38496367	   3274.57556468	   1486.34125796	     25.61291334	     47.79188625
      0.38501993	   3280.69935686	   1489.36324368	     25.49578329	     47.79186747
      0.38507620	   3286.78608323	   1492.37845870	     25.37944966	     47.79184857
      0.38513246	   3292.83662381	   1495.38688722	     25.26390611	     47.79182956
      0.38518872	   3298.85188211	   1498.38851159	     25.14914635	     47.79181044
      0.38524498	   3304.83278326	   1501.38331174	     25.03516411	     47.79179120
      0.38530124	   3310.78027225	   1504.37126450	     24.92195321	     47.79177185
      0.38535165	   3316.08163202	   1507.04263252	     24.82116633	     47.79175441
      0.38540206	   3321.35764452	   1509.70845960	     24.72098933	     47.79173688
      0.38545247	   3326.60902269	   1512.36872038	     24.62141784	     47.79171926
      0.38550288	   3331.83648763	   1515.02338607	     24.52244750	     47.79170154
      0.38555329	   3337.04076737	   1517.67242411	     24.42407401	     47.79168372
      0.38560370	   3342.22259578	   1520.31579789	     24.32629306	     47.79166581
      0.38565411	   3347.38271138	   1522.95346642	     24.22910040	     47.79164781
      0.38570452	   3352.52185609	   1525.58538407	     24.13249179	     47.79162971
      0.38575493	   3357.64077406	   1528.21150030	     24.03646303	     47.79161151
      0.38580534	   3362.74021039	   1530.83175940	     23.94100994	     47.79159322
      0.38585575	   3367.82090991	   1533.44610027	     23.84612837	     47.79157483
      0.38590616	   3372.88361590	   1536.05445613	     23.75181421	     47.79155635
      0.38595657	   3377.92906878	   1538.65675440	     23.65806336	     47.79153776
      0.38600698	   3382.95800486	   1541.25291644	     23.56487175	     47.79151908
      0.38605739	   3387.97115498	   1543.84285740	     23.47223536	     47.79150030
      0.38610780	   3392.96924321	   1546.42648609	     23.38015018	     47.79148143
      0.38615821	   3397.95298554	   1549.00370479	     23.28861222	     47.79146245
      0.38620862	   3402.92308855	   1551.57440916	     23.19761753	     47.79144337
      0.38625903	   3407.88024806	   1554.13848816	     23.10716220	     47.79142420
      0.38630945	   3412.82514781	   1556.69582394	     23.01724233	     47.79140492
      0.38635986	   3417.75845817	   1559.24629184	     22.92785404	     47.79138555
      0.38641027	   3422.68083478	   1561.78976029	     22.83899351	     47.79136607
      0.38646068	   3427.59291729	   1564.32609084	     22.75065691	     47.79134649
      0.38651109	   3432.49532806	   1566.85513820	     22.66284047	     47.79132681
      0.38656150	   3437.38867090	   1569.37675020	     22.57554042	     47.79130702
      0.38661191	   3442.27352985	   1571.89076794	     22.48875304	     47.79128714
      0.38666232	   3447.15046795	   1574.39702582	     22.40247463	     47.79126715
      0.38671273	   3452.02002610	   1576.89535165	     22.31670151	     47.79124706
      0.38676314	   3456.88272189	   1579.38556683	     22.23143003	     47.79122686
      0.38681355	   3461.73904854	   1581.86748643	     22.14665657	     47.79120656
      0.38686396	   3466.58947384	   1584.34091944	     22.06237755	     47.79118615
      0.38691437	   3471.43443915	   1586.80566893	     21.97858938	     47.79116564
      0.38696478	   3476.27435849	   1589.26153229	     21.89528853	     47.79114503
      0.38701519	   3481.10961762	   1591.70830148	     21.81247149	     47.79112431
      0.38706560	   3485.94057327	   1594.14576328	     21.73013477	     47.79110348
      0.38711601	   3490.76755235	   1596.57369961	     21.64827490	     47.79108255
      0.38716642	   3495.59085130	   1598.99188781	     21.56688846	     47.79106150
      0.38721683	   3500.41073547	   1601.40010098	     21.48597202	     47.79104035
      0.38726724	   3505.22743859	   1603.79810830	     21.40552222	     47.79101910
      0.38731765	   3510.04116232	   1606.18567547	     21.32553569	     47.79099773
      0.38736806	   3514.85207591	   1608.56256922	     21.24600910	     47.79097626
      0.38741847	   3519.66031587	   1610.92856447	     21.16693914	     47.79095467
      0.38746888	   3524.46598579	   1613.28343474	     21.08832253	     47.79093298
      0.38751929	   3529.26915621	   1615.62695074	     21.01015602	     47.79091118
      0.38756970	   3534.06986463	   1617.95888078	     20.93243638	     47.79088926
      0.38763180	   3539.98035377	   1620.81525241	     20.83730509	     47.79086211
      0.38769390	   3545.88705126	   1623.65324777	     20.74284113	     47.79083480
      0.38775600	   3551.78982199	   1626.47242495	     20.64903860	     47.79080731
      0.38781810	   3557.68845686	   1629.27234124	     20.55589168	     47.79077965
      0.38789329	   3564.82511510	   1632.63631891	     20.44397022	     47.79074593
      0.38796849	   3571.95465207	   1635.97062544	     20.33299145	     47.79071196
      0.38807129	   3581.68896291	   1640.47977224	     20.18277183	     47.79066510
      0.38815175	   3589.29573418	   1643.96794547	     20.06640067	     47.79062808
      0.38823221	   3596.89058159	   1647.41915828	     19.95106996	     47.79059078
      0.38829992	   3603.27125764	   1650.29405297	     19.85481707	     47.79055916
      0.38836763	   3609.64140606	   1653.14163418	     19.75928565	     47.79052732
      0.38843534	   3615.99995549	   1655.96140475	     19.66446884	     47.79049527
      0.38849614	   3621.69978457	   1658.46975757	     19.57991678	     47.79046631
      0.38855695	   3627.38847447	   1660.95495646	     19.49593075	     47.79043717
      0.38861776	   3633.06512240	   1663.41667972	     19.41250594	     47.79040785
      0.38867857	   3638.72879257	   1665.85461942	     19.32963754	     47.79037837
      0.38873938	   3644.37851963	   1668.26848211	     19.24732084	     47.79034870
      0.38880019	   3650.01331219	   1670.65798937	     19.16555113	     47.79031886
      0.38886100	   3655.63215629	   1673.02287842	     19.08432378	     47.79028884
      0.38891533	   3660.63823813	   1675.11487108	     19.01220249	     47.79026187
      0.38896966	   3665.63001569	   1677.18684823	     18.94050725	     47.79023476
      0.38902399	   3670.60673345	   1679.23865587	     18.86923484	     47.79020750
      0.38907833	   3675.56762987	   1681.27015090	     18.79838207	     47.79018010
      0.38913266	   3680.51193926	   1683.28120133	     18.72794576	     47.79015255
      0.38918699	   3685.43889369	   1685.27168636	     18.65792278	     47.79012486
      0.38924132	   3690.34772483	   1687.24149648	     18.58831000	     47.79009702
      0.38929565	   3695.23766568	   1689.19053351	     18.51910434	     47.79006903
      0.38934999	   3700.10795240	   1691.11871065	     18.45030275	     47.79004090
      0.38940432	   3704.95782590	   1693.02595248	     18.38190218	     47.79001262
      0.38945865	   3709.78653355	   1694.91219491	     18.31389962	     47.78998419
      0.38951298	   3714.59333065	   1696.77738513	     18.24629210	     47.78995562
      0.38956732	   3719.37748202	   1698.62148157	     18.17907666	     47.78992689
      0.38962165	   3724.13826336	   1700.44445374	     18.11225036	     47.78989801
      0.38967598	   3728.87496262	   1702.24628218	     18.04581029	     47.78986898
      0.38973031	   3733.58688132	   1704.02695826	     17.97975359	     47.78983980
      0.38978465	   3738.27333572	   1705.78648402	     17.91407738	     47.78981047
      0.38983898	   3742.93365796	   1707.52487203	     17.84877885	     47.78978099
      0.38989331	   3747.56719717	   1709.24214518	     17.78385517	     47.78975135
      0.38994764	   3752.17332039	   1710.93833644	     17.71930357	     47.78972156
      0.39000197	   3756.75141352	   1712.61348868	     17.65512129	     47.78969161
      0.39005631	   3761.30088216	   1714.26765440	     17.59130560	     47.78966151
      0.39011064	   3765.82115234	   1715.90089547	     17.52785377	     47.78963125
      0.39016497	   3770.31167123	   1717.51328295	     17.46476313	     47.78960083
      0.39021930	   3774.77190774	   1719.10489671	     17.40203100	     47.78957026
      0.39027364	   3779.20135309	   1720.67582523	     17.33965475	     47.78953953
      0.39032797	   3783.59952123	   1722.22616556	     17.27763175	     47.78950865
      0.39038230	   3787.96594931	   1723.75602204	     17.21595941	     47.78947760
      0.39043663	   3792.30019795	   1725.26550747	     17.15463515	     47.78944639
      0.39049097	   3796.60185156	   1726.75474185	     17.09365643	     47.78941502
      0.39054530	   3800.87051854	   1728.22385232	     17.03302070	     47.78938349
      0.39059963	   3805.10583139	   1729.67297288	     16.97272546	     47.78935180
      0.39065396	   3809.30744685	   1731.10224406	     16.91276822	     47.78931995
      0.39070829	   3813.47504594	   1732.51181266	     16.85314652	     47.78928793
      0.39076263	   3817.60833388	   1733.90183142	     16.79385792	     47.78925575
      0.39081696	   3821.70704007	   1735.27245874	     16.73489998	     47.78922341
      0.39087129	   3825.77091797	   1736.62385840	     16.67627030	     47.78919090
      0.39092562	   3829.79974492	   1737.95619923	     16.61796650	     47.78915822
      0.39097996	   3833.79332193	   1739.26965486	     16.55998623	     47.78912538
      0.39103429	   3837.75147344	   1740.56440343	     16.50232713	     47.78909237
      0.39108862	   3841.67404704	   1741.84062729	     16.44498689	     47.78905920
      0.39114295	   3845.56091314	   1743.09851274	     16.38796320	     47.78902585
      0.39119729	   3849.41196460	   1744.33824977	     16.33125378	     47.78899233
      0.39125162	   3853.22711635	   1745.56003177	     16.27485637	     47.78895865
      0.39130595	   3857.00630499	   1746.76405530	     16.21876872	     47.78892479
      0.39136028	   3860.74948833	   1747.95051981	     16.16298861	     47.78889077
      0.39141461	   3864.45664492	   1749.11962742	     16.10751383	     47.78885657
      0.39146895	   3868.12777358	   1750.27158264	     16.05234221	     47.78882220
      0.39152328	   3871.76289285	   1751.40659219	     15.99747156	     47.78878765
      0.39157761	   3875.36204052	   1752.52486471	     15.94289974	     47.78875293
      0.39163194	   3878.92527305	   1753.62661059	     15.88862462	     47.78871804
      0.39168628	   3882.45266502	   1754.71204173	     15.83464408	     47.78868297
      0.39174061	   3885.94430858	   1755.78137134	     15.78095603	     47.78864772
      0.39179494	   3889.40031283	   1756.83481372	     15.72755839	     47.78861230
      0.39184927	   3892.82080330	   1757.87258408	     15.67444911	     47.78857670
      0.39190361	   3896.20592129	   1758.89489838	     15.62162613	     47.78854092
      0.39195794	   3899.55582333	   1759.90197308	     15.56908743	     47.78850496
      0.39202335	   3903.54266986	   1761.09459195	     15.50620446	     47.78846142
      0.39208877	   3907.47903997	   1762.26581191	     15.44372722	     47.78841763
      0.39215419	   3911.36528707	   1763.41601180	     15.38165226	     47.78837357
      0.39221961	   3915.20179096	   1764.54557004	     15.31997619	     47.78832924
      0.39228502	   3918.98895633	   1765.65486431	     15.25869565	     47.78828465
      0.39235044	   3922.72721126	   1766.74427118	     15.19780728	     47.78823980
      0.39241586	   3926.41700570	   1767.81416579	     15.13730780	     47.78819467
      0.39248127	   3930.05881008	   1768.86492151	     15.07719394	     47.78814928
      0.39254669	   3933.65311381	   1769.89690969	     15.01746246	     47.78810361
      0.39261211	   3937.20042390	   1770.91049932	     14.95811016	     47.78805767
      0.39267752	   3940.70126353	   1771.90605683	     14.89913387	     47.78801146
      0.39274294	   3944.15617078	   1772.88394580	     14.84053046	     47.78796497
      0.39280836	   3947.56569721	   1773.84452675	     14.78229681	     47.78791820
      0.39287377	   3950.93040664	   1774.78815691	     14.72442986	     47.78787116
      0.39295272	   3954.93197367	   1775.90483229	     14.65508180	     47.78781401
      0.39303166	   3958.87014081	   1776.99795198	     14.58625804	     47.78775646
      0.39311060	   3962.74595473	   1778.06812235	     14.51795333	     47.78769850
      0.39318955	   3966.56047700	   1779.11594117	     14.45016252	     47.78764012
      0.39326849	   3970.31478137	   1780.14199727	     14.38288049	     47.78758133
      0.39334743	   3974.00995115	   1781.14687022	     14.31610222	     47.78752211
      0.39342637	   3977.64707673	   1782.13113003	     14.24982271	     47.78746248
      0.39350532	   3981.22725324	   1783.09533697	     14.18403705	     47.78740242
      0.39358426	   3984.75157835	   1784.04004127	     14.11874037	     47.78734194
      0.39367993	   3988.94954799	   1785.15959569	     14.04025352	     47.78726806
      0.39377561	   3993.06904790	   1786.25223854	     13.96246939	     47.78719355
      0.39387128	   3997.11202133	   1787.31888821	     13.88537964	     47.78711839
      0.39396696	   4001.08039920	   1788.36044026	     13.80897609	     47.78704260
      0.39406263	   4004.97609689	   1789.37776726	     13.73325063	     47.78696615
      0.39415830	   4008.80100721	   1790.37171869	     13.65819532	     47.78688906
      0.39427725	   4013.46033451	   1791.57606983	     13.56580748	     47.78679229
      0.39439619	   4018.01668346	   1792.74710547	     13.47442841	     47.78669450
      0.39451513	   4022.47352262	   1793.88630896	     13.38404353	     47.78659568
      0.39466128	   4027.81825498	   1795.24453224	     13.27433039	     47.78647283
      0.39480742	   4033.02400141	   1796.55939420	     13.16607039	     47.78634838
      0.39500716	   4039.92480230	   1798.29070304	     13.02041167	     47.78617569
      0.39516247	   4045.12827445	   1799.58782134	     12.90895161	     47.78603931
      0.39531779	   4050.19671309	   1800.84478829	     12.79903647	     47.78590105
      0.39547310	   4055.13633514	   1802.06403496	     12.69063781	     47.78576091
      0.39560922	   4059.36415175	   1803.10337178	     12.59686299	     47.78563653
      0.39574533	   4063.50140984	   1804.11696469	     12.50421324	     47.78551066
      0.39588145	   4067.55176303	   1805.10620189	     12.41267059	     47.78538329
      0.39601756	   4071.51870332	   1806.07239996	     12.32221741	     47.78525442
      0.39615368	   4075.40556411	   1807.01680659	     12.23283643	     47.78512401
      0.39628980	   4079.21552380	   1807.94060330	     12.14451071	     47.78499207
      0.39642591	   4082.95160996	   1808.84490818	     12.05722364	     47.78485857
      0.39656203	   4086.61670377	   1809.73077860	     11.97095892	     47.78472349
      0.39669814	   4090.21354486	   1810.59921389	     11.88570056	     47.78458682
      0.39683426	   4093.74473626	   1811.45115791	     11.80143288	     47.78444855
      0.39697038	   4097.21274959	   1812.28750170	     11.71814050	     47.78430866
      0.39710649	   4100.61993031	   1813.10908590	     11.63580834	     47.78416713
      0.39724261	   4103.96850298	   1813.91670325	     11.55442158	     47.78402395
      0.39737872	   4107.26057658	   1814.71110093	     11.47396571	     47.78387909
      0.39751484	   4110.49814978	   1815.49298284	     11.39442647	     47.78373255
      0.39765096	   4113.68311607	   1816.26301183	     11.31578988	     47.78358430
      0.39778707	   4116.81726891	   1817.02181181	     11.23804221	     47.78343433
      0.39792319	   4119.90230666	   1817.76996981	     11.16117000	     47.78328262
      0.39805930	   4122.93983747	   1818.50803794	     11.08516003	     47.78312916
      0.39819542	   4125.93138393	   1819.23653528	     11.00999931	     47.78297392
      0.39833154	   4128.87838764	   1819.95594969	     10.93567513	     47.78281689
      0.39846765	   4131.78221356	   1820.66673950	     10.86217497	     47.78265805
      0.39860377	   4134.64415425	   1821.36933519	     10.78948657	     47.78249738
      0.39877113	   4138.10747165	   1822.22258152	     10.70120672	     47.78229730
      0.39893849	   4141.51145521	   1823.06474955	     10.61411397	     47.78209439
      0.39910586	   4144.85811063	   1823.89648685	     10.52818685	     47.78188861
      0.39927322	   4148.14931591	   1824.71839199	     10.44340439	     47.78167995
      0.39944058	   4151.38683063	   1825.53101801	     10.35974608	     47.78151450
      0.39960795	   4154.57230452	   1826.33487572	     10.27719185	     47.78191594
      0.39982139	   4158.56188317	   1827.34810939	     10.17347594	     47.78459899
      0.40003484	   4162.47231628	   1828.34873890	     10.07148432	     47.79149651
      0.40029260	   4167.09291611	   1829.54142419	      9.95056457	     47.80837680
      0.40057422	   4172.01927970	   1830.82636406	      9.82118112	     47.84177049
      0.40081372	   4176.11237037	   1831.90523439	      9.71333470	     47.88615680
      0.40105322	   4180.12001156	   1832.97218668	      9.60744428	     47.94851769
      0.40126310	   4183.56387436	   1833.89792079	      9.51622219	     48.02025457
      0.40147298	   4186.94599386	   1834.81546748	      9.42643405	     48.10983585
      0.40168285	   4190.26800401	   1835.72520991	      9.33804939	     48.21882268
      0.40189273	   4193.53144147	   1836.62749427	      9.25103853	     48.34849794
      0.40210260	   4196.73775472	   1837.52263341	      9.16537255	     48.49982971
      0.40228901	   4199.53878273	   1838.31192633	      9.09038976	     48.65291871
      0.40247542	   4202.29673650	   1839.09598586	      9.01642642	     48.82381044
      0.40266183	   4205.01248458	   1839.87497661	      8.94346378	     49.01251055
      0.40284824	   4207.68685658	   1840.64904898	      8.87148346	     49.21882539
      0.40303465	   4210.32064628	   1841.41834049	      8.80046751	     49.44237744
      0.40322106	   4212.91461443	   1842.18297681	      8.73039837	     49.68262430
      0.40340747	   4215.46949114	   1842.94307283	      8.66125889	     49.93887999
      0.40359388	   4217.98597817	   1843.69873358	      8.59303229	     50.21033714
      0.40378029	   4220.46475092	   1844.45005505	      8.52570218	     50.49608918
      0.40396670	   4222.90646039	   1845.19712498	      8.45925253	     50.79515147
      0.40415311	   4225.31173485	   1845.94002359	      8.39366766	     51.10648117
      0.40433952	   4227.68118147	   1846.67882419	      8.32893224	     51.42899514
      0.40452593	   4230.01538774	   1847.41359383	      8.26503127	     51.76158595
      0.40471234	   4232.31492284	   1848.14439378	      8.20195009	     52.10313588
      0.40489875	   4234.58033890	   1848.87128010	      8.13967436	     52.45252909
      0.40508516	   4236.81217207	   1849.59430407	      8.07819005	     52.80866194
      0.40527157	   4239.01094363	   1850.31351260	      8.01748341	     53.17045180
      0.40545798	   4241.17716092	   1851.02894867	      7.95754103	     53.53684439
      0.40564439	   4243.31131821	   1851.74065163	      7.89834974	     53.90681993
      0.40583080	   4245.41389755	   1852.44865756	      7.83989670	     54.27939812
      0.40601721	   4247.48536945	   1853.15299957	      7.78216931	     54.65364219
      0.40620362	   4249.52619364	   1853.85370809	      7.72515524	     55.02866213
      0.40639003	   4251.53681963	   1854.55081109	      7.66884244	     55.40361709
      0.40657644	   4253.51768733	   1855.24433434	      7.61321910	     55.77771711
      0.40676285	   4255.46922754	   1855.93430162	      7.55827365	     56.15022427
      0.40694926	   4257.39186244	   1856.62073490	      7.50399477	     56.52045321
      0.40713566	   4259.28600607	   1857.30365456	      7.45037139	     56.88777120
      0.40732207	   4261.15206467	   1857.98307951	      7.39739265	     57.25159776
      0.40750848	   4262.99043712	   1858.65902735	      7.34504791	     57.61140379
      0.40769489	   4264.80151520	   1859.33151454	      7.29332678	     57.96671044
      0.40788130	   4266.58568400	   1860.00055648	      7.24221904	     58.31708764
      0.40806771	   4268.34332210	   1860.66616766	      7.19171471	     58.66215232
      0.40825412	   4270.07480194	   1861.32836176	      7.14180401	     59.00156649
      0.40844053	   4271.78048996	   1861.98715170	      7.09247735	     59.33503512
      0.40862694	   4273.46074688	   1862.64254981	      7.04372533	     59.66230387
      0.40881335	   4275.11592791	   1863.29456782	      6.99553874	     59.98315693
      0.40899976	   4276.74638289	   1863.94321702	      6.94790857	     60.29741387
      0.40918617	   4278.35245650	   1864.58850824	      6.90082598	     60.60492855
      0.40937258	   4279.93448839	   1865.23045197	      6.85428229	     60.90558571
      0.40955899	   4281.49281337	   1865.86905839	      6.80826902	     61.19929889
      0.40974540	   4283.02776148	   1866.50433741	      6.76277785	     61.48600816
      0.40993181	   4284.53965820	   1867.13629874	      6.71780059	     61.76567788
      0.41011822	   4286.02882446	   1867.76495189	      6.67332927	     62.03829451
      0.41030463	   4287.49557683	   1868.39030626	      6.62935602	     62.30386461
      0.41049104	   4288.94022760	   1869.01237113	      6.58587315	     62.56241287
      0.41067745	   4290.36308484	   1869.63115567	      6.54287313	     62.81398026
      0.41086386	   4291.76445253	   1870.24666905	      6.50034855	     63.05862233
      0.41105027	   4293.14463062	   1870.85892035	      6.45829215	     63.29640754
      0.41123668	   4294.50391507	   1871.46791867	      6.41669682	     63.52741581
      0.41142309	   4295.84259801	   1872.07367311	      6.37555557	     63.75173709
      0.41160950	   4297.16096771	   1872.67619280	      6.33486155	     63.96947005
      0.41179591	   4298.45930871	   1873.27548687	      6.29460805	     64.18072093
      0.41198232	   4299.73790182	   1873.87156454	      6.25478847	     64.38560241
      0.41216873	   4300.99702426	   1874.46443506	      6.21539635	     64.58423260
      0.41235514	   4302.23694962	   1875.05410774	      6.17642533	     64.77673417
      0.41254155	   4303.45794797	   1875.64059199	      6.13786919	     64.96323346
      0.41272796	   4304.66028589	   1876.22389729	      6.09972181	     65.14385975
      0.41291437	   4305.84422653	   1876.80403319	      6.06197720	     65.31874459
      0.41310078	   4307.01002962	   1877.38100934	      6.02462946	     65.48802115
      0.41328719	   4308.15795157	   1877.95483549	      5.98767281	     65.65182368
      0.41347360	   4309.28824544	   1878.52552148	      5.95110159	     65.81028700
      0.41366001	   4310.40116104	   1879.09307724	      5.91491021	     65.96354608
      0.41384642	   4311.49694495	   1879.65751282	      5.87909322	     66.11173576
      0.41403283	   4312.57584054	   1880.21883836	      5.84364523	     66.25498974
      0.41421924	   4313.63808803	   1880.77706409	      5.80856098	     66.39344142
      0.41440565	   4314.68392452	   1881.33220036	      5.77383528	     66.52722274
      0.41459205	   4315.71358401	   1881.88425759	      5.73946306	     66.65646416
      0.41477846	   4316.72729746	   1882.43324635	      5.70543932	     66.78129453
      0.41496487	   4317.72529280	   1882.97917725	      5.67175915	     66.90184083
      0.41515128	   4318.70779498	   1883.52206104	      5.63841773	     67.01822808
      0.41533769	   4319.67502600	   1884.06190854	      5.60541033	     67.13057914
      0.41552410	   4320.62720493	   1884.59873068	      5.57273231	     67.23901467
      0.41571051	   4321.56454796	   1885.13253847	      5.54037909	     67.34365297
      0.41589692	   4322.48726841	   1885.66334300	      5.50834619	     67.44460995
      0.41608333	   4323.39557678	   1886.19115546	      5.47662920	     67.54199906
      0.41626974	   4324.28968076	   1886.71598713	      5.44522378	     67.63593123
      0.41645615	   4325.16978530	   1887.23784934	      5.41412568	     67.72651485
      0.41664256	   4326.03609259	   1887.75675354	      5.38333071	     67.81385574
      0.41682897	   4326.88880212	   1888.27271121	      5.35283476	     67.89805714
      0.41701538	   4327.72811071	   1888.78573394	      5.32263379	     67.97921949
      0.41720179	   4328.55421252	   1889.29583336	      5.29272383	     68.05743936
      0.41738820	   4329.36729909	   1889.80302119	      5.26310097	     68.13281055
      0.41757461	   4330.16755938	   1890.30730920	      5.23376137	     68.20542463
      0.41776102	   4330.95517979	   1890.80870923	      5.20470127	     68.27537089
      0.41794743	   4331.73034419	   1891.30723316	      5.17591694	     68.34273641
      0.41813384	   4332.49323391	   1891.80289293	      5.14740475	     68.40760599
      0.41832025	   4333.24402785	   1892.29570056	      5.11916110	     68.47006220
      0.41850666	   4333.98290244	   1892.78566807	      5.09118248	     68.53018537
      0.41869307	   4334.71003168	   1893.27280757	      5.06346541	     68.58805362
      0.41887948	   4335.42558720	   1893.75713118	      5.03600647	     68.64374290
      0.41906589	   4336.12973825	   1894.23865108	      5.00880233	     68.69732695
      0.41925230	   4336.82265173	   1894.71737949	      4.98184967	     68.74887742
      0.41943871	   4337.50449225	   1895.19332865	      4.95514526	     68.79846383
      0.41962512	   4338.17542212	   1895.66651084	      4.92868590	     68.84615362
      0.41981153	   4338.83560141	   1896.13693837	      4.90246846	     68.89201250
      0.41999794	   4339.48518793	   1896.60462357	      4.87648984	     68.93610344
      0.42018435	   4340.12433732	   1897.06957881	      4.85074700	     68.97848811
      0.42037076	   4340.75320300	   1897.53181647	      4.82523696	     69.01922607
      0.42055717	   4341.37193629	   1897.99134895	      4.79995678	     69.05837500
      0.42074358	   4341.98068633	   1898.44818867	      4.77490356	     69.09599076
      0.42092999	   4342.57960019	   1898.90234806	      4.75007445	     69.13212743
      0.42111640	   4343.16882287	   1899.35383958	      4.72546665	     69.16683732
      0.42130281	   4343.74849728	   1899.80267567	      4.70107740	     69.20017108
      0.42148922	   4344.31876436	   1900.24886882	      4.67690400	     69.23217767
      0.42167563	   4344.87976301	   1900.69243148	      4.65294376	     69.26290445
      0.42186204	   4345.43163017	   1901.13337615	      4.62919406	     69.29239724
      0.42204844	   4345.97450082	   1901.57171529	      4.60565230	     69.32070029
      0.42223485	   4346.50850803	   1902.00746140	      4.58231595	     69.34785641
      0.42242126	   4347.03378296	   1902.44062694	      4.55918249	     69.37390694
      0.42260767	   4347.55045489	   1902.87122441	      4.53624946	     69.39889185
      0.42279408	   4348.05865124	   1903.29926627	      4.51351442	     69.42284974
      0.42298049	   4348.55849762	   1903.72476498	      4.49097498	     69.44581789
      0.42316690	   4349.05011781	   1904.14773301	      4.46862878	     69.46783233
      0.42335331	   4349.53363383	   1904.56818281	      4.44647351	     69.48892781
      0.42353972	   4350.00916592	   1904.98612680	      4.42450687	     69.50913794
      0.42372613	   4350.47683259	   1905.40157742	      4.40272662	     69.52849511
      0.42391254	   4350.93675064	   1905.81454708	      4.38113055	     69.54703064
      0.42409895	   4351.38903517	   1906.22504818	      4.35971646	     69.56477473
      0.42428536	   4351.83379960	   1906.63309308	      4.33848221	     69.58175652
      0.42447177	   4352.27115573	   1907.03869415	      4.31742568	     69.59800417
      0.42465818	   4352.70121370	   1907.44186374	      4.29654479	     69.61354481
      0.42484459	   4353.12408209	   1907.84261415	      4.27583748	     69.62840465
      0.42503100	   4353.53986784	   1908.24095770	      4.25530173	     69.64260896
      0.42521741	   4353.94867637	   1908.63690666	      4.23493554	     69.65618213
      0.42540382	   4354.35061155	   1909.03047327	      4.21473696	     69.66914766
      0.42559023	   4354.74577572	   1909.42166977	      4.19470404	     69.68152826
      0.42577664	   4355.13426972	   1909.81050835	      4.17483488	     69.69334581
      0.42596305	   4355.51619292	   1910.19700118	      4.15512759	     69.70462140
      0.42614946	   4355.89164322	   1910.58116042	      4.13558034	     69.71537540
      0.42633587	   4356.26071709	   1910.96299818	      4.11619129	     69.72562743
      0.42652228	   4356.62350958	   1911.34252653	      4.09695865	     69.73539642
      0.42670869	   4356.98011433	   1911.71975755	      4.07788065	     69.74470062
      0.42689510	   4357.33062361	   1912.09470325	      4.05895553	     69.75355762
      0.42708151	   4357.67512831	   1912.46737562	      4.04018159	     69.76198439
      0.42726792	   4358.01371800	   1912.83778662	      4.02155711	     69.76999729
      0.42745433	   4358.34648091	   1913.20594818	      4.00308044	     69.77761208
      0.42764074	   4358.67350396	   1913.57187217	      3.98474992	     69.78484396
      0.42782715	   4358.99487280	   1913.93557047	      3.96656393	     69.79170758
      0.42801356	   4359.31067179	   1914.29705487	      3.94852086	     69.79821707
      0.42819997	   4359.62098406	   1914.65633718	      3.93061914	     69.80438603
      0.42838638	   4359.92589147	   1915.01342912	      3.91285721	     69.81022759
      0.42857279	   4360.22547470	   1915.36834240	      3.89523354	     69.81575438
      0.42875920	   4360.51981321	   1915.72108870	      3.87774662	     69.82097861
      0.42894561	   4360.80898529	   1916.07167964	      3.86039494	     69.82591200
      0.42913202	   4361.09306804	   1916.42012681	      3.84317705	     69.83056587
      0.42931843	   4361.37213743	   1916.76644176	      3.82609148	     69.83495114
      0.42950483	   4361.64626829	   1917.11063600	      3.80913681	     69.83907830
      0.42969124	   4361.91553434	   1917.45272100	      3.79231164	     69.84295749
      0.42987765	   4362.18000818	   1917.79270817	      3.77561456	     69.84659845
      0.43006406	   4362.43976135	   1918.13060892	      3.75904420	     69.85001060
      0.43028790	   4362.74552766	   1918.53361077	      3.73931247	     69.85381823
      0.43051174	   4363.04471079	   1918.93364045	      3.71975919	     69.85732397
      0.43066782	   4363.24949941	   1919.21083768	      3.70622883	     69.85959767
      0.43082390	   4363.45118372	   1919.48660576	      3.69278338	     69.86173629
      0.43101380	   4363.69242603	   1919.82019387	      3.67653873	     69.86416266
      0.43120370	   4363.92919910	   1920.15168794	      3.66041732	     69.86640374
      0.43138368	   4364.14954574	   1920.46395271	      3.64525015	     69.86836373
      0.43156366	   4364.36599533	   1920.77435680	      3.63019140	     69.87017040
      0.43176323	   4364.60151952	   1921.11638959	      3.61361871	     69.87200178
      0.43196281	   4364.83239668	   1921.45616015	      3.59717652	     69.87365995
      0.43212064	   4365.01173805	   1921.72326687	      3.58426503	     69.87485365
      0.43232875	   4365.24390671	   1922.07333621	      3.56736206	     69.87627548
      0.43253687	   4365.47124793	   1922.42098672	      3.55059659	     69.87753151
      0.43270504	   4365.65148158	   1922.70015569	      3.53714828	     69.87843067
      0.43287321	   4365.82865721	   1922.97776286	      3.52378791	     69.87923050
      0.43304930	   4366.01093610	   1923.26676785	      3.50989221	     69.87996564
      0.43322538	   4366.18995339	   1923.55407804	      3.49609110	     69.88060020
      0.43342115	   4366.38521340	   1923.87153478	      3.48085678	     69.88119257
      0.43361693	   4366.57656081	   1924.18691981	      3.46573705	     69.88167092
      0.43372971	   4366.68503768	   1924.36766822	      3.45707855	     69.88189675
      0.43391797	   4366.86329632	   1924.66786698	      3.44270849	     69.88219582
      0.43410622	   4367.03807908	   1924.96617849	      3.42844156	     69.88240114
      0.43426831	   4367.18581265	   1925.22150646	      3.41624025	     69.88250598
      0.43446630	   4367.36288101	   1925.53152597	      3.40143739	     69.88254763
      0.43466429	   4367.53626995	   1925.83949217	      3.38674529	     69.88249840
      0.43485005	   4367.69565113	   1926.12657360	      3.37306064	     69.88237343
      0.43503580	   4367.85189198	   1926.41186851	      3.35947151	     69.88217564
      0.43522145	   4368.00495111	   1926.69522443	      3.34598466	     69.88190850
      0.43540711	   4368.15496580	   1926.97681585	      3.33259135	     69.88157505
      0.43558306	   4368.29437529	   1927.24208023	      3.31998306	     69.88120057
      0.43575901	   4368.43112821	   1927.50577691	      3.30745719	     69.88077174
      0.43595192	   4368.57804419	   1927.79308197	      3.29381861	     69.88024198
      0.43614482	   4368.72186060	   1928.07852384	      3.28027719	     69.87965281
      0.43630518	   4368.83908963	   1928.31440258	      3.26909340	     69.87911991
      0.43650437	   4368.98180787	   1928.60562457	      3.25529326	     69.87840605
      0.43670356	   4369.12136392	   1928.89489303	      3.24159378	     69.87763743
      0.43687947	   4369.24201552	   1929.14873012	      3.22957867	     69.87691544
      0.43709530	   4369.38678737	   1929.45812845	      3.21494138	     69.87597706
      0.43731114	   4369.52801818	   1929.76527423	      3.20041870	     69.87498398
      0.43745075	   4369.61751224	   1929.96275182	      3.19108548	     69.87431402
      0.43766338	   4369.75105641	   1930.26173568	      3.17696060	     69.87325415
      0.43783783	   4369.85816738	   1930.50542814	      3.16545277	     69.87235070
      0.43801228	   4369.96309597	   1930.74768176	      3.15401701	     69.87141842
      0.43818674	   4370.06587649	   1930.98850482	      3.14265270	     69.87045867
      0.43836119	   4370.16653493	   1931.22790442	      3.13135920	     69.86947296
      0.43853564	   4370.26510408	   1931.46588867	      3.12013589	     69.86846255
      0.43871009	   4370.36160962	   1931.70246468	      3.10898214	     69.86742884
      0.43888454	   4370.45608312	   1931.93764043	      3.09789736	     69.86637300
      0.43905126	   4370.54449393	   1932.16109151	      3.08736773	     69.86534447
      0.43921798	   4370.63109832	   1932.38327702	      3.07690001	     69.86429787
      0.43938994	   4370.71855086	   1932.61111411	      3.06616820	     69.86320060
      0.43956189	   4370.80413267	   1932.83761890	      3.05550114	     69.86208622
      0.43972854	   4370.88531433	   1933.05587752	      3.04522413	     69.86099083
      0.43989519	   4370.96478536	   1933.27289768	      3.03500692	     69.85988121
      0.44005992	   4371.04167951	   1933.48620265	      3.02496591	     69.85877125
      0.44027259	   4371.13854973	   1933.75982266	      3.01208725	     69.85732018
      0.44052959	   4371.25205048	   1934.08781571	      2.99665131	     69.85554174
      0.44066999	   4371.31244035	   1934.26579233	      2.98827607	     69.85455954
      0.44081039	   4371.37170408	   1934.44291519	      2.97994136	     69.85357037
      0.44098850	   4371.44527953	   1934.66637802	      2.96942641	     69.85230625
      0.44116660	   4371.51708738	   1934.88848038	      2.95897565	     69.85103242
      0.44133220	   4371.58228830	   1935.09377437	      2.94931578	     69.84984005
      0.44149780	   4371.64600223	   1935.29790469	      2.93971050	     69.84864058
      0.44164417	   4371.70109301	   1935.47736233	      2.93126591	     69.84757502
      0.44185877	   4371.77982019	   1935.73885434	      2.91896041	     69.84600437
      0.44203032	   4371.84103047	   1935.94650653	      2.90918776	     69.84474233
      0.44220187	   4371.90072829	   1936.15293633	      2.89947176	     69.84347528
      0.44237342	   4371.95893817	   1936.35815084	      2.88981192	     69.84220366
      0.44252679	   4372.00973249	   1936.54059455	      2.88122293	     69.84106346
      0.44268016	   4372.05936728	   1936.72207660	      2.87267813	     69.83992043
      0.44285716	   4372.11522087	   1936.93031923	      2.86287187	     69.83859837
      0.44303415	   4372.16956950	   1937.13729417	      2.85312356	     69.83727357
      0.44321114	   4372.22243133	   1937.34300799	      2.84343272	     69.83594661
      0.44338813	   4372.27383076	   1937.54746817	      2.83379886	     69.83461787
      0.44353043	   4372.31410447	   1937.71094482	      2.82609445	     69.83354873
      0.44367273	   4372.35345625	   1937.87361914	      2.81842633	     69.83247899
      0.44385204	   4372.40174462	   1938.07747030	      2.80881489	     69.83113057
      0.44403135	   4372.44860469	   1938.28005999	      2.79926021	     69.82978204
      0.44421067	   4372.49405400	   1938.48139488	      2.78976181	     69.82843388
      0.44436867	   4372.53295092	   1938.65776533	      2.78143865	     69.82724652
      0.44452666	   4372.57078048	   1938.83317164	      2.77315850	     69.82606006
      0.44468466	   4372.60755906	   1939.00761901	      2.76492105	     69.82487466
      0.44485402	   4372.64582575	   1939.19354321	      2.75613867	     69.82360561
      0.44502337	   4372.68291535	   1939.37837684	      2.74740461	     69.82233838
      0.44519273	   4372.71884060	   1939.56212526	      2.73871849	     69.82107332
      0.44536208	   4372.75362020	   1939.74479468	      2.73007994	     69.81981061
      0.44551266	   4372.78359073	   1939.90631010	      2.72243876	     69.81869018
      0.44566324	   4372.81267785	   1940.06698097	      2.71483464	     69.81757199
      0.44583863	   4372.84545516	   1940.25306669	      2.70602393	     69.81627268
      0.44601402	   4372.87706379	   1940.43801815	      2.69726274	     69.81497692
      0.44616518	   4372.90337887	   1940.59652029	      2.68975100	     69.81386323
      0.44631635	   4372.92884792	   1940.75418843	      2.68227551	     69.81275250
      0.44649044	   4372.95714094	   1940.93473489	      2.67371112	     69.81147729
      0.44666453	   4372.98433983	   1941.11418642	      2.66519410	     69.81020644
      0.44681471	   4373.00693444	   1941.26812707	      2.65788409	     69.80911377
      0.44696490	   4373.02873528	   1941.42126103	      2.65060883	     69.80802462
      0.44713870	   4373.05298105	   1941.59745840	      2.64223328	     69.80676892
      0.44731249	   4373.07619028	   1941.77258646	      2.63390359	     69.80551827
      0.44745989	   4373.09507013	   1941.92028411	      2.62687459	     69.80446172
      0.44760728	   4373.11322300	   1942.06722029	      2.61987809	     69.80340903
      0.44778286	   4373.13390670	   1942.24126077	      2.61158604	     69.80216031
      0.44795844	   4373.15358423	   1942.41423161	      2.60333945	     69.80091737
      0.44810049	   4373.16877425	   1942.55339056	      2.59670078	     69.79991619
      0.44824254	   4373.18332199	   1942.69185637	      2.59009146	     69.79891897
      0.44842247	   4373.20083508	   1942.86625216	      2.58176166	     69.79766171
      0.44860239	   4373.21734283	   1943.03954697	      2.57347828	     69.79641106
      0.44873669	   4373.22901447	   1943.16817863	      2.56732567	     69.79548205
      0.44887098	   4373.24013980	   1943.29620297	      2.56119856	     69.79455684
      0.44905515	   4373.25451593	   1943.47078638	      2.55283732	     69.79329440
      0.44923932	   4373.26788911	   1943.64423891	      2.54452338	     69.79203937
      0.44936917	   4373.27672053	   1943.76586129	      2.53868957	     69.79115905
      0.44949902	   4373.28506569	   1943.88692701	      2.53287895	     69.79028249
      0.44968340	   4373.29608657	   1944.05787847	      2.52466791	     69.78904448
      0.44986778	   4373.30614973	   1944.22771849	      2.51650301	     69.78781429
      0.44999858	   4373.31271280	   1944.34753241	      2.51073858	     69.78694644
      0.45012938	   4373.31880590	   1944.46679254	      2.50499706	     69.78608260
      0.45031456	   4373.32663483	   1944.63468781	      2.49690761	     69.78486664
      0.45049973	   4373.33354388	   1944.80148398	      2.48886344	     69.78365888
      0.45062459	   4373.33768720	   1944.91333530	      2.48346471	     69.78284924
      0.45074946	   4373.34142259	   1945.02469180	      2.47808629	     69.78204339
      0.45093324	   4373.34618398	   1945.18769691	      2.47020672	     69.78086428
      0.45111701	   4373.35008118	   1945.34964017	      2.46237058	     69.77969351
      0.45124764	   4373.35233005	   1945.46409774	      2.45682730	     69.77886657
      0.45137826	   4373.35415324	   1945.57802422	      2.45130567	     69.77804390
      0.45156402	   4373.35601860	   1945.73913963	      2.44348985	     69.77688134
      0.45172387	   4373.35695003	   1945.87691969	      2.43679931	     69.77588801
      0.45188371	   4373.35726344	   1946.01391568	      2.43014054	     69.77490126
      0.45204356	   4373.35697035	   1946.15013212	      2.42351333	     69.77392102
      0.45217805	   4373.35625566	   1946.26414445	      2.41796140	     69.77310141
      0.45231254	   4373.35512087	   1946.37760989	      2.41243154	     69.77228645
      0.45251025	   4373.35269545	   1946.54341268	      2.40434257	     69.77109707
      0.45263785	   4373.35065936	   1946.64980578	      2.39914667	     69.77033478
      0.45276546	   4373.34825579	   1946.75571328	      2.39397026	     69.76957680
      0.45294324	   4373.34430368	   1946.90245939	      2.38679068	     69.76852790
      0.45314677	   4373.33892673	   1947.06931642	      2.37861695	     69.76733732
      0.45332084	   4373.33361724	   1947.21106161	      2.37166462	     69.76632771
      0.45346109	   4373.32886727	   1947.32461679	      2.36608903	     69.76552020
      0.45360134	   4373.32370297	   1947.43760064	      2.36053617	     69.76471789
      0.45378805	   4373.31618910	   1947.58713390	      2.35317868	     69.76365795
      0.45391800	   4373.31053652	   1947.69061567	      2.34808143	     69.76292570
      0.45404795	   4373.30453811	   1947.79361355	      2.34300333	     69.76219800
      0.45421885	   4373.29613096	   1947.92833919	      2.33635382	     69.76124784
      0.45438304	   4373.28750543	   1948.05698517	      2.32999666	     69.76034245
      0.45458566	   4373.27613059	   1948.21469906	      2.32219262	     69.75923506
      0.45470728	   4373.26891825	   1948.30881335	      2.31753001	     69.75857569
      0.45482890	   4373.26142263	   1948.40251441	      2.31288365	     69.75792029
      0.45501655	   4373.24930549	   1948.54627641	      2.30574656	     69.75691691
      0.45517172	   4373.23878664	   1948.66442262	      2.29987347	     69.75609432
      0.45532689	   4373.22781933	   1948.78190537	      2.29402634	     69.75527828
      0.45548207	   4373.21641246	   1948.89872837	      2.28820499	     69.75446869
      0.45561539	   4373.20626098	   1948.99857831	      2.28322373	     69.75377833
      0.45574872	   4373.19579178	   1949.09794554	      2.27826128	     69.75309274
      0.45593144	   4373.18092999	   1949.23334888	      2.27149056	     69.75216097
      0.45606538	   4373.16966550	   1949.33203009	      2.26654974	     69.75148366
      0.45619932	   4373.15808853	   1949.43023053	      2.26162757	     69.75081124
      0.45636159	   4373.14365094	   1949.54856343	      2.25568901	     69.75000304
      0.45652000	   4373.12912559	   1949.66340309	      2.24991800	     69.74922098
      0.45667841	   4373.11418072	   1949.77758017	      2.24417262	     69.74844566
      0.45683681	   4373.09881846	   1949.89109753	      2.23845268	     69.74767716
      0.45697106	   4373.08547967	   1949.98678502	      2.23362508	     69.74703114
      0.45710530	   4373.07184736	   1950.08200296	      2.22881556	     69.74639001
      0.45723954	   4373.05792666	   1950.17675363	      2.22402400	     69.74575372
      0.45741844	   4373.03893046	   1950.30229676	      2.21766646	     69.74491335
      0.45756360	   4373.02314821	   1950.40356464	      2.21253081	     69.74423773
      0.45770876	   4373.00703781	   1950.50429350	      2.20741579	     69.74356781
      0.45785393	   4372.99060554	   1950.60448619	      2.20232130	     69.74290352
      0.45799909	   4372.97385240	   1950.70414474	      2.19724720	     69.74224491
      0.45814426	   4372.95678409	   1950.80327189	      2.19219340	     69.74159191
      0.45828942	   4372.93940195	   1950.90186972	      2.18715976	     69.74094459
      0.45843458	   4372.92171126	   1950.99994089	      2.18214618	     69.74030287
      0.45859274	   4372.90208720	   1951.10619578	      2.17670640	     69.73961014
      0.45875091	   4372.88210551	   1951.21183139	      2.17129016	     69.73892404
      0.45888071	   4372.86543883	   1951.29806930	      2.16686233	     69.73836595
      0.45901052	   4372.84853652	   1951.38389380	      2.16245017	     69.73781232
      0.45918891	   4372.82492569	   1951.50116395	      2.15641231	     69.73705884
      0.45932139	   4372.80710836	   1951.58775815	      2.15194701	     69.73650467
      0.45945388	   4372.78905107	   1951.67392719	      2.14749776	     69.73595519
      0.45958636	   4372.77075804	   1951.75967307	      2.14306447	     69.73541033
      0.45976485	   4372.74574296	   1951.87452468	      2.13711699	     69.73468366
      0.45990538	   4372.72575311	   1951.96441796	      2.13245439	     69.73411739
      0.46004591	   4372.70550469	   1952.05384141	      2.12780944	     69.73355636
      0.46018644	   4372.68500280	   1952.14279744	      2.12318205	     69.73300050
      0.46032697	   4372.66424807	   1952.23128776	      2.11857213	     69.73244985
      0.46046750	   4372.64324475	   1952.31931464	      2.11397958	     69.73190436
      0.46063112	   4372.61847843	   1952.42122483	      2.10865413	     69.73127578
      0.46077547	   4372.59635620	   1952.51061367	      2.10397532	     69.73072702
      0.46091982	   4372.57397791	   1952.59951991	      2.09931453	     69.73018374
      0.46106417	   4372.55134939	   1952.68794616	      2.09467167	     69.72964584
      0.46120852	   4372.52847012	   1952.77589406	      2.09004662	     69.72911341
      0.46135286	   4372.50534600	   1952.86336622	      2.08543929	     69.72858634
      0.46149721	   4372.48197626	   1952.95036426	      2.08084960	     69.72806472
      0.46164156	   4372.45836698	   1953.03689078	      2.07627743	     69.72754844
      0.46178591	   4372.43451705	   1953.12294733	      2.07172270	     69.72703760
      0.46193026	   4372.41043284	   1953.20853657	      2.06718531	     69.72653208
      0.46207461	   4372.38611274	   1953.29365995	      2.06266518	     69.72603198
      0.46221896	   4372.36156360	   1953.37832018	      2.05816219	     69.72553717
      0.46234531	   4372.33988594	   1953.45204417	      2.05423474	     69.72510850
      0.46247165	   4372.31803579	   1953.52541618	      2.05032029	     69.72468389
      0.46264006	   4372.28864436	   1953.62266495	      2.04512304	     69.72412431
      0.46277647	   4372.26461639	   1953.70098368	      2.04092993	     69.72367632
      0.46291288	   4372.24039087	   1953.77889712	      2.03675176	     69.72323311
      0.46304929	   4372.21597212	   1953.85640729	      2.03258842	     69.72279460
      0.46321459	   4372.18612162	   1953.94979868	      2.02756293	     69.72226956
      0.46334055	   4372.16319108	   1954.02056388	      2.02374825	     69.72187411
      0.46346650	   4372.14009877	   1954.09098941	      2.01994604	     69.72148272
      0.46362251	   4372.11127786	   1954.17774751	      2.01525393	     69.72100348
      0.46377279	   4372.08328440	   1954.26083714	      2.01075170	     69.72054762
      0.46392308	   4372.05507068	   1954.34344999	      2.00626693	     69.72009742
      0.46405698	   4372.02974571	   1954.41665944	      2.00228554	     69.71970109
      0.46419089	   4372.00424977	   1954.48949367	      1.99831786	     69.71930922
      0.46432480	   4371.97858237	   1954.56195389	      1.99436383	     69.71892187
      0.46445871	   4371.95274674	   1954.63404185	      1.99042338	     69.71853897
      0.46462532	   4371.92036590	   1954.72322128	      1.98553925	     69.71806881
      0.46476037	   4371.89393421	   1954.79508300	      1.98159588	     69.71769277
      0.46489541	   4371.86733477	   1954.86657080	      1.97766610	     69.71732130
      0.46503046	   4371.84057157	   1954.93768655	      1.97374985	     69.71695432
      0.46516550	   4371.81364434	   1955.00843149	      1.96984707	     69.71659188
      0.46530055	   4371.78655615	   1955.07880737	      1.96595768	     69.71623393
      0.46546346	   4371.75366377	   1955.16321814	      1.96128334	     69.71580811
      0.46559881	   4371.72616262	   1955.23294211	      1.95741455	     69.71545928
      0.46573416	   4371.69850280	   1955.30229988	      1.95355901	     69.71511499
      0.46586952	   4371.67068830	   1955.37129331	      1.94971665	     69.71477516
      0.46600487	   4371.64271856	   1955.43992358	      1.94588741	     69.71443984
      0.46614022	   4371.61459684	   1955.50819243	      1.94207123	     69.71410898
      0.46631063	   4371.57897410	   1955.59363376	      1.93728496	     69.71369880
      0.46642616	   4371.55469099	   1955.65123388	      1.93405187	     69.71342472
      0.46654168	   4371.53029878	   1955.70857376	      1.93082814	     69.71315391
      0.46670713	   4371.49518197	   1955.79023672	      1.92622783	     69.71277173
      0.46686550	   4371.46136251	   1955.86791339	      1.92184198	     69.71241212
      0.46702387	   4371.42734751	   1955.94510792	      1.91747346	     69.71205854
      0.46714674	   4371.40082133	   1956.00466906	      1.91409598	     69.71178842
      0.46726961	   4371.37418026	   1956.06394247	      1.91072884	     69.71152192
      0.46743555	   4371.33801910	   1956.14353413	      1.90619793	     69.71116780
      0.46756551	   4371.30955341	   1956.20550825	      1.90266227	     69.71089504
      0.46769547	   4371.28096061	   1956.26716415	      1.89913800	     69.71062637
      0.46782544	   4371.25224394	   1956.32850337	      1.89562506	     69.71036172
      0.46799290	   4371.21505929	   1956.40707372	      1.89111526	     69.71002671
      0.46811215	   4371.18845607	   1956.46270931	      1.88791500	     69.70979218
      0.46823141	   4371.16174982	   1956.51808128	      1.88472414	     69.70956107
      0.46838833	   4371.12645317	   1956.59054694	      1.88053947	     69.70926208
      0.46853554	   4371.09318598	   1956.65811028	      1.87662879	     69.70898696
      0.46868274	   4371.05976926	   1956.72527742	      1.87273224	     69.70871696
      0.46881104	   4371.03052127	   1956.78349616	      1.86934757	     69.70848585
      0.46893934	   4371.00116226	   1956.84141646	      1.86597353	     69.70825860
      0.46906764	   4370.97169125	   1956.89903914	      1.86261006	     69.70803527
      0.46922628	   4370.93509990	   1956.96987822	      1.85846579	     69.70776447
      0.46936180	   4370.90370656	   1957.03003932	      1.85493798	     69.70753784
      0.46949733	   4370.87219407	   1957.08987279	      1.85142180	     69.70731549
      0.46963285	   4370.84056113	   1957.14937959	      1.84791718	     69.70709750
      0.46976838	   4370.80881132	   1957.20856138	      1.84442409	     69.70688377
      0.46990391	   4370.77694334	   1957.26741910	      1.84094246	     69.70667438
      0.47003943	   4370.74496078	   1957.32595442	      1.83747224	     69.70646925
      0.47017496	   4370.71286225	   1957.38416825	      1.83401338	     69.70626845
      0.47031048	   4370.68065140	   1957.44206226	      1.83056582	     69.70607189
      0.47044601	   4370.64832670	   1957.49963733	      1.82712951	     69.70587964
      0.47058153	   4370.61589194	   1957.55689514	      1.82370440	     69.70569163
      0.47071706	   4370.58334537	   1957.61383653	      1.82029044	     69.70550792
      0.47085258	   4370.55069099	   1957.67046319	      1.81688758	     69.70532843
      0.47098811	   4370.51792676	   1957.72677593	      1.81349576	     69.70515324
      0.47112364	   4370.48505699	   1957.78277647	      1.81011494	     69.70498225
      0.47125916	   4370.45207921	   1957.83846553	      1.80674505	     69.70481555
      0.47139469	   4370.41899818	   1957.89384491	      1.80338606	     69.70465304
      0.47153021	   4370.38581089	   1957.94891524	      1.80003792	     69.70449482
      0.47165153	   4370.35601624	   1957.99795300	      1.79704984	     69.70435672
      0.47177285	   4370.32613830	   1958.04674500	      1.79407039	     69.70422204
      0.47189418	   4370.29617976	   1958.09529241	      1.79109951	     69.70409072
      0.47207057	   4370.25247742	   1958.16544233	      1.78679527	     69.70390584
      0.47218360	   4370.22438714	   1958.21012230	      1.78404671	     69.70379109
      0.47229662	   4370.19622734	   1958.25459227	      1.78130550	     69.70367929
      0.47245741	   4370.15605179	   1958.31749342	      1.77741855	     69.70352528
      0.47260407	   4370.11928611	   1958.37450173	      1.77388587	     69.70338995
      0.47275074	   4370.08240949	   1958.43116114	      1.77036538	     69.70325950
      0.47287331	   4370.05150285	   1958.47824838	      1.76743238	     69.70315427
      0.47299589	   4370.02052056	   1958.52509385	      1.76450781	     69.70305243
      0.47314627	   4369.98240544	   1958.58223627	      1.76093132	     69.70293219
      0.47327574	   4369.94950078	   1958.63114339	      1.75786225	     69.70283275
      0.47340521	   4369.91651160	   1958.67978354	      1.75480246	     69.70273714
      0.47353468	   4369.88344107	   1958.72815808	      1.75175192	     69.70264531
      0.47366415	   4369.85028783	   1958.77626769	      1.74871059	     69.70255730
      0.47379362	   4369.81705448	   1958.82411363	      1.74567843	     69.70247306
      0.47392309	   4369.78374011	   1958.87169662	      1.74265540	     69.70239264
      0.47405256	   4369.75034691	   1958.91901787	      1.73964146	     69.70231597
      0.47421657	   4369.70793025	   1958.97858970	      1.73583639	     69.70222432
      0.47432552	   4369.67968619	   1959.01793139	      1.73331678	     69.70216676
      0.47443447	   4369.65138635	   1959.05708962	      1.73080352	     69.70211190
      0.47459577	   4369.60938811	   1959.11472973	      1.72709415	     69.70203557
      0.47474530	   4369.57034998	   1959.16780611	      1.72366788	     69.70197005
      0.47489483	   4369.53121284	   1959.22054150	      1.72025341	     69.70190952
      0.47501006	   4369.50098515	   1959.26094693	      1.71763026	     69.70186634
      0.47512528	   4369.47070017	   1959.30115146	      1.71501406	     69.70182612
      0.47528282	   4369.42919999	   1959.35579498	      1.71144837	     69.70177595
      0.47541109	   4369.39533107	   1959.40001222	      1.70855457	     69.70173919
      0.47553936	   4369.36139064	   1959.44398294	      1.70566927	     69.70170614
      0.47566763	   4369.32738165	   1959.48770838	      1.70279243	     69.70167675
      0.47579590	   4369.29330264	   1959.53118911	      1.69992401	     69.70165106
      0.47592418	   4369.25915610	   1959.57442631	      1.69706399	     69.70162902
      0.47605245	   4369.22494096	   1959.61742060	      1.69421232	     69.70161068
      0.47618072	   4369.19065936	   1959.66017308	      1.69136897	     69.70159599
      0.47633894	   4369.14828060	   1959.71257559	      1.68787314	     69.70158295
      0.47644868	   4369.11882992	   1959.74870662	      1.68545587	     69.70157715
      0.47655842	   4369.08933037	   1959.78466240	      1.68304462	     69.70157406
      0.47671385	   4369.04746829	   1959.83528962	      1.67963970	     69.70157426
      0.47685630	   4369.00901901	   1959.88138243	      1.67652965	     69.70157918
      0.47699875	   4368.97049251	   1959.92718371	      1.67342959	     69.70158858
      0.47711727	   4368.93837517	   1959.96507210	      1.67085770	     69.70159987
      0.47723580	   4368.90620569	   1960.00276018	      1.66829267	     69.70161426
      0.47738256	   4368.86629843	   1960.04914967	      1.66512605	     69.70163642
      0.47751043	   4368.83146558	   1960.08931722	      1.66237569	     69.70165960
      0.47763830	   4368.79657117	   1960.12925379	      1.65963322	     69.70168644
      0.47776616	   4368.76161825	   1960.16896058	      1.65689860	     69.70171687
      0.47789403	   4368.72660497	   1960.20843806	      1.65417181	     69.70175096
      0.47802189	   4368.69153413	   1960.24768736	      1.65145281	     69.70178864
      0.47814976	   4368.65640407	   1960.28670896	      1.64874157	     69.70182997
      0.47827763	   4368.62121743	   1960.32550399	      1.64603806	     69.70187490
      0.47840549	   4368.58597266	   1960.36407293	      1.64334225	     69.70192347
      0.47853336	   4368.55067229	   1960.40241688	      1.64065410	     69.70197564
      0.47866122	   4368.51531484	   1960.44053633	      1.63797359	     69.70203144
      0.47878909	   4368.47990276	   1960.47843236	      1.63530068	     69.70209084
      0.47891696	   4368.44443462	   1960.51610546	      1.63263534	     69.70215388
      0.47904482	   4368.40891283	   1960.55355670	      1.62997755	     69.70222051
      0.47917269	   4368.37333597	   1960.59078656	      1.62732727	     69.70229078
      0.47930056	   4368.33770643	   1960.62779610	      1.62468447	     69.70236464
      0.47942842	   4368.30202276	   1960.66458581	      1.62204913	     69.70244214
      0.47955629	   4368.26628740	   1960.70115672	      1.61942121	     69.70252322
      0.47968415	   4368.23049882	   1960.73750931	      1.61680068	     69.70260794
      0.47981202	   4368.19465953	   1960.77364463	      1.61418751	     69.70269624
      0.47993989	   4368.15876790	   1960.80956312	      1.61158168	     69.70278819
      0.48006775	   4368.12282654	   1960.84526586	      1.60898315	     69.70288371
      0.48019562	   4368.08683366	   1960.88075325	      1.60639189	     69.70298288
      0.48032348	   4368.05079207	   1960.91602637	      1.60380789	     69.70308562
      0.48045135	   4368.01469974	   1960.95108561	      1.60123109	     69.70319201
      0.48057922	   4367.97855972	   1960.98593208	      1.59866149	     69.70330197
      0.48070708	   4367.94236969	   1961.02056609	      1.59609905	     69.70341558
      0.48083495	   4367.90613301	   1961.05498881	      1.59354374	     69.70353275
      0.48096281	   4367.86984699	   1961.08920049	      1.59099553	     69.70365359
      0.48109068	   4367.83351540	   1961.12320236	      1.58845440	     69.70377798
      0.48121855	   4367.79713506	   1961.15699458	      1.58592031	     69.70390604
      0.48134641	   4367.76071030	   1961.19057845	      1.58339325	     69.70403765
      0.48145826	   4367.72880772	   1961.21978564	      1.58118839	     69.70415579
      0.48157012	   4367.69687132	   1961.24883435	      1.57898887	     69.70427665
      0.48171438	   4367.65562851	   1961.28606704	      1.57615982	     69.70443665
      0.48185865	   4367.61432990	   1961.32303777	      1.57333957	     69.70460121
      0.48196278	   4367.58448432	   1961.34956036	      1.57130939	     69.70472289
      0.48206690	   4367.55461053	   1961.37594741	      1.56928375	     69.70484694
      0.48222902	   4367.50804128	   1961.41676045	      1.56613904	     69.70504485
      0.48235458	   4367.47192952	   1961.44814305	      1.56371119	     69.70520210
      0.48248013	   4367.43577528	   1961.47933024	      1.56128987	     69.70536286
      0.48260568	   4367.39958120	   1961.51032301	      1.55887506	     69.70552708
      0.48273123	   4367.36334535	   1961.54112165	      1.55646674	     69.70569481
      0.48285678	   4367.32707041	   1961.57172713	      1.55406488	     69.70586601
      0.48298233	   4367.29075436	   1961.60213973	      1.55166945	     69.70604072
      0.48310788	   4367.25439999	   1961.63236045	      1.54928044	     69.70621890
      0.48323343	   4367.21800513	   1961.66238952	      1.54689781	     69.70640060
      0.48335898	   4367.18157275	   1961.69222796	      1.54452154	     69.70658576
      0.48348453	   4367.14510047	   1961.72187597	      1.54215162	     69.70677445
      0.48361009	   4367.10859145	   1961.75133460	      1.53978800	     69.70696660
      0.48373564	   4367.07204308	   1961.78060401	      1.53743068	     69.70716228
      0.48386119	   4367.03545882	   1961.80968527	      1.53507962	     69.70736143
      0.48398674	   4366.99883567	   1961.83857850	      1.53273480	     69.70756411
      0.48411229	   4366.96217751	   1961.86728481	      1.53039621	     69.70777026
      0.48423784	   4366.92548088	   1961.89580425	      1.52806380	     69.70797996
      0.48435004	   4366.89265838	   1961.92113321	      1.52598470	     69.70817027
      0.48446223	   4366.85980601	   1961.94631388	      1.52391051	     69.70836342
      0.48457443	   4366.82692581	   1961.97134696	      1.52184121	     69.70855935
      0.48473782	   4366.77899320	   1962.00753766	      1.51883655	     69.70884972
      0.48484683	   4366.74698040	   1962.03151134	      1.51683755	     69.70904673
      0.48495584	   4366.71494057	   1962.05534680	      1.51484312	     69.70924642
      0.48510174	   4366.67201850	   1962.08703289	      1.51218090	     69.70951781
      0.48522932	   4366.63444949	   1962.11453738	      1.50985974	     69.70975903
      0.48535689	   4366.59684666	   1962.14185470	      1.50754476	     69.71000385
      0.48548447	   4366.55920808	   1962.16898513	      1.50523595	     69.71025235
      0.48561204	   4366.52153684	   1962.19592967	      1.50293327	     69.71050444
      0.48572417	   4366.48839707	   1962.21945854	      1.50091443	     69.71072906
      0.48583630	   4366.45523244	   1962.24284465	      1.49890031	     69.71095647
      0.48597369	   4366.41455991	   1962.27130517	      1.49643880	     69.71123897
      0.48611108	   4366.37385036	   1962.29955261	      1.49398431	     69.71152568
      0.48621609	   4366.34271073	   1962.32099742	      1.49211316	     69.71174769
      0.48632109	   4366.31155012	   1962.34231856	      1.49024608	     69.71197215
      0.48647118	   4366.26696940	   1962.37258132	      1.48758424	     69.71229732
      0.48659693	   4366.22958627	   1962.39774215	      1.48536049	     69.71257363
      0.48672268	   4366.19217123	   1962.42272684	      1.48314251	     69.71285353
      0.48684843	   4366.15472724	   1962.44753632	      1.48093028	     69.71313696
      0.48697419	   4366.11725138	   1962.47217065	      1.47872378	     69.71342400
      0.48708438	   4366.08438853	   1962.49361447	      1.47679493	     69.71367842
      0.48719457	   4366.05150177	   1962.51492458	      1.47487044	     69.71393562
      0.48732787	   4366.01168973	   1962.54052530	      1.47254824	     69.71425039
      0.48746118	   4365.97184405	   1962.56593162	      1.47023238	     69.71456921
      0.48757801	   4365.93689462	   1962.58804068	      1.46820778	     69.71485192
      0.48769485	   4365.90191933	   1962.61000122	      1.46618802	     69.71513776
      0.48781168	   4365.86692047	   1962.63181395	      1.46417308	     69.71542667
      0.48792852	   4365.83189666	   1962.65347905	      1.46216295	     69.71571870
      0.48807376	   4365.78832616	   1962.68020584	      1.45967085	     69.71608603
      0.48818752	   4365.75417003	   1962.70098291	      1.45772390	     69.71637714
      0.48830129	   4365.71999249	   1962.72162148	      1.45578146	     69.71667117
      0.48843813	   4365.67885384	   1962.74626201	      1.45345107	     69.71702876
      0.48855708	   4365.64306757	   1962.76751993	      1.45143055	     69.71734305
      0.48867603	   4365.60725630	   1962.78862741	      1.44941490	     69.71766060
      0.48879498	   4365.57142245	   1962.80958520	      1.44740411	     69.71798137
      0.48891393	   4365.53556427	   1962.83039342	      1.44539817	     69.71830540
      0.48903288	   4365.49968369	   1962.85105273	      1.44339705	     69.71863264
      0.48915183	   4365.46377938	   1962.87156333	      1.44140074	     69.71896316
      0.48927079	   4365.42785291	   1962.89192582	      1.43940922	     69.71929690
      0.48941774	   4365.38343722	   1962.91687737	      1.43695551	     69.71971373
      0.48952150	   4365.35205492	   1962.93436091	      1.43522726	     69.72001102
      0.48962527	   4365.32065479	   1962.95173247	      1.43350262	     69.72031082
      0.48976915	   4365.27708899	   1962.97563501	      1.43111723	     69.72073061
      0.48989660	   4365.23847124	   1962.99662914	      1.42901001	     69.72110647
      0.49002405	   4365.19982971	   1963.01745615	      1.42690818	     69.72148605
      0.49015149	   4365.16116218	   1963.03811615	      1.42481172	     69.72186944
      0.49025886	   4365.12856941	   1963.05539223	      1.42304971	     69.72219531
      0.49036623	   4365.09595841	   1963.07255040	      1.42129148	     69.72252388
      0.49049977	   4365.05537555	   1963.09372711	      1.41910995	     69.72293626
      0.49063331	   4365.01476573	   1963.11472250	      1.41693423	     69.72335281
      0.49074511	   4364.98074879	   1963.13216096	      1.41511718	     69.72370471
      0.49085691	   4364.94671285	   1963.14947295	      1.41330418	     69.72405955
      0.49096871	   4364.91265984	   1963.16665907	      1.41149522	     69.72441730
      0.49111677	   4364.86753132	   1963.18922723	      1.40910557	     69.72489562
      0.49122560	   4364.83434559	   1963.20567372	      1.40735377	     69.72525042
      0.49133442	   4364.80114255	   1963.22200166	      1.40560575	     69.72560801
      0.49146992	   4364.75977910	   1963.24216684	      1.40343455	     69.72605713
      0.49160541	   4364.71838962	   1963.26214925	      1.40126916	     69.72651059
      0.49170875	   4364.68680986	   1963.27726606	      1.39962169	     69.72685928
      0.49181208	   4364.65521487	   1963.29227708	      1.39797758	     69.72721052
      0.49195125	   4364.61263831	   1963.31232875	      1.39576845	     69.72768756
      0.49207739	   4364.57402895	   1963.33033661	      1.39377157	     69.72812387
      0.49220353	   4364.53540001	   1963.34818845	      1.39177965	     69.72856393
      0.49232966	   4364.49674914	   1963.36588430	      1.38979267	     69.72900780
      0.49243438	   4364.46464733	   1963.38045757	      1.38814682	     69.72937913
      0.49253910	   4364.43253062	   1963.39492385	      1.38650436	     69.72975310
      0.49267324	   4364.39136833	   1963.41330018	      1.38440522	     69.73023597
      0.49279857	   4364.35289288	   1963.43030998	      1.38244915	     69.73069098
      0.49292389	   4364.31439927	   1963.44716808	      1.38049787	     69.73114971
      0.49303660	   4364.27976375	   1963.46219933	      1.37874714	     69.73156549
      0.49314930	   4364.24511405	   1963.47710854	      1.37700026	     69.73198429
      0.49326201	   4364.21044838	   1963.49189571	      1.37525723	     69.73240617
      0.49339780	   4364.16866270	   1963.50955047	      1.37316224	     69.73291849
      0.49351258	   4364.13332500	   1963.52433589	      1.37139574	     69.73335503
      0.49362736	   4364.09797306	   1963.53899596	      1.36963319	     69.73379472
      0.49374214	   4364.06260509	   1963.55353068	      1.36787457	     69.73423761
      0.49385692	   4364.02722282	   1963.56794057	      1.36611987	     69.73468367
      0.49399691	   4363.98404650	   1963.58534726	      1.36398498	     69.73523208
      0.49410260	   4363.95143658	   1963.59836628	      1.36237706	     69.73564923
      0.49420830	   4363.91881333	   1963.61128001	      1.36077242	     69.73606912
      0.49434271	   4363.87730749	   1963.62755165	      1.35873646	     69.73660703
      0.49447712	   4363.83578095	   1963.64365387	      1.35670578	     69.73714938
      0.49457987	   4363.80402529	   1963.65584906	      1.35515704	     69.73756691
      0.49468262	   4363.77225737	   1963.66794566	      1.35361137	     69.73798705
      0.49481906	   4363.73005415	   1963.68385773	      1.35156351	     69.73854897
      0.49494232	   4363.69191396	   1963.69808266	      1.34971827	     69.73906051
      0.49506557	   4363.65375905	   1963.71216707	      1.34787741	     69.73957576
      0.49518882	   4363.61558712	   1963.72611094	      1.34604090	     69.74009479
      0.49529505	   4363.58267747	   1963.73801639	      1.34446159	     69.74054510
      0.49540128	   4363.54975535	   1963.74981791	      1.34288549	     69.74099823
      0.49552983	   4363.50990038	   1963.76396115	      1.34098246	     69.74155030
      0.49565838	   4363.47002810	   1963.77795293	      1.33908411	     69.74210651
      0.49576778	   4363.43608234	   1963.78974222	      1.33747216	     69.74258309
      0.49587719	   4363.40212389	   1963.80142225	      1.33586357	     69.74306268
      0.49598659	   4363.36815460	   1963.81299350	      1.33425835	     69.74354524
      0.49612919	   4363.32386098	   1963.82791231	      1.33217111	     69.74417874
      0.49623665	   4363.29047286	   1963.83903252	      1.33060207	     69.74465944
      0.49634410	   4363.25707300	   1963.85004826	      1.32903624	     69.74514306
      0.49647482	   4363.21642592	   1963.86330950	      1.32713560	     69.74573532
      0.49660555	   4363.17576204	   1963.87641684	      1.32523967	     69.74633192
      0.49670673	   4363.14427670	   1963.88645749	      1.32377536	     69.74679665
      0.49680792	   4363.11278118	   1963.89640627	      1.32231385	     69.74726400
      0.49694331	   4363.07062648	   1963.90957467	      1.32036273	     69.74789336
      0.49706583	   4363.03246266	   1963.92135077	      1.31860131	     69.74846696
      0.49718836	   4362.99428678	   1963.93299342	      1.31684396	     69.74904435
      0.49731088	   4362.95609650	   1963.94450252	      1.31509069	     69.74962560
      0.49741447	   4362.92379994	   1963.95412931	      1.31361154	     69.75011999
      0.49751806	   4362.89149324	   1963.96366102	      1.31213528	     69.75061715
      0.49764747	   4362.85112118	   1963.97543581	      1.31029507	     69.75124209
      0.49777688	   4362.81073430	   1963.98706292	      1.30845933	     69.75187137
      0.49788361	   4362.77741577	   1963.99654182	      1.30694866	     69.75239358
      0.49799034	   4362.74408695	   1964.00592063	      1.30544101	     69.75291877
      0.49809707	   4362.71074953	   1964.01519975	      1.30393638	     69.75344689
      0.49824471	   4362.66461887	   1964.02787112	      1.30186003	     69.75418232
      0.49834932	   4362.63192512	   1964.03673403	      1.30039237	     69.75470679
      0.49845392	   4362.59922192	   1964.04550156	      1.29892759	     69.75523413
      0.49858699	   4362.55760809	   1964.05651760	      1.29706835	     69.75590908
      0.49872006	   4362.51597955	   1964.06737995	      1.29521373	     69.75658870
      0.49881669	   4362.48574467	   1964.07517161	      1.29386992	     69.75708506
      0.49891332	   4362.45550181	   1964.08288248	      1.29252853	     69.75758390
      0.49905403	   4362.41144809	   1964.09396771	      1.29057941	     69.75831474
      0.49917796	   4362.37263537	   1964.10358978	      1.28886696	     69.75896276
      0.49930190	   4362.33381247	   1964.11308011	      1.28715845	     69.75961482
      0.49941068	   4362.29972481	   1964.12130173	      1.28566203	     69.76019056
      0.49951947	   4362.26562977	   1964.12942227	      1.28416862	     69.76076942
      0.49962825	   4362.23152565	   1964.13744164	      1.28267822	     69.76135145
      0.49976249	   4362.18943204	   1964.14719828	      1.28084327	     69.76207399
      0.49987301	   4362.15476496	   1964.15511598	      1.27933593	     69.76267251
      0.49998353	   4362.12009053	   1964.16293009	      1.27783166	     69.76327429
      0.50009404	   4362.08540705	   1964.17064052	      1.27633047	     69.76387936
      0.50020456	   4362.05071602	   1964.17824765	      1.27483233	     69.76448771
      0.50034531	   4362.00652325	   1964.18778606	      1.27292882	     69.76526726
      0.50044633	   4361.97480101	   1964.19452855	      1.27156580	     69.76582999
      0.50054734	   4361.94307126	   1964.20118501	      1.27020531	     69.76639551
      0.50068140	   4361.90094973	   1964.20988719	      1.26840355	     69.76715034
      0.50081546	   4361.85881577	   1964.21843844	      1.26660623	     69.76791009
      0.50091142	   4361.82865017	   1964.22446728	      1.26532240	     69.76845692
      0.50100739	   4361.79847792	   1964.23041898	      1.26404083	     69.76900629
      0.50114705	   4361.75455743	   1964.23894347	      1.26217973	     69.76981031
      0.50126899	   4361.71619759	   1964.24625370	      1.26055859	     69.77051675
      0.50139094	   4361.67782979	   1964.25344039	      1.25894106	     69.77122727
      0.50150011	   4361.64347199	   1964.25976942	      1.25749600	     69.77186689
      0.50160928	   4361.60910827	   1964.26599980	      1.25605382	     69.77250978
      0.50171845	   4361.57473683	   1964.27213139	      1.25461451	     69.77315601
      0.50182763	   4361.54035917	   1964.27816457	      1.25317807	     69.77380554
      0.50196697	   4361.49647001	   1964.28572209	      1.25134878	     69.77463943
      0.50206823	   4361.46457016	   1964.29111389	      1.25002236	     69.77524880
      0.50216949	   4361.43266374	   1964.29642122	      1.24869838	     69.77586107
      0.50230129	   4361.39112809	   1964.30320293	      1.24697879	     69.77666228
      0.50243308	   4361.34958198	   1964.30984205	      1.24526331	     69.77746841
      0.50252873	   4361.31942538	   1964.31457151	      1.24402087	     69.77805650
      0.50262438	   4361.28926301	   1964.31922604	      1.24278058	     69.77864721
      0.50276218	   4361.24580148	   1964.32580038	      1.24099751	     69.77950278
      0.50288283	   4361.20774119	   1964.33142921	      1.23944004	     69.78025630
      0.50300348	   4361.16967443	   1964.33693972	      1.23788596	     69.78101396
      0.50312413	   4361.13159891	   1964.34233175	      1.23633527	     69.78177583
      0.50322275	   4361.10046948	   1964.34665202	      1.23507013	     69.78240169
      0.50332138	   4361.06933427	   1964.35089332	      1.23380724	     69.78303039
      0.50345106	   4361.02838894	   1964.35635038	      1.23215011	     69.78386129
      0.50357009	   4360.99079751	   1964.36123969	      1.23063244	     69.78462828
      0.50368912	   4360.95320040	   1964.36601482	      1.22911801	     69.78539935
      0.50380815	   4360.91559519	   1964.37067558	      1.22760681	     69.78617458
      0.50390763	   4360.88416578	   1964.37448323	      1.22634641	     69.78682556
      0.50400710	   4360.85273083	   1964.37821121	      1.22508826	     69.78747946
      0.50413455	   4360.81244868	   1964.38287174	      1.22347951	     69.78832149
      0.50426200	   4360.77215839	   1964.38740194	      1.22187443	     69.78916832
      0.50436388	   4360.73994729	   1964.39092994	      1.22059400	     69.78984867
      0.50446576	   4360.70773071	   1964.39437481	      1.21931589	     69.79053212
      0.50459186	   4360.66785061	   1964.39852389	      1.21773719	     69.79138226
      0.50471796	   4360.62796276	   1964.40254602	      1.21616203	     69.79223716
      0.50481740	   4360.59650255	   1964.40562886	      1.21492231	     69.79291467
      0.50491685	   4360.56503731	   1964.40863290	      1.21368478	     69.79359515
      0.50504526	   4360.52440004	   1964.41239596	      1.21208997	     69.79447825
      0.50517368	   4360.48375518	   1964.41602802	      1.21049878	     69.79536633
      0.50527194	   4360.45265131	   1964.41871911	      1.20928369	     69.79604920
      0.50537020	   4360.42154273	   1964.42133363	      1.20807071	     69.79673500
      0.50550035	   4360.38033216	   1964.42467930	      1.20646729	     69.79764789
      0.50563051	   4360.33911420	   1964.42789104	      1.20486757	     69.79856595
      0.50572684	   4360.30860365	   1964.43018234	      1.20368589	     69.79924874
      0.50582317	   4360.27808875	   1964.43240037	      1.20250623	     69.79993440
      0.50595610	   4360.23597668	   1964.43534115	      1.20088172	     69.80088518
      0.50607306	   4360.19891785	   1964.43781365	      1.19945552	     69.80172625
      0.50619002	   4360.16185514	   1964.44017885	      1.19803227	     69.80257151
      0.50630698	   4360.12478637	   1964.44243654	      1.19661194	     69.80342103
      0.50640931	   4360.09235376	   1964.44432399	      1.19537174	     69.80416768
      0.50651163	   4360.05991657	   1964.44612931	      1.19413378	     69.80491762
      0.50661396	   4360.02747646	   1964.44785283	      1.19289804	     69.80567081
      0.50675519	   4359.98269334	   1964.45009728	      1.19119601	     69.80671581
      0.50685783	   4359.95014774	   1964.45163069	      1.18996184	     69.80747909
      0.50696046	   4359.91759791	   1964.45308183	      1.18872990	     69.80824570
      0.50708662	   4359.87758164	   1964.45475336	      1.18721853	     69.80919260
      0.50719986	   4359.84165805	   1964.45614808	      1.18586478	     69.81004684
      0.50731311	   4359.80573169	   1964.45744327	      1.18451370	     69.81090513
      0.50742635	   4359.76980020	   1964.45863865	      1.18316529	     69.81176753
      0.50753959	   4359.73386637	   1964.45973471	      1.18181955	     69.81263398
      0.50765283	   4359.69792717	   1964.46073110	      1.18047646	     69.81350458
      0.50775283	   4359.66619071	   1964.46152855	      1.17929270	     69.81427672
      0.50785282	   4359.63445038	   1964.46224843	      1.17811099	     69.81505211
      0.50797466	   4359.59577531	   1964.46302113	      1.17667399	     69.81600117
      0.50809649	   4359.55709528	   1964.46367897	      1.17524003	     69.81695507
      0.50819960	   4359.52435792	   1964.46414633	      1.17402883	     69.81776610
      0.50830271	   4359.49161676	   1964.46453151	      1.17281978	     69.81858062
      0.50840582	   4359.45887347	   1964.46483482	      1.17161290	     69.81939860
      0.50854191	   4359.41565246	   1964.46510964	      1.17002330	     69.82048357
      0.50864424	   4359.38315045	   1964.46522251	      1.16883047	     69.82130338
      0.50874657	   4359.35064499	   1964.46525470	      1.16763976	     69.82212668
      0.50887044	   4359.31129348	   1964.46518610	      1.16620117	     69.82312792
      0.50899432	   4359.27193720	   1964.46499946	      1.16476566	     69.82413428
      0.50908842	   4359.24203852	   1964.46477915	      1.16367720	     69.82490216
      0.50918252	   4359.21213690	   1964.46449078	      1.16259051	     69.82567302
      0.50931401	   4359.17035377	   1964.46397424	      1.16107507	     69.82675506
      0.50943033	   4359.13338768	   1964.46340682	      1.15973733	     69.82771712
      0.50954664	   4359.09641965	   1964.46273597	      1.15840226	     69.82868371
      0.50966296	   4359.05944742	   1964.46196141	      1.15706986	     69.82965492
      0.50976081	   4359.02834278	   1964.46122989	      1.15595100	     69.83047549
      0.50985867	   4358.99723521	   1964.46042505	      1.15483402	     69.83129934
      0.50998224	   4358.95794901	   1964.45930429	      1.15342612	     69.83234439
      0.51010581	   4358.91865896	   1964.45806683	      1.15202120	     69.83339469
      0.51020493	   4358.88714401	   1964.45699027	      1.15089648	     69.83424089
      0.51030405	   4358.85562630	   1964.45583867	      1.14977366	     69.83509050
      0.51042749	   4358.81637188	   1964.45429988	      1.14837794	     69.83615334
      0.51055093	   4358.77711377	   1964.45264489	      1.14698517	     69.83722149
      0.51064744	   4358.74642256	   1964.45127047	      1.14589839	     69.83806019
      0.51074394	   4358.71572886	   1964.44982505	      1.14481339	     69.83890217
      0.51087035	   4358.67552294	   1964.44782470	      1.14339490	     69.84000995
      0.51099675	   4358.63531350	   1964.44570276	      1.14197947	     69.84112337
      0.51109136	   4358.60521691	   1964.44403525	      1.14092202	     69.84196040
      0.51118597	   4358.57511805	   1964.44229961	      1.13986628	     69.84280062
      0.51131542	   4358.53393653	   1964.43981497	      1.13842460	     69.84395529
      0.51142924	   4358.49772297	   1964.43752507	      1.13715955	     69.84497555
      0.51154306	   4358.46150853	   1964.43513702	      1.13589694	     69.84600040
      0.51165688	   4358.42529109	   1964.43265054	      1.13463675	     69.84702993
      0.51175840	   4358.39298564	   1964.43034996	      1.13351474	     69.84795215
      0.51185993	   4358.36067782	   1964.42797111	      1.13239465	     69.84887811
      0.51196145	   4358.32836935	   1964.42551426	      1.13127649	     69.84980778
      0.51209403	   4358.28617673	   1964.42218833	      1.12981921	     69.85102744
      0.51219616	   4358.25367072	   1964.41953537	      1.12869874	     69.85197142
      0.51229830	   4358.22116263	   1964.41680331	      1.12758020	     69.85291924
      0.51240044	   4358.18865396	   1964.41399237	      1.12646358	     69.85387086
      0.51253520	   4358.14575928	   1964.41016270	      1.12499323	     69.85513234
      0.51263464	   4358.11410899	   1964.40724901	      1.12391047	     69.85606739
      0.51273407	   4358.08245687	   1964.40426041	      1.12282951	     69.85700613
      0.51285775	   4358.04308451	   1964.40043868	      1.12148744	     69.85817893
      0.51298144	   4358.00370964	   1964.39650112	      1.12014815	     69.85935747
      0.51307257	   4357.97469900	   1964.39352615	      1.11916315	     69.86022943
      0.51316370	   4357.94568676	   1964.39048827	      1.11817965	     69.86110453
      0.51329620	   4357.90350255	   1964.38595933	      1.11675233	     69.86238249
      0.51341122	   4357.86688305	   1964.38192034	      1.11551591	     69.86349721
      0.51352624	   4357.83026350	   1964.37778152	      1.11428186	     69.86461693
      0.51364126	   4357.79364169	   1964.37354254	      1.11305019	     69.86574172
      0.51373675	   4357.76323764	   1964.36994745	      1.11202940	     69.86667937
      0.51383224	   4357.73283205	   1964.36628332	      1.11101024	     69.86762054
      0.51395521	   4357.69367650	   1964.36146339	      1.10970018	     69.86883769
      0.51407818	   4357.65451923	   1964.35652907	      1.10839280	     69.87006071
      0.51417444	   4357.62386955	   1964.35258720	      1.10737131	     69.87102208
      0.51427069	   4357.59321852	   1964.34857520	      1.10635146	     69.87198707
      0.51439432	   4357.55385289	   1964.34331993	      1.10504404	     69.87323171
      0.51451794	   4357.51448565	   1964.33794904	      1.10373930	     69.87448237
      0.51461106	   4357.48483396	   1964.33382746	      1.10275829	     69.87542832
      0.51470417	   4357.45518108	   1964.32964023	      1.10177880	     69.87637772
      0.51483199	   4357.41447624	   1964.32378572	      1.10043670	     69.87768655
      0.51494427	   4357.37871939	   1964.31854103	      1.09926011	     69.87884161
      0.51505656	   4357.34296316	   1964.31320118	      1.09808571	     69.88000167
      0.51516884	   4357.30720545	   1964.30776582	      1.09691348	     69.88116681
      0.51526880	   4357.27537285	   1964.30284692	      1.09587172	     69.88220831
      0.51536875	   4357.24353909	   1964.29785228	      1.09483167	     69.88325386
      0.51546871	   4357.21170584	   1964.29278216	      1.09379334	     69.88430343
      0.51560001	   4357.16989254	   1964.28600766	      1.09243210	     69.88568820
      0.51570083	   4357.13778415	   1964.28071696	      1.09138877	     69.88675633
      0.51580166	   4357.10567486	   1964.27534918	      1.09034718	     69.88782863
      0.51590248	   4357.07356617	   1964.26990452	      1.08930730	     69.88890509
      0.51603519	   4357.03130305	   1964.26262061	      1.08794121	     69.89032835
      0.51613346	   4357.00000668	   1964.25714076	      1.08693149	     69.89138699
      0.51623174	   4356.96870959	   1964.25158759	      1.08592339	     69.89244966
      0.51635360	   4356.92990209	   1964.24460008	      1.08467561	     69.89377292
      0.51646317	   4356.89500535	   1964.23822055	      1.08355570	     69.89496813
      0.51657275	   4356.86010998	   1964.23175009	      1.08243781	     69.89616835
      0.51668233	   4356.82521361	   1964.22518831	      1.08132191	     69.89737365
      0.51679191	   4356.79031907	   1964.21853558	      1.08020801	     69.89858398
      0.51688889	   4356.75943559	   1964.21257150	      1.07922385	     69.89965942
      0.51698587	   4356.72855342	   1964.20653611	      1.07824124	     69.90073885
      0.51710388	   4356.69097157	   1964.19909488	      1.07704756	     69.90205786
      0.51722190	   4356.65339124	   1964.19154787	      1.07585617	     69.90338282
      0.51731807	   4356.62276521	   1964.18531905	      1.07488696	     69.90446703
      0.51741425	   4356.59214051	   1964.17901995	      1.07391927	     69.90555521
      0.51753516	   4356.55363872	   1964.17100059	      1.07270482	     69.90692898
      0.51765608	   4356.51513873	   1964.16286997	      1.07149275	     69.90830908
      0.51774738	   4356.48606720	   1964.15665661	      1.07057910	     69.90935543
      0.51783868	   4356.45699703	   1964.15037979	      1.06966681	     69.91040542
      0.51796700	   4356.41614035	   1964.14145034	      1.06838690	     69.91188734
      0.51808119	   4356.37978114	   1964.13339784	      1.06725006	     69.91321228
      0.51819539	   4356.34342158	   1964.12524550	      1.06611532	     69.91454304
      0.51828948	   4356.31346834	   1964.11845437	      1.06518202	     69.91564372
      0.51838356	   4356.28351482	   1964.11159538	      1.06425015	     69.91674838
      0.51850453	   4356.24500221	   1964.10267660	      1.06305402	     69.91817456
      0.51862550	   4356.20648986	   1964.09364558	      1.06186022	     69.91960734
      0.51871926	   4356.17664364	   1964.08656926	      1.06093659	     69.92072231
      0.51881302	   4356.14679728	   1964.07942538	      1.06001435	     69.92184129
      0.51893583	   4356.10770503	   1964.06996603	      1.05880847	     69.92331300
      0.51905863	   4356.06861319	   1964.06039066	      1.05760497	     69.92479164
      0.51914903	   4356.03984082	   1964.05326858	      1.05672062	     69.92588440
      0.51923942	   4356.01106838	   1964.04608349	      1.05583755	     69.92698096
      0.51936735	   4355.97035246	   1964.03580795	      1.05459005	     69.92853920
      0.51947796	   4355.93514701	   1964.02682114	      1.05351342	     69.92989272
      0.51958857	   4355.89994375	   1964.01774009	      1.05243870	     69.93125192
      0.51969919	   4355.86474064	   1964.00856442	      1.05136588	     69.93261686
      0.51979726	   4355.83353106	   1964.00035016	      1.05041628	     69.93383183
      0.51989533	   4355.80232160	   1963.99206139	      1.04946816	     69.93505136
      0.51999341	   4355.77111387	   1963.98369827	      1.04852153	     69.93627542
      0.52012312	   4355.72983829	   1963.97252233	      1.04727175	     69.93790145
      0.52022233	   4355.69827139	   1963.96388663	      1.04631762	     69.93915049
      0.52032154	   4355.66670487	   1963.95517443	      1.04536499	     69.94040426
      0.52042075	   4355.63514020	   1963.94638587	      1.04441386	     69.94166275
      0.52055099	   4355.59370575	   1963.93473266	      1.04316758	     69.94332202
      0.52064783	   4355.56289848	   1963.92598218	      1.04224255	     69.94456111
      0.52074467	   4355.53209166	   1963.91715854	      1.04131894	     69.94580479
      0.52086433	   4355.49402858	   1963.90615494	      1.04017966	     69.94734781
      0.52097169	   4355.45987958	   1963.89618737	      1.03915935	     69.94873819
      0.52107904	   4355.42573335	   1963.88612989	      1.03814078	     69.95013421
      0.52118640	   4355.39158762	   1963.87598208	      1.03712393	     69.95153596
      0.52129376	   4355.35744502	   1963.86574423	      1.03610882	     69.95294340
      0.52140111	   4355.32330263	   1963.85541580	      1.03509543	     69.95435661
      0.52149533	   4355.29334402	   1963.84627783	      1.03420754	     69.95560149
      0.52158954	   4355.26338585	   1963.83707000	      1.03332098	     69.95685084
      0.52170613	   4355.22631152	   1963.82557759	      1.03222558	     69.95840325
      0.52182273	   4355.18923856	   1963.81397803	      1.03113218	     69.95996255
      0.52191871	   4355.15872356	   1963.80434922	      1.03023363	     69.96125130
      0.52201469	   4355.12820923	   1963.79464758	      1.02933643	     69.96254478
      0.52213123	   4355.09116090	   1963.78276989	      1.02824886	     69.96412166
      0.52224778	   4355.05411398	   1963.77078461	      1.02716328	     69.96570556
      0.52234049	   4355.02464511	   1963.76117337	      1.02630109	     69.96697057
      0.52243320	   4354.99517690	   1963.75149383	      1.02544016	     69.96824006
      0.52255353	   4354.95693286	   1963.73882899	      1.02432461	     69.96989439
      0.52267386	   4354.91869059	   1963.72604890	      1.02321117	     69.97155632
      0.52276405	   4354.89003142	   1963.71639499	      1.02237804	     69.97280686
      0.52285424	   4354.86137296	   1963.70667611	      1.02154608	     69.97406172
      0.52297886	   4354.82177700	   1963.69314022	      1.02039845	     69.97580270
      0.52310347	   4354.78218318	   1963.67948008	      1.01925305	     69.97755195
      0.52318997	   4354.75470365	   1963.66992552	      1.01845932	     69.97877097
      0.52327647	   4354.72722481	   1963.66031088	      1.01766667	     69.97999401
      0.52340824	   4354.68536748	   1963.64554878	      1.01646122	     69.98186491
      0.52351817	   4354.65045017	   1963.63312663	      1.01545746	     69.98343289
      0.52362810	   4354.61553627	   1963.62060735	      1.01445542	     69.98500742
      0.52373803	   4354.58062379	   1963.60799048	      1.01345510	     69.98658856
      0.52383340	   4354.55033603	   1963.59696485	      1.01258857	     69.98796573
      0.52392878	   4354.52004931	   1963.58586554	      1.01172333	     69.98934793
      0.52402416	   4354.48976515	   1963.57469268	      1.01085937	     69.99073513
      0.52415683	   4354.44764218	   1963.55902832	      1.00965972	     69.99267314
      0.52425387	   4354.41683511	   1963.54748041	      1.00878381	     69.99409686
      0.52435091	   4354.38602940	   1963.53585580	      1.00790922	     69.99552586
      0.52446839	   4354.34874033	   1963.52168076	      1.00685221	     69.99726284
      0.52457239	   4354.31573119	   1963.50903791	      1.00591808	     69.99880705
      0.52467639	   4354.28272564	   1963.49630682	      1.00498545	     70.00035735
      0.52478039	   4354.24972167	   1963.48348707	      1.00405432	     70.00191383
      0.52488438	   4354.21672137	   1963.47057882	      1.00312468	     70.00347645
      0.52498838	   4354.18372269	   1963.45758161	      1.00219654	     70.00504530
      0.52509238	   4354.15072776	   1963.44449561	      1.00126989	     70.00662035
      0.52519638	   4354.11773447	   1963.43132036	      1.00034472	     70.00820168
      0.52530038	   4354.08474502	   1963.41805603	      0.99942103	     70.00978925
      0.52540438	   4354.05175724	   1963.40470215	      0.99849883	     70.01138317
      0.52550838	   4354.01877338	   1963.39125890	      0.99757809	     70.01298338
      0.52561237	   4353.98579120	   1963.37772578	      0.99665883	     70.01458998
      0.52571637	   4353.95281306	   1963.36410299	      0.99574104	     70.01620294
      0.52582037	   4353.91983661	   1963.35039002	      0.99482472	     70.01782235
      0.52592437	   4353.88686430	   1963.33658707	      0.99390985	     70.01944816
      0.52602837	   4353.85389366	   1963.32269360	      0.99299645	     70.02108047
      0.52613237	   4353.82092731	   1963.30870985	      0.99208450	     70.02271925
      0.52623637	   4353.78796260	   1963.29463525	      0.99117400	     70.02436459
      0.52634036	   4353.75500232	   1963.28047005	      0.99026495	     70.02601644
      0.52644436	   4353.72204363	   1963.26621365	      0.98935735	     70.02767491
      0.52654836	   4353.68908956	   1963.25186633	      0.98845119	     70.02933995
      0.52665236	   4353.65613699	   1963.23742746	      0.98754646	     70.03101167
      0.52675636	   4353.62318925	   1963.22289734	      0.98664318	     70.03269002
      0.52684888	   4353.59388000	   1963.20989402	      0.98584081	     70.03418875
      0.52694139	   4353.56457424	   1963.19681817	      0.98503958	     70.03569278
      0.52705574	   4353.52835649	   1963.18055633	      0.98405085	     70.03755908
      0.52717009	   4353.49214354	   1963.16418318	      0.98306384	     70.03943356
      0.52726377	   4353.46247589	   1963.15068516	      0.98225646	     70.04097551
      0.52735746	   4353.43281180	   1963.13711217	      0.98145023	     70.04252298
      0.52747280	   4353.39629331	   1963.12029808	      0.98045919	     70.04443586
      0.52758815	   4353.35977994	   1963.10336984	      0.97946989	     70.04635720
      0.52767767	   4353.33144350	   1963.09015266	      0.97870328	     70.04785427
      0.52776718	   4353.30311045	   1963.07686649	      0.97793772	     70.04935647
      0.52788805	   4353.26485912	   1963.05881777	      0.97690571	     70.05139296
      0.52800892	   4353.22661342	   1963.04064266	      0.97587559	     70.05343891
      0.52809451	   4353.19952913	   1963.02769397	      0.97514719	     70.05489367
      0.52818011	   4353.17244805	   1963.01468168	      0.97441973	     70.05635321
      0.52830866	   4353.13178268	   1962.99502024	      0.97332902	     70.05855418
      0.52841547	   4353.09800110	   1962.97857510	      0.97242443	     70.06039111
      0.52852227	   4353.06422251	   1962.96202997	      0.97152130	     70.06223565
      0.52862907	   4353.03044882	   1962.94538490	      0.97061962	     70.06408777
      0.52873588	   4352.99667763	   1962.92863930	      0.96971939	     70.06594759
      0.52882692	   4352.96789418	   1962.91428554	      0.96895314	     70.06753899
      0.52891796	   4352.93911265	   1962.89985844	      0.96818795	     70.06913603
      0.52903339	   4352.90262809	   1962.88146232	      0.96721933	     70.07116884
      0.52914881	   4352.86614731	   1962.86294789	      0.96625240	     70.07321077
      0.52924000	   4352.83733192	   1962.84823790	      0.96548971	     70.07483032
      0.52933118	   4352.80851861	   1962.83345369	      0.96472806	     70.07645563
      0.52944840	   4352.77148544	   1962.81434027	      0.96375053	     70.07855331
      0.52956561	   4352.73445626	   1962.79510371	      0.96277472	     70.08066057
      0.52965282	   4352.70691083	   1962.78071183	      0.96204982	     70.08223458
      0.52974003	   4352.67936735	   1962.76625143	      0.96132587	     70.08381394
      0.52986325	   4352.64045535	   1962.74570296	      0.96030458	     70.08605460
      0.52996923	   4352.60699019	   1962.72791892	      0.95942765	     70.08799046
      0.53007522	   4352.57353009	   1962.71003324	      0.95855210	     70.08993428
      0.53018120	   4352.54007311	   1962.69204537	      0.95767795	     70.09188616
      0.53028719	   4352.50662179	   1962.67395545	      0.95680517	     70.09384607
      0.53037761	   4352.47808238	   1962.65843944	      0.95606159	     70.09552476
      0.53046804	   4352.44954704	   1962.64284878	      0.95531901	     70.09720934
      0.53058309	   4352.41324793	   1962.62290567	      0.95437573	     70.09936111
      0.53069813	   4352.37695484	   1962.60284103	      0.95343407	     70.10152253
      0.53078854	   4352.34843501	   1962.58698665	      0.95269516	     70.10322802
      0.53087895	   4352.31991924	   1962.57105688	      0.95195724	     70.10493953
      0.53099611	   4352.28297379	   1962.55030301	      0.95100254	     70.10716626
      0.53111326	   4352.24603479	   1962.52942184	      0.95004950	     70.10940319
      0.53119945	   4352.21886117	   1962.51397782	      0.94934941	     70.11105549
      0.53128564	   4352.19169139	   1962.49846460	      0.94865021	     70.11271335
      0.53140939	   4352.15268410	   1962.47606813	      0.94764782	     70.11510363
      0.53151494	   4352.11942121	   1962.45685327	      0.94679435	     70.11715142
      0.53162049	   4352.08616207	   1962.43753349	      0.94594222	     70.11920773
      0.53172604	   4352.05290866	   1962.41810879	      0.94509142	     70.12127254
      0.53183159	   4352.01965851	   1962.39857852	      0.94424194	     70.12334598
      0.53192141	   4351.99136630	   1962.38187446	      0.94352004	     70.12511731
      0.53201124	   4351.96307660	   1962.36509357	      0.94279910	     70.12689493
      0.53212590	   4351.92696938	   1962.34356050	      0.94188018	     70.12917326
      0.53224057	   4351.89086694	   1962.32190165	      0.94096281	     70.13146194
      0.53233038	   4351.86259708	   1962.30485093	      0.94024543	     70.13326160
      0.53242018	   4351.83432987	   1962.28772259	      0.93952899	     70.13506767
      0.53253701	   4351.79756165	   1962.26532334	      0.93859836	     70.13742686
      0.53265384	   4351.76079848	   1962.24279206	      0.93766932	     70.13979698
      0.53273933	   4351.73390214	   1962.22622125	      0.93699052	     70.14153823
      0.53282482	   4351.70700824	   1962.20957932	      0.93631256	     70.14328540
      0.53294854	   4351.66809524	   1962.18537009	      0.93533297	     70.14582428
      0.53305356	   4351.63506937	   1962.16470301	      0.93450285	     70.14798918
      0.53315857	   4351.60204935	   1962.14392799	      0.93367401	     70.15016308
      0.53326359	   4351.56903329	   1962.12304441	      0.93284644	     70.15234609
      0.53336860	   4351.53602368	   1962.10205233	      0.93202014	     70.15453818
      0.53345814	   4351.50788154	   1962.08406762	      0.93131662	     70.15641449
      0.53354768	   4351.47974404	   1962.06600359	      0.93061402	     70.15829747
      0.53366147	   4351.44399012	   1962.04293174	      0.92972245	     70.16070018
      0.53377526	   4351.40824315	   1962.01973094	      0.92883235	     70.16311378
      0.53386504	   4351.38004234	   1962.00133414	      0.92813111	     70.16502586
      0.53395482	   4351.35184621	   1961.98285663	      0.92743079	     70.16694479
      0.53407031	   4351.31558209	   1961.95896941	      0.92653131	     70.16942328
      0.53418580	   4351.27932534	   1961.93494778	      0.92563333	     70.17191320
      0.53427170	   4351.25236007	   1961.91699242	      0.92496638	     70.17377275
      0.53435760	   4351.22539920	   1961.89896229	      0.92430026	     70.17563868
      0.53447891	   4351.18733001	   1961.87337168	      0.92336097	     70.17828477
      0.53458339	   4351.15454650	   1961.85120955	      0.92255326	     70.18057422
      0.53468788	   4351.12176755	   1961.82893547	      0.92174678	     70.18287332
      0.53479237	   4351.08899514	   1961.80654937	      0.92094152	     70.18518205
      0.53489686	   4351.05622681	   1961.78405054	      0.92013747	     70.18750053
      0.53498556	   4351.02841575	   1961.76486315	      0.91945588	     70.18947629
      0.53507426	   4351.00060779	   1961.74559405	      0.91877517	     70.19145913
      0.53518821	   4350.96488935	   1961.72071904	      0.91790194	     70.19401690
      0.53530216	   4350.92917671	   1961.69570843	      0.91703014	     70.19658647
      0.53539058	   4350.90146953	   1961.67620682	      0.91635463	     70.19858857
      0.53547901	   4350.87376559	   1961.65662300	      0.91567997	     70.20059785
      0.53559559	   4350.83724633	   1961.63067709	      0.91479179	     70.20325796
      0.53571218	   4350.80073326	   1961.60458743	      0.91390510	     70.20593067
      0.53579594	   4350.77450528	   1961.58575402	      0.91326896	     70.20785870
      0.53587970	   4350.74828022	   1961.56684590	      0.91263359	     70.20979331
      0.53600420	   4350.70930755	   1961.53860328	      0.91169061	     70.21268100
      0.53610826	   4350.67674079	   1961.51487130	      0.91090378	     70.21510572
      0.53621231	   4350.64418069	   1961.49102316	      0.91011813	     70.21754068
      0.53631637	   4350.61162543	   1961.46705819	      0.90933365	     70.21998600
      0.53642043	   4350.57907742	   1961.44297635	      0.90855034	     70.22244165
      0.53650936	   4350.55126243	   1961.42230059	      0.90788179	     70.22454878
      0.53659830	   4350.52345272	   1961.40153890	      0.90721408	     70.22666353
      0.53671056	   4350.48835318	   1961.37520733	      0.90637243	     70.22934406
      0.53682283	   4350.45326151	   1961.34873784	      0.90553213	     70.23203688
      0.53691224	   4350.42531709	   1961.32755718	      0.90486385	     70.23419045
      0.53700166	   4350.39737801	   1961.30628850	      0.90419642	     70.23635188
      0.53711517	   4350.36191387	   1961.27915935	      0.90335032	     70.23910737
      0.53722869	   4350.32645800	   1961.25188728	      0.90250559	     70.24187569
      0.53731464	   4350.29961511	   1961.23114157	      0.90186688	     70.24398045
      0.53740059	   4350.27277730	   1961.21031341	      0.90122895	     70.24609263
      0.53751900	   4350.23581092	   1961.18148394	      0.90035140	     70.24901472
      0.53763741	   4350.19885360	   1961.15249679	      0.89947533	     70.25195105
      0.53772010	   4350.17304983	   1961.13216079	      0.89886444	     70.25401005
      0.53780279	   4350.14725089	   1961.11174743	      0.89825427	     70.25607606
      0.53792776	   4350.10826535	   1961.08074685	      0.89733341	     70.25921206
      0.53803225	   4350.07567889	   1961.05469190	      0.89656477	     70.26184638
      0.53813673	   4350.04309816	   1961.02851177	      0.89579728	     70.26449212
      0.53824122	   4350.01052510	   1961.00220626	      0.89503093	     70.26714930
      0.53833278	   4349.98198586	   1960.97905122	      0.89436031	     70.26948727
      0.53842434	   4349.95345265	   1960.95579925	      0.89369057	     70.27183411
      0.53851590	   4349.92492403	   1960.93244983	      0.89302169	     70.27418989
      0.53863985	   4349.88631004	   1960.90068311	      0.89211753	     70.27739351
      0.53873283	   4349.85735256	   1960.87673794	      0.89144039	     70.27980732
      0.53882580	   4349.82840125	   1960.85269136	      0.89076414	     70.28223046
      0.53891878	   4349.79945481	   1960.82854284	      0.89008878	     70.28466302
      0.53904248	   4349.76095037	   1960.79625457	      0.88919159	     70.28791420
      0.53913322	   4349.73271351	   1960.77245618	      0.88853451	     70.29030959
      0.53922395	   4349.70448265	   1960.74855980	      0.88787827	     70.29271407
      0.53933712	   4349.66927831	   1960.71861689	      0.88706095	     70.29572589
      0.53943800	   4349.63790428	   1960.69179581	      0.88633348	     70.29842272
      0.53953888	   4349.60653581	   1960.66485196	      0.88560704	     70.30113100
      0.53963976	   4349.57517508	   1960.63778519	      0.88488164	     70.30385074
      0.53974064	   4349.54381970	   1960.61059468	      0.88415726	     70.30658206
      0.53984153	   4349.51247245	   1960.58328037	      0.88343391	     70.30932495
      0.53993064	   4349.48478524	   1960.55904777	      0.88279578	     70.31175770
      0.54001976	   4349.45710421	   1960.53471784	      0.88215844	     70.31419957
      0.54012878	   4349.42324698	   1960.50482054	      0.88137983	     70.31719938
      0.54023780	   4349.38939853	   1960.47477640	      0.88060241	     70.32021300
      0.54032856	   4349.36122282	   1960.44965020	      0.87995607	     70.32273266
      0.54041933	   4349.33305355	   1960.42442149	      0.87931055	     70.32526198
      0.54052826	   4349.29925492	   1960.39400895	      0.87853697	     70.32831025
      0.54063718	   4349.26546532	   1960.36344759	      0.87776456	     70.33137259
      0.54072516	   4349.23817871	   1960.33865417	      0.87714155	     70.33385640
      0.54081314	   4349.21089828	   1960.31376296	      0.87651931	     70.33634948
      0.54092519	   4349.17615932	   1960.28191750	      0.87572789	     70.33953838
      0.54103725	   4349.14143000	   1960.24991209	      0.87493771	     70.34274250
      0.54112321	   4349.11479362	   1960.22525122	      0.87433239	     70.34521084
      0.54120917	   4349.08816325	   1960.20049554	      0.87372779	     70.34768823
      0.54132452	   4349.05243453	   1960.16712504	      0.87291760	     70.35102706
      0.54143987	   4349.01671616	   1960.13358234	      0.87210870	     70.35438238
      0.54152294	   4348.99099819	   1960.10931902	      0.87152698	     70.35680905
      0.54160601	   4348.96528597	   1960.08496574	      0.87094593	     70.35924434
      0.54172648	   4348.92800837	   1960.04948965	      0.87010452	     70.36279128
      0.54182946	   4348.89615012	   1960.01901129	      0.86938635	     70.36583798
      0.54193244	   4348.86429882	   1959.98839266	      0.86866921	     70.36889821
      0.54203542	   4348.83245641	   1959.95763349	      0.86795309	     70.37197201
      0.54212608	   4348.80442700	   1959.93043530	      0.86732345	     70.37468958
      0.54221675	   4348.77640460	   1959.90312731	      0.86669460	     70.37741778
      0.54230742	   4348.74838780	   1959.87570890	      0.86606654	     70.38015669
      0.54242940	   4348.71070256	   1959.83864368	      0.86522276	     70.38385874
      0.54252122	   4348.68234461	   1959.81061279	      0.86458860	     70.38665810
      0.54261304	   4348.65399384	   1959.78246745	      0.86395526	     70.38946860
      0.54270485	   4348.62564899	   1959.75420701	      0.86332271	     70.39229031
      0.54282745	   4348.58781274	   1959.71629278	      0.86247937	     70.39607551
      0.54291694	   4348.56019952	   1959.68848542	      0.86186464	     70.39885142
      0.54300644	   4348.53259326	   1959.66056752	      0.86125068	     70.40163813
      0.54311851	   4348.49803102	   1959.62545010	      0.86048290	     70.40514319
      0.54321863	   4348.46716329	   1959.59392948	      0.85979799	     70.40828900
      0.54331874	   4348.43630244	   1959.56226847	      0.85911403	     70.41144861
      0.54341886	   4348.40545069	   1959.53046680	      0.85843101	     70.41462204
      0.54351898	   4348.37460556	   1959.49852348	      0.85774893	     70.41780943
      0.54360803	   4348.34718051	   1959.46999462	      0.85714309	     70.42065596
      0.54369707	   4348.31976092	   1959.44135285	      0.85653800	     70.42351364
      0.54380451	   4348.28668596	   1959.40664337	      0.85580888	     70.42697657
      0.54391195	   4348.25361948	   1959.37176819	      0.85508084	     70.43045591
      0.54400041	   4348.22640192	   1959.34292863	      0.85448220	     70.43333300
      0.54408887	   4348.19918993	   1959.31397575	      0.85388429	     70.43622134
      0.54419876	   4348.16539519	   1959.27785053	      0.85314254	     70.43982512
      0.54430866	   4348.13160952	   1959.24154898	      0.85240190	     70.44344644
      0.54439290	   4348.10571653	   1959.21359969	      0.85183487	     70.44623453
      0.54447715	   4348.07982868	   1959.18554586	      0.85126849	     70.44903304
      0.54459335	   4348.04413272	   1959.14668012	      0.85048837	     70.45291011
      0.54469744	   4348.01216346	   1959.11169191	      0.84979055	     70.45640040
      0.54480154	   4347.98020453	   1959.07654228	      0.84909372	     70.45990682
      0.54488838	   4347.95354829	   1959.04709388	      0.84851314	     70.46284457
      0.54497522	   4347.92689939	   1959.01753219	      0.84793325	     70.46579367
      0.54508494	   4347.89324149	   1958.98002283	      0.84720162	     70.46953573
      0.54519465	   4347.85959487	   1958.94233100	      0.84647110	     70.47329613
      0.54528158	   4347.83294035	   1958.91233428	      0.84589302	     70.47628893
      0.54536852	   4347.80629330	   1958.88222202	      0.84531562	     70.47929336
      0.54547930	   4347.77234502	   1958.84368045	      0.84458081	     70.48313901
      0.54559009	   4347.73840850	   1958.80494951	      0.84384710	     70.48700376
      0.54567454	   4347.71254385	   1958.77529558	      0.84328852	     70.48996295
      0.54575899	   4347.68668640	   1958.74553067	      0.84273057	     70.49293335
      0.54587320	   4347.65172896	   1958.70510192	      0.84197708	     70.49696823
      0.54598741	   4347.61678418	   1958.66446828	      0.84122475	     70.50102388
      0.54606963	   4347.59163175	   1958.63508611	      0.84068383	     70.50395674
      0.54615186	   4347.56648629	   1958.60559683	      0.84014351	     70.50690049
      0.54627017	   4347.53031690	   1958.56297800	      0.83936714	     70.51115525
      0.54637198	   4347.49919959	   1958.52612002	      0.83869997	     70.51483525
      0.54647380	   4347.46809110	   1958.48909521	      0.83803373	     70.51853227
      0.54657562	   4347.43699342	   1958.45190305	      0.83736840	     70.52224636
      0.54666448	   4347.40985999	   1958.41930621	      0.83678848	     70.52550188
      0.54675334	   4347.38273492	   1958.38658078	      0.83620926	     70.52877056
      0.54684220	   4347.35561684	   1958.35372602	      0.83563074	     70.53205248
      0.54696506	   4347.31813574	   1958.30808642	      0.83483200	     70.53661206
      0.54705483	   4347.29075634	   1958.27457925	      0.83424919	     70.53995999
      0.54714461	   4347.26338546	   1958.24093838	      0.83366708	     70.54332166
      0.54725398	   4347.23004954	   1958.19977214	      0.83295886	     70.54743586
      0.54735175	   4347.20026235	   1958.16280550	      0.83232668	     70.55113084
      0.54744951	   4347.17048355	   1958.12567778	      0.83169533	     70.55484244
      0.54754728	   4347.14071522	   1958.08838855	      0.83106481	     70.55857069
      0.54764504	   4347.11095524	   1958.05093671	      0.83043512	     70.56231574
      0.54774280	   4347.08120598	   1958.01332186	      0.82980626	     70.56607763
      0.54784057	   4347.05146502	   1957.97554286	      0.82917822	     70.56985653
      0.54793833	   4347.02173506	   1957.93759935	      0.82855101	     70.57365245
      0.54803610	   4346.99201328	   1957.89949010	      0.82792462	     70.57746556
      0.54812289	   4346.96563794	   1957.86552042	      0.82736924	     70.58086499
      0.54820968	   4346.93926939	   1957.83141901	      0.82681450	     70.58427811
      0.54831696	   4346.90668586	   1957.78908271	      0.82612967	     70.58851615
      0.54842424	   4346.87411337	   1957.74654330	      0.82544583	     70.59277533
      0.54851067	   4346.84788166	   1957.71212401	      0.82489561	     70.59622210
      0.54859710	   4346.82165693	   1957.67757160	      0.82434603	     70.59968275
      0.54870723	   4346.78825278	   1957.63335063	      0.82364666	     70.60411258
      0.54881736	   4346.75486049	   1957.58891150	      0.82294832	     70.60856522
      0.54889870	   4346.73020549	   1957.55594714	      0.82243316	     70.61186874
      0.54898005	   4346.70555676	   1957.52286260	      0.82191857	     70.61518484
      0.54909850	   4346.66967498	   1957.47446722	      0.82117018	     70.62003654
      0.54920174	   4346.63841546	   1957.43208051	      0.82051891	     70.62428684
      0.54930498	   4346.60716860	   1957.38949762	      0.81986854	     70.62855773
      0.54939046	   4346.58130568	   1957.35409201	      0.81933075	     70.63210949
      0.54947593	   4346.55545163	   1957.31855067	      0.81879357	     70.63567551
      0.54958455	   4346.52260943	   1957.27319064	      0.81811185	     70.64022767
      0.54969316	   4346.48978112	   1957.22760921	      0.81743110	     70.64480315
      0.54977914	   4346.46380388	   1957.19137075	      0.81689295	     70.64844158
      0.54986511	   4346.43783573	   1957.15499226	      0.81635541	     70.65209479
      0.54997421	   4346.40489407	   1957.10862586	      0.81567416	     70.65675207
      0.55008331	   4346.37196674	   1957.06203166	      0.81499390	     70.66143343
      0.55016722	   4346.34664969	   1957.02603884	      0.81447137	     70.66505051
      0.55025114	   4346.32134150	   1956.98990998	      0.81394941	     70.66868199
      0.55036289	   4346.28764860	   1956.94158175	      0.81325518	     70.67354086
      0.55047464	   4346.25397097	   1956.89300971	      0.81256197	     70.67842558
      0.55055695	   4346.22917350	   1956.85707628	      0.81205203	     70.68204018
      0.55063927	   4346.20438474	   1956.82100930	      0.81154265	     70.68566897
      0.55075380	   4346.16990511	   1956.77060026	      0.81083478	     70.69074203
      0.55085406	   4346.13973770	   1956.72626183	      0.81021605	     70.69520541
      0.55095431	   4346.10958143	   1956.68172194	      0.80959814	     70.69969026
      0.55105457	   4346.07943829	   1956.63697983	      0.80898105	     70.70419667
      0.55114269	   4346.05295180	   1956.59748406	      0.80843930	     70.70817569
      0.55123081	   4346.02647559	   1956.55783052	      0.80789819	     70.71217155
      0.55131893	   4346.00000831	   1956.51801828	      0.80735770	     70.71618439
      0.55143894	   4345.96397914	   1956.46354275	      0.80662263	     70.72167677
      0.55152760	   4345.93737494	   1956.42311052	      0.80608037	     70.72575447
      0.55161625	   4345.91078121	   1956.38251534	      0.80553875	     70.72984963
      0.55172382	   4345.87852559	   1956.33303818	      0.80488241	     70.73484218
      0.55183139	   4345.84628545	   1956.28331862	      0.80422699	     70.73986075
      0.55191224	   4345.82205901	   1956.24578376	      0.80373492	     70.74365047
      0.55199310	   4345.79784163	   1956.20811059	      0.80324337	     70.74745505
      0.55210803	   4345.76343345	   1956.15432337	      0.80254560	     70.75288856
      0.55220944	   4345.73309069	   1956.10663407	      0.80193084	     70.75770761
      0.55231084	   4345.70276032	   1956.05872350	      0.80131690	     70.76255052
      0.55241224	   4345.67244446	   1956.01059076	      0.80070377	     70.76741737
      0.55249573	   4345.64749211	   1955.97079173	      0.80019955	     70.77144272
      0.55257922	   4345.62254972	   1955.93084059	      0.79969588	     70.77548449
      0.55268822	   4345.58999711	   1955.87844833	      0.79903910	     70.78078649
      0.55279723	   4345.55746095	   1955.82579397	      0.79838324	     70.78611683
      0.55288244	   4345.53203852	   1955.78445200	      0.79787123	     70.79030328
      0.55296765	   4345.50662659	   1955.74294826	      0.79735979	     70.79450724
      0.55307608	   4345.47430249	   1955.68989784	      0.79670978	     70.79988245
      0.55318451	   4345.44199512	   1955.63658261	      0.79606069	     70.80528636
      0.55326753	   4345.41726924	   1955.59558238	      0.79556434	     70.80944336
      0.55335055	   4345.39255357	   1955.55442534	      0.79506853	     70.81361738
      0.55346156	   4345.35951874	   1955.49914476	      0.79440638	     70.81922555
      0.55357257	   4345.32650172	   1955.44358071	      0.79374519	     70.82486454
      0.55365441	   4345.30216905	   1955.40243190	      0.79325832	     70.82904193
      0.55373625	   4345.27784650	   1955.36112742	      0.79277196	     70.83323627
      0.55384939	   4345.24423861	   1955.30377119	      0.79210048	     70.83906253
      0.55394887	   4345.21470484	   1955.25309313	      0.79151091	     70.84421226
      0.55404835	   4345.18518431	   1955.20218106	      0.79092210	     70.84938753
      0.55414783	   4345.15567903	   1955.15103396	      0.79033405	     70.85458845
      0.55423502	   4345.12982669	   1955.10600623	      0.78981921	     70.85916860
      0.55432222	   4345.10398623	   1955.06079605	      0.78930495	     70.86376869
      0.55440942	   4345.07815630	   1955.01540233	      0.78879128	     70.86838886
      0.55452929	   4345.04266638	   1954.95269809	      0.78808607	     70.87477320
      0.55461677	   4345.01677672	   1954.90671213	      0.78757206	     70.87945704
      0.55470426	   4344.99089911	   1954.86053852	      0.78705863	     70.88416145
      0.55481150	   4344.95919403	   1954.80368283	      0.78643008	     70.88995620
      0.55491874	   4344.92750713	   1954.74654210	      0.78580239	     70.89578221
      0.55499872	   4344.90388476	   1954.70373892	      0.78533482	     70.90014786
      0.55507870	   4344.88027285	   1954.66077555	      0.78486773	     70.90453109
      0.55519304	   4344.84653407	   1954.59907589	      0.78420083	     70.91082806
      0.55529399	   4344.81676017	   1954.54432051	      0.78361277	     70.91641847
      0.55539495	   4344.78700113	   1954.48930528	      0.78302548	     70.92203748
      0.55548540	   4344.76035651	   1954.43979951	      0.78250001	     70.92709554
      0.55557584	   4344.73372372	   1954.39008290	      0.78197516	     70.93217683
      0.55566628	   4344.70710439	   1954.34015459	      0.78145091	     70.93728145
      0.55575672	   4344.68049741	   1954.29001332	      0.78092728	     70.94240955
      0.55587355	   4344.64614945	   1954.22492985	      0.78025180	     70.94906838
      0.55595758	   4344.62145383	   1954.17788979	      0.77976652	     70.95388295
      0.55604162	   4344.59677024	   1954.13066295	      0.77928177	     70.95871814
      0.55615171	   4344.56445182	   1954.06851230	      0.77864754	     70.96508358
      0.55626179	   4344.53215388	   1954.00603749	      0.77801420	     70.97148485
      0.55634088	   4344.50896171	   1953.96095324	      0.77755975	     70.97610591
      0.55641997	   4344.48578054	   1953.91569990	      0.77710576	     70.98074567
      0.55653571	   4344.45187319	   1953.84916526	      0.77644218	     70.98756989
      0.55663662	   4344.42233112	   1953.79086114	      0.77586447	     70.99355238
      0.55673752	   4344.39280521	   1953.73227672	      0.77528750	     70.99956594
      0.55682778	   4344.36641075	   1953.67963652	      0.77477205	     71.00497129
      0.55691804	   4344.34002912	   1953.62676952	      0.77425720	     71.01040181
      0.55700829	   4344.31366195	   1953.57367476	      0.77374294	     71.01585760
      0.55709855	   4344.28730814	   1953.52035087	      0.77322927	     71.02133884
      0.55721440	   4344.25350351	   1953.45157082	      0.77257082	     71.02841162
      0.55729827	   4344.22904202	   1953.40153463	      0.77209470	     71.03355891
      0.55738215	   4344.20459345	   1953.35129736	      0.77161909	     71.03872856
      0.55749151	   4344.17273525	   1953.28549416	      0.77099975	     71.04550254
      0.55760086	   4344.14089888	   1953.21934520	      0.77038128	     71.05231497
      0.55768010	   4344.11784325	   1953.17119799	      0.76993368	     71.05727530
      0.55775933	   4344.09479952	   1953.12286729	      0.76948654	     71.06225604
      0.55787381	   4344.06152773	   1953.05271823	      0.76884134	     71.06948801
      0.55797411	   4344.03239474	   1952.99093514	      0.76827679	     71.07586015
      0.55807441	   4344.00327908	   1952.92885257	      0.76771296	     71.08226567
      0.55816455	   4343.97713007	   1952.87280380	      0.76720687	     71.08805078
      0.55825468	   4343.95099498	   1952.81651039	      0.76670136	     71.09386318
      0.55834482	   4343.92487546	   1952.75997126	      0.76619642	     71.09970300
      0.55843496	   4343.89877040	   1952.70318490	      0.76569207	     71.10557042
      0.55854934	   4343.86566686	   1952.63076830	      0.76505289	     71.11305581
      0.55863330	   4343.84138215	   1952.57735506	      0.76458429	     71.11857904
      0.55871726	   4343.81711138	   1952.52372379	      0.76411619	     71.12412663
      0.55882548	   4343.78584591	   1952.45427053	      0.76351355	     71.13131354
      0.55893370	   4343.75460351	   1952.38445077	      0.76291174	     71.13854142
      0.55901338	   4343.73161424	   1952.33280945	      0.76246917	     71.14388940
      0.55909306	   4343.70863791	   1952.28096726	      0.76202705	     71.14925985
      0.55920574	   4343.67616824	   1952.20731382	      0.76140261	     71.15689264
      0.55930521	   4343.64752241	   1952.14194903	      0.76085204	     71.16366927
      0.55940469	   4343.61889508	   1952.07626531	      0.76030217	     71.17048161
      0.55950417	   4343.59028834	   1952.01026106	      0.75975298	     71.17732983
      0.55958652	   4343.56662013	   1951.95537586	      0.75929886	     71.18302644
      0.55966887	   4343.54296621	   1951.90026856	      0.75884521	     71.18874792
      0.55977511	   4343.51246856	   1951.82884175	      0.75826063	     71.19616649
      0.55988136	   4343.48199427	   1951.75704092	      0.75767682	     71.20362698
      0.55996608	   4343.45770872	   1951.69951532	      0.75721184	     71.20960643
      0.56005080	   4343.43343854	   1951.64174916	      0.75674735	     71.21561283
      0.56015554	   4343.40345230	   1951.56999669	      0.75617378	     71.22307625
      0.56026029	   4343.37348940	   1951.49787223	      0.75560095	     71.23058140
      0.56034345	   4343.34971667	   1951.44034513	      0.75514671	     71.23656975
      0.56042660	   4343.32595908	   1951.38258090	      0.75469295	     71.24258470
      0.56053274	   4343.29565609	   1951.30850597	      0.75411447	     71.25030088
      0.56063888	   4343.26537752	   1951.23404017	      0.75353675	     71.25806094
      0.56072169	   4343.24177147	   1951.17567296	      0.75308658	     71.26414558
      0.56080449	   4343.21818074	   1951.11706515	      0.75263688	     71.27025722
      0.56091124	   4343.18778773	   1951.04114847	      0.75205779	     71.27817671
      0.56101800	   4343.15741996	   1950.96482713	      0.75147947	     71.28614164
      0.56109995	   4343.13412263	   1950.90595951	      0.75103603	     71.29228730
      0.56118191	   4343.11084064	   1950.84685066	      0.75059303	     71.29846005
      0.56128976	   4343.08022302	   1950.76869268	      0.75001074	     71.30662503
      0.56139761	   4343.04963169	   1950.69011194	      0.74942922	     71.31483750
      0.56147876	   4343.02663034	   1950.63070615	      0.74899220	     71.32104821
      0.56155991	   4343.00364435	   1950.57105827	      0.74855562	     71.32728611
      0.56166896	   4342.97277723	   1950.49051673	      0.74796961	     71.33571204
      0.56176626	   4342.94526173	   1950.41828706	      0.74744746	     71.34327129
      0.56186355	   4342.91776676	   1950.34570287	      0.74692595	     71.35087040
      0.56196084	   4342.89029433	   1950.27276231	      0.74640506	     71.35850954
      0.56204657	   4342.86610402	   1950.20819396	      0.74594661	     71.36527413
      0.56213230	   4342.84193142	   1950.14334577	      0.74548864	     71.37207015
      0.56221803	   4342.81777524	   1950.07821604	      0.74503117	     71.37889782
      0.56233465	   4342.78494252	   1949.98916286	      0.74440962	     71.38823684
      0.56242035	   4342.76083322	   1949.92338154	      0.74395342	     71.39513786
      0.56250606	   4342.73674185	   1949.85731396	      0.74349770	     71.40207104
      0.56261091	   4342.70729173	   1949.77609612	      0.74294083	     71.41059700
      0.56271576	   4342.67786859	   1949.69444470	      0.74238469	     71.41917166
      0.56279493	   4342.65566747	   1949.63250053	      0.74196523	     71.42567887
      0.56287410	   4342.63348213	   1949.57030632	      0.74154618	     71.43221417
      0.56298473	   4342.60250813	   1949.48298317	      0.74096133	     71.44139303
      0.56308342	   4342.57490115	   1949.40466380	      0.74044026	     71.44962845
      0.56318210	   4342.54731704	   1949.32594856	      0.73991982	     71.45790833
      0.56327091	   4342.52251565	   1949.25477329	      0.73945202	     71.46539749
      0.56335972	   4342.49773277	   1949.18327364	      0.73898473	     71.47292329
      0.56344853	   4342.47297003	   1949.11144805	      0.73851796	     71.48048544
      0.56353734	   4342.44822636	   1949.03929452	      0.73805169	     71.48808439
      0.56365128	   4342.41651099	   1948.94624214	      0.73745425	     71.49788764
      0.56373381	   4342.39355924	   1948.87850360	      0.73702204	     71.50502636
      0.56381633	   4342.37062539	   1948.81047696	      0.73659027	     71.51219737
      0.56392390	   4342.34075660	   1948.72136935	      0.73602812	     71.52159355
      0.56403148	   4342.31091816	   1948.63176631	      0.73546671	     71.53104525
      0.56410963	   4342.28925630	   1948.56635142	      0.73505928	     71.53794754
      0.56418779	   4342.26761093	   1948.50067198	      0.73465224	     71.54487946
      0.56430011	   4342.23653102	   1948.40581612	      0.73406795	     71.55489372
      0.56439874	   4342.20926885	   1948.32207210	      0.73355558	     71.56373777
      0.56449736	   4342.18203133	   1948.23789884	      0.73304383	     71.57262987
      0.56459598	   4342.15482056	   1948.15329394	      0.73253270	     71.58157024
      0.56467650	   4342.13262391	   1948.08390136	      0.73211587	     71.58890510
      0.56475701	   4342.11044529	   1948.01421786	      0.73169946	     71.59627247
      0.56486320	   4342.08122153	   1947.92187000	      0.73115091	     71.60603876
      0.56496080	   4342.05438636	   1947.83653255	      0.73064731	     71.61506636
      0.56505841	   4342.02757601	   1947.75075955	      0.73014431	     71.62414260
      0.56515601	   4342.00079267	   1947.66454862	      0.72964191	     71.63326772
      0.56523704	   4341.97857689	   1947.59264535	      0.72922530	     71.64088035
      0.56531807	   4341.95637990	   1947.52043688	      0.72880910	     71.64852701
      0.56542306	   4341.92764459	   1947.42641650	      0.72827042	     71.65848604
      0.56552805	   4341.89894043	   1947.33187756	      0.72773243	     71.66850285
      0.56561147	   4341.87615395	   1947.25638787	      0.72730545	     71.67650334
      0.56569490	   4341.85338766	   1947.18056695	      0.72687890	     71.68454069
      0.56579853	   4341.82513198	   1947.08591154	      0.72634962	     71.69457702
      0.56590216	   4341.79690735	   1946.99073883	      0.72582099	     71.70467087
      0.56598372	   4341.77471696	   1946.91547858	      0.72540548	     71.71265471
      0.56606527	   4341.75254625	   1946.83989427	      0.72499037	     71.72067453
      0.56617080	   4341.72388405	   1946.74160114	      0.72445381	     71.73110624
      0.56627633	   4341.69525456	   1946.64275888	      0.72391794	     71.74159887
      0.56635715	   4341.67335048	   1946.56669045	      0.72350803	     71.74967570
      0.56643797	   4341.65146605	   1946.49029624	      0.72309852	     71.75778863
      0.56654483	   4341.62255938	   1946.38878562	      0.72255769	     71.76857116
      0.56665168	   4341.59368682	   1946.28669862	      0.72201756	     71.77941747
      0.56673110	   4341.57225013	   1946.21045403	      0.72161660	     71.78751977
      0.56681051	   4341.55083276	   1946.13388741	      0.72121602	     71.79565764
      0.56691958	   4341.52144695	   1946.02819870	      0.72066648	     71.80689294
      0.56701579	   4341.49555663	   1945.93446429	      0.72018235	     71.81685949
      0.56711199	   4341.46969315	   1945.84024844	      0.71969878	     71.82687913
      0.56720820	   4341.44385847	   1945.74554851	      0.71921577	     71.83695208
      0.56729268	   4341.42119412	   1945.66198775	      0.71879209	     71.84584169
      0.56737716	   4341.39855221	   1945.57804947	      0.71836884	     71.85477282
      0.56746165	   4341.37593145	   1945.49373147	      0.71794602	     71.86374568
      0.56757731	   4341.34499768	   1945.37767411	      0.71736785	     71.87609824
      0.56766235	   4341.32227904	   1945.29188353	      0.71694326	     71.88523086
      0.56774739	   4341.29958334	   1945.20570146	      0.71651911	     71.89440639
      0.56785091	   4341.27198562	   1945.10026157	      0.71600338	     71.90563386
      0.56794407	   4341.24717858	   1945.00487093	      0.71553980	     71.91579273
      0.56803723	   4341.22239760	   1944.90900189	      0.71507675	     71.92600388
      0.56813040	   4341.19764473	   1944.81265196	      0.71461421	     71.93626753
      0.56822356	   4341.17291792	   1944.71581802	      0.71415220	     71.94658399
      0.56831672	   4341.14821965	   1944.61849762	      0.71369069	     71.95695343
      0.56840988	   4341.12354740	   1944.52068755	      0.71322971	     71.96737619
      0.56849228	   4341.10174924	   1944.43376583	      0.71282240	     71.97663955
      0.56857468	   4341.07997181	   1944.34645688	      0.71241550	     71.98594498
      0.56867660	   4341.05306422	   1944.23791932	      0.71191272	     71.99751399
      0.56877853	   4341.02618908	   1944.12878255	      0.71141056	     72.00914795
      0.56886055	   4341.00458665	   1944.04051786	      0.71100690	     72.01855766
      0.56894258	   4340.98300513	   1943.95186066	      0.71060363	     72.02800982
      0.56904714	   4340.95552689	   1943.83827566	      0.71009015	     72.04012043
      0.56915170	   4340.92808323	   1943.72404555	      0.70957731	     72.05230062
      0.56922926	   4340.90774969	   1943.63889127	      0.70919730	     72.06138094
      0.56930682	   4340.88743505	   1943.55337797	      0.70881765	     72.07049990
      0.56941854	   4340.85820720	   1943.42956313	      0.70827138	     72.08370375
      0.56951714	   4340.83244593	   1943.31966577	      0.70778988	     72.09542383
      0.56961575	   4340.80671778	   1943.20917822	      0.70730895	     72.10720713
      0.56969586	   4340.78583745	   1943.11897508	      0.70691863	     72.11682729
      0.56977596	   4340.76497919	   1943.02837811	      0.70652868	     72.12648951
      0.56988109	   4340.73763891	   1942.90888743	      0.70601752	     72.13923330
      0.56998622	   4340.71033623	   1942.78871079	      0.70550700	     72.15205015
      0.57006590	   4340.68966619	   1942.69716454	      0.70512049	     72.16181344
      0.57014558	   4340.66901818	   1942.60521984	      0.70473434	     72.17161903
      0.57025293	   4340.64123230	   1942.48070892	      0.70421465	     72.18489732
      0.57036028	   4340.61348609	   1942.35546645	      0.70369564	     72.19825304
      0.57043650	   4340.59380955	   1942.26610035	      0.70332755	     72.20778252
      0.57051272	   4340.57415341	   1942.17636145	      0.70295979	     72.21735133
      0.57062626	   4340.54490711	   1942.04197900	      0.70241255	     72.23167955
      0.57072174	   4340.52034778	   1941.92832689	      0.70195293	     72.24379649
      0.57081722	   4340.49581878	   1941.81407939	      0.70149384	     72.25597593
      0.57091271	   4340.47132190	   1941.69923337	      0.70103527	     72.26821804
      0.57099725	   4340.44965730	   1941.59704579	      0.70062968	     72.27910981
      0.57108178	   4340.42801804	   1941.49438398	      0.70022449	     72.29005106
      0.57116632	   4340.40640280	   1941.39124537	      0.69981971	     72.30104199
      0.57127774	   4340.37795445	   1941.25458812	      0.69928688	     72.31560294
      0.57136399	   4340.35595923	   1941.14821696	      0.69887485	     72.32693529
      0.57145024	   4340.33399042	   1941.04134137	      0.69846325	     72.33831987
      0.57153650	   4340.31204679	   1940.93395861	      0.69805206	     72.34975688
      0.57164604	   4340.28421548	   1940.79684449	      0.69753045	     72.36435802
      0.57173080	   4340.26270776	   1940.69017980	      0.69712730	     72.37571461
      0.57181557	   4340.24122570	   1940.58301743	      0.69672454	     72.38712231
      0.57191731	   4340.21547400	   1940.45373447	      0.69624167	     72.40088218
      0.57200869	   4340.19237494	   1940.33699330	      0.69580844	     72.41330461
      0.57210007	   4340.16930400	   1940.21966410	      0.69537568	     72.42578704
      0.57219145	   4340.14626306	   1940.10174408	      0.69494339	     72.43832959
      0.57228284	   4340.12325021	   1939.98322986	      0.69451156	     72.45093248
      0.57237422	   4340.10026748	   1939.86411864	      0.69408019	     72.46359584
      0.57246560	   4340.07731279	   1939.74440702	      0.69364928	     72.47631989
      0.57255698	   4340.05438831	   1939.62409220	      0.69321884	     72.48910473
      0.57264836	   4340.03149180	   1939.50317075	      0.69278887	     72.50195058
      0.57273975	   4340.00862559	   1939.38163991	      0.69235935	     72.51485753
      0.57283113	   4339.98578725	   1939.25949618	      0.69193029	     72.52782581
      0.57292251	   4339.96297932	   1939.13673682	      0.69150170	     72.54085550
      0.57301389	   4339.94019912	   1939.01335831	      0.69107356	     72.55394681
      0.57310528	   4339.91744943	   1938.88935795	      0.69064588	     72.56709981
      0.57318721	   4339.89707566	   1938.77764814	      0.69026281	     72.57894536
      0.57326914	   4339.87672608	   1938.66543360	      0.68988012	     72.59084072
      0.57336952	   4339.85182751	   1938.52727099	      0.68941178	     72.60548148
      0.57346989	   4339.82696473	   1938.38834326	      0.68894400	     72.62019731
      0.57355101	   4339.80689571	   1938.27550253	      0.68856635	     72.63214536
      0.57363213	   4339.78685024	   1938.16215719	      0.68818905	     72.64414262
      0.57373604	   4339.76120490	   1938.01622224	      0.68770627	     72.65958304
      0.57383996	   4339.73559777	   1937.86945098	      0.68722407	     72.67510450
      0.57391533	   4339.71704704	   1937.76247100	      0.68687469	     72.68641313
      0.57399070	   4339.69851658	   1937.65504690	      0.68652563	     72.69776454
      0.57410506	   4339.67043598	   1937.49119329	      0.68599655	     72.71507056
      0.57420023	   4339.64710162	   1937.35404480	      0.68555678	     72.72954819
      0.57429541	   4339.62379725	   1937.21617720	      0.68511750	     72.74409437
      0.57438005	   4339.60309878	   1937.09295990	      0.68472724	     72.75708842
      0.57446469	   4339.58242379	   1936.96916855	      0.68433737	     72.77013681
      0.57454933	   4339.56177362	   1936.84480085	      0.68394788	     72.78323957
      0.57465828	   4339.53522714	   1936.68385890	      0.68344708	     72.80018592
      0.57474205	   4339.51484482	   1936.55946342	      0.68306248	     72.81327646
      0.57482582	   4339.49448529	   1936.43449530	      0.68267825	     72.82642042
      0.57490959	   4339.47414965	   1936.30895230	      0.68229439	     72.83961779
      0.57502553	   4339.44604157	   1936.13423877	      0.68176372	     72.85797213
      0.57510537	   4339.42671126	   1936.01327408	      0.68139868	     72.87067161
      0.57518522	   4339.40740130	   1935.89177972	      0.68103398	     72.88341972
      0.57529088	   4339.38188110	   1935.73018893	      0.68055190	     72.90036401
      0.57538406	   4339.35940373	   1935.58690029	      0.68012722	     72.91537843
      0.57547724	   4339.33695532	   1935.44288073	      0.67970300	     72.93045908
      0.57557043	   4339.31453404	   1935.29812679	      0.67927924	     72.94560599
      0.57566361	   4339.29214176	   1935.15263552	      0.67885594	     72.96081909
      0.57574601	   4339.27236216	   1935.02335955	      0.67848199	     72.97432733
      0.57582841	   4339.25260492	   1934.89350226	      0.67810839	     72.98788730
      0.57592892	   4339.22853518	   1934.73432392	      0.67765320	     73.00449654
      0.57602943	   4339.20449802	   1934.57427345	      0.67719853	     73.02118267
      0.57610629	   4339.18613578	   1934.45128386	      0.67685118	     73.03399524
      0.57618315	   4339.16779253	   1934.32778014	      0.67650414	     73.04685270
      0.57629433	   4339.14129083	   1934.14822061	      0.67600270	     73.06553019
      0.57638506	   4339.11969349	   1934.00089365	      0.67559399	     73.08084078
      0.57647578	   4339.09812007	   1933.85284129	      0.67518571	     73.09621373
      0.57656651	   4339.07657213	   1933.70406093	      0.67477785	     73.11164893
      0.57665723	   4339.05504759	   1933.55454949	      0.67437042	     73.12714631
      0.57674796	   4339.03354817	   1933.40430443	      0.67396342	     73.14270572
      0.57683868	   4339.01207158	   1933.25332266	      0.67355684	     73.15832711
      0.57692941	   4338.99061974	   1933.10160173	      0.67315068	     73.17401030
      0.57702013	   4338.96919011	   1932.94913855	      0.67274495	     73.18975522
      0.57711085	   4338.94778485	   1932.79593075	      0.67233964	     73.20556165
      0.57720158	   4338.92640114	   1932.64197523	      0.67193476	     73.22142953
      0.57729230	   4338.90504142	   1932.48726972	      0.67153029	     73.23735863
      0.57737295	   4338.88607173	   1932.34911564	      0.67117111	     73.25156975
      0.57745360	   4338.86712028	   1932.21036490	      0.67081225	     73.26582900
      0.57755607	   4338.84306444	   1932.03320217	      0.67035677	     73.28401628
      0.57764699	   4338.82174478	   1931.87520426	      0.66995309	     73.30021743
      0.57773791	   4338.80044541	   1931.71643992	      0.66954983	     73.31647919
      0.57782882	   4338.77916796	   1931.55690686	      0.66914700	     73.33280131
      0.57791974	   4338.75790998	   1931.39660225	      0.66874458	     73.34918362
      0.57801066	   4338.73667346	   1931.23552393	      0.66834258	     73.36562581
      0.57810158	   4338.71545551	   1931.07366904	      0.66794100	     73.38212770
      0.57819249	   4338.69425855	   1930.91103557	      0.66753983	     73.39868897
      0.57827182	   4338.67577906	   1930.76850255	      0.66719016	     73.41318674
      0.57835114	   4338.65731473	   1930.62537339	      0.66684081	     73.42772933
      0.57845594	   4338.63294278	   1930.43537095	      0.66637978	     73.44700973
      0.57854532	   4338.61217505	   1930.27248589	      0.66598698	     73.46351571
      0.57863470	   4338.59142354	   1930.10883693	      0.66559459	     73.48007777
      0.57872408	   4338.57068966	   1929.94442219	      0.66520259	     73.49669556
      0.57881346	   4338.54997126	   1929.77923931	      0.66481100	     73.51336883
      0.57890284	   4338.52926969	   1929.61328647	      0.66441980	     73.53009718
      0.57899222	   4338.50858282	   1929.44656140	      0.66402900	     73.54688035
      0.57908160	   4338.48791194	   1929.27906236	      0.66363860	     73.56371792
      0.57917098	   4338.46725496	   1929.11078713	      0.66324860	     73.58060960
      0.57926036	   4338.44661312	   1928.94173404	      0.66285899	     73.59755496
      0.57934975	   4338.42598433	   1928.77190098	      0.66246978	     73.61455367
      0.57943913	   4338.40536980	   1928.60128633	      0.66208096	     73.63160531
      0.57952851	   4338.38476745	   1928.42988805	      0.66169254	     73.64870950
      0.57961789	   4338.36417844	   1928.25770463	      0.66130451	     73.66586580
      0.57970727	   4338.34360071	   1928.08473412	      0.66091687	     73.68307383
      0.57979665	   4338.32303539	   1927.91097506	      0.66052963	     73.70033310
      0.57988603	   4338.30248040	   1927.73642560	      0.66014278	     73.71764322
      0.57997541	   4338.28193687	   1927.56108438	      0.65975633	     73.73500368
      0.58006479	   4338.26140269	   1927.38494962	      0.65937026	     73.75241406
      0.58015418	   4338.24087898	   1927.20802007	      0.65898458	     73.76987385
      0.58024356	   4338.22036363	   1927.03029403	      0.65859930	     73.78738258
      0.58033294	   4338.19985774	   1926.85177034	      0.65821440	     73.80493971
      0.58042232	   4338.17935916	   1926.67244742	      0.65782990	     73.82254478
      0.58051170	   4338.15886903	   1926.49232419	      0.65744578	     73.84019722
      0.58060108	   4338.13838514	   1926.31139915	      0.65706205	     73.85789653
      0.58069046	   4338.11790865	   1926.12967136	      0.65667870	     73.87564212
      0.58077984	   4338.09743731	   1925.94713941	      0.65629575	     73.89343347
      0.58086922	   4338.07697229	   1925.76380244	      0.65591318	     73.91126998
      0.58095860	   4338.05651129	   1925.57965916	      0.65553099	     73.92915110
      0.58104799	   4338.03605553	   1925.39470884	      0.65514919	     73.94707620
      0.58113737	   4338.01560265	   1925.20895026	      0.65476778	     73.96504472
      0.58122675	   4337.99515390	   1925.02238281	      0.65438675	     73.98305599
      0.58131613	   4337.97470684	   1924.83500539	      0.65400610	     74.00110943
      0.58140551	   4337.95426280	   1924.64681750	      0.65362584	     74.01920437
      0.58149489	   4337.93381925	   1924.45781815	      0.65324596	     74.03734019
      0.58158427	   4337.91337759	   1924.26800696	      0.65286645	     74.05551619
      0.58167365	   4337.89293519	   1924.07738304	      0.65248734	     74.07373175
      0.58176303	   4337.87249354	   1923.88594616	      0.65210860	     74.09198614
      0.58185241	   4337.85204989	   1923.69369551	      0.65173024	     74.11027871
      0.58194180	   4337.83160586	   1923.50063100	      0.65135226	     74.12860870
      0.58203118	   4337.81115855	   1923.30675193	      0.65097466	     74.14697547
      0.58212056	   4337.79070971	   1923.11205835	      0.65059744	     74.16537822
      0.58220994	   4337.77025631	   1922.91654966	      0.65022060	     74.18381628
      0.58229932	   4337.74980021	   1922.72022605	      0.64984413	     74.20228885
      0.58238870	   4337.72933825	   1922.52308703	      0.64946804	     74.22079523
      0.58247808	   4337.70887245	   1922.32513294	      0.64909233	     74.23933460
      0.58255829	   4337.69050189	   1922.14680931	      0.64875551	     74.25599796
      0.58263849	   4337.67212700	   1921.96782940	      0.64841900	     74.27268670
      0.58274212	   4337.64837512	   1921.73559110	      0.64798462	     74.29428750
      0.58282660	   4337.62900853	   1921.54548652	      0.64763094	     74.31192380
      0.58291107	   4337.60963377	   1921.35465424	      0.64727759	     74.32958614
      0.58299554	   4337.59025176	   1921.16309476	      0.64692458	     74.34727379
      0.58310226	   4337.56575201	   1920.92004241	      0.64647906	     74.36965520
      0.58317907	   4337.54811064	   1920.74439078	      0.64615874	     74.38578747
      0.58325588	   4337.53046067	   1920.56813868	      0.64583869	     74.40193885
      0.58335597	   4337.50744801	   1920.33755472	      0.64542202	     74.42301434
      0.58345370	   4337.48496508	   1920.11144339	      0.64501566	     74.44362050
      0.58355143	   4337.46246788	   1919.88436267	      0.64460974	     74.46425439
      0.58363449	   4337.44333329	   1919.69059417	      0.64426508	     74.48181311
      0.58371755	   4337.42418760	   1919.49612683	      0.64392074	     74.49939034
      0.58381937	   4337.40070163	   1919.25680042	      0.64349908	     74.52096035
      0.58390172	   4337.38169233	   1919.06246090	      0.64315838	     74.53842535
      0.58398407	   4337.36266913	   1918.86743668	      0.64281800	     74.55590631
      0.58406643	   4337.34363290	   1918.67172882	      0.64247793	     74.57340248
      0.58418053	   4337.31723356	   1918.39944024	      0.64200726	     74.59766789
      0.58425312	   4337.30042376	   1918.22551949	      0.64170811	     74.61312003
      0.58432572	   4337.28360167	   1918.05106975	      0.64140921	     74.62858220
      0.58443298	   4337.25872529	   1917.79235268	      0.64096802	     74.65144493
      0.58453350	   4337.23538862	   1917.54885836	      0.64055504	     74.67288759
      0.58467981	   4337.20137659	   1917.19262391	      0.63995473	     74.70412715
      0.58474266	   4337.18674856	   1917.03893858	      0.63969715	     74.71755611
      0.58482036	   4337.16865238	   1916.84841257	      0.63937897	     74.73416367
      0.58493698	   4337.14146011	   1916.56130728	      0.63890191	     74.75910480
      0.58503025	   4337.11968960	   1916.33074932	      0.63852085	     74.77905949
      0.58512351	   4337.09789459	   1916.09933324	      0.63814019	     74.79902192
      0.58521677	   4337.07607656	   1915.86706142	      0.63775992	     74.81899096
      0.58529392	   4337.05800814	   1915.67427112	      0.63744565	     74.83551447
      0.58537107	   4337.03992339	   1915.48089795	      0.63713164	     74.85204117
      0.58547792	   4337.01484780	   1915.21212631	      0.63669719	     74.87493396
      0.58556309	   4336.99483705	   1914.99709640	      0.63635127	     74.89318392
      0.58564826	   4336.97480378	   1914.78136149	      0.63600567	     74.91143527
      0.58573342	   4336.95474920	   1914.56492364	      0.63566040	     74.92968719
      0.58581859	   4336.93467193	   1914.34778456	      0.63531545	     74.94793890
      0.58592152	   4336.91037872	   1914.08443330	      0.63489900	     74.96999512
      0.58600632	   4336.89033912	   1913.86670476	      0.63455627	     74.98816420
      0.58609111	   4336.87027767	   1913.64828743	      0.63421385	     75.00633053
      0.58617591	   4336.85019294	   1913.42918311	      0.63387175	     75.02449338
      0.58626071	   4336.83008583	   1913.20939395	      0.63352997	     75.04265196
      0.58637218	   4336.80361776	   1912.91942444	      0.63308116	     75.06651516
      0.58644649	   4336.78595329	   1912.72548179	      0.63278229	     75.08241636
      0.58652079	   4336.76827046	   1912.53101816	      0.63248367	     75.09831247
      0.58662836	   4336.74264138	   1912.24858777	      0.63205181	     75.12131402
      0.58672427	   4336.71975790	   1911.99584743	      0.63166717	     75.14181199
      0.58682018	   4336.69684581	   1911.74224824	      0.63128294	     75.16229840
      0.58690201	   4336.67727358	   1911.52520442	      0.63095544	     75.17976722
      0.58698384	   4336.65768096	   1911.30753964	      0.63062823	     75.19722626
      0.58706567	   4336.63806684	   1911.08925564	      0.63030132	     75.21467493
      0.58717376	   4336.61212775	   1910.79998502	      0.62986996	     75.23770542
      0.58725684	   4336.59216378	   1910.57689937	      0.62953873	     75.25539463
      0.58733993	   4336.57217948	   1910.35318221	      0.62920780	     75.27307109
      0.58742301	   4336.55217387	   1910.12883538	      0.62887717	     75.29073423
      0.58752976	   4336.52644094	   1909.83967281	      0.62845281	     75.31340742
      0.58761145	   4336.50672482	   1909.61768774	      0.62812840	     75.33074233
      0.58769314	   4336.48698991	   1909.39510043	      0.62780428	     75.34806254
      0.58779178	   4336.46313398	   1909.12552985	      0.62741330	     75.36895613
      0.58788019	   4336.44172857	   1908.88316819	      0.62706321	     75.38766382
      0.58796860	   4336.42030015	   1908.64010813	      0.62671346	     75.40635239
      0.58805702	   4336.39885077	   1908.39635230	      0.62636404	     75.42502119
      0.58814543	   4336.37737875	   1908.15190278	      0.62601496	     75.44366966
      0.58823384	   4336.35588631	   1907.90676222	      0.62566622	     75.46229716
      0.58832225	   4336.33437160	   1907.66093268	      0.62531782	     75.48090317
      0.58841067	   4336.31283701	   1907.41441682	      0.62496975	     75.49948707
      0.58849908	   4336.29128049	   1907.16721662	      0.62462201	     75.51804838
      0.58858749	   4336.26970465	   1906.91933479	      0.62427461	     75.53658649
      0.58867590	   4336.24810719	   1906.67077327	      0.62392755	     75.55510094
      0.58876432	   4336.22649097	   1906.42153476	      0.62358081	     75.57359116
      0.58884388	   4336.20701979	   1906.19666149	      0.62326907	     75.59020989
      0.58892345	   4336.18753349	   1905.97124347	      0.62295759	     75.60680825
      0.58901952	   4336.16398239	   1905.69833068	      0.62258184	     75.62682288
      0.58911559	   4336.14040928	   1905.42462894	      0.62220648	     75.64680670
      0.58919604	   4336.12065154	   1905.19483324	      0.62189247	     75.66351652
      0.58927649	   4336.10087893	   1904.96448811	      0.62157873	     75.68020397
      0.58937341	   4336.07703664	   1904.68625158	      0.62120112	     75.70027810
      0.58947033	   4336.05317299	   1904.40722301	      0.62082390	     75.72031874
      0.58954761	   4336.03412910	   1904.18417951	      0.62052341	     75.73627341
      0.58962489	   4336.01507214	   1903.96063591	      0.62022318	     75.75220616
      0.58972592	   4335.99013621	   1903.66762646	      0.61983104	     75.77300292
      0.58982695	   4335.96517798	   1903.37376801	      0.61943933	     75.79376122
      0.58990124	   4335.94681259	   1903.15717675	      0.61915161	     75.80899835
      0.58997552	   4335.92843569	   1902.94012970	      0.61886412	     75.82421415
      0.59008209	   4335.90204958	   1902.62794799	      0.61845207	     75.84600600
      0.59017253	   4335.87963650	   1902.36226405	      0.61810273	     75.86446582
      0.59026298	   4335.85720518	   1902.09591119	      0.61775374	     75.88289295
      0.59035342	   4335.83475743	   1901.82889200	      0.61740508	     75.90128700
      0.59044387	   4335.81229143	   1901.56120852	      0.61705676	     75.91964768
      0.59052317	   4335.79257976	   1901.32595176	      0.61675163	     75.93571906
      0.59060248	   4335.77285439	   1901.09018763	      0.61644675	     75.95176430
      0.59069856	   4335.74894029	   1900.80387824	      0.61607774	     75.97116803
      0.59079464	   4335.72500692	   1900.51682928	      0.61570912	     75.99053271
      0.59087443	   4335.70511781	   1900.27788189	      0.61540327	     76.00658465
      0.59095422	   4335.68521545	   1900.03842786	      0.61509768	     76.02260921
      0.59105106	   4335.66104671	   1899.74715730	      0.61472719	     76.04201895
      0.59114789	   4335.63685917	   1899.45514575	      0.61435708	     76.06138774
      0.59122527	   4335.61751867	   1899.22126376	      0.61406160	     76.07683599
      0.59130265	   4335.59816619	   1898.98691175	      0.61376636	     76.09225772
      0.59140257	   4335.57316095	   1898.68360640	      0.61338549	     76.11213190
      0.59150249	   4335.54813664	   1898.37952282	      0.61300503	     76.13196127
      0.59157767	   4335.52929736	   1898.15021937	      0.61271904	     76.14685114
      0.59165285	   4335.51044724	   1897.92047832	      0.61243328	     76.16171533
      0.59175658	   4335.48442093	   1897.60275447	      0.61203935	     76.18218327
      0.59186032	   4335.45837501	   1897.28420332	      0.61164586	     76.20260176
      0.59193240	   4335.44026740	   1897.06237785	      0.61137271	     76.21675993
      0.59200448	   4335.42215021	   1896.84015565	      0.61109977	     76.23089398
      0.59211445	   4335.39449157	   1896.50034133	      0.61068374	     76.25241210
      0.59220600	   4335.37145140	   1896.21676487	      0.61033779	     76.27028153
      0.59229755	   4335.34839810	   1895.93255549	      0.60999218	     76.28811145
      0.59238910	   4335.32533017	   1895.64771522	      0.60964691	     76.30590171
      0.59246918	   4335.30514182	   1895.39804092	      0.60934516	     76.32143075
      0.59254926	   4335.28494244	   1895.14788711	      0.60904368	     76.33692920
      0.59262934	   4335.26473342	   1894.89725549	      0.60874245	     76.35239693
      0.59273826	   4335.23722926	   1894.55559112	      0.60833314	     76.37338612
      0.59281980	   4335.21662804	   1894.29924297	      0.60802704	     76.38906138
      0.59290134	   4335.19601602	   1894.04240448	      0.60772121	     76.40470448
      0.59298288	   4335.17539444	   1893.78507737	      0.60741564	     76.42031529
      0.59309106	   4335.14801968	   1893.44292626	      0.60701065	     76.44097640
      0.59317075	   4335.12784271	   1893.19032133	      0.60671260	     76.45616062
      0.59325045	   4335.10765585	   1892.93725440	      0.60641480	     76.47131375
      0.59334950	   4335.08255503	   1892.62209524	      0.60604504	     76.49010293
      0.59343777	   4335.06017202	   1892.34061833	      0.60571582	     76.50680775
      0.59352604	   4335.03777899	   1892.05858078	      0.60538692	     76.52347409
      0.59361432	   4335.01537421	   1891.77598424	      0.60505832	     76.54010190
      0.59370259	   4334.99295989	   1891.49283097	      0.60473003	     76.55669107
      0.59379086	   4334.97053384	   1891.20912255	      0.60440205	     76.57324155
      0.59387914	   4334.94809877	   1890.92486128	      0.60407438	     76.58975323
      0.59395641	   4334.92845008	   1890.67557356	      0.60378779	     76.60417527
      0.59403368	   4334.90879443	   1890.42586493	      0.60350144	     76.61856748
      0.59413078	   4334.88408583	   1890.11151341	      0.60314198	     76.63660885
      0.59422787	   4334.85936599	   1889.79650185	      0.60278289	     76.65460299
      0.59430583	   4334.83950769	   1889.54308631	      0.60249482	     76.66901723
      0.59438379	   4334.81964259	   1889.28924819	      0.60220699	     76.68340094
      0.59448221	   4334.79455174	   1888.96817608	      0.60184394	     76.70151673
      0.59458064	   4334.76945001	   1888.64643505	      0.60148128	     76.71958375
      0.59465493	   4334.75049552	   1888.40315493	      0.60120780	     76.73318779
      0.59472921	   4334.73153524	   1888.15949637	      0.60093454	     76.74676400
      0.59483310	   4334.70500856	   1887.81811355	      0.60055275	     76.76570327
      0.59492659	   4334.68112901	   1887.51029872	      0.60020956	     76.78269880
      0.59502007	   4334.65723855	   1887.20189072	      0.59986671	     76.79965021
      0.59509540	   4334.63798099	   1886.95293849	      0.59959068	     76.81327788
      0.59517073	   4334.61871640	   1886.70360363	      0.59931487	     76.82687687
      0.59527121	   4334.59301214	   1886.37044754	      0.59894733	     76.84497051
      0.59537168	   4334.56729626	   1886.03661558	      0.59858019	     76.86301307
      0.59544623	   4334.54820929	   1885.78848032	      0.59830802	     76.87636744
      0.59552079	   4334.52911578	   1885.53997550	      0.59803607	     76.88969369
      0.59562412	   4334.50264079	   1885.19490873	      0.59765946	     76.90811895
      0.59572746	   4334.47615410	   1884.84913698	      0.59728327	     76.92649016
      0.59579839	   4334.45796877	   1884.61139831	      0.59702529	     76.93906857
      0.59586932	   4334.43977774	   1884.37332975	      0.59676750	     76.95162152
      0.59597975	   4334.41144642	   1884.00202362	      0.59636653	     76.97111469
      0.59607092	   4334.38804811	   1883.69489257	      0.59603586	     76.98716085
      0.59616209	   4334.36464254	   1883.38722269	      0.59570551	     77.00316496
      0.59625326	   4334.34122819	   1883.07901569	      0.59537548	     77.01912707
      0.59633207	   4334.32098216	   1882.81215153	      0.59509043	     77.03289184
      0.59641088	   4334.30072964	   1882.54488868	      0.59480561	     77.04662525
      0.59650579	   4334.27633168	   1882.22248354	      0.59446291	     77.06312347
      0.59660071	   4334.25192490	   1881.89950418	      0.59412055	     77.07957626
      0.59667898	   4334.23179139	   1881.63271046	      0.59383846	     77.09311081
      0.59675726	   4334.21165182	   1881.36552885	      0.59355660	     77.10661451
      0.59685366	   4334.18684412	   1881.03597470	      0.59320982	     77.12320139
      0.59695005	   4334.16202779	   1880.70583645	      0.59286339	     77.13974157
      0.59702610	   4334.14244612	   1880.44498616	      0.59259035	     77.15275685
      0.59710214	   4334.12285898	   1880.18377483	      0.59231752	     77.16574313
      0.59720167	   4334.09721515	   1879.84133663	      0.59196075	     77.18269680
      0.59730121	   4334.07156266	   1879.49828432	      0.59160434	     77.19960088
      0.59737484	   4334.05258055	   1879.24409666	      0.59134091	     77.21207481
      0.59744848	   4334.03359355	   1878.98957516	      0.59107769	     77.22452165
      0.59755228	   4334.00682077	   1878.63020887	      0.59070695	     77.24202212
      0.59764177	   4333.98373306	   1878.31987170	      0.59038767	     77.25706612
      0.59773126	   4333.96064013	   1878.00904700	      0.59006869	     77.27207023
      0.59782075	   4333.93754043	   1877.69773628	      0.58975000	     77.28703457
      0.59791024	   4333.91443615	   1877.38594159	      0.58943161	     77.30195913
      0.59798638	   4333.89477441	   1877.12029954	      0.58916097	     77.31462510
      0.59806251	   4333.87510940	   1876.85430952	      0.58889054	     77.32726236
      0.59816004	   4333.84991285	   1876.51307892	      0.58854445	     77.34340841
      0.59825756	   4333.82471058	   1876.17128125	      0.58819871	     77.35950751
      0.59833350	   4333.80508323	   1875.90477186	      0.58792977	     77.37200957
      0.59840943	   4333.78545279	   1875.63792115	      0.58766104	     77.38448327
      0.59850924	   4333.75964164	   1875.28661798	      0.58730810	     77.40083735
      0.59860906	   4333.73382494	   1874.93472913	      0.58695553	     77.41714259
      0.59868110	   4333.71518673	   1874.68038820	      0.58670129	     77.42888073
      0.59875314	   4333.69654600	   1874.42574433	      0.58644724	     77.44059351
      0.59885962	   4333.66898885	   1874.04882792	      0.58607210	     77.45785864
      0.59894890	   4333.64587803	   1873.73228552	      0.58575787	     77.47229251
      0.59903818	   4333.62276181	   1873.41528261	      0.58544394	     77.48668769
      0.59912746	   4333.59964188	   1873.09782112	      0.58513029	     77.50104421
      0.59921674	   4333.57651627	   1872.77990238	      0.58481694	     77.51536220
      0.59929332	   4333.55667761	   1872.50684215	      0.58454839	     77.52761289
      0.59936990	   4333.53683494	   1872.23344778	      0.58428005	     77.53983532
      0.59946608	   4333.51190941	   1871.88960429	      0.58394333	     77.55514623
      0.59956226	   4333.48697823	   1871.54523747	      0.58360695	     77.57041274
      0.59963935	   4333.46699413	   1871.26886328	      0.58333759	     77.58261632
      0.59971644	   4333.44700625	   1870.99215526	      0.58306844	     77.59479151
      0.59981365	   4333.42179584	   1870.64272536	      0.58272933	     77.61010520
      0.59991086	   4333.39657993	   1870.29276835	      0.58239056	     77.62537393
      0.59998509	   4333.37732431	   1870.02520759	      0.58213212	     77.63700205
      0.60005932	   4333.35806533	   1869.75734163	      0.58187389	     77.64860408
      0.60016062	   4333.33177733	   1869.39127297	      0.58152177	     77.66439625
      0.60026192	   4333.30548380	   1869.02464000	      0.58117002	     77.68014004
      0.60033343	   4333.28692251	   1868.76551203	      0.58092195	     77.69122378
      0.60040493	   4333.26835825	   1868.50610483	      0.58067407	     77.70228354
      0.60051173	   4333.24062901	   1868.11816618	      0.58030420	     77.71875654
      0.60060140	   4333.21734057	   1867.79193691	      0.57999394	     77.73254774
      0.60069107	   4333.19404943	   1867.46527356	      0.57968397	     77.74630147
      0.60078075	   4333.17075404	   1867.13817748	      0.57937428	     77.76001783
      0.60086021	   4333.15010775	   1866.84794268	      0.57910007	     77.77214219
      0.60093968	   4333.12945815	   1866.55737037	      0.57882608	     77.78423735
      0.60101915	   4333.10880657	   1866.26646185	      0.57855232	     77.79630335
      0.60112362	   4333.08165358	   1865.88352131	      0.57819277	     77.81212120
      0.60120434	   4333.06067103	   1865.58723805	      0.57791522	     77.82430891
      0.60128507	   4333.03968539	   1865.29061147	      0.57763790	     77.83646680
      0.60136579	   4333.01869787	   1864.99364290	      0.57736081	     77.84859491
      0.60146973	   4332.99166815	   1864.61073294	      0.57700434	     77.86416862
      0.60154882	   4332.97110083	   1864.31901937	      0.57673338	     77.87598495
      0.60162791	   4332.95053070	   1864.02698091	      0.57646263	     77.88777294
      0.60172396	   4332.92554487	   1863.67184758	      0.57613409	     77.90205214
      0.60182002	   4332.90055514	   1863.31623845	      0.57580587	     77.91628975
      0.60189217	   4332.88178250	   1863.04880121	      0.57555953	     77.92695744
      0.60196433	   4332.86300752	   1862.78109733	      0.57531338	     77.93760179
      0.60206795	   4332.83604282	   1862.39618869	      0.57496020	     77.95284719
      0.60215754	   4332.81272518	   1862.06294319	      0.57465513	     77.96599030
      0.60224714	   4332.78940594	   1861.72929134	      0.57435033	     77.97909771
      0.60233673	   4332.76608345	   1861.39523440	      0.57404582	     77.99216954
      0.60241447	   4332.74584521	   1861.10503876	      0.57378182	     78.00348349
      0.60249221	   4332.72560456	   1860.81454023	      0.57351802	     78.01477081
      0.60258606	   4332.70117044	   1860.46347596	      0.57319987	     78.02836037
      0.60267990	   4332.67673330	   1860.11197353	      0.57288203	     78.04191133
      0.60275738	   4332.65655715	   1859.82144307	      0.57261984	     78.05307002
      0.60283486	   4332.63637879	   1859.53061605	      0.57235786	     78.06420255
      0.60293000	   4332.61159831	   1859.17307498	      0.57203644	     78.07783764
      0.60302514	   4332.58681494	   1858.81508996	      0.57171532	     78.09143350
      0.60310034	   4332.56722573	   1858.53182699	      0.57146173	     78.10215192
      0.60317554	   4332.54763457	   1858.24828861	      0.57120834	     78.11284598
      0.60327383	   4332.52202763	   1857.87729069	      0.57087745	     78.12678645
      0.60337212	   4332.49641794	   1857.50582578	      0.57054689	     78.14068554
      0.60344496	   4332.47743862	   1857.23023829	      0.57030212	     78.15095933
      0.60351779	   4332.45845758	   1856.95439612	      0.57005755	     78.16121052
      0.60362028	   4332.43174932	   1856.56584681	      0.56971372	     78.17559615
      0.60370869	   4332.40870839	   1856.23027677	      0.56941742	     78.18796967
      0.60379710	   4332.38566680	   1855.89433594	      0.56912138	     78.20031018
      0.60388550	   4332.36262296	   1855.55802545	      0.56882562	     78.21261781
      0.60397391	   4332.33957900	   1855.22134698	      0.56853011	     78.22489264
      0.60404932	   4332.31992148	   1854.93388539	      0.56827827	     78.23533670
      0.60412472	   4332.30026384	   1854.64615791	      0.56802662	     78.24575703
      0.60422089	   4332.27519295	   1854.27883813	      0.56770598	     78.25901165
      0.60431705	   4332.25012147	   1853.91108898	      0.56738565	     78.27222791
      0.60439230	   4332.23050124	   1853.62302624	      0.56713520	     78.28254302
      0.60446755	   4332.21088096	   1853.33470253	      0.56688495	     78.29283478
      0.60456588	   4332.18524335	   1852.95758433	      0.56655826	     78.30624704
      0.60466420	   4332.15960537	   1852.58002382	      0.56623189	     78.31961970
      0.60473571	   4332.14095660	   1852.30513797	      0.56599472	     78.32932119
      0.60480722	   4332.12230795	   1852.03001986	      0.56575772	     78.33900185
      0.60491182	   4332.09502866	   1851.62717982	      0.56541136	     78.35312466
      0.60500001	   4332.07203007	   1851.28717635	      0.56511964	     78.36499671
      0.60508820	   4332.04903002	   1850.94682336	      0.56482819	     78.37683743
      0.60517638	   4332.02603017	   1850.60612240	      0.56453699	     78.38864688
      0.60526457	   4332.00302851	   1850.26507448	      0.56424605	     78.40042521
      0.60534039	   4331.98325235	   1849.97156671	      0.56399611	     78.41052734
      0.60541622	   4331.96347498	   1849.67780425	      0.56374636	     78.42060659
      0.60551113	   4331.93871661	   1849.30969968	      0.56343398	     78.43319215
      0.60560605	   4331.91395692	   1848.94119895	      0.56312190	     78.44574209
      0.60568237	   4331.89405075	   1848.64464065	      0.56287121	     78.45580639
      0.60575868	   4331.87414353	   1848.34782811	      0.56262071	     78.46584781
      0.60585462	   4331.84911777	   1847.97433838	      0.56230607	     78.47843875
      0.60595055	   4331.82409078	   1847.60044988	      0.56199173	     78.49099376
      0.60602406	   4331.80491452	   1847.31368934	      0.56175108	     78.50058978
      0.60609757	   4331.78573734	   1847.02669633	      0.56151061	     78.51016484
      0.60619750	   4331.75966993	   1846.63621501	      0.56118401	     78.52314671
      0.60629742	   4331.73360146	   1846.24530743	      0.56085775	     78.53609009
      0.60636826	   4331.71512115	   1845.96791898	      0.56062664	     78.54524297
      0.60643910	   4331.69664007	   1845.69031782	      0.56039570	     78.55437663
      0.60654437	   4331.66917879	   1845.27743229	      0.56005284	     78.56791317
      0.60663294	   4331.64607184	   1844.92966189	      0.55976464	     78.57927040
      0.60672151	   4331.62296552	   1844.58156303	      0.55947669	     78.59059786
      0.60681008	   4331.59985825	   1844.23313672	      0.55918900	     78.60189570
      0.60688882	   4331.57931504	   1843.92308488	      0.55893343	     78.61191552
      0.60696757	   4331.55877107	   1843.61277608	      0.55867806	     78.62191206
      0.60704631	   4331.53822764	   1843.30221138	      0.55842290	     78.63188539
      0.60714897	   4331.51144583	   1842.89696188	      0.55809056	     78.64485234
      0.60722892	   4331.49058850	   1842.58104816	      0.55783196	     78.65492404
      0.60730887	   4331.46973061	   1842.26487346	      0.55757357	     78.66497207
      0.60738882	   4331.44887336	   1841.94843887	      0.55731539	     78.67499646
      0.60749098	   4331.42222315	   1841.54374510	      0.55698581	     78.68777065
      0.60756937	   4331.40177458	   1841.23292623	      0.55673313	     78.69754667
      0.60764775	   4331.38132555	   1840.92186020	      0.55648066	     78.70730023
      0.60774238	   4331.35663953	   1840.54600001	      0.55617612	     78.71904528
      0.60783702	   4331.33195300	   1840.16978234	      0.55587188	     78.73075780
      0.60790872	   4331.31324983	   1839.88449371	      0.55564155	     78.73961050
      0.60798042	   4331.29454622	   1839.59900132	      0.55541138	     78.74844465
      0.60808220	   4331.26799583	   1839.19337342	      0.55508493	     78.76095366
      0.60817062	   4331.24493209	   1838.84068219	      0.55480161	     78.77178982
      0.60825904	   4331.22186955	   1838.48768493	      0.55451855	     78.78259802
      0.60834746	   4331.19880654	   1838.13438259	      0.55423573	     78.79337839
      0.60842467	   4331.17866797	   1837.82560943	      0.55398896	     78.80276975
      0.60850188	   4331.15852904	   1837.51660531	      0.55374238	     78.81214002
      0.60857909	   4331.13839100	   1837.20737119	      0.55349600	     78.82148924
      0.60868622	   4331.11045199	   1836.77796391	      0.55315447	     78.83442554
      0.60876515	   4331.08986672	   1836.46127987	      0.55290306	     78.84393173
      0.60884408	   4331.06928133	   1836.14435811	      0.55265184	     78.85341617
      0.60893887	   4331.04456182	   1835.76345592	      0.55235042	     78.86477732
      0.60902291	   4331.02264482	   1835.42545319	      0.55208340	     78.87482436
      0.60910695	   4331.00072933	   1835.08718427	      0.55181661	     78.88484697
      0.60919100	   4330.97881372	   1834.74864990	      0.55155005	     78.89484525
      0.60927504	   4330.95689963	   1834.40985132	      0.55128370	     78.90481927
      0.60935908	   4330.93498549	   1834.07078930	      0.55101758	     78.91476911
      0.60944312	   4330.91307289	   1833.73146504	      0.55075168	     78.92469485
      0.60952717	   4330.89116031	   1833.39187931	      0.55048600	     78.93459658
      0.60961121	   4330.86924929	   1833.05203332	      0.55022054	     78.94447436
      0.60969525	   4330.84733835	   1832.71192782	      0.54995530	     78.95432829
      0.60977930	   4330.82542899	   1832.37156402	      0.54969029	     78.96415843
      0.60986334	   4330.80351977	   1832.03094268	      0.54942549	     78.97396487
      0.60994738	   4330.78161217	   1831.69006498	      0.54916091	     78.98374768
      0.61003142	   4330.75970476	   1831.34893169	      0.54889656	     78.99350696
      0.61011547	   4330.73779899	   1831.00754398	      0.54863242	     79.00324275
      0.61019951	   4330.71589345	   1830.66590260	      0.54836851	     79.01295516
      0.61028355	   4330.69398960	   1830.32400874	      0.54810481	     79.02264425
      0.61036759	   4330.67208603	   1829.98186315	      0.54784133	     79.03231012
      0.61045164	   4330.65018417	   1829.63946698	      0.54757807	     79.04195281
      0.61053568	   4330.62828264	   1829.29682100	      0.54731503	     79.05157243
      0.61061972	   4330.60638286	   1828.95392635	      0.54705221	     79.06116904
      0.61070376	   4330.58448343	   1828.61078379	      0.54678961	     79.07074272
      0.61078781	   4330.56258580	   1828.26739448	      0.54652722	     79.08029354
      0.61087185	   4330.54068857	   1827.92375914	      0.54626505	     79.08982159
      0.61095589	   4330.51879317	   1827.57987893	      0.54600310	     79.09932693
      0.61103993	   4330.49689819	   1827.23575459	      0.54574136	     79.10880965
      0.61112398	   4330.47500509	   1826.89138725	      0.54547984	     79.11826981
      0.61120802	   4330.45311245	   1826.54677766	      0.54521854	     79.12770751
      0.61129206	   4330.43122172	   1826.20192695	      0.54495746	     79.13712278
      0.61137610	   4330.40933148	   1825.85683584	      0.54469659	     79.14651574
      0.61146015	   4330.38744320	   1825.51150547	      0.54443593	     79.15588644
      0.61154419	   4330.36555542	   1825.16593656	      0.54417549	     79.16523497
      0.61162823	   4330.34366966	   1824.82013025	      0.54391527	     79.17456137
      0.61171228	   4330.32178442	   1824.47408723	      0.54365526	     79.18386576
      0.61179632	   4330.29990125	   1824.12780866	      0.54339547	     79.19314817
      0.61188036	   4330.27801861	   1823.78129521	      0.54313589	     79.20240871
      0.61196440	   4330.25613809	   1823.43454805	      0.54287652	     79.21164742
      0.61204845	   4330.23425812	   1823.08756783	      0.54261737	     79.22086440
      0.61213249	   4330.21238032	   1822.74035572	      0.54235843	     79.23005970
      0.61221653	   4330.19050307	   1822.39291238	      0.54209970	     79.23923341
      0.61230057	   4330.16862807	   1822.04523896	      0.54184119	     79.24838559
      0.61238462	   4330.14675361	   1821.69733610	      0.54158289	     79.25751632
      0.61246866	   4330.12488146	   1821.34920498	      0.54132481	     79.26662565
      0.61255270	   4330.10300984	   1821.00084621	      0.54106693	     79.27571368
      0.61263674	   4330.08114062	   1820.65226098	      0.54080927	     79.28478046
      0.61272079	   4330.05927191	   1820.30344988	      0.54055182	     79.29382608
      0.61280483	   4330.03740566	   1819.95441411	      0.54029459	     79.30285059
      0.61288887	   4330.01553992	   1819.60515426	      0.54003756	     79.31185407
      0.61297291	   4329.99367671	   1819.25567151	      0.53978074	     79.32083658
      0.61305696	   4329.97181399	   1818.90596643	      0.53952414	     79.32979822
      0.61314100	   4329.94995389	   1818.55604024	      0.53926774	     79.33873901
      0.61322504	   4329.92809424	   1818.20589347	      0.53901156	     79.34765907
      0.61330908	   4329.90623731	   1817.85552736	      0.53875559	     79.35655842
      0.61339313	   4329.88438078	   1817.50494241	      0.53849982	     79.36543717
      0.61347717	   4329.86252708	   1817.15413987	      0.53824427	     79.37429536
      0.61356121	   4329.84067373	   1816.80312024	      0.53798893	     79.38313309
      0.61364526	   4329.81882332	   1816.45188476	      0.53773379	     79.39195038
      0.61372930	   4329.79697319	   1816.10043390	      0.53747886	     79.40074735
      0.61380470	   4329.77737110	   1815.78491851	      0.53725031	     79.40862299
      0.61388011	   4329.75776956	   1815.46923109	      0.53702193	     79.41648238
      0.61397193	   4329.73390402	   1815.08460114	      0.53674407	     79.42603049
      0.61406375	   4329.71003980	   1814.69971826	      0.53646645	     79.43555464
      0.61414091	   4329.68998557	   1814.37604938	      0.53623332	     79.44354071
      0.61421808	   4329.66993204	   1814.05220325	      0.53600036	     79.45150997
      0.61429525	   4329.64988042	   1813.72818070	      0.53576758	     79.45946246
      0.61439981	   4329.62271241	   1813.28885162	      0.53545244	     79.47021136
      0.61447770	   4329.60247928	   1812.96141777	      0.53521792	     79.47819758
      0.61455558	   4329.58224700	   1812.63380630	      0.53498358	     79.48616690
      0.61464937	   4329.55788441	   1812.23903717	      0.53470161	     79.49574178
      0.61473297	   4329.53617033	   1811.88694946	      0.53445049	     79.50425570
      0.61481657	   4329.51445886	   1811.53465986	      0.53419958	     79.51275032
      0.61490017	   4329.49274835	   1811.18216895	      0.53394887	     79.52122573
      0.61498377	   4329.47104051	   1810.82947780	      0.53369836	     79.52968197
      0.61506736	   4329.44933361	   1810.47658698	      0.53344806	     79.53811912
      0.61515096	   4329.42762943	   1810.12349755	      0.53319795	     79.54653722
      0.61523456	   4329.40592620	   1809.77021007	      0.53294806	     79.55493636
      0.61531816	   4329.38422573	   1809.41672562	      0.53269836	     79.56331657
      0.61540176	   4329.36252620	   1809.06304474	      0.53244886	     79.57167795
      0.61548536	   4329.34082950	   1808.70916851	      0.53219957	     79.58002052
      0.61556896	   4329.31913370	   1808.35509746	      0.53195048	     79.58834438
      0.61565256	   4329.29744081	   1808.00083268	      0.53170159	     79.59664956
      0.61573616	   4329.27574880	   1807.64637468	      0.53145290	     79.60493614
      0.61581976	   4329.25405975	   1807.29172456	      0.53120441	     79.61320417
      0.61590336	   4329.23237156	   1806.93688280	      0.53095612	     79.62145373
      0.61598696	   4329.21068641	   1806.58185053	      0.53070803	     79.62968485
      0.61607056	   4329.18900207	   1806.22662821	      0.53046015	     79.63789762
      0.61615416	   4329.16732086	   1805.87121697	      0.53021246	     79.64609207
      0.61623775	   4329.14564042	   1805.51561725	      0.52996497	     79.65426828
      0.61632135	   4329.12396319	   1805.15983020	      0.52971768	     79.66242630
      0.61640495	   4329.10228668	   1804.80385624	      0.52947059	     79.67056621
      0.61648855	   4329.08061348	   1804.44769653	      0.52922370	     79.67868803
      0.61657215	   4329.05894092	   1804.09135146	      0.52897701	     79.68679186
      0.61664709	   4329.03951634	   1803.77176440	      0.52875605	     79.69404092
      0.61672203	   4329.02009258	   1803.45202963	      0.52853524	     79.70127561
      0.61681351	   4328.99638509	   1803.06153503	      0.52826592	     79.71008744
      0.61690498	   4328.97267934	   1802.67082226	      0.52799683	     79.71887799
      0.61698170	   4328.95280126	   1802.34298391	      0.52777135	     79.72623381
      0.61705842	   4328.93292418	   1802.01499338	      0.52754603	     79.73357476
      0.61713514	   4328.91304928	   1801.68685143	      0.52732088	     79.74090087
      0.61723948	   4328.88602034	   1801.24031393	      0.52701492	     79.75084115
      0.61731692	   4328.86596025	   1800.90868213	      0.52678802	     79.75820191
      0.61739437	   4328.84590130	   1800.57689788	      0.52656128	     79.76554771
      0.61748783	   4328.82169932	   1800.17633431	      0.52628790	     79.77439196
      0.61757101	   4328.80016005	   1799.81963021	      0.52604479	     79.78224551
      0.61765419	   4328.77862370	   1799.46275279	      0.52580187	     79.79008197
      0.61773737	   4328.75708863	   1799.10570254	      0.52555915	     79.79790138
      0.61782055	   4328.73555652	   1798.74848045	      0.52531662	     79.80570380
      0.61790374	   4328.71402567	   1798.39108701	      0.52507429	     79.81348929
      0.61798692	   4328.69249783	   1798.03352321	      0.52483214	     79.82125790
      0.61807010	   4328.67097124	   1797.67578953	      0.52459019	     79.82900968
      0.61815328	   4328.64944770	   1797.31788698	      0.52434843	     79.83674469
      0.61823646	   4328.62792539	   1796.95981601	      0.52410687	     79.84446298
      0.61831964	   4328.60640619	   1796.60157764	      0.52386549	     79.85216460
      0.61840282	   4328.58488820	   1796.24317230	      0.52362431	     79.85984961
      0.61848600	   4328.56337337	   1795.88460103	      0.52338332	     79.86751806
      0.61856918	   4328.54185971	   1795.52586425	      0.52314252	     79.87517001
      0.61865236	   4328.52034928	   1795.16696298	      0.52290192	     79.88280549
      0.61873555	   4328.49883999	   1794.80789765	      0.52266150	     79.89042458
      0.61881873	   4328.47733399	   1794.44866928	      0.52242127	     79.89802730
      0.61890191	   4328.45582908	   1794.08927828	      0.52218124	     79.90561374
      0.61898509	   4328.43432755	   1793.72972569	      0.52194139	     79.91318392
      0.61906827	   4328.41282706	   1793.37001189	      0.52170174	     79.92073792
      0.61915145	   4328.39133002	   1793.01013795	      0.52146228	     79.92827576
      0.61923463	   4328.36983396	   1792.65010422	      0.52122300	     79.93579752
      0.61931781	   4328.34834145	   1792.28991177	      0.52098392	     79.94330322
      0.61940099	   4328.32684985	   1791.92956094	      0.52074502	     79.95079294
      0.61948417	   4328.30536189	   1791.56905282	      0.52050631	     79.95826671
      0.61955852	   4328.28615680	   1791.24669909	      0.52029312	     79.96493330
      0.61963287	   4328.26695430	   1790.92422073	      0.52008007	     79.97158722
      0.61972434	   4328.24333077	   1790.52729442	      0.51981817	     79.97975645
      0.61981581	   4328.21971070	   1790.13018108	      0.51955648	     79.98790663
      0.61989140	   4328.20019180	   1789.80185706	      0.51934040	     79.99462781
      0.61996700	   4328.18067551	   1789.47340651	      0.51912446	     80.00133605
      0.62005905	   4328.15691169	   1789.07326808	      0.51886172	     80.00948757
      0.62015111	   4328.13315150	   1788.67294368	      0.51859921	     80.01762003
      0.62022358	   4328.11444513	   1788.35762011	      0.51839269	     80.02400974
      0.62029606	   4328.09574122	   1788.04218233	      0.51818630	     80.03038770
      0.62039222	   4328.07092866	   1787.62350970	      0.51791271	     80.03883141
      0.62048838	   4328.04611997	   1787.20463782	      0.51763937	     80.04725459
      0.62055804	   4328.02814825	   1786.90106025	      0.51744150	     80.05334404
      0.62062770	   4328.01017885	   1786.59737910	      0.51724376	     80.05942277
      0.62072931	   4327.98397240	   1786.15426454	      0.51695558	     80.06826969
      0.62081498	   4327.96187936	   1785.78047850	      0.51671282	     80.07571147
      0.62090065	   4327.93978813	   1785.40653780	      0.51647025	     80.08313722
      0.62098631	   4327.91770029	   1785.03244341	      0.51622788	     80.09054699
      0.62107198	   4327.89561385	   1784.65819577	      0.51598571	     80.09794084
      0.62114611	   4327.87650719	   1784.33426453	      0.51577633	     80.10432535
      0.62122023	   4327.85740166	   1784.01021961	      0.51556710	     80.11069803
      0.62131205	   4327.83373732	   1783.60864311	      0.51530812	     80.11857597
      0.62140387	   4327.81007518	   1783.20689385	      0.51504936	     80.12643584
      0.62147840	   4327.79087271	   1782.88068623	      0.51483950	     80.13280207
      0.62155293	   4327.77167145	   1782.55436584	      0.51462979	     80.13915648
      0.62164575	   4327.74775933	   1782.14777361	      0.51436880	     80.14705446
      0.62173858	   4327.72384943	   1781.74100815	      0.51410803	     80.15493421
      0.62181048	   4327.70533293	   1781.42582857	      0.51390621	     80.16102497
      0.62188237	   4327.68681754	   1781.11054601	      0.51370453	     80.16710487
      0.62197888	   4327.66196712	   1780.68717238	      0.51343402	     80.17524903
      0.62207539	   4327.63711922	   1780.26361505	      0.51316376	     80.18337371
      0.62214477	   4327.61926126	   1779.95904570	      0.51296965	     80.18920180
      0.62221414	   4327.60140433	   1779.65438230	      0.51277566	     80.19501989
      0.62231555	   4327.57530366	   1779.20884256	      0.51249230	     80.20350711
      0.62240147	   4327.55319279	   1778.83121204	      0.51225245	     80.21068112
      0.62248739	   4327.53108522	   1778.45343966	      0.51201279	     80.21783991
      0.62257331	   4327.50897937	   1778.07552590	      0.51177332	     80.22498357
      0.62265038	   4327.48915357	   1777.73641749	      0.51155869	     80.23137858
      0.62272745	   4327.46932909	   1777.39719639	      0.51134420	     80.23776147
      0.62280452	   4327.44950725	   1777.05786331	      0.51112988	     80.24413228
      0.62290276	   4327.42424384	   1776.62517075	      0.51085691	     80.25223537
      0.62298090	   4327.40415119	   1776.28085683	      0.51063996	     80.25866703
      0.62305904	   4327.38406002	   1775.93642932	      0.51042316	     80.26508639
      0.62313718	   4327.36397155	   1775.59188894	      0.51020653	     80.27149347
      0.62323501	   4327.33882617	   1775.16041580	      0.50993556	     80.27949698
      0.62331175	   4327.31910174	   1774.82178569	      0.50972315	     80.28576266
      0.62338850	   4327.29937875	   1774.48304817	      0.50951089	     80.29201661
      0.62346524	   4327.27965832	   1774.14420390	      0.50929878	     80.29825887
      0.62356748	   4327.25339137	   1773.69266214	      0.50901647	     80.30655611
      0.62364348	   4327.23386678	   1773.35685005	      0.50880676	     80.31271118
      0.62371949	   4327.21434363	   1773.02093471	      0.50859720	     80.31885488
      0.62381246	   4327.19046527	   1772.60988508	      0.50834106	     80.32635479
      0.62389540	   4327.16916430	   1772.24304009	      0.50811274	     80.33303154
      0.62397835	   4327.14786668	   1771.87607426	      0.50788459	     80.33969487
      0.62406129	   4327.12657067	   1771.50898793	      0.50765662	     80.34634484
      0.62414424	   4327.10527812	   1771.14178200	      0.50742882	     80.35298147
      0.62422718	   4327.08398707	   1770.77445679	      0.50720121	     80.35960482
      0.62431013	   4327.06269962	   1770.40701322	      0.50697376	     80.36621491
      0.62439307	   4327.04141353	   1770.03945158	      0.50674650	     80.37281181
      0.62447602	   4327.02013121	   1769.67177281	      0.50651941	     80.37939551
      0.62455896	   4326.99885009	   1769.30397715	      0.50629249	     80.38596611
      0.62463257	   4326.97996765	   1768.97748393	      0.50609127	     80.39178613
      0.62470618	   4326.96108642	   1768.65089959	      0.50589018	     80.39759588
      0.62479699	   4326.93779641	   1768.24787563	      0.50564229	     80.40474909
      0.62488780	   4326.91450875	   1767.84471450	      0.50539462	     80.41188676
      0.62496296	   4326.89523736	   1767.51092662	      0.50518978	     80.41778266
      0.62503812	   4326.87596734	   1767.17704573	      0.50498509	     80.42366797
      0.62512902	   4326.85266392	   1766.77309837	      0.50473770	     80.43077205
      0.62521993	   4326.82936277	   1766.36901641	      0.50449053	     80.43786073
      0.62529241	   4326.81078659	   1766.04672411	      0.50429359	     80.44350191
      0.62536489	   4326.79221167	   1765.72434709	      0.50409679	     80.44913336
      0.62545910	   4326.76807300	   1765.30522367	      0.50384120	     80.45643812
      0.62555331	   4326.74393690	   1764.88595875	      0.50358584	     80.46372653
      0.62562368	   4326.72591090	   1764.57268707	      0.50339523	     80.46916015
      0.62569405	   4326.70788607	   1764.25933724	      0.50320475	     80.47458470
      0.62579211	   4326.68277295	   1763.82257172	      0.50293953	     80.48212844
      0.62589016	   4326.65766268	   1763.38565621	      0.50267456	     80.48965468
      0.62595739	   4326.64045179	   1763.08605071	      0.50249305	     80.49480406
      0.62602461	   4326.62324192	   1762.78637544	      0.50231165	     80.49994528
      0.62612927	   4326.59645103	   1762.31966338	      0.50202945	     80.50793357
      0.62621544	   4326.57439627	   1761.93528475	      0.50179732	     80.51449570
      0.62630160	   4326.55234494	   1761.55079367	      0.50156537	     80.52104451
      0.62638777	   4326.53029550	   1761.16619056	      0.50133360	     80.52758006
      0.62646306	   4326.51103454	   1760.83007912	      0.50113127	     80.53327920
      0.62653834	   4326.49177496	   1760.49388307	      0.50092907	     80.53896828
      0.62661362	   4326.47251795	   1760.15760303	      0.50072702	     80.54464731
      0.62671605	   4326.44632113	   1759.69994965	      0.50045234	     80.55235771
      0.62679282	   4326.42668985	   1759.35683826	      0.50024664	     80.55812452
      0.62686959	   4326.40706015	   1759.01364086	      0.50004109	     80.56388099
      0.62694635	   4326.38743311	   1758.67035808	      0.49983568	     80.56962712
      0.62704774	   4326.36151423	   1758.21684905	      0.49956462	     80.57720036
      0.62712284	   4326.34231922	   1757.88083884	      0.49936401	     80.58279833
      0.62719794	   4326.32312569	   1757.54474817	      0.49916354	     80.58838651
      0.62729089	   4326.29937237	   1757.12864019	      0.49891559	     80.59528977
      0.62737379	   4326.27819009	   1756.75743165	      0.49869465	     80.60143387
      0.62745669	   4326.25701126	   1756.38612700	      0.49847386	     80.60756612
      0.62753960	   4326.23583412	   1756.01472653	      0.49825325	     80.61368659
      0.62762250	   4326.21466061	   1755.64323109	      0.49803281	     80.61979529
      0.62770540	   4326.19348859	   1755.27164092	      0.49781254	     80.62589228
      0.62778830	   4326.17232042	   1754.89995693	      0.49759243	     80.63197756
      0.62786206	   4326.15348725	   1754.56917408	      0.49739673	     80.63738212
      0.62793582	   4326.13465693	   1754.23831775	      0.49720117	     80.64277746
      0.62802576	   4326.11169759	   1753.83477444	      0.49696288	     80.64934410
      0.62811570	   4326.08874205	   1753.43112308	      0.49672478	     80.65589712
      0.62819022	   4326.06972474	   1753.09661395	      0.49652767	     80.66131606
      0.62826474	   4326.05071026	   1752.76203158	      0.49633069	     80.66672571
      0.62835554	   4326.02754421	   1752.35425825	      0.49609086	     80.67330463
      0.62844634	   4326.00438210	   1751.94637743	      0.49585124	     80.67986982
      0.62851796	   4325.98611173	   1751.62454027	      0.49566234	     80.68503922
      0.62858959	   4325.96784401	   1751.30263705	      0.49547358	     80.69020013
      0.62868427	   4325.94370021	   1750.87704339	      0.49522425	     80.69700885
      0.62877894	   4325.91956061	   1750.45133564	      0.49497515	     80.70380282
      0.62884782	   4325.90200015	   1750.14155924	      0.49479405	     80.70873626
      0.62891670	   4325.88444219	   1749.83172323	      0.49461308	     80.71366192
      0.62901662	   4325.85897486	   1749.38215926	      0.49435075	     80.72079352
      0.62910112	   4325.83743980	   1749.00185253	      0.49412908	     80.72681225
      0.62918562	   4325.81590680	   1748.62145752	      0.49390758	     80.73281942
      0.62927012	   4325.79437740	   1748.24097503	      0.49368625	     80.73881504
      0.62935462	   4325.77284966	   1747.86040533	      0.49346510	     80.74479916
      0.62942777	   4325.75421963	   1747.53093440	      0.49327381	     80.74996944
      0.62950091	   4325.73559090	   1747.20139894	      0.49308266	     80.75513114
      0.62959150	   4325.71252086	   1746.79314930	      0.49284607	     80.76151254
      0.62968209	   4325.68945326	   1746.38480196	      0.49260968	     80.76788088
      0.62975562	   4325.67073288	   1746.05328249	      0.49241794	     80.77304034
      0.62982915	   4325.65201387	   1745.72169944	      0.49222634	     80.77819124
      0.62992076	   4325.62869784	   1745.30853649	      0.49198783	     80.78459610
      0.63001236	   4325.60538427	   1744.89527619	      0.49174952	     80.79098775
      0.63008328	   4325.58733710	   1744.57524747	      0.49156514	     80.79592735
      0.63015421	   4325.56929119	   1744.25516110	      0.49138089	     80.80085908
      0.63024948	   4325.54505259	   1743.82508063	      0.49113356	     80.80747177
      0.63034476	   4325.52081676	   1743.39489758	      0.49088644	     80.81407033
      0.63041316	   4325.50341879	   1743.08596885	      0.49070915	     80.81879931
      0.63048157	   4325.48602197	   1742.77698788	      0.49053196	     80.82352104
      0.63058175	   4325.46054776	   1742.32438800	      0.49027267	     80.83042302
      0.63066654	   4325.43899072	   1741.94125178	      0.49005341	     80.83625231
      0.63075132	   4325.41743713	   1741.55803720	      0.48983432	     80.84207055
      0.63083611	   4325.39588544	   1741.17474459	      0.48961540	     80.84787779
      0.63091219	   4325.37655078	   1740.83075719	      0.48941911	     80.85307917
      0.63098827	   4325.35721758	   1740.48670779	      0.48922295	     80.85827173
      0.63106434	   4325.33788714	   1740.14259697	      0.48902693	     80.86345550
      0.63116121	   4325.31327776	   1739.70437721	      0.48877755	     80.87004292
      0.63123835	   4325.29368169	   1739.35530134	      0.48857909	     80.87527911
      0.63131550	   4325.27408724	   1739.00616346	      0.48838078	     80.88050634
      0.63139264	   4325.25449559	   1738.65696413	      0.48818260	     80.88572462
      0.63148907	   4325.23000970	   1738.22039742	      0.48793509	     80.89223466
      0.63156485	   4325.21076944	   1737.87723291	      0.48774072	     80.89734114
      0.63164063	   4325.19153072	   1737.53401021	      0.48754648	     80.90243908
      0.63171641	   4325.17229467	   1737.19072985	      0.48735238	     80.90752847
      0.63181713	   4325.14673132	   1736.73439394	      0.48709460	     80.91427951
      0.63189220	   4325.12768172	   1736.39421359	      0.48690263	     80.91930142
      0.63196727	   4325.10863365	   1736.05397774	      0.48671079	     80.92431503
      0.63205893	   4325.08537887	   1735.63846382	      0.48647673	     80.93042558
      0.63214077	   4325.06461906	   1735.26742333	      0.48626792	     80.93587069
      0.63222260	   4325.04386268	   1734.89631857	      0.48605926	     80.94130599
      0.63230444	   4325.02310802	   1734.52514976	      0.48585076	     80.94673155
      0.63238627	   4325.00235691	   1734.15391762	      0.48564242	     80.95214736
      0.63246811	   4324.98160739	   1733.78262236	      0.48543423	     80.95755347
      0.63254994	   4324.96086155	   1733.41126473	      0.48522619	     80.96294988
      0.63263178	   4324.94011717	   1733.03984489	      0.48501830	     80.96833665
      0.63271361	   4324.91937660	   1732.66836365	      0.48481057	     80.97371378
      0.63279545	   4324.89863736	   1732.29682110	      0.48460300	     80.97908132
      0.63286846	   4324.88013666	   1731.96527179	      0.48441792	     80.98386225
      0.63294148	   4324.86163726	   1731.63367441	      0.48423297	     80.98863558
      0.63303066	   4324.83904379	   1731.22856681	      0.48400721	     80.99445587
      0.63311985	   4324.81645273	   1730.82338866	      0.48378164	     81.00026487
      0.63319434	   4324.79758858	   1730.48494320	      0.48359339	     81.00510773
      0.63326882	   4324.77872588	   1730.14644925	      0.48340527	     81.00994276
      0.63334331	   4324.75986575	   1729.80790733	      0.48321727	     81.01476998
      0.63344582	   4324.73391179	   1729.34189803	      0.48295873	     81.02140090
      0.63352116	   4324.71484252	   1728.99939004	      0.48276890	     81.02626430
      0.63359649	   4324.69577482	   1728.65683403	      0.48257919	     81.03111978
      0.63368786	   4324.67265128	   1728.24128627	      0.48234927	     81.03699834
      0.63376882	   4324.65216513	   1727.87303950	      0.48214572	     81.04219723
      0.63384978	   4324.63168234	   1727.50473882	      0.48194230	     81.04738699
      0.63393074	   4324.61120129	   1727.13638445	      0.48173904	     81.05256762
      0.63401170	   4324.59072361	   1726.76797705	      0.48153593	     81.05773910
      0.63409266	   4324.57024765	   1726.39951683	      0.48133296	     81.06290144
      0.63417361	   4324.54977508	   1726.03100445	      0.48113014	     81.06805463
      0.63425457	   4324.52930421	   1725.66244012	      0.48092747	     81.07319867
      0.63433553	   4324.50883676	   1725.29382450	      0.48072495	     81.07833354
      0.63441649	   4324.48837099	   1724.92515778	      0.48052257	     81.08345925
      0.63449745	   4324.46790865	   1724.55644065	      0.48032034	     81.08857579
      0.63457841	   4324.44744796	   1724.18767328	      0.48011826	     81.09368317
      0.63465936	   4324.42699074	   1723.81885636	      0.47991632	     81.09878135
      0.63474032	   4324.40653515	   1723.44999005	      0.47971453	     81.10387036
      0.63482128	   4324.38608304	   1723.08107506	      0.47951289	     81.10895018
      0.63490224	   4324.36563253	   1722.71211152	      0.47931139	     81.11402081
      0.63498320	   4324.34518555	   1722.34310016	      0.47911004	     81.11908223
      0.63506416	   4324.32474012	   1721.97404110	      0.47890883	     81.12413446
      0.63514511	   4324.30429826	   1721.60493507	      0.47870778	     81.12917748
      0.63522607	   4324.28385792	   1721.23578218	      0.47850686	     81.13421129
      0.63530703	   4324.26342118	   1720.86658317	      0.47830609	     81.13923587
      0.63538799	   4324.24298591	   1720.49733815	      0.47810547	     81.14425123
      0.63546895	   4324.22255430	   1720.12804785	      0.47790499	     81.14925736
      0.63554991	   4324.20212411	   1719.75871237	      0.47770466	     81.15425427
      0.63563086	   4324.18169762	   1719.38933246	      0.47750447	     81.15924192
      0.63571182	   4324.16127250	   1719.01990819	      0.47730443	     81.16422034
      0.63579278	   4324.14085115	   1718.65044034	      0.47710453	     81.16918949
      0.63587374	   4324.12043109	   1718.28092896	      0.47690478	     81.17414940
      0.63595470	   4324.10001487	   1717.91137484	      0.47670517	     81.17910003
      0.63603566	   4324.07959988	   1717.54177800	      0.47650570	     81.18404140
      0.63611661	   4324.05918880	   1717.17213926	      0.47630638	     81.18897348
      0.63618903	   4324.04093329	   1716.84148336	      0.47612822	     81.19337708
      0.63626144	   4324.02268060	   1716.51079451	      0.47595017	     81.19777325
      0.63635048	   4324.00023906	   1716.10412963	      0.47573140	     81.20316865
      0.63643952	   4323.97780129	   1715.69741585	      0.47551281	     81.20855278
      0.63651323	   4323.95922730	   1715.36067399	      0.47533197	     81.21300162
      0.63658695	   4323.94065613	   1715.02389933	      0.47515125	     81.21744272
      0.63667646	   4323.91810495	   1714.61486520	      0.47493194	     81.22282575
      0.63676598	   4323.89555767	   1714.20578366	      0.47471281	     81.22819735
      0.63683672	   4323.87774231	   1713.88249762	      0.47453977	     81.23243387
      0.63690746	   4323.85992959	   1713.55918261	      0.47436684	     81.23666324
      0.63700086	   4323.83641319	   1713.13225195	      0.47413868	     81.24223651
      0.63709425	   4323.81290093	   1712.70527183	      0.47391072	     81.24779731
      0.63716236	   4323.79575717	   1712.39388947	      0.47374460	     81.25184434
      0.63723046	   4323.77861588	   1712.08248142	      0.47357859	     81.25588472
      0.63732890	   4323.75384284	   1711.63233079	      0.47333881	     81.26171288
      0.63741231	   4323.73285495	   1711.25085725	      0.47313581	     81.26664044
      0.63749572	   4323.71186907	   1710.86934624	      0.47293295	     81.27155800
      0.63757914	   4323.69088676	   1710.48779841	      0.47273024	     81.27646554
      0.63766255	   4323.66990606	   1710.10621392	      0.47252768	     81.28136306
      0.63773480	   4323.65173552	   1709.77565152	      0.47235234	     81.28559723
      0.63780705	   4323.63356626	   1709.44506222	      0.47217712	     81.28982386
      0.63789645	   4323.61108724	   1709.03595960	      0.47196045	     81.29504338
      0.63798586	   4323.58861062	   1708.62681682	      0.47174395	     81.30025132
      0.63805848	   4323.57035478	   1708.29441926	      0.47156821	     81.30447346
      0.63813111	   4323.55210028	   1707.96199581	      0.47139258	     81.30868795
      0.63822153	   4323.52937784	   1707.54811123	      0.47117409	     81.31392404
      0.63831194	   4323.50665779	   1707.13418753	      0.47095577	     81.31914822
      0.63838199	   4323.48905839	   1706.81347163	      0.47078674	     81.32318747
      0.63845204	   4323.47146020	   1706.49273278	      0.47061782	     81.32721956
      0.63854609	   4323.44783686	   1706.06208320	      0.47039120	     81.33262162
      0.63864014	   4323.42421621	   1705.63139342	      0.47016477	     81.33801073
      0.63870770	   4323.40725201	   1705.32199573	      0.47000223	     81.34187381
      0.63877525	   4323.39028892	   1705.01257780	      0.46983980	     81.34573019
      0.63887417	   4323.36545601	   1704.55950808	      0.46960214	     81.35136436
      0.63895787	   4323.34444322	   1704.17605638	      0.46940117	     81.35612112
      0.63904158	   4323.32343381	   1703.79257512	      0.46920036	     81.36086750
      0.63912529	   4323.30242624	   1703.40906447	      0.46899970	     81.36560352
      0.63920047	   4323.28356212	   1703.06460098	      0.46881960	     81.36984816
      0.63927565	   4323.26469941	   1702.72011443	      0.46863962	     81.37408441
      0.63935082	   4323.24583940	   1702.37560531	      0.46845977	     81.37831223
      0.63944630	   4323.22189002	   1701.93805122	      0.46823152	     81.38366936
      0.63952253	   4323.20277177	   1701.58867823	      0.46804943	     81.38793675
      0.63959876	   4323.18365508	   1701.23928288	      0.46786746	     81.39219544
      0.63967499	   4323.16454114	   1700.88986565	      0.46768560	     81.39644540
      0.63977002	   4323.14071498	   1700.45422880	      0.46745907	     81.40173144
      0.63984492	   4323.12193863	   1700.11084176	      0.46728065	     81.40588823
      0.63991983	   4323.10316376	   1699.76743441	      0.46710235	     81.41003655
      0.63999473	   4323.08439149	   1699.42400721	      0.46692416	     81.41417637
      0.64009393	   4323.05953413	   1698.96917552	      0.46668837	     81.41964565
      0.64016814	   4323.04093928	   1698.62885406	      0.46651209	     81.42372790
      0.64024236	   4323.02234591	   1698.28851391	      0.46633592	     81.42780175
      0.64033274	   4322.99970656	   1697.87402665	      0.46612155	     81.43275148
      0.64041353	   4322.97947005	   1697.50347194	      0.46593004	     81.43716571
      0.64049433	   4322.95923689	   1697.13289643	      0.46573868	     81.44156992
      0.64057512	   4322.93900538	   1696.76230023	      0.46554745	     81.44596408
      0.64065592	   4322.91877731	   1696.39168397	      0.46535636	     81.45034815
      0.64073671	   4322.89855077	   1696.02104775	      0.46516540	     81.45472214
      0.64081751	   4322.87832779	   1695.65039221	      0.46497458	     81.45908599
      0.64089830	   4322.85810622	   1695.27971741	      0.46478389	     81.46343971
      0.64097910	   4322.83788835	   1694.90902405	      0.46459333	     81.46778323
      0.64105989	   4322.81767173	   1694.53831212	      0.46440292	     81.47211657
      0.64113235	   4322.79954518	   1694.20585129	      0.46423227	     81.47599389
      0.64120481	   4322.78141988	   1693.87337611	      0.46406173	     81.47986297
      0.64129249	   4322.75948933	   1693.47102204	      0.46385550	     81.48453397
      0.64138016	   4322.73756104	   1693.06864787	      0.46364943	     81.48919284
      0.64145402	   4322.71909397	   1692.72971301	      0.46347597	     81.49310755
      0.64152787	   4322.70062827	   1692.39076446	      0.46330263	     81.49701361
      0.64160172	   4322.68216510	   1692.05180264	      0.46312941	     81.50091098
      0.64170184	   4322.65713922	   1691.59228418	      0.46289476	     81.50618037
      0.64177649	   4322.63848107	   1691.24961598	      0.46271992	     81.51009919
      0.64185114	   4322.61982443	   1690.90693501	      0.46254519	     81.51400907
      0.64194088	   4322.59740225	   1690.49501014	      0.46233532	     81.51869694
      0.64202083	   4322.57742688	   1690.12798595	      0.46214847	     81.52286270
      0.64210078	   4322.55745478	   1689.76094837	      0.46196175	     81.52701811
      0.64218073	   4322.53748432	   1689.39389751	      0.46177516	     81.53116314
      0.64226068	   4322.51751714	   1689.02683396	      0.46158869	     81.53529775
      0.64234063	   4322.49755159	   1688.65975781	      0.46140236	     81.53942194
      0.64242058	   4322.47758933	   1688.29266963	      0.46121616	     81.54353564
      0.64250053	   4322.45762868	   1687.92556953	      0.46103009	     81.54763886
      0.64258048	   4322.43767134	   1687.55845808	      0.46084415	     81.55173153
      0.64266043	   4322.41771559	   1687.19133538	      0.46065834	     81.55581366
      0.64274038	   4322.39776317	   1686.82420200	      0.46047265	     81.55988519
      0.64282033	   4322.37781232	   1686.45705804	      0.46028710	     81.56394610
      0.64290028	   4322.35786482	   1686.08990408	      0.46010168	     81.56799636
      0.64298023	   4322.33791887	   1685.72274019	      0.45991638	     81.57203594
      0.64306018	   4322.31797628	   1685.35556697	      0.45973121	     81.57606480
      0.64314013	   4322.29803522	   1684.98838449	      0.45954617	     81.58008293
      0.64322008	   4322.27809756	   1684.62119335	      0.45936126	     81.58409028
      0.64330003	   4322.25816139	   1684.25399360	      0.45917648	     81.58808683
      0.64337998	   4322.23822864	   1683.88678586	      0.45899183	     81.59207254
      0.64345993	   4322.21829736	   1683.51957016	      0.45880730	     81.59604740
      0.64353989	   4322.19836954	   1683.15234713	      0.45862290	     81.60001136
      0.64361984	   4322.17844314	   1682.78511680	      0.45843863	     81.60396440
      0.64369979	   4322.15852023	   1682.41787980	      0.45825449	     81.60790647
      0.64377974	   4322.13859871	   1682.05063614	      0.45807047	     81.61183758
      0.64385969	   4322.11868074	   1681.68338648	      0.45788659	     81.61575766
      0.64393964	   4322.09876409	   1681.31613080	      0.45770283	     81.61966672
      0.64401959	   4322.07885104	   1680.94886977	      0.45751919	     81.62356469
      0.64409954	   4322.05893927	   1680.58160337	      0.45733569	     81.62745157
      0.64417949	   4322.03903114	   1680.21433228	      0.45715231	     81.63132732
      0.64425944	   4322.01912424	   1679.84705645	      0.45696906	     81.63519193
      0.64433939	   4321.99922104	   1679.47977658	      0.45678593	     81.63904534
      0.64441934	   4321.97931900	   1679.11249261	      0.45660293	     81.64288756
      0.64449929	   4321.95942073	   1678.74520525	      0.45642006	     81.64671853
      0.64457097	   4321.94158246	   1678.41592093	      0.45625622	     81.65014352
      0.64464264	   4321.92374692	   1678.08663432	      0.45609248	     81.65355943
      0.64473040	   4321.90191148	   1677.68345761	      0.45589213	     81.65772945
      0.64481816	   4321.88007967	   1677.28027841	      0.45569194	     81.66188581
      0.64489114	   4321.86192698	   1676.94501500	      0.45552559	     81.66533160
      0.64496412	   4321.84377704	   1676.60975026	      0.45535934	     81.66876790
      0.64505231	   4321.82184616	   1676.20460320	      0.45515858	     81.67290777
      0.64514049	   4321.79991904	   1675.79945494	      0.45495797	     81.67703374
      0.64521061	   4321.78248729	   1675.47734419	      0.45479859	     81.68030413
      0.64528072	   4321.76505811	   1675.15523319	      0.45463931	     81.68356570
      0.64537259	   4321.74222334	   1674.73317682	      0.45443074	     81.68782591
      0.64546445	   4321.71939253	   1674.31112080	      0.45422234	     81.69207093
      0.64553207	   4321.70259080	   1674.00049819	      0.45406907	     81.69518546
      0.64559968	   4321.68579147	   1673.68987625	      0.45391589	     81.69829173
      0.64569625	   4321.66180029	   1673.24622864	      0.45369726	     81.70271397
      0.64577856	   4321.64135402	   1672.86807526	      0.45351105	     81.70647007
      0.64586087	   4321.62090967	   1672.48992366	      0.45332497	     81.71021390
      0.64594318	   4321.60046875	   1672.11177441	      0.45313902	     81.71394543
      0.64602550	   4321.58002937	   1671.73362755	      0.45295320	     81.71766468
      0.64609709	   4321.56225386	   1671.40470950	      0.45279168	     81.72088974
      0.64616869	   4321.54447956	   1671.07579375	      0.45263026	     81.72410550
      0.64625673	   4321.52262616	   1670.67133751	      0.45243190	     81.72804705
      0.64634477	   4321.50077503	   1670.26688557	      0.45223369	     81.73197450
      0.64641674	   4321.48291758	   1669.93630175	      0.45207179	     81.73517419
      0.64648870	   4321.46506141	   1669.60572126	      0.45190999	     81.73836447
      0.64657771	   4321.44297864	   1669.19683592	      0.45171000	     81.74229741
      0.64666672	   4321.42089814	   1668.78795646	      0.45151016	     81.74621594
      0.64673620	   4321.40366436	   1668.46877623	      0.45135427	     81.74926483
      0.64680568	   4321.38643176	   1668.14960002	      0.45119847	     81.75230494
      0.64689814	   4321.36350588	   1667.72492034	      0.45099131	     81.75633638
      0.64699059	   4321.34058255	   1667.30024866	      0.45078431	     81.76035227
      0.64705768	   4321.32395002	   1666.99206990	      0.45063420	     81.76325687
      0.64712478	   4321.30731856	   1666.68389574	      0.45048417	     81.76615329
      0.64722179	   4321.28327334	   1666.23829275	      0.45026738	     81.77032697
      0.64730435	   4321.26281306	   1665.85908920	      0.45008304	     81.77386537
      0.64738691	   4321.24235605	   1665.47989383	      0.44989883	     81.77739142
      0.64746947	   4321.22190079	   1665.10070675	      0.44971474	     81.78090514
      0.64755203	   4321.20144927	   1664.72152859	      0.44953079	     81.78440655
      0.64762187	   4321.18415083	   1664.40079835	      0.44937529	     81.78735870
      0.64769170	   4321.16685499	   1664.08007490	      0.44921988	     81.79030207
      0.64778189	   4321.14452180	   1663.66591004	      0.44901933	     81.79409011
      0.64787207	   4321.12219241	   1663.25175719	      0.44881893	     81.79786355
      0.64794190	   4321.10490480	   1662.93110043	      0.44866387	     81.80077522
      0.64801173	   4321.08761972	   1662.61045136	      0.44850891	     81.80367817
      0.64810387	   4321.06481284	   1662.18733712	      0.44830456	     81.80749561
      0.64819601	   4321.04200997	   1661.76423699	      0.44810037	     81.81129796
      0.64826235	   4321.02559377	   1661.45962761	      0.44795346	     81.81402623
      0.64832869	   4321.00917991	   1661.15502598	      0.44780664	     81.81674673
      0.64842684	   4320.98489876	   1660.70439055	      0.44758956	     81.82075742
      0.64850928	   4320.96450725	   1660.32589607	      0.44740738	     81.82411313
      0.64859172	   4320.94411769	   1659.94741428	      0.44722532	     81.82745696
      0.64867416	   4320.92373159	   1659.56894572	      0.44704338	     81.83078896
      0.64875659	   4320.90334698	   1659.19049042	      0.44686158	     81.83410920
      0.64882654	   4320.88605493	   1658.86940453	      0.44670743	     81.83691701
      0.64889648	   4320.86876403	   1658.54832861	      0.44655337	     81.83971642
      0.64898608	   4320.84661793	   1658.13705109	      0.44635615	     81.84329017
      0.64907568	   4320.82447424	   1657.72579075	      0.44615909	     81.84685026
      0.64914600	   4320.80709664	   1657.40300514	      0.44600452	     81.84963502
      0.64921633	   4320.78972027	   1657.08023052	      0.44585004	     81.85241146
      0.64930722	   4320.76726573	   1656.66308182	      0.44565053	     81.85598751
      0.64939811	   4320.74481361	   1656.24595227	      0.44545117	     81.85954979
      0.64946545	   4320.72818114	   1655.93690226	      0.44530355	     81.86218032
      0.64953280	   4320.71154976	   1655.62786313	      0.44515602	     81.86480338
      0.64962836	   4320.68795238	   1655.18934023	      0.44494682	     81.86851285
      0.64971056	   4320.66765801	   1654.81217329	      0.44476701	     81.87169155
      0.64979275	   4320.64736692	   1654.43502371	      0.44458733	     81.87485929
      0.64987495	   4320.62707754	   1654.05789159	      0.44440777	     81.87801618
      0.64995715	   4320.60679189	   1653.68077750	      0.44422834	     81.88116225
      0.65002680	   4320.58960336	   1653.36123527	      0.44407639	     81.88381976
      0.65009645	   4320.57241742	   1653.04170640	      0.44392453	     81.88646960
      0.65018624	   4320.55026380	   1652.62979380	      0.44372888	     81.88987454
      0.65027604	   4320.52811396	   1652.21790401	      0.44353339	     81.89326693
      0.65034573	   4320.51092521	   1651.89826012	      0.44338177	     81.89589114
      0.65041541	   4320.49373899	   1651.57863044	      0.44323025	     81.89850790
      0.65050710	   4320.47113013	   1651.15812806	      0.44303102	     81.90193943
      0.65059878	   4320.44852527	   1650.73765095	      0.44283196	     81.90535829
      0.65066502	   4320.43219459	   1650.43387616	      0.44268823	     81.90782057
      0.65073126	   4320.41586626	   1650.13011497	      0.44254458	     81.91027634
      0.65082882	   4320.39182071	   1649.68276260	      0.44233316	     81.91388143
      0.65091095	   4320.37158109	   1649.30617991	      0.44215531	     81.91690564
      0.65099309	   4320.35134341	   1648.92961877	      0.44197759	     81.91992013
      0.65107522	   4320.33110918	   1648.55307971	      0.44179999	     81.92292495
      0.65115735	   4320.31087645	   1648.17656275	      0.44162251	     81.92592024
      0.65122714	   4320.29368547	   1647.85661109	      0.44147178	     81.92845822
      0.65129694	   4320.27649563	   1647.53667579	      0.44132114	     81.93098943
      0.65138612	   4320.25453385	   1647.12788982	      0.44112878	     81.93421402
      0.65147531	   4320.23257447	   1646.71913132	      0.44093657	     81.93742775
      0.65154549	   4320.21529806	   1646.39750755	      0.44078543	     81.93994901
      0.65161566	   4320.19802289	   1646.07590116	      0.44063437	     81.94246369
      0.65170612	   4320.17575997	   1645.66140412	      0.44043980	     81.94569527
      0.65179657	   4320.15349946	   1645.24693671	      0.44024539	     81.95021267
      0.65186380	   4320.13695634	   1644.93888645	      0.44010097	     81.96762083
      0.65193104	   4320.12041433	   1644.63085291	      0.43995664	     82.00339290
      0.65202607	   4320.09703529	   1644.19547093	      0.43975276	     82.08488085
      0.65210796	   4320.07689381	   1643.82036424	      0.43957723	     82.18373625
      0.65218984	   4320.05675567	   1643.44528347	      0.43940182	     82.30870288
      0.65227172	   4320.03661936	   1643.07022867	      0.43922652	     82.45939440
      0.65235361	   4320.01648692	   1642.69520045	      0.43905135	     82.63542177
      0.65242316	   4319.99938744	   1642.37666961	      0.43890265	     82.80454911
      0.65249271	   4319.98229074	   1642.05815834	      0.43875404	     82.99143369
      0.65258203	   4319.96033954	   1641.64918856	      0.43856334	     83.25706551
      0.65267134	   4319.93839259	   1641.24025170	      0.43837278	     83.55107002
      0.65274094	   4319.92129080	   1640.92158575	      0.43822437	     83.79953460
      0.65281054	   4319.90419195	   1640.60294030	      0.43807605	     84.06467991
      0.65290168	   4319.88180500	   1640.18572276	      0.43788197	     84.43669406
      0.65299282	   4319.85942293	   1639.76854113	      0.43768803	     84.83635933
      0.65305905	   4319.84316001	   1639.46540455	      0.43754719	     85.14383178
      0.65312529	   4319.82690005	   1639.16228742	      0.43740643	     85.46541847
      0.65322209	   4319.80313723	   1638.71926526	      0.43720083	     85.96044229
      0.65330389	   4319.78306209	   1638.34494358	      0.43702722	     86.40143846
      0.65338570	   4319.76299014	   1637.97065241	      0.43685373	     86.86282594
      0.65346750	   4319.74292301	   1637.59639235	      0.43668036	     87.34422923
      0.65354930	   4319.72285886	   1637.22216350	      0.43650711	     87.84527588
      0.65361902	   4319.70576144	   1636.90321283	      0.43635953	     88.28757543
      0.65368875	   4319.68866642	   1636.58428539	      0.43621204	     88.74365105
      0.65377743	   4319.66692902	   1636.17868680	      0.43602458	     89.34326675
      0.65386611	   4319.64519630	   1635.77312679	      0.43583725	     89.96434546
      0.65393621	   4319.62802134	   1635.45255968	      0.43568927	     90.47019871
      0.65400631	   4319.61084924	   1635.13201725	      0.43554137	     90.98895942
      0.65409623	   4319.58882941	   1634.72091292	      0.43535180	     91.67288798
      0.65418614	   4319.56681498	   1634.30985030	      0.43516237	     92.37723363
      0.65425335	   4319.55036393	   1634.00260386	      0.43502086	     92.91680559
      0.65432057	   4319.53391584	   1633.69538129	      0.43487944	     93.46734758
      0.65441492	   4319.51083179	   1633.26412705	      0.43468102	     94.25838511
      0.65449646	   4319.49089015	   1632.89151394	      0.43450970	     94.95866361
      0.65457799	   4319.47095492	   1632.51893765	      0.43433849	     95.67411872
      0.65465953	   4319.45102468	   1632.14639843	      0.43416740	     96.40443506
      0.65474106	   4319.43110155	   1631.77389710	      0.43399643	     97.14930173
      0.65481066	   4319.41409918	   1631.45596338	      0.43385058	     97.79639349
      0.65488025	   4319.39710208	   1631.13805794	      0.43370481	     98.45367585
      0.65496889	   4319.37546185	   1630.73323412	      0.43351929	     99.30521147
      0.65505752	   4319.35383002	   1630.32845733	      0.43333391	    100.17259810
      0.65512722	   4319.33682554	   1630.01021336	      0.43318825	    100.86551723
      0.65519691	   4319.31982670	   1629.69199929	      0.43304266	    101.56783060
      0.65528722	   4319.29780704	   1629.27970992	      0.43285414	    102.49155984
      0.65537753	   4319.27579679	   1628.86747205	      0.43266576	    103.43039686
      0.65544402	   4319.25959629	   1628.56399116	      0.43252716	    104.13106766
      0.65551051	   4319.24340130	   1628.26053896	      0.43238863	    104.83958651
      0.65560602	   4319.22014624	   1627.82469483	      0.43218978	    105.87079170
      0.65568744	   4319.20033008	   1627.45318836	      0.43202038	    106.76213685
      0.65576886	   4319.18052094	   1627.08172649	      0.43185109	    107.66449287
      0.65585028	   4319.16072048	   1626.71031004	      0.43168192	    108.57761599
      0.65593170	   4319.14092686	   1626.33893937	      0.43151287	    109.50126788
      0.65600146	   4319.12397642	   1626.02081036	      0.43136812	    110.30078984
      0.65607121	   4319.10703125	   1625.70271583	      0.43122346	    111.10772469
      0.65615927	   4319.08564995	   1625.30122376	      0.43104097	    112.13671378
      0.65624733	   4319.06427782	   1624.89978817	      0.43085861	    113.17701327
      0.65631741	   4319.04727479	   1624.58030987	      0.43071356	    114.01293474
      0.65638750	   4319.03027750	   1624.26086827	      0.43056859	    114.85571689
      0.65647680	   4319.00863111	   1623.85392100	      0.43038401	    115.93924102
      0.65656610	   4318.98699464	   1623.44703497	      0.43019957	    117.03342758
      0.65663334	   4318.97071122	   1623.14070661	      0.43006078	    117.86418940
      0.65670057	   4318.95443335	   1622.83441386	      0.42992206	    118.70074452
      0.65679420	   4318.93177823	   1622.40797964	      0.42972904	    119.87505167
      0.65688783	   4318.90913469	   1621.98161638	      0.42953617	    121.06011583
      0.65695216	   4318.89358227	   1621.68866363	      0.42940372	    121.88058370
      0.65701650	   4318.87803515	   1621.39574523	      0.42927133	    122.70592226
      0.65711644	   4318.85389835	   1620.94083006	      0.42906585	    123.99737109
      0.65719856	   4318.83407549	   1620.56708600	      0.42889712	    125.06700400
      0.65728068	   4318.81426324	   1620.19340040	      0.42872851	    126.14407752
      0.65736280	   4318.79446022	   1619.81977380	      0.42856001	    127.22843676
      0.65743549	   4318.77694031	   1619.48909589	      0.42841096	    128.19425174
      0.65750818	   4318.75942770	   1619.15846535	      0.42826199	    129.16555665
      0.65758087	   4318.74192365	   1618.82788291	      0.42811311	    130.14225323
      0.65767614	   4318.71899357	   1618.39467357	      0.42791812	    131.43038080
      0.65775012	   4318.70119918	   1618.05835323	      0.42776682	    132.43672955
      0.65782409	   4318.68341276	   1617.72208447	      0.42761561	    133.44834445
      0.65789807	   4318.66563546	   1617.38586803	      0.42746449	    134.46513459
      0.65799239	   4318.64298149	   1616.95726794	      0.42727195	    135.76891030
      0.65806499	   4318.62555394	   1616.62741125	      0.42712384	    136.77801656
      0.65813760	   4318.60813429	   1616.29760669	      0.42697582	    137.79183974
      0.65822504	   4318.58716753	   1615.90048818	      0.42679768	    139.01895702
      0.65831247	   4318.56621248	   1615.50344713	      0.42661966	    140.25267921
      0.65837871	   4318.55034874	   1615.20274740	      0.42648490	    141.19152495
      0.65844494	   4318.53449162	   1614.90209312	      0.42635022	    142.13403850
      0.65853933	   4318.51190603	   1614.47369719	      0.42615840	    143.48349570
      0.65862098	   4318.49238038	   1614.10319614	      0.42599258	    144.65664246
      0.65870263	   4318.47286671	   1613.73276693	      0.42582688	    145.83509574
      0.65878429	   4318.45336349	   1613.36241017	      0.42567588	    147.01877154
      0.65885670	   4318.43607635	   1613.03399906	      0.42566026	    148.07288859
      0.65892912	   4318.41879724	   1612.70564619	      0.42591362	    149.13099523
      0.65900154	   4318.40152707	   1612.37735234	      0.42660933	    150.19303841
      0.65910165	   4318.37766450	   1611.92360805	      0.42864129	    151.66762344
      0.65916543	   4318.36246994	   1611.63459563	      0.43077647	    152.61086810
      0.65922921	   4318.34727942	   1611.34563049	      0.43369057	    153.55704068
      0.65924509	   4318.34349834	   1611.27369817	      0.43454670	    153.79304798
      0.65925857	   4318.34028866	   1611.21263522	      0.43531584	    153.99354141
      0.65927205	   4318.33708648	   1611.15157574	      0.43612436	    154.19416322
      0.65928553	   4318.33391986	   1611.09052491	      0.43697261	    154.39491173
      0.65929901	   4318.33082309	   1611.02948957	      0.43786089	    154.59578477
      0.65931578	   4318.32711501	   1610.95358659	      0.43902217	    154.84586418
      0.65933255	   4318.32361578	   1610.87773102	      0.44024588	    155.09612844
      0.65934932	   4318.32036987	   1610.80193529	      0.44153200	    155.34657306
      0.65936609	   4318.31741563	   1610.72621164	      0.44288024	    155.59719350
      0.65938286	   4318.31478691	   1610.65057226	      0.44429012	    155.84798510
      0.65939963	   4318.31251409	   1610.57502940	      0.44576088	    156.09894306
      0.65941975	   4318.31029547	   1610.48452273	      0.44760475	    156.40030557
      0.65943988	   4318.30867331	   1610.39419467	      0.44953273	    156.70189170
      0.65946000	   4318.30768831	   1610.30406746	      0.45154216	    157.00369232
      0.65948013	   4318.30737841	   1610.21416382	      0.45362994	    157.30569797
      0.65950025	   4318.30777926	   1610.12450701	      0.45579256	    157.60789883
      0.65952037	   4318.30892457	   1610.03512080	      0.45802607	    157.91028481
      0.65954050	   4318.31084634	   1609.94602950	      0.46032625	    158.21284545
      0.65956062	   4318.31357507	   1609.85725793	      0.46268856	    158.51556999
      0.65958075	   4318.31713993	   1609.76883143	      0.46510831	    158.81844736
      0.65960087	   4318.32156888	   1609.68077586	      0.46758070	    159.12146616
      0.65962099	   4318.32688875	   1609.59311756	      0.47010092	    159.42461470
      0.65964112	   4318.33312540	   1609.50588337	      0.47266425	    159.72788098
      0.65966124	   4318.34030370	   1609.41910061	      0.47526611	    160.03125268
      0.65968137	   4318.34844769	   1609.33279706	      0.47790223	    160.33471721
      0.65970149	   4318.35758054	   1609.24700096	      0.48056862	    160.63826167
      0.65972162	   4318.36772468	   1609.16174102	      0.48326170	    160.94187285
      0.65974174	   4318.37890178	   1609.07704634	      0.48597833	    161.24553729
      0.65976186	   4318.39113284	   1608.99294648	      0.48871581	    161.54924119
      0.65978199	   4318.40443818	   1608.90947141	      0.49147192	    161.85297051
      0.65980211	   4318.41883747	   1608.82665148	      0.49424492	    162.15671090
      0.65982632	   4318.43763292	   1608.72794824	      0.49760083	    162.52203973
      0.65985052	   4318.45807058	   1608.63029159	      0.50097790	    162.88733745
      0.65987473	   4318.48018134	   1608.53373655	      0.50437550	    163.25257750
      0.65989893	   4318.50399494	   1608.43833893	      0.50779375	    163.61773275
      0.65992314	   4318.52954000	   1608.34415523	      0.51123332	    163.98277553
      0.65994734	   4318.55684410	   1608.25124266	      0.51469539	    164.34767758
      0.65997155	   4318.58593377	   1608.15965910	      0.51818155	    164.71241009
      0.65999575	   4318.61683452	   1608.06946311	      0.52169365	    165.07694370
      0.66001996	   4318.64957092	   1607.98071384	      0.52523376	    165.44124850
      0.66004416	   4318.68416654	   1607.89347107	      0.52880408	    165.80529405
      0.66006837	   4318.72064405	   1607.80779514	      0.53240688	    166.16904935
      0.66009257	   4318.75902518	   1607.72374698	      0.53604445	    166.53248285
      0.66011678	   4318.79933080	   1607.64138801	      0.53971907	    166.89556251
      0.66014098	   4318.84158086	   1607.56078020	      0.54343293	    167.25825572
      0.66016519	   4318.88579449	   1607.48198601	      0.54718818	    167.62052935
      0.66018939	   4318.93198998	   1607.40506836	      0.55098682	    167.98234977
      0.66021360	   4318.98018476	   1607.33009061	      0.55483079	    168.34368279
      0.66023780	   4319.03039551	   1607.25711657	      0.55872186	    168.70449373
      0.66026201	   4319.08263807	   1607.18621044	      0.56266168	    169.06474738
      0.66028621	   4319.13692753	   1607.11743683	      0.56665178	    169.42440802
      0.66031042	   4319.19327825	   1607.05086071	      0.57069353	    169.78343940
      0.66033462	   4319.25170383	   1606.98654740	      0.57478820	    170.14180478
      0.66035883	   4319.31221715	   1606.92456256	      0.57893687	    170.49946664
      0.66038303	   4319.37483043	   1606.86497218	      0.58314055	    170.85638775
      0.66040724	   4319.43955518	   1606.80784253	      0.58740007	    171.21252955
      0.66043145	   4319.50640231	   1606.75324018	      0.59171615	    171.56785325
      0.66045565	   4319.57538206	   1606.70123198	      0.59608941	    171.92231957
      0.66047986	   4319.64650411	   1606.65188503	      0.60052033	    172.27588869
      0.66050406	   4319.71977756	   1606.60526669	      0.60500926	    172.62852031
      0.66053311	   4319.81057199	   1606.55301383	      0.61047379	    173.05044871
      0.66056216	   4319.90449157	   1606.50490606	      0.61602250	    173.47089630
      0.66059121	   4320.00154929	   1606.46106112	      0.62165544	    173.88979048
      0.66062026	   4320.10175725	   1606.42159723	      0.62737242	    174.30705754
      0.66064931	   4320.20512688	   1606.38663303	      0.63317307	    174.72262273
      0.66067836	   4320.31166901	   1606.35628758	      0.63905683	    175.13641016
      0.66070741	   4320.42139403	   1606.33068043	      0.64502295	    175.54834287
      0.66073647	   4320.53431208	   1606.30993157	      0.65107053	    175.95834275
      0.66076552	   4320.65043322	   1606.29416146	      0.65719845	    176.36633055
      0.66079457	   4320.76976764	   1606.28349113	      0.66340546	    176.77222585
      0.66082362	   4320.89232587	   1606.27804213	      0.66969014	    177.17594701
      0.66085267	   4321.01811910	   1606.27793669	      0.67605091	    177.57741118
      0.66088172	   4321.14715943	   1606.28329772	      0.68248602	    177.97653421
      0.66091077	   4321.27946024	   1606.29424894	      0.68899359	    178.37323063
      0.66093982	   4321.41503655	   1606.31091501	      0.69557159	    178.76741358
      0.66096887	   4321.55390546	   1606.33342163	      0.70221782	    179.15899475
      0.66099792	   4321.69608668	   1606.36189574	      0.70892996	    179.54788429
      0.66102397	   4321.82642884	   1606.39261173	      0.71500333	    179.89427126
      0.66105003	   4321.95947228	   1606.42832385	      0.72112584	    180.23835285
      0.66107608	   4322.09523897	   1606.46912700	      0.72729550	    180.58006069
      0.66110213	   4322.23375429	   1606.51511751	      0.73351024	    180.91932516
      0.66112818	   4322.37504756	   1606.56639334	      0.73976790	    181.25607523
      0.66115160	   4322.50442838	   1606.61706753	      0.74542654	    181.55651346
      0.66117501	   4322.63610864	   1606.67216514	      0.75111633	    181.85480851
      0.66119842	   4322.77012066	   1606.73176168	      0.75683550	    182.15090547
      0.66122184	   4322.90650136	   1606.79593444	      0.76258224	    182.44474816
      0.66124525	   4323.04529373	   1606.86476281	      0.76835467	    182.73627905
      0.66126606	   4323.17070594	   1606.92990703	      0.77350487	    182.99338732
      0.66128687	   4323.29809864	   1606.99885217	      0.77867240	    183.24858037
      0.66130768	   4323.42751502	   1607.07165922	      0.78385583	    183.50181449
      0.66132849	   4323.55900376	   1607.14839129	      0.78905366	    183.75304471
      0.66134929	   4323.69261978	   1607.22911385	      0.79426436	    184.00222466
      0.66136782	   4323.81340180	   1607.30438384	      0.79891237	    184.22227589
      0.66138634	   4323.93596770	   1607.38292010	      0.80356819	    184.44062956
      0.66140486	   4324.06037235	   1607.46477490	      0.80823065	    184.65724956
      0.66142339	   4324.18667708	   1607.55000292	      0.81289856	    184.87209842
      0.66144191	   4324.31495059	   1607.63866157	      0.81757067	    185.08513723
      0.66145844	   4324.43112931	   1607.72071399	      0.82174197	    185.27366366
      0.66147497	   4324.54899777	   1607.80559100	      0.82591470	    185.46068673
      0.66149150	   4324.66862387	   1607.89334029	      0.83008793	    185.64617512
      0.66150802	   4324.79008324	   1607.98401229	      0.83426069	    185.83009608
      0.66152455	   4324.91346025	   1608.07766053	      0.83843199	    186.01241524
      0.66153932	   4325.02541483	   1608.16391350	      0.84215760	    186.17395901
      0.66155409	   4325.13905111	   1608.25263210	      0.84588050	    186.33416758
      0.66156886	   4325.25445242	   1608.34386247	      0.84959994	    186.49301235
      0.66158363	   4325.37171145	   1608.43765391	      0.85331515	    186.65046311
      0.66159840	   4325.49093167	   1608.53405930	      0.85702532	    186.80648786
      0.66161162	   4325.59936985	   1608.62258767	      0.86034035	    186.94486588
      0.66162483	   4325.70956342	   1608.71329844	      0.86365009	    187.08204890
      0.66163805	   4325.82161527	   1608.80623882	      0.86695394	    187.21800935
      0.66165127	   4325.93564020	   1608.90145974	      0.87025128	    187.35271775
      0.66166448	   4326.05176670	   1608.99901643	      0.87354144	    187.48614255
      0.66167630	   4326.15751062	   1609.08828403	      0.87647706	    187.60434314
      0.66168812	   4326.26516590	   1609.17951418	      0.87940593	    187.72146400
      0.66169994	   4326.37486168	   1609.27275761	      0.88232755	    187.83747703
      0.66171176	   4326.48674278	   1609.36806969	      0.88524139	    187.95235186
      0.66172358	   4326.60097224	   1609.46551106	      0.88814692	    188.06605558
      0.66173413	   4326.70510621	   1609.55437370	      0.89073390	    188.16656677
      0.66174469	   4326.81140733	   1609.64503947	      0.89331342	    188.26608783
      0.66175524	   4326.92004220	   1609.73756577	      0.89588506	    188.36458849
      0.66176579	   4327.03119912	   1609.83201594	      0.89844838	    188.46203562
      0.66177635	   4327.14509200	   1609.92846024	      0.90100293	    188.55839282
      0.66178635	   4327.25575594	   1610.02175634	      0.90341498	    188.64865341
      0.66179635	   4327.36933289	   1610.11698758	      0.90581834	    188.73786141
      0.66180635	   4327.48609514	   1610.21423738	      0.90821258	    188.82597467
      0.66181635	   4327.60635657	   1610.31359983	      0.91059726	    188.91294607
      0.66182635	   4327.73048133	   1610.41518163	      0.91297191	    188.99872262
      0.66183635	   4327.85889465	   1610.51910465	      0.91533606	    189.08324427
      0.66184635	   4327.99209654	   1610.62550910	      0.91768918	    189.16644251
      0.66185635	   4328.13067923	   1610.73455747	      0.92003074	    189.24823855
      0.66186635	   4328.27534903	   1610.84643956	      0.92236019	    189.32854109
      0.66187635	   4328.42695373	   1610.96137864	      0.92467690	    189.40724348
      0.66188635	   4328.58399911	   1611.07919502	      0.92697990	    189.48439634
      0.66189635	   4328.74311319	   1611.19935100	      0.92926803	    189.56019783
      0.66190635	   4328.90191386	   1611.32144591	      0.93154038	    189.63480007
      0.66191635	   4329.05875943	   1611.44518353	      0.93379626	    189.70831952
      0.66192635	   4329.21247221	   1611.57033137	      0.93603513	    189.78085145
      0.66193635	   4329.36217289	   1611.69669645	      0.93825652	    189.85247843
      0.66194635	   4329.50718389	   1611.82411154	      0.94046007	    189.92327514
      0.66195635	   4329.64697500	   1611.95242777	      0.94264545	    189.99331082
      0.66196635	   4329.78113346	   1612.08151104	      0.94481243	    190.06265036
      0.66197635	   4329.90934736	   1612.21124036	      0.94696079	    190.13135462
      0.66198635	   4330.03139539	   1612.34150727	      0.94909039	    190.19948048
      0.66199635	   4330.14713872	   1612.47221542	      0.95120111	    190.26708071
      0.66200635	   4330.25651324	   1612.60328012	      0.95329288	    190.33420391
      0.66201635	   4330.35952130	   1612.73462781	      0.95536566	    190.40089427
      0.66202635	   4330.45622284	   1612.86619520	      0.95741946	    190.46719306
      0.66203635	   4330.54672643	   1612.99792836	      0.95945428	    190.53313667
      0.66204635	   4330.63118042	   1613.12978174	      0.96147018	    190.59875842
      0.66205635	   4330.70976458	   1613.26171709	      0.96346723	    190.66408843
      0.66206635	   4330.78268260	   1613.39370254	      0.96544551	    190.72915397
      0.66207635	   4330.85015539	   1613.52571165	      0.96740512	    190.79397969
      0.66208635	   4330.91241540	   1613.65772262	      0.96934617	    190.85858797
      0.66209635	   4330.96970175	   1613.78971755	      0.97126877	    190.92299913
      0.66210635	   4331.02225632	   1613.92168181	      0.97317307	    190.98723168
      0.66211635	   4331.07032053	   1614.05360350	      0.97505919	    191.05130249
      0.66212635	   4331.11413280	   1614.18547302	      0.97692728	    191.11522701
      0.66213635	   4331.15392658	   1614.31728263	      0.97877748	    191.17901941
      0.66214635	   4331.18992889	   1614.44902619	      0.98060994	    191.24269270
      0.66215635	   4331.22235915	   1614.58069882	      0.98242482	    191.30625888
      0.66216635	   4331.25142848	   1614.71229675	      0.98422226	    191.36972902
      0.66217635	   4331.27733915	   1614.84381706	      0.98600242	    191.43311335
      0.66218635	   4331.30028428	   1614.97525756	      0.98776546	    191.49642137
      0.66219635	   4331.32044773	   1615.10661667	      0.98951154	    191.55966189
      0.66220635	   4331.33800409	   1615.23789328	      0.99124080	    191.62284310
      0.66221635	   4331.35311878	   1615.36908670	      0.99295340	    191.68597265
      0.66222635	   4331.36594824	   1615.50019653	      0.99464951	    191.74905764
      0.66223635	   4331.37664017	   1615.63122267	      0.99632927	    191.81210473
      0.66224635	   4331.38533383	   1615.76216522	      0.99799284	    191.87512013
      0.66225847	   4331.39337822	   1615.92072608	      0.99998722	    191.95144629
      0.66227058	   4331.39889846	   1616.07916533	      1.00195833	    192.02774409
      0.66228270	   4331.40209666	   1616.23748389	      1.00390642	    192.10402248
      0.66229482	   4331.40315992	   1616.39568288	      1.00583177	    192.18028973
      0.66230694	   4331.40226126	   1616.55376352	      1.00773462	    192.25655355
      0.66231905	   4331.39956053	   1616.71172709	      1.00961526	    192.33282110
      0.66233117	   4331.39520526	   1616.86957492	      1.01147392	    192.40909905
      0.66234329	   4331.38933150	   1617.02730837	      1.01331086	    192.48539361
      0.66235794	   4331.38038327	   1617.21780876	      1.01550253	    192.57764070
      0.66237258	   4331.36960145	   1617.40814639	      1.01766328	    192.66993008
      0.66238723	   4331.35716890	   1617.59832357	      1.01979353	    192.76227056
      0.66240188	   4331.34325086	   1617.78834252	      1.02189370	    192.85467033
      0.66241652	   4331.32799653	   1617.97820539	      1.02396422	    192.94713696
      0.66243117	   4331.31154051	   1618.16791423	      1.02600550	    193.03967750
      0.66244582	   4331.29400420	   1618.35747097	      1.02801793	    193.13229851
      0.66246046	   4331.27549696	   1618.54687747	      1.03000192	    193.22500612
      0.66247850	   4331.25151311	   1618.77995583	      1.03240700	    193.33931684
      0.66249654	   4331.22636892	   1619.01281191	      1.03477025	    193.45377758
      0.66251458	   4331.20020806	   1619.24544847	      1.03709239	    193.56839757
      0.66253262	   4331.17315652	   1619.47786809	      1.03937411	    193.68318539
      0.66255066	   4331.14532470	   1619.71007309	      1.04161611	    193.79814903
      0.66256870	   4331.11680928	   1619.94206563	      1.04381905	    193.91329594
      0.66258674	   4331.08769484	   1620.17384767	      1.04598361	    194.02863309
      0.66260908	   4331.05092401	   1620.46055906	      1.04861162	    194.17172090
      0.66263141	   4331.01346848	   1620.74695349	      1.05118302	    194.31512201
      0.66265375	   4330.97543040	   1621.03303368	      1.05369900	    194.45884723
      0.66267609	   4330.93689611	   1621.31880203	      1.05616075	    194.60290663
      0.66269842	   4330.89793850	   1621.60426070	      1.05856943	    194.74730962
      0.66272076	   4330.85861901	   1621.88941161	      1.06092618	    194.89206503
      0.66274869	   4330.80902559	   1622.24551465	      1.06380158	    195.07356579
      0.66277662	   4330.75903055	   1622.60114219	      1.06659973	    195.25564555
      0.66280455	   4330.70870124	   1622.95629677	      1.06932275	    195.43831838
      0.66283248	   4330.65809203	   1623.31098066	      1.07197274	    195.62159699
      0.66286616	   4330.59674010	   1623.73815052	      1.07507468	    195.84347838
      0.66289985	   4330.53510499	   1624.16464163	      1.07807686	    196.06627902
      0.66294112	   4330.45926781	   1624.68627877	      1.08162431	    196.34054556
      0.66298239	   4330.38314016	   1625.20690539	      1.08503331	    196.61625016
      0.66301505	   4330.32273934	   1625.61807038	      1.08763609	    196.83540305
      0.66304770	   4330.26220445	   1626.02860711	      1.09015887	    197.05548590
      0.66308143	   4330.19954906	   1626.45201096	      1.09268373	    197.28380801
      0.66312724	   4330.11424811	   1627.02613567	      1.09598724	    197.59561289
      0.66317455	   4330.02597343	   1627.61764692	      1.09925238	    197.91955497
      0.66320606	   4329.96708231	   1628.01085254	      1.10134850	    198.13642815
      0.66323757	   4329.90811516	   1628.40348125	      1.10338459	    198.35421845
      0.66328251	   4329.82387640	   1628.96255670	      1.10618939	    198.66648409
      0.66331647	   4329.76013901	   1629.38419182	      1.10823418	    198.90365791
      0.66335043	   4329.69632738	   1629.80516152	      1.11021778	    199.14189654
      0.66338438	   4329.63244569	   1630.22546732	      1.11214264	    199.38119668
      0.66342722	   4329.55175653	   1630.75478463	      1.11449093	    199.68460960
      0.66345775	   4329.49419467	   1631.13134561	      1.11611214	    199.90185224
      0.66348828	   4329.43658401	   1631.50737356	      1.11769171	    200.11994445
      0.66352937	   4329.35898111	   1632.01257952	      1.11975442	    200.41478205
      0.66356535	   4329.29095179	   1632.45424842	      1.12150411	    200.67425573
      0.66360133	   4329.22286612	   1632.89518207	      1.12320319	    200.93489760
      0.66363731	   4329.15472694	   1633.33538206	      1.12485386	    201.19670368
      0.66366833	   4329.09595684	   1633.71421249	      1.12623941	    201.42329094
      0.66369934	   4329.03715190	   1634.09250023	      1.12759190	    201.65073752
      0.66373717	   4328.96537046	   1634.55325397	      1.12919890	    201.92936759
      0.66377501	   4328.89354489	   1635.01320367	      1.13076075	    202.20926789
      0.66380333	   4328.83976273	   1635.35691914	      1.13190139	    202.41958196
      0.66383164	   4328.78595994	   1635.70018616	      1.13301875	    202.63060290
      0.66387350	   4328.70639153	   1636.20680816	      1.13462955	    202.94383949
      0.66390632	   4328.64399238	   1636.60327106	      1.13585952	    203.19046098
      0.66393913	   4328.58157502	   1636.99913591	      1.13706194	    203.43802184
      0.66397194	   4328.51914170	   1637.39440390	      1.13823791	    203.68651898
      0.66400476	   4328.45669588	   1637.78907642	      1.13938846	    203.93594919
      0.66403757	   4328.39423987	   1638.18315467	      1.14051456	    204.18630936
      0.66407039	   4328.33177716	   1638.57664004	      1.14161717	    204.43759628
      0.66410320	   4328.26931007	   1638.96953373	      1.14269717	    204.68980682
      0.66413602	   4328.20684217	   1639.36183713	      1.14375542	    204.94293777
      0.66416883	   4328.14437573	   1639.75355143	      1.14479274	    205.19698597
      0.66420164	   4328.08191448	   1640.14467804	      1.14580989	    205.45194819
      0.66423446	   4328.01946052	   1640.53521811	      1.14680763	    205.70782086
      0.66426296	   4327.96522411	   1640.87395338	      1.14765902	    205.93080025
      0.66429146	   4327.91099748	   1641.21224799	      1.14849673	    206.15446229
      0.66432907	   4327.83945702	   1641.65800117	      1.14958197	    206.45065616
      0.66435924	   4327.78208956	   1642.01500485	      1.15043642	    206.68909808
      0.66438941	   4327.72474116	   1642.37151809	      1.15127706	    206.92829687
      0.66441958	   4327.66741364	   1642.72754178	      1.15210433	    207.16825005
      0.66445740	   4327.59557670	   1643.17319339	      1.15312319	    207.47013758
      0.66448445	   4327.54422714	   1643.49143271	      1.15383976	    207.68675543
      0.66451150	   4327.49290078	   1643.80928112	      1.15454658	    207.90397331
      0.66454699	   4327.42559990	   1644.22569520	      1.15545953	    208.18986246
      0.66458125	   4327.36067199	   1644.62706312	      1.15632590	    208.46683111
      0.66461551	   4327.29579040	   1645.02780795	      1.15717803	    208.74475191
      0.66464507	   4327.23984987	   1645.37307734	      1.15790216	    208.98530867
      0.66467463	   4327.18394853	   1645.71788486	      1.15861630	    209.22656914
      0.66470419	   4327.12808903	   1646.06223152	      1.15932072	    209.46853091
      0.66473375	   4327.07227327	   1646.40611820	      1.16001567	    209.71119163
      0.66476945	   4327.00491267	   1646.82090274	      1.16084284	    210.00524136
      0.66480069	   4326.94605013	   1647.18316781	      1.16155566	    210.26327738
      0.66483192	   4326.88724494	   1647.54492282	      1.16225876	    210.52208499
      0.66486315	   4326.82849898	   1647.90616872	      1.16295237	    210.78166144
      0.66489439	   4326.76981564	   1648.26690674	      1.16363675	    211.04200384
      0.66492562	   4326.71119657	   1648.62713782	      1.16431211	    211.30310946
      0.66495238	   4326.66102275	   1648.93539913	      1.16488380	    211.52744254
      0.66497914	   4326.61089971	   1649.24328974	      1.16544916	    211.75233213
      0.66501684	   4326.54037581	   1649.67642154	      1.16623516	    212.07009966
      0.66504413	   4326.48941149	   1649.98938272	      1.16679645	    212.30072293
      0.66507141	   4326.43850616	   1650.30196114	      1.16735160	    212.53191822
      0.66510453	   4326.37677716	   1650.68098611	      1.16801759	    212.81340614
      0.66513676	   4326.31681646	   1651.04915728	      1.16865714	    213.08803727
      0.66516898	   4326.25694539	   1651.41679770	      1.16928867	    213.36345765
      0.66520121	   4326.19716721	   1651.78390864	      1.16991235	    213.63966415
      0.66522903	   4326.14562189	   1652.10050251	      1.17044474	    213.87881286
      0.66525686	   4326.09414965	   1652.41670315	      1.17097151	    214.11854352
      0.66528469	   4326.04275173	   1652.73251123	      1.17149275	    214.35885420
      0.66531998	   4325.97767639	   1653.13247115	      1.17214601	    214.66445914
      0.66535022	   4325.92201609	   1653.47467899	      1.17269897	    214.92705516
      0.66538046	   4325.86645082	   1653.81642627	      1.17324576	    215.19032827
      0.66541070	   4325.81098208	   1654.15771381	      1.17378650	    215.45427599
      0.66544094	   4325.75561267	   1654.49854267	      1.17432130	    215.71889574
      0.66547118	   4325.70034402	   1654.83891368	      1.17485027	    215.98418505
      0.66550142	   4325.64517893	   1655.17882789	      1.17537349	    216.25014135
      0.66553166	   4325.59011878	   1655.51828612	      1.17589107	    216.51676218
      0.66556190	   4325.53516635	   1655.85728941	      1.17640309	    216.78404496
      0.66559214	   4325.48032294	   1656.19583856	      1.17690966	    217.05198723
      0.66562238	   4325.42559134	   1656.53393464	      1.17741085	    217.32058644
      0.66565262	   4325.37097279	   1656.87157843	      1.17790675	    217.58984013
      0.66568286	   4325.31647007	   1657.20877097	      1.17839745	    217.85974575
      0.66571310	   4325.26208432	   1657.54551306	      1.17888301	    218.13030086
      0.66574334	   4325.20781835	   1657.88180574	      1.17936353	    218.40150291
      0.66577358	   4325.15367320	   1658.21764978	      1.17983907	    218.67334946
      0.66580382	   4325.09965169	   1658.55304623	      1.18030970	    218.94583797
      0.66583406	   4325.04575478	   1658.88799584	      1.18077550	    219.21896603
      0.66586120	   4324.99750090	   1659.18817011	      1.18118940	    219.46458900
      0.66588833	   4324.94935029	   1659.48798600	      1.18159952	    219.71072312
      0.66592423	   4324.88581454	   1659.88405601	      1.18213632	    220.03711050
      0.66595182	   4324.83709825	   1660.18810720	      1.18254459	    220.28862180
      0.66597942	   4324.78849381	   1660.49179005	      1.18294910	    220.54065554
      0.66600701	   4324.74000211	   1660.79510517	      1.18334990	    220.79320989
      0.66604276	   4324.67735599	   1661.18747494	      1.18386364	    221.12114054
      0.66607332	   4324.62395387	   1661.52242333	      1.18429803	    221.40217457
      0.66610388	   4324.57069596	   1661.85692358	      1.18472804	    221.68383930
      0.66613444	   4324.51758330	   1662.19097648	      1.18515373	    221.96613228
      0.66616500	   4324.46461830	   1662.52458303	      1.18557516	    222.24905094
      0.66619556	   4324.41180185	   1662.85774401	      1.18599238	    222.53259284
      0.66622612	   4324.35913640	   1663.19046042	      1.18640544	    222.81675543
      0.66625668	   4324.30662271	   1663.52273301	      1.18681440	    223.10153629
      0.66628724	   4324.25426326	   1663.85456281	      1.18721930	    223.38693287
      0.66631780	   4324.20205867	   1664.18595075	      1.18762019	    223.67294277
      0.66634507	   4324.15559912	   1664.48134050	      1.18797463	    223.92872138
      0.66637234	   4324.10926533	   1664.77637944	      1.18832596	    224.18498480
      0.66640882	   4324.04749674	   1665.17042293	      1.18879101	    224.52847105
      0.66643682	   4324.00024179	   1665.47244656	      1.18914426	    224.79269703
      0.66646482	   4323.95312360	   1665.77410278	      1.18949433	    225.05742767
      0.66649281	   4323.90614281	   1666.07539215	      1.18984126	    225.32266114
      0.66652916	   4323.84536016	   1666.46597552	      1.19028700	    225.66773033
      0.66655998	   4323.79400926	   1666.79665417	      1.19066088	    225.96095993
      0.66659079	   4323.74282963	   1667.12689115	      1.19103109	    226.25479099
      0.66662161	   4323.69182191	   1667.45668721	      1.19139765	    226.54922110
      0.66665243	   4323.64098808	   1667.78604332	      1.19176063	    226.84424773
      0.66668325	   4323.59032873	   1668.11496020	      1.19212005	    227.13986849
      0.66671406	   4323.53984579	   1668.44343882	      1.19247596	    227.43608088
      0.66674488	   4323.48953979	   1668.77147991	      1.19282838	    227.73288250
      0.66677570	   4323.43941258	   1669.09908441	      1.19317737	    228.03027088
      0.66680651	   4323.38946467	   1669.42625304	      1.19352296	    228.32824363
      0.66683733	   4323.33969781	   1669.75298674	      1.19386518	    228.62679830
      0.66686815	   4323.29011251	   1670.07928623	      1.19420407	    228.92593251
      0.66689896	   4323.24071040	   1670.40515242	      1.19453966	    229.22564382
      0.66692978	   4323.19149200	   1670.73058606	      1.19487199	    229.52592987
      0.66696060	   4323.14245880	   1671.05558801	      1.19520109	    229.82678825
      0.66699141	   4323.09361137	   1671.38015903	      1.19552700	    230.12821660
      0.66702518	   4323.04029825	   1671.73533684	      1.19588051	    230.45917969
      0.66705895	   4322.98721049	   1672.08999917	      1.19623027	    230.79082127
      0.66708733	   4322.94277345	   1672.38764506	      1.19652132	    231.07004156
      0.66711571	   4322.89849704	   1672.68492827	      1.19680977	    231.34973698
      0.66715388	   4322.83919934	   1673.08421071	      1.19719370	    231.72668024
      0.66718278	   4322.79450013	   1673.38607251	      1.19748131	    232.01263065
      0.66721168	   4322.74997026	   1673.68756044	      1.19776631	    232.29906737
      0.66724058	   4322.70560993	   1673.98867509	      1.19804872	    232.58598853
      0.66727933	   4322.64639318	   1674.39186542	      1.19842341	    232.97148803
      0.66731090	   4322.59837395	   1674.71986680	      1.19872531	    233.28620855
      0.66734247	   4322.55055994	   1675.04742529	      1.19902423	    233.60149950
      0.66737404	   4322.50295124	   1675.37454161	      1.19932019	    233.91735845
      0.66740562	   4322.45554907	   1675.70121666	      1.19961322	    234.23378295
      0.66743719	   4322.40835356	   1676.02745117	      1.19990335	    234.55077058
      0.66747510	   4322.35194883	   1676.41866087	      1.20024800	    234.93219705
      0.66750316	   4322.31040644	   1676.70771918	      1.20050037	    235.21494210
      0.66753121	   4322.26902911	   1676.99643165	      1.20075052	    235.49812590
      0.66756762	   4322.21558023	   1677.37057647	      1.20107186	    235.86626239
      0.66760387	   4322.16263470	   1677.74256153	      1.20138820	    236.23356896
      0.66764013	   4322.10996610	   1678.11397230	      1.20170095	    236.60159818
      0.66767084	   4322.06556599	   1678.42816130	      1.20196311	    236.91393360
      0.66770155	   4322.02136536	   1678.74193969	      1.20222275	    237.22678290
      0.66773963	   4321.96684461	   1679.13037909	      1.20254116	    237.61534954
      0.66777053	   4321.92281604	   1679.44522027	      1.20279682	    237.93133184
      0.66780144	   4321.87899107	   1679.75964804	      1.20305001	    238.24782744
      0.66783234	   4321.83536947	   1680.07366302	      1.20330074	    238.56483422
      0.66787505	   4321.77542486	   1680.50692008	      1.20364321	    239.00374078
      0.66790284	   4321.73662740	   1680.78842188	      1.20386359	    239.28985989
      0.66793063	   4321.69799538	   1681.06959184	      1.20408205	    239.57638657
      0.66797067	   4321.64263691	   1681.47403108	      1.20439338	    239.98983782
      0.66800685	   4321.59290066	   1681.83896274	      1.20467138	    240.36422559
      0.66805842	   4321.52248393	   1682.35822500	      1.20506222	    240.89911145
      0.66808604	   4321.48501426	   1682.63579624	      1.20526889	    241.18607994
      0.66811366	   4321.44770799	   1682.91304294	      1.20547375	    241.47344095
      0.66815985	   4321.38566885	   1683.37609088	      1.20581245	    241.95500533
      0.66819165	   4321.34322923	   1683.69431011	      1.20604274	    242.28712858
      0.66822345	   4321.30100680	   1684.01210154	      1.20627070	    242.61976474
      0.66825525	   4321.25900108	   1684.32946581	      1.20649638	    242.95291161
      0.66830257	   4321.19689633	   1684.80092880	      1.20682800	    243.44958946
      0.66832982	   4321.16135117	   1685.07198907	      1.20701670	    243.73610507
      0.66835707	   4321.12596528	   1685.34273752	      1.20720377	    244.02299018
      0.66840254	   4321.06726552	   1685.79388116	      1.20751237	    244.50257590
      0.66845099	   4321.00520988	   1686.27360140	      1.20783627	    245.01467294
      0.66848191	   4320.96586807	   1686.57924763	      1.20804038	    245.34209555
      0.66851284	   4320.92672990	   1686.88449537	      1.20824247	    245.66998420
      0.66855925	   4320.86836318	   1687.34194739	      1.20854210	    246.16303879
      0.66859059	   4320.82921092	   1687.65032748	      1.20874192	    246.49655285
      0.66862193	   4320.79026746	   1687.95830053	      1.20893973	    246.83053855
      0.66866305	   4320.73948778	   1688.36175635	      1.20919626	    247.26945233
      0.66870197	   4320.69176123	   1688.74293029	      1.20943592	    247.68556597
      0.66874088	   4320.64435406	   1689.12348009	      1.20967260	    248.10239579
      0.66877522	   4320.60278179	   1689.45880431	      1.20987901	    248.47084694
      0.66880957	   4320.56145710	   1689.79364417	      1.21008315	    248.83985032
      0.66884391	   4320.52038000	   1690.12800060	      1.21028503	    249.20940327
      0.66888639	   4320.46990956	   1690.54092576	      1.21053166	    249.66729017
      0.66892370	   4320.42589687	   1690.90295192	      1.21074547	    250.07009632
      0.66896101	   4320.38217344	   1691.26441066	      1.21095670	    250.47354101
      0.66899831	   4320.33873916	   1691.62530315	      1.21116539	    250.87762095
      0.66903562	   4320.29559242	   1691.98563027	      1.21137154	    251.28233294
      0.66907293	   4320.25273312	   1692.34539319	      1.21157520	    251.68767371
      0.66911024	   4320.21015956	   1692.70459278	      1.21177639	    252.09364012
      0.66914754	   4320.16787157	   1693.06323018	      1.21197513	    252.50022893
      0.66918485	   4320.12586744	   1693.42130628	      1.21217146	    252.90743703
      0.66922216	   4320.08414687	   1693.77882218	      1.21236539	    253.31526122
      0.66925947	   4320.04270822	   1694.13577877	      1.21255695	    253.72369841
      0.66929677	   4320.00155098	   1694.49217714	      1.21274616	    254.13274545
      0.66933408	   4319.96067362	   1694.84801819	      1.21293305	    254.54239928
      0.66938053	   4319.91017297	   1695.29024912	      1.21316252	    255.05324550
      0.66941472	   4319.87327548	   1695.61521346	      1.21332918	    255.42986002
      0.66944890	   4319.83661053	   1695.93971245	      1.21349395	    255.80697593
      0.66949379	   4319.78882250	   1696.36505513	      1.21370745	    256.30286443
      0.66953513	   4319.74516298	   1696.75607028	      1.21390126	    256.76031277
      0.66957647	   4319.70183792	   1697.14640870	      1.21409240	    257.21848231
      0.66961781	   4319.65884649	   1697.53607182	      1.21428090	    257.67736896
      0.66965383	   4319.62164704	   1697.87513416	      1.21444307	    258.07789501
      0.66968986	   4319.58469856	   1698.21368535	      1.21460327	    258.47896008
      0.66973355	   4319.54023190	   1698.62350178	      1.21479492	    258.96597986
      0.66977724	   4319.49613018	   1699.03256939	      1.21498375	    259.45378361
      0.66981584	   4319.45746338	   1699.39339798	      1.21514828	    259.88545397
      0.66985444	   4319.41907847	   1699.75364411	      1.21531065	    260.31772959
      0.66989304	   4319.38097329	   1700.11330871	      1.21547090	    260.75060739
      0.66993982	   4319.33516038	   1700.54847149	      1.21566230	    261.27609090
      0.66997968	   4319.29645472	   1700.91849538	      1.21582294	    261.72441628
      0.67001954	   4319.25804259	   1701.28790287	      1.21598138	    262.17337279
      0.67005939	   4319.21992156	   1701.65669494	      1.21613765	    262.62295709
      0.67009925	   4319.18209042	   1702.02487275	      1.21629177	    263.07316577
      0.67014934	   4319.13495141	   1702.48673459	      1.21648246	    263.63987523
      0.67018767	   4319.09918453	   1702.83951203	      1.21662614	    264.07419641
      0.67022600	   4319.06367991	   1703.19172441	      1.21676791	    264.50908527
      0.67027321	   4319.02031475	   1703.62469809	      1.21693988	    265.04542536
      0.67032041	   4318.97734200	   1704.05681803	      1.21710901	    265.58261652
      0.67035946	   4318.94208715	   1704.41365288	      1.21724680	    266.02765667
      0.67039851	   4318.90709688	   1704.76990561	      1.21738269	    266.47327256
      0.67043756	   4318.87237001	   1705.12557728	      1.21751670	    266.91946116
      0.67049479	   4318.82195621	   1705.64569474	      1.21770971	    267.57428867
      0.67053268	   4318.78887711	   1705.98944986	      1.21783535	    268.00860593
      0.67057057	   4318.75603978	   1706.33266091	      1.21795928	    268.44345289
      0.67062202	   4318.71184461	   1706.79773436	      1.21812483	    269.03464286
      0.67066948	   4318.67145937	   1707.22592612	      1.21827483	    269.58093166
      0.67071694	   4318.63144500	   1707.65326944	      1.21842225	    270.12803634
      0.67075943	   4318.59593972	   1708.03506169	      1.21855204	    270.61843188
      0.67080191	   4318.56072675	   1708.41617678	      1.21867981	    271.10947330
      0.67084440	   4318.52580306	   1708.79661580	      1.21880557	    271.60115701
      0.67088688	   4318.49116680	   1709.17638006	      1.21892936	    272.09347935
      0.67094726	   4318.44242811	   1709.71497337	      1.21910194	    272.79430017
      0.67098340	   4318.41352880	   1710.03669617	      1.21920337	    273.21438231
      0.67101954	   4318.38483142	   1710.35793338	      1.21930342	    273.63491821
      0.67107756	   4318.33918455	   1710.87258400	      1.21946118	    274.31092415
      0.67115235	   4318.28109418	   1711.53419482	      1.21965945	    275.18408296
      0.67118862	   4318.25321930	   1711.85436645	      1.21975358	    275.60829595
      0.67122490	   4318.22554021	   1712.17405311	      1.21984639	    276.03295384
      0.67128421	   4318.18070353	   1712.69568026	      1.21999533	    276.72819882
      0.67133429	   4318.14323925	   1713.13517981	      1.22011844	    277.31623652
      0.67138438	   4318.10613588	   1713.57376020	      1.22023913	    277.90510626
      0.67142744	   4318.07452218	   1713.95010507	      1.22034099	    278.41205959
      0.67147051	   4318.04316993	   1714.32577308	      1.22044111	    278.91962049
      0.67151357	   4318.01207740	   1714.70076553	      1.22053951	    279.42778550
      0.67157088	   4317.97109490	   1715.19879055	      1.22066783	    280.10502468
      0.67161980	   4317.93646786	   1715.62297002	      1.22077501	    280.68396300
      0.67166872	   4317.90216433	   1716.04628272	      1.22088006	    281.26366598
      0.67171764	   4317.86818187	   1716.46873055	      1.22098300	    281.84412867
      0.67176657	   4317.83451584	   1716.89031502	      1.22108386	    282.42534632
      0.67181549	   4317.80116385	   1717.31103804	      1.22118266	    283.00731404
      0.67186441	   4317.76812130	   1717.73090111	      1.22127943	    283.59002717
      0.67191333	   4317.73538578	   1718.14990611	      1.22137420	    284.17348090
      0.67196225	   4317.70295283	   1718.56805455	      1.22146700	    284.75767061
      0.67201117	   4317.67081989	   1718.98534826	      1.22155784	    285.34259159
      0.67206010	   4317.63898274	   1719.40178879	      1.22164675	    285.92823928
      0.67210902	   4317.60743866	   1719.81737793	      1.22173376	    286.51460904
      0.67216290	   4317.57302968	   1720.27413365	      1.22182743	    287.16128004
      0.67221679	   4317.53896764	   1720.72986075	      1.22191884	    287.80881545
      0.67226526	   4317.50861465	   1721.13899164	      1.22199920	    288.39212343
      0.67231374	   4317.47853566	   1721.54729334	      1.22207778	    288.97612191
      0.67236822	   4317.44505542	   1722.00514928	      1.22216401	    289.63322979
      0.67242270	   4317.41191251	   1722.46196231	      1.22224806	    290.29119827
      0.67247718	   4317.37910135	   1722.91773451	      1.22232996	    290.95002144
      0.67252596	   4317.35000001	   1723.32496941	      1.22240151	    291.54067767
      0.67257474	   4317.32115780	   1723.73137315	      1.22247138	    292.13201020
      0.67262352	   4317.29257247	   1724.13694750	      1.22253960	    292.72401479
      0.67268015	   4317.25970754	   1724.60670431	      1.22261675	    293.41205740
      0.67273678	   4317.22717956	   1725.07534816	      1.22269174	    294.10099304
      0.67278747	   4317.19834068	   1725.49394842	      1.22275706	    294.71849988
      0.67283817	   4317.16976457	   1725.91166051	      1.22282069	    295.33671310
      0.67289391	   4317.13864010	   1726.36996222	      1.22288874	    296.01732355
      0.67294966	   4317.10782462	   1726.82719445	      1.22295481	    296.69877669
      0.67300540	   4317.07731276	   1727.28335941	      1.22301893	    297.38106668
      0.67306114	   4317.04710119	   1727.73845960	      1.22308113	    298.06418758
      0.67311689	   4317.01718422	   1728.19249715	      1.22314143	    298.74813367
      0.67317263	   4316.98755901	   1728.64547461	      1.22319986	    299.43289906
      0.67322107	   4316.96204703	   1729.03825217	      1.22324914	    300.02862030
      0.67326952	   4316.93674914	   1729.43023243	      1.22329705	    300.62495222
      0.67332842	   4316.90627087	   1729.90580283	      1.22335349	    301.35090105
      0.67338733	   4316.87609987	   1730.38019925	      1.22340796	    302.07774081
      0.67344060	   4316.84907137	   1730.80826190	      1.22345555	    302.73589872
      0.67349388	   4316.82228673	   1731.23536840	      1.22350159	    303.39477531
      0.67355144	   4316.79361619	   1731.69576970	      1.22354959	    304.10747094
      0.67360901	   4316.76522173	   1732.15505961	      1.22359582	    304.82099410
      0.67366483	   4316.73794275	   1732.59943578	      1.22363899	    305.51377890
      0.67372066	   4316.71091544	   1733.04277123	      1.22368055	    306.20733118
      0.67377790	   4316.68345846	   1733.49628618	      1.22372151	    306.91928680
      0.67383515	   4316.65625784	   1733.94871172	      1.22376083	    307.63203819
      0.67389222	   4316.62939194	   1734.39865506	      1.22379841	    308.34337032
      0.67394928	   4316.60277274	   1734.84752055	      1.22383441	    309.05548226
      0.67400674	   4316.57621608	   1735.29837123	      1.22386908	    309.77324983
      0.67406420	   4316.54990150	   1735.74813412	      1.22390219	    310.49179687
      0.67412153	   4316.52388226	   1736.19581603	      1.22393370	    311.20951906
      0.67417886	   4316.49809621	   1736.64241983	      1.22396370	    311.92800644
      0.67423434	   4316.47336205	   1737.07355801	      1.22399134	    312.62398416
      0.67430366	   4316.44275238	   1737.61086795	      1.22402395	    313.49462539
      0.67438244	   4316.40835740	   1738.21960323	      1.22405849	    314.48540833
      0.67444839	   4316.37987886	   1738.72764457	      1.22408538	    315.31590015
      0.67450101	   4316.35735773	   1739.13198226	      1.22410553	    315.97921849
      0.67455362	   4316.33501281	   1739.53542522	      1.22412455	    316.64315236
      0.67461325	   4316.30990113	   1739.99151450	      1.22414475	    317.39623975
      0.67467288	   4316.28500810	   1740.44645989	      1.22416354	    318.15010691
      0.67472827	   4316.26207551	   1740.86806670	      1.22417975	    318.85111874
      0.67479964	   4316.23279507	   1741.40985943	      1.22419890	    319.75535204
      0.67488672	   4316.19746952	   1742.06871965	      1.22421968	    320.86012286
      0.67493881	   4316.17654597	   1742.46165260	      1.22423078	    321.52169519
      0.67500754	   4316.14916507	   1742.97887593	      1.22424393	    322.39562839
      0.67509005	   4316.11663959	   1743.59773851	      1.22425751	    323.44594180
      0.67514377	   4316.09565869	   1743.99950452	      1.22426509	    324.13052669
      0.67521280	   4316.06891788	   1744.51448304	      1.22427339	    325.01116513
      0.67529982	   4316.03555857	   1745.16149212	      1.22428160	    326.12261570
      0.67540985	   4315.99391930	   1745.97619622	      1.22428849	    327.53015683
      0.67545818	   4315.97581614	   1746.33284384	      1.22429031	    328.14915528
      0.67552204	   4315.95206526	   1746.80300314	      1.22429162	    328.96780963
      0.67560385	   4315.92191707	   1747.40345366	      1.22429150	    330.01772318
      0.67568565	   4315.89207428	   1748.00183331	      1.22428941	    331.06894198
      0.67573903	   4315.87276339	   1748.39113986	      1.22428701	    331.75551981
      0.67579241	   4315.85357739	   1748.77956959	      1.22428381	    332.44264459
      0.67584824	   4315.83363851	   1749.18495689	      1.22427961	    333.16200515
      0.67592614	   4315.80604177	   1749.74890799	      1.22427235	    334.16655550
      0.67599623	   4315.78142329	   1750.25479922	      1.22426444	    335.07148255
      0.67605217	   4315.76191951	   1750.65742918	      1.22425721	    335.79427663
      0.67610811	   4315.74254027	   1751.05910818	      1.22424919	    336.51764999
      0.67617242	   4315.72040767	   1751.51980058	      1.22423901	    337.35012214
[truncated: 423,556 more chars]
