# Supplementary material for: Musculoskeletal simulations to examine the effects of accentuated eccentric loading (AEL) on jump height
Source: PeerJ. 2023 Jan 23;11:e14687. doi: 10.7717/peerj.14687 (PMC9879160; doi:10.7717/peerj.14687)
Supplement: Supplemental Information 3 — Added30 folder contains the code and simulation results for a complete jump with an additional 30% model mass. Dropped30 folder contains the code and simulation results for the push-off phase with the original model mass. [file peerj-11-14687-s003.zip › Supplementary Simulation code and output results AEL30/Dropped30/Optimized_for_J_Results/TwoSegment_Two_Segment_FiberActivePower.sto]

FiberActivePower
version=1
nRows=9685
nColumns=5
inDegrees=no

This analysis gathers basic information about muscles during a simulation (e.g., forces, tendon lengths, moment arms, etc).
Units are S.I. units (second, meters, Newtons, ...)
Angles are in degrees.

endheader
time	vastus	recfem	glut	ham
      0.00000000	     -0.00002434	      0.00000022	     -0.00000011	     -0.00000000
      0.00006123	      0.32142148	      0.03047326	      0.07152787	     -0.00000000
      0.00012245	      0.64391887	      0.06105117	      0.14335238	     -0.00000000
      0.00020780	      1.09530074	      0.10387182	      0.24394442	     -0.00000000
      0.00029315	      1.54878770	      0.14693002	      0.34504417	     -0.00000000
      0.00042115	      2.23272183	      0.21196085	      0.49752946	     -0.00000000
      0.00054914	      2.92121700	      0.27755872	      0.65097485	     -0.00000000
      0.00075973	      4.06364040	      0.38675294	      0.90529544	     -0.00000000
      0.00097032	      5.21764822	      0.49755407	      1.16163316	     -0.00000000
      0.00125500	      6.79538855	      0.64994139	      1.51088897	     -0.00000000
      0.00153968	      8.39274377	      0.80535953	      1.86281716	     -0.00000000
      0.00177985	      9.75506630	      0.93885006	      2.16150518	     -0.00000000
      0.00202001	     11.13047103	      1.07451694	      2.46163573	     -0.00000000
      0.00230741	     12.79308154	      1.23971999	      2.82248556	     -0.00000000
      0.00259481	     14.47342812	      1.40802313	      3.18500567	     -0.00000000
      0.00282227	     15.81559981	      1.54341204	      3.47300622	     -0.00000000
      0.00304973	     17.16836325	      1.68071875	      3.76189817	     -0.00000000
      0.00334924	     18.96541699	      1.86441994	      4.14357067	     -0.00000000
      0.00364874	     20.78001719	      2.05138980	      4.52660319	     -0.00000000
      0.00386300	     22.08861896	      2.18712513	      4.80139442	     -0.00000000
      0.00407725	     23.40582179	      2.32450147	      5.07681307	     -0.00000000
      0.00437314	     25.23874548	      2.51689115	      5.45815431	     -0.00000000
      0.00466902	     27.08739856	      2.71234735	      5.84058941	     -0.00000000
      0.00490644	     28.58187414	      2.87137347	      6.14821017	     -0.00000000
      0.00514385	     30.08604143	      3.03233034	      6.45647641	     -0.00000000
      0.00542953	     31.90856686	      3.22853947	      6.82823072	     -0.00000000
      0.00571522	     33.74452959	      3.42748186	      7.20084562	     -0.00000000
      0.00595120	     35.27104180	      3.59385641	      7.50926720	     -0.00000000
      0.00618719	     36.80633021	      3.76205361	      7.81822960	     -0.00000000
      0.00647135	     38.66644558	      3.96698001	      8.19095520	     -0.00000000
      0.00675552	     40.53873529	      4.17448865	      8.56440200	     -0.00000000
      0.00699497	     42.12566410	      4.35132745	      8.87962394	     -0.00000000
      0.00723442	     43.72085413	      4.52995678	      9.19531511	     -0.00000000
      0.00751378	     45.59211204	      4.74059376	      9.56418698	     -0.00000000
      0.00779314	     47.47411191	      4.95361057	      9.93364209	     -0.00000000
      0.00803996	     49.14568754	      5.14377843	     10.26053756	     -0.00000000
      0.00828679	     50.82526158	      5.33575928	     10.58784609	     -0.00000000
      0.00855771	     52.67774497	      5.54853839	     10.94754965	     -0.00000000
      0.00882862	     54.53941767	      5.76344921	     11.30770252	     -0.00000000
      0.00909954	     56.41005259	      5.98046492	     11.66828004	     -0.00000000
      0.00937046	     58.28942166	      6.19955811	     12.02925805	     -0.00000000
      0.00960318	     59.91068165	      6.38940678	     12.33965420	     -0.00000000
      0.00983591	     61.53808374	      6.58075191	     12.65031350	     -0.00000000
      0.01011404	     63.49082354	      6.81136416	     13.02190059	     -0.00000000
      0.01039217	     65.45190833	      7.04406142	     13.39381813	     -0.00000000
      0.01067029	     67.42111195	      7.27881582	     13.76604200	     -0.00000000
      0.01091920	     69.19012037	      7.49062687	     14.09939879	     -0.00000000
      0.01116811	     70.96529295	      7.70404324	     14.43296528	     -0.00000000
      0.01141701	     72.74647089	      7.91904476	     14.76672509	     -0.00000000
      0.01168002	     74.63486158	      8.14792136	     15.11957576	     -0.00000000
      0.01194302	     76.52960511	      8.37852282	     15.47260551	     -0.00000000
      0.01219797	     78.37228037	      8.60369460	     15.81498838	     -0.00000000
      0.01245293	     80.22060025	      8.83044520	     16.15750574	     -0.00000000
      0.01271510	     82.12697123	      9.06524056	     16.50984336	     -0.00000000
      0.01297727	     84.03897715	      9.30166163	     16.86228869	     -0.00000000
      0.01323521	     85.92543790	      9.53582919	     17.20912952	     -0.00000000
      0.01349315	     87.81703724	      9.77152834	     17.55604217	     -0.00000000
      0.01375333	     89.73018252	     10.01081370	     17.90603666	     -0.00000000
      0.01401352	     91.64824562	     10.25161553	     18.25607247	     -0.00000000
      0.01427221	     93.56003063	     10.49251894	     18.60412575	     -0.00000000
      0.01453091	     95.47637847	     10.73488056	     18.95218951	     -0.00000000
      0.01478923	     97.39438457	     10.97832949	     19.29974945	     -0.00000000
      0.01504755	     99.31665230	     11.22319245	     19.64729071	     -0.00000000
      0.01530350	    101.22525942	     11.46717267	     19.99159479	     -0.00000000
      0.01555944	    103.13777694	     11.71250248	     20.33585309	     -0.00000000
      0.01580318	    104.96263659	     11.94737453	     20.66364540	     -0.00000000
      0.01611297	    107.28683858	     12.24761813	     21.08018119	     -0.00000000
      0.01651210	    110.28874074	     12.63721840	     21.61663294	     -0.00000000
      0.01679287	    112.40526684	     12.91312507	     21.99384766	     -0.00000000
      0.01703128	    114.20546505	     13.14857913	     22.31403836	     -0.00000000
      0.01726968	    116.00831019	     13.38509569	     22.63411523	     -0.00000000
      0.01753117	    117.98863431	     13.64571626	     22.98503930	     -0.00000000
      0.01779266	    119.97190041	     13.90757865	     23.33580262	     -0.00000000
      0.01804389	    121.87999906	     14.16031778	     23.67263917	     -0.00000000
      0.01829512	    123.79059052	     14.41416921	     24.00930558	     -0.00000000
      0.01849992	    125.34984020	     14.62191583	     24.28361678	     -0.00000000
      0.01882450	    127.82418395	     14.95264089	     24.71810975	     -0.00000000
      0.01906129	    129.63162560	     15.19503994	     25.03488122	     -0.00000000
      0.01929809	    131.44090824	     15.43836895	     25.35146525	     -0.00000000
      0.01953488	    133.25194627	     15.68261428	     25.66785377	     -0.00000000
      0.01977868	    135.11826938	     15.93502350	     25.99338266	     -0.00000000
      0.02008180	    137.44111787	     16.25017227	     26.39781830	     -0.00000000
      0.02046862	    140.40878307	     16.65440244	     26.91338346	     -0.00000000
      0.02071870	    142.32940707	     16.91696132	     27.24638050	     -0.00000000
      0.02096879	    144.25145720	     17.18045570	     27.57910872	     -0.00000000
      0.02121887	    146.17484257	     17.44487035	     27.91155975	     -0.00000000
      0.02147240	    148.12596399	     17.71384725	     28.24829320	     -0.00000000
      0.02172593	    150.07827803	     17.98373957	     28.58472492	     -0.00000000
      0.02197260	    151.97891589	     18.24720574	     28.91177117	     -0.00000000
      0.02221928	    153.88051923	     18.51151045	     29.23851654	     -0.00000000
      0.02247940	    155.88667948	     18.79110752	     29.58272868	     -0.00000000
      0.02273951	    157.89373479	     19.07160585	     29.92658974	     -0.00000000
      0.02299610	    159.87435816	     19.34916741	     30.26543493	     -0.00000000
      0.02330652	    162.27140610	     19.68608636	     30.67488499	     -0.00000000
      0.02365444	    164.95913188	     20.06515630	     31.13317176	     -0.00000000
      0.02394973	    167.24097000	     20.38804803	     31.52158616	     -0.00000000
      0.02417362	    168.97145972	     20.63357081	     31.81574982	     -0.00000000
      0.02439752	    170.70220066	     20.87968690	     32.10961590	     -0.00000000
      0.02462526	    172.46291211	     21.13063464	     32.40822570	     -0.00000000
      0.02493219	    174.83606083	     21.46977554	     32.81015952	     -0.00000000
      0.02523912	    177.20936339	     21.80997159	     33.21150558	     -0.00000000
      0.02545699	    178.89397946	     22.05207300	     33.49602154	     -0.00000000
      0.02567485	    180.57856650	     22.29468556	     33.78023195	     -0.00000000
      0.02592713	    182.52920944	     22.57625627	     34.10895796	     -0.00000000
      0.02617941	    184.47969068	     22.85848840	     34.43726339	     -0.00000000
      0.02645015	    186.57258335	     23.16208515	     34.78910785	     -0.00000000
      0.02672088	    188.66513704	     23.46641324	     35.14045465	     -0.00000000
      0.02691494	    190.16478518	     23.68499072	     35.39198287	     -0.00000000
      0.02723087	    192.60570844	     24.04161068	     35.80091440	     -0.00000000
      0.02747074	    194.45848184	     24.31300084	     36.11092711	     -0.00000000
      0.02771061	    196.31076903	     24.58492012	     36.42053011	     -0.00000000
      0.02795047	    198.16251840	     24.85735777	     36.72971919	     -0.00000000
      0.02819667	    200.06248374	     25.13750731	     37.04662593	     -0.00000000
      0.02844286	    201.96177947	     25.41818112	     37.36308790	     -0.00000000
      0.02871061	    204.02651038	     25.72400607	     37.70674140	     -0.00000000
      0.02897835	    206.09032456	     26.03042422	     38.04985842	     -0.00000000
      0.02918757	    207.70231840	     26.27026455	     38.31759461	     -0.00000000
      0.02950225	    210.12572707	     26.63166039	     38.71966831	     -0.00000000
      0.02975664	    212.08370138	     26.92437143	     39.04414773	     -0.00000000
      0.03001102	    214.04063330	     27.21757029	     39.36812506	     -0.00000000
      0.03026541	    215.99647017	     27.51124511	     39.69159625	     -0.00000000
      0.03051980	    217.95116493	     27.80538499	     40.01455733	     -0.00000000
      0.03077419	    219.90466754	     28.09997843	     40.33700445	     -0.00000000
      0.03102481	    221.82804678	     28.39064476	     40.65417287	     -0.00000000
      0.03127544	    223.75017887	     28.68173015	     40.97083528	     -0.00000000
      0.03150969	    225.54554760	     28.95416496	     41.26634544	     -0.00000000
      0.03181008	    227.84621519	     29.30404328	     41.64465070	     -0.00000000
      0.03211048	    230.14489953	     29.65447744	     42.02221402	     -0.00000000
      0.03234592	    231.94506348	     29.92950783	     42.31760737	     -0.00000000
      0.03258135	    233.74393273	     30.20486072	     42.61253912	     -0.00000000
      0.03285431	    235.82785053	     30.52449356	     42.95389729	     -0.00000000
      0.03312728	    237.90993461	     30.84453627	     43.29462796	     -0.00000000
      0.03336365	    239.71137882	     31.12199607	     43.58917096	     -0.00000000
      0.03365922	    241.96202649	     31.46936270	     43.95682343	     -0.00000000
      0.03401855	    244.69499991	     31.89224204	     44.40276813	     -0.00000000
      0.03441210	    247.68418754	     32.35610205	     44.88990295	     -0.00000000
      0.03471486	    249.98082474	     32.71343515	     45.26374389	     -0.00000000
      0.03493999	    251.68692732	     32.97941469	     45.54121851	     -0.00000000
      0.03516513	    253.39154720	     33.24561025	     45.81824931	     -0.00000000
      0.03538556	    255.05912187	     33.50645167	     46.08906497	     -0.00000000
      0.03569838	    257.42303989	     33.87694199	     46.47264052	     -0.00000000
      0.03597589	    259.51767981	     34.20593834	     46.81220518	     -0.00000000
      0.03620686	    261.25912344	     34.47996464	     47.09428769	     -0.00000000
      0.03643782	    262.99887634	     34.75418076	     47.37589433	     -0.00000000
      0.03668105	    264.82917914	     35.04315907	     47.67194145	     -0.00000000
      0.03698126	    267.08558293	     35.40010084	     48.03660667	     -0.00000000
      0.03735693	    269.90495045	     35.84716071	     48.49178921	     -0.00000000
      0.03763821	    272.01283282	     36.18216911	     48.83176958	     -0.00000000
      0.03787283	    273.76893690	     36.46176746	     49.11479519	     -0.00000000
      0.03810744	    275.52314119	     36.74151373	     49.39732005	     -0.00000000
      0.03835531	    277.37436337	     37.03721781	     49.69526065	     -0.00000000
      0.03860318	    279.22342025	     37.33307227	     49.99263967	     -0.00000000
      0.03887291	    281.23309488	     37.65518600	     50.31561066	     -0.00000000
      0.03914264	    283.24015028	     37.97745935	     50.63791352	     -0.00000000
      0.03933131	    284.64247427	     38.20297302	     50.86296000	     -0.00000000
      0.03962084	    286.79184727	     38.54916675	     51.20766290	     -0.00000000
      0.03991036	    288.93811574	     38.89551436	     51.55159141	     -0.00000000
      0.04014646	    290.68605287	     39.17806294	     51.83148649	     -0.00000000
      0.04038257	    292.43188742	     39.46070021	     52.11086468	     -0.00000000
      0.04063012	    294.26011098	     39.75713278	     52.40323522	     -0.00000000
      0.04092822	    296.45853475	     40.11420690	     52.75455028	     -0.00000000
      0.04124913	    298.82133837	     40.49872658	     53.13182185	     -0.00000000
      0.04157005	    301.18012306	     40.88335924	     53.50813228	     -0.00000000
      0.04178987	    302.79356181	     41.14689197	     53.76535067	     -0.00000000
      0.04200970	    304.40508588	     41.41046632	     54.02211688	     -0.00000000
      0.04226183	    306.25106289	     41.71282020	     54.31605918	     -0.00000000
      0.04256977	    308.50217171	     42.08215408	     54.67425448	     -0.00000000
      0.04296841	    311.41070538	     42.56035797	     55.13664265	     -0.00000000
      0.04317901	    312.94459067	     42.81300528	     55.38030685	     -0.00000000
      0.04338960	    314.47666005	     43.06566557	     55.62355395	     -0.00000000
      0.04367373	    316.54076843	     43.40655761	     55.95107119	     -0.00000000
      0.04395786	    318.60153359	     43.74745682	     56.27782826	     -0.00000000
      0.04419551	    320.32265615	     44.03259722	     56.55055631	     -0.00000000
      0.04449162	    322.46378910	     44.38785967	     56.88961819	     -0.00000000
      0.04486104	    325.12988296	     44.83105461	     57.31147099	     -0.00000000
      0.04517609	    327.39902366	     45.20898267	     57.67021964	     -0.00000000
      0.04539646	    328.98371795	     45.47330580	     57.92059807	     -0.00000000
      0.04561683	    330.56633587	     45.73760139	     58.17051813	     -0.00000000
      0.04586534	    332.34859026	     46.03561573	     58.45180852	     -0.00000000
      0.04617480	    334.56421831	     46.40665315	     58.80126940	     -0.00000000
      0.04655288	    337.26549303	     46.85984987	     59.22698910	     -0.00000000
      0.04688755	    339.65142850	     47.26089583	     59.60270280	     -0.00000000
      0.04730391	    342.61288279	     47.75965554	     60.06864379	     -0.00000000
      0.04762713	    344.90667189	     48.14670649	     60.42923546	     -0.00000000
      0.04784672	    346.46239176	     48.40958055	     60.67365061	     -0.00000000
      0.04806631	    348.01598068	     48.67238647	     60.91761127	     -0.00000000
      0.04832047	    349.81146263	     48.97647276	     61.19940787	     -0.00000000
      0.04862959	    351.99132114	     49.34617597	     61.54131840	     -0.00000000
      0.04897571	    354.42713967	     49.75995773	     61.92310118	     -0.00000000
      0.04927547	    356.53228550	     50.11813066	     62.25282296	     -0.00000000
      0.04950134	    358.11589129	     50.38791026	     62.50071609	     -0.00000000
      0.04972721	    359.69720666	     50.65759128	     62.74813019	     -0.00000000
      0.04990987	    360.97436079	     50.87561167	     62.94786719	     -0.00000000
      0.05019835	    362.98829356	     51.21978840	     63.26267198	     -0.00000000
      0.05048683	    364.99847076	     51.56378719	     63.57669708	     -0.00000000
      0.05072855	    366.67993845	     51.85188814	     63.83922444	     -0.00000000
      0.05097027	    368.35875982	     52.13985521	     64.10120542	     -0.00000000
      0.05122507	    370.12556977	     52.44325775	     64.37677358	     -0.00000000
      0.05147987	    371.88943115	     52.74650258	     64.65173581	     -0.00000000
      0.05171467	    373.51218394	     53.02579372	     64.90457259	     -0.00000000
      0.05203008	    375.68816020	     53.40075690	     65.24341313	     -0.00000000
      0.05234550	    377.85959943	     53.77545653	     65.58132845	     -0.00000000
      0.05256182	    379.34622827	     54.03228304	     65.81254901	     -0.00000000
      0.05277814	    380.83071796	     54.28897898	     66.04333549	     -0.00000000
      0.05303662	    382.60168470	     54.59552275	     66.31852682	     -0.00000000
      0.05329509	    384.36959320	     54.90187214	     66.59309989	     -0.00000000
      0.05355895	    386.17115812	     55.21439567	     66.87275351	     -0.00000000
      0.05382281	    387.96953124	     55.52670756	     67.15176468	     -0.00000000
      0.05408278	    389.73825300	     55.83420116	     67.42603267	     -0.00000000
      0.05439899	    391.88544874	     56.20793074	     67.75879934	     -0.00000000
      0.05474736	    394.24571666	     56.61929624	     68.12434828	     -0.00000000
      0.05505324	    396.31346985	     56.98014904	     68.44438895	     -0.00000000
      0.05527764	    397.82777209	     57.24469235	     68.67864694	     -0.00000000
      0.05550205	    399.33975813	     57.50906196	     68.91244503	     -0.00000000
      0.05573035	    400.87552998	     57.77782529	     69.14981726	     -0.00000000
      0.05604660	    402.99906060	     58.14983467	     69.47786289	     -0.00000000
      0.05636285	    405.11798998	     58.52148209	     69.80499988	     -0.00000000
      0.05656891	    406.49614739	     58.76343885	     70.01766449	     -0.00000000
      0.05677497	    407.87235120	     59.00523711	     70.22994476	     -0.00000000
      0.05704784	    409.69180181	     59.32519477	     70.51046896	     -0.00000000
      0.05732072	    411.50782881	     59.64486731	     70.79032150	     -0.00000000
      0.05756460	    413.12798781	     59.93032669	     71.03986938	     -0.00000000
      0.05786229	    415.10189026	     60.27844809	     71.34374947	     -0.00000000
      0.05820838	    417.39163838	     60.68272996	     71.69604270	     -0.00000000
      0.05849887	    419.30928768	     61.02168772	     71.99091245	     -0.00000000
      0.05873061	    420.83628564	     61.29183704	     72.22559998	     -0.00000000
      0.05896234	    422.36082043	     61.56176283	     72.45980944	     -0.00000000
      0.05920416	    423.94907046	     61.84319361	     72.70370152	     -0.00000000
      0.05951186	    425.96618865	     62.20094455	     73.01329568	     -0.00000000
      0.05981957	    427.97897400	     62.55828805	     73.32205244	     -0.00000000
      0.06005571	    429.52072224	     62.83224680	     73.55843689	     -0.00000000
      0.06035203	    431.45173757	     63.17566884	     73.85436288	     -0.00000000
      0.06071947	    433.84064533	     63.60097139	     74.22024274	     -0.00000000
      0.06108690	    436.22339891	     64.02566453	     74.58494118	     -0.00000000
      0.06129574	    437.57494578	     64.26677278	     74.79169962	     -0.00000000
      0.06150458	    438.92450850	     64.50767991	     74.99807843	     -0.00000000
      0.06178233	    440.71630354	     64.82776295	     75.27196704	     -0.00000000
      0.06206008	    442.50459714	     65.14748440	     75.54518722	     -0.00000000
      0.06230804	    444.09813723	     65.43260672	     75.78854035	     -0.00000000
      0.06255599	    445.68889346	     65.71743584	     76.03136343	     -0.00000000
      0.06281294	    447.33438788	     66.01227942	     76.28243186	     -0.00000000
      0.06312748	    449.34462514	     66.37277009	     76.58900085	     -0.00000000
      0.06353357	    451.93340104	     66.83747530	     76.98355404	     -0.00000000
      0.06374869	    453.30176131	     67.08331624	     77.19199377	     -0.00000000
      0.06396382	    454.66804373	     67.32892707	     77.40004023	     -0.00000000
      0.06424931	    456.47806621	     67.65452548	     77.67553833	     -0.00000000
      0.06453480	    458.28443648	     67.97971239	     77.95034735	     -0.00000000
      0.06473604	    459.55552429	     68.20868202	     78.14364241	     -0.00000000
      0.06505987	    461.59712779	     68.57669869	     78.45397273	     -0.00000000
      0.06530383	    463.13206385	     68.85358403	     78.68717696	     -0.00000000
      0.06554778	    464.66435278	     69.13016107	     78.91988363	     -0.00000000
      0.06579173	    466.19399576	     69.40642742	     79.15209406	     -0.00000000
      0.06604647	    467.78843969	     69.69457302	     79.39404122	     -0.00000000
      0.06630121	    469.38000889	     69.98237598	     79.63545026	     -0.00000000
      0.06655739	    470.97765679	     70.27145393	     79.87767897	     -0.00000000
      0.06687327	    472.94373618	     70.62743456	     80.17562740	     -0.00000000
      0.06726868	    475.39854500	     71.07226967	     80.54742317	     -0.00000000
      0.06755302	    477.15956093	     71.39162843	     80.81399200	     -0.00000000
      0.06779301	    478.64310740	     71.66082536	     81.03846369	     -0.00000000
      0.06803299	    480.12413394	     71.92970655	     81.26246715	     -0.00000000
      0.06828845	    481.69794482	     72.21558595	     81.50040878	     -0.00000000
      0.06854392	    483.26891199	     72.50110428	     81.73782286	     -0.00000000
      0.06880149	    484.84995365	     72.78860850	     81.97666104	     -0.00000000
      0.06911766	    486.78678930	     73.14102089	     82.26911267	     -0.00000000
      0.06951846	    489.23580526	     73.58694976	     82.63868963	     -0.00000000
      0.06976299	    490.72655254	     73.85856656	     82.86354095	     -0.00000000
      0.07000752	    492.21472801	     74.12984423	     83.08791740	     -0.00000000
      0.07025205	    493.70033428	     74.40078092	     83.31182039	     -0.00000000
      0.07049620	    495.18108857	     74.67095767	     83.53490643	     -0.00000000
      0.07080310	    497.03875377	     75.01007903	     83.81465616	     -0.00000000
      0.07117253	    499.26968645	     75.41759264	     84.15044009	     -0.00000000
      0.07143810	    500.86975251	     75.71003486	     84.39115181	     -0.00000000
      0.07178725	    502.96894128	     76.09390738	     84.70680082	     -0.00000000
      0.07205229	    504.55894792	     76.38482035	     84.94577277	     -0.00000000
      0.07231733	    506.14599509	     76.67532113	     85.18420261	     -0.00000000
      0.07258236	    507.73008571	     76.96540744	     85.42209220	     -0.00000000
      0.07284740	    509.31123164	     77.25507869	     85.65944339	     -0.00000000
      0.07311244	    510.88943620	     77.54433269	     85.89625802	     -0.00000000
      0.07337748	    512.46471105	     77.83316885	     86.13253795	     -0.00000000
      0.07364251	    514.03705995	     78.12158511	     86.36828504	     -0.00000000
      0.07390755	    515.60649435	     78.40958089	     86.60350115	     -0.00000000
      0.07417259	    517.17301839	     78.69715425	     86.83818815	     -0.00000000
      0.07442395	    518.65603544	     78.96949879	     87.06027878	     -0.00000000
      0.07467531	    520.13644890	     79.24146132	     87.28189677	     -0.00000000
      0.07492942	    521.63042453	     79.51601091	     87.50546107	     -0.00000000
      0.07518354	    523.12175374	     79.79016814	     87.72854560	     -0.00000000
      0.07544710	    524.66576417	     80.07410699	     87.95942244	     -0.00000000
      0.07576352	    526.51567431	     80.41442709	     88.23592293	     -0.00000000
      0.07608725	    528.40409861	     80.76197213	     88.51804784	     -0.00000000
      0.07641097	    530.28828013	     81.10887333	     88.79940634	     -0.00000000
      0.07664952	    531.67397579	     81.36408229	     89.00624298	     -0.00000000
      0.07688806	    533.05738127	     81.61893986	     89.21266669	     -0.00000000
      0.07710532	    534.31532307	     81.85074375	     89.40030770	     -0.00000000
      0.07742541	    536.16527697	     82.19174027	     89.67614961	     -0.00000000
      0.07769708	    537.73217646	     82.48065414	     89.90968726	     -0.00000000
      0.07793949	    539.12781418	     82.73805892	     90.11762265	     -0.00000000
      0.07818189	    540.52112046	     82.99509714	     90.32513930	     -0.00000000
      0.07844050	    542.00499369	     83.26891121	     90.54606618	     -0.00000000
      0.07869911	    543.48622950	     83.54230679	     90.76651983	     -0.00000000
      0.07894473	    544.89063606	     83.80158305	     90.97546458	     -0.00000000
      0.07926223	    546.70255547	     84.13617836	     91.24493164	     -0.00000000
      0.07957974	    548.51053691	     84.47013947	     91.51369374	     -0.00000000
      0.07982350	    549.89596146	     84.72610882	     91.71956062	     -0.00000000
      0.08006727	    551.27907959	     84.98170303	     91.92501531	     -0.00000000
      0.08031007	    552.65447896	     85.23591989	     92.12925446	     -0.00000000
      0.08061896	    554.40089160	     85.55877977	     92.38848821	     -0.00000000
      0.08092784	    556.14363715	     85.88103495	     92.64706775	     -0.00000000
      0.08116680	    557.48934163	     86.12992049	     92.84666127	     -0.00000000
      0.08146422	    559.16125992	     86.43919486	     93.09454762	     -0.00000000
      0.08183234	    561.22591795	     86.82120113	     93.40052461	     -0.00000000
      0.08220046	    563.28544311	     87.20234358	     93.70558881	     -0.00000000
      0.08239763	    564.38649290	     87.40614089	     93.86861758	     -0.00000000
      0.08259481	    565.48607955	     87.60968966	     94.03138664	     -0.00000000
      0.08288158	    567.08272474	     87.90528895	     94.26765708	     -0.00000000
      0.08316835	    568.67629527	     88.20036190	     94.50338208	     -0.00000000
      0.08341621	    570.05113284	     88.45496589	     94.70667873	     -0.00000000
      0.08366407	    571.42368910	     88.70917603	     94.90957117	     -0.00000000
      0.08390034	    572.73001236	     88.95114439	     95.10261082	     -0.00000000
      0.08421840	    574.48524266	     89.27629957	     95.36189168	     -0.00000000
      0.08453646	    576.23675416	     89.60080465	     95.62051480	     -0.00000000
      0.08475932	    577.46177530	     89.82778746	     95.80133319	     -0.00000000
      0.08498217	    578.68498304	     90.05445063	     95.98183128	     -0.00000000
      0.08524476	    580.12397075	     90.32111782	     96.19410255	     -0.00000000
      0.08550735	    581.56045786	     90.58734100	     96.40593234	     -0.00000000
      0.08578018	    583.05033391	     90.86347737	     96.62555836	     -0.00000000
      0.08605301	    584.53752930	     91.13913397	     96.84471159	     -0.00000000
      0.08630604	    585.91439653	     91.39435443	     97.04753765	     -0.00000000
      0.08662497	    587.64664178	     91.71546502	     97.30262007	     -0.00000000
      0.08694391	    589.37526436	     92.03591923	     97.55706453	     -0.00000000
      0.08718330	    590.67041496	     92.27602400	     97.74763556	     -0.00000000
      0.08742270	    591.96353944	     92.51575873	     97.93785014	     -0.00000000
      0.08770206	    593.46997058	     92.79504413	     98.15936783	     -0.00000000
      0.08798141	    594.97366188	     93.07382548	     98.38040388	     -0.00000000
      0.08821716	    596.24046453	     93.30868973	     98.56655713	     -0.00000000
      0.08852607	    597.89752384	     93.61590741	     98.80997324	     -0.00000000
      0.08883498	    599.55126977	     93.92250856	     99.05280759	     -0.00000000
      0.08907574	    600.83785629	     94.16103590	     99.24166270	     -0.00000000
      0.08931649	    602.12244498	     94.39918873	     99.43016731	     -0.00000000
      0.08958212	    603.53742811	     94.66150946	     99.63773999	     -0.00000000
      0.08984774	    604.94999657	     94.92337449	     99.84488918	     -0.00000000
      0.09011910	    606.39053790	     95.19041524	    100.05606909	     -0.00000000
      0.09039045	    607.82857776	     95.45698057	    100.26681053	     -0.00000000
      0.09065508	    609.22857354	     95.71648094	    100.47190765	     -0.00000000
      0.09097430	    610.91424326	     96.02891422	    100.71876530	     -0.00000000
      0.09138025	    613.05296515	     96.42528527	    101.03182792	     -0.00000000
      0.09160236	    614.22079684	     96.64170264	    101.20270646	     -0.00000000
      0.09182446	    615.38698887	     96.85780244	    101.37329747	     -0.00000000
      0.09210943	    616.88081326	     97.13459233	    101.59174561	     -0.00000000
      0.09239439	    618.37195377	     97.41085921	    101.80972388	     -0.00000000
      0.09267008	    619.81201964	     97.67763725	    102.02016233	     -0.00000000
      0.09294577	    621.24959278	     97.94392624	    102.23016446	     -0.00000000
      0.09321099	    622.63020512	     98.19963692	    102.43177769	     -0.00000000
      0.09353093	    624.29263493	     98.50750712	    102.67445680	     -0.00000000
      0.09393335	    626.37893952	     98.89381443	    102.97887543	     -0.00000000
      0.09416956	    627.60116113	     99.12009159	    103.15714259	     -0.00000000
      0.09440578	    628.82159294	     99.34601142	    103.33509596	     -0.00000000
      0.09464200	    630.04023783	     99.57157363	    103.51273653	     -0.00000000
      0.09491934	    631.46872362	     99.83594041	    103.72089853	     -0.00000000
      0.09519667	    632.89476416	    100.09981507	    103.92863230	     -0.00000000
      0.09538243	    633.84857425	    100.27628534	    104.06753516	     -0.00000000
      0.09567404	    635.34370191	    100.55287006	    104.28520461	     -0.00000000
      0.09596566	    636.83615347	    100.82891190	    104.50240521	     -0.00000000
      0.09621096	    638.08953299	    101.06069710	    104.68475122	     -0.00000000
      0.09645626	    639.34103294	    101.29209887	    104.86676771	     -0.00000000
      0.09670131	    640.58932806	    101.52287141	    105.04826185	     -0.00000000
      0.09701716	    642.19560940	    101.81976944	    105.28172207	     -0.00000000
      0.09733301	    643.79880953	    102.11603379	    105.51464133	     -0.00000000
      0.09757101	    645.00479170	    102.33885049	    105.68978927	     -0.00000000
      0.09780900	    646.20903753	    102.56130817	    105.86463208	     -0.00000000
      0.09807962	    647.57627957	    102.81382838	    106.06307540	     -0.00000000
      0.09835025	    648.94129276	    103.06588546	    106.26112648	     -0.00000000
      0.09861147	    650.25678116	    103.30874770	    106.45192649	     -0.00000000
      0.09892943	    651.85521613	    103.60377942	    106.68367856	     -0.00000000
      0.09931175	    653.77319878	    103.95769156	    106.96163425	     -0.00000000
      0.09977254	    656.07901883	    104.38301950	    107.29561138	     -0.00000000
      0.09994408	    656.93578740	    104.54101510	    107.41965483	     -0.00000000
      0.10022963	    658.36005869	    104.80361097	    107.62579912	     -0.00000000
      0.10051518	    659.78191888	    105.06569615	    107.83151639	     -0.00000000
      0.10076566	    661.02718259	    105.29517475	    108.01161849	     -0.00000000
      0.10101614	    662.27060440	    105.52426149	    108.19139365	     -0.00000000
      0.10127886	    663.57281568	    105.76412242	    108.37960307	     -0.00000000
      0.10154158	    664.87301484	    106.00355349	    108.56745442	     -0.00000000
      0.10182780	    666.28725904	    106.26391755	    108.77170576	     -0.00000000
      0.10211403	    667.69913173	    106.52377283	    108.97553399	     -0.00000000
      0.10234145	    668.81929471	    106.72988679	    109.13719091	     -0.00000000
      0.10265425	    670.35752027	    107.01284946	    109.35909648	     -0.00000000
      0.10296706	    671.89294243	    107.29520704	    109.58049979	     -0.00000000
      0.10320083	    673.03865341	    107.50583931	    109.74564307	     -0.00000000
      0.10343461	    674.18280904	    107.71613461	    109.91050681	     -0.00000000
      0.10369085	    675.43511588	    107.94624886	    110.09088998	     -0.00000000
      0.10400358	    676.96097654	    108.22654461	    110.31058444	     -0.00000000
      0.10431631	    678.48408393	    108.50624058	    110.52978099	     -0.00000000
      0.10458282	    679.77993183	    108.74412878	    110.71619080	     -0.00000000
      0.10491006	    681.36833468	    109.03562819	    110.94458245	     -0.00000000
      0.10523729	    682.95375554	    109.32647444	    111.17243121	     -0.00000000
      0.10547547	    684.10584962	    109.53775946	    111.33793172	     -0.00000000
      0.10576500	    685.50416905	    109.79412345	    111.53871995	     -0.00000000
      0.10612699	    687.24923035	    110.11393863	    111.78916807	     -0.00000000
      0.10640909	    688.60667670	    110.36262335	    111.98388573	     -0.00000000
      0.10665480	    689.78726285	    110.57884049	    112.15316063	     -0.00000000
      0.10690052	    690.96620053	    110.79469329	    112.32213091	     -0.00000000
      0.10713842	    692.10609203	    111.00333727	    112.48543894	     -0.00000000
      0.10744893	    693.59159510	    111.27515248	    112.69816291	     -0.00000000
      0.10775945	    695.07449002	    111.54638916	    112.91040073	     -0.00000000
      0.10800129	    696.22761843	    111.75723763	    113.07536172	     -0.00000000
      0.10824313	    697.37917413	    111.96773650	    113.24002780	     -0.00000000
      0.10851840	    698.68800186	    112.20690815	    113.42709660	     -0.00000000
      0.10879367	    699.99480364	    112.44562862	    113.61378310	     -0.00000001
      0.10904963	    701.20815378	    112.66720485	    113.78703495	     -0.00000004
      0.10936669	    702.70870271	    112.94113020	    114.00118127	     -0.00000017
      0.10968376	    704.20658701	    113.21446060	    114.21481951	     -0.00000059
      0.10992153	    705.32816756	    113.41905253	    114.37470158	     -0.00000131
      0.11022020	    706.73484200	    113.67556259	    114.57511928	     -0.00000317
      0.11051886	    708.13917164	    113.93154802	    114.77508487	     -0.00000692
      0.11077188	    709.32703093	    114.14799850	    114.94413300	     -0.00001255
      0.11109266	    710.83063071	    114.42188237	    115.15798991	     -0.00002492
      0.11141344	    712.33154607	    114.69516476	    115.37132318	     -0.00004639
      0.11165137	    713.44304638	    114.89747077	    115.52921346	     -0.00007104
      0.11188929	    714.55307676	    115.09944721	    115.68681479	     -0.00010602
      0.11216699	    715.84683718	    115.33477589	    115.87039906	     -0.00016438
      0.11244469	    717.13860412	    115.56965741	    116.05358841	     -0.00024797
      0.11269109	    718.28309641	    115.77768921	    116.21579707	     -0.00034987
      0.11300891	    719.75701356	    116.04550153	    116.42456107	     -0.00053166
      0.11332672	    721.22833581	    116.31273169	    116.63280470	     -0.00078724
      0.11357542	    722.37785288	    116.52143663	    116.79539305	     -0.00105290
      0.11382411	    723.52578693	    116.72978646	    116.95766132	     -0.00138970
      0.11405334	    724.58245841	    116.92151229	    117.10694255	     -0.00177533
      0.11437206	    726.04944364	    117.18759150	    117.31405130	     -0.00245541
      0.11469077	    727.51384187	    117.45309095	    117.52063068	     -0.00333710
      0.11491445	    728.54002516	    117.63907490	    117.66529203	     -0.00409868
      0.11513813	    729.56493803	    117.82477439	    117.80969131	     -0.00499597
      0.11541477	    730.83080609	    118.05405667	    117.98792206	     -0.00631867
      0.11569142	    732.09473779	    118.28290575	    118.16574992	     -0.00790842
      0.11593990	    733.22835335	    118.48808951	    118.32513041	     -0.00959310
      0.11625781	    734.67639970	    118.75008870	    118.52856079	     -0.01214655
      0.11657571	    736.12189907	    119.01151937	    118.73145441	     -0.01519963
      0.11681634	    737.21435614	    119.20902808	    118.88467318	     -0.01787777
      0.11705697	    738.30535720	    119.40621242	    119.03758250	     -0.02089944
      0.11733596	    739.56847679	    119.63442875	    119.21448152	     -0.02486442
      0.11761496	    740.82964354	    119.86221089	    119.39096210	     -0.02935914
      0.11786498	    741.95820054	    120.06597332	    119.54876115	     -0.03386481
      0.11818284	    743.39067474	    120.32451517	    119.74888259	     -0.04028085
      0.11850070	    744.82062063	    120.58249711	    119.94845551	     -0.04750453
      0.11874238	    745.90620406	    120.77828246	    120.09983412	     -0.05355896
      0.11898407	    746.99032778	    120.97374553	    120.25089352	     -0.06011255
      0.11926577	    748.25214036	    121.20117120	    120.42656387	     -0.06839423
      0.11954748	    749.51197247	    121.42816096	    120.60179790	     -0.07737815
      0.11978597	    750.57696907	    121.61998509	    120.74980457	     -0.08553718
      0.12010419	    751.99585052	    121.87546335	    120.94680861	     -0.09721592
      0.12042242	    753.41220710	    122.13038905	    121.14325059	     -0.10979463
      0.12065919	    754.46440501	    122.31970802	    121.28904623	     -0.11973038
      0.12089597	    755.51520575	    122.50872250	    121.43452888	     -0.13014956
      0.12116372	    756.70179693	    122.72209912	    121.59866621	     -0.14250162
      0.12143147	    757.88660358	    122.93508834	    121.76240131	     -0.15544162
      0.12171624	    759.14476543	    123.16119225	    121.93610164	     -0.16982661
      0.12200101	    760.40090901	    123.38686007	    122.10934473	     -0.18482616
      0.12225404	    761.51535419	    123.58701079	    122.26289410	     -0.19864512
      0.12257115	    762.90981697	    123.83737211	    122.45482246	     -0.21658054
      0.12288827	    764.30177645	    124.08719677	    122.64618018	     -0.23515737
      0.12313086	    765.36492022	    124.27794858	    122.79218055	     -0.24977075
      0.12337345	    766.42659862	    124.46838797	    122.93784595	     -0.26470797
      0.12366193	    767.68717384	    124.69444114	    123.11062557	     -0.28286018
      0.12395040	    768.94567606	    124.92005473	    123.28293057	     -0.30139932
      0.12416884	    769.89726753	    125.09060355	    123.41308828	     -0.31567160
      0.12448426	    771.26925261	    125.33643100	    123.60055307	     -0.33659995
      0.12479968	    772.63875495	    125.58173674	    123.78744975	     -0.35786236
      0.12502753	    773.62649172	    125.75861355	    123.92210354	     -0.37340288
      0.12525538	    774.61293173	    125.93521953	    124.05646110	     -0.38907621
      0.12553251	    775.81094292	    126.14965274	    124.21947435	     -0.40829423
      0.12580963	    777.00703582	    126.36368762	    124.38205021	     -0.42765622
      0.12607196	    778.13752759	    126.56593389	    124.53554715	     -0.44609334
      0.12638718	    779.49366081	    126.80848535	    124.71947373	     -0.46835642
      0.12670240	    780.84730800	    127.05052587	    124.90283772	     -0.49070585
      0.12696053	    781.95392466	    127.24834768	    125.05257221	     -0.50904926
      0.12728206	    783.33006247	    127.49429086	    125.23856666	     -0.53192604
      0.12760360	    784.70360665	    127.73970700	    125.42398168	     -0.55480659
      0.12784406	    785.72911913	    127.92289868	    125.56226740	     -0.57190515
      0.12808453	    786.75317870	    128.10579726	    125.70023185	     -0.58898219
      0.12837028	    787.96823863	    128.32276630	    125.86376703	     -0.60923608
      0.12865604	    789.18124391	    128.53932369	    126.02685295	     -0.62943471
      0.12888775	    790.16333378	    128.71462394	    126.15876760	     -0.64576503
      0.12920399	    791.50151677	    128.95344124	    126.33833481	     -0.66797299
      0.12952024	    792.83717519	    129.19175840	    126.51736209	     -0.69007865
      0.12975694	    793.83522428	    129.36980572	    126.65100772	     -0.70655160
      0.12999363	    794.83185639	    129.54757443	    126.78435536	     -0.72295895
      0.13026716	    795.98181520	    129.75266084	    126.93808533	     -0.74183456
      0.13054070	    797.12987997	    129.95737740	    127.09142349	     -0.76061623
      0.13081913	    798.29659675	    130.16538827	    127.24711389	     -0.77963623
      0.13109757	    799.46134733	    130.37301811	    127.40240577	     -0.79855539
      0.13137919	    800.63738229	    130.58262989	    127.55906761	     -0.81758729
      0.13166080	    801.81140206	    130.79185416	    127.71533021	     -0.83651579
      0.13193932	    802.97051694	    130.99839572	    127.86948456	     -0.85513526
      0.13221783	    804.12765701	    131.20456047	    128.02325725	     -0.87365615
      0.13250311	    805.31084580	    131.41534184	    128.18037285	     -0.89252683
      0.13278839	    806.49195860	    131.62573018	    128.33709795	     -0.91129920
      0.13306048	    807.61653395	    131.82602738	    128.48621858	     -0.92911521
      0.13333257	    808.73921752	    132.02596917	    128.63499335	     -0.94684809
      0.13362690	    809.95156624	    132.24186032	    128.79554867	     -0.96594148
      0.13392124	    811.16169666	    132.45733794	    128.95571087	     -0.98494667
      0.13415756	    812.13171715	    132.63004889	    129.08402639	     -1.00014585
      0.13447262	    813.42268580	    132.85988873	    129.25470950	     -1.02033057
      0.13478769	    814.71110489	    133.08925871	    129.42496288	     -1.04043219
      0.13503352	    815.71465724	    133.26790558	    129.55751384	     -1.05606398
      0.13527935	    816.71665481	    133.44626805	    129.68981177	     -1.07165308
      0.13554873	    817.81282284	    133.64138577	    129.83449292	     -1.08869029
      0.13581810	    818.90712295	    133.83616409	    129.97887992	     -1.10568531
      0.13610744	    820.08042002	    134.04499694	    130.13364280	     -1.12389801
      0.13639677	    821.25155918	    134.25344048	    130.28807849	     -1.14207352
      0.13665609	    822.29937790	    134.43993169	    130.42622109	     -1.15833697
      0.13697023	    823.56639883	    134.66543389	    130.59323055	     -1.17801142
      0.13728438	    824.83087182	    134.89048130	    130.75987656	     -1.19766305
      0.13746730	    825.56600869	    135.02131899	    130.85675131	     -1.20909882
      0.13775284	    826.71178392	    135.22524202	    131.00772955	     -1.22694256
      0.13803838	    827.85545118	    135.42879227	    131.15842410	     -1.24478288
      0.13826808	    828.77392840	    135.59226565	    131.27944616	     -1.25913558
      0.13857464	    829.99762614	    135.81006779	    131.44069050	     -1.27829812
      0.13888120	    831.21889253	    136.02744390	    131.60162755	     -1.29747479
      0.13912641	    832.19402825	    136.20101635	    131.73014368	     -1.31282873
      0.13937162	    833.16760855	    136.37431783	    131.85847148	     -1.32819916
      0.13966002	    834.31063311	    136.57778954	    132.00915973	     -1.34630164
      0.13994841	    835.45150689	    136.78088856	    132.15959833	     -1.36443656
      0.14019630	    836.43045160	    136.95516978	    132.28871578	     -1.38005462
      0.14050868	    837.66179084	    137.17439749	    132.45116970	     -1.39977975
      0.14082106	    838.89060867	    137.39319173	    132.61335022	     -1.41955994
      0.14106353	    839.84266239	    137.56271874	    132.73904807	     -1.43495485
      0.14130599	    840.79319897	    137.73198616	    132.86458858	     -1.45038926
      0.14159872	    841.93877147	    137.93599946	    133.01594955	     -1.46907984
      0.14189145	    843.08213535	    138.13963643	    133.16709120	     -1.48783646
      0.14210878	    843.92958880	    138.29058219	    133.27916611	     -1.50180753
      0.14242440	    845.15812202	    138.50942275	    133.44171862	     -1.52216962
      0.14274001	    846.38409280	    138.72782918	    133.60403318	     -1.54262268
      0.14297342	    847.28907441	    138.88906620	    133.72391764	     -1.55780972
      0.14320682	    848.19265811	    139.05006716	    133.84367784	     -1.57305139
      0.14348679	    849.27468005	    139.24287980	    133.98717119	     -1.59140891
      0.14376676	    850.35469767	    139.43535483	    134.13049327	     -1.60985130
      0.14403914	    851.40351674	    139.62228897	    134.26976920	     -1.62787828
      0.14431152	    852.45044528	    139.80890541	    134.40889030	     -1.64599161
      0.14460710	    853.58441809	    140.01105974	    134.55969063	     -1.66574886
      0.14490268	    854.71617266	    140.21284203	    134.71031696	     -1.68561466
      0.14515686	    855.68762655	    140.38606295	    134.83970805	     -1.70278720
      0.14546916	    856.87901815	    140.59852536	    134.99852239	     -1.72400367
      0.14578147	    858.06794998	    140.81057598	    135.15715461	     -1.74535219
      0.14601119	    858.94090386	    140.96628788	    135.27372247	     -1.76114160
      0.14631323	    860.08666167	    141.17068301	    135.42684320	     -1.78201599
      0.14661526	    861.23013660	    141.37469615	    135.57980314	     -1.80302305
      0.14685259	    862.12704475	    141.53473570	    135.69988299	     -1.81962486
      0.14714995	    863.24885832	    141.73492798	    135.85020310	     -1.84054690
      0.14744732	    864.36847977	    141.93475315	    136.00037556	     -1.86160572
      0.14770602	    865.34075591	    142.10830011	    136.13090502	     -1.88003999
      0.14801842	    866.51266718	    142.31750474	    136.28838660	     -1.90244426
      0.14833082	    867.68218497	    142.52630759	    136.44571348	     -1.92500814
      0.14854485	    868.48202410	    142.66912333	    136.55340721	     -1.94055993
      0.14886023	    869.65863372	    142.87923442	    136.71197589	     -1.96361805
      0.14917561	    870.83283012	    143.08893890	    136.87039401	     -1.98684669
      0.14941072	    871.70660316	    143.24500480	    136.98839375	     -2.00427582
      0.14964582	    872.57904676	    143.40084597	    137.10631213	     -2.02180244
      0.14992666	    873.61943478	    143.58670243	    137.24705837	     -2.04286719
      0.15020749	    874.65794392	    143.77224008	    137.38769133	     -2.06407460
      0.15048309	    875.67528116	    143.95401078	    137.52559437	     -2.08502729
      0.15075868	    876.69082707	    144.13547610	    137.66339092	     -2.10612087
      0.15105365	    877.77577174	    144.32935748	    137.81075510	     -2.12885497
      0.15134862	    878.85868497	    144.52289083	    137.95800004	     -2.15175440
      0.15161573	    879.83758938	    144.69784823	    138.09123779	     -2.17263565
      0.15188284	    880.81484604	    144.87252176	    138.22437971	     -2.19365557
      0.15218404	    881.91487280	    145.06915070	    138.37440162	     -2.21752661
      0.15248525	    883.01282741	    145.26542041	    138.52430388	     -2.24157777
      0.15272606	    883.88916605	    145.42208124	    138.64406589	     -2.26093772
      0.15303640	    885.01658109	    145.62363436	    138.79829291	     -2.28606037
      0.15334674	    886.14183602	    145.82480886	    138.95239582	     -2.31138005
      0.15358948	    887.02050643	    145.98190275	    139.07284761	     -2.33132365
      0.15383222	    887.89787276	    146.13876620	    139.19322442	     -2.35139008
      0.15412411	    888.95116245	    146.32708509	    139.33787476	     -2.37568339
      0.15441600	    890.00259099	    146.51507227	    139.48241779	     -2.40015736
      0.15467148	    890.92133653	    146.67933629	    139.60884107	     -2.42172779
      0.15498057	    892.03100459	    146.87773336	    139.76168544	     -2.44801311
      0.15528965	    893.13863221	    147.07576118	    139.91441106	     -2.47450641
      0.15552763	    893.99006079	    147.22797989	    140.03191993	     -2.49504763
      0.15583802	    895.09874873	    147.42618391	    140.18507565	     -2.52202697
      0.15614840	    896.20542702	    147.62401799	    140.33811267	     -2.54922129
      0.15639158	    897.07108652	    147.77875755	    140.45792969	     -2.57067878
      0.15663475	    897.93553323	    147.93327113	    140.57767414	     -2.59227032
      0.15692563	    898.96796655	    148.11779729	    140.72081176	     -2.61827456
      0.15721650	    899.99869315	    148.30200146	    140.86384578	     -2.64447344
      0.15747886	    900.92691411	    148.46787018	    140.99276732	     -2.66827199
      0.15774122	    901.85377197	    148.63347817	    141.12160469	     -2.69223128
      0.15804199	    902.91466269	    148.82301148	    141.26920045	     -2.71989753
      0.15834275	    903.97379468	    149.01220342	    141.41668555	     -2.74777815
      0.15859233	    904.85134247	    149.16893660	    141.53898465	     -2.77107756
      0.15890103	    905.93516443	    149.36248051	    141.69015413	     -2.80010458
      0.15920974	    907.01718864	    149.55566695	    141.84120671	     -2.82936253
      0.15941143	    907.72314453	    149.68168841	    141.93983020	     -2.84860321
      0.15972347	    908.81389738	    149.87636558	    142.09231863	     -2.87856884
      0.16003551	    909.90286649	    150.07067919	    142.24468702	     -2.90877530
      0.16027909	    910.75166667	    150.22210394	    142.36353811	     -2.93252253
      0.16052266	    911.59940383	    150.37330809	    142.48231577	     -2.95641860
      0.16080341	    912.57523353	    150.54731860	    142.61913180	     -2.98414806
      0.16108416	    913.54968194	    150.72103726	    142.75584984	     -3.01207795
      0.16136814	    914.53395273	    150.89645817	    142.89404064	     -3.04053459
      0.16165212	    915.51684325	    151.07158155	    143.03213063	     -3.06919924
      0.16194399	    916.52564513	    151.25126521	    143.17395503	     -3.09887937
      0.16223587	    917.53302433	    151.43063562	    143.31567224	     -3.12878243
      0.16252174	    918.51832626	    151.60601429	    143.45437070	     -3.15828829
      0.16280761	    919.50229797	    151.78109346	    143.59296564	     -3.18801115
      0.16310218	    920.51482063	    151.96118429	    143.73566660	     -3.21886662
      0.16339674	    921.52596753	    152.14095808	    143.87825683	     -3.24995588
      0.16368112	    922.50084458	    152.31421195	    144.01580820	     -3.28019304
      0.16396549	    923.47447395	    152.48717126	    144.15325557	     -3.31065133
      0.16426215	    924.48883580	    152.66728589	    144.29652678	     -3.34266234
      0.16455880	    925.50187708	    152.84708081	    144.43968389	     -3.37491759
      0.16484058	    926.46291497	    153.01756438	    144.57555616	     -3.40578338
      0.16512236	    927.42279535	    153.18776029	    144.71132464	     -3.43687287
      0.16542099	    928.43884113	    153.36782200	    144.85509946	     -3.47006790
      0.16571962	    929.45362419	    153.54756133	    144.99875668	     -3.50351805
      0.16599810	    930.39883144	    153.71488561	    145.13261641	     -3.53494345
      0.16627659	    931.34297357	    153.88193022	    145.26637301	     -3.56659418
      0.16657676	    932.35944638	    154.06166704	    145.41042692	     -3.60096337
      0.16687692	    933.37471890	    154.24107950	    145.55435995	     -3.63559846
      0.16715209	    934.30439416	    154.40526441	    145.68619823	     -3.66758443
      0.16742725	    935.23309255	    154.56917731	    145.81793405	     -3.69979745
      0.16772822	    936.24777289	    154.74814886	    145.96190456	     -3.73529318
      0.16802919	    937.26132106	    154.92679540	    146.10575140	     -3.77106497
      0.16830204	    938.17922242	    155.08847223	    146.23605261	     -3.80373564
      0.16857489	    939.09622400	    155.24988239	    146.36625131	     -3.83663702
      0.16887604	    940.10730647	    155.42772402	    146.50983409	     -3.87322094
      0.16917718	    941.11732840	    155.60524102	    146.65329091	     -3.91009067
      0.16944940	    942.02941264	    155.76542330	    146.78285554	     -3.94366618
      0.16972161	    942.94066025	    155.92534066	    146.91231638	     -3.97747932
      0.17002270	    943.94761586	    156.10191368	    147.05538894	     -4.01515862
      0.17032379	    944.95358251	    156.27816269	    147.19833344	     -4.05313380
      0.17059688	    945.86513506	    156.43773695	    147.32786985	     -4.08783483
      0.17086996	    946.77590340	    156.59704487	    147.45730005	     -4.12278374
      0.17117099	    947.77897845	    156.77234618	    147.59985113	     -4.16159888
      0.17147201	    948.78113417	    156.94732377	    147.74227208	     -4.20072083
      0.17174688	    949.69541032	    157.10681223	    147.87220163	     -4.23671352
      0.17202174	    950.60894883	    157.26603084	    148.00202183	     -4.27296696
      0.17232273	    951.60847401	    157.44007097	    148.14405323	     -4.31296771
      0.17262372	    952.60714722	    157.61378727	    148.28595247	     -4.35328721
      0.17290080	    953.52576640	    157.77342042	    148.41646435	     -4.39068918
      0.17317788	    954.44369189	    157.93277903	    148.54686337	     -4.42836675
      0.17347881	    955.43986844	    158.10554516	    148.68835956	     -4.46960323
      0.17377975	    956.43525816	    158.27798700	    148.82972162	     -4.51117140
      0.17405921	    957.35893047	    158.43783341	    148.96087579	     -4.55007361
      0.17433867	    958.28195197	    158.59739987	    149.09191344	     -4.58926784
      0.17463951	    959.27487939	    158.76886125	    149.23284565	     -4.63179054
      0.17494035	    960.26708287	    158.93999757	    149.37364187	     -4.67465873
      0.17522221	    961.19606382	    159.10004481	    149.50543379	     -4.71514006
      0.17550408	    962.12443634	    159.25980620	    149.63710552	     -4.75593116
      0.17580477	    963.11416749	    159.42992411	    149.77743977	     -4.79979222
      0.17610547	    964.10323520	    159.59971587	    149.91763631	     -4.84401328
      0.17638969	    965.03753772	    159.75990828	    150.05002736	     -4.88614704
      0.17667392	    965.97127377	    159.91980857	    150.18229459	     -4.92860935
      0.17697441	    966.95785390	    160.08854327	    150.32199744	     -4.97386327
      0.17727490	    967.94382854	    160.25695038	    150.46156102	     -5.01949217
      0.17756139	    968.88330733	    160.41720436	    150.59449078	     -5.06334776
      0.17784788	    969.82226117	    160.57715962	    150.72729321	     -5.10755153
      0.17814813	    970.80575583	    160.74447517	    150.86633591	     -5.15425533
      0.17844837	    971.78870029	    160.91146131	    151.00523793	     -5.20134926
      0.17873700	    972.73308418	    161.07167145	    151.13862916	     -5.24699153
      0.17902562	    973.67698410	    161.23157597	    151.27188967	     -5.29300162
      0.17932559	    974.65750392	    161.39744438	    151.41025178	     -5.34121478
      0.17962556	    975.63752597	    161.56298110	    151.54847193	     -5.38983302
      0.17991615	    976.58643423	    161.72302344	    151.68223317	     -5.43732073
      0.18020674	    977.53489882	    161.88275303	    151.81586054	     -5.48519581
      0.18050644	    978.51262222	    162.04715784	    151.95353316	     -5.53498017
      0.18080613	    979.48989743	    162.21122819	    152.09106269	     -5.58518405
      0.18109849	    980.44285806	    162.37096383	    152.22509123	     -5.63456836
      0.18139086	    981.39541454	    162.53037935	    152.35898298	     -5.68435894
      0.18169029	    982.37060473	    162.69331815	    152.49597114	     -5.73577859
      0.18198973	    983.34539337	    162.85591908	    152.63281518	     -5.78763146
      0.18228366	    984.30187188	    163.01519940	    152.76700142	     -5.83895530
      0.18257758	    985.25798909	    163.17415206	    152.90104822	     -5.89070318
      0.18287682	    986.23102440	    163.33563682	    153.03737152	     -5.94382427
      0.18317605	    987.20374192	    163.49677959	    153.17354975	     -5.99739138
      0.18347133	    988.16330530	    163.65545331	    153.30778310	     -6.05068994
      0.18376660	    989.12262086	    163.81379162	    153.44187469	     -6.10442891
      0.18406187	    990.08172263	    163.97179348	    153.57582433	     -6.15861135
      0.18435714	    991.04064290	    164.12945736	    153.70963173	     -6.21323999
      0.18465242	    991.99941841	    164.28678212	    153.84329671	     -6.26831772
      0.18494769	    992.95808472	    164.44376620	    153.97681903	     -6.32384715
      0.18524296	    993.91668173	    164.60040835	    154.11019849	     -6.37983103
      0.18553824	    994.87524870	    164.75670695	    154.24343488	     -6.43627183
      0.18583351	    995.83382912	    164.91266068	    154.37652803	     -6.49317217
      0.18612878	    996.79246634	    165.06826785	    154.50947772	     -6.55053440
      0.18642406	    997.75120782	    165.22352705	    154.64228381	     -6.60836101
      0.18671933	    998.71010131	    165.37843654	    154.77494610	     -6.66665422
      0.18701460	    999.66919849	    165.53299483	    154.90746446	     -6.72541641
      0.18730988	   1000.62855165	    165.68720011	    155.03983871	     -6.78464972
      0.18760515	   1001.58821674	    165.84105081	    155.17206873	     -6.84435638
      0.18790042	   1002.54825052	    165.99454509	    155.30415438	     -6.90453846
      0.18819570	   1003.50871299	    166.14768126	    155.43609553	     -6.96519810
      0.18849097	   1004.46966487	    166.30045744	    155.56789206	     -7.02633729
      0.18878624	   1005.43116960	    166.45287187	    155.69954387	     -7.08795807
      0.18908151	   1006.39329098	    166.60492262	    155.83105085	     -7.15006236
      0.18937679	   1007.35609467	    166.75660786	    155.96241292	     -7.21265216
      0.18967206	   1008.31964612	    166.90792559	    156.09362999	     -7.27572931
      0.18996733	   1009.28401146	    167.05887392	    156.22470198	     -7.33929574
      0.19026261	   1010.24925567	    167.20945082	    156.35562884	     -7.40335328
      0.19055788	   1011.21544304	    167.35965433	    156.48641050	     -7.46790380
      0.19085315	   1012.18263541	    167.50948236	    156.61704691	     -7.53294907
      0.19114843	   1013.15089237	    167.65893291	    156.74753805	     -7.59849095
      0.19144370	   1014.12026958	    167.80800386	    156.87788387	     -7.66453120
      0.19173897	   1015.09081878	    167.95669313	    157.00808437	     -7.73107162
      0.19203425	   1016.06258631	    168.10499860	    157.13813952	     -7.79811398
      0.19232952	   1017.03561301	    168.25291814	    157.26804932	     -7.86566007
      0.19262479	   1018.00993302	    168.40044960	    157.39781379	     -7.93371164
      0.19292007	   1018.98557380	    168.54759082	    157.52743293	     -8.00227047
      0.19321534	   1019.96255522	    168.69433962	    157.65690678	     -8.07133833
      0.19351061	   1020.94088978	    168.84069384	    157.78623537	     -8.14091700
      0.19380588	   1021.92058217	    168.98665128	    157.91541874	     -8.21100825
      0.19410116	   1022.90162968	    169.13220976	    158.04445695	     -8.28161388
      0.19439643	   1023.88402224	    169.27736709	    158.17335005	     -8.35273567
      0.19469170	   1024.86774307	    169.42212109	    158.30209813	     -8.42437543
      0.19498698	   1025.85276912	    169.56646957	    158.43070126	     -8.49653497
      0.19528225	   1026.83907197	    169.71041037	    158.55915952	     -8.56921612
      0.19557752	   1027.82661848	    169.85394133	    158.68747303	     -8.64242072
      0.19587280	   1028.81537187	    169.99706030	    158.81564188	     -8.71615062
      0.19616807	   1029.80529252	    170.13976516	    158.94366620	     -8.79040770
      0.19646334	   1030.79633907	    170.28205381	    159.07154610	     -8.86519382
      0.19675862	   1031.78846926	    170.42392417	    159.19928172	     -8.94051091
      0.19705389	   1032.78164096	    170.56537420	    159.32687320	     -9.01636086
      0.19734916	   1033.77581294	    170.70640188	    159.45432069	     -9.09274562
      0.19764444	   1034.77094575	    170.84700524	    159.58162434	     -9.16966715
      0.19793971	   1035.76700237	    170.98718235	    159.70878433	     -9.24712741
      0.19823498	   1036.76394887	    171.12693133	    159.83580081	     -9.32512839
      0.19853026	   1037.76175493	    171.26625034	    159.96267398	     -9.40367212
      0.19882553	   1038.76039428	    171.40513760	    160.08940401	     -9.48276062
      0.19912080	   1039.75984503	    171.54359141	    160.21599109	     -9.56239594
      0.19941607	   1040.76008987	    171.68161010	    160.34243543	     -9.64258016
      0.19971135	   1041.76111623	    171.81919210	    160.46873722	     -9.72331537
      0.20000662	   1042.76291629	    171.95633590	    160.59489668	     -9.80460369
      0.20030189	   1043.76548692	    172.09304008	    160.72091403	     -9.88644726
      0.20059717	   1044.76882949	    172.22930329	    160.84678947	     -9.96884822
      0.20089244	   1045.77294959	    172.36512429	    160.97252325	    -10.05180877
      0.20118771	   1046.77785669	    172.50050192	    161.09811558	    -10.13533110
      0.20148299	   1047.78356359	    172.63543514	    161.22356671	    -10.21941743
      0.20177826	   1048.79008591	    172.76992298	    161.34887686	    -10.30407001
      0.20207353	   1049.79744134	    172.90396463	    161.47404629	    -10.38929110
      0.20236881	   1050.80564888	    173.03755935	    161.59907525	    -10.47508300
      0.20266408	   1051.81472797	    173.17070655	    161.72396397	    -10.56144800
      0.20295935	   1052.82469749	    173.30340575	    161.84871271	    -10.64838844
      0.20325463	   1053.83557477	    173.43565662	    161.97332174	    -10.73590668
      0.20354990	   1054.84737449	    173.56745896	    162.09779130	    -10.82400507
      0.20384517	   1055.86010758	    173.69881269	    162.22212166	    -10.91268603
      0.20414044	   1056.87378014	    173.82971791	    162.34631308	    -11.00195197
      0.20443572	   1057.88839239	    173.96017484	    162.47036583	    -11.09180532
      0.20473099	   1058.90393771	    174.09018388	    162.59428018	    -11.18224854
      0.20502626	   1059.92040182	    174.21974556	    162.71805639	    -11.27328411
      0.20532154	   1060.93776213	    174.34886061	    162.84169472	    -11.36491454
      0.20561681	   1061.95598729	    174.47752988	    162.96519546	    -11.45714234
      0.20591208	   1062.97503697	    174.60575444	    163.08855887	    -11.54997005
      0.20620736	   1063.99486190	    174.73353549	    163.21178523	    -11.64340025
      0.20650263	   1065.01540418	    174.86087443	    163.33487480	    -11.73743552
      0.20679790	   1066.03659786	    174.98777283	    163.45782785	    -11.83207845
      0.20709318	   1067.05836973	    175.11423245	    163.58064465	    -11.92733168
      0.20738845	   1068.08064029	    175.24025523	    163.70332547	    -12.02319785
      0.20768372	   1069.10332498	    175.36584328	    163.82587058	    -12.11967962
      0.20797900	   1070.12633542	    175.49099891	    163.94828024	    -12.21677967
      0.20827427	   1071.14958076	    175.61572461	    164.07055471	    -12.31450072
      0.20856954	   1072.17296904	    175.74002307	    164.19269425	    -12.41284549
      0.20886481	   1073.19640853	    175.86389716	    164.31469912	    -12.51181671
      0.20916009	   1074.21980890	    175.98734994	    164.43656956	    -12.61141715
      0.20945536	   1075.24308243	    176.11038464	    164.55830582	    -12.71164960
      0.20975063	   1076.26614492	    176.23300470	    164.67990815	    -12.81251684
      0.21004591	   1077.28891660	    176.35521374	    164.80137677	    -12.91402170
      0.21034118	   1078.31132274	    176.47701556	    164.92271193	    -13.01616701
      0.21063645	   1079.33329423	    176.59841413	    165.04391384	    -13.11895563
      0.21093173	   1080.35476790	    176.71941362	    165.16498272	    -13.22239042
      0.21122700	   1081.37568680	    176.84001837	    165.28591878	    -13.32647428
      0.21152227	   1082.39600027	    176.96023289	    165.40672222	    -13.43121012
      0.21181755	   1083.41566396	    177.08006186	    165.52739324	    -13.53660086
      0.21211282	   1084.43463972	    177.19951012	    165.64793201	    -13.64264943
      0.21240809	   1085.45289546	    177.31858270	    165.76833870	    -13.74935881
      0.21270337	   1086.47040487	    177.43728475	    165.88861350	    -13.85673196
      0.21299864	   1087.48714723	    177.55562160	    166.00875653	    -13.96477187
      0.21329391	   1088.50310701	    177.67359873	    166.12876796	    -14.07348155
      0.21358918	   1089.51827361	    177.79122175	    166.24864791	    -14.18286404
      0.21388446	   1090.53264100	    177.90849640	    166.36839649	    -14.29292237
      0.21417973	   1091.54620738	    178.02542859	    166.48801381	    -14.40365959
      0.21447500	   1092.55897482	    178.14202432	    166.60749997	    -14.51507878
      0.21477028	   1093.57094895	    178.25828973	    166.72685505	    -14.62718303
      0.21506555	   1094.58213863	    178.37423107	    166.84607911	    -14.73997545
      0.21536082	   1095.59255564	    178.48985469	    166.96517221	    -14.85345915
      0.21565610	   1096.60221579	    178.60516707	    167.08413437	    -14.96763728
      0.21595137	   1097.61114517	    178.72017476	    167.20296563	    -15.08251298
      0.21624664	   1098.61937263	    178.83488440	    167.32166599	    -15.19808942
      0.21654192	   1099.62692611	    178.94930272	    167.44023544	    -15.31436979
      0.21683719	   1100.63383264	    179.06343655	    167.55867396	    -15.43135728
      0.21713246	   1101.64011836	    179.17729275	    167.67698151	    -15.54905510
      0.21742774	   1102.64580854	    179.29087826	    167.79515802	    -15.66746649
      0.21772301	   1103.65092759	    179.40420009	    167.91320343	    -15.78659469
      0.21801828	   1104.65549906	    179.51726527	    168.03111764	    -15.90644297
      0.21831355	   1105.65954565	    179.63008092	    168.14890055	    -16.02701458
      0.21860883	   1106.66308926	    179.74265415	    168.26655201	    -16.14831283
      0.21890410	   1107.66615095	    179.85499214	    168.38407190	    -16.27034101
      0.21919937	   1108.66875095	    179.96710206	    168.50146004	    -16.39310246
      0.21949465	   1109.67090873	    180.07899112	    168.61871625	    -16.51660049
      0.21978992	   1110.67264294	    180.19066656	    168.73584033	    -16.64083848
      0.22008519	   1111.67397144	    180.30213559	    168.85283205	    -16.76581976
      0.22038047	   1112.67491130	    180.41340544	    168.96969118	    -16.89154774
      0.22067574	   1113.67547883	    180.52448336	    169.08641746	    -17.01802580
      0.22097101	   1114.67568957	    180.63537654	    169.20301060	    -17.14525736
      0.22126629	   1115.67555828	    180.74609221	    169.31947030	    -17.27324583
      0.22156156	   1116.67509894	    180.85663754	    169.43579624	    -17.40199467
      0.22185683	   1117.67432479	    180.96701970	    169.55198808	    -17.53150732
      0.22215211	   1118.67324830	    181.07724584	    169.66804546	    -17.66178725
      0.22244738	   1119.67188117	    181.18732304	    169.78396798	    -17.79283796
      0.22274265	   1120.67023434	    181.29725839	    169.89975524	    -17.92466293
      0.22303793	   1121.66831799	    181.40705891	    170.01540681	    -18.05726569
      0.22333320	   1122.66614153	    181.51673158	    170.13092225	    -18.19064977
      0.22362847	   1123.66371359	    181.62628335	    170.24630108	    -18.32481871
      0.22392374	   1124.66104205	    181.73572110	    170.36154280	    -18.45977608
      0.22421902	   1125.65813398	    181.84505166	    170.47664689	    -18.59552544
      0.22451429	   1126.65499568	    181.95428182	    170.59161283	    -18.73207040
      0.22480956	   1127.65163267	    182.06341829	    170.70644003	    -18.86941455
      0.22510484	   1128.64804964	    182.17246774	    170.82112792	    -19.00756151
      0.22540011	   1129.64425049	    182.28143675	    170.93567589	    -19.14651494
      0.22569538	   1130.64023829	    182.39033185	    171.05008329	    -19.28627846
      0.22599066	   1131.63601529	    182.49915951	    171.16434947	    -19.42685576
      0.22628593	   1132.63158288	    182.60792611	    171.27847376	    -19.56825052
      0.22658120	   1133.62694158	    182.71663798	    171.39245544	    -19.71046643
      0.22687648	   1134.62209106	    182.82530136	    171.50629377	    -19.85350720
      0.22717175	   1135.61703009	    182.93392243	    171.61998802	    -19.99737656
      0.22746702	   1136.61175651	    183.04250729	    171.73353738	    -20.14207827
      0.22776230	   1137.60626726	    183.15106195	    171.84694107	    -20.28761606
      0.22805757	   1138.60055830	    183.25959238	    171.96019824	    -20.43399373
      0.22835284	   1139.59462462	    183.36810444	    172.07330805	    -20.58121506
      0.22864811	   1140.58846022	    183.47660391	    172.18626959	    -20.72928385
      0.22894339	   1141.58205808	    183.58509653	    172.29908198	    -20.87820393
      0.22923866	   1142.57541010	    183.69358792	    172.41174427	    -21.02797913
      0.22953393	   1143.56850711	    183.80208364	    172.52425551	    -21.17861330
      0.22982921	   1144.56133883	    183.91058918	    172.63661469	    -21.33011032
      0.23012448	   1145.55389381	    184.01910994	    172.74882082	    -21.48247406
      0.23041975	   1146.54615943	    184.12765124	    172.86087285	    -21.63570842
      0.23071503	   1147.53812182	    184.23621833	    172.97276970	    -21.78981732
      0.23101030	   1148.52976588	    184.34481638	    173.08451029	    -21.94480469
      0.23130557	   1149.52107515	    184.45345049	    173.19609349	    -22.10067448
      0.23160085	   1150.51203186	    184.56212567	    173.30751814	    -22.25743063
      0.23189612	   1151.50261679	    184.67084687	    173.41878308	    -22.41507715
      0.23219139	   1152.49280930	    184.77961895	    173.52988708	    -22.57361800
      0.23248667	   1153.48258720	    184.88844670	    173.64082892	    -22.73305722
      0.23278194	   1154.47192675	    184.99733486	    173.75160733	    -22.89339881
      0.23307721	   1155.46080257	    185.10628805	    173.86222101	    -23.05464683
      0.23337248	   1156.44918759	    185.21531087	    173.97266865	    -23.21680532
      0.23366776	   1157.43705296	    185.32440781	    174.08294889	    -23.37987836
      0.23396303	   1158.42436800	    185.43358332	    174.19306034	    -23.54387005
      0.23425830	   1159.41110013	    185.54284176	    174.30300160	    -23.70878447
      0.23455358	   1160.39721474	    185.65218743	    174.41277123	    -23.87462577
      0.23484885	   1161.38267517	    185.76162456	    174.52236775	    -24.04139806
      0.23514412	   1162.36744260	    185.87115734	    174.63178966	    -24.20910551
      0.23543940	   1163.35147591	    185.98078985	    174.74103543	    -24.37775228
      0.23573467	   1164.33473167	    186.09052615	    174.85010349	    -24.54734255
      0.23602994	   1165.31716395	    186.20037021	    174.95899225	    -24.71788054
      0.23632522	   1166.29872429	    186.31032596	    175.06770008	    -24.88937045
      0.23662049	   1167.27936152	    186.42039726	    175.17622532	    -25.06181651
      0.23691576	   1168.25902168	    186.53058791	    175.28456628	    -25.23522298
      0.23721104	   1169.23764789	    186.64090166	    175.39272123	    -25.40959412
      0.23750631	   1170.21518024	    186.75134220	    175.50068843	    -25.58493421
      0.23780158	   1171.19155559	    186.86191317	    175.60846608	    -25.76124755
      0.23809685	   1172.16670752	    186.97261816	    175.71605237	    -25.93853844
      0.23839213	   1173.14056612	    187.08346069	    175.82344539	    -26.11681123
      0.23868740	   1174.11305786	    187.19444426	    175.93064308	    -26.29607024
      0.23898267	   1175.08410545	    187.30557229	    176.03764328	    -26.47631984
      0.23927795	   1176.05362765	    187.41684818	    176.14444381	    -26.65756441
      0.23957322	   1177.02153912	    187.52827525	    176.25104247	    -26.83980834
      0.23986849	   1177.98775027	    187.63985682	    176.35743699	    -27.02305604
      0.24016377	   1178.95216703	    187.75159611	    176.46362509	    -27.20731192
      0.24045904	   1179.91469074	    187.86349635	    176.56960446	    -27.39258042
      0.24075431	   1180.87521794	    187.97556070	    176.67537274	    -27.57886601
      0.24104959	   1181.83364016	    188.08779228	    176.78092753	    -27.76617314
      0.24134486	   1182.78984380	    188.20019418	    176.88626641	    -27.95450630
      0.24164013	   1183.74370992	    188.31276944	    176.99138691	    -28.14386999
      0.24193541	   1184.69511406	    188.42552108	    177.09628652	    -28.33426873
      0.24223068	   1185.64392605	    188.53845206	    177.20096271	    -28.52570704
      0.24252595	   1186.59000992	    188.65156533	    177.30541288	    -28.71818947
      0.24282122	   1187.53322365	    188.76486379	    177.40963443	    -28.91172057
      0.24311650	   1188.47341912	    188.87835031	    177.51362468	    -29.10630492
      0.24341177	   1189.41044191	    188.99202773	    177.61738093	    -29.30194710
      0.24370704	   1190.34413124	    189.10589887	    177.72090043	    -29.49865172
      0.24400232	   1191.27431991	    189.21996649	    177.82418040	    -29.69642339
      0.24429759	   1192.20083420	    189.33423336	    177.92721801	    -29.89526674
      0.24459286	   1193.12349389	    189.44870218	    178.03001039	    -30.09518641
      0.24488814	   1194.04211230	    189.56337567	    178.13255461	    -30.29618705
      0.24518341	   1194.95649637	    189.67825648	    178.23484771	    -30.49827334
      0.24547868	   1195.86644676	    189.79334727	    178.33688669	    -30.70144995
      0.24577396	   1196.77175811	    189.90865064	    178.43866849	    -30.90572157
      0.24606923	   1197.67221927	    190.02416921	    178.54019000	    -31.11109292
      0.24636450	   1198.56761367	    190.13990553	    178.64144809	    -31.31756871
      0.24665978	   1199.45771979	    190.25586217	    178.74243955	    -31.52515367
      0.24695505	   1200.34231166	    190.37204165	    178.84316114	    -31.73385253
      0.24725032	   1201.22115955	    190.48844649	    178.94360955	    -31.94367005
      0.24754560	   1202.09403072	    190.60507917	    179.04378146	    -32.15461098
      0.24784087	   1202.96069033	    190.72194216	    179.14367345	    -32.36668010
      0.24813614	   1203.82090242	    190.83903793	    179.24328208	    -32.57988219
      0.24843141	   1204.67443111	    190.95636890	    179.34260384	    -32.79422204
      0.24872669	   1205.52104187	    191.07393749	    179.44163518	    -33.00970443
      0.24902196	   1206.36050292	    191.19174611	    179.54037250	    -33.22633419
      0.24931723	   1207.19258681	    191.30979714	    179.63881212	    -33.44411612
      0.24961251	   1208.01707205	    191.42809296	    179.73695032	    -33.66305505
      0.24990778	   1208.83374495	    191.54663591	    179.83478334	    -33.88315580
      0.25020305	   1209.64240144	    191.66542835	    179.93230732	    -34.10442321
      0.25049833	   1210.44284901	    191.78447260	    180.02951838	    -34.32686212
      0.25079360	   1211.23490875	    191.90377098	    180.12641257	    -34.55047737
      0.25108887	   1212.01841729	    192.02332579	    180.22298587	    -34.77527383
      0.25138415	   1212.79322880	    192.14313932	    180.31923421	    -35.00125633
      0.25167942	   1213.55921688	    192.26321386	    180.41515346	    -35.22842975
      0.25197469	   1214.31627641	    192.38355167	    180.51073942	    -35.45679895
      0.25226997	   1215.06432516	    192.50415501	    180.60598783	    -35.68636880
      0.25256524	   1215.80330531	    192.62502614	    180.70089436	    -35.91714416
      0.25286051	   1216.53318463	    192.74616728	    180.79545464	    -36.14912992
      0.25315578	   1217.25395748	    192.86758068	    180.88966420	    -36.38233095
      0.25345106	   1217.96564550	    192.98926855	    180.98351853	    -36.61675214
      0.25374633	   1218.66829790	    193.11123312	    181.07701305	    -36.85239836
      0.25404160	   1219.36199151	    193.23347657	    181.17014310	    -37.08927449
      0.25433688	   1220.04683038	    193.35600113	    181.26290396	    -37.32738543
      0.25463215	   1220.72294514	    193.47880898	    181.35529084	    -37.56673606
      0.25492742	   1221.39049188	    193.60190230	    181.44729889	    -37.80733128
      0.25522270	   1222.04965088	    193.72528330	    181.53892319	    -38.04917596
      0.25551797	   1222.70062493	    193.84895413	    181.63015873	    -38.29227502
      0.25581324	   1223.34363745	    193.97291698	    181.72100044	    -38.53663334
      0.25610852	   1223.97893040	    194.09717402	    181.81144320	    -38.78225583
      0.25640379	   1224.60676203	    194.22172742	    181.90148180	    -39.02914738
      0.25669906	   1225.22740454	    194.34657934	    181.99111094	    -39.27731290
      0.25699434	   1225.84114163	    194.47173196	    182.08032529	    -39.52675730
      0.25728961	   1226.44826611	    194.59718743	    182.16911941	    -39.77748548
      0.25758488	   1227.04907745	    194.72294793	    182.25748781	    -40.02950236
      0.25788015	   1227.64387951	    194.84901561	    182.34542491	    -40.28281286
      0.25817543	   1228.23297824	    194.97539265	    182.43292507	    -40.53742190
      0.25847070	   1228.81667965	    195.10208122	    182.51998257	    -40.79333441
      0.25876597	   1229.39528784	    195.22908348	    182.60659161	    -41.05055532
      0.25906125	   1229.96910325	    195.35640161	    182.69274633	    -41.30908958
      0.25935652	   1230.53842104	    195.48403780	    182.77844077	    -41.56894212
      0.25965179	   1231.10352974	    195.61199423	    182.86366893	    -41.83011790
      0.25994707	   1231.66471001	    195.74027308	    182.94842469	    -42.09262188
      0.26024234	   1232.22223361	    195.86887656	    183.03270189	    -42.35645903
      0.26053761	   1232.77636257	    195.99780688	    183.11649427	    -42.62163433
      0.26083289	   1233.32734853	    196.12706624	    183.19979551	    -42.88815276
      0.26112816	   1233.87543215	    196.25665686	    183.28259919	    -43.15601933
      0.26142343	   1234.42084282	    196.38658098	    183.36489883	    -43.42523915
      0.26171871	   1234.96379834	    196.51684085	    183.44668786	    -43.69581731
      0.26201398	   1235.50450484	    196.64743870	    183.52795964	    -43.96775892
      0.26230925	   1236.04315675	    196.77837681	    183.60870742	    -44.24106908
      0.26260452	   1236.57993684	    196.90965746	    183.68892441	    -44.51575291
      0.26289980	   1237.11501641	    197.04128292	    183.76860371	    -44.79181552
      0.26319507	   1237.64855545	    197.17325552	    183.84773834	    -45.06926201
      0.26346055	   1238.12706911	    197.29221062	    183.91841770	    -45.31990025
      0.26372603	   1238.60456027	    197.41145016	    183.98864591	    -45.57166582
      0.26399151	   1239.08112140	    197.53097554	    184.05841766	    -45.82456156
      0.26425700	   1239.55684031	    197.65078855	    184.12772766	    -46.07859139
      0.26452248	   1240.03179813	    197.77089089	    184.19657054	    -46.33375901
      0.26478796	   1240.50606993	    197.89128432	    184.26494088	    -46.59006816
      0.26505344	   1240.97972490	    198.01197058	    184.33283321	    -46.84752261
      0.26531892	   1241.45282664	    198.13295144	    184.40024198	    -47.10612611
      0.26558440	   1241.92543335	    198.25422869	    184.46716159	    -47.36588242
      0.26584988	   1242.39759812	    198.37580411	    184.53358639	    -47.62679531
      0.26611536	   1242.86936914	    198.49767952	    184.59951064	    -47.88886857
      0.26638084	   1243.34078997	    198.61985672	    184.66492857	    -48.15210598
      0.26664633	   1243.81189977	    198.74233757	    184.72983433	    -48.41651133
      0.26691181	   1244.28273350	    198.86512391	    184.79422199	    -48.68208842
      0.26717729	   1244.75332218	    198.98821761	    184.85808559	    -48.94884106
      0.26744277	   1245.22369310	    199.11162054	    184.92141907	    -49.21677307
      0.26770825	   1245.69387000	    199.23533462	    184.98421632	    -49.48588826
      0.26797373	   1246.16387330	    199.35936176	    185.04647115	    -49.75619047
      0.26823921	   1246.63372028	    199.48370388	    185.10817732	    -50.02768354
      0.26850469	   1247.10342528	    199.60836295	    185.16932850	    -50.30037131
      0.26877018	   1247.57299985	    199.73334092	    185.22991830	    -50.57425765
      0.26903566	   1248.04245295	    199.85863979	    185.28994024	    -50.84934641
      0.26930114	   1248.51179110	    199.98426156	    185.34938780	    -51.12564147
      0.26956662	   1248.98101852	    200.11020825	    185.40825434	    -51.40314670
      0.26983210	   1249.45013728	    200.23648192	    185.46653318	    -51.68186601
      0.27009758	   1249.91914748	    200.36308461	    185.52421753	    -51.96180327
      0.27036306	   1250.38804730	    200.49001842	    185.58130056	    -52.24296241
      0.27062854	   1250.85683320	    200.61728545	    185.63777533	    -52.52534732
      0.27089402	   1251.32550001	    200.74488783	    185.69363481	    -52.80896194
      0.27115951	   1251.79404103	    200.87282769	    185.74887192	    -53.09381019
      0.27142499	   1252.26244814	    201.00110721	    185.80347947	    -53.37989601
      0.27169047	   1252.73071192	    201.12972858	    185.85745019	    -53.66722335
      0.27195595	   1253.19882170	    201.25869401	    185.91077671	    -53.95579615
      0.27222143	   1253.66676570	    201.38800573	    185.96345159	    -54.24561838
      0.27248691	   1254.13453107	    201.51766600	    186.01546730	    -54.53669401
      0.27275239	   1254.60210398	    201.64767710	    186.06681618	    -54.82902701
      0.27301787	   1255.06946969	    201.77804134	    186.11749052	    -55.12262136
      0.27328335	   1255.53661264	    201.90876103	    186.16748248	    -55.41748106
      0.27354884	   1256.00351646	    202.03983854	    186.21678414	    -55.71361010
      0.27381432	   1256.47016411	    202.17127624	    186.26538748	    -56.01101248
      0.27407980	   1256.93653785	    202.30307653	    186.31328436	    -56.30969222
      0.27434528	   1257.40261934	    202.43524184	    186.36046654	    -56.60965333
      0.27461076	   1257.86838967	    202.56777462	    186.40692570	    -56.91089982
      0.27487624	   1258.33382944	    202.70067731	    186.45265337	    -57.21343574
      0.27514172	   1258.79891875	    202.83395221	    186.49764100	    -57.51726511
      0.27540720	   1259.26363726	    202.96760162	    186.54187991	    -57.82239196
      0.27567269	   1259.72796422	    203.10162787	    186.58536131	    -58.12882035
      0.27593817	   1260.19187855	    203.23603329	    186.62807628	    -58.43655432
      0.27620365	   1260.65535878	    203.37082027	    186.67001581	    -58.74559792
      0.27646913	   1261.11838317	    203.50599121	    186.71117073	    -59.05595521
      0.27673461	   1261.58092966	    203.64154853	    186.75153177	    -59.36763025
      0.27700009	   1262.04297595	    203.77749469	    186.79108951	    -59.68062709
      0.27726557	   1262.50449949	    203.91383217	    186.82983443	    -59.99494981
      0.27753105	   1262.96547751	    204.05056347	    186.86775685	    -60.31060248
      0.27779653	   1263.42588705	    204.18769114	    186.90484696	    -60.62758915
      0.27806202	   1263.88570495	    204.32521773	    186.94109481	    -60.94591391
      0.27832750	   1264.34490788	    204.46314584	    186.97649031	    -61.26558083
      0.27859298	   1264.80347235	    204.60147808	    187.01102322	    -61.58659397
      0.27885846	   1265.26137473	    204.74021712	    187.04468316	    -61.90895741
      0.27912394	   1265.71859126	    204.87936561	    187.07745959	    -62.23267523
      0.27938942	   1266.17509803	    205.01892628	    187.10934181	    -62.55775149
      0.27965490	   1266.63087105	    205.15890186	    187.14031898	    -62.88419026
      0.27992038	   1267.08588619	    205.29929512	    187.17038006	    -63.21199561
      0.28018586	   1267.54011922	    205.44010884	    187.19951390	    -63.54117160
      0.28045135	   1267.99354581	    205.58134586	    187.22770912	    -63.87172230
      0.28071683	   1268.44614156	    205.72300904	    187.25495420	    -64.20365176
      0.28098231	   1268.89788195	    205.86510126	    187.28123744	    -64.53696403
      0.28124779	   1269.34874237	    206.00762544	    187.30654695	    -64.87166315
      0.28151327	   1269.79869814	    206.15058454	    187.33087065	    -65.20775317
      0.28177875	   1270.24772450	    206.29398154	    187.35419629	    -65.54523812
      0.28204423	   1270.69579659	    206.43781944	    187.37651139	    -65.88412202
      0.28230971	   1271.14288946	    206.58210131	    187.39780330	    -66.22440888
      0.28257519	   1271.58897809	    206.72683021	    187.41805915	    -66.56610271
      0.28284068	   1272.03403737	    206.87200926	    187.43726586	    -66.90920750
      0.28310616	   1272.47804209	    207.01764161	    187.45541014	    -67.25372723
      0.28337164	   1272.92096697	    207.16373043	    187.47247848	    -67.59966587
      0.28363712	   1273.36278662	    207.31027893	    187.48845714	    -67.94702737
      0.28390260	   1273.80347557	    207.45729038	    187.50333214	    -68.29581567
      0.28416808	   1274.24300822	    207.60476803	    187.51708928	    -68.64603470
      0.28443356	   1274.68135891	    207.75271522	    187.52971409	    -68.99768835
      0.28469904	   1275.11850183	    207.90113528	    187.54119189	    -69.35078052
      0.28496453	   1275.55441109	    208.05003161	    187.55150770	    -69.70531506
      0.28523001	   1275.98906067	    208.19940763	    187.56064630	    -70.06129582
      0.28549549	   1276.42242441	    208.34926679	    187.56859220	    -70.41872661
      0.28576097	   1276.85447607	    208.49961259	    187.57532961	    -70.77761124
      0.28602645	   1277.28518923	    208.65044855	    187.58084249	    -71.13795347
      0.28629193	   1277.71453734	    208.80177825	    187.58511447	    -71.49975704
      0.28655741	   1278.14249374	    208.95360528	    187.58812890	    -71.86302565
      0.28682289	   1278.56903156	    209.10593328	    187.58986883	    -72.22776300
      0.28708837	   1278.99412383	    209.25876594	    187.59031695	    -72.59397271
      0.28735386	   1279.41774337	    209.41210697	    187.58945567	    -72.96165840
      0.28761934	   1279.83986284	    209.56596013	    187.58726703	    -73.33082363
      0.28785809	   1280.21818603	    209.70476639	    187.58414992	    -73.66409353
      0.28809685	   1280.59525450	    209.84399294	    187.57993091	    -73.99856639
      0.28833561	   1280.97104705	    209.98364236	    187.57459619	    -74.33424382
      0.28857437	   1281.34554326	    210.12371750	    187.56813170	    -74.67112828
      0.28881312	   1281.71872260	    210.26422121	    187.56052316	    -75.00922224
      0.28905188	   1282.09056440	    210.40515640	    187.55175601	    -75.34852808
      0.28929064	   1282.46104782	    210.54652597	    187.54181543	    -75.68904819
      0.28952939	   1282.83015189	    210.68833286	    187.53068633	    -76.03078489
      0.28976815	   1283.19785549	    210.83058006	    187.51835331	    -76.37374047
      0.29000691	   1283.56413731	    210.97327055	    187.50480073	    -76.71791718
      0.29024567	   1283.92897589	    211.11640737	    187.49001260	    -77.06331722
      0.29048442	   1284.29234962	    211.25999356	    187.47397266	    -77.40994273
      0.29072318	   1284.65423668	    211.40403221	    187.45666431	    -77.75779581
      0.29096194	   1285.01461508	    211.54852642	    187.43807064	    -78.10687851
      0.29120070	   1285.37346266	    211.69347933	    187.41817439	    -78.45719279
      0.29143945	   1285.73075704	    211.83889411	    187.39695797	    -78.80874059
      0.29167821	   1286.08647565	    211.98477395	    187.37440341	    -79.16152373
      0.29191697	   1286.44059573	    212.13112208	    187.35049240	    -79.51554401
      0.29215572	   1286.79309430	    212.27794174	    187.32520625	    -79.87080311
      0.29239448	   1287.14394816	    212.42523622	    187.29852584	    -80.22730264
      0.29263324	   1287.49313389	    212.57300883	    187.27043170	    -80.58504412
      0.29287200	   1287.84062785	    212.72126291	    187.24090392	    -80.94402896
      0.29311075	   1288.18640616	    212.87000184	    187.20992215	    -81.30425847
      0.29334951	   1288.53044471	    213.01922902	    187.17746562	    -81.66573385
      0.29358827	   1288.87271913	    213.16894787	    187.14351308	    -82.02845615
      0.29382702	   1289.21320480	    213.31916188	    187.10804282	    -82.39242629
      0.29406578	   1289.55187686	    213.46987452	    187.07103264	    -82.75764503
      0.29430454	   1289.88871016	    213.62108933	    187.03245983	    -83.12411297
      0.29454330	   1290.22367930	    213.77280987	    186.99230117	    -83.49183052
      0.29478205	   1290.55675859	    213.92503972	    186.95053287	    -83.86079787
      0.29502081	   1290.88792206	    214.07778252	    186.90713062	    -84.23101499
      0.29525957	   1291.21714344	    214.23104192	    186.86206949	    -84.60248160
      0.29549833	   1291.54439619	    214.38482161	    186.81532399	    -84.97519713
      0.29573708	   1291.86965343	    214.53912531	    186.76686796	    -85.34916072
      0.29597584	   1292.19288799	    214.69395677	    186.71667464	    -85.72437113
      0.29621460	   1292.51407237	    214.84931980	    186.66471658	    -86.10082676
      0.29645335	   1292.83317876	    215.00521821	    186.61096565	    -86.47852558
      0.29669211	   1293.15017901	    215.16165586	    186.55539297	    -86.85746509
      0.29693087	   1293.46504461	    215.31863664	    186.49796896	    -87.23764227
      0.29716963	   1293.77774672	    215.47616450	    186.43866323	    -87.61905351
      0.29740838	   1294.08825616	    215.63424338	    186.37744461	    -88.00169456
      0.29764714	   1294.39654336	    215.79287730	    186.31428108	    -88.38556049
      0.29788590	   1294.70257838	    215.95207029	    186.24913976	    -88.77064557
      0.29812465	   1295.00633093	    216.11182642	    186.18198688	    -89.15694323
      0.29836341	   1295.30777030	    216.27214981	    186.11278771	    -89.54444599
      0.29860217	   1295.60686541	    216.43304459	    186.04150657	    -89.93314534
      0.29884093	   1295.90358475	    216.59451497	    185.96810676	    -90.32303172
      0.29907968	   1296.19789643	    216.75656516	    185.89255052	    -90.71409437
      0.29931844	   1296.48976812	    216.91919942	    185.81479902	    -91.10632130
      0.29955720	   1296.77916706	    217.08242205	    185.73481228	    -91.49969920
      0.29979596	   1297.06606006	    217.24623740	    185.65254912	    -91.89421336
      0.30003471	   1297.35041350	    217.41064985	    185.56796715	    -92.28984762
      0.30027347	   1297.63219327	    217.57566381	    185.48102270	    -92.68658432
      0.30051223	   1297.91136481	    217.74128375	    185.39167073	    -93.08440425
      0.30075098	   1298.18789311	    217.90751416	    185.29986486	    -93.48328667
      0.30098974	   1298.46174263	    218.07435958	    185.20555722	    -93.88320926
      0.30122850	   1298.73287738	    218.24182461	    185.10869846	    -94.28414818
      0.30146726	   1299.00126083	    218.40991386	    185.00923767	    -94.68607812
      0.30170601	   1299.26685598	    218.57863200	    184.90712227	    -95.08897239
      0.30194477	   1299.52962527	    218.74798374	    184.80229803	    -95.49280299
      0.30218353	   1299.78953061	    218.91797383	    184.69470891	    -95.89754077
      0.30242229	   1300.04653338	    219.08860708	    184.58429706	    -96.30315560
      0.30266104	   1300.30059441	    219.25988831	    184.47100272	    -96.70961657
      0.30289980	   1300.55167392	    219.43182242	    184.35476412	    -97.11689217
      0.30313856	   1300.79973161	    219.60441433	    184.23551744	    -97.52495053
      0.30337731	   1301.04472655	    219.77766902	    184.11319671	    -97.93375973
      0.30361607	   1301.28661723	    219.95159150	    183.98773375	    -98.34328796
      0.30385483	   1301.52536151	    220.12618684	    183.85905804	    -98.75350388
      0.30409359	   1301.76091663	    220.30146015	    183.72709669	    -99.16437683
      0.30433234	   1301.99323920	    220.47741659	    183.59177431	    -99.57587709
      0.30457110	   1302.22228518	    220.65406136	    183.45301297	    -99.98797618
      0.30480986	   1302.44800985	    220.83139971	    183.31073207	   -100.40064702
      0.30504861	   1302.67036784	    221.00943694	    183.16484827	   -100.81386419
      0.30528737	   1302.88931305	    221.18817841	    183.01527543	   -101.22760410
      0.30552613	   1303.10479873	    221.36762950	    182.86192450	   -101.64184516
      0.30576489	   1303.31677737	    221.54779566	    182.70470344	   -102.05656788
      0.30600364	   1303.52520074	    221.72868239	    182.54351718	   -102.47175502
      0.30624240	   1303.73001988	    221.91029523	    182.37826753	   -102.88739162
      0.30648116	   1303.93118505	    222.09263977	    182.20885310	   -103.30346506
      0.30671992	   1304.12864574	    222.27572166	    182.03516930	   -103.71996507
      0.30695867	   1304.32235067	    222.45954660	    181.85710826	   -104.13688372
      0.30719743	   1304.51224773	    222.64412034	    181.67455880	   -104.55421539
      0.30743619	   1304.69828401	    222.82944866	    181.48740646	   -104.97195668
      0.30767494	   1304.88040574	    223.01553744	    181.29553345	   -105.39010641
      0.30791370	   1305.05855831	    223.20239257	    181.09881872	   -105.80866542
      0.30815246	   1305.23268626	    223.39002001	    180.89713797	   -106.22763658
      0.30839122	   1305.40273321	    223.57842578	    180.69036378	   -106.64702458
      0.30862997	   1305.56864190	    223.76761595	    180.47836563	   -107.06683588
      0.30886873	   1305.73035416	    223.95759663	    180.26101011	   -107.48707851
      0.30910749	   1305.88781086	    224.14837402	    180.03816106	   -107.90776202
      0.30934624	   1306.04095193	    224.33995433	    179.80967977	   -108.32889729
      0.30958500	   1306.18971632	    224.53234388	    179.57542524	   -108.75049643
      0.30982376	   1306.33404200	    224.72554899	    179.33525447	   -109.17257261
      0.31006252	   1306.47386592	    224.91957610	    179.08902281	   -109.59513998
      0.31030127	   1306.60912401	    225.11443165	    178.83658432	   -110.01821354
      0.31054003	   1306.73975114	    225.31012218	    178.57779223	   -110.44180899
      0.31077879	   1306.86568113	    225.50665427	    178.31249945	   -110.86594266
      0.31101755	   1306.98684671	    225.70403457	    178.04055903	   -111.29063137
      0.31125630	   1307.10317949	    225.90226979	    177.76182483	   -111.71589237
      0.31147098	   1307.20359758	    226.08125139	    177.50527641	   -112.09877434
      0.31168567	   1307.30000141	    226.26093483	    177.24301435	   -112.48214718
      0.31190035	   1307.39233838	    226.44132492	    176.97493659	   -112.86602296
      0.31211503	   1307.48055560	    226.62242671	    176.70094329	   -113.25041466
      0.31232971	   1307.56459939	    226.80424528	    176.42093722	   -113.63533539
      0.31254440	   1307.64441530	    226.98678575	    176.13482427	   -114.02079823
      0.31275908	   1307.71994807	    227.17005331	    175.84251384	   -114.40681623
      0.31297376	   1307.79114160	    227.35405318	    175.54391933	   -114.79340235
      0.31318844	   1307.85793894	    227.53879061	    175.23895856	   -115.18056945
      0.31340313	   1307.92028230	    227.72427092	    174.92755417	   -115.56833026
      0.31361781	   1307.97811302	    227.91049945	    174.60963407	   -115.95669736
      0.31383249	   1308.03137153	    228.09748162	    174.28513176	   -116.34568314
      0.31404717	   1308.07999740	    228.28522286	    173.95398669	   -116.73529982
      0.31426185	   1308.12392924	    228.47372866	    173.61614453	   -117.12555940
      0.31447654	   1308.16310478	    228.66300457	    173.27155746	   -117.51647368
      0.31469122	   1308.19746078	    228.85305616	    172.92018431	   -117.90805422
      0.31490590	   1308.22693303	    229.04388909	    172.56199074	   -118.30031233
      0.31512058	   1308.25145637	    229.23550902	    172.19694932	   -118.69325910
      0.31533527	   1308.27096463	    229.42792170	    171.82503954	   -119.08690534
      0.31554995	   1308.28539065	    229.62113291	    171.44624779	   -119.48126161
      0.31576463	   1308.29466623	    229.81514849	    171.06056723	   -119.87633822
      0.31597931	   1308.29872213	    230.00997432	    170.66799772	   -120.27214520
      0.31619400	   1308.29748808	    230.20561636	    170.26854550	   -120.66869232
      0.31640868	   1308.29089270	    230.40208058	    169.86222305	   -121.06598908
      0.31662336	   1308.27886354	    230.59937305	    169.44904868	   -121.46404471
      0.31683804	   1308.26132702	    230.79749986	    169.02904626	   -121.86286817
      0.31705272	   1308.23820847	    230.99646717	    168.60224480	   -122.26246817
      0.31726741	   1308.20943203	    231.19628121	    168.16867805	   -122.66285314
      0.31748209	   1308.17492060	    231.39694824	    167.72838404	   -123.06403124
      0.31769677	   1308.13459492	    231.59847460	    167.28140467	   -123.46601040
      0.31791145	   1308.08837394	    231.80086668	    166.82778518	   -123.86879827
      0.31812614	   1308.03617536	    232.00413093	    166.36757372	   -124.27240225
      0.31834082	   1307.97791563	    232.20827388	    165.90082086	   -124.67682950
      0.31855550	   1307.91350995	    232.41330209	    165.42757909	   -125.08208693
      0.31877018	   1307.84287219	    232.61922220	    164.94790235	   -125.48818121
      0.31898487	   1307.76591493	    232.82604093	    164.46184559	   -125.89511878
      0.31919955	   1307.68254939	    233.03376504	    163.96946430	   -126.30290583
      0.31941423	   1307.59268544	    233.24240136	    163.47081406	   -126.71154836
      0.31962891	   1307.49623154	    233.45195682	    162.96595013	   -127.12105211
      0.31984359	   1307.39309476	    233.66243838	    162.45492701	   -127.53142262
      0.32005828	   1307.28318071	    233.87385309	    161.93779810	   -127.94266521
      0.32027296	   1307.16639355	    234.08620807	    161.41461527	   -128.35478500
      0.32048764	   1307.04263594	    234.29951051	    160.88542854	   -128.76778691
      0.32070232	   1306.91180903	    234.51376768	    160.35028570	   -129.18167564
      0.32091701	   1306.77381241	    234.72898692	    159.80923202	   -129.59645571
      0.32113169	   1306.62854411	    234.94517565	    159.26230991	   -130.01213145
      0.32134637	   1306.47590057	    235.16234137	    158.70955867	   -130.42870701
      0.32156105	   1306.31577658	    235.38049166	    158.15101417	   -130.84618634
      0.32177573	   1306.14806527	    235.59963419	    157.58670860	   -131.26457322
      0.32199042	   1305.97265810	    235.81977669	    157.01667026	   -131.68387127
      0.32220510	   1305.78944481	    236.04092700	    156.44092330	   -132.10408391
      0.32241978	   1305.59831335	    236.26309304	    155.85948752	   -132.52521443
      0.32263446	   1305.39914995	    236.48628282	    155.27237819	   -132.94726592
      0.32284915	   1305.19183897	    236.71050443	    154.67960586	   -133.37024134
      0.32306383	   1304.97626297	    236.93576607	    154.08117622	   -133.79414348
      0.32327851	   1304.75230258	    237.16207601	    153.47708998	   -134.21897497
      0.32349319	   1304.51983656	    237.38944264	    152.86734272	   -134.64473831
      0.32370788	   1304.27874170	    237.61787444	    152.25192487	   -135.07143584
      0.32392256	   1304.02889280	    237.84737998	    151.63082156	   -135.49906976
      0.32413724	   1303.77016266	    238.07796794	    151.00401265	   -135.92764213
      0.32435192	   1303.50242201	    238.30964712	    150.37147267	   -136.35715488
      0.32456660	   1303.22553948	    238.54242640	    149.73317085	   -136.78760978
      0.32478129	   1302.93938158	    238.77631479	    149.08907116	   -137.21900851
      0.32499597	   1302.64381266	    239.01132138	    148.43913235	   -137.65135258
      0.32521065	   1302.33869485	    239.24745542	    147.78330802	   -138.08464340
      0.32542533	   1302.02388802	    239.48472624	    147.12154678	   -138.51888226
      0.32564002	   1301.69924979	    239.72314331	    146.45379233	   -138.95407031
      0.32585470	   1301.36463541	    239.96271620	    145.77998362	   -139.39020862
      0.32606938	   1301.01989778	    240.20345462	    145.10005506	   -139.82729811
      0.32628406	   1300.66488741	    240.44536841	    144.41393667	   -140.26533963
      0.32649875	   1300.29945232	    240.68846752	    143.72155429	   -140.70433389
      0.32671343	   1299.92343806	    240.93276207	    143.02282983	   -141.14428153
      0.32692811	   1299.53668762	    241.17826227	    142.31768147	   -141.58518309
      0.32714279	   1299.13904142	    241.42497851	    141.60602396	   -142.02703901
      0.32735747	   1298.73033723	    241.67292131	    140.88776882	   -142.46984965
      0.32757216	   1298.31041017	    241.92210132	    140.16282460	   -142.91361531
      0.32776515	   1297.92319831	    242.14716696	    139.50534748	   -143.31335338
      0.32795813	   1297.52665815	    242.37324929	    138.84231871	   -143.71386461
      0.32815112	   1297.12066402	    242.60035624	    138.17366685	   -144.11514813
      0.32834411	   1296.70508853	    242.82849595	    137.49931914	   -144.51720382
      0.32853710	   1296.27980239	    243.05767670	    136.81920172	   -144.92003166
      0.32873009	   1295.84467440	    243.28790688	    136.13324149	   -145.32363161
      0.32892308	   1295.39957138	    243.51919501	    135.44138870	   -145.72800364
      0.32911607	   1294.94435820	    243.75154971	    134.74361172	   -146.13314768
      0.32930906	   1294.47889769	    243.98497973	    134.03988030	   -146.53906368
      0.32950205	   1294.00305064	    244.21949394	    133.33016537	   -146.94575159
      0.32969504	   1293.51667575	    244.45510133	    132.61443910	   -147.35321137
      0.32988803	   1293.01962961	    244.69181105	    131.89267507	   -147.76144300
      0.33008102	   1292.51176666	    244.92963234	    131.16484836	   -148.17044648
      0.33027400	   1291.99293917	    245.16857462	    130.43093571	   -148.58022186
      0.33046699	   1291.46299719	    245.40864744	    129.69091561	   -148.99076922
      0.33065998	   1290.92178851	    245.64986047	    128.94476844	   -149.40208871
      0.33085297	   1290.36915863	    245.89222357	    128.19247656	   -149.81418052
      0.33104596	   1289.80495074	    246.13574674	    127.43402453	   -150.22704494
      0.33123895	   1289.22900564	    246.38044012	    126.66939906	   -150.64068232
      0.33143194	   1288.64116177	    246.62631405	    125.89858926	   -151.05509313
      0.33162493	   1288.04125508	    246.87337901	    125.12158663	   -151.47027793
      0.33181792	   1287.42911909	    247.12164568	    124.33838524	   -151.88623740
      0.33201091	   1286.80458476	    247.37112490	    123.54898175	   -152.30297238
      0.33220390	   1286.16748052	    247.62182772	    122.75337549	   -152.72048382
      0.33239688	   1285.51763217	    247.87376536	    121.95156850	   -153.13877287
      0.33258987	   1284.85486288	    248.12694925	    121.14356558	   -153.55784085
      0.33278286	   1284.17899314	    248.38139103	    120.32937427	   -153.97768927
      0.33297585	   1283.48984067	    248.63710255	    119.50900486	   -154.39831986
      0.33316884	   1282.78722046	    248.89409589	    118.68247035	   -154.81973460
      0.33336183	   1282.07094465	    249.15238334	    117.84978635	   -155.24193571
      0.33355482	   1281.34082250	    249.41197745	    117.01097102	   -155.66492571
      0.33374781	   1280.59666038	    249.67289100	    116.16604490	   -156.08870741
      0.33394080	   1279.83826167	    249.93513703	    115.31503080	   -156.51328396
      0.33413379	   1279.06542675	    250.19872885	    114.45795355	   -156.93865885
      0.33432678	   1278.27795291	    250.46368003	    113.59483976	   -157.36483598
      0.33451977	   1277.47563435	    250.73000444	    112.72571759	   -157.79181965
      0.33471275	   1276.65826207	    250.99771624	    111.85061641	   -158.21961461
      0.33490574	   1275.82562388	    251.26682990	    110.96956645	   -158.64822611
      0.33509873	   1274.97750428	    251.53736020	    110.08259845	   -159.07765992
      0.33529172	   1274.11368444	    251.80932227	    109.18974320	   -159.50792235
      0.33548471	   1273.23394215	    252.08273156	    108.29103118	   -159.93902034
      0.33567770	   1272.33805172	    252.35760392	    107.38649200	   -160.37096148
      0.33587069	   1271.42578398	    252.63395555	    106.47615405	   -160.80375406
      0.33606368	   1270.49690615	    252.91180302	    105.56004388	   -161.23740710
      0.33625667	   1269.55118183	    253.19116336	    104.63818582	   -161.67193046
      0.33643012	   1268.68664526	    253.44354197	    103.80478439	   -162.06320605
      0.33660356	   1267.80813018	    253.69716976	    102.96677097	   -162.45520275
      0.33677701	   1266.91545724	    253.95205988	    102.12415666	   -162.84792881
      0.33695046	   1266.00844449	    254.20822587	    101.27694987	   -163.24139380
      0.33712391	   1265.08690739	    254.46568163	    100.42515609	   -163.63560820
      0.33729736	   1264.15065875	    254.72444140	     99.56877771	   -164.03058328
      0.33747080	   1263.19950870	    254.98451978	     98.70781381	   -164.42633116
      0.33764425	   1262.23326463	    255.24593173	     97.84225992	   -164.82286485
      0.33781770	   1261.25173118	    255.50869260	     96.97210795	   -165.22019832
      0.33799115	   1260.25471012	    255.77281816	     96.09734602	   -165.61834653
      0.33816459	   1259.24200035	    256.03832456	     95.21795834	   -166.01732553
      0.33833804	   1258.21339782	    256.30522842	     94.33392520	   -166.41715251
      0.33851149	   1257.16869549	    256.57354681	     93.44522289	   -166.81784589
      0.33868494	   1256.10768322	    256.84329726	     92.55182373	   -167.21942538
      0.33885839	   1255.03014777	    257.11449782	     91.65369608	   -167.62191205
      0.33903183	   1253.93587269	    257.38716706	     90.75080438	   -168.02532848
      0.33920528	   1252.82463825	    257.66132406	     89.84310928	   -168.42969879
      0.33937873	   1251.69622137	    257.93698853	     88.93056771	   -168.83504875
      0.33955218	   1250.55039556	    258.21418072	     88.01313307	   -169.24140592
      0.33972563	   1249.38693079	    258.49292152	     87.09075532	   -169.64879974
      0.33989907	   1248.20559344	    258.77323249	     86.16338127	   -170.05726162
      0.34007252	   1247.00614613	    259.05513587	     85.23095462	   -170.46548144
      0.34024597	   1245.78834749	    259.33865466	     84.29341610	   -170.87102142
      0.34041942	   1244.55195219	    259.62381257	     83.35070379	   -171.27406935
      0.34059287	   1243.29671092	    259.91063405	     82.40275352	   -171.67486946
      0.34076631	   1242.02237023	    260.19914435	     81.44949908	   -172.07365592
      0.34093976	   1240.72867236	    260.48936962	     80.49087256	   -172.47065386
      0.34109518	   1239.55276364	    260.75091196	     79.62725111	   -172.82505103
      0.34125061	   1238.36090961	    261.01387322	     78.75920964	   -173.17833845
      0.34140603	   1237.15291561	    261.27827401	     77.88669688	   -173.53066221
      0.34156145	   1235.92858370	    261.54413567	     77.00966108	   -173.88216521
      0.34171687	   1234.68771266	    261.81148025	     76.12805027	   -174.23298714
      0.34187230	   1233.43009790	    262.08033051	     75.24181242	   -174.58326488
      0.34202772	   1232.15553132	    262.35070996	     74.35089559	   -174.93313281
      0.34218314	   1230.86380123	    262.62264288	     73.45524816	   -175.28272332
      0.34233856	   1229.55469215	    262.89615434	     72.55481896	   -175.63216712
      0.34249398	   1228.22798474	    263.17127028	     71.64955746	   -175.98159371
      0.34264941	   1226.88345559	    263.44801746	     70.73941399	   -176.33113172
      0.34280483	   1225.52087706	    263.72642360	     69.82433988	   -176.68090931
      0.34296025	   1224.14001714	    264.00651730	     68.90428763	   -177.03105453
      0.34311567	   1222.74063921	    264.28832818	     67.97921116	   -177.38169571
      0.34327110	   1221.32250187	    264.57188683	     67.04906593	   -177.73296179
      0.34342652	   1219.88535873	    264.85722493	     66.11380916	   -178.08498267
      0.34358194	   1218.42895815	    265.14437522	     65.17340002	   -178.43788965
      0.34373736	   1216.95304304	    265.43337156	     64.22779981	   -178.79181572
      0.34389279	   1215.45735054	    265.72424899	     63.27697217	   -179.14689590
      0.34403226	   1214.09802905	    265.98691903	     62.41920314	   -179.46664579
      0.34417174	   1212.72236430	    266.25116034	     61.55717428	   -179.78753765
      0.34431122	   1211.33015357	    266.51700072	     60.69086496	   -180.10967376
      0.34445070	   1209.92118955	    266.78446885	     59.82025660	   -180.43315903
      0.34459018	   1208.49526021	    267.05359432	     58.94533275	   -180.75810072
      0.34472966	   1207.05214860	    267.32440763	     58.06607927	   -181.08460858
      0.34486914	   1205.59163267	    267.59694019	     57.18248450	   -181.41279500
      0.34500862	   1204.11348500	    267.87122436	     56.29453936	   -181.74277514
      0.34514810	   1202.61747256	    268.14729345	     55.40223752	   -182.07466714
      0.34528757	   1201.10335642	    268.42518176	     54.50557559	   -182.40859224
      0.34542705	   1199.57089148	    268.70492461	     53.60455326	   -182.74467497
      0.34556653	   1198.01982616	    268.98655832	     52.69917352	   -183.08304328
      0.34570601	   1196.44990211	    269.27012027	     51.78944280	   -183.42382870
      0.34584549	   1194.86085384	    269.55564888	     50.87537122	   -183.76716646
      0.34598497	   1193.25240836	    269.84318367	     49.95697279	   -184.11319569
      0.34612445	   1191.62428486	    270.13276524	     49.03426566	   -184.46205946
      0.34626393	   1189.97619426	    270.42443527	     48.10727230	   -184.81390498
      0.34638867	   1188.48504440	    270.68709839	     47.27459408	   -185.13123127
      0.34651342	   1186.97746562	    270.95149779	     46.43853145	   -185.45117581
      0.34663816	   1185.45323293	    271.21766549	     45.59911041	   -185.77385209
      0.34676291	   1183.91211479	    271.48563432	     44.75636046	   -186.09937695
      0.34688765	   1182.35387299	    271.75543784	     43.91031484	   -186.42787031
      0.34701240	   1180.77826235	    272.02711036	     43.06101075	   -186.75945514
      0.34713714	   1179.18503041	    272.30068692	     42.20848961	   -187.09425743
      0.34726189	   1177.57391713	    272.57620329	     41.35279735	   -187.43240631
      0.34738663	   1175.94465451	    272.85369598	     40.49398464	   -187.77403402
      0.34751138	   1174.29696628	    273.13320220	     39.63210729	   -188.11927597
      0.34763612	   1172.63056746	    273.41475993	     38.76722655	   -188.46827079
      0.34776087	   1170.94516400	    273.69840783	     37.89940950	   -188.82116035
      0.34788561	   1169.24045237	    273.98418529	     37.02872940	   -189.17808980
      0.34801036	   1167.51611911	    274.27213240	     36.15526654	   -189.53920758
      0.34813510	   1165.77184041	    274.56228996	     35.27910818	   -189.90466547
      0.34825985	   1164.00728160	    274.85469945	     34.40034954	   -190.27461859
      0.34838459	   1162.22209669	    275.14940301	     33.51909431	   -190.64922545
      0.34850934	   1160.41592784	    275.44644346	     32.63545537	   -191.02864798
      0.34862134	   1158.77598021	    275.71518373	     31.84010347	   -191.37357073
      0.34873335	   1157.11853920	    275.98587511	     31.04302511	   -191.72263213
      0.34884536	   1155.44331950	    276.25854986	     30.24432442	   -192.07595593
      0.34895737	   1153.75002646	    276.53324066	     29.44411386	   -192.43366864
      0.34906938	   1152.03835599	    276.80998061	     28.64251495	   -192.79589913
      0.34918139	   1150.30799415	    277.08880318	     27.83965904	   -193.16277867
      0.34929340	   1148.55861678	    277.36974224	     27.03568827	   -193.53444086
      0.34940541	   1146.78988913	    277.65283196	     26.23075659	   -193.91102169
      0.34951741	   1145.00146543	    277.93810690	     25.42503084	   -194.29265954
      0.34962942	   1143.19298848	    278.22560191	     24.61869210	   -194.67949527
      0.34974143	   1141.36408920	    278.51535220	     23.81193707	   -195.07167217
      0.34985344	   1139.51438617	    278.80739328	     23.00497974	   -195.46933608
      0.34996545	   1137.64348519	    279.10176095	     22.19805322	   -195.87263540
      0.35007746	   1135.75097877	    279.39849131	     21.39141179	   -196.28172116
      0.35018947	   1133.83644566	    279.69762075	     20.58533330	   -196.69674703
      0.35028275	   1132.22491770	    279.94859009	     19.91468671	   -197.04702152
      0.35037603	   1130.59746473	    280.20129244	     19.24482313	   -197.40178811
      0.35046931	   1128.95369891	    280.45578073	     18.57594041	   -197.76137491
      0.35056259	   1127.29329593	    280.71209005	     17.90826352	   -198.12596807
      0.35065587	   1125.61595357	    280.97024804	     17.24203989	   -198.49569508
      0.35074915	   1123.92137115	    281.23027990	     16.57753844	   -198.87066541
      0.35086144	   1121.85809426	    281.54583204	     15.78029709	   -199.32916603
      0.35097373	   1119.76884269	    281.86417690	     14.98653278	   -199.79559413
      0.35108602	   1117.65305140	    282.18535601	     14.19686158	   -200.27012909
      0.35119832	   1115.51013726	    282.50941055	     13.41196634	   -200.75295065
      0.35131061	   1113.33949828	    282.83638132	     12.63260573	   -201.24423959
      0.35142290	   1111.14051287	    283.16630880	     11.85962453	   -201.74417796
      0.35153519	   1108.91253923	    283.49923312	     11.09396551	   -202.25294921
      0.35164748	   1106.65491470	    283.83519402	     10.33668293	   -202.77073845
      0.35175978	   1104.36695508	    284.17423086	      9.58895788	   -203.29773253
      0.35187207	   1102.04795399	    284.51638259	      8.85211554	   -203.83412026
      0.35198436	   1099.69718216	    284.86168774	      8.12764452	   -204.38009260
      0.35209665	   1097.31388671	    285.21018441	      7.41721796	   -204.93584289
      0.35220895	   1094.89729042	    285.56191026	      6.72271638	   -205.50156702
      0.35232124	   1092.44659099	    285.91690247	      6.04625120	   -206.07746374
      0.35243353	   1089.96096021	    286.27519776	      5.39018792	   -206.66373487
      0.35254582	   1087.43954298	    286.63683238	      4.75716655	   -207.26058561
      0.35265811	   1084.88145738	    287.00184208	      4.15011568	   -207.86822482
      0.35277041	   1082.28579238	    287.37026209	      3.57225494	   -208.48686534
      0.35288270	   1079.65160791	    287.74212718	      3.02707764	   -209.11672430
      0.35299499	   1076.97793369	    288.11747156	      2.51830283	   -209.75802353
      0.35310728	   1074.26376822	    288.49632894	      2.04978257	   -210.41098985
      0.35321958	   1071.50807782	    288.87873251	      1.62534782	   -211.07585552
      0.35333187	   1068.70979558	    289.26471489	      1.24857624	   -211.75285860
      0.35344416	   1065.86782024	    289.65430819	      0.92247266	   -212.44224341
      0.35355645	   1062.98101508	    290.04754395	      0.64906389	   -213.14426091
      0.35366874	   1060.04820678	    290.44445315	      0.42894047	   -213.85916921
      0.35378104	   1057.06818416	    290.84506621	      0.26080759	   -214.58723396
      0.35389333	   1054.03969697	    291.24941295	      0.14114413	   -215.32872892
      0.35400562	   1050.96145458	    291.65752262	      0.06407556	   -216.08393639
      0.35411791	   1047.83212464	    292.06942384	      0.02154405	   -216.85314776
      0.35423021	   1044.65033166	    292.48514465	      0.00378578	   -217.63666411
      0.35434250	   1041.41465553	    292.90471245	      0.00003884	   -218.43479676
      0.35445479	   1038.12362994	    293.32815400	      0.00000010	   -219.24786799
      0.35456708	   1034.77574069	    293.75549545	      0.00000009	   -220.07621177
      0.35467937	   1031.36942864	    294.18676230	      0.00000008	   -220.92017459
      0.35479167	   1027.90321621	    294.62197942	      0.00000007	   -221.78011638
      0.35490396	   1024.37572720	    295.06117103	      0.00000007	   -222.65641132
      0.35501625	   1020.78555487	    295.50436067	      0.00000006	   -223.54944867
      0.35512854	   1017.13125386	    295.95157116	      0.00000005	   -224.45963364
      0.35521614	   1014.23502436	    296.30324959	      0.00000005	   -225.18185265
      0.35531359	   1010.96573200	    296.69732408	      0.00000005	   -225.99784114
      0.35541103	   1007.64609801	    297.09433052	      0.00000004	   -226.82636084
      0.35589824	    990.29523271	    299.11858926	      0.00000003	   -231.12190238
      0.35727252	    934.77070749	    305.05838584	      0.00000001	   -243.81554836
      0.35864680	    870.46396224	    311.04580886	      0.00000000	   -255.76370622
      0.36002107	    799.37086980	    316.73200501	      0.00000000	   -265.41537889
      0.36124276	    732.35314059	    321.28687443	      0.00000000	   -271.18598097
      0.36246446	    663.07436281	    325.18914103	      0.00000000	   -273.79114539
      0.36368615	    592.32498176	    328.30947591	      0.00000000	   -272.95347128
      0.36490784	    520.68488091	    330.56549413	      0.00000000	   -268.58092673
      0.36612953	    448.81260339	    331.92163097	      0.00000000	   -260.73999638
      0.36735123	    377.57358090	    332.38637742	     -0.00000000	   -249.62461364
      0.36857292	    308.02353189	    332.00718750	      0.00000000	   -235.52544653
      0.36979461	    241.34728945	    330.86346500	     -0.00000000	   -218.83064181
      0.37101630	    178.82487893	    329.05816063	      0.00000003	   -200.02738557
      0.37223800	    121.87211924	    326.70862293	      0.00000001	   -179.67273141
      0.37236017	    116.54583034	    326.44845722	      0.00000001	   -177.57466463
      0.37258593	    106.90101597	    325.95699741	      0.00000001	   -173.67419530
      0.37269882	    102.17856097	    325.70626888	      0.00000000	   -171.71361172
      0.37275526	     99.84311588	    325.57969688	      0.00000000	   -170.73094017
      0.37278348	     98.68194248	    325.51611417	      0.00000000	   -170.23903537
      0.37292459	     92.94279251	    325.19529285	      0.00000000	   -167.77411731
      0.37293536	     92.50900083	    325.17058826	      0.00000000	   -167.58546084
      0.37294584	     92.08822784	    325.14656244	      0.00000000	   -167.40214210
      0.37295584	     91.68700394	    325.12359510	      0.00000000	   -167.22704141
      0.37296584	     91.28635762	    325.10060432	      0.00000000	   -167.05190000
      0.37297584	     90.88629044	    325.07759014	      0.00000000	   -166.87671817
      0.37298584	     90.48680812	    325.05455273	      0.00000000	   -166.70149485
      0.37299584	     90.08793619	    325.03149266	      0.00000000	   -166.52622253
      0.37300584	     89.68974055	    325.00841135	      0.00000000	   -166.35088048
      0.37301584	     89.29234756	    324.98531150	      0.00000000	   -166.17542828
      0.37302584	     88.89596313	    324.96219756	      0.00000000	   -165.99979964
      0.37303584	     88.50089100	    324.93907606	      0.00000000	   -165.82389644
      0.37304584	     88.10755006	    324.91595612	      0.00000000	   -165.64758322
      0.37305584	     87.71649067	    324.89284975	      0.00000000	   -165.47068190
      0.37306584	     87.32840995	    324.86977227	      0.00000000	   -165.29296695
      0.37307584	     86.94416582	    324.84674266	      0.00000000	   -165.11416091
      0.37308584	     86.56478985	    324.82378389	      0.00000000	   -164.93393034
      0.37309584	     86.19149858	    324.80092321	      0.00000000	   -164.75188236
      0.37310584	     85.82570334	    324.77819248	      0.00000000	   -164.56756161
      0.37311584	     85.46901818	    324.75562831	      0.00000000	   -164.38044796
      0.37312724	     85.07567037	    324.73015015	      0.00000000	   -164.16287917
      0.37313724	     84.74488446	    324.70808902	      0.00000000	   -163.96772962
      0.37314724	     84.42965027	    324.68634254	      0.00000000	   -163.76771871
      0.37315724	     84.13246078	    324.66496864	      0.00000000	   -163.56204947
      0.37316724	     83.85601804	    324.64403040	      0.00000000	   -163.34986067
      0.37317724	     83.60322636	    324.62359588	      0.00000000	   -163.13022991
      0.37318724	     83.37718271	    324.60373789	      0.00000000	   -162.90217778
      0.37319724	     83.18116413	    324.58453366	      0.00000000	   -162.66467316
      0.37320724	     83.01861216	    324.56606439	      0.00000000	   -162.41663969
      0.37321724	     82.89311456	    324.54841476	      0.00000000	   -162.15696335
      0.37322724	     82.80838414	    324.53167225	      0.00000000	   -161.88450105
      0.37323724	     82.76823514	    324.51592648	      0.00000000	   -161.59809036
      0.37324724	     82.77655728	    324.50126838	      0.00000000	   -161.29655996
      0.37325724	     82.83728774	    324.48778931	      0.00000000	   -160.97874099
      0.37326724	     82.95438164	    324.47558010	      0.00000000	   -160.64347890
      0.37327724	     83.13178111	    324.46473012	      0.00000000	   -160.28964572
      0.37328724	     83.37338360	    324.45532619	      0.00000000	   -159.91615246
      0.37329724	     83.68300988	    324.44745154	      0.00000000	   -159.52196151
      0.37330948	     84.16000606	    324.44000897	      0.00000000	   -159.00987293
      0.37332172	     84.75098472	    324.43510770	      0.00000000	   -158.46368828
      0.37333675	     85.64119371	    324.43273697	      0.00000000	   -157.74454534
      0.37335522	     86.99868713	    324.43557364	      0.00000000	   -156.78389828
      0.37337148	     88.44584229	    324.44349734	      0.00000000	   -155.86636673
      0.37338774	     90.13882397	    324.45660099	      0.00000000	   -154.88027077
      0.37340224	     91.86218292	    324.47268027	      0.00000000	   -153.94254695
      0.37341674	     93.79004934	    324.49286625	      0.00000000	   -152.95046016
      0.37343125	     95.92427345	    324.51708180	      0.00000000	   -151.90492521
      0.37344575	     98.26519909	    324.54520815	      0.00000000	   -150.80733949
      0.37346025	    100.81169266	    324.57708825	      0.00000000	   -149.65953922
      0.37347476	    103.56120123	    324.61253102	      0.00000000	   -148.46374744
      0.37348926	    106.50983683	    324.65131613	      0.00000000	   -147.22251645
      0.37350376	    109.65248311	    324.69319915	      0.00000000	   -145.93866722
      0.37351827	    112.98292019	    324.73791677	      0.00000000	   -144.61522827
      0.37353277	    116.49396274	    324.78519206	      0.00000000	   -143.25537606
      0.37354727	    120.17760657	    324.83473932	      0.00000000	   -141.86237868
      0.37356178	    124.02517896	    324.88626875	      0.00000000	   -140.43954405
      0.37357628	    128.02748816	    324.93949052	      0.00000000	   -138.99017372
      0.37359078	    132.17496823	    324.99411839	      0.00000000	   -137.51752259
      0.37360529	    136.45781595	    325.04987276	      0.00000000	   -136.02476498
      0.37361979	    140.86611710	    325.10648320	      0.00000000	   -134.51496676
      0.37363429	    145.38996032	    325.16369043	      0.00000000	   -132.99106350
      0.37364880	    150.01953749	    325.22124782	      0.00000000	   -131.45584391
      0.37366330	    154.74522987	    325.27892246	      0.00000000	   -129.91193838
      0.37367780	    159.55768035	    325.33649582	      0.00000000	   -128.36181168
      0.37369231	    164.44785199	    325.39376407	      0.00000000	   -126.80775951
      0.37370681	    169.40707387	    325.45053814	      0.00000000	   -125.25190810
      0.37372131	    174.42707520	    325.50664355	      0.00000000	   -123.69621638
      0.37373582	    179.50000895	    325.56191998	      0.00000000	   -122.14248023
      0.37375032	    184.61846626	    325.61622084	      0.00000000	   -120.59233824
      0.37376482	    189.77548286	    325.66941257	      0.00000000	   -119.04727868
      0.37377933	    194.96453887	    325.72137402	      0.00000000	   -117.50864724
      0.37379695	    201.30607200	    325.78271787	      0.00000000	   -115.64888157
      0.37381458	    207.67590917	    325.84190780	      0.00000000	   -113.80232209
      0.37383221	    214.06487714	    325.89879035	      0.00000000	   -111.97064443
      0.37384984	    220.46465538	    325.95323179	      0.00000000	   -110.15529526
      0.37386747	    226.86772599	    326.00511621	      0.00000000	   -108.35751393
      0.37388510	    233.26732072	    326.05434375	      0.00000000	   -106.57835325
      0.37390272	    239.65736680	    326.10082882	      0.00000000	   -104.81869873
      0.37392035	    246.03243296	    326.14449862	      0.00000000	   -103.07928668
      0.37393798	    252.38767683	    326.18529164	      0.00000000	   -101.36072068
      0.37395995	    260.27290545	    326.23202183	      0.00000000	    -99.24906893
      0.37398192	    268.11342874	    326.27412489	      0.00000000	    -97.17125312
      0.37400388	    275.90301824	    326.31153834	      0.00000000	    -95.12777761
      0.37402585	    283.63636956	    326.34421519	      0.00000000	    -93.11896521
      0.37405240	    292.90225172	    326.37734167	      0.00000000	    -90.73741273
      0.37407895	    302.07288634	    326.40346080	      0.00000000	    -88.40679295
      0.37410551	    311.14300275	    326.42255339	      0.00000000	    -86.12693406
      0.37413206	    320.10842463	    326.43461601	      0.00000000	    -83.89748546
      0.37416436	    330.86823402	    326.43982671	      0.00000000	    -81.25280772
      0.37419665	    341.46403989	    326.43468678	      0.00000000	    -78.68087920
      0.37422895	    351.89289809	    326.41925056	      0.00000000	    -76.18041494
      0.37426125	    362.15298090	    326.39358587	      0.00000000	    -73.75000036
      0.37430080	    374.48554412	    326.34834278	      0.00000000	    -70.86709551
      0.37434035	    386.56341685	    326.28803949	      0.00000000	    -68.08409145
      0.37437990	    398.38756616	    326.21284834	      0.00000000	    -65.39804248
      0.37441945	    409.95988880	    326.12295099	      0.00000000	    -62.80598072
      0.37446913	    424.14547330	    325.98945872	      0.00000000	    -59.67820326
      0.37451882	    437.94395466	    325.83343695	      0.00000000	    -56.68832612
      0.37456851	    451.36240481	    325.65527740	      0.00000000	    -53.83070745
      0.37462855	    467.08117659	    325.41101427	      0.00000000	    -50.54620603
      0.37468859	    482.26997408	    325.13570868	      0.00000000	    -47.43755545
      0.37474863	    496.94280924	    324.83006841	      0.00000000	    -44.49587354
      0.37482504	    514.89000220	    324.39839014	      0.00000000	    -40.98064324
      0.37490144	    532.05142899	    323.92019165	      0.00000000	    -37.70564579
      0.37497784	    548.45278488	    323.39691926	      0.00000000	    -34.65545356
      0.37507703	    568.64900104	    322.65274214	      0.00000000	    -31.00759609
      0.37517621	    587.64947247	    321.83812372	      0.00000000	    -27.68510524
      0.37527540	    605.49266738	    320.95611748	      0.00000000	    -24.66119181
      0.37539614	    625.69714788	    319.79579455	      0.00000000	    -21.34766587
      0.37551688	    644.27727103	    318.54533551	      0.00000000	    -18.40024233
      0.37563763	    661.26750554	    317.20988513	      0.00000000	    -15.78289816
      0.37575837	    676.69752052	    315.79443596	      0.00000000	    -13.46332742
      0.37587911	    690.59777007	    314.30382178	      0.00000000	    -11.41257741
      0.37599986	    703.00428680	    312.74271302	      0.00000000	     -9.60470775
      0.37614573	    716.06546419	    310.76899755	      0.00000000	     -7.71145662
      0.37629161	    727.10958428	    308.70656346	      0.00000000	     -6.10227946
      0.37643749	    736.25245385	    306.56266879	      0.00000000	     -4.74431752
      0.37664304	    746.15834049	    303.41680508	      0.00000000	     -3.19860343
      0.37682850	    752.39273448	    300.46637290	      0.00000000	     -2.11133378
      0.37701396	    756.35234687	    297.42253288	      0.00000000	     -1.25453313
      0.37719942	    758.30621575	    294.29679267	      0.00000000	     -0.57663055
      0.37738489	    758.50693097	    291.09982584	      0.00000000	     -0.03879185
      0.37757035	    757.16980620	    287.84150653	      0.00000000	      0.38525206
      0.37775581	    754.47231331	    284.53094517	      0.00000000	      0.71278940
      0.37796408	    750.00220096	    280.76135897	      0.00000000	      0.98298095
      0.37817235	    744.17295585	    276.94727888	      0.00000000	      1.16647908
      0.37834659	    738.35995216	    273.72935112	      0.00000000	      1.26427355
      0.37852083	    731.77876652	    270.49236954	      0.00000000	      1.31948104
      0.37869507	    724.50582163	    267.24109566	      0.00000000	      1.33889480
      0.37886931	    716.61667002	    263.97986533	      0.00000000	      1.32858651
      0.37904355	    708.18667022	    260.71261367	      0.00000000	      1.29399882
      0.37921779	    699.29067556	    257.44289946	      0.00000000	      1.24001650
      0.37939203	    690.00213998	    254.17392941	      0.00000000	      1.17101985
      0.37956627	    680.39200376	    250.90858190	      0.00000000	      1.09092452
      0.37974051	    670.52762040	    247.64943050	      0.00000000	      1.00321181
      0.37995874	    657.90945348	    243.57954113	      0.00000000	      0.88726413
      0.38017698	    645.10290129	    239.52688446	      0.00000000	      0.76932945
      0.38046339	    628.17370552	    234.24003158	     -0.00000000	      0.61857647
      0.38068623	    615.01559881	    230.15519932	     -0.00000000	      0.50877931
      0.38092514	    601.01206237	    225.80657363	      0.00000000	      0.40152234
      0.38116406	    587.18622117	    221.49237346	      0.00000000	      0.30710016
      0.38140297	    573.59487868	    217.21471313	     -0.00000000	      0.22662779
      0.38164188	    560.28142448	    212.97537441	     -0.00000000	      0.16037163
      0.38188080	    547.27778202	    208.77588180	     -0.00000000	      0.10787376
      0.38211971	    534.60623897	    204.61756665	      0.00000000	      0.06808969
      0.38235863	    522.28110969	    200.50161802	      0.00000000	      0.03953459
      0.38259754	    510.31020781	    196.42911912	     -0.00000000	      0.02043062
      0.38283646	    498.69612560	    192.40106842	     -0.00000000	      0.00884635
      0.38307537	    487.43732802	    188.41838608	     -0.00000000	      0.00281941
      0.38331428	    476.52907594	    184.48190747	     -0.00000000	      0.00045586
      0.38355320	    465.96419624	    180.59236644	      0.00000002	      0.00000280
      0.38379211	    455.73371736	    176.75037226	      0.00000001	      0.00000002
      0.38403103	    445.82738832	    172.95638404	      0.00000001	      0.00000002
      0.38426994	    436.23409838	    169.21068650	      0.00000001	      0.00000002
      0.38435855	    432.75340395	    167.83378869	      0.00000001	      0.00000002
      0.38444716	    429.31353789	    166.46354185	      0.00000001	      0.00000002
      0.38452101	    426.47735772	    165.32660980	      0.00000001	      0.00000002
      0.38459485	    423.66863164	    164.19427217	      0.00000000	      0.00000002
      0.38465893	    421.25355450	    163.21551863	      0.00000000	      0.00000002
      0.38472300	    418.85847231	    162.24019376	      0.00000000	      0.00000002
      0.38478708	    416.48304410	    161.26828017	      0.00000000	      0.00000002
      0.38485115	    414.12691216	    160.29975881	      0.00000000	      0.00000002
      0.38490741	    412.07368046	    159.45211090	      0.00000000	      0.00000002
      0.38496367	    410.03477649	    158.60704847	      0.00000000	      0.00000002
      0.38501993	    408.00993006	    157.76455691	      0.00000000	      0.00000002
      0.38507620	    405.99886342	    156.92462150	      0.00000000	      0.00000002
      0.38513246	    404.00129191	    156.08722761	      0.00000000	      0.00000002
      0.38518872	    402.01692453	    155.25236091	      0.00000000	      0.00000002
      0.38524498	    400.04546449	    154.42000753	      0.00000000	      0.00000002
      0.38530124	    398.08660986	    153.59015428	      0.00000000	      0.00000002
      0.38535165	    396.34193163	    152.84871911	      0.00000000	      0.00000002
      0.38540206	    394.60690389	    152.10927297	      0.00000000	      0.00000002
      0.38545247	    392.88130113	    151.37180843	      0.00000000	      0.00000002
      0.38550288	    391.16489589	    150.63631891	      0.00000000	      0.00000002
      0.38555329	    389.45745918	    149.90279878	      0.00000000	      0.00000002
      0.38560370	    387.75876073	    149.17124346	      0.00000000	      0.00000002
      0.38565411	    386.06856941	    148.44164946	      0.00000000	      0.00000002
      0.38570452	    384.38665350	    147.71401454	      0.00000000	      0.00000002
      0.38575493	    382.71278109	    146.98833770	      0.00000000	      0.00000002
      0.38580534	    381.04672040	    146.26461936	      0.00000000	      0.00000002
      0.38585575	    379.38824012	    145.54286131	      0.00000000	      0.00000002
      0.38590616	    377.73710977	    144.82306688	      0.00000000	      0.00000002
      0.38595657	    376.09310004	    144.10524096	      0.00000000	      0.00000002
      0.38600698	    374.45598315	    143.38939006	      0.00000000	      0.00000002
      0.38605739	    372.82553318	    142.67552236	      0.00000000	      0.00000002
      0.38610780	    371.20152644	    141.96364779	      0.00000000	      0.00000002
      0.38615821	    369.58374178	    141.25377802	      0.00000000	      0.00000002
      0.38620862	    367.97196100	    140.54592655	      0.00000000	      0.00000002
      0.38625903	    366.36596913	    139.84010874	      0.00000000	      0.00000002
      0.38630945	    364.76555481	    139.13634180	      0.00000000	      0.00000002
      0.38635986	    363.17051059	    138.43464486	      0.00000000	      0.00000002
      0.38641027	    361.58063334	    137.73503895	      0.00000000	      0.00000002
      0.38646068	    359.99572447	    137.03754704	      0.00000000	      0.00000002
      0.38651109	    358.41559037	    136.34219403	      0.00000000	      0.00000002
      0.38656150	    356.84004262	    135.64900675	      0.00000000	      0.00000002
      0.38661191	    355.26889837	    134.95801399	      0.00000000	      0.00000002
      0.38666232	    353.70198062	    134.26924641	      0.00000000	      0.00000002
      0.38671273	    352.13911849	    133.58273662	      0.00000000	      0.00000002
      0.38676314	    350.58014753	    132.89851907	      0.00000000	      0.00000002
      0.38681355	    349.02490995	    132.21663008	      0.00000000	      0.00000002
      0.38686396	    347.47325492	    131.53710777	      0.00000000	      0.00000002
      0.38691437	    345.92503878	    130.85999204	      0.00000000	      0.00000002
      0.38696478	    344.38012526	    130.18532448	      0.00000000	      0.00000002
      0.38701519	    342.83838572	    129.51314840	      0.00000000	      0.00000002
      0.38706560	    341.29969931	    128.84350868	      0.00000000	      0.00000002
      0.38711601	    339.76395318	    128.17645176	      0.00000000	      0.00000002
      0.38716642	    338.23104263	    127.51202554	      0.00000000	      0.00000002
      0.38721683	    336.70087121	    126.85027934	      0.00000000	      0.00000002
      0.38726724	    335.17335091	    126.19126379	      0.00000000	      0.00000002
      0.38731765	    333.64840221	    125.53503075	      0.00000000	      0.00000002
      0.38736806	    332.12595417	    124.88163208	      0.00000000	      0.00000002
      0.38741847	    330.60594451	    124.23111778	      0.00000000	      0.00000002
      0.38746888	    329.08831962	    123.58353850	      0.00000000	      0.00000002
      0.38751929	    327.57303461	    122.93894599	      0.00000000	      0.00000002
      0.38756970	    326.06005328	    122.29739300	      0.00000000	      0.00000002
      0.38763180	    324.19937714	    121.51133815	      0.00000000	      0.00000002
      0.38769390	    322.34212221	    120.73007899	      0.00000000	      0.00000002
      0.38775600	    320.48827469	    119.95371874	      0.00000000	      0.00000002
      0.38781810	    318.63784018	    119.18236170	      0.00000000	      0.00000002
      0.38789329	    316.40177111	    118.25518019	      0.00000000	      0.00000002
      0.38796849	    314.17082396	    117.33567612	      0.00000000	      0.00000002
      0.38807129	    311.12925080	    116.09132140	      0.00000000	      0.00000002
      0.38815175	    308.75583464	    115.12797764	      0.00000000	      0.00000002
      0.38823221	    306.38892793	    114.17415605	      0.00000000	      0.00000002
      0.38829992	    304.40244406	    113.37905934	      0.00000000	      0.00000002
      0.38836763	    302.42097750	    112.59099213	      0.00000000	      0.00000002
      0.38843534	    300.44474627	    111.81008110	      0.00000000	      0.00000002
      0.38849614	    298.67453741	    111.11494149	      0.00000000	      0.00000002
      0.38855695	    296.90892357	    110.42576041	      0.00000000	      0.00000002
      0.38861776	    295.14809685	    109.74262206	      0.00000000	      0.00000002
      0.38867857	    293.39225841	    109.06560776	      0.00000000	      0.00000002
      0.38873938	    291.64161765	    108.39479577	      0.00000000	      0.00000002
      0.38880019	    289.89639130	    107.73026111	      0.00000000	      0.00000002
      0.38886100	    288.15680263	    107.07207537	      0.00000000	      0.00000002
      0.38891533	    286.60744257	    106.48941520	      0.00000000	      0.00000002
      0.38896966	    285.06293252	    105.91192396	      0.00000000	      0.00000002
      0.38902399	    283.52344163	    105.33964521	      0.00000000	      0.00000002
      0.38907833	    281.98914114	    104.77262000	      0.00000000	      0.00000002
      0.38913266	    280.46020396	    104.21088682	      0.00000000	      0.00000002
      0.38918699	    278.93680415	    103.65448152	      0.00000000	      0.00000002
      0.38924132	    277.41911653	    103.10343733	      0.00000000	      0.00000002
      0.38929565	    275.90731619	    102.55778475	      0.00000000	      0.00000002
      0.38934999	    274.40157810	    102.01755157	      0.00000000	      0.00000002
      0.38940432	    272.90207667	    101.48276284	      0.00000000	      0.00000002
      0.38945865	    271.40898538	    100.95344084	      0.00000000	      0.00000002
      0.38951298	    269.92247635	    100.42960512	      0.00000000	      0.00000002
      0.38956732	    268.44272000	     99.91127243	      0.00000000	      0.00000002
      0.38962165	    266.96988471	     99.39845678	      0.00000000	      0.00000002
      0.38967598	    265.50413642	     98.89116944	      0.00000000	      0.00000002
      0.38973031	    264.04563837	     98.38941895	      0.00000000	      0.00000002
      0.38978465	    262.59455076	     97.89321114	      0.00000000	      0.00000002
      0.38983898	    261.15103048	     97.40254916	      0.00000000	      0.00000002
      0.38989331	    259.71523082	     96.91743355	      0.00000000	      0.00000002
      0.38994764	    258.28730121	     96.43786220	      0.00000000	      0.00000002
      0.39000197	    256.86738702	     95.96383047	      0.00000000	      0.00000002
      0.39005631	    255.45562931	     95.49533118	      0.00000000	      0.00000002
      0.39011064	    254.05216464	     95.03235469	      0.00000000	      0.00000002
      0.39016497	    252.65712485	     94.57488894	      0.00000000	      0.00000002
      0.39021930	    251.27063697	     94.12291952	      0.00000000	      0.00000002
      0.39027364	    249.89282298	     93.67642971	      0.00000000	      0.00000002
      0.39032797	    248.52379972	     93.23540047	      0.00000000	      0.00000002
      0.39038230	    247.16367878	     92.79981078	      0.00000000	      0.00000002
      0.39043663	    245.81256637	     92.36963732	      0.00000000	      0.00000002
      0.39049097	    244.47056323	     91.94485476	      0.00000000	      0.00000002
      0.39054530	    243.13776458	     91.52543582	      0.00000000	      0.00000002
      0.39059963	    241.81426006	     91.11135126	      0.00000000	      0.00000002
      0.39065396	    240.50013363	     90.70257004	      0.00000000	      0.00000002
      0.39070829	    239.19546363	     90.29905930	      0.00000000	      0.00000002
      0.39076263	    237.90032266	     89.90078452	      0.00000000	      0.00000002
      0.39081696	    236.61477766	     89.50770949	      0.00000000	      0.00000002
      0.39087129	    235.33888985	     89.11979649	      0.00000000	      0.00000002
      0.39092562	    234.07271479	     88.73700627	      0.00000000	      0.00000002
      0.39097996	    232.81630238	     88.35929816	      0.00000000	      0.00000002
      0.39103429	    231.56969690	     87.98663015	      0.00000000	      0.00000002
      0.39108862	    230.33293709	     87.61895894	      0.00000000	      0.00000002
      0.39114295	    229.10605613	     87.25624000	      0.00000000	      0.00000002
      0.39119729	    227.88908181	     86.89842767	      0.00000000	      0.00000002
      0.39125162	    226.68203649	     86.54547521	      0.00000000	      0.00000002
      0.39130595	    225.48493728	     86.19733486	      0.00000000	      0.00000002
      0.39136028	    224.29779607	     85.85395792	      0.00000000	      0.00000002
      0.39141461	    223.12061961	     85.51529479	      0.00000000	      0.00000002
      0.39146895	    221.95340969	     85.18129506	      0.00000000	      0.00000002
      0.39152328	    220.79616314	     84.85190758	      0.00000000	      0.00000002
      0.39157761	    219.64887204	     84.52708047	      0.00000000	      0.00000002
      0.39163194	    218.51152375	     84.20676122	      0.00000000	      0.00000002
      0.39168628	    217.38410110	     83.89089676	      0.00000000	      0.00000002
      0.39174061	    216.26658248	     83.57943348	      0.00000000	      0.00000002
      0.39179494	    215.15894196	     83.27231729	      0.00000000	      0.00000002
      0.39184927	    214.06114942	     82.96949371	      0.00000000	      0.00000002
      0.39190361	    212.97317074	     82.67090787	      0.00000000	      0.00000002
      0.39195794	    211.89496783	     82.37650461	      0.00000000	      0.00000002
      0.39202335	    210.60970780	     82.02751000	      0.00000000	      0.00000002
      0.39208877	    209.33847838	     81.68440113	      0.00000000	      0.00000002
      0.39215419	    208.08119229	     81.34708050	      0.00000000	      0.00000002
      0.39221961	    206.83775531	     81.01545039	      0.00000000	      0.00000002
      0.39228502	    205.60806665	     80.68941295	      0.00000000	      0.00000002
      0.39235044	    204.39201928	     80.36887032	      0.00000000	      0.00000002
      0.39241586	    203.18950029	     80.05372471	      0.00000000	      0.00000002
      0.39248127	    202.00039126	     79.74387851	      0.00000000	      0.00000002
      0.39254669	    200.82456860	     79.43923437	      0.00000000	      0.00000002
      0.39261211	    199.66190386	     79.13969528	      0.00000000	      0.00000002
      0.39267752	    198.51226413	     78.84516467	      0.00000000	      0.00000002
      0.39274294	    197.37551235	     78.55554644	      0.00000000	      0.00000002
      0.39280836	    196.25150759	     78.27074510	      0.00000000	      0.00000002
      0.39287377	    195.14010547	     77.99066577	      0.00000000	      0.00000002
      0.39295272	    193.81547155	     77.65882855	      0.00000000	      0.00000002
      0.39303166	    192.50871065	     77.33356685	      0.00000000	      0.00000002
      0.39311060	    191.21955249	     77.01471843	      0.00000000	      0.00000002
      0.39318955	    189.94772217	     76.70212293	      0.00000000	      0.00000002
      0.39326849	    188.69294088	     76.39562202	      0.00000000	      0.00000002
      0.39334743	    187.45492656	     76.09505946	      0.00000000	      0.00000002
      0.39342637	    186.23339459	     75.80028123	      0.00000000	      0.00000002
      0.39350532	    185.02805838	     75.51113562	      0.00000000	      0.00000002
      0.39358426	    183.83862996	     75.22747331	      0.00000000	      0.00000002
      0.39367993	    182.41802709	     74.89083187	      0.00000000	      0.00000002
      0.39377561	    181.01985072	     74.56177215	      0.00000000	      0.00000002
      0.39387128	    179.64358707	     74.24004323	      0.00000000	      0.00000002
      0.39396696	    178.28872425	     73.92539989	      0.00000000	      0.00000002
      0.39406263	    176.95475312	     73.61760264	      0.00000000	      0.00000002
      0.39415830	    175.64116929	     73.31641786	      0.00000000	      0.00000002
      0.39427725	    174.03576730	     72.95085594	      0.00000000	      0.00000002
      0.39439619	    172.46015535	     72.59473788	      0.00000000	      0.00000002
      0.39451513	    170.91340158	     72.24765305	      0.00000000	      0.00000002
      0.39466128	    169.05111780	     71.83298513	      0.00000000	      0.00000002
      0.39480742	    167.22936666	     71.43065016	      0.00000000	      0.00000002
      0.39500716	    164.80216587	     70.89949261	      0.00000000	      0.00000002
      0.39516247	    162.96253465	     70.50047943	      0.00000000	      0.00000002
      0.39531779	    161.16271258	     70.11292935	      0.00000000	      0.00000002
      0.39547310	    159.40099699	     69.73615945	      0.00000000	      0.00000002
      0.39560922	    157.88708809	     69.41431464	      0.00000000	      0.00000002
      0.39574533	    156.40014290	     69.09984039	      0.00000000	      0.00000002
      0.39588145	    154.93915298	     68.79234460	      0.00000000	      0.00000002
      0.39601756	    153.50315240	     68.49145479	      0.00000000	      0.00000002
      0.39615368	    152.09121709	     68.19681746	      0.00000000	      0.00000002
      0.39628980	    150.70246416	     67.90809738	      0.00000000	      0.00000002
      0.39642591	    149.33605092	     67.62497689	      0.00000000	      0.00000002
      0.39656203	    147.99117392	     67.34715520	      0.00000000	      0.00000002
      0.39669814	    146.66706778	     67.07434769	      0.00000000	      0.00000002
      0.39683426	    145.36300399	     66.80628519	      0.00000000	      0.00000002
      0.39697038	    144.07828965	     66.54271334	      0.00000000	      0.00000002
      0.39710649	    142.81226618	     66.28339190	     -0.00000000	      0.00000002
      0.39724261	    141.56430793	     66.02809409	      0.00000000	      0.00000002
      0.39737872	    140.33382090	     65.77660596	      0.00000000	      0.00000002
      0.39751484	    139.12024134	     65.52872576	     -0.00000000	      0.00000002
      0.39765096	    137.92303445	     65.28426334	      0.00000000	      0.00000002
      0.39778707	    136.74169298	     65.04303957	     -0.00000000	      0.00000002
      0.39792319	    135.57573599	     64.80488577	      0.00000000	      0.00000002
      0.39805930	    134.42470754	     64.56964317	     -0.00000000	      0.00000002
      0.39819542	    133.28817543	     64.33716240	     -0.00000000	      0.00000002
      0.39833154	    132.16573001	     64.10730299	      0.00000000	      0.00000002
      0.39846765	    131.05698298	     63.87993285	     -0.00000000	      0.00000002
      0.39860377	    129.96156627	     63.65492787	     -0.00000000	      0.00000002
      0.39877113	    128.63244397	     63.38134117	     -0.00000000	      0.00000002
      0.39893849	    127.32233701	     63.11095219	      0.00000000	      0.00000002
      0.39910586	    126.03067247	     62.84357390	      0.00000000	      0.00000002
      0.39927322	    124.75691332	     62.57903331	      0.00000000	      0.00000002
      0.39944058	    123.50055592	     62.31717051	     -0.00000000	      0.00001631
      0.39960795	    122.26112759	     62.05783776	     -0.00000000	      0.00023368
      0.39982139	    120.70426563	     61.73054945	     -0.00000000	      0.00127822
      0.40003484	    119.17336098	     61.40689654	      0.00000000	      0.00380888
      0.40029260	    117.35813901	     61.02057373	     -0.00000000	      0.00986770
      0.40057422	    115.41527421	     60.60372040	     -0.00000000	      0.02169436
      0.40081372	    113.79511338	     60.25321563	      0.00000000	      0.03724235
      0.40105322	    112.20354464	     59.90614372	     -0.00000000	      0.05883343
      0.40126310	    110.83171587	     59.60466395	     -0.00000000	      0.08334277
      0.40147298	    109.48072256	     59.30554111	     -0.00000000	      0.11348272
      0.40168285	    108.15009097	     59.00866439	     -0.00000000	      0.14947729
      0.40189273	    106.83937489	     58.71393375	      0.00000000	      0.19136509
      0.40210260	    105.54815304	     58.42125884	      0.00000000	      0.23898748
      0.40228901	    104.41732417	     58.16296508	      0.00000001	      0.28581128
      0.40247542	    103.30129366	     57.90617680	      0.00000001	      0.33650960
      0.40266183	    102.19980755	     57.65084664	      0.00000000	      0.39060907
      0.40284824	    101.11262282	     57.39693141	      0.00000000	      0.44755194
      0.40303465	    100.03950646	     57.14439170	      0.00000000	      0.50671639
      0.40322106	     98.98023472	     56.89319156	      0.00000000	      0.56743840
      0.40340747	     97.93459239	     56.64329820	      0.00000000	      0.62903372
      0.40359388	     96.90237215	     56.39468172	      0.00000000	      0.69081867
      0.40378029	     95.88337398	     56.14731490	      0.00000000	      0.75212865
      0.40396670	     94.87740463	     55.90117292	      0.00000000	      0.81233402
      0.40415311	     93.88427710	     55.65623318	      0.00000000	      0.87085264
      0.40433952	     92.90381018	     55.41247512	      0.00000000	      0.92715924
      0.40452593	     91.93582807	     55.16988002	      0.00000000	      0.98079157
      0.40471234	     90.98015996	     54.92843085	      0.00000000	      1.03135374
      0.40489875	     90.03663965	     54.68811215	      0.00000000	      1.07851707
      0.40508516	     89.10510528	     54.44890983	      0.00000000	      1.12201891
      0.40527157	     88.18539899	     54.21081113	      0.00000000	      1.16165980
      0.40545798	     87.27736666	     53.97380444	      0.00000000	      1.19729955
      0.40564439	     86.38085765	     53.73787919	      0.00000000	      1.22885233
      0.40583080	     85.49572457	     53.50302583	      0.00000000	      1.25628145
      0.40601721	     84.62182308	     53.26923565	      0.00000000	      1.27959378
      0.40620362	     83.75901166	     53.03650076	      0.00000000	      1.29883424
      0.40639003	     82.90715149	     52.80481397	      0.00000000	      1.31408038
      0.40657644	     82.06610622	     52.57416877	      0.00000000	      1.32543728
      0.40676285	     81.23574190	     52.34455921	      0.00000000	      1.33303277
      0.40694926	     80.41592677	     52.11597991	      0.00000000	      1.33701302
      0.40713566	     79.60653117	     51.88842594	      0.00000000	      1.33753863
      0.40732207	     78.80742746	     51.66189280	      0.00000000	      1.33478106
      0.40750848	     78.01848985	     51.43637639	      0.00000000	      1.32891953
      0.40769489	     77.23959436	     51.21187294	      0.00000000	      1.32013826
      0.40788130	     76.47061873	     50.98837900	      0.00000000	      1.30862417
      0.40806771	     75.71144231	     50.76589137	      0.00000000	      1.29456479
      0.40825412	     74.96194604	     50.54440711	      0.00000000	      1.27814660
      0.40844053	     74.22201233	     50.32392350	      0.00000000	      1.25955358
      0.40862694	     73.49152506	     50.10443797	      0.00000000	      1.23896604
      0.40881335	     72.77036949	     49.88594815	      0.00000000	      1.21655959
      0.40899976	     72.05843222	     49.66845178	      0.00000000	      1.19250450
      0.40918617	     71.35560118	     49.45194675	      0.00000000	      1.16696491
      0.40937258	     70.66176552	     49.23643103	      0.00000000	      1.14009849
      0.40955899	     69.97681567	     49.02190268	      0.00000000	      1.11205609
      0.40974540	     69.30064321	     48.80835985	      0.00000000	      1.08298144
      0.40993181	     68.63314092	     48.59580072	      0.00000000	      1.05301108
      0.41011822	     67.97420271	     48.38422354	      0.00000000	      1.02227428
      0.41030463	     67.32372361	     48.17362658	      0.00000000	      0.99089301
      0.41049104	     66.68159977	     47.96400815	      0.00000000	      0.95898205
      0.41067745	     66.04772838	     47.75536658	      0.00000000	      0.92664906
      0.41086386	     65.42200773	     47.54770018	      0.00000000	      0.89399474
      0.41105027	     64.80433714	     47.34100730	      0.00000000	      0.86111299
      0.41123668	     64.19461695	     47.13528627	      0.00000000	      0.82809113
      0.41142309	     63.59274854	     46.93053540	      0.00000000	      0.79501010
      0.41160950	     62.99863427	     46.72675301	      0.00000000	      0.76194471
      0.41179591	     62.41217753	     46.52393737	      0.00000000	      0.72896388
      0.41198232	     61.83328266	     46.32208676	      0.00000000	      0.69613088
      0.41216873	     61.26185501	     46.12119942	      0.00000000	      0.66350360
      0.41235514	     60.69780086	     45.92127356	      0.00000000	      0.63113481
      0.41254155	     60.14102747	     45.72230737	      0.00000000	      0.59907242
      0.41272796	     59.59144305	     45.52429898	      0.00000000	      0.56735973
      0.41291437	     59.04895675	     45.32724652	      0.00000000	      0.53603568
      0.41310078	     58.51347867	     45.13114806	      0.00000000	      0.50513511
      0.41328719	     57.98491982	     44.93600165	      0.00000000	      0.47468902
      0.41347360	     57.46319215	     44.74180529	      0.00000000	      0.44472474
      0.41366001	     56.94820853	     44.54855694	      0.00000000	      0.41526625
      0.41384642	     56.43988272	     44.35625452	      0.00000000	      0.38633430
      0.41403283	     55.93812943	     44.16489592	      0.00000000	      0.35794680
      0.41421924	     55.44286424	     43.97447899	      0.00000000	      0.33011876
      0.41440565	     54.95400365	     43.78500152	      0.00000000	      0.30286271
      0.41459205	     54.47146503	     43.59646129	      0.00000000	      0.27618878
      0.41477846	     53.99516665	     43.40885601	      0.00000000	      0.25010492
      0.41496487	     53.52502767	     43.22218337	      0.00000000	      0.22461706
      0.41515128	     53.06096813	     43.03644102	      0.00000000	      0.19972925
      0.41533769	     52.60290893	     42.85162657	      0.00000000	      0.17544384
      0.41552410	     52.15077183	     42.66773757	      0.00000000	      0.15176161
      0.41571051	     51.70447949	     42.48477157	      0.00000000	      0.12868190
      0.41589692	     51.26395540	     42.30272605	      0.00000000	      0.10620276
      0.41608333	     50.82912391	     42.12159848	      0.00000000	      0.08432104
      0.41626974	     50.39991022	     41.94138628	      0.00000000	      0.06303254
      0.41645615	     49.97624038	     41.76208684	      0.00000000	      0.04233208
      0.41664256	     49.55804126	     41.58369751	      0.00000000	      0.02221361
      0.41682897	     49.14524059	     41.40621561	      0.00000000	      0.00267032
      0.41701538	     48.73776691	     41.22963844	      0.00000000	     -0.01630532
      0.41720179	     48.33554960	     41.05396324	      0.00000000	     -0.03472160
      0.41738820	     47.93851882	     40.87918726	      0.00000000	     -0.05258736
      0.41757461	     47.54660560	     40.70530768	      0.00000000	     -0.06991184
      0.41776102	     47.15974172	     40.53232168	      0.00000000	     -0.08670466
      0.41794743	     46.77785981	     40.36022640	      0.00000000	     -0.10297575
      0.41813384	     46.40089325	     40.18901895	      0.00000000	     -0.11873528
      0.41832025	     46.02877626	     40.01869643	      0.00000000	     -0.13399366
      0.41850666	     45.66144380	     39.84925590	      0.00000000	     -0.14876143
      0.41869307	     45.29883163	     39.68069439	      0.00000000	     -0.16304929
      0.41887948	     44.94087628	     39.51300894	      0.00000000	     -0.17686803
      0.41906589	     44.58751505	     39.34619653	      0.00000000	     -0.19022848
      0.41925230	     44.23868600	     39.18025413	      0.00000000	     -0.20314153
      0.41943871	     43.89432794	     39.01517870	      0.00000000	     -0.21561805
      0.41962512	     43.55438044	     38.85096718	      0.00000000	     -0.22766891
      0.41981153	     43.21878379	     38.68761647	      0.00000000	     -0.23930499
      0.41999794	     42.88747905	     38.52512348	      0.00000000	     -0.25053693
      0.42018435	     42.56040798	     38.36348508	      0.00000000	     -0.26137545
      0.42037076	     42.23751308	     38.20269813	      0.00000000	     -0.27183112
      0.42055717	     41.91873757	     38.04275948	      0.00000000	     -0.28191440
      0.42074358	     41.60402538	     37.88366596	      0.00000000	     -0.29163563
      0.42092999	     41.29332113	     37.72541440	      0.00000000	     -0.30100499
      0.42111640	     40.98657017	     37.56800159	      0.00000000	     -0.31003254
      0.42130281	     40.68371850	     37.41142432	      0.00000000	     -0.31872815
      0.42148922	     40.38471286	     37.25567937	      0.00000000	     -0.32710155
      0.42167563	     40.08950062	     37.10076352	      0.00000000	     -0.33516229
      0.42186204	     39.79802985	     36.94667352	      0.00000000	     -0.34291975
      0.42204844	     39.51024929	     36.79340611	      0.00000000	     -0.35038310
      0.42223485	     39.22610832	     36.64095803	      0.00000000	     -0.35756136
      0.42242126	     38.94555699	     36.48932601	      0.00000000	     -0.36446333
      0.42260767	     38.66854600	     36.33850677	      0.00000000	     -0.37109763
      0.42279408	     38.39502669	     36.18849702	      0.00000000	     -0.37747269
      0.42298049	     38.12495101	     36.03929347	      0.00000000	     -0.38359675
      0.42316690	     37.85827158	     35.89089282	      0.00000000	     -0.38947783
      0.42335331	     37.59494160	     35.74329176	      0.00000000	     -0.39512378
      0.42353972	     37.33491492	     35.59648697	      0.00000000	     -0.40054225
      0.42372613	     37.07814599	     35.45047515	      0.00000000	     -0.40574068
      0.42391254	     36.82458984	     35.30525296	      0.00000000	     -0.41072633
      0.42409895	     36.57420212	     35.16081709	      0.00000000	     -0.41550627
      0.42428536	     36.32693906	     35.01716420	      0.00000000	     -0.42008738
      0.42447177	     36.08275748	     34.87429096	      0.00000000	     -0.42447634
      0.42465818	     35.84161478	     34.73219404	      0.00000000	     -0.42867967
      0.42484459	     35.60346890	     34.59087010	      0.00000000	     -0.43270367
      0.42503100	     35.36827838	     34.45031581	      0.00000000	     -0.43655450
      0.42521741	     35.13600231	     34.31052782	      0.00000000	     -0.44023812
      0.42540382	     34.90660032	     34.17150279	      0.00000000	     -0.44376032
      0.42559023	     34.68003259	     34.03323739	      0.00000000	     -0.44712671
      0.42577664	     34.45625984	     33.89572828	      0.00000000	     -0.45034276
      0.42596305	     34.23524333	     33.75897211	      0.00000000	     -0.45341375
      0.42614946	     34.01694484	     33.62296555	      0.00000000	     -0.45634481
      0.42633587	     33.80132665	     33.48770526	      0.00000000	     -0.45914090
      0.42652228	     33.58835160	     33.35318790	      0.00000000	     -0.46180685
      0.42670869	     33.37798301	     33.21941014	      0.00000000	     -0.46434732
      0.42689510	     33.17018469	     33.08636864	      0.00000000	     -0.46676684
      0.42708151	     32.96492097	     32.95406009	      0.00000000	     -0.46906977
      0.42726792	     32.76215667	     32.82248114	      0.00000000	     -0.47126036
      0.42745433	     32.56185708	     32.69162848	      0.00000000	     -0.47334270
      0.42764074	     32.36398797	     32.56149879	      0.00000000	     -0.47532077
      0.42782715	     32.16851560	     32.43208875	      0.00000000	     -0.47719840
      0.42801356	     31.97540668	     32.30339505	      0.00000000	     -0.47897931
      0.42819997	     31.78462838	     32.17541437	      0.00000000	     -0.48066708
      0.42838638	     31.59614834	     32.04814342	      0.00000000	     -0.48226520
      0.42857279	     31.40993464	     31.92157890	      0.00000000	     -0.48377702
      0.42875920	     31.22595581	     31.79571751	      0.00000000	     -0.48520578
      0.42894561	     31.04418081	     31.67055597	      0.00000000	     -0.48655461
      0.42913202	     30.86457904	     31.54609098	      0.00000000	     -0.48782656
      0.42931843	     30.68712033	     31.42231927	      0.00000000	     -0.48902454
      0.42950483	     30.51177492	     31.29923758	      0.00000000	     -0.49015139
      0.42969124	     30.33851348	     31.17684263	      0.00000000	     -0.49120982
      0.42987765	     30.16730709	     31.05513117	      0.00000000	     -0.49220249
      0.43006406	     29.99812723	     30.93409993	      0.00000000	     -0.49313194
      0.43028790	     29.79761854	     30.78966291	      0.00000000	     -0.49416792
      0.43051174	     29.59994276	     30.64619630	      0.00000000	     -0.49512036
      0.43066782	     29.46375305	     30.54672652	      0.00000000	     -0.49573719
      0.43082390	     29.32890215	     30.44772399	      0.00000000	     -0.49631659
      0.43101380	     29.16662273	     30.32790257	      0.00000000	     -0.49697284
      0.43120370	     29.00627455	     30.20876661	      0.00000000	     -0.49757771
      0.43138368	     28.85605622	     30.09648027	      0.00000000	     -0.49810547
      0.43156366	     28.70752548	     29.98480379	      0.00000000	     -0.49859067
      0.43176323	     28.54477094	     29.86167918	      0.00000000	     -0.49908094
      0.43196281	     28.38403327	     29.73929700	      0.00000000	     -0.49952309
      0.43212064	     28.25832629	     29.64303699	      0.00000000	     -0.49984007
      0.43232875	     28.09444380	     29.51681091	      0.00000000	     -0.50021574
      0.43253687	     27.93266354	     29.39138016	      0.00000000	     -0.50054531
      0.43270504	     27.80344808	     29.29060143	      0.00000000	     -0.50077942
      0.43287321	     27.67556730	     29.19033688	      0.00000000	     -0.50098591
      0.43304930	     27.54308167	     29.08590283	      0.00000000	     -0.50117364
      0.43322538	     27.41202245	     28.98202739	      0.00000000	     -0.50133339
      0.43342115	     27.26796113	     28.86718979	      0.00000000	     -0.50147953
      0.43361693	     27.12561479	     28.75303587	      0.00000000	     -0.50159393
      0.43372971	     27.04438221	     28.68758406	      0.00000000	     -0.50164600
      0.43391797	     26.91002143	     28.57882928	      0.00000000	     -0.50171123
      0.43410622	     26.77718884	     28.47069828	      0.00000000	     -0.50175037
      0.43426831	     26.66403485	     28.37810005	      0.00000000	     -0.50176406
      0.43446630	     26.52730750	     28.26560757	      0.00000000	     -0.50175673
      0.43466429	     26.39220324	     28.15379494	      0.00000000	     -0.50172411
      0.43485005	     26.26690174	     28.04950595	      0.00000000	     -0.50167159
      0.43503580	     26.14298885	     27.94580921	      0.00000000	     -0.50159882
      0.43522145	     26.02051588	     27.84276082	      0.00000000	     -0.50150676
      0.43540711	     25.89939226	     27.74029805	      0.00000000	     -0.50139627
      0.43558306	     25.78582390	     27.64372469	      0.00000000	     -0.50127531
      0.43575901	     25.67343568	     27.54767222	      0.00000000	     -0.50113923
      0.43595192	     25.55156022	     27.44296330	      0.00000000	     -0.50097348
      0.43614482	     25.43106500	     27.33887413	      0.00000000	     -0.50079123
      0.43630518	     25.33193368	     27.25281371	      0.00000000	     -0.50062775
      0.43650437	     25.21009142	     27.14650480	      0.00000000	     -0.50041027
      0.43670356	     25.08966227	     27.04084677	      0.00000000	     -0.50017760
      0.43687947	     24.98447044	     26.94807887	      0.00000000	     -0.49996013
      0.43709530	     24.85686458	     26.83493981	      0.00000000	     -0.49967875
      0.43731114	     24.73084730	     26.72255255	      0.00000000	     -0.49938222
      0.43745075	     24.65017034	     26.65025569	      0.00000000	     -0.49918276
      0.43766338	     24.52853529	     26.54073999	      0.00000000	     -0.49886805
      0.43783783	     24.42984639	     26.45142578	      0.00000000	     -0.49860048
      0.43801228	     24.33214118	     26.36259283	      0.00000000	     -0.49832494
      0.43818674	     24.23540580	     26.27423860	      0.00000000	     -0.49804181
      0.43836119	     24.13962923	     26.18636095	      0.00000000	     -0.49775151
      0.43853564	     24.04479817	     26.09895741	      0.00000000	     -0.49745440
      0.43871009	     23.95090178	     26.01202581	      0.00000000	     -0.49715086
      0.43888454	     23.85792720	     25.92556371	      0.00000000	     -0.49684123
      0.43905126	     23.76992477	     25.84337026	      0.00000000	     -0.49653997
      0.43921798	     23.68274373	     25.76160155	      0.00000000	     -0.49623373
      0.43938994	     23.59367813	     25.67771040	      0.00000000	     -0.49591299
      0.43956189	     23.50546517	     25.59426681	      0.00000000	     -0.49558756
      0.43972854	     23.42077518	     25.51382020	      0.00000000	     -0.49526795
      0.43989519	     23.33686673	     25.43379000	      0.00000000	     -0.49494445
      0.44005992	     23.25468566	     25.35509063	      0.00000000	     -0.49462109
      0.44027259	     23.14968608	     25.25408050	      0.00000000	     -0.49419868
      0.44052959	     23.02443733	     25.13291214	      0.00000000	     -0.49368145
      0.44066999	     22.95675391	     25.06712387	      0.00000000	     -0.49339600
      0.44081039	     22.88958861	     25.00162339	      0.00000000	     -0.49310866
      0.44098850	     22.80512526	     24.91894642	      0.00000000	     -0.49274163
      0.44116660	     22.72147701	     24.83672841	      0.00000000	     -0.49237198
      0.44133220	     22.64442442	     24.76069286	      0.00000000	     -0.49202614
      0.44149780	     22.56805930	     24.68505023	      0.00000000	     -0.49167840
      0.44164417	     22.50112965	     24.61851873	      0.00000000	     -0.49136959
      0.44185877	     22.40394652	     24.52152075	      0.00000000	     -0.49091461
      0.44203032	     22.32705900	     24.44444871	      0.00000000	     -0.49054919
      0.44220187	     22.25087419	     24.36779015	      0.00000000	     -0.49018245
      0.44237342	     22.17538212	     24.29154284	      0.00000000	     -0.48981452
      0.44252679	     22.10847085	     24.22372219	      0.00000000	     -0.48948471
      0.44268016	     22.04210076	     24.15622724	      0.00000000	     -0.48915418
      0.44285716	     21.96617479	     24.07874038	      0.00000000	     -0.48877199
      0.44303415	     21.89095300	     24.00168321	      0.00000000	     -0.48838911
      0.44321114	     21.81642754	     23.92505367	      0.00000000	     -0.48800572
      0.44338813	     21.74258845	     23.84884942	      0.00000000	     -0.48762191
      0.44353043	     21.68371656	     23.78788995	      0.00000000	     -0.48731315
      0.44367273	     21.62527849	     23.72720288	      0.00000000	     -0.48700428
      0.44385204	     21.55225162	     23.65111640	      0.00000000	     -0.48661502
      0.44403135	     21.47989848	     23.57545852	      0.00000000	     -0.48622581
      0.44421067	     21.40821148	     23.50022716	      0.00000000	     -0.48583679
      0.44436867	     21.34558950	     23.43428932	      0.00000000	     -0.48549422
      0.44452666	     21.28347285	     23.36867946	      0.00000000	     -0.48515197
      0.44468466	     21.22185485	     23.30339592	      0.00000000	     -0.48481007
      0.44485402	     21.15635708	     23.23378158	      0.00000000	     -0.48444410
      0.44502337	     21.09141933	     23.16453864	      0.00000000	     -0.48407870
      0.44519273	     21.02703598	     23.09566542	      0.00000000	     -0.48371398
      0.44536208	     20.96319938	     23.02715996	      0.00000000	     -0.48334998
      0.44551266	     20.90689523	     22.96655701	      0.00000000	     -0.48302702
      0.44566324	     20.85101384	     22.90624211	      0.00000000	     -0.48270474
      0.44583863	     20.78645259	     22.83635037	      0.00000000	     -0.48233029
      0.44601402	     20.72245219	     22.76684578	      0.00000000	     -0.48195690
      0.44616518	     20.66773658	     22.70724970	      0.00000000	     -0.48163600
      0.44631635	     20.61342821	     22.64793849	      0.00000000	     -0.48131598
      0.44649044	     20.55138512	     22.57998549	      0.00000000	     -0.48094858
      0.44666453	     20.48987021	     22.51240674	      0.00000000	     -0.48058247
      0.44681471	     20.43722058	     22.45440467	      0.00000000	     -0.48026770
      0.44696490	     20.38495532	     22.39667852	      0.00000000	     -0.47995395
      0.44713870	     20.32495180	     22.33022339	      0.00000000	     -0.47959225
      0.44731249	     20.26545169	     22.26413427	      0.00000000	     -0.47923201
      0.44745989	     20.21537875	     22.20836757	      0.00000000	     -0.47892768
      0.44760728	     20.16565999	     22.15286167	      0.00000000	     -0.47862447
      0.44778286	     20.10689341	     22.08708225	      0.00000000	     -0.47826480
      0.44795844	     20.04861852	     22.02166945	      0.00000000	     -0.47790680
      0.44810049	     20.00182927	     21.96901586	      0.00000000	     -0.47761844
      0.44824254	     19.95535488	     21.91660001	      0.00000000	     -0.47733121
      0.44842247	     19.89693670	     21.85054783	      0.00000000	     -0.47696907
      0.44860239	     19.83901286	     21.78487352	      0.00000000	     -0.47660884
      0.44873669	     19.79609850	     21.73609994	      0.00000000	     -0.47634124
      0.44887098	     19.75345365	     21.68753492	      0.00000000	     -0.47607473
      0.44905515	     19.69540717	     21.62127288	      0.00000000	     -0.47571107
      0.44923932	     19.63785696	     21.55539946	      0.00000000	     -0.47534953
      0.44936917	     19.59757501	     21.50918561	      0.00000000	     -0.47509592
      0.44949902	     19.55753448	     21.46316318	      0.00000000	     -0.47484338
      0.44968340	     19.50109170	     21.39814250	      0.00000000	     -0.47448669
      0.44986778	     19.44512585	     21.33350424	      0.00000000	     -0.47413223
      0.44999858	     19.40571043	     21.28788066	      0.00000000	     -0.47388216
      0.45012938	     19.36652988	     21.24244774	      0.00000000	     -0.47363322
      0.45031456	     19.31146001	     21.17845247	      0.00000000	     -0.47328279
      0.45049973	     19.25685129	     21.11483582	      0.00000000	     -0.47293469
      0.45062459	     19.22028757	     21.07215261	      0.00000000	     -0.47270132
      0.45074946	     19.18392910	     21.02963996	      0.00000000	     -0.47246902
      0.45093324	     19.13078513	     20.96737623	      0.00000000	     -0.47212909
      0.45111701	     19.07807720	     20.90547873	      0.00000000	     -0.47179154
      0.45124764	     19.04087839	     20.86170717	      0.00000000	     -0.47155308
      0.45137826	     19.00389518	     20.81811889	      0.00000000	     -0.47131584
      0.45156402	     18.95166630	     20.75644204	      0.00000000	     -0.47098054
      0.45172387	     18.90706822	     20.70366630	      0.00000000	     -0.47069401
      0.45188371	     18.86278425	     20.65116137	      0.00000000	     -0.47040934
      0.45204356	     18.81880973	     20.59892578	      0.00000000	     -0.47012652
      0.45217805	     18.78204774	     20.55518212	      0.00000000	     -0.46989001
      0.45231254	     18.74550077	     20.51162752	      0.00000000	     -0.46965481
      0.45251025	     18.69216530	     20.44794517	      0.00000000	     -0.46931150
      0.45263785	     18.65798260	     20.40705745	      0.00000000	     -0.46909144
      0.45276546	     18.62398857	     20.36633773	      0.00000000	     -0.46887259
      0.45294324	     18.57693838	     20.30988527	      0.00000000	     -0.46856970
      0.45314677	     18.52351254	     20.24565210	      0.00000000	     -0.46822582
      0.45332084	     18.47818597	     20.19104867	      0.00000000	     -0.46793415
      0.45346109	     18.44191248	     20.14727965	      0.00000000	     -0.46770083
      0.45360134	     18.40585422	     20.10370858	      0.00000000	     -0.46746897
      0.45378805	     18.35818142	     20.04600811	      0.00000000	     -0.46716260
      0.45391800	     18.32522225	     20.00605433	      0.00000000	     -0.46695090
      0.45404795	     18.29244329	     19.96626834	      0.00000000	     -0.46674048
      0.45421885	     18.24960475	     19.91419764	      0.00000000	     -0.46646569
      0.45438304	     18.20873858	     19.86444579	      0.00000000	     -0.46620378
      0.45458566	     18.15868889	     19.80341073	      0.00000000	     -0.46588336
      0.45470728	     18.12884845	     19.76696654	      0.00000000	     -0.46569253
      0.45482890	     18.09915745	     19.73066582	      0.00000000	     -0.46550280
      0.45501655	     18.05363920	     19.67493859	      0.00000000	     -0.46521229
      0.45517172	     18.01626227	     19.62911129	      0.00000000	     -0.46497406
      0.45532689	     17.97912268	     19.58351452	      0.00000000	     -0.46473766
      0.45548207	     17.94221685	     19.53814704	      0.00000000	     -0.46450308
      0.45561539	     17.91069333	     19.49934956	      0.00000000	     -0.46430299
      0.45574872	     17.87933936	     19.46071992	      0.00000000	     -0.46410425
      0.45593144	     17.83664227	     19.40804902	      0.00000000	     -0.46383405
      0.45606538	     17.80554351	     19.36963929	      0.00000000	     -0.46363760
      0.45619932	     17.77461199	     19.33139684	      0.00000000	     -0.46344251
      0.45636159	     17.73735845	     19.28528763	      0.00000000	     -0.46320797
      0.45652000	     17.70122451	     19.24051157	      0.00000000	     -0.46298094
      0.45667841	     17.66531700	     19.19596621	      0.00000000	     -0.46275579
      0.45683681	     17.62963470	     19.15165061	      0.00000000	     -0.46253256
      0.45697106	     17.59956907	     19.11427397	      0.00000000	     -0.46234485
      0.45710530	     17.56966237	     19.07706093	      0.00000000	     -0.46215851
      0.45723954	     17.53991255	     19.04001073	      0.00000000	     -0.46197352
      0.45741844	     17.50050972	     18.99088911	      0.00000000	     -0.46172911
      0.45756360	     17.46873721	     18.95123999	      0.00000000	     -0.46153255
      0.45770876	     17.43714385	     18.91177885	      0.00000000	     -0.46133758
      0.45785393	     17.40572711	     18.87250473	      0.00000000	     -0.46114418
      0.45799909	     17.37448631	     18.83341696	      0.00000000	     -0.46095237
      0.45814426	     17.34341912	     18.79451463	      0.00000000	     -0.46076214
      0.45828942	     17.31252472	     18.75579705	      0.00000000	     -0.46057348
      0.45843458	     17.28180096	     18.71726333	      0.00000000	     -0.46038639
      0.45859274	     17.24851957	     18.67548799	      0.00000000	     -0.46018434
      0.45875091	     17.21543690	     18.63392893	      0.00000000	     -0.45998415
      0.45888071	     17.18843288	     18.59998097	      0.00000000	     -0.45982125
      0.45901052	     17.16156037	     18.56617745	      0.00000000	     -0.45965959
      0.45918891	     17.12484526	     18.51995867	      0.00000000	     -0.45943947
      0.45932139	     17.09773543	     18.48580765	      0.00000000	     -0.45927751
      0.45945388	     17.07075986	     18.45180526	      0.00000000	     -0.45911686
      0.45958636	     17.04391685	     18.41795084	      0.00000000	     -0.45895750
      0.45976485	     17.00796200	     18.37257477	      0.00000000	     -0.45874485
      0.45990538	     16.97981908	     18.33703512	      0.00000000	     -0.45857906
      0.46004591	     16.95182208	     18.30165985	      0.00000000	     -0.45841473
      0.46018644	     16.92396895	     18.26644815	      0.00000000	     -0.45825185
      0.46032697	     16.89625920	     18.23139946	      0.00000000	     -0.45809041
      0.46046750	     16.86869107	     18.19651301	      0.00000000	     -0.45793041
      0.46063112	     16.83677040	     18.15609753	      0.00000000	     -0.45774594
      0.46077547	     16.80876634	     18.12062381	      0.00000000	     -0.45758481
      0.46091982	     16.78090863	     18.08531912	      0.00000000	     -0.45742520
      0.46106417	     16.75319497	     18.05018261	      0.00000000	     -0.45726709
      0.46120852	     16.72562524	     18.01521371	      0.00000000	     -0.45711050
      0.46135286	     16.69819713	     17.98041155	      0.00000000	     -0.45695541
      0.46149721	     16.67091061	     17.94577559	      0.00000000	     -0.45680183
      0.46164156	     16.64376330	     17.91130494	      0.00000000	     -0.45664973
      0.46178591	     16.61675530	     17.87699909	      0.00000000	     -0.45649915
      0.46193026	     16.58988413	     17.84285715	      0.00000000	     -0.45635004
      0.46207461	     16.56315007	     17.80887862	      0.00000000	     -0.45620244
      0.46221896	     16.53655048	     17.77506259	      0.00000000	     -0.45605632
      0.46234531	     16.51337866	     17.74559646	      0.00000000	     -0.45592965
      0.46247165	     16.49030844	     17.71625385	      0.00000000	     -0.45580410
      0.46264006	     16.45971696	     17.67733590	      0.00000000	     -0.45563854
      0.46277647	     16.43506766	     17.64597124	      0.00000000	     -0.45550589
      0.46291288	     16.41053486	     17.61474890	      0.00000000	     -0.45537457
      0.46304929	     16.38611687	     17.58366819	      0.00000000	     -0.45524456
      0.46321459	     16.35667970	     17.54619250	      0.00000000	     -0.45508878
      0.46334055	     16.33436137	     17.51777648	      0.00000000	     -0.45497135
      0.46346650	     16.31213930	     17.48947980	      0.00000000	     -0.45485505
      0.46362251	     16.28474738	     17.45459717	      0.00000000	     -0.45471255
      0.46377279	     16.25849662	     17.42116481	      0.00000000	     -0.45457688
      0.46392308	     16.23237861	     17.38790006	      0.00000000	     -0.45444277
      0.46405698	     16.20921870	     17.35840123	      0.00000000	     -0.45432462
      0.46419089	     16.18616242	     17.32903435	      0.00000000	     -0.45420770
      0.46432480	     16.16320974	     17.29979901	      0.00000000	     -0.45409204
      0.46445871	     16.14035937	     17.27069462	      0.00000000	     -0.45397761
      0.46462532	     16.11206954	     17.23466293	      0.00000000	     -0.45383696
      0.46476037	     16.08925457	     17.20560636	      0.00000000	     -0.45372437
      0.46489541	     16.06654185	     17.17668138	      0.00000000	     -0.45361303
      0.46503046	     16.04392982	     17.14788735	      0.00000000	     -0.45350295
      0.46516550	     16.02141836	     17.11922385	      0.00000000	     -0.45339412
      0.46530055	     15.99900624	     17.09069030	      0.00000000	     -0.45328653
      0.46546346	     15.97210046	     17.05644028	      0.00000000	     -0.45315841
      0.46559881	     15.94985508	     17.02812780	      0.00000000	     -0.45305333
      0.46573416	     15.92770784	     16.99994430	      0.00000000	     -0.45294951
      0.46586952	     15.90565718	     16.97188916	      0.00000000	     -0.45284692
      0.46600487	     15.88370309	     16.94396196	      0.00000000	     -0.45274558
      0.46614022	     15.86184427	     16.91616213	      0.00000000	     -0.45264548
      0.46631063	     15.83445834	     16.88134141	      0.00000000	     -0.45252122
      0.46642616	     15.81597698	     16.85784931	      0.00000000	     -0.45243808
      0.46654168	     15.79756406	     16.83444894	      0.00000000	     -0.45235585
      0.46670713	     15.77131321	     16.80109730	      0.00000000	     -0.45223964
      0.46686550	     15.74631344	     16.76934604	      0.00000000	     -0.45213013
      0.46702387	     15.72143821	     16.73776482	      0.00000000	     -0.45202229
      0.46714674	     15.70222435	     16.71337897	      0.00000000	     -0.45193978
      0.46726961	     15.68308421	     16.68909462	      0.00000000	     -0.45185828
      0.46743555	     15.65735312	     16.65645997	      0.00000000	     -0.45174981
      0.46756551	     15.63729266	     16.63102820	      0.00000000	     -0.45166612
      0.46769547	     15.61731368	     16.60570872	      0.00000000	     -0.45158357
      0.46782544	     15.59741491	     16.58050102	      0.00000000	     -0.45150212
      0.46799290	     15.57189355	     16.54818510	      0.00000000	     -0.45139884
      0.46811215	     15.55379852	     16.52528373	      0.00000000	     -0.45132640
      0.46823141	     15.53577019	     16.50247542	      0.00000000	     -0.45125491
      0.46838833	     15.51214639	     16.47260255	      0.00000000	     -0.45116226
      0.46853554	     15.49008977	     16.44472627	      0.00000000	     -0.45107682
      0.46868274	     15.46813161	     16.41698994	      0.00000000	     -0.45099279
      0.46881104	     15.44907404	     16.39292957	      0.00000000	     -0.45092073
      0.46893934	     15.43009007	     16.36897464	      0.00000000	     -0.45084973
      0.46906764	     15.41117993	     16.34512486	      0.00000000	     -0.45077981
      0.46922628	     15.38789880	     16.31578008	      0.00000000	     -0.45069483
      0.46936180	     15.36809764	     16.29083687	      0.00000000	     -0.45062354
      0.46949733	     15.34837634	     16.26600945	      0.00000000	     -0.45055343
      0.46963285	     15.32873521	     16.24129751	      0.00000000	     -0.45048452
      0.46976838	     15.30917285	     16.21670047	      0.00000000	     -0.45041679
      0.46990391	     15.28968956	     16.19221800	      0.00000000	     -0.45035025
      0.47003943	     15.27028396	     16.16784954	      0.00000000	     -0.45028490
      0.47017496	     15.25095636	     16.14359477	     -0.00000000	     -0.45022073
      0.47031048	     15.23170536	     16.11945311	      0.00000000	     -0.45015774
      0.47044601	     15.21253135	     16.09542426	     -0.00000000	     -0.45009594
      0.47058153	     15.19343286	     16.07150764	      0.00000000	     -0.45003531
      0.47071706	     15.17441035	     16.04770297	      0.00000000	     -0.44997587
      0.47085258	     15.15546230	     16.02400965	      0.00000000	     -0.44991759
      0.47098811	     15.13658926	     16.00042742	      0.00000000	     -0.44986049
      0.47112364	     15.11778961	     15.97695567	      0.00000000	     -0.44980456
      0.47125916	     15.09906406	     15.95359415	      0.00000000	     -0.44974981
      0.47139469	     15.08041081	     15.93034226	     -0.00000000	     -0.44969621
      0.47153021	     15.06183078	     15.90719976	      0.00000000	     -0.44964380
      0.47165153	     15.04525859	     15.88657511	      0.00000000	     -0.44959786
      0.47177285	     15.02874421	     15.86603746	      0.00000000	     -0.44955286
      0.47189418	     15.01228661	     15.84558643	      0.00000000	     -0.44950878
      0.47207057	     14.98845969	     15.81600593	     -0.00000000	     -0.44944637
      0.47218360	     14.97325436	     15.79714729	      0.00000000	     -0.44940741
      0.47229662	     14.95809788	     15.77836303	      0.00000000	     -0.44936926
      0.47245741	     14.93661971	     15.75176881	      0.00000000	     -0.44931637
      0.47260407	     14.91711288	     15.72764085	      0.00000000	     -0.44926955
      0.47275074	     14.89768569	     15.70363650	     -0.00000000	     -0.44922407
      0.47287331	     14.88151048	     15.68366899	      0.00000000	     -0.44918711
      0.47299589	     14.86539006	     15.66378714	     -0.00000000	     -0.44915109
      0.47314627	     14.84568817	     15.63951207	      0.00000000	     -0.44910818
      0.47327574	     14.82879123	     15.61871512	      0.00000000	     -0.44907237
      0.47340521	     14.81195510	     15.59801279	      0.00000000	     -0.44903762
      0.47353468	     14.79517858	     15.57740460	     -0.00000000	     -0.44900390
      0.47366415	     14.77846203	     15.55689033	      0.00000000	     -0.44897124
      0.47379362	     14.76180444	     15.53646953	      0.00000000	     -0.44893962
      0.47392309	     14.74520601	     15.51614194	      0.00000000	     -0.44890904
      0.47405256	     14.72866588	     15.49590717	      0.00000000	     -0.44887951
      0.47421657	     14.70779679	     15.47040663	      0.00000000	     -0.44884360
      0.47432552	     14.69398482	     15.45354898	      0.00000000	     -0.44882066
      0.47443447	     14.68021387	     15.43675638	      0.00000000	     -0.44879847
      0.47459577	     14.65989949	     15.41201315	      0.00000000	     -0.44876695
      0.47474530	     14.64114679	     15.38920242	      0.00000000	     -0.44873919
      0.47489483	     14.62246883	     15.36651266	      0.00000000	     -0.44871279
      0.47501006	     14.60812713	     15.34911041	      0.00000000	     -0.44869341
      0.47512528	     14.59382913	     15.33177945	      0.00000000	     -0.44867483
      0.47528282	     14.57435200	     15.30819952	      0.00000000	     -0.44865078
      0.47541109	     14.55855281	     15.28909766	      0.00000000	     -0.44863231
      0.47553936	     14.54280764	     15.27008326	      0.00000000	     -0.44861487
      0.47566763	     14.52711537	     15.25115590	     -0.00000000	     -0.44859843
      0.47579590	     14.51147640	     15.23231537	      0.00000000	     -0.44858301
      0.47592418	     14.49588978	     15.21356128	      0.00000000	     -0.44856860
      0.47605245	     14.48035579	     15.19489340	      0.00000000	     -0.44855521
      0.47618072	     14.46487359	     15.17631135	      0.00000000	     -0.44854282
      0.47633894	     14.44584814	     15.15350851	      0.00000000	     -0.44852894
      0.47644868	     14.43269793	     15.13776899	      0.00000000	     -0.44852021
      0.47655842	     14.41958549	     15.12209168	      0.00000000	     -0.44851222
      0.47671385	     14.40107724	     15.09999320	      0.00000000	     -0.44850217
      0.47685630	     14.38418003	     15.07984901	      0.00000000	     -0.44849426
      0.47699875	     14.36734431	     15.05980833	      0.00000000	     -0.44848758
      0.47711727	     14.35338307	     15.04321171	     -0.00000000	     -0.44848298
      0.47723580	     14.33946380	     15.02668621	      0.00000000	     -0.44847923
      0.47738256	     14.32228723	     15.00632222	      0.00000000	     -0.44847579
      0.47751043	     14.30737435	     14.98866868	      0.00000000	     -0.44847385
      0.47763830	     14.29251033	     14.97109717	      0.00000000	     -0.44847292
      0.47776616	     14.27769404	     14.95360727	      0.00000000	     -0.44847299
      0.47789403	     14.26292602	     14.93619881	      0.00000000	     -0.44847405
      0.47802189	     14.24820522	     14.91887140	      0.00000000	     -0.44847611
      0.47814976	     14.23353214	     14.90162487	     -0.00000000	     -0.44847917
      0.47827763	     14.21890576	     14.88445882	      0.00000000	     -0.44848322
      0.47840549	     14.20432654	     14.86737308	      0.00000000	     -0.44848828
      0.47853336	     14.18979351	     14.85036727	      0.00000000	     -0.44849432
      0.47866122	     14.17530712	     14.83344121	      0.00000000	     -0.44850137
      0.47878909	     14.16086641	     14.81659453	      0.00000000	     -0.44850940
      0.47891696	     14.14647181	     14.79982704	      0.00000000	     -0.44851844
      0.47904482	     14.13212240	     14.78313839	      0.00000000	     -0.44852846
      0.47917269	     14.11781858	     14.76652839	      0.00000000	     -0.44853949
      0.47930056	     14.10355945	     14.74999668	      0.00000000	     -0.44855150
      0.47942842	     14.08934542	     14.73354308	      0.00000000	     -0.44856452
      0.47955629	     14.07517557	     14.71716723	     -0.00000000	     -0.44857852
      0.47968415	     14.06105035	     14.70086896	      0.00000000	     -0.44859352
      0.47981202	     14.04696880	     14.68464789	     -0.00000000	     -0.44860951
      0.47993989	     14.03293142	     14.66850388	      0.00000000	     -0.44862651
      0.48006775	     14.01893721	     14.65243655	      0.00000000	     -0.44864448
      0.48019562	     14.00498672	     14.63644575	     -0.00000000	     -0.44866346
      0.48032348	     13.99107890	     14.62053110	      0.00000000	     -0.44868343
      0.48045135	     13.97721436	     14.60469247	      0.00000000	     -0.44870439
      0.48057922	     13.96339199	     14.58892946	      0.00000000	     -0.44872634
      0.48070708	     13.94961250	     14.57324196	     -0.00000000	     -0.44874930
      0.48083495	     13.93587464	     14.55762956	     -0.00000000	     -0.44877323
      0.48096281	     13.92217928	     14.54209217	      0.00000000	     -0.44879818
      0.48109068	     13.90852503	     14.52662937	      0.00000000	     -0.44882410
      0.48121855	     13.89491292	     14.51124107	     -0.00000000	     -0.44885103
      0.48134641	     13.88134138	     14.49592685	      0.00000000	     -0.44887894
      0.48145826	     13.86950373	     14.48259121	      0.00000000	     -0.44890418
      0.48157012	     13.85769695	     14.46931190	      0.00000000	     -0.44893017
      0.48171438	     13.84251508	     14.45226763	      0.00000000	     -0.44896483
      0.48185865	     13.82738421	     14.43531648	      0.00000000	     -0.44900074
      0.48196278	     13.81649520	     14.42313908	     -0.00000000	     -0.44902746
      0.48206690	     13.80563238	     14.41100986	      0.00000000	     -0.44905483
      0.48222902	     13.78877270	     14.39222145	     -0.00000000	     -0.44909876
      0.48235458	     13.77575947	     14.37775085	      0.00000000	     -0.44913387
      0.48248013	     13.76278458	     14.36334972	      0.00000000	     -0.44916996
      0.48260568	     13.74984707	     14.34901771	     -0.00000000	     -0.44920699
      0.48273123	     13.73694754	     14.33475470	      0.00000000	     -0.44924499
      0.48285678	     13.72408498	     14.32056037	     -0.00000000	     -0.44928395
      0.48298233	     13.71126004	     14.30643461	      0.00000000	     -0.44932387
      0.48310788	     13.69847167	     14.29237706	      0.00000000	     -0.44936475
      0.48323343	     13.68572056	     14.27838765	      0.00000000	     -0.44940659
      0.48335898	     13.67300562	     14.26446601	     -0.00000000	     -0.44944939
      0.48348453	     13.66032760	     14.25061206	     -0.00000000	     -0.44949316
      0.48361009	     13.64768535	     14.23682544	     -0.00000000	     -0.44953788
      0.48373564	     13.63507971	     14.22310609	      0.00000000	     -0.44958358
      0.48386119	     13.62250941	     14.20945363	      0.00000000	     -0.44963023
      0.48398674	     13.60997542	     14.19586802	     -0.00000000	     -0.44967785
      0.48411229	     13.59747634	     14.18234885	      0.00000000	     -0.44972643
      0.48423784	     13.58501331	     14.16889612	      0.00000000	     -0.44977598
      0.48435004	     13.57390504	     14.15693009	      0.00000000	     -0.44982107
      0.48446223	     13.56282516	     14.14501677	     -0.00000000	     -0.44986694
      0.48457443	     13.55177293	     14.13315592	      0.00000000	     -0.44991357
      0.48473782	     13.53572810	     14.11597735	      0.00000000	     -0.44998287
      0.48484683	     13.52505510	     14.10457720	     -0.00000000	     -0.45003001
      0.48495584	     13.51440832	     14.09322619	     -0.00000000	     -0.45007789
      0.48510174	     13.50019876	     14.07811051	     -0.00000000	     -0.45014311
      0.48522932	     13.48781195	     14.06496515	      0.00000000	     -0.45020121
      0.48535689	     13.47545974	     14.05188632	     -0.00000000	     -0.45026030
      0.48548447	     13.46314274	     14.03887392	      0.00000000	     -0.45032041
      0.48561204	     13.45085979	     14.02592760	     -0.00000000	     -0.45038151
      0.48572417	     13.44009292	     14.01460325	     -0.00000000	     -0.45043605
      0.48583630	     13.42935214	     14.00332965	      0.00000000	     -0.45049135
      0.48597369	     13.41622774	     13.98958524	      0.00000000	     -0.45056019
      0.48611108	     13.40314229	     13.97591656	     -0.00000000	     -0.45063017
      0.48621609	     13.39316851	     13.96552116	      0.00000000	     -0.45068446
      0.48632109	     13.38321717	     13.95516973	      0.00000000	     -0.45073942
      0.48647118	     13.36903198	     13.94044922	      0.00000000	     -0.45081918
      0.48659693	     13.35718275	     13.92818505	      0.00000000	     -0.45088707
      0.48672268	     13.34536616	     13.91598348	      0.00000000	     -0.45095595
      0.48684843	     13.33358113	     13.90384418	      0.00000000	     -0.45102579
      0.48697419	     13.32182859	     13.89176711	     -0.00000000	     -0.45109664
      0.48708438	     13.31155547	     13.88123490	     -0.00000000	     -0.45115952
      0.48719457	     13.30130703	     13.87075020	      0.00000000	     -0.45122316
      0.48732787	     13.28894164	     13.85813019	     -0.00000000	     -0.45130115
      0.48746118	     13.27661179	     13.84557925	     -0.00000000	     -0.45138026
      0.48757801	     13.26583332	     13.83463513	      0.00000000	     -0.45145049
      0.48769485	     13.25508204	     13.82374377	      0.00000000	     -0.45152159
      0.48781168	     13.24435714	     13.81290492	     -0.00000000	     -0.45159354
      0.48792852	     13.23365903	     13.80211853	      0.00000000	     -0.45166635
      0.48807376	     13.22039685	     13.78878284	      0.00000000	     -0.45175804
      0.48818752	     13.21003712	     13.77839307	      0.00000000	     -0.45183079
      0.48830129	     13.19970189	     13.76805251	      0.00000000	     -0.45190435
      0.48843813	     13.18730389	     13.75568011	      0.00000000	     -0.45199392
      0.48855708	     13.17655497	     13.74498240	     -0.00000000	     -0.45207272
      0.48867603	     13.16583325	     13.73433811	     -0.00000000	     -0.45215243
      0.48879498	     13.15513783	     13.72374700	     -0.00000000	     -0.45223302
      0.48891393	     13.14446928	     13.71320900	      0.00000000	     -0.45231450
      0.48903288	     13.13382687	     13.70272388	      0.00000000	     -0.45239688
      0.48915183	     13.12321104	     13.69229158	     -0.00000000	     -0.45248016
      0.48927079	     13.11262119	     13.68191187	     -0.00000000	     -0.45256433
      0.48941774	     13.09957489	     13.66916132	      0.00000000	     -0.45266956
      0.48952150	     13.09038608	     13.66020592	      0.00000000	     -0.45274468
      0.48962527	     13.08121727	     13.65129028	     -0.00000000	     -0.45282050
      0.48976915	     13.06853624	     13.63899355	      0.00000000	     -0.45292675
      0.48989660	     13.05733495	     13.62816458	     -0.00000000	     -0.45302197
      0.49002405	     13.04616259	     13.61739493	      0.00000000	     -0.45311823
      0.49015149	     13.03501987	     13.60668456	      0.00000000	     -0.45321553
      0.49025886	     13.02565473	     13.59770739	      0.00000000	     -0.45329830
      0.49036623	     13.01631049	     13.58877207	     -0.00000000	     -0.45338181
      0.49049977	     13.00471682	     13.57771688	     -0.00000000	     -0.45348671
      0.49063331	     12.99315493	     13.56672605	     -0.00000000	     -0.45359276
      0.49074511	     12.98349906	     13.55757383	      0.00000000	     -0.45368241
      0.49085691	     12.97386542	     13.54846649	     -0.00000000	     -0.45377288
      0.49096871	     12.96425331	     13.53940381	      0.00000000	     -0.45386415
      0.49111677	     12.95155648	     13.52746966	     -0.00000000	     -0.45398628
      0.49122560	     12.94224872	     13.51874832	     -0.00000000	     -0.45407694
      0.49133442	     12.93296166	     13.51006903	      0.00000000	     -0.45416837
      0.49146992	     12.92142629	     13.49932086	      0.00000000	     -0.45428328
      0.49160541	     12.90992259	     13.48863751	      0.00000000	     -0.45439939
      0.49170875	     12.90117012	     13.48053351	     -0.00000000	     -0.45448873
      0.49181208	     12.89243604	     13.47246703	     -0.00000000	     -0.45457878
      0.49195125	     12.88070041	     13.46166143	      0.00000000	     -0.45470115
      0.49207739	     12.87009278	     13.45192684	      0.00000000	     -0.45481316
      0.49220353	     12.85951133	     13.44224758	     -0.00000000	     -0.45492620
      0.49232966	     12.84895684	     13.43262363	     -0.00000000	     -0.45504029
      0.49243438	     12.84021398	     13.42467560	      0.00000000	     -0.45513580
      0.49253910	     12.83148956	     13.41676550	      0.00000000	     -0.45523203
      0.49267324	     12.82033925	     13.40668747	     -0.00000000	     -0.45535636
      0.49279857	     12.80994925	     13.39732830	     -0.00000000	     -0.45547358
      0.49292389	     12.79958443	     13.38802288	      0.00000000	     -0.45559184
      0.49303660	     12.79028532	     13.37970027	      0.00000000	     -0.45569909
      0.49314930	     12.78100632	     13.37142090	     -0.00000000	     -0.45580717
      0.49326201	     12.77174803	     13.36318478	      0.00000000	     -0.45591610
      0.49339780	     12.76061999	     13.35331876	      0.00000000	     -0.45604846
      0.49351258	     12.75123714	     13.34502810	      0.00000000	     -0.45616131
      0.49362736	     12.74187484	     13.33678184	      0.00000000	     -0.45627502
      0.49374214	     12.73253368	     13.32857998	      0.00000000	     -0.45638962
      0.49385692	     12.72321303	     13.32042234	      0.00000000	     -0.45650510
      0.49399691	     12.71187310	     13.31053238	     -0.00000000	     -0.45664715
      0.49410260	     12.70333179	     13.30310918	      0.00000000	     -0.45675526
      0.49420830	     12.69480821	     13.29572326	      0.00000000	     -0.45686413
      0.49434271	     12.68399307	     13.28638380	      0.00000000	     -0.45700366
      0.49447712	     12.67320617	     13.27710432	      0.00000000	     -0.45714443
      0.49457987	     12.66497874	     13.27005114	     -0.00000000	     -0.45725285
      0.49468262	     12.65676781	     13.26303285	     -0.00000000	     -0.45736199
      0.49481906	     12.64588869	     13.25376655	     -0.00000000	     -0.45750803
      0.49494232	     12.63608599	     13.24544878	      0.00000000	     -0.45764104
      0.49506557	     12.62630592	     13.23718074	     -0.00000000	     -0.45777508
      0.49518882	     12.61654924	     13.22896242	      0.00000000	     -0.45791017
      0.49529505	     12.60815819	     13.22191910	     -0.00000000	     -0.45802742
      0.49540128	     12.59978441	     13.21491255	      0.00000000	     -0.45814545
      0.49552983	     12.58967308	     13.20648253	      0.00000000	     -0.45828932
      0.49565838	     12.57958661	     13.19810606	     -0.00000000	     -0.45843433
      0.49576778	     12.57102112	     13.19101908	      0.00000000	     -0.45855864
      0.49587719	     12.56247364	     13.18397073	      0.00000000	     -0.45868378
      0.49598659	     12.55394347	     13.17696085	      0.00000000	     -0.45880975
      0.49612919	     12.54285177	     13.16788184	     -0.00000000	     -0.45897518
      0.49623665	     12.53451310	     13.16108353	      0.00000000	     -0.45910077
      0.49634410	     12.52619150	     13.15432214	      0.00000000	     -0.45922716
      0.49647482	     12.51608985	     13.14614596	      0.00000000	     -0.45938202
      0.49660555	     12.50601318	     13.13802417	     -0.00000000	     -0.45953807
      0.49670673	     12.49822966	     13.13177462	     -0.00000000	     -0.45965968
      0.49680792	     12.49046110	     13.12555753	      0.00000000	     -0.45978202
      0.49694331	     12.48008933	     13.11728961	     -0.00000000	     -0.45994682
      0.49706583	     12.47072568	     13.10985711	     -0.00000000	     -0.46009709
      0.49718836	     12.46138287	     13.10247175	      0.00000000	     -0.46024841
      0.49731088	     12.45206165	     13.09513355	      0.00000000	     -0.46040080
      0.49741447	     12.44419693	     13.08896605	      0.00000000	     -0.46053046
      0.49751806	     12.43634756	     13.08283212	     -0.00000000	     -0.46066089
      0.49764747	     12.42656219	     13.07521607	     -0.00000000	     -0.46082491
      0.49777688	     12.41680034	     13.06765215	     -0.00000000	     -0.46099013
      0.49788361	     12.40876619	     13.06145280	     -0.00000000	     -0.46112729
      0.49799034	     12.40074805	     13.05528878	     -0.00000000	     -0.46126527
      0.49809707	     12.39274530	     13.04915993	     -0.00000000	     -0.46140407
      0.49824471	     12.38170118	     13.04073998	      0.00000000	     -0.46159742
      0.49834932	     12.37389387	     13.03481487	      0.00000000	     -0.46173537
      0.49845392	     12.36610170	     13.02892340	     -0.00000000	     -0.46187411
      0.49858699	     12.35621022	     13.02147719	      0.00000000	     -0.46205174
      0.49872006	     12.34634294	     13.01408517	      0.00000000	     -0.46223067
      0.49881669	     12.33919240	     13.00875138	     -0.00000000	     -0.46236140
      0.49891332	     12.33205464	     13.00344607	     -0.00000000	     -0.46249281
      0.49905403	     12.32168216	     12.99577082	     -0.00000000	     -0.46268541
      0.49917796	     12.31256856	     12.98906065	      0.00000000	     -0.46285624
      0.49930190	     12.30347488	     12.98239691	      0.00000000	     -0.46302820
      0.49941068	     12.29550980	     12.97658599	     -0.00000000	     -0.46318008
      0.49951947	     12.28755985	     12.97081068	      0.00000000	     -0.46333283
      0.49962825	     12.27962560	     12.96507101	      0.00000000	     -0.46348646
      0.49976249	     12.26985600	     12.95803744	     -0.00000000	     -0.46367724
      0.49987301	     12.26183026	     12.95228707	     -0.00000000	     -0.46383532
      0.49998353	     12.25381995	     12.94657319	     -0.00000000	     -0.46399431
      0.50009404	     12.24582562	     12.94089580	     -0.00000000	     -0.46415422
      0.50020456	     12.23784673	     12.93525478	     -0.00000000	     -0.46431504
      0.50034531	     12.22770826	     12.92812339	     -0.00000000	     -0.46452119
      0.50044633	     12.22044749	     12.92304167	      0.00000000	     -0.46467004
      0.50054734	     12.21319997	     12.91799023	     -0.00000000	     -0.46481967
      0.50068140	     12.20360067	     12.91133246	      0.00000000	     -0.46501945
      0.50081546	     12.19402436	     12.90472779	      0.00000000	     -0.46522061
      0.50091142	     12.18718294	     12.90003253	     -0.00000000	     -0.46536543
      0.50100739	     12.18035335	     12.89536440	     -0.00000000	     -0.46551095
      0.50114705	     12.17043429	     12.88861895	      0.00000000	     -0.46572400
      0.50126899	     12.16179336	     12.88277585	      0.00000000	     -0.46591125
      0.50139094	     12.15317047	     12.87697618	     -0.00000000	     -0.46609964
      0.50150011	     12.14546667	     12.87182083	      0.00000000	     -0.46626928
      0.50160928	     12.13777714	     12.86670016	     -0.00000000	     -0.46643983
      0.50171845	     12.13010246	     12.86161419	     -0.00000000	     -0.46661131
      0.50182763	     12.12244211	     12.85656280	     -0.00000000	     -0.46678371
      0.50196697	     12.11268604	     12.85016560	      0.00000000	     -0.46700511
      0.50206823	     12.10561075	     12.84555199	     -0.00000000	     -0.46716694
      0.50216949	     12.09854815	     12.84096804	      0.00000000	     -0.46732959
      0.50230129	     12.08937404	     12.83504604	     -0.00000000	     -0.46754248
      0.50243308	     12.08022111	     12.82917409	     -0.00000000	     -0.46775674
      0.50252873	     12.07359092	     12.82494373	      0.00000000	     -0.46791310
      0.50262438	     12.06697195	     12.82073965	      0.00000000	     -0.46807018
      0.50276218	     12.05745517	     12.81472907	     -0.00000000	     -0.46829775
      0.50288283	     12.04914162	     12.80951127	      0.00000000	     -0.46849825
      0.50300348	     12.04084486	     12.80433496	      0.00000000	     -0.46869989
      0.50312413	     12.03256568	     12.79920021	     -0.00000000	     -0.46890271
      0.50322275	     12.02580987	     12.79503340	     -0.00000000	     -0.46906937
      0.50332138	     12.01906574	     12.79089429	     -0.00000000	     -0.46923682
      0.50345106	     12.01021507	     12.78549384	      0.00000000	     -0.46945817
      0.50357009	     12.00210842	     12.78057874	     -0.00000000	     -0.46966256
      0.50368912	     11.99401776	     12.77570364	     -0.00000000	     -0.46986809
      0.50380815	     11.98594388	     12.77086861	      0.00000000	     -0.47007478
      0.50390763	     11.97920867	     12.76685865	      0.00000000	     -0.47024839
      0.50400710	     11.97248512	     12.76287659	     -0.00000000	     -0.47042281
      0.50413455	     11.96388674	     12.75781514	     -0.00000000	     -0.47064747
      0.50426200	     11.95530709	     12.75279933	     -0.00000000	     -0.47087347
      0.50436388	     11.94846154	     12.74882248	      0.00000000	     -0.47105508
      0.50446576	     11.94162801	     12.74487472	      0.00000000	     -0.47123756
      0.50459186	     11.93318599	     12.74002867	      0.00000000	     -0.47146461
      0.50471796	     11.92476212	     12.73522704	      0.00000000	     -0.47169298
      0.50481740	     11.91813089	     12.73147151	     -0.00000000	     -0.47187401
      0.50491685	     11.91151099	     12.72774353	     -0.00000000	     -0.47205588
      0.50504526	     11.90297849	     12.72297011	      0.00000000	     -0.47229195
      0.50517368	     11.89446454	     12.71824248	     -0.00000000	     -0.47252941
      0.50527194	     11.88796168	     12.71465578	      0.00000000	     -0.47271205
      0.50537020	     11.88146973	     12.71109584	     -0.00000000	     -0.47289551
      0.50550035	     11.87288673	     12.70642150	      0.00000000	     -0.47313977
      0.50563051	     11.86432251	     12.70179394	      0.00000000	     -0.47338548
      0.50572684	     11.85799511	     12.69839883	     -0.00000000	     -0.47356826
      0.50582317	     11.85167807	     12.69502931	     -0.00000000	     -0.47375185
      0.50595610	     11.84297751	     12.69042160	     -0.00000000	     -0.47400649
      0.50607306	     11.83533812	     12.68640759	     -0.00000000	     -0.47423180
      0.50619002	     11.82771306	     12.68243102	     -0.00000000	     -0.47445829
      0.50630698	     11.82010305	     12.67849196	      0.00000000	     -0.47468597
      0.50640931	     11.81345683	     12.67507645	     -0.00000000	     -0.47488612
      0.50651163	     11.80682208	     12.67168957	     -0.00000000	     -0.47508720
      0.50661396	     11.80019820	     12.66833123	      0.00000000	     -0.47528919
      0.50675519	     11.79107371	     12.66374265	      0.00000000	     -0.47556950
      0.50685783	     11.78445611	     12.66044229	      0.00000000	     -0.47577430
      0.50696046	     11.77784984	     12.65717061	     -0.00000000	     -0.47598003
      0.50708662	     11.76974376	     12.65318798	      0.00000000	     -0.47623419
      0.50719986	     11.76248217	     12.64964999	      0.00000000	     -0.47646355
      0.50731311	     11.75523349	     12.64614667	      0.00000000	     -0.47669403
      0.50742635	     11.74799850	     12.64267811	     -0.00000000	     -0.47692568
      0.50753959	     11.74077623	     12.63924414	     -0.00000000	     -0.47715846
      0.50765283	     11.73356770	     12.63584487	      0.00000000	     -0.47739241
      0.50775283	     11.72721286	     12.63287194	      0.00000000	     -0.47759994
      0.50785282	     11.72086858	     12.62992600	      0.00000000	     -0.47780839
      0.50797466	     11.71315228	     12.62637303	      0.00000000	     -0.47806358
      0.50809649	     11.70545135	     12.62286001	      0.00000000	     -0.47832013
      0.50819960	     11.69894530	     12.61991800	      0.00000000	     -0.47853830
      0.50830271	     11.69245031	     12.61700456	     -0.00000000	     -0.47875745
      0.50840582	     11.68596579	     12.61411958	     -0.00000000	     -0.47897758
      0.50854191	     11.67742378	     12.61035549	     -0.00000000	     -0.47926962
      0.50864424	     11.67101253	     12.60755769	     -0.00000000	     -0.47949034
      0.50874657	     11.66461201	     12.60478792	     -0.00000000	     -0.47971204
      0.50887044	     11.65687760	     12.60147240	     -0.00000000	     -0.47998172
      0.50899432	     11.64915876	     12.59819788	     -0.00000000	     -0.48025283
      0.50908842	     11.64330470	     12.59573761	      0.00000000	     -0.48045975
      0.50918252	     11.63745966	     12.59330097	     -0.00000000	     -0.48066750
      0.50931401	     11.62930695	     12.58993579	      0.00000000	     -0.48095918
      0.50943033	     11.62210917	     12.58699721	     -0.00000000	     -0.48121857
      0.50954664	     11.61492421	     12.58409452	      0.00000000	     -0.48147924
      0.50966296	     11.60775285	     12.58122781	      0.00000000	     -0.48174122
      0.50976081	     11.60172943	     12.57884383	      0.00000000	     -0.48196260
      0.50985867	     11.59571558	     12.57648527	     -0.00000000	     -0.48218491
      0.50998224	     11.58813392	     12.57354295	      0.00000000	     -0.48246697
      0.51010581	     11.58056720	     12.57064108	      0.00000000	     -0.48275051
      0.51020493	     11.57450820	     12.56834265	     -0.00000000	     -0.48297900
      0.51030405	     11.56845888	     12.56607022	      0.00000000	     -0.48320845
      0.51042749	     11.56093777	     12.56327632	      0.00000000	     -0.48349554
      0.51055093	     11.55343142	     12.56052266	      0.00000000	     -0.48378413
      0.51064744	     11.54757283	     12.55839787	      0.00000000	     -0.48401078
      0.51074394	     11.54172333	     12.55629765	     -0.00000000	     -0.48423835
      0.51087035	     11.53407433	     12.55358373	      0.00000000	     -0.48453782
      0.51099675	     11.52644059	     12.55091188	      0.00000000	     -0.48483889
      0.51109136	     11.52073621	     12.54893948	      0.00000000	     -0.48506527
      0.51118597	     11.51504045	     12.54699063	      0.00000000	     -0.48529254
      0.51131542	     11.50726099	     12.54436236	      0.00000000	     -0.48560495
      0.51142924	     11.50043352	     12.54208767	     -0.00000000	     -0.48588104
      0.51154306	     11.49361763	     12.53984691	      0.00000000	     -0.48615844
      0.51165688	     11.48681406	     12.53764016	      0.00000000	     -0.48643716
      0.51175840	     11.48075497	     12.53570035	      0.00000000	     -0.48668687
      0.51185993	     11.47470564	     12.53378758	      0.00000000	     -0.48693764
      0.51196145	     11.46866545	     12.53190175	      0.00000000	     -0.48718947
      0.51209403	     11.46079221	     12.52947977	     -0.00000000	     -0.48751992
      0.51219616	     11.45473715	     12.52764515	      0.00000000	     -0.48777572
      0.51229830	     11.44869180	     12.52583782	     -0.00000000	     -0.48803262
      0.51240044	     11.44265561	     12.52405772	      0.00000000	     -0.48829059
      0.51253520	     11.43470597	     12.52175074	     -0.00000000	     -0.48863264
      0.51263464	     11.42885040	     12.52007886	     -0.00000000	     -0.48888623
      0.51273407	     11.42300392	     12.51843282	     -0.00000000	     -0.48914086
      0.51285775	     11.41574354	     12.51642126	      0.00000000	     -0.48945905
      0.51298144	     11.40849708	     12.51444962	     -0.00000000	     -0.48977886
      0.51307257	     11.40316615	     12.51302238	      0.00000000	     -0.49001552
      0.51316370	     11.39784283	     12.51161680	     -0.00000000	     -0.49025308
      0.51329620	     11.39011560	     12.50961166	     -0.00000000	     -0.49060006
      0.51341122	     11.38342064	     12.50790817	     -0.00000000	     -0.49090279
      0.51352624	     11.37673689	     12.50623905	     -0.00000000	     -0.49120694
      0.51364126	     11.37006509	     12.50460441	      0.00000000	     -0.49151253
      0.51373675	     11.36453417	     12.50327334	      0.00000000	     -0.49176732
      0.51383224	     11.35901145	     12.50196602	      0.00000000	     -0.49202311
      0.51395521	     11.35191080	     12.50031737	      0.00000000	     -0.49235397
      0.51407818	     11.34482345	     12.49870805	      0.00000000	     -0.49268650
      0.51417444	     11.33928449	     12.49747572	      0.00000000	     -0.49294794
      0.51427069	     11.33375375	     12.49626749	      0.00000000	     -0.49321041
      0.51439432	     11.32666185	     12.49475100	     -0.00000000	     -0.49354901
      0.51451794	     11.31958326	     12.49327423	      0.00000000	     -0.49388931
      0.51461106	     11.31425959	     12.49218802	      0.00000000	     -0.49414676
      0.51470417	     11.30894355	     12.49112436	      0.00000000	     -0.49440519
      0.51483199	     11.30165781	     12.48970087	      0.00000000	     -0.49476152
      0.51494427	     11.29526939	     12.48848546	     -0.00000000	     -0.49507606
      0.51505656	     11.28889118	     12.48730271	     -0.00000000	     -0.49539202
      0.51516884	     11.28252390	     12.48615273	     -0.00000000	     -0.49570942
      0.51526880	     11.27686373	     12.48515640	      0.00000000	     -0.49599320
      0.51536875	     11.27121220	     12.48418604	     -0.00000000	     -0.49627813
      0.51546871	     11.26556869	     12.48324157	     -0.00000000	     -0.49656421
      0.51560001	     11.25816879	     12.48204043	      0.00000000	     -0.49694173
      0.51570083	     11.25249559	     12.48114837	      0.00000000	     -0.49723298
      0.51580166	     11.24683101	     12.48028272	     -0.00000000	     -0.49752543
      0.51590248	     11.24117452	     12.47944340	      0.00000000	     -0.49781906
      0.51603519	     11.23374214	     12.47837890	     -0.00000000	     -0.49820737
      0.51613346	     11.22824711	     12.47762001	     -0.00000000	     -0.49849626
      0.51623174	     11.22276018	     12.47688621	     -0.00000000	     -0.49878629
      0.51635360	     11.21596694	     12.47601106	     -0.00000000	     -0.49914753
      0.51646317	     11.20986888	     12.47525707	     -0.00000000	     -0.49947387
      0.51657275	     11.20378004	     12.47453418	     -0.00000000	     -0.49980164
      0.51668233	     11.19770125	     12.47384252	     -0.00000000	     -0.50013087
      0.51679191	     11.19163151	     12.47318196	     -0.00000000	     -0.50046153
      0.51688889	     11.18626809	     12.47262343	      0.00000000	     -0.50075540
      0.51698587	     11.18091177	     12.47208927	      0.00000000	     -0.50105040
      0.51710388	     11.17440376	     12.47147222	      0.00000000	     -0.50141095
      0.51722190	     11.16790639	     12.47089131	      0.00000000	     -0.50177320
      0.51731807	     11.16261996	     12.47044473	      0.00000000	     -0.50206969
      0.51741425	     11.15734046	     12.47002214	      0.00000000	     -0.50236731
      0.51753516	     11.15071350	     12.46952503	     -0.00000000	     -0.50274312
      0.51765608	     11.14409756	     12.46906588	     -0.00000000	     -0.50312073
      0.51774738	     11.13910987	     12.46874444	      0.00000000	     -0.50340709
      0.51783868	     11.13412833	     12.46844466	     -0.00000000	     -0.50369448
      0.51796700	     11.12713804	     12.46806003	     -0.00000000	     -0.50410018
      0.51808119	     11.12092737	     12.46775374	      0.00000000	     -0.50446298
      0.51819539	     11.11472713	     12.46748150	      0.00000000	     -0.50482744
      0.51828948	     11.10962605	     12.46728267	      0.00000000	     -0.50512895
      0.51838356	     11.10453205	     12.46710698	     -0.00000000	     -0.50543160
      0.51850453	     11.09799184	     12.46691496	     -0.00000000	     -0.50582242
      0.51862550	     11.09146304	     12.46676117	      0.00000000	     -0.50621513
      0.51871926	     11.08641027	     12.46666820	     -0.00000000	     -0.50652078
      0.51881302	     11.08136442	     12.46659823	     -0.00000000	     -0.50682759
      0.51893583	     11.07476493	     12.46654130	     -0.00000000	     -0.50723119
      0.51905863	     11.06817707	     12.46652384	     -0.00000000	     -0.50763678
      0.51914903	     11.06333473	     12.46653613	      0.00000000	     -0.50793658
      0.51923942	     11.05849877	     12.46656985	     -0.00000000	     -0.50823747
      0.51936735	     11.05166527	     12.46665411	     -0.00000000	     -0.50866513
      0.51947796	     11.04576645	     12.46676155	      0.00000000	     -0.50903668
      0.51958857	     11.03987635	     12.46690102	     -0.00000000	     -0.50940986
      0.51969919	     11.03399567	     12.46707264	      0.00000000	     -0.50978470
      0.51979726	     11.02878880	     12.46725160	      0.00000000	     -0.51011841
      0.51989533	     11.02358931	     12.46745587	      0.00000000	     -0.51045344
      0.51999341	     11.01839663	     12.46768538	      0.00000000	     -0.51078976
      0.52012312	     11.01153958	     12.46802782	      0.00000000	     -0.51123663
      0.52022233	     11.00630300	     12.46831957	      0.00000000	     -0.51157996
      0.52032154	     11.00107383	     12.46863728	     -0.00000000	     -0.51192466
      0.52042075	     10.99585157	     12.46898089	     -0.00000000	     -0.51227072
      0.52055099	     10.98900719	     12.46947139	     -0.00000000	     -0.51272707
      0.52064783	     10.98392547	     12.46986508	      0.00000000	     -0.51306793
      0.52074467	     10.97885075	     12.47028358	      0.00000000	     -0.51341012
      0.52086433	     10.97258929	     12.47083488	      0.00000000	     -0.51383474
      0.52097169	     10.96698050	     12.47136177	      0.00000000	     -0.51421745
      0.52107904	     10.96137950	     12.47191912	      0.00000000	     -0.51460178
      0.52118640	     10.95578707	     12.47250705	     -0.00000000	     -0.51498776
      0.52129376	     10.95020228	     12.47312548	     -0.00000000	     -0.51537538
      0.52140111	     10.94462614	     12.47377457	     -0.00000000	     -0.51576467
      0.52149533	     10.93973898	     12.47436932	      0.00000000	     -0.51610765
      0.52158954	     10.93485837	     12.47498771	      0.00000000	     -0.51645193
      0.52170613	     10.92882632	     12.47578571	     -0.00000000	     -0.51687980
      0.52182273	     10.92280401	     12.47661996	     -0.00000000	     -0.51730966
      0.52191871	     10.91785325	     12.47733383	     -0.00000000	     -0.51766501
      0.52201469	     10.91290918	     12.47807232	     -0.00000000	     -0.51802172
      0.52213123	     10.90691424	     12.47900205	      0.00000000	     -0.51845668
      0.52224778	     10.90092897	     12.47996813	      0.00000000	     -0.51889366
      0.52234049	     10.89617378	     12.48076257	     -0.00000000	     -0.51924274
      0.52243320	     10.89142477	     12.48158008	      0.00000000	     -0.51959310
      0.52255353	     10.88526949	     12.48267546	      0.00000000	     -0.52004978
      0.52267386	     10.87912437	     12.48380975	     -0.00000000	     -0.52050865
      0.52276405	     10.87452471	     12.48468533	     -0.00000000	     -0.52085401
      0.52285424	     10.86993083	     12.48558284	      0.00000000	     -0.52120061
      0.52297886	     10.86359201	     12.48685898	     -0.00000000	     -0.52168158
      0.52310347	     10.85726392	     12.48817703	      0.00000000	     -0.52216495
      0.52318997	     10.85287724	     12.48911649	     -0.00000000	     -0.52250186
      0.52327647	     10.84849583	     12.49007620	      0.00000000	     -0.52283995
      0.52340824	     10.84183068	     12.49157709	     -0.00000000	     -0.52335722
      0.52351817	     10.83627925	     12.49286520	      0.00000000	     -0.52379085
      0.52362810	     10.83073551	     12.49418604	     -0.00000000	     -0.52422637
      0.52373803	     10.82520013	     12.49553975	     -0.00000000	     -0.52466381
      0.52383340	     10.82040349	     12.49674082	      0.00000000	     -0.52504490
      0.52392878	     10.81561314	     12.49796670	      0.00000000	     -0.52542744
      0.52402416	     10.81082854	     12.49921733	      0.00000000	     -0.52581144
      0.52415683	     10.80418317	     12.50099829	     -0.00000000	     -0.52634803
      0.52425387	     10.79932946	     12.50233136	      0.00000000	     -0.52674231
      0.52435091	     10.79448212	     12.50369023	     -0.00000000	     -0.52713813
      0.52446839	     10.78862191	     12.50536973	      0.00000000	     -0.52761935
      0.52457239	     10.78344172	     12.50688817	      0.00000000	     -0.52804726
      0.52467639	     10.77826811	     12.50843627	      0.00000000	     -0.52847694
      0.52478039	     10.77310178	     12.51001416	     -0.00000000	     -0.52890841
      0.52488438	     10.76794199	     12.51162179	      0.00000000	     -0.52934168
      0.52498838	     10.76278944	     12.51325931	     -0.00000000	     -0.52977677
      0.52509238	     10.75764338	     12.51492664	      0.00000000	     -0.53021365
      0.52519638	     10.75250452	     12.51662394	      0.00000000	     -0.53065237
      0.52530038	     10.74737211	     12.51835114	      0.00000000	     -0.53109291
      0.52540438	     10.74224688	     12.52010839	     -0.00000000	     -0.53153530
      0.52550838	     10.73712804	     12.52189563	      0.00000000	     -0.53197953
      0.52561237	     10.73201635	     12.52371302	      0.00000000	     -0.53242562
      0.52571637	     10.72691099	     12.52556049	      0.00000000	     -0.53287357
      0.52582037	     10.72181277	     12.52743820	      0.00000000	     -0.53332340
      0.52592437	     10.71672082	     12.52934607	      0.00000000	     -0.53377510
      0.52602837	     10.71163599	     12.53128428	     -0.00000000	     -0.53422870
      0.52613237	     10.70655736	     12.53325274	      0.00000000	     -0.53468419
      0.52623637	     10.70148584	     12.53525164	      0.00000000	     -0.53514160
      0.52634036	     10.69642045	     12.53728089	      0.00000000	     -0.53560091
      0.52644436	     10.69136217	     12.53934068	      0.00000000	     -0.53606216
      0.52654836	     10.68630993	     12.54143091	     -0.00000000	     -0.53652533
      0.52665236	     10.68126481	     12.54355179	     -0.00000000	     -0.53699046
      0.52675636	     10.67622565	     12.54570321	      0.00000000	     -0.53745753
      0.52684888	     10.67174876	     12.54764297	     -0.00000000	     -0.53787469
      0.52694139	     10.66727668	     12.54960699	      0.00000000	     -0.53829340
      0.52705574	     10.66175672	     12.55206811	      0.00000000	     -0.53881308
      0.52717009	     10.65624427	     12.55456645	      0.00000000	     -0.53933516
      0.52726377	     10.65173406	     12.55664123	     -0.00000000	     -0.53976471
      0.52735746	     10.64722874	     12.55874107	      0.00000000	     -0.54019588
      0.52747280	     10.64168933	     12.56136090	     -0.00000000	     -0.54072898
      0.52758815	     10.63615742	     12.56401886	     -0.00000000	     -0.54126456
      0.52767767	     10.63186988	     12.56610815	      0.00000000	     -0.54168196
      0.52776718	     10.62758674	     12.56822047	      0.00000000	     -0.54210086
      0.52788805	     10.62181136	     12.57110921	     -0.00000000	     -0.54266889
      0.52800892	     10.61604418	     12.57404014	      0.00000000	     -0.54323969
      0.52809451	     10.61196533	     12.57614152	      0.00000000	     -0.54364564
      0.52818011	     10.60789045	     12.57826412	     -0.00000000	     -0.54405300
      0.52830866	     10.60177904	     12.58149181	      0.00000000	     -0.54466742
      0.52841547	     10.59670853	     12.58421008	     -0.00000000	     -0.54518035
      0.52852227	     10.59164485	     12.58696171	      0.00000000	     -0.54569551
      0.52862907	     10.58658733	     12.58974665	     -0.00000000	     -0.54621291
      0.52873588	     10.58153680	     12.59256510	      0.00000000	     -0.54673257
      0.52882692	     10.57723621	     12.59499404	      0.00000000	     -0.54717732
      0.52891796	     10.57294065	     12.59744742	      0.00000000	     -0.54762374
      0.52903339	     10.56750123	     12.60059293	     -0.00000000	     -0.54819209
      0.52914881	     10.56206963	     12.60377785	      0.00000000	     -0.54876312
      0.52924000	     10.55778359	     12.60632177	      0.00000000	     -0.54921613
      0.52933118	     10.55350252	     12.60889041	     -0.00000000	     -0.54967085
      0.52944840	     10.54800600	     12.61222855	     -0.00000000	     -0.55025784
      0.52956561	     10.54251746	     12.61560768	      0.00000000	     -0.55084767
      0.52965282	     10.53843853	     12.61814832	      0.00000000	     -0.55128833
      0.52974003	     10.53436410	     12.62071176	      0.00000000	     -0.55173057
      0.52986325	     10.52861415	     12.62437259	      0.00000000	     -0.55235813
      0.52996923	     10.52367537	     12.62755788	     -0.00000000	     -0.55290046
      0.53007522	     10.51874244	     12.63077696	     -0.00000000	     -0.55344514
      0.53018120	     10.51381604	     12.63403000	      0.00000000	     -0.55399220
      0.53028719	     10.50889526	     12.63731697	      0.00000000	     -0.55454164
      0.53037761	     10.50470201	     12.64014848	     -0.00000000	     -0.55501234
      0.53046804	     10.50051286	     12.64300479	      0.00000000	     -0.55548478
      0.53058309	     10.49518997	     12.64667466	     -0.00000000	     -0.55608839
      0.53069813	     10.48987390	     12.65038488	     -0.00000000	     -0.55669486
      0.53078854	     10.48570138	     12.65332919	      0.00000000	     -0.55717350
      0.53087895	     10.48153295	     12.65629852	     -0.00000000	     -0.55765393
      0.53099611	     10.47613833	     12.66018347	      0.00000000	     -0.55827913
      0.53111326	     10.47075068	     12.66411065	     -0.00000000	     -0.55890736
      0.53119945	     10.46679200	     12.66702700	      0.00000000	     -0.55937150
      0.53128564	     10.46283696	     12.66996631	      0.00000000	     -0.55983729
      0.53140939	     10.45716507	     12.67422708	     -0.00000000	     -0.56050902
      0.53151494	     10.45233380	     12.67789860	      0.00000000	     -0.56108465
      0.53162049	     10.44750864	     12.68160490	      0.00000000	     -0.56166281
      0.53172604	     10.44268890	     12.68534598	      0.00000000	     -0.56224350
      0.53183159	     10.43787543	     12.68912205	     -0.00000000	     -0.56282676
      0.53192141	     10.43378305	     12.69236313	      0.00000000	     -0.56332514
      0.53201124	     10.42969515	     12.69562967	     -0.00000000	     -0.56382539
      0.53212590	     10.42448261	     12.69983651	      0.00000000	     -0.56446670
      0.53224057	     10.41927710	     12.70408500	      0.00000000	     -0.56511109
      0.53233038	     10.41520454	     12.70744143	     -0.00000000	     -0.56561792
      0.53242018	     10.41113638	     12.71082355	     -0.00000000	     -0.56612665
      0.53253701	     10.40584983	     12.71526197	     -0.00000000	     -0.56679134
      0.53265384	     10.40057051	     12.71974408	      0.00000000	     -0.56745930
      0.53273933	     10.39671135	     12.72305152	     -0.00000000	     -0.56795014
      0.53282482	     10.39285615	     12.72638248	     -0.00000000	     -0.56844274
      0.53294854	     10.38728343	     12.73124453	      0.00000000	     -0.56915874
      0.53305356	     10.38255929	     12.73541044	     -0.00000000	     -0.56976943
      0.53315857	     10.37784033	     12.73961203	      0.00000000	     -0.57038281
      0.53326359	     10.37312720	     12.74384950	      0.00000000	     -0.57099892
      0.53336860	     10.36841904	     12.74812283	      0.00000000	     -0.57161774
      0.53345814	     10.36440946	     12.75179491	      0.00000000	     -0.57214754
      0.53354768	     10.36040350	     12.75549319	      0.00000000	     -0.57267933
      0.53366147	     10.35531837	     12.76023117	     -0.00000000	     -0.57335807
      0.53377526	     10.35023924	     12.76501175	      0.00000000	     -0.57404008
      0.53386504	     10.34623664	     12.76881382	      0.00000000	     -0.57458050
      0.53395482	     10.34223763	     12.77264253	     -0.00000000	     -0.57512297
      0.53407031	     10.33709958	     12.77760684	      0.00000000	     -0.57582380
      0.53418580	     10.33196759	     12.78261551	      0.00000000	     -0.57652807
      0.53427170	     10.32815486	     12.78636997	      0.00000000	     -0.57705416
      0.53435760	     10.32434536	     12.79014910	     -0.00000000	     -0.57758216
      0.53447891	     10.31897162	     12.79552830	      0.00000000	     -0.57833112
      0.53458339	     10.31434849	     12.80020122	      0.00000000	     -0.57897931
      0.53468788	     10.30973079	     12.80491106	     -0.00000000	     -0.57963040
      0.53479237	     10.30511784	     12.80965783	     -0.00000000	     -0.58028439
      0.53489686	     10.30051049	     12.81444176	      0.00000000	     -0.58094131
      0.53498556	     10.29660290	     12.81853191	     -0.00000000	     -0.58150125
      0.53507426	     10.29269929	     12.82264899	      0.00000000	     -0.58206333
      0.53518821	     10.28768944	     12.82797773	     -0.00000000	     -0.58278856
      0.53530216	     10.28268587	     12.83335114	      0.00000000	     -0.58351735
      0.53539058	     10.27880688	     12.83755168	      0.00000000	     -0.58408533
      0.53547901	     10.27493176	     12.84177929	      0.00000000	     -0.58465548
      0.53559559	     10.26982788	     12.84739456	     -0.00000000	     -0.58541050
      0.53571218	     10.26473050	     12.85305715	      0.00000000	     -0.58616931
      0.53579594	     10.26107160	     12.85715478	      0.00000000	     -0.58671685
      0.53587970	     10.25741615	     12.86127699	     -0.00000000	     -0.58726636
      0.53600420	     10.25198848	     12.86744959	     -0.00000000	     -0.58808682
      0.53610826	     10.24745764	     12.87265043	      0.00000000	     -0.58877594
      0.53621231	     10.24293134	     12.87788947	     -0.00000000	     -0.58946815
      0.53631637	     10.23841022	     12.88316694	      0.00000000	     -0.59016349
      0.53642043	     10.23389342	     12.88848284	     -0.00000000	     -0.59086196
      0.53650936	     10.23003719	     12.89305696	      0.00000000	     -0.59146145
      0.53659830	     10.22618411	     12.89765931	     -0.00000000	     -0.59206325
      0.53671056	     10.22132540	     12.90350958	      0.00000000	     -0.59282625
      0.53682283	     10.21647189	     12.90940517	     -0.00000000	     -0.59359297
      0.53691224	     10.21261063	     12.91413328	      0.00000000	     -0.59420632
      0.53700166	     10.20875252	     12.91889031	     -0.00000000	     -0.59482205
      0.53711517	     10.20385965	     12.92497148	     -0.00000000	     -0.59560722
      0.53722869	     10.19897199	     12.93109959	     -0.00000000	     -0.59639629
      0.53731464	     10.19527515	     12.93577113	     -0.00000000	     -0.59699637
      0.53740059	     10.19158118	     12.94046974	      0.00000000	     -0.59759871
      0.53751900	     10.18649752	     12.94698730	      0.00000000	     -0.59843225
      0.53763741	     10.18141947	     12.95355661	      0.00000000	     -0.59927012
      0.53772010	     10.17787731	     12.95817489	     -0.00000000	     -0.59985780
      0.53780279	     10.17433773	     12.96281855	     -0.00000000	     -0.60044762
      0.53792776	     10.16899354	     12.96988546	     -0.00000000	     -0.60134316
      0.53803225	     10.16453031	     12.97583865	      0.00000000	     -0.60209567
      0.53813673	     10.16007187	     12.98183290	      0.00000000	     -0.60285165
      0.53824122	     10.15561754	     12.98786826	     -0.00000000	     -0.60361113
      0.53833278	     10.15171833	     12.99319102	      0.00000000	     -0.60427955
      0.53842434	     10.14782221	     12.99854555	      0.00000000	     -0.60495067
      0.53851590	     10.14392969	     13.00393203	      0.00000000	     -0.60562453
      0.53863985	     10.13866508	     13.01127541	      0.00000000	     -0.60654117
      0.53873283	     10.13472061	     13.01682212	      0.00000000	     -0.60723204
      0.53882580	     10.13077934	     13.02240206	      0.00000000	     -0.60792576
      0.53891878	     10.12684170	     13.02801539	     -0.00000000	     -0.60862236
      0.53904248	     10.12160774	     13.03553589	     -0.00000000	     -0.60955367
      0.53913322	     10.11777286	     13.04108989	     -0.00000000	     -0.61024005
      0.53922395	     10.11394096	     13.04667598	     -0.00000000	     -0.61092920
      0.53933712	     10.10916637	     13.05368846	     -0.00000000	     -0.61179268
      0.53943800	     10.10491419	     13.05998189	     -0.00000000	     -0.61256609
      0.53953888	     10.10066632	     13.06631552	      0.00000000	     -0.61334302
      0.53963976	     10.09642199	     13.07268938	     -0.00000000	     -0.61412345
      0.53974064	     10.09218204	     13.07910373	     -0.00000000	     -0.61490744
      0.53984153	     10.08794548	     13.08555860	      0.00000000	     -0.61569498
      0.53993064	     10.08420669	     13.09129463	      0.00000000	     -0.61639366
      0.54001976	     10.08047060	     13.09706250	      0.00000000	     -0.61709515
      0.54012878	     10.07590435	     13.10416221	      0.00000000	     -0.61795718
      0.54023780	     10.07134230	     13.11130995	     -0.00000000	     -0.61882345
      0.54032856	     10.06754787	     13.11729771	     -0.00000000	     -0.61954794
      0.54041933	     10.06375622	     13.12331899	     -0.00000000	     -0.62027541
      0.54052826	     10.05921024	     13.13058950	     -0.00000000	     -0.62115239
      0.54063718	     10.05466831	     13.13790866	     -0.00000000	     -0.62203372
      0.54072516	     10.05100341	     13.14385601	      0.00000000	     -0.62274875
      0.54081314	     10.04734106	     13.14983532	      0.00000000	     -0.62346665
      0.54092519	     10.04268074	     13.15749748	     -0.00000000	     -0.62438519
      0.54103725	     10.03802467	     13.16521191	      0.00000000	     -0.62530842
      0.54112321	     10.03445638	     13.17116539	     -0.00000000	     -0.62601987
      0.54120917	     10.03089046	     13.17714984	     -0.00000000	     -0.62673411
      0.54132452	     10.02610955	     13.18522956	      0.00000000	     -0.62769700
      0.54143987	     10.02133307	     13.19336551	      0.00000000	     -0.62866500
      0.54152294	     10.01789654	     13.19925972	     -0.00000000	     -0.62936530
      0.54160601	     10.01446216	     13.20518329	     -0.00000000	     -0.63006826
      0.54172648	     10.00948633	     13.21382571	      0.00000000	     -0.63109244
      0.54182946	     10.00523652	     13.22126314	      0.00000000	     -0.63197249
      0.54193244	     10.00099068	     13.22874635	      0.00000000	     -0.63285673
      0.54203542	      9.99674810	     13.23627542	      0.00000000	     -0.63374518
      0.54212608	      9.99301624	     13.24294241	      0.00000000	     -0.63453090
      0.54221675	      9.98928687	     13.24964521	      0.00000000	     -0.63531993
      0.54230742	      9.98556048	     13.25638404	     -0.00000000	     -0.63611228
      0.54242940	      9.98055090	     13.26550789	      0.00000000	     -0.63718364
      0.54252122	      9.97678389	     13.27241851	      0.00000000	     -0.63799403
      0.54261304	      9.97301942	     13.27936646	     -0.00000000	     -0.63880789
      0.54270485	      9.96925793	     13.28635194	      0.00000000	     -0.63962525
      0.54282745	      9.96423957	     13.29573785	      0.00000000	     -0.64072207
      0.54291694	      9.96057965	     13.30263200	     -0.00000000	     -0.64152672
      0.54300644	      9.95692207	     13.30956218	     -0.00000000	     -0.64233473
      0.54311851	      9.95234570	     13.31829170	     -0.00000000	     -0.64335137
      0.54321863	      9.94826049	     13.32613855	      0.00000000	     -0.64426413
      0.54331874	      9.94417884	     13.33403116	      0.00000000	     -0.64518120
      0.54341886	      9.94009998	     13.34196959	      0.00000000	     -0.64610259
      0.54351898	      9.93602476	     13.34995417	     -0.00000000	     -0.64702834
      0.54360803	      9.93240257	     13.35709430	     -0.00000000	     -0.64785535
      0.54369707	      9.92878318	     13.36427120	      0.00000000	     -0.64868586
      0.54380451	      9.92441911	     13.37297984	     -0.00000000	     -0.64969259
      0.54391195	      9.92005892	     13.38174243	      0.00000000	     -0.65070447
      0.54400041	      9.91647121	     13.38899780	      0.00000000	     -0.65154148
      0.54408887	      9.91288618	     13.39629008	     -0.00000000	     -0.65238202
      0.54419876	      9.90843573	     13.40540048	     -0.00000000	     -0.65343111
      0.54430866	      9.90398925	     13.41456827	      0.00000000	     -0.65448571
      0.54439290	      9.90058254	     13.42163547	     -0.00000000	     -0.65529793
      0.54447715	      9.89717823	     13.42873669	      0.00000000	     -0.65611343
      0.54459335	      9.89248604	     13.43858714	      0.00000000	     -0.65724362
      0.54469744	      9.88828613	     13.44746708	      0.00000000	     -0.65826145
      0.54480154	      9.88408899	     13.45639954	      0.00000000	     -0.65928437
      0.54488838	      9.88059028	     13.46389201	     -0.00000000	     -0.66014168
      0.54497522	      9.87709343	     13.47142133	      0.00000000	     -0.66100256
      0.54508494	      9.87267902	     13.48098640	     -0.00000000	     -0.66209531
      0.54519465	      9.86826775	     13.49061082	     -0.00000000	     -0.66319384
      0.54528158	      9.86477510	     13.49827943	     -0.00000000	     -0.66406845
      0.54536852	      9.86128427	     13.50598561	     -0.00000000	     -0.66494673
      0.54547930	      9.85683905	     13.51586063	     -0.00000000	     -0.66607132
      0.54559009	      9.85239690	     13.52579720	      0.00000000	     -0.66720196
      0.54567454	      9.84901313	     13.53341380	     -0.00000000	     -0.66806798
      0.54575899	      9.84563101	     13.54106647	     -0.00000000	     -0.66893755
      0.54587320	      9.84106061	     13.55147291	      0.00000000	     -0.67011918
      0.54598741	      9.83649342	     13.56194592	     -0.00000000	     -0.67130740
      0.54606963	      9.83320774	     13.56952753	      0.00000000	     -0.67216698
      0.54615186	      9.82992358	     13.57714394	     -0.00000000	     -0.67303001
      0.54627017	      9.82520151	     13.58816400	      0.00000000	     -0.67427787
      0.54637198	      9.82114033	     13.59770633	      0.00000000	     -0.67535761
      0.54647380	      9.81708211	     13.60730285	     -0.00000000	     -0.67644276
      0.54657562	      9.81302615	     13.61695371	     -0.00000000	     -0.67753335
      0.54666448	      9.80948887	     13.62542113	     -0.00000000	     -0.67848963
      0.54675334	      9.80595328	     13.63393031	     -0.00000000	     -0.67945010
      0.54684220	      9.80241982	     13.64248147	      0.00000000	     -0.68041480
      0.54696506	      9.79753739	     13.65437393	     -0.00000000	     -0.68175560
      0.54705483	      9.79397233	     13.66311511	     -0.00000000	     -0.68274051
      0.54714461	      9.79040897	     13.67189968	     -0.00000000	     -0.68372981
      0.54725398	      9.78607061	     13.68266087	      0.00000000	     -0.68494104
      0.54735175	      9.78219485	     13.69233495	     -0.00000000	     -0.68602929
      0.54744951	      9.77832168	     13.70206129	      0.00000000	     -0.68712286
      0.54754728	      9.77445039	     13.71184004	      0.00000000	     -0.68822177
      0.54764504	      9.77058171	     13.72167154	      0.00000000	     -0.68932606
      0.54774280	      9.76671481	     13.73155592	      0.00000000	     -0.69043574
      0.54784057	      9.76285054	     13.74149355	     -0.00000000	     -0.69155089
      0.54793833	      9.75898794	     13.75148454	      0.00000000	     -0.69267149
      0.54803610	      9.75512799	     13.76152928	      0.00000000	     -0.69379763
      0.54812289	      9.75170274	     13.77049137	     -0.00000000	     -0.69480196
      0.54820968	      9.74827946	     13.77949617	      0.00000000	     -0.69581070
      0.54831696	      9.74404988	     13.79068646	      0.00000000	     -0.69706374
      0.54842424	      9.73982306	     13.80194260	      0.00000000	     -0.69832360
      0.54851067	      9.73641924	     13.81105894	     -0.00000000	     -0.69934355
      0.54859710	      9.73301727	     13.82021844	     -0.00000000	     -0.70036798
      0.54870723	      9.72868444	     13.83195239	      0.00000000	     -0.70167984
      0.54881736	      9.72435445	     13.84375705	     -0.00000000	     -0.70299908
      0.54889870	      9.72115741	     13.85252180	     -0.00000000	     -0.70397824
      0.54898005	      9.71796198	     13.86132550	      0.00000000	     -0.70496148
      0.54909850	      9.71331079	     13.87421585	     -0.00000000	     -0.70640063
      0.54920174	      9.70925971	     13.88551786	     -0.00000000	     -0.70766200
      0.54930498	      9.70521033	     13.89688341	      0.00000000	     -0.70893003
      0.54939046	      9.70185961	     13.90634185	      0.00000000	     -0.70998498
      0.54947593	      9.69850999	     13.91584424	      0.00000000	     -0.71104457
      0.54958455	      9.69425575	     13.92798291	      0.00000000	     -0.71239774
      0.54969316	      9.69000341	     13.94019328	      0.00000000	     -0.71375849
      0.54977914	      9.68663930	     13.94990969	      0.00000000	     -0.71484102
      0.54986511	      9.68327625	     13.95967145	      0.00000000	     -0.71592837
      0.54997421	      9.67901070	     13.97212458	      0.00000000	     -0.71731516
      0.55008331	      9.67474695	     13.98465147	      0.00000000	     -0.71870981
      0.55016722	      9.67146935	     13.99433673	      0.00000000	     -0.71978786
      0.55025114	      9.66819267	     14.00406602	     -0.00000000	     -0.72087060
      0.55036289	      9.66383088	     14.01709209	     -0.00000000	     -0.72231995
      0.55047464	      9.65947089	     14.03019706	     -0.00000000	     -0.72377774
      0.55055695	      9.65626113	     14.03990052	     -0.00000000	     -0.72485696
      0.55063927	      9.65305219	     14.04964719	      0.00000000	     -0.72594082
      0.55075380	      9.64858906	     14.06328156	      0.00000000	     -0.72745675
      0.55085406	      9.64468390	     14.07528536	      0.00000000	     -0.72879116
      0.55095431	      9.64078057	     14.08735433	      0.00000000	     -0.73013262
      0.55105457	      9.63687837	     14.09948872	      0.00000000	     -0.73148115
      0.55114269	      9.63345003	     14.11020904	      0.00000000	     -0.73267239
      0.55123081	      9.63002250	     14.12098039	      0.00000000	     -0.73386917
      0.55131893	      9.62659628	     14.13180307	     -0.00000000	     -0.73507154
      0.55143894	      9.62193176	     14.14662508	      0.00000000	     -0.73671804
      0.55152760	      9.61848760	     14.15763590	      0.00000000	     -0.73794105
      0.55161625	      9.61504425	     14.16869940	     -0.00000000	     -0.73916983
      0.55172382	      9.61086784	     14.18219471	      0.00000000	     -0.74066858
      0.55183139	      9.60669259	     14.19576838	      0.00000000	     -0.74217593
      0.55191224	      9.60355543	     14.20602366	     -0.00000000	     -0.74331472
      0.55199310	      9.60041881	     14.21632363	      0.00000000	     -0.74445842
      0.55210803	      9.59596204	     14.23104117	      0.00000000	     -0.74609258
      0.55220944	      9.59203113	     14.24410178	      0.00000000	     -0.74754272
      0.55231084	      9.58810171	     14.25723390	     -0.00000000	     -0.74900077
      0.55241224	      9.58417306	     14.27043782	     -0.00000000	     -0.75046677
      0.55249573	      9.58093961	     14.28136379	     -0.00000000	     -0.75167986
      0.55257922	      9.57770664	     14.29233891	      0.00000000	     -0.75289841
      0.55268822	      9.57348684	     14.30674292	     -0.00000000	     -0.75449768
      0.55279723	      9.56926804	     14.32123159	     -0.00000000	     -0.75610639
      0.55288244	      9.56597150	     14.33261627	      0.00000000	     -0.75737050
      0.55296765	      9.56267541	     14.34405320	     -0.00000000	     -0.75864045
      0.55307608	      9.55848224	     14.35868313	     -0.00000000	     -0.76026504
      0.55318451	      9.55428987	     14.37339859	     -0.00000000	     -0.76189922
      0.55326753	      9.55108113	     14.38472345	      0.00000000	     -0.76315695
      0.55335055	      9.54787271	     14.39609894	     -0.00000000	     -0.76442038
      0.55346156	      9.54358362	     14.41138953	      0.00000000	     -0.76611878
      0.55357257	      9.53929526	     14.42677164	     -0.00000000	     -0.76782752
      0.55365441	      9.53613454	     14.43817150	     -0.00000000	     -0.76909401
      0.55373625	      9.53297407	     14.44962160	     -0.00000000	     -0.77036619
      0.55384939	      9.52860609	     14.46553320	      0.00000000	     -0.77213428
      0.55394887	      9.52476619	     14.47960342	     -0.00000000	     -0.77369796
      0.55404835	      9.52092724	     14.49374917	     -0.00000000	     -0.77527025
      0.55414783	      9.51708857	     14.50797075	      0.00000000	     -0.77685118
      0.55423502	      9.51372467	     14.52049951	     -0.00000000	     -0.77824413
      0.55432222	      9.51036092	     14.53308714	      0.00000000	     -0.77964382
      0.55440942	      9.50699778	     14.54573398	      0.00000000	     -0.78105030
      0.55452929	      9.50237489	     14.56321684	     -0.00000000	     -0.78299494
      0.55461677	      9.49900161	     14.57604809	     -0.00000000	     -0.78442245
      0.55470426	      9.49562843	     14.58893986	      0.00000000	     -0.78585693
      0.55481150	      9.49149440	     14.60482525	      0.00000000	     -0.78762485
      0.55491874	      9.48736052	     14.62080257	      0.00000000	     -0.78940339
      0.55499872	      9.48427809	     14.63277893	     -0.00000000	     -0.79073683
      0.55507870	      9.48119562	     14.64480694	     -0.00000000	     -0.79207626
      0.55519304	      9.47678950	     14.66209224	      0.00000000	     -0.79400156
      0.55529399	      9.47289910	     14.67744372	      0.00000000	     -0.79571190
      0.55539495	      9.46900927	     14.69287897	     -0.00000000	     -0.79743200
      0.55548540	      9.46552452	     14.70677773	     -0.00000000	     -0.79898125
      0.55557584	      9.46204026	     14.72074446	     -0.00000000	     -0.80053844
      0.55566628	      9.45855592	     14.73477942	     -0.00000000	     -0.80210361
      0.55575672	      9.45507187	     14.74888301	      0.00000000	     -0.80367683
      0.55587355	      9.45057148	     14.76720249	     -0.00000000	     -0.80572093
      0.55595758	      9.44733448	     14.78045223	     -0.00000000	     -0.80719977
      0.55604162	      9.44409726	     14.79376215	      0.00000000	     -0.80868570
      0.55615171	      9.43985679	     14.81128952	     -0.00000000	     -0.81064305
      0.55626179	      9.43561599	     14.82892133	     -0.00000000	     -0.81261274
      0.55634088	      9.43256969	     14.84165317	     -0.00000000	     -0.81403548
      0.55641997	      9.42952307	     14.85443947	      0.00000000	     -0.81546467
      0.55653571	      9.42506439	     14.87325093	      0.00000000	     -0.81756801
      0.55663662	      9.42117699	     14.88974712	     -0.00000000	     -0.81941316
      0.55673752	      9.41728969	     14.90633358	      0.00000000	     -0.82126907
      0.55682778	      9.41381214	     14.92124638	     -0.00000000	     -0.82293828
      0.55691804	      9.41033471	     14.93623222	      0.00000000	     -0.82461621
      0.55700829	      9.40685683	     14.95129139	     -0.00000000	     -0.82630293
      0.55709855	      9.40337888	     14.96642433	      0.00000000	     -0.82799848
      0.55721440	      9.39891420	     14.98595648	     -0.00000000	     -0.83018781
      0.55729827	      9.39568168	     15.00017480	      0.00000000	     -0.83178215
      0.55738215	      9.39244863	     15.01445784	     -0.00000000	     -0.83338429
      0.55749151	      9.38823310	     15.03317786	     -0.00000000	     -0.83548495
      0.55760086	      9.38401671	     15.05200915	     -0.00000000	     -0.83759905
      0.55768010	      9.38096163	     15.06572378	      0.00000000	     -0.83913935
      0.55775933	      9.37790594	     15.07949746	     -0.00000000	     -0.84068680
      0.55787381	      9.37349092	     15.09950110	      0.00000000	     -0.84293512
      0.55797411	      9.36962167	     15.11713075	      0.00000000	     -0.84491757
      0.55807441	      9.36575206	     15.13485675	      0.00000000	     -0.84691174
      0.55816455	      9.36227363	     15.15086924	     -0.00000000	     -0.84871394
      0.55825468	      9.35879493	     15.16696042	     -0.00000000	     -0.85052575
      0.55834482	      9.35531539	     15.18313063	     -0.00000000	     -0.85234722
      0.55843496	      9.35183540	     15.19938035	      0.00000000	     -0.85417845
      0.55854934	      9.34741828	     15.22011542	      0.00000000	     -0.85651630
      0.55863330	      9.34417550	     15.23541828	     -0.00000000	     -0.85824251
      0.55871726	      9.34093184	     15.25079125	     -0.00000000	     -0.85997736
      0.55882548	      9.33675007	     15.27071074	      0.00000000	     -0.86222638
      0.55893370	      9.33256688	     15.29074806	      0.00000000	     -0.86448995
      0.55901338	      9.32948658	     15.30557654	     -0.00000000	     -0.86616591
      0.55909306	      9.32640536	     15.32046959	     -0.00000000	     -0.86784987
      0.55920574	      9.32204731	     15.34164027	      0.00000000	     -0.87024487
      0.55930521	      9.31819835	     15.36043995	     -0.00000000	     -0.87237286
      0.55940469	      9.31434855	     15.37934212	     -0.00000000	     -0.87451361
      0.55950417	      9.31049717	     15.39834729	     -0.00000000	     -0.87666720
      0.55958652	      9.30730833	     15.41415900	      0.00000000	     -0.87845984
      0.55966887	      9.30411836	     15.43004206	      0.00000000	     -0.88026140
      0.55977511	      9.30000173	     15.45063964	     -0.00000000	     -0.88259898
      0.55988136	      9.29588335	     15.47135737	      0.00000000	     -0.88495163
      0.55996608	      9.29259847	     15.48796487	      0.00000000	     -0.88683859
      0.56005080	      9.28931231	     15.50464963	      0.00000000	     -0.88873527
      0.56015554	      9.28524834	     15.52538490	      0.00000000	     -0.89109375
      0.56026029	      9.28118246	     15.54623962	      0.00000000	     -0.89346731
      0.56034345	      9.27795367	     15.56288205	      0.00000000	     -0.89536254
      0.56042660	      9.27472354	     15.57960061	     -0.00000000	     -0.89726741
      0.56053274	      9.27059931	     15.60105089	      0.00000000	     -0.89971284
      0.56063888	      9.26647298	     15.62262664	     -0.00000000	     -0.90217422
      0.56072169	      9.26325289	     15.63954652	     -0.00000000	     -0.90410562
      0.56080449	      9.26003136	     15.65654361	     -0.00000000	     -0.90604686
      0.56091124	      9.25587647	     15.67857156	     -0.00000000	     -0.90856421
      0.56101800	      9.25171928	     15.70072937	      0.00000000	     -0.91109818
      0.56109995	      9.24852677	     15.71782841	      0.00000000	     -0.91305484
      0.56118191	      9.24533275	     15.73500485	     -0.00000000	     -0.91502144
      0.56128976	      9.24112761	     15.75772795	     -0.00000000	     -0.91762475
      0.56139761	      9.23691995	     15.78058666	     -0.00000000	     -0.92024552
      0.56147876	      9.23375288	     15.79787586	      0.00000000	     -0.92222902
      0.56155991	      9.23058421	     15.81524271	      0.00000000	     -0.92422255
      0.56166896	      9.22632403	     15.83870420	      0.00000000	     -0.92691746
      0.56176626	      9.22252097	     15.85975544	      0.00000000	     -0.92933727
      0.56186355	      9.21871616	     15.88092035	     -0.00000000	     -0.93177182
      0.56196084	      9.21490892	     15.90219951	     -0.00000000	     -0.93422122
      0.56204657	      9.21155284	     15.92104480	      0.00000000	     -0.93639190
      0.56213230	      9.20819480	     15.93997979	      0.00000000	     -0.93857427
      0.56221803	      9.20483525	     15.95900502	      0.00000000	     -0.94076841
      0.56233465	      9.20026214	     15.98503149	      0.00000000	     -0.94377224
      0.56242035	      9.19689956	     16.00426605	     -0.00000000	     -0.94599386
      0.56250606	      9.19353495	     16.02359235	      0.00000000	     -0.94822751
      0.56261091	      9.18941651	     16.04736136	      0.00000000	     -0.95097660
      0.56271576	      9.18529499	     16.07126928	     -0.00000000	     -0.95374397
      0.56279493	      9.18218136	     16.08941479	     -0.00000000	     -0.95584583
      0.56287410	      9.17906584	     16.10764039	     -0.00000000	     -0.95795824
      0.56298473	      9.17471004	     16.13324132	      0.00000000	     -0.96092769
      0.56308342	      9.17082125	     16.15621386	     -0.00000000	     -0.96359445
      0.56318210	      9.16693010	     16.17931316	      0.00000000	     -0.96627803
      0.56327091	      9.16342588	     16.20020891	     -0.00000000	     -0.96870742
      0.56335972	      9.15991977	     16.22120851	     -0.00000000	     -0.97115069
      0.56344853	      9.15641120	     16.24231245	     -0.00000000	     -0.97360779
      0.56353734	      9.15290055	     16.26352136	     -0.00000000	     -0.97607890
      0.56365128	      9.14839295	     16.29088591	      0.00000000	     -0.97926987
      0.56373381	      9.14512601	     16.31081510	      0.00000000	     -0.98159568
      0.56381633	      9.14185679	     16.33083646	     -0.00000000	     -0.98393385
      0.56392390	      9.13759245	     16.35707347	      0.00000000	     -0.98700034
      0.56403148	      9.13332427	     16.38346897	      0.00000000	     -0.99008814
      0.56410963	      9.13022127	     16.40274698	      0.00000000	     -0.99234509
      0.56418779	      9.12711608	     16.42210960	     -0.00000000	     -0.99461346
      0.56430011	      9.12265025	     16.45008523	      0.00000000	     -0.99789354
      0.56439874	      9.11872551	     16.47479500	     -0.00000000	     -1.00079333
      0.56449736	      9.11479785	     16.49964202	      0.00000000	     -1.00371173
      0.56459598	      9.11086654	     16.52462702	      0.00000000	     -1.00664887
      0.56467650	      9.10765505	     16.54512747	     -0.00000000	     -1.00906071
      0.56475701	      9.10444106	     16.56572091	      0.00000000	     -1.01148522
      0.56486320	      9.10019914	     16.59302307	     -0.00000000	     -1.01470223
      0.56496080	      9.09629632	     16.61826345	     -0.00000000	     -1.01767901
      0.56505841	      9.09239043	     16.64364299	     -0.00000000	     -1.02067483
      0.56515601	      9.08848072	     16.66916245	      0.00000000	     -1.02368982
      0.56523704	      9.08523285	     16.69045452	      0.00000000	     -1.02620742
      0.56531807	      9.08198229	     16.71184408	      0.00000000	     -1.02873842
      0.56542306	      9.07776698	     16.73970533	     -0.00000000	     -1.03203802
      0.56552805	      9.07354731	     16.76773218	     -0.00000000	     -1.03536045
      0.56561147	      9.07019184	     16.79012023	      0.00000000	     -1.03801677
      0.56569490	      9.06683344	     16.81261403	     -0.00000000	     -1.04068771
      0.56579853	      9.06265783	     16.84070592	     -0.00000000	     -1.04402630
      0.56590216	      9.05847774	     16.86896294	      0.00000000	     -1.04738781
      0.56598372	      9.05518567	     16.89131604	      0.00000000	     -1.05004932
      0.56606527	      9.05189068	     16.91377255	      0.00000000	     -1.05272521
      0.56617080	      9.04762306	     16.94298661	      0.00000000	     -1.05620946
      0.56627633	      9.04335064	     16.97237586	     -0.00000000	     -1.05971816
      0.56635715	      9.04007601	     16.99500174	      0.00000000	     -1.06242185
      0.56643797	      9.03679841	     17.01773154	     -0.00000000	     -1.06514009
      0.56654483	      9.03246081	     17.04794506	      0.00000000	     -1.06875662
      0.56665168	      9.02811811	     17.07834236	     -0.00000000	     -1.07239896
      0.56673110	      9.02488790	     17.10105278	     -0.00000000	     -1.07512274
      0.56681051	      9.02165472	     17.12386586	      0.00000000	     -1.07786098
      0.56691958	      9.01720981	     17.15536687	     -0.00000000	     -1.08164558
      0.56701579	      9.01328461	     17.18331537	      0.00000000	     -1.08500682
      0.56711199	      9.00935560	     17.21141730	      0.00000000	     -1.08838979
      0.56720820	      9.00542210	     17.23967345	     -0.00000000	     -1.09179463
      0.56729268	      9.00196491	     17.26461406	     -0.00000000	     -1.09480271
      0.56737716	      8.99850419	     17.28967492	     -0.00000000	     -1.09782790
      0.56746165	      8.99504038	     17.31485671	      0.00000000	     -1.10087031
      0.56757731	      8.99029262	     17.34952981	      0.00000000	     -1.10506375
      0.56766235	      8.98679811	     17.37516948	      0.00000000	     -1.10816788
      0.56774739	      8.98329997	     17.40093377	     -0.00000000	     -1.11128985
      0.56785091	      8.97903736	     17.43246552	      0.00000000	     -1.11511443
      0.56794407	      8.97519668	     17.46100168	      0.00000000	     -1.11857923
      0.56803723	      8.97135218	     17.48969008	      0.00000000	     -1.12206592
      0.56813040	      8.96750313	     17.51853147	     -0.00000000	     -1.12557464
      0.56822356	      8.96365026	     17.54752684	     -0.00000000	     -1.12910556
      0.56831672	      8.95979271	     17.57667693	     -0.00000000	     -1.13265884
      0.56840988	      8.95593137	     17.60598275	     -0.00000000	     -1.13623465
      0.56849228	      8.95251206	     17.63203373	     -0.00000000	     -1.13941630
      0.56857468	      8.94908966	     17.65820782	      0.00000000	     -1.14261581
      0.56867660	      8.94485129	     17.69075572	     -0.00000000	     -1.14659840
      0.56877853	      8.94060796	     17.72349406	     -0.00000000	     -1.15060871
      0.56886055	      8.93718899	     17.74997908	      0.00000000	     -1.15385624
      0.56894258	      8.93376685	     17.77658882	     -0.00000000	     -1.15712199
      0.56904714	      8.92939936	     17.81069046	      0.00000000	     -1.16131145
      0.56915170	      8.92502652	     17.84499701	      0.00000000	     -1.16553093
      0.56922926	      8.92177874	     17.87057849	      0.00000000	     -1.16868042
      0.56930682	      8.91852807	     17.89627396	      0.00000000	     -1.17184666
      0.56941854	      8.91383980	     17.93348926	      0.00000000	     -1.17643719
      0.56951714	      8.90969693	     17.96653189	     -0.00000000	     -1.18051777
      0.56961575	      8.90554852	     17.99976182	     -0.00000000	     -1.18462599
      0.56969586	      8.90217468	     18.02689832	     -0.00000000	     -1.18798423
      0.56977596	      8.89879713	     18.05415975	     -0.00000000	     -1.19136096
      0.56988109	      8.89435971	     18.09012535	     -0.00000000	     -1.19582046
      0.56998622	      8.88991604	     18.12630850	     -0.00000000	     -1.20031225
      0.57006590	      8.88654434	     18.15387889	      0.00000000	     -1.20373843
      0.57014558	      8.88316890	     18.18157560	     -0.00000000	     -1.20718341
      0.57025293	      8.87861584	     18.21909229	      0.00000000	     -1.21185478
      0.57036028	      8.87405613	     18.25684082	      0.00000000	     -1.21656076
      0.57043650	      8.87081532	     18.28378299	     -0.00000000	     -1.21992308
      0.57051272	      8.86757103	     18.31084326	     -0.00000000	     -1.22330307
      0.57062626	      8.86273205	     18.35137612	     -0.00000000	     -1.22837140
      0.57072174	      8.85865712	     18.38566599	     -0.00000000	     -1.23266425
      0.57081722	      8.85457734	     18.42014437	     -0.00000000	     -1.23698545
      0.57091271	      8.85049208	     18.45481222	     -0.00000000	     -1.24133520
      0.57099725	      8.84687105	     18.48566630	     -0.00000000	     -1.24521048
      0.57108178	      8.84324568	     18.51667044	     -0.00000000	     -1.24910843
      0.57116632	      8.83961644	     18.54782543	      0.00000000	     -1.25302920
      0.57127774	      8.83482711	     18.58911580	      0.00000000	     -1.25823142
      0.57136399	      8.83111473	     18.62126349	      0.00000000	     -1.26228643
      0.57145024	      8.82739785	     18.65357066	     -0.00000000	     -1.26636567
      0.57153650	      8.82367691	     18.68603817	     -0.00000000	     -1.27046930
      0.57164604	      8.81894485	     18.72750512	      0.00000000	     -1.27571643
      0.57173080	      8.81527879	     18.75977106	      0.00000000	     -1.27980396
      0.57181557	      8.81160835	     18.79219422	     -0.00000000	     -1.28391551
      0.57191731	      8.80719768	     18.83131901	     -0.00000000	     -1.28888237
      0.57200869	      8.80323064	     18.86665642	     -0.00000000	     -1.29337354
      0.57210007	      8.79925913	     18.90217949	      0.00000000	     -1.29789321
      0.57219145	      8.79528249	     18.93788905	     -0.00000000	     -1.30244154
      0.57228284	      8.79130140	     18.97378614	     -0.00000000	     -1.30701873
      0.57237422	      8.78731516	     19.00987159	     -0.00000000	     -1.31162495
      0.57246560	      8.78332451	     19.04614644	     -0.00000000	     -1.31626039
      0.57255698	      8.77932868	     19.08261152	     -0.00000000	     -1.32092522
      0.57264836	      8.77532847	     19.11926789	      0.00000000	     -1.32561966
      0.57273975	      8.77132307	     19.15611635	      0.00000000	     -1.33034385
      0.57283113	      8.76731334	     19.19315797	      0.00000000	     -1.33509802
      0.57292251	      8.76329840	     19.23039357	      0.00000000	     -1.33988232
      0.57301389	      8.75927919	     19.26782422	     -0.00000000	     -1.34469696
      0.57310528	      8.75525474	     19.30545070	      0.00000000	     -1.34954211
      0.57318721	      8.75164284	     19.33935384	      0.00000000	     -1.35391235
      0.57326914	      8.74802686	     19.37341587	     -0.00000000	     -1.35830741
      0.57336952	      8.74359210	     19.41536200	      0.00000000	     -1.36372571
      0.57346989	      8.73915140	     19.45754887	     -0.00000000	     -1.36918170
      0.57355101	      8.73555874	     19.49182027	      0.00000000	     -1.37361884
      0.57363213	      8.73196216	     19.52625038	      0.00000000	     -1.37808089
      0.57373604	      8.72734987	     19.57058787	      0.00000000	     -1.38383333
      0.57383996	      8.72273131	     19.61518824	     -0.00000000	     -1.38962714
      0.57391533	      8.71937811	     19.64770242	     -0.00000000	     -1.39385547
      0.57399070	      8.71602157	     19.68035612	     -0.00000000	     -1.39810581
      0.57410506	      8.71092275	     19.73017132	      0.00000000	     -1.40459739
      0.57420023	      8.70667389	     19.77187542	     -0.00000000	     -1.41003887
      0.57429541	      8.70242051	     19.81380524	     -0.00000000	     -1.41551610
      0.57438005	      8.69863345	     19.85128532	     -0.00000000	     -1.42041737
      0.57446469	      8.69484292	     19.88894551	     -0.00000000	     -1.42534724
      0.57454933	      8.69104846	     19.92678646	      0.00000000	     -1.43030583
      0.57465828	      8.68615890	     19.97576367	      0.00000000	     -1.43673119
      0.57474205	      8.68239517	     20.01362520	     -0.00000000	     -1.44170405
      0.57482582	      8.67862813	     20.05166618	      0.00000000	     -1.44670553
      0.57490959	      8.67485741	     20.08988728	      0.00000000	     -1.45173575
      0.57502553	      8.66963292	     20.14308650	      0.00000000	     -1.45874566
      0.57510537	      8.66603092	     20.17992509	     -0.00000000	     -1.46360548
      0.57518522	      8.66242605	     20.21692947	      0.00000000	     -1.46849186
      0.57529088	      8.65765087	     20.26615312	     -0.00000000	     -1.47499903
      0.57538406	      8.65343527	     20.30980796	     -0.00000000	     -1.48077690
      0.57547724	      8.64921536	     20.35369137	      0.00000000	     -1.48659150
      0.57557043	      8.64499178	     20.39780436	     -0.00000000	     -1.49244305
      0.57566361	      8.64076388	     20.44214779	     -0.00000000	     -1.49833170
      0.57574601	      8.63702228	     20.48155376	      0.00000000	     -1.50357017
      0.57582841	      8.63327742	     20.52114130	      0.00000000	     -1.50883793
      0.57592892	      8.62870606	     20.56967331	      0.00000000	     -1.51530292
      0.57602943	      8.62413011	     20.61847754	      0.00000000	     -1.52181193
      0.57610629	      8.62062819	     20.65598497	     -0.00000000	     -1.52681954
      0.57618315	      8.61712363	     20.69365278	      0.00000000	     -1.53185313
      0.57629433	      8.61205037	     20.74842346	     -0.00000000	     -1.53918032
      0.57638506	      8.60790674	     20.79336768	     -0.00000000	     -1.54520007
      0.57647578	      8.60376030	     20.83853793	      0.00000000	     -1.55125655
      0.57656651	      8.59961052	     20.88393494	     -0.00000000	     -1.55734989
      0.57665723	      8.59545812	     20.92955960	      0.00000000	     -1.56348028
      0.57674796	      8.59130251	     20.97541261	     -0.00000000	     -1.56964786
      0.57683868	      8.58714450	     21.02149485	      0.00000000	     -1.57585281
      0.57692941	      8.58298341	     21.06780699	      0.00000000	     -1.58209526
      0.57702013	      8.57882014	     21.11434993	      0.00000000	     -1.58837539
      0.57711085	      8.57465393	     21.16112430	     -0.00000000	     -1.59469334
      0.57720158	      8.57048577	     21.20813099	     -0.00000000	     -1.60104927
      0.57729230	      8.56631482	     21.25537060	      0.00000000	     -1.60744332
      0.57737295	      8.56260572	     21.29755944	      0.00000000	     -1.61315929
      0.57745360	      8.55889465	     21.33993345	      0.00000000	     -1.61890561
      0.57755607	      8.55417725	     21.39404254	     -0.00000000	     -1.62625091
      0.57764699	      8.54998950	     21.44230211	     -0.00000000	     -1.63280926
      0.57773791	      8.54580028	     21.49079926	      0.00000000	     -1.63940661
      0.57782882	      8.54160903	     21.53953460	     -0.00000000	     -1.64604309
      0.57791974	      8.53741661	     21.58850891	      0.00000000	     -1.65271884
      0.57801066	      8.53322231	     21.63772276	     -0.00000000	     -1.65943398
      0.57810158	      8.52902716	     21.68717693	      0.00000000	     -1.66618866
      0.57819249	      8.52483031	     21.73687195	     -0.00000000	     -1.67298298
      0.57827182	      8.52116818	     21.78042731	     -0.00000000	     -1.67894341
      0.57835114	      8.51750504	     21.82416693	      0.00000000	     -1.68493418
      0.57845594	      8.51266498	     21.88223390	     -0.00000000	     -1.69289519
      0.57854532	      8.50853580	     21.93201612	      0.00000000	     -1.69972744
      0.57863470	      8.50440639	     21.98203415	     -0.00000000	     -1.70659858
      0.57872408	      8.50027627	     22.03228845	     -0.00000000	     -1.71350870
      0.57881346	      8.49614620	     22.08277964	      0.00000000	     -1.72045792
      0.57890284	      8.49201570	     22.13350817	      0.00000000	     -1.72744631
      0.57899222	      8.48788551	     22.18447465	      0.00000000	     -1.73447399
      0.57908160	      8.48375518	     22.23567948	      0.00000000	     -1.74154103
      0.57917098	      8.47962545	     22.28712324	     -0.00000000	     -1.74864753
      0.57926036	      8.47549588	     22.33880633	      0.00000000	     -1.75579356
      0.57934975	      8.47136720	     22.39072929	     -0.00000000	     -1.76297923
      0.57943913	      8.46723898	     22.44289249	     -0.00000000	     -1.77020458
      0.57952851	      8.46311196	     22.49529645	      0.00000000	     -1.77746970
      0.57961789	      8.45898572	     22.54794149	     -0.00000000	     -1.78477466
      0.57970727	      8.45486098	     22.60082812	      0.00000000	     -1.79211952
      0.57979665	      8.45073735	     22.65395663	      0.00000000	     -1.79950434
      0.57988603	      8.44661554	     22.70732749	     -0.00000000	     -1.80692919
      0.57997541	      8.44249518	     22.76094096	     -0.00000000	     -1.81439410
      0.58006479	      8.43837697	     22.81479749	     -0.00000000	     -1.82189914
      0.58015418	      8.43426055	     22.86889731	      0.00000000	     -1.82944434
      0.58024356	      8.43014663	     22.92324081	      0.00000000	     -1.83702975
      0.58033294	      8.42603483	     22.97782821	      0.00000000	     -1.84465539
      0.58042232	      8.42192590	     23.03265987	     -0.00000000	     -1.85232131
      0.58051170	      8.41781944	     23.08773596	     -0.00000000	     -1.86002751
      0.58060108	      8.41371621	     23.14305682	     -0.00000000	     -1.86777404
      0.58069046	      8.40961581	     23.19862259	      0.00000000	     -1.87556090
      0.58077984	      8.40551902	     23.25443355	     -0.00000000	     -1.88338811
      0.58086922	      8.40142542	     23.31048981	      0.00000000	     -1.89125566
      0.58095860	      8.39733581	     23.36679164	     -0.00000000	     -1.89916357
      0.58104799	      8.39324976	     23.42333910	     -0.00000000	     -1.90711182
      0.58113737	      8.38916809	     23.48013240	      0.00000000	     -1.91510043
      0.58122675	      8.38509036	     23.53717159	      0.00000000	     -1.92312934
      0.58131613	      8.38101742	     23.59445684	      0.00000000	     -1.93119858
      0.58140551	      8.37694878	     23.65198814	     -0.00000000	     -1.93930809
      0.58149489	      8.37288534	     23.70976565	     -0.00000000	     -1.94745785
      0.58158427	      8.36882660	     23.76778930	     -0.00000000	     -1.95564783
      0.58167365	      8.36477346	     23.82605922	      0.00000000	     -1.96387799
      0.58176303	      8.36072540	     23.88457530	     -0.00000000	     -1.97214827
      0.58185241	      8.35668337	     23.94333762	     -0.00000000	     -1.98045863
      0.58194180	      8.35264681	     24.00234605	      0.00000000	     -1.98880900
      0.58203118	      8.34861670	     24.06160062	     -0.00000000	     -1.99719933
      0.58212056	      8.34459244	     24.12110113	      0.00000000	     -2.00562953
      0.58220994	      8.34057508	     24.18084762	      0.00000000	     -2.01409956
      0.58229932	      8.33656395	     24.24083982	      0.00000000	     -2.02260929
      0.58238870	      8.33256015	     24.30107771	     -0.00000000	     -2.03115868
      0.58247808	      8.32856297	     24.36156101	     -0.00000000	     -2.03974760
      0.58255829	      8.32498278	     24.41604314	     -0.00000000	     -2.04748825
      0.58263849	      8.32140835	     24.47072258	      0.00000000	     -2.05526058
      0.58274212	      8.31679910	     24.54166786	     -0.00000000	     -2.06535028
      0.58282660	      8.31304972	     24.59973763	      0.00000000	     -2.07361316
      0.58291107	      8.30930787	     24.65802568	     -0.00000000	     -2.08191088
      0.58299554	      8.30557320	     24.71653169	     -0.00000000	     -2.09024331
      0.58310226	      8.30086603	     24.79075846	      0.00000000	     -2.10081983
      0.58317907	      8.29748546	     24.84439702	     -0.00000000	     -2.10846620
      0.58325588	      8.29411171	     24.89821512	     -0.00000000	     -2.11614097
      0.58335597	      8.28972513	     24.96861738	      0.00000000	     -2.12618483
      0.58345370	      8.28545369	     25.03764733	      0.00000000	     -2.13603724
      0.58355143	      8.28119338	     25.10696637	     -0.00000000	     -2.14593501
      0.58363449	      8.27758174	     25.16611090	     -0.00000000	     -2.15438313
      0.58371755	      8.27397839	     25.22546345	      0.00000000	     -2.16286372
      0.58381937	      8.26957364	     25.29849984	      0.00000000	     -2.17330313
      0.58390172	      8.26602043	     25.35780120	     -0.00000000	     -2.18178212
      0.58398407	      8.26247639	     25.41730584	      0.00000000	     -2.19029255
      0.58406643	      8.25894119	     25.47701326	     -0.00000000	     -2.19883426
      0.58418053	      8.25405850	     25.56007439	      0.00000000	     -2.21072051
      0.58425312	      8.25096097	     25.61312245	     -0.00000000	     -2.21831384
      0.58432572	      8.24787106	     25.66632698	      0.00000000	     -2.22593108
      0.58443298	      8.24331927	     25.74522260	     -0.00000000	     -2.23722904
      0.58453350	      8.23906874	     25.81946586	     -0.00000000	     -2.24786337
      0.58467981	      8.23290784	     25.92806622	      0.00000000	     -2.26342293
      0.58474266	      8.23027132	     25.97491137	     -0.00000000	     -2.27013593
      0.58482036	      8.22702006	     26.03298021	     -0.00000000	     -2.27845830
      0.58493698	      8.22215723	     26.12047235	      0.00000000	     -2.29099945
      0.58503025	      8.21828351	     26.19072143	      0.00000000	     -2.30107037
      0.58512351	      8.21442367	     26.26122206	      0.00000000	     -2.31117841
      0.58521677	      8.21057715	     26.33197324	     -0.00000000	     -2.32132325
      0.58529392	      8.20740601	     26.39069034	     -0.00000000	     -2.32974309
      0.58537107	      8.20424417	     26.44957774	      0.00000000	     -2.33818772
      0.58547792	      8.19988133	     26.53141386	     -0.00000000	     -2.34992370
      0.58556309	      8.19641689	     26.59687628	     -0.00000000	     -2.35931175
      0.58564826	      8.19296464	     26.66254398	     -0.00000000	     -2.36872926
      0.58573342	      8.18952416	     26.72841613	      0.00000000	     -2.37817596
      0.58581859	      8.18609592	     26.79449201	      0.00000000	     -2.38765163
      0.58592152	      8.18196876	     26.87461717	     -0.00000000	     -2.39914149
      0.58600632	      8.17858217	     26.94085050	     -0.00000000	     -2.40863867
      0.58609111	      8.17520743	     27.00728319	      0.00000000	     -2.41816373
      0.58617591	      8.17184503	     27.07391452	     -0.00000000	     -2.42771643
      0.58626071	      8.16849464	     27.14074361	     -0.00000000	     -2.43729651
      0.58637218	      8.16410907	     27.22889548	     -0.00000000	     -2.44993154
      0.58644649	      8.16119713	     27.28784438	      0.00000000	     -2.45837961
      0.58652079	      8.15829477	     27.34694315	      0.00000000	     -2.46684808
      0.58662836	      8.15410968	     27.43276033	     -0.00000000	     -2.47914302
      0.58672427	      8.15039472	     27.50954066	      0.00000000	     -2.49014098
      0.58682018	      8.14669498	     27.58656704	      0.00000000	     -2.50117182
      0.58690201	      8.14355092	     27.65247846	      0.00000000	     -2.51060891
      0.58698384	      8.14041777	     27.71856731	     -0.00000000	     -2.52006944
      0.58706567	      8.13729589	     27.78483289	      0.00000000	     -2.52955320
      0.58717376	      8.13318901	     27.87263069	     -0.00000000	     -2.54211524
      0.58725684	      8.13004535	     27.94032663	      0.00000000	     -2.55179838
      0.58733993	      8.12691262	     28.00820205	     -0.00000000	     -2.56150469
      0.58742301	      8.12379117	     28.07625621	     -0.00000000	     -2.57123396
      0.58752976	      8.11979665	     28.16395349	      0.00000000	     -2.58376750
      0.58761145	      8.11675219	     28.23126308	     -0.00000000	     -2.59338411
      0.58769314	      8.11371794	     28.29874290	     -0.00000000	     -2.60302222
      0.58779178	      8.11006820	     28.38044952	     -0.00000000	     -2.61468843
      0.58788019	      8.10680939	     28.45389340	      0.00000000	     -2.62517112
      0.58796860	      8.10356286	     28.52753387	      0.00000000	     -2.63567822
      0.58805702	      8.10032786	     28.60136990	     -0.00000000	     -2.64620947
      0.58814543	      8.09710497	     28.67540064	     -0.00000000	     -2.65676464
      0.58823384	      8.09389341	     28.74962506	     -0.00000000	     -2.66734346
      0.58832225	      8.09069380	     28.82404232	      0.00000000	     -2.67794571
      0.58841067	      8.08750528	     28.89865138	      0.00000000	     -2.68857115
      0.58849908	      8.08432857	     28.97345144	      0.00000000	     -2.69921956
      0.58858749	      8.08116274	     29.04844144	      0.00000000	     -2.70989068
      0.58867590	      8.07800857	     29.12362058	      0.00000000	     -2.72058431
      0.58876432	      8.07486505	     29.19898783	      0.00000000	     -2.73130021
      0.58884388	      8.07204597	     29.26697289	      0.00000000	     -2.74096259
      0.58892345	      8.06923546	     29.33510888	      0.00000000	     -2.75064266
      0.58901952	      8.06585377	     29.41758238	      0.00000000	     -2.76235458
      0.58911559	      8.06248454	     29.50027383	      0.00000000	     -2.77409179
      0.58919604	      8.05967326	     29.56968438	      0.00000000	     -2.78393951
      0.58927649	      8.05687050	     29.63924626	      0.00000000	     -2.79380462
      0.58937341	      8.05350566	     29.72325126	      0.00000000	     -2.80571253
      0.58947033	      8.05015308	     29.80747374	      0.00000000	     -2.81764520
      0.58954761	      8.04748921	     29.87478194	      0.00000000	     -2.82717704
      0.58962489	      8.04483294	     29.94222706	      0.00000000	     -2.83672431
      0.58972592	      8.04137211	     30.03060933	      0.00000000	     -2.84922935
      0.58982695	      8.03792421	     30.11922331	      0.00000000	     -2.86176025
      0.58990124	      8.03539792	     30.18452143	      0.00000000	     -2.87098962
      0.58997552	      8.03287841	     30.24994355	      0.00000000	     -2.88023270
      0.59008209	      8.02927612	     30.34401747	      0.00000000	     -2.89351710
      0.59017253	      8.02622980	     30.42405757	      0.00000000	     -2.90481350
      0.59026298	      8.02319390	     30.50427880	      0.00000000	     -2.91612966
      0.59035342	      8.02016777	     30.58468014	      0.00000000	     -2.92746538
      0.59044387	      8.01715203	     30.66526077	      0.00000000	     -2.93882049
      0.59052317	      8.01451555	     30.73606280	      0.00000000	     -2.94879276
      0.59060248	      8.01188691	     30.80700133	      0.00000000	     -2.95877966
      0.59069856	      8.00871214	     30.89312647	      0.00000000	     -2.97089838
      0.59079464	      8.00554858	     30.97944994	      0.00000000	     -2.98303818
      0.59087443	      8.00292925	     31.05128947	      0.00000000	     -2.99313587
      0.59095422	      8.00031762	     31.12326443	      0.00000000	     -3.00324783
      0.59105106	      7.99715794	     31.21079151	      0.00000000	     -3.01553832
      0.59114789	      7.99400931	     31.29851601	      0.00000000	     -3.02784945
      0.59122527	      7.99150054	     31.36875925	      0.00000000	     -3.03770217
      0.59130265	      7.98899881	     31.43912731	      0.00000000	     -3.04756783
      0.59140257	      7.98577814	     31.53017537	      0.00000000	     -3.06032606
      0.59150249	      7.98256886	     31.62142939	      0.00000000	     -3.07310548
      0.59157767	      7.98016114	     31.69022388	      0.00000000	     -3.08273454
      0.59165285	      7.97775987	     31.75913379	      0.00000000	     -3.09237538
      0.59175658	      7.97445641	     31.85440755	      0.00000000	     -3.10569744
      0.59186032	      7.97116484	     31.94989875	      0.00000000	     -3.11904152
      0.59193240	      7.96888419	     32.01637658	      0.00000000	     -3.12832628
      0.59200448	      7.96660931	     32.08295833	      0.00000000	     -3.13762148
      0.59211445	      7.96314885	     32.18474371	      0.00000000	     -3.15182345
      0.59220600	      7.96027801	     32.26965709	      0.00000000	     -3.16366404
      0.59229755	      7.95741561	     32.35473532	      0.00000000	     -3.17552100
      0.59238910	      7.95456217	     32.43997758	      0.00000000	     -3.18739421
      0.59246918	      7.95207285	     32.51467548	      0.00000000	     -3.19779327
      0.59254926	      7.94959030	     32.58949763	      0.00000000	     -3.20820455
      0.59262934	      7.94711404	     32.66444336	      0.00000000	     -3.21862794
      0.59273826	      7.94375639	     32.76657918	      0.00000000	     -3.23282472
      0.59281980	      7.94125028	     32.84318720	      0.00000000	     -3.24346699
      0.59290134	      7.93875095	     32.91992136	      0.00000000	     -3.25412149
      0.59298288	      7.93625794	     32.99678099	      0.00000000	     -3.26478813
      0.59309106	      7.93296058	     33.09894439	      0.00000000	     -3.27895826
      0.59317075	      7.93053840	     33.17434669	      0.00000000	     -3.28941065
      0.59325045	      7.92812251	     33.24986696	      0.00000000	     -3.29987433
      0.59334950	      7.92512815	     33.34388886	      0.00000000	     -3.31289444
      0.59343777	      7.92246747	     33.42783604	      0.00000000	     -3.32451283
      0.59352604	      7.91981375	     33.51192555	      0.00000000	     -3.33614471
      0.59361432	      7.91716757	     33.59615672	      0.00000000	     -3.34778999
      0.59370259	      7.91452815	     33.68052868	      0.00000000	     -3.35944853
      0.59379086	      7.91189625	     33.76504079	      0.00000000	     -3.37112025
      0.59387914	      7.90927091	     33.84969217	      0.00000000	     -3.38280501
      0.59395641	      7.90697890	     33.92390767	      0.00000000	     -3.39304420
      0.59403368	      7.90469192	     33.99822883	      0.00000000	     -3.40329323
      0.59413078	      7.90182604	     34.09176174	      0.00000000	     -3.41618491
      0.59422787	      7.89896816	     34.18545968	      0.00000000	     -3.42909187
      0.59430583	      7.89667967	     34.26081352	      0.00000000	     -3.43946654
      0.59438379	      7.89439617	     34.33627261	      0.00000000	     -3.44985092
      0.59448221	      7.89152090	     34.43168922	      0.00000000	     -3.46297494
      0.59458064	      7.88865358	     34.52727176	      0.00000000	     -3.47611417
      0.59465493	      7.88649518	     34.59952334	      0.00000000	     -3.48604120
      0.59472921	      7.88434116	     34.67186842	      0.00000000	     -3.49597676
      0.59483310	      7.88133669	     34.77319716	      0.00000000	     -3.50988560
      0.59492659	      7.87864059	     34.86453041	      0.00000000	     -3.52241522
      0.59502007	      7.87595201	     34.95600933	      0.00000000	     -3.53495806
      0.59509540	      7.87379029	     35.02983049	      0.00000000	     -3.54507488
      0.59517073	      7.87163342	     35.10374524	      0.00000000	     -3.55520015
      0.59527121	      7.86876349	     35.20247752	      0.00000000	     -3.56871826
      0.59537168	      7.86590184	     35.30137442	      0.00000000	     -3.58225117
      0.59544623	      7.86378337	     35.37486071	      0.00000000	     -3.59230193
      0.59552079	      7.86166949	     35.44843663	      0.00000000	     -3.60236071
      0.59562412	      7.85874639	     35.55056917	      0.00000000	     -3.61631655
      0.59572746	      7.85583182	     35.65287196	      0.00000000	     -3.63028757
      0.59579839	      7.85383569	     35.72318888	      0.00000000	     -3.63988575
      0.59586932	      7.85184364	     35.79358514	      0.00000000	     -3.64949098
      0.59597975	      7.84874963	     35.90334293	      0.00000000	     -3.66445939
      0.59607092	      7.84620239	     35.99409702	      0.00000000	     -3.67682926
      0.59616209	      7.84366109	     36.08497979	      0.00000000	     -3.68921049
      0.59625326	      7.84112626	     36.17599056	      0.00000000	     -3.70160300
      0.59633207	      7.83893956	     36.25476834	      0.00000000	     -3.71232485
      0.59641088	      7.83675765	     36.33364074	      0.00000000	     -3.72305502
      0.59650579	      7.83413561	     36.42875550	      0.00000000	     -3.73598883
      0.59660071	      7.83152030	     36.52400591	      0.00000000	     -3.74893452
      0.59667898	      7.82936794	     36.60266102	      0.00000000	     -3.75961978
      0.59675726	      7.82722018	     36.68140735	      0.00000000	     -3.77031301
      0.59685366	      7.82458100	     36.77850482	      0.00000000	     -3.78349214
      0.59695005	      7.82194857	     36.87573904	      0.00000000	     -3.79668318
      0.59702610	      7.81987611	     36.95254114	      0.00000000	     -3.80709766
      0.59710214	      7.81780787	     37.02942738	      0.00000000	     -3.81751946
      0.59720167	      7.81510657	     37.13018874	      0.00000000	     -3.83117132
      0.59730121	      7.81241225	     37.23109256	      0.00000000	     -3.84483553
      0.59737484	      7.81042292	     37.30583345	      0.00000000	     -3.85495233
      0.59744848	      7.80843745	     37.38065142	      0.00000000	     -3.86507581
      0.59755228	      7.80564446	     37.48625315	      0.00000000	     -3.87935821
      0.59764177	      7.80324249	     37.57741356	      0.00000000	     -3.89168150
      0.59773126	      7.80084550	     37.66868571	      0.00000000	     -3.90401441
      0.59782075	      7.79845402	     37.76006901	      0.00000000	     -3.91635690
      0.59791024	      7.79606727	     37.85156267	      0.00000000	     -3.92870887
      0.59798638	      7.79404115	     37.92948819	      0.00000000	     -3.93922486
      0.59806251	      7.79201843	     38.00749271	      0.00000000	     -3.94974763
      0.59816004	      7.78943292	     38.10752852	      0.00000000	     -3.96323679
      0.59825756	      7.78685311	     38.20769245	      0.00000000	     -3.97673692
      0.59833350	      7.78484891	     38.28576664	      0.00000000	     -3.98725548
      0.59840943	      7.78284802	     38.36391756	      0.00000000	     -3.99778059
      0.59850924	      7.78022333	     38.46676605	      0.00000000	     -4.01162622
      0.59860906	      7.77760442	     38.56974555	      0.00000000	     -4.02548304
      0.59868110	      7.77571828	     38.64415265	      0.00000000	     -4.03549123
      0.59875314	      7.77383501	     38.71862716	      0.00000000	     -4.04550518
      0.59885962	      7.77105734	     38.82882321	      0.00000000	     -4.06031629
      0.59894890	      7.76873334	     38.92133227	      0.00000000	     -4.07274465
      0.59903818	      7.76641427	     39.01394303	      0.00000000	     -4.08518171
      0.59912746	      7.76409953	     39.10665478	      0.00000000	     -4.09762739
      0.59921674	      7.76178981	     39.19946699	      0.00000000	     -4.11008166
      0.59929332	      7.75981190	     39.27915691	      0.00000000	     -4.12077118
      0.59936990	      7.75783761	     39.35891987	      0.00000000	     -4.13146696
      0.59946608	      7.75536251	     39.45920163	      0.00000000	     -4.14490918
      0.59956226	      7.75289288	     39.55959718	      0.00000000	     -4.15836113
      0.59963935	      7.75091698	     39.64014226	      0.00000000	     -4.16914936
      0.59971644	      7.74894465	     39.72075956	      0.00000000	     -4.17994376
      0.59981365	      7.74646183	     39.82252808	      0.00000000	     -4.19356528
      0.59991086	      7.74398446	     39.92440999	      0.00000000	     -4.20719650
      0.59998509	      7.74209603	     40.00227704	      0.00000000	     -4.21761099
      0.60005932	      7.74021082	     40.08020940	      0.00000000	     -4.22803108
      0.60016062	      7.73764254	     40.18667457	      0.00000000	     -4.24226116
      0.60026192	      7.73508001	     40.29325982	      0.00000000	     -4.25650152
      0.60033343	      7.73327418	     40.36856528	      0.00000000	     -4.26655927
      0.60040493	      7.73147128	     40.44392983	      0.00000000	     -4.27662210
      0.60051173	      7.72878352	     40.55659492	      0.00000000	     -4.29166014
      0.60060140	      7.72653134	     40.65130016	      0.00000000	     -4.30429619
      0.60069107	      7.72428306	     40.74609642	      0.00000000	     -4.31694004
      0.60078075	      7.72203923	     40.84098318	      0.00000000	     -4.32959167
      0.60086021	      7.72005381	     40.92514752	      0.00000000	     -4.34081007
      0.60093968	      7.71807186	     41.00938205	      0.00000000	     -4.35203451
      0.60101915	      7.71609291	     41.09368629	      0.00000000	     -4.36326495
      0.60112362	      7.71349636	     41.20461874	      0.00000000	     -4.37803766
      0.60120434	      7.71149354	     41.29041480	      0.00000000	     -4.38945916
      0.60128507	      7.70949418	     41.37628142	      0.00000000	     -4.40088677
      0.60136579	      7.70749784	     41.46221812	      0.00000000	     -4.41232041
      0.60146973	      7.70493201	     41.57298183	      0.00000000	     -4.42705246
      0.60154882	      7.70298306	     41.65733303	      0.00000000	     -4.43826795
      0.60162791	      7.70103734	     41.74175022	      0.00000000	     -4.44948917
      0.60172396	      7.69867795	     41.84436803	      0.00000000	     -4.46312565
      0.60182002	      7.69632324	     41.94708189	      0.00000000	     -4.47677048
      0.60189217	      7.69455694	     42.02430092	      0.00000000	     -4.48702562
      0.60196433	      7.69279332	     42.10157346	      0.00000000	     -4.49728542
      0.60206795	      7.69026470	     42.21263588	      0.00000000	     -4.51202741
      0.60215754	      7.68808252	     42.30875208	      0.00000000	     -4.52478152
      0.60224714	      7.68590377	     42.40494900	      0.00000000	     -4.53754269
      0.60233673	      7.68372901	     42.50122616	      0.00000000	     -4.55031089
      0.60241447	      7.68184451	     42.58483255	      0.00000000	     -4.56139580
      0.60249221	      7.67996300	     42.66849857	      0.00000000	     -4.57248596
      0.60258606	      7.67769521	     42.76957113	      0.00000000	     -4.58587989
      0.60267990	      7.67543159	     42.87072938	      0.00000000	     -4.59928138
      0.60275738	      7.67356535	     42.95431007	      0.00000000	     -4.61035135
      0.60283486	      7.67170199	     43.03794839	      0.00000000	     -4.62142643
      0.60293000	      7.66941716	     43.14073491	      0.00000000	     -4.63503361
      0.60302514	      7.66713652	     43.24360712	      0.00000000	     -4.64864840
      0.60310034	      7.66533634	     43.32497713	      0.00000000	     -4.65941483
      0.60317554	      7.66353882	     43.40639996	      0.00000000	     -4.67018598
      0.60327383	      7.66119292	     43.51289853	      0.00000000	     -4.68427092
      0.60337212	      7.65885136	     43.61948605	      0.00000000	     -4.69836382
      0.60344496	      7.65711835	     43.69853349	      0.00000000	     -4.70881297
      0.60351779	      7.65538779	     43.77762912	      0.00000000	     -4.71926646
      0.60362028	      7.65295640	     43.88900044	      0.00000000	     -4.73398217
      0.60370869	      7.65086269	     43.98514641	      0.00000000	     -4.74668298
      0.60379710	      7.64877192	     44.08136174	      0.00000000	     -4.75939005
      0.60388550	      7.64668465	     44.17764602	      0.00000000	     -4.77210339
      0.60397391	      7.64460013	     44.27399863	      0.00000000	     -4.78482293
      0.60404932	      7.64282498	     44.35623677	      0.00000000	     -4.79567703
      0.60412472	      7.64105183	     44.43852396	      0.00000000	     -4.80653560
      0.60422089	      7.63879401	     44.54353447	      0.00000000	     -4.82038988
      0.60431705	      7.63653958	     44.64862362	      0.00000000	     -4.83425137
      0.60439230	      7.63477832	     44.73091052	      0.00000000	     -4.84510303
      0.60446755	      7.63301902	     44.81324485	      0.00000000	     -4.85595906
      0.60456588	      7.63072378	     44.92089461	      0.00000000	     -4.87015022
      0.60466420	      7.62843198	     45.02862418	      0.00000000	     -4.88434878
      0.60473571	      7.62676775	     45.10702829	      0.00000000	     -4.89468038
      0.60480722	      7.62510522	     45.18547400	      0.00000000	     -4.90501585
      0.60491182	      7.62267701	     45.30029317	      0.00000000	     -4.92014080
      0.60500001	      7.62063291	     45.39716127	      0.00000000	     -4.93289850
      0.60508820	      7.61859196	     45.49409125	      0.00000000	     -4.94566203
      0.60517638	      7.61655358	     45.59108257	      0.00000000	     -4.95843134
      0.60526457	      7.61451846	     45.68813484	      0.00000000	     -4.97120645
      0.60534039	      7.61277057	     45.77162827	      0.00000000	     -4.98219500
      0.60541622	      7.61102505	     45.85516611	      0.00000000	     -4.99318780
      0.60551113	      7.60884266	     45.95980517	      0.00000000	     -5.00695508
      0.60560605	      7.60666377	     46.06451273	      0.00000000	     -5.02072894
      0.60568237	      7.60491398	     46.14874619	      0.00000000	     -5.03180776
      0.60575868	      7.60316653	     46.23302326	      0.00000000	     -5.04289080
      0.60585462	      7.60097249	     46.33903144	      0.00000000	     -5.05682951
      0.60595055	      7.59878196	     46.44510746	      0.00000000	     -5.07077482
      0.60602406	      7.59710533	     46.52643364	      0.00000000	     -5.08146483
      0.60609757	      7.59543082	     46.60779905	      0.00000000	     -5.09215869
      0.60619750	      7.59315749	     46.71846155	      0.00000000	     -5.10670099
      0.60629742	      7.59088785	     46.82919535	      0.00000000	     -5.12125033
      0.60636826	      7.58928056	     46.90774214	      0.00000000	     -5.13156921
      0.60643910	      7.58767520	     46.98632422	      0.00000000	     -5.14189161
      0.60654437	      7.58529276	     47.10315582	      0.00000000	     -5.15723634
      0.60663294	      7.58329117	     47.20151940	      0.00000000	     -5.17015361
      0.60672151	      7.58129196	     47.29993669	      0.00000000	     -5.18307628
      0.60681008	      7.57929567	     47.39840732	      0.00000000	     -5.19600433
      0.60688882	      7.57752266	     47.48599973	      0.00000000	     -5.20750286
      0.60696757	      7.57575196	     47.57363363	      0.00000000	     -5.21900562
      0.60704631	      7.57398311	     47.66130865	      0.00000000	     -5.23051256
      0.60714897	      7.57168038	     47.77566714	      0.00000000	     -5.24551984
      0.60722892	      7.56988910	     47.86477895	      0.00000000	     -5.25721263
      0.60730887	      7.56810012	     47.95393212	      0.00000000	     -5.26890971
      0.60738882	      7.56631301	     48.04312629	      0.00000000	     -5.28061103
      0.60749098	      7.56403274	     48.15715124	      0.00000000	     -5.29556830
      0.60756937	      7.56228502	     48.24469052	      0.00000000	     -5.30705010
      0.60764775	      7.56053946	     48.33226825	      0.00000000	     -5.31853596
      0.60774238	      7.55843450	     48.43804659	      0.00000000	     -5.33240753
      0.60783702	      7.55633264	     48.54387999	      0.00000000	     -5.34628496
      0.60790872	      7.55474159	     48.62410388	      0.00000000	     -5.35680342
      0.60798042	      7.55315238	     48.70435885	      0.00000000	     -5.36732523
      0.60808220	      7.55089892	     48.81834014	      0.00000000	     -5.38226746
      0.60817062	      7.54894410	     48.91740327	      0.00000000	     -5.39525286
      0.60825904	      7.54699139	     49.01651234	      0.00000000	     -5.40824325
      0.60834746	      7.54504137	     49.11566700	      0.00000000	     -5.42123862
      0.60842467	      7.54334007	     49.20229169	      0.00000000	     -5.43259099
      0.60850188	      7.54164081	     49.28895056	      0.00000000	     -5.44394713
      0.60857909	      7.53994317	     49.37564327	      0.00000000	     -5.45530702
      0.60868622	      7.53759097	     49.49597527	      0.00000000	     -5.47107377
      0.60876515	      7.53585971	     49.58468119	      0.00000000	     -5.48269586
      0.60884408	      7.53413051	     49.67342154	      0.00000000	     -5.49432182
      0.60893887	      7.53205608	     49.78003432	      0.00000000	     -5.50828845
      0.60902291	      7.53021925	     49.87460086	      0.00000000	     -5.52067628
      0.60910695	      7.52838415	     49.96920529	      0.00000000	     -5.53306843
      0.60919100	      7.52655136	     50.06384734	      0.00000000	     -5.54546491
      0.60927504	      7.52472029	     50.15852658	      0.00000000	     -5.55786567
      0.60935908	      7.52289149	     50.25324274	      0.00000000	     -5.57027072
      0.60944312	      7.52106440	     50.34799540	      0.00000000	     -5.58268002
      0.60952717	      7.51923956	     50.44278429	      0.00000000	     -5.59509358
      0.60961121	      7.51741642	     50.53760899	      0.00000000	     -5.60751136
      0.60969525	      7.51559550	     50.63246924	      0.00000000	     -5.61993336
      0.60977930	      7.51377626	     50.72736463	      0.00000000	     -5.63235955
      0.60986334	      7.51195921	     50.82229488	      0.00000000	     -5.64478993
      0.60994738	      7.51014384	     50.91725959	      0.00000000	     -5.65722446
      0.61003142	      7.50833063	     51.01225849	      0.00000000	     -5.66966315
      0.61011547	      7.50651909	     51.10729118	      0.00000000	     -5.68210596
      0.61019951	      7.50470969	     51.20235738	      0.00000000	     -5.69455290
      0.61028355	      7.50290193	     51.29745671	      0.00000000	     -5.70700393
      0.61036759	      7.50109629	     51.39258890	      0.00000000	     -5.71945905
      0.61045164	      7.49929228	     51.48775354	      0.00000000	     -5.73191823
      0.61053568	      7.49749038	     51.58295038	      0.00000000	     -5.74438147
      0.61061972	      7.49569009	     51.67817902	      0.00000000	     -5.75684873
      0.61070376	      7.49389188	     51.77343919	      0.00000000	     -5.76932003
      0.61078781	      7.49209526	     51.86873052	      0.00000000	     -5.78179531
      0.61087185	      7.49030072	     51.96405274	      0.00000000	     -5.79427460
      0.61095589	      7.48850774	     52.05940546	      0.00000000	     -5.80675785
      0.61103993	      7.48671682	     52.15478842	      0.00000000	     -5.81924508
      0.61112398	      7.48492745	     52.25020124	      0.00000000	     -5.83173623
      0.61120802	      7.48314013	     52.34564366	      0.00000000	     -5.84423132
      0.61129206	      7.48135433	     52.44111530	      0.00000000	     -5.85673031
      0.61137610	      7.47957056	     52.53661591	      0.00000000	     -5.86923321
      0.61146015	      7.47778830	     52.63214510	      0.00000000	     -5.88173998
      0.61154419	      7.47600807	     52.72770262	      0.00000000	     -5.89425063
      0.61162823	      7.47422931	     52.82328811	      0.00000000	     -5.90676512
      0.61171228	      7.47245257	     52.91890130	      0.00000000	     -5.91928346
      0.61179632	      7.47067729	     53.01454181	      0.00000000	     -5.93180561
      0.61188036	      7.46890400	     53.11020942	      0.00000000	     -5.94433158
      0.61196440	      7.46713216	     53.20590374	      0.00000000	     -5.95686133
      0.61204845	      7.46536231	     53.30162452	      0.00000000	     -5.96939487
      0.61213249	      7.46359388	     53.39737139	      0.00000000	     -5.98193216
      0.61221653	      7.46182743	     53.49314413	      0.00000000	     -5.99447321
      0.61230057	      7.46006238	     53.58894234	      0.00000000	     -6.00701798
      0.61238462	      7.45829930	     53.68476580	      0.00000000	     -6.01956649
      0.61246866	      7.45653759	     53.78061413	      0.00000000	     -6.03211868
      0.61255270	      7.45477786	     53.87648711	      0.00000000	     -6.04467459
      0.61263674	      7.45301946	     53.97238435	      0.00000000	     -6.05723415
      0.61272079	      7.45126304	     54.06830565	      0.00000000	     -6.06979739
      0.61280483	      7.44950793	     54.16425060	      0.00000000	     -6.08236427
      0.61288887	      7.44775480	     54.26021902	      0.00000000	     -6.09493479
      0.61297291	      7.44600294	     54.35621050	      0.00000000	     -6.10750892
      0.61305696	      7.44425307	     54.45222485	      0.00000000	     -6.12008667
      0.61314100	      7.44250443	     54.54826168	      0.00000000	     -6.13266799
      0.61322504	      7.44075779	     54.64432079	      0.00000000	     -6.14525291
      0.61330908	      7.43901235	     54.74040178	      0.00000000	     -6.15784137
      0.61339313	      7.43726892	     54.83650449	      0.00000000	     -6.17043340
      0.61347717	      7.43552664	     54.93262849	      0.00000000	     -6.18302894
      0.61356121	      7.43378639	     55.02877363	      0.00000000	     -6.19562803
      0.61364526	      7.43204725	     55.12493948	      0.00000000	     -6.20823061
      0.61372930	      7.43031015	     55.22112590	      0.00000000	     -6.22083670
      0.61380470	      7.42875250	     55.30744464	      0.00000000	     -6.23215024
      0.61388011	      7.42719637	     55.39377948	      0.00000000	     -6.24346658
      0.61397193	      7.42530303	     55.49892703	      0.00000000	     -6.25724974
      0.61406375	      7.42341177	     55.60409776	      0.00000000	     -6.27103703
      0.61414091	      7.42182338	     55.69250594	      0.00000000	     -6.28262768
      0.61421808	      7.42023654	     55.78093003	      0.00000000	     -6.29422122
      0.61429525	      7.41865083	     55.86936976	      0.00000000	     -6.30581762
      0.61439981	      7.41650443	     55.98922968	      0.00000000	     -6.32153524
      0.61447770	      7.41490703	     56.07852292	      0.00000000	     -6.33324556
      0.61455558	      7.41331114	     56.16783141	      0.00000000	     -6.34495878
      0.61464937	      7.41139075	     56.27540332	      0.00000000	     -6.35906853
      0.61473297	      7.40968084	     56.37130419	      0.00000000	     -6.37164859
      0.61481657	      7.40797210	     56.46722174	      0.00000000	     -6.38423191
      0.61490017	      7.40626513	     56.56315575	      0.00000000	     -6.39681852
      0.61498377	      7.40455931	     56.65910590	      0.00000000	     -6.40940837
      0.61506736	      7.40285525	     56.75507199	      0.00000000	     -6.42200148
      0.61515096	      7.40115232	     56.85105367	      0.00000000	     -6.43459780
      0.61523456	      7.39945115	     56.94705077	      0.00000000	     -6.44719736
      0.61531816	      7.39775110	     57.04306294	      0.00000000	     -6.45980011
      0.61540176	      7.39605280	     57.13908999	      0.00000000	     -6.47240607
      0.61548536	      7.39435559	     57.23513159	      0.00000000	     -6.48501519
      0.61556896	      7.39266014	     57.33118756	      0.00000000	     -6.49762750
      0.61565256	      7.39096575	     57.42725756	      0.00000000	     -6.51024294
      0.61573616	      7.38927313	     57.52334140	      0.00000000	     -6.52286154
      0.61581976	      7.38758154	     57.61943875	      0.00000000	     -6.53548324
      0.61590336	      7.38589173	     57.71554945	      0.00000000	     -6.54810809
      0.61598696	      7.38420292	     57.81167313	      0.00000000	     -6.56073601
      0.61607056	      7.38251590	     57.90780965	      0.00000000	     -6.57336705
      0.61615416	      7.38082984	     58.00395865	      0.00000000	     -6.58600114
      0.61623775	      7.37914559	     58.10011998	      0.00000000	     -6.59863832
      0.61632135	      7.37746227	     58.19629329	      0.00000000	     -6.61127853
      0.61640495	      7.37578076	     58.29247842	      0.00000000	     -6.62392180
      0.61648855	      7.37410016	     58.38867503	      0.00000000	     -6.63656807
      0.61657215	      7.37242138	     58.48488297	      0.00000000	     -6.64921738
      0.61664709	      7.37091726	     58.57113385	      0.00000000	     -6.66055885
      0.61672203	      7.36941450	     58.65739345	      0.00000000	     -6.67190274
      0.61681351	      7.36758137	     58.76270073	      0.00000000	     -6.68575329
      0.61690498	      7.36575008	     58.86802041	      0.00000000	     -6.69960740
      0.61698170	      7.36421520	     58.95635595	      0.00000000	     -6.71122885
      0.61705842	      7.36268170	     59.04469980	      0.00000000	     -6.72285279
      0.61713514	      7.36114916	     59.13305173	      0.00000000	     -6.73447919
      0.61723948	      7.35906677	     59.25322903	      0.00000000	     -6.75029583
      0.61731692	      7.35752217	     59.34244242	      0.00000000	     -6.76203900
      0.61739437	      7.35597892	     59.43166344	      0.00000000	     -6.77378466
      0.61748783	      7.35411798	     59.53933565	      0.00000000	     -6.78796133
      0.61757101	      7.35246326	     59.63517743	      0.00000000	     -6.80058222
      0.61765419	      7.35080953	     59.73102723	      0.00000000	     -6.81320591
      0.61773737	      7.34915737	     59.82688490	      0.00000000	     -6.82583243
      0.61782055	      7.34750619	     59.92275011	      0.00000000	     -6.83846174
      0.61790374	      7.34585658	     60.01862272	      0.00000000	     -6.85109384
      0.61798692	      7.34420793	     60.11450243	      0.00000000	     -6.86372871
      0.61807010	      7.34256085	     60.21038907	      0.00000000	     -6.87636636
      0.61815328	      7.34091470	     60.30628234	      0.00000000	     -6.88900674
      0.61823646	      7.33927014	     60.40218210	      0.00000000	     -6.90164988
      0.61831964	      7.33762649	     60.49808803	      0.00000000	     -6.91429572
      0.61840282	      7.33598442	     60.59400000	      0.00000000	     -6.92694430
      0.61848600	      7.33434324	     60.68991769	      0.00000000	     -6.93959557
      0.61856918	      7.33270366	     60.78584096	      0.00000000	     -6.95224954
      0.61865236	      7.33106494	     60.88176950	      0.00000000	     -6.96490617
      0.61873555	      7.32942782	     60.97770319	      0.00000000	     -6.97756550
      0.61881873	      7.32779155	     61.07364170	      0.00000000	     -6.99022745
      0.61890191	      7.32615688	     61.16958491	      0.00000000	     -7.00289207
      0.61898509	      7.32452303	     61.26553251	      0.00000000	     -7.01555930
      0.61906827	      7.32289081	     61.36148437	      0.00000000	     -7.02822917
      0.61915145	      7.32125936	     61.45744016	      0.00000000	     -7.04090163
      0.61923463	      7.31962956	     61.55339979	      0.00000000	     -7.05357670
      0.61931781	      7.31800051	     61.64936292	      0.00000000	     -7.06625433
      0.61940099	      7.31637312	     61.74532945	      0.00000000	     -7.07893457
      0.61948417	      7.31474644	     61.84129905	      0.00000000	     -7.09161733
      0.61955852	      7.31329393	     61.92707886	      0.00000000	     -7.10295532
      0.61963287	      7.31184209	     62.01286080	      0.00000000	     -7.11429532
      0.61972434	      7.31005734	     62.11840396	      0.00000000	     -7.12825008
      0.61981581	      7.30827376	     62.22394986	      0.00000000	     -7.14220786
      0.61989140	      7.30680115	     62.31117728	      0.00000000	     -7.15374518
      0.61996700	      7.30532925	     62.39840622	      0.00000000	     -7.16528455
      0.62005905	      7.30353836	     62.50463046	      0.00000000	     -7.17933930
      0.62015111	      7.30174861	     62.61085644	      0.00000000	     -7.19339705
      0.62022358	      7.30034079	     62.69449396	      0.00000000	     -7.20446747
      0.62029606	      7.29893359	     62.77813223	      0.00000000	     -7.21553974
      0.62039222	      7.29706817	     62.88909762	      0.00000000	     -7.23023237
      0.62048838	      7.29520402	     63.00006381	      0.00000000	     -7.24492821
      0.62055804	      7.29385480	     63.08045411	      0.00000000	     -7.25557671
      0.62062770	      7.29250615	     63.16084454	      0.00000000	     -7.26622687
      0.62072931	      7.29054068	     63.27809679	      0.00000000	     -7.28176351
      0.62081498	      7.28888463	     63.37695891	      0.00000000	     -7.29486612
      0.62090065	      7.28723002	     63.47582062	      0.00000000	     -7.30797124
      0.62098631	      7.28557631	     63.57468164	      0.00000000	     -7.32107884
      0.62107198	      7.28392418	     63.67354182	      0.00000000	     -7.33418894
      0.62114611	      7.28249531	     63.75907721	      0.00000000	     -7.34553409
      0.62122023	      7.28106760	     63.84461167	      0.00000000	     -7.35688109
      0.62131205	      7.27930002	     63.95056833	      0.00000000	     -7.37094004
      0.62140387	      7.27753405	     64.05652307	      0.00000000	     -7.38500179
      0.62147840	      7.27610139	     64.14252000	      0.00000000	     -7.39641709
      0.62155293	      7.27466987	     64.22851536	      0.00000000	     -7.40783423
      0.62164575	      7.27288794	     64.33562101	      0.00000000	     -7.42205691
      0.62173858	      7.27110766	     64.44272371	      0.00000000	     -7.43628241
      0.62181048	      7.26972936	     64.52567814	      0.00000000	     -7.44730270
      0.62188237	      7.26835213	     64.60863053	      0.00000000	     -7.45832466
      0.62197888	      7.26650455	     64.71997638	      0.00000000	     -7.47312233
      0.62207539	      7.26465870	     64.83131799	      0.00000000	     -7.48792298
      0.62214477	      7.26333247	     64.91134847	      0.00000000	     -7.49856361
      0.62221414	      7.26200724	     64.99137650	      0.00000000	     -7.50920577
      0.62231555	      7.26007116	     65.10836063	      0.00000000	     -7.52476568
      0.62240147	      7.25843226	     65.20746861	      0.00000000	     -7.53795102
      0.62248739	      7.25679428	     65.30657216	      0.00000000	     -7.55113863
      0.62257331	      7.25515775	     65.40567113	      0.00000000	     -7.56432853
      0.62265038	      7.25369043	     65.49455886	      0.00000000	     -7.57616178
      0.62272745	      7.25222430	     65.58344260	      0.00000000	     -7.58799686
      0.62280452	      7.25075891	     65.67232214	      0.00000000	     -7.59983372
      0.62290276	      7.24889257	     65.78560618	      0.00000000	     -7.61492417
      0.62298090	      7.24740881	     65.87571273	      0.00000000	     -7.62692992
      0.62305904	      7.24592623	     65.96581452	      0.00000000	     -7.63893750
      0.62313718	      7.24444441	     66.05591136	      0.00000000	     -7.65094687
      0.62323501	      7.24259090	     66.16869239	      0.00000000	     -7.66598342
      0.62331175	      7.24113753	     66.25716772	      0.00000000	     -7.67778212
      0.62338850	      7.23968529	     66.34563786	      0.00000000	     -7.68958255
      0.62346524	      7.23823378	     66.43410260	      0.00000000	     -7.70138467
      0.62356748	      7.23630179	     66.55193849	      0.00000000	     -7.71710900
      0.62364348	      7.23486628	     66.63953491	      0.00000000	     -7.72880089
      0.62371949	      7.23343186	     66.72712563	      0.00000000	     -7.74049444
      0.62381246	      7.23167817	     66.83426341	      0.00000000	     -7.75480084
      0.62389540	      7.23011495	     66.92983830	      0.00000000	     -7.76756629
      0.62397835	      7.22855245	     67.02540580	      0.00000000	     -7.78033365
      0.62406129	      7.22699129	     67.12096582	      0.00000000	     -7.79310293
      0.62414424	      7.22543081	     67.21651810	      0.00000000	     -7.80587409
      0.62422718	      7.22387170	     67.31206255	      0.00000000	     -7.81864716
      0.62431013	      7.22231323	     67.40759893	      0.00000000	     -7.83142208
      0.62439307	      7.22075618	     67.50312714	      0.00000000	     -7.84419889
      0.62447602	      7.21919970	     67.59864691	      0.00000000	     -7.85697753
      0.62455896	      7.21764469	     67.69415820	      0.00000000	     -7.86975804
      0.62463257	      7.21626516	     67.77891127	      0.00000000	     -7.88110147
      0.62470618	      7.21488669	     67.86365740	      0.00000000	     -7.89244635
      0.62479699	      7.21318700	     67.96819684	      0.00000000	     -7.90644421
      0.62488780	      7.21148875	     68.07272528	      0.00000000	     -7.92044424
      0.62496296	      7.21008376	     68.15923194	      0.00000000	     -7.93203326
      0.62503812	      7.20867985	     68.24573079	      0.00000000	     -7.94362376
      0.62512902	      7.20698272	     68.35033920	      0.00000000	     -7.95764421
      0.62521993	      7.20528705	     68.45493579	      0.00000000	     -7.97166679
      0.62529241	      7.20393554	     68.53832768	      0.00000000	     -7.98284924
      0.62536489	      7.20258502	     68.62171182	      0.00000000	     -7.99403302
      0.62545910	      7.20083069	     68.73007547	      0.00000000	     -8.00857069
      0.62555331	      7.19907788	     68.83842559	      0.00000000	     -8.02311058
      0.62562368	      7.19776908	     68.91935130	      0.00000000	     -8.03397290
      0.62569405	      7.19646123	     69.00026924	      0.00000000	     -8.04483646
      0.62579211	      7.19463983	     69.11301081	      0.00000000	     -8.05997624
      0.62589016	      7.19282005	     69.22573682	      0.00000000	     -8.07511837
      0.62595739	      7.19157300	     69.30300491	      0.00000000	     -8.08550009
      0.62602461	      7.19032681	     69.38026548	      0.00000000	     -8.09588290
      0.62612927	      7.18838772	     69.50053976	      0.00000000	     -8.11205036
      0.62621544	      7.18679252	     69.59954985	      0.00000000	     -8.12536330
      0.62630160	      7.18519813	     69.69854699	      0.00000000	     -8.13867795
      0.62638777	      7.18360510	     69.79753108	      0.00000000	     -8.15199434
      0.62646306	      7.18221381	     69.88400073	      0.00000000	     -8.16363000
      0.62653834	      7.18082358	     69.97046016	      0.00000000	     -8.17526697
      0.62661362	      7.17943397	     70.05690921	      0.00000000	     -8.18690522
      0.62671605	      7.17754482	     70.17450893	      0.00000000	     -8.20274147
      0.62679282	      7.17612964	     70.26263685	      0.00000000	     -8.21461224
      0.62686959	      7.17471550	     70.35075363	      0.00000000	     -8.22648434
      0.62694635	      7.17330202	     70.43885909	      0.00000000	     -8.23835773
      0.62704774	      7.17143665	     70.55520380	      0.00000000	     -8.25404108
      0.62712284	      7.17005564	     70.64136761	      0.00000000	     -8.26565921
      0.62719794	      7.16867564	     70.72752026	      0.00000000	     -8.27727856
      0.62729089	      7.16696840	     70.83414031	      0.00000000	     -8.29166212
      0.62737379	      7.16544702	     70.92921462	      0.00000000	     -8.30449165
      0.62745669	      7.16392628	     71.02427480	      0.00000000	     -8.31732262
      0.62753960	      7.16240680	     71.11932080	      0.00000000	     -8.33015504
      0.62762250	      7.16088789	     71.21435236	      0.00000000	     -8.34298886
      0.62770540	      7.15937031	     71.30936945	      0.00000000	     -8.35582412
      0.62778830	      7.15785322	     71.40437181	      0.00000000	     -8.36866076
      0.62786206	      7.15650456	     71.48888730	      0.00000000	     -8.38008330
      0.62793582	      7.15515636	     71.57339093	      0.00000000	     -8.39150691
      0.62802576	      7.15351356	     71.67641800	      0.00000000	     -8.40543827
      0.62811570	      7.15187159	     71.77942711	      0.00000000	     -8.41937123
      0.62819022	      7.15051233	     71.86475710	      0.00000000	     -8.43091598
      0.62826474	      7.14915356	     71.95007451	      0.00000000	     -8.44246180
      0.62835554	      7.14749916	     72.05401315	      0.00000000	     -8.45653137
      0.62844634	      7.14584558	     72.15793279	      0.00000000	     -8.47060249
      0.62851796	      7.14454223	     72.23989756	      0.00000000	     -8.48170379
      0.62858959	      7.14323931	     72.32185030	      0.00000000	     -8.49280604
      0.62868427	      7.14151832	     72.43015711	      0.00000000	     -8.50748251
      0.62877894	      7.13979825	     72.53844255	      0.00000000	     -8.52216062
      0.62884782	      7.13854795	     72.61720737	      0.00000000	     -8.53284008
      0.62891670	      7.13729805	     72.69596068	      0.00000000	     -8.54352040
      0.62901662	      7.13548614	     72.81018229	      0.00000000	     -8.55901515
      0.62910112	      7.13395462	     72.90676379	      0.00000000	     -8.57212091
      0.62918562	      7.13242427	     73.00332759	      0.00000000	     -8.58522796
      0.62927012	      7.13089456	     73.09987349	      0.00000000	     -8.59833623
      0.62935462	      7.12936616	     73.19640142	      0.00000000	     -8.61144578
      0.62942777	      7.12804365	     73.27993625	      0.00000000	     -8.62279368
      0.62950091	      7.12672211	     73.36345742	      0.00000000	     -8.63414251
      0.62959150	      7.12508601	     73.46688716	      0.00000000	     -8.64820036
      0.62968209	      7.12345124	     73.57029561	      0.00000000	     -8.66225960
      0.62975562	      7.12212480	     73.65421457	      0.00000000	     -8.67367222
      0.62982915	      7.12079931	     73.73811931	      0.00000000	     -8.68508574
      0.62992076	      7.11914885	     73.84262483	      0.00000000	     -8.69930553
      0.63001236	      7.11749974	     73.94710794	      0.00000000	     -8.71352669
      0.63008328	      7.11622336	     74.02798733	      0.00000000	     -8.72453818
      0.63015421	      7.11494787	     74.10885310	      0.00000000	     -8.73555047
      0.63024948	      7.11323529	     74.21746311	      0.00000000	     -8.75034515
      0.63034476	      7.11152412	     74.32604818	      0.00000000	     -8.76514125
      0.63041316	      7.11029593	     74.40399537	      0.00000000	     -8.77576551
      0.63048157	      7.10906857	     74.48192953	      0.00000000	     -8.78639048
      0.63058175	      7.10727203	     74.59604135	      0.00000000	     -8.80195215
      0.63066654	      7.10575271	     74.69259576	      0.00000000	     -8.81512367
      0.63075132	      7.10423406	     74.78912967	      0.00000000	     -8.82829623
      0.63083611	      7.10271664	     74.88564302	      0.00000000	     -8.84146985
      0.63091219	      7.10135553	     74.97222507	      0.00000000	     -8.85329116
      0.63098827	      7.09999544	     75.05879035	      0.00000000	     -8.86511331
      0.63106434	      7.09863589	     75.14533873	      0.00000000	     -8.87693626
      0.63116121	      7.09690614	     75.25550992	      0.00000000	     -8.89199074
      0.63123835	      7.09552915	     75.34323227	      0.00000000	     -8.90398129
      0.63131550	      7.09415316	     75.43093696	      0.00000000	     -8.91597266
      0.63139264	      7.09277774	     75.51862383	      0.00000000	     -8.92796481
      0.63148907	      7.09105980	     75.62820267	      0.00000000	     -8.94295550
      0.63156485	      7.08971024	     75.71430099	      0.00000000	     -8.95473753
      0.63164063	      7.08836165	     75.80038186	      0.00000000	     -8.96652032
      0.63171641	      7.08701361	     75.88644514	      0.00000000	     -8.97830383
      0.63181713	      7.08522327	     76.00080283	      0.00000000	     -8.99396619
      0.63189220	      7.08388950	     76.08601515	      0.00000000	     -9.00564043
      0.63196727	      7.08255665	     76.17120995	      0.00000000	     -9.01731538
      0.63205893	      7.08092994	     76.27521174	      0.00000000	     -9.03157180
      0.63214077	      7.07947873	     76.36804241	      0.00000000	     -9.04430082
      0.63222260	      7.07802805	     76.46085184	      0.00000000	     -9.05703061
      0.63230444	      7.07657851	     76.55364000	      0.00000000	     -9.06976121
      0.63238627	      7.07512948	     76.64640669	      0.00000000	     -9.08249255
      0.63246811	      7.07368161	     76.73915189	      0.00000000	     -9.09522468
      0.63254994	      7.07223420	     76.83187538	      0.00000000	     -9.10795753
      0.63263178	      7.07078801	     76.92457715	      0.00000000	     -9.12069114
      0.63271361	      7.06934223	     77.01725700	      0.00000000	     -9.13342545
      0.63279545	      7.06789771	     77.10991490	      0.00000000	     -9.14616051
      0.63286846	      7.06660919	     77.19256758	      0.00000000	     -9.15752358
      0.63294148	      7.06532159	     77.27520262	      0.00000000	     -9.16888722
      0.63303066	      7.06374949	     77.37611642	      0.00000000	     -9.18276852
      0.63311985	      7.06217860	     77.47700363	      0.00000000	     -9.19665065
      0.63319434	      7.06086710	     77.56124089	      0.00000000	     -9.20824515
      0.63326882	      7.05955652	     77.64545943	      0.00000000	     -9.21984021
      0.63334331	      7.05824648	     77.72965911	      0.00000000	     -9.23143579
      0.63344582	      7.05644476	     77.84551121	      0.00000000	     -9.24739553
      0.63352116	      7.05512135	     77.93062315	      0.00000000	     -9.25912430
      0.63359649	      7.05379885	     78.01571556	      0.00000000	     -9.27085360
      0.63368786	      7.05219551	     78.11889721	      0.00000000	     -9.28508066
      0.63376882	      7.05077598	     78.21029525	      0.00000000	     -9.29768687
      0.63384978	      7.04935695	     78.30167035	      0.00000000	     -9.31029351
      0.63393074	      7.04793901	     78.39302249	      0.00000000	     -9.32290053
      0.63401170	      7.04652156	     78.48435148	      0.00000000	     -9.33550783
      0.63409266	      7.04510519	     78.57565729	      0.00000000	     -9.34811536
      0.63417361	      7.04368932	     78.66693976	      0.00000000	     -9.36072300
      0.63425457	      7.04227453	     78.75819885	      0.00000000	     -9.37333072
      0.63433553	      7.04086022	     78.84943440	      0.00000000	     -9.38593840
      0.63441649	      7.03944701	     78.94064636	      0.00000000	     -9.39854599
      0.63449745	      7.03803427	     79.03183457	      0.00000000	     -9.41115337
      0.63457841	      7.03662262	     79.12299901	      0.00000000	     -9.42376052
      0.63465936	      7.03521144	     79.21413949	      0.00000000	     -9.43636730
      0.63474032	      7.03380137	     79.30525600	      0.00000000	     -9.44897368
      0.63482128	      7.03239174	     79.39634835	      0.00000000	     -9.46157953
      0.63490224	      7.03098323	     79.48741653	      0.00000000	     -9.47418482
      0.63498320	      7.02957516	     79.57846037	      0.00000000	     -9.48678942
      0.63506416	      7.02816821	     79.66947983	      0.00000000	     -9.49939330
      0.63514511	      7.02676169	     79.76047475	      0.00000000	     -9.51199633
      0.63522607	      7.02535630	     79.85144511	      0.00000000	     -9.52459846
      0.63530703	      7.02395132	     79.94239073	      0.00000000	     -9.53719957
      0.63538799	      7.02254748	     80.03331159	      0.00000000	     -9.54979963
      0.63546895	      7.02114404	     80.12420752	      0.00000000	     -9.56239850
      0.63554991	      7.01974176	     80.21507851	      0.00000000	     -9.57499615
      0.63563086	      7.01833985	     80.30592436	      0.00000000	     -9.58759244
      0.63571182	      7.01693913	     80.39674509	      0.00000000	     -9.60018734
      0.63579278	      7.01553875	     80.48754050	      0.00000000	     -9.61278070
      0.63587374	      7.01413957	     80.57831059	      0.00000000	     -9.62537249
      0.63595470	      7.01274072	     80.66905517	      0.00000000	     -9.63796258
      0.63603566	      7.01134309	     80.75977425	      0.00000000	     -9.65055093
      0.63611661	      7.00994575	     80.85046762	      0.00000000	     -9.66313739
      0.63618903	      7.00869696	     80.93156582	      0.00000000	     -9.67439362
      0.63626144	      7.00744852	     81.01264333	      0.00000000	     -9.68564821
      0.63635048	      7.00591444	     81.11230905	      0.00000000	     -9.69948472
      0.63643952	      7.00438104	     81.21194327	      0.00000000	     -9.71331853
      0.63651323	      7.00311257	     81.29440334	      0.00000000	     -9.72476900
      0.63658695	      7.00184449	     81.37684167	      0.00000000	     -9.73621746
      0.63667646	      7.00030555	     81.47692823	      0.00000000	     -9.75011809
      0.63676598	      6.99876725	     81.57698250	      0.00000000	     -9.76401552
      0.63683672	      6.99755267	     81.65602167	      0.00000000	     -9.77499485
      0.63690746	      6.99633844	     81.73504053	      0.00000000	     -9.78597204
      0.63700086	      6.99473628	     81.83934136	      0.00000000	     -9.80046233
      0.63709425	      6.99313487	     81.94360659	      0.00000000	     -9.81494863
      0.63716236	      6.99196807	     82.01961368	      0.00000000	     -9.82550939
      0.63723046	      6.99080158	     82.09560171	      0.00000000	     -9.83606787
      0.63732890	      6.98911664	     82.20540015	      0.00000000	     -9.85132488
      0.63741231	      6.98768962	     82.29840582	      0.00000000	     -9.86424888
      0.63749572	      6.98626364	     82.39138266	      0.00000000	     -9.87716918
      0.63757914	      6.98483817	     82.48433051	      0.00000000	     -9.89008562
      0.63766255	      6.98341386	     82.57724937	      0.00000000	     -9.90299813
      0.63773480	      6.98218040	     82.65771328	      0.00000000	     -9.91417981
      0.63780705	      6.98094779	     82.73815530	      0.00000000	     -9.92535837
      0.63789645	      6.97942322	     82.83766254	      0.00000000	     -9.93918608
      0.63798586	      6.97789981	     82.93713602	      0.00000000	     -9.95300874
      0.63805848	      6.97666264	     83.01791867	      0.00000000	     -9.96423378
      0.63813111	      6.97542631	     83.09867892	      0.00000000	     -9.97545531
      0.63822153	      6.97388780	     83.19918955	      0.00000000	     -9.98942043
      0.63831194	      6.97235049	     83.29966524	      0.00000000	    -10.00337982
      0.63838199	      6.97115978	     83.37748516	      0.00000000	    -10.01419085
      0.63845204	      6.96996986	     83.45528398	      0.00000000	    -10.02499826
      0.63854609	      6.96837302	     83.55970099	      0.00000000	    -10.03950211
      0.63864014	      6.96677745	     83.66407972	      0.00000000	    -10.05399911
      0.63870770	      6.96563162	     83.73903339	      0.00000000	    -10.06440823
      0.63877525	      6.96448654	     83.81396721	      0.00000000	    -10.07481365
      0.63887417	      6.96281076	     83.92364550	      0.00000000	    -10.09004186
      0.63895787	      6.96139362	     84.01642936	      0.00000000	    -10.10292251
      0.63904158	      6.95997703	     84.10918240	      0.00000000	    -10.11579701
      0.63912529	      6.95856153	     84.20190461	      0.00000000	    -10.12866526
      0.63920047	      6.95729060	     84.28515395	      0.00000000	    -10.14021702
      0.63927565	      6.95602057	     84.36837829	      0.00000000	    -10.15176351
      0.63935082	      6.95475100	     84.45157750	      0.00000000	    -10.16330460
      0.63944630	      6.95313977	     84.55720308	      0.00000000	    -10.17795369
      0.63952253	      6.95185386	     84.64150636	      0.00000000	    -10.18964314
      0.63959876	      6.95056883	     84.72578364	      0.00000000	    -10.20132669
      0.63967499	      6.94928429	     84.81003480	      0.00000000	    -10.21300419
      0.63977002	      6.94768401	     84.91503122	      0.00000000	    -10.22755352
      0.63984492	      6.94642316	     84.99775940	      0.00000000	    -10.23901423
      0.63991983	      6.94516317	     85.08046220	      0.00000000	    -10.25046875
      0.63999473	      6.94390365	     85.16313952	      0.00000000	    -10.26191695
      0.64009393	      6.94223682	     85.27259003	      0.00000000	    -10.27706792
      0.64016814	      6.94099021	     85.35445015	      0.00000000	    -10.28839613
      0.64024236	      6.93974444	     85.43628511	      0.00000000	    -10.29971777
      0.64033274	      6.93822798	     85.53590871	      0.00000000	    -10.31349607
      0.64041353	      6.93687332	     85.62493574	      0.00000000	    -10.32580464
      0.64049433	      6.93551911	     85.71393264	      0.00000000	    -10.33810492
      0.64057512	      6.93416591	     85.80289940	      0.00000000	    -10.35039680
      0.64065592	      6.93281312	     85.89183588	      0.00000000	    -10.36268007
      0.64073671	      6.93146139	     85.98074207	      0.00000000	    -10.37495462
      0.64081751	      6.93011002	     86.06961782	      0.00000000	    -10.38722023
      0.64089830	      6.92875975	     86.15846314	      0.00000000	    -10.39947681
      0.64097910	      6.92740979	     86.24727786	      0.00000000	    -10.41172412
      0.64105989	      6.92606099	     86.33606201	      0.00000000	    -10.42396207
      0.64113235	      6.92485164	     86.41565537	      0.00000000	    -10.43492861
      0.64120481	      6.92364314	     86.49522403	      0.00000000	    -10.44588736
      0.64129249	      6.92218128	     86.59147862	      0.00000000	    -10.45913814
      0.64138016	      6.92072050	     86.68769684	      0.00000000	    -10.47237710
      0.64145402	      6.91949046	     86.76871311	      0.00000000	    -10.48351890
      0.64152787	      6.91826126	     86.84970346	      0.00000000	    -10.49465203
      0.64160172	      6.91703250	     86.93066778	      0.00000000	    -10.50577633
      0.64170184	      6.91536793	     87.04038166	      0.00000000	    -10.52084214
      0.64177649	      6.91412719	     87.12216168	      0.00000000	    -10.53206546
      0.64185114	      6.91288729	     87.20391496	      0.00000000	    -10.54327931
      0.64194088	      6.91139749	     87.30214832	      0.00000000	    -10.55674579
      0.64202083	      6.91007111	     87.38963783	      0.00000000	    -10.56873201
      0.64210078	      6.90874514	     87.47709639	      0.00000000	    -10.58070679
      0.64218073	      6.90742015	     87.56452402	      0.00000000	    -10.59267000
      0.64226068	      6.90609557	     87.65192057	      0.00000000	    -10.60462141
      0.64234063	      6.90477196	     87.73928605	      0.00000000	    -10.61656089
      0.64242058	      6.90344876	     87.82662032	      0.00000000	    -10.62848821
      0.64250053	      6.90212654	     87.91392337	      0.00000000	    -10.64040323
      0.64258048	      6.90080472	     88.00119508	      0.00000000	    -10.65230573
      0.64266043	      6.89948388	     88.08843545	      0.00000000	    -10.66419557
      0.64274038	      6.89816343	     88.17564433	      0.00000000	    -10.67607251
      0.64282033	      6.89684397	     88.26282173	      0.00000000	    -10.68793642
      0.64290028	      6.89552489	     88.34996752	      0.00000000	    -10.69978706
      0.64298023	      6.89420682	     88.43708169	      0.00000000	    -10.71162429
      0.64306018	      6.89288911	     88.52416412	      0.00000000	    -10.72344788
      0.64314013	      6.89157241	     88.61121480	      0.00000000	    -10.73525769
      0.64322008	      6.89025606	     88.69823360	      0.00000000	    -10.74705348
      0.64330003	      6.88894074	     88.78522053	      0.00000000	    -10.75883511
      0.64337998	      6.88762575	     88.87217545	      0.00000000	    -10.77060234
      0.64345993	      6.88631180	     88.95909836	      0.00000000	    -10.78235504
      0.64353989	      6.88499817	     89.04598913	      0.00000000	    -10.79409296
      0.64361984	      6.88368559	     89.13284776	      0.00000000	    -10.80581596
      0.64369979	      6.88237332	     89.21967412	      0.00000000	    -10.81752381
      0.64377974	      6.88106210	     89.30646823	      0.00000000	    -10.82921637
      0.64385969	      6.87975118	     89.39322992	      0.00000000	    -10.84089339
      0.64393964	      6.87844133	     89.47995924	      0.00000000	    -10.85255474
      0.64401959	      6.87713176	     89.56665601	      0.00000000	    -10.86420017
      0.64409954	      6.87582327	     89.65332028	      0.00000000	    -10.87582956
      0.64417949	      6.87451504	     89.73995188	      0.00000000	    -10.88744266
      0.64425944	      6.87320792	     89.82655086	      0.00000000	    -10.89903935
      0.64433939	      6.87190103	     89.91311703	      0.00000000	    -10.91061936
      0.64441934	      6.87059527	     89.99965046	      0.00000000	    -10.92218259
      0.64449929	      6.86928972	     90.08615096	      0.00000000	    -10.93372879
      0.64457097	      6.86812022	     90.16367265	      0.00000000	    -10.94406563
      0.64464264	      6.86695100	     90.24116780	      0.00000000	    -10.95438851
      0.64473040	      6.86552035	     90.33601560	      0.00000000	    -10.96700853
      0.64481816	      6.86409026	     90.43082340	      0.00000000	    -10.97960719
      0.64489114	      6.86290199	     90.50962991	      0.00000000	    -10.99006714
      0.64496412	      6.86171402	     90.58840869	      0.00000000	    -11.00051202
      0.64505231	      6.86027939	     90.68357070	      0.00000000	    -11.01311373
      0.64514049	      6.85884529	     90.77869209	      0.00000000	    -11.02569301
      0.64521061	      6.85770602	     90.85428864	      0.00000000	    -11.03567796
      0.64528072	      6.85656702	     90.92985942	      0.00000000	    -11.04564847
      0.64537259	      6.85507555	     91.02883941	      0.00000000	    -11.05869066
      0.64546445	      6.85358470	     91.12777501	      0.00000000	    -11.07170764
      0.64553207	      6.85248833	     91.20056084	      0.00000000	    -11.08127161
      0.64559968	      6.85139222	     91.27332253	      0.00000000	    -11.09082170
      0.64569625	      6.84982764	     91.37720328	      0.00000000	    -11.10443747
      0.64577856	      6.84849464	     91.46570988	      0.00000000	    -11.11602054
      0.64586087	      6.84716257	     91.55418057	      0.00000000	    -11.12758258
      0.64594318	      6.84583091	     91.64261522	      0.00000000	    -11.13912338
      0.64602550	      6.84450032	     91.73101386	      0.00000000	    -11.15064285
      0.64609709	      6.84334315	     91.80787555	      0.00000000	    -11.16064522
      0.64616869	      6.84218678	     91.88470989	      0.00000000	    -11.17063123
      0.64625673	      6.84076534	     91.97915366	      0.00000000	    -11.18288819
      0.64634477	      6.83934494	     92.07355592	      0.00000000	    -11.19512010
      0.64641674	      6.83818425	     92.15068670	      0.00000000	    -11.20509935
      0.64648870	      6.83702433	     92.22778966	      0.00000000	    -11.21506168
      0.64657771	      6.83559019	     92.32311867	      0.00000000	    -11.22736036
      0.64666672	      6.83415712	     92.41840497	      0.00000000	    -11.23963285
      0.64673620	      6.83303868	     92.49275880	      0.00000000	    -11.24919484
      0.64680568	      6.83192096	     92.56708654	      0.00000000	    -11.25874072
      0.64689814	      6.83043436	     92.66594423	      0.00000000	    -11.27141706
      0.64699059	      6.82894889	     92.76475555	      0.00000000	    -11.28406463
      0.64705768	      6.82787111	     92.83643376	      0.00000000	    -11.29322484
      0.64712478	      6.82679403	     92.90808748	      0.00000000	    -11.30236979
      0.64722179	      6.82523726	     93.01165341	      0.00000000	    -11.31556601
      0.64730435	      6.82391333	     93.09974840	      0.00000000	    -11.32677079
      0.64738691	      6.82258987	     93.18780604	      0.00000000	    -11.33795218
      0.64746947	      6.82126739	     93.27582633	      0.00000000	    -11.34911017
      0.64755203	      6.81994521	     93.36380914	      0.00000000	    -11.36024464
      0.64762187	      6.81882771	     93.43820233	      0.00000000	    -11.36964465
      0.64769170	      6.81771045	     93.51256861	      0.00000000	    -11.37902778
      0.64778189	      6.81626854	     93.60856376	      0.00000000	    -11.39111997
      0.64787207	      6.81482721	     93.70451393	      0.00000000	    -11.40318392
      0.64794190	      6.81371208	     93.77877413	      0.00000000	    -11.41250528
      0.64801173	      6.81259721	     93.85300728	      0.00000000	    -11.42180967
      0.64810387	      6.81112695	     93.95092338	      0.00000000	    -11.43406176
      0.64819601	      6.80965727	     94.04879222	      0.00000000	    -11.44628431
      0.64826235	      6.80859998	     94.11922533	      0.00000000	    -11.45506590
      0.64832869	      6.80754291	     94.18963387	      0.00000000	    -11.46383218
      0.64842684	      6.80597993	     94.29375630	      0.00000000	    -11.47677364
      0.64850928	      6.80466771	     94.38117156	      0.00000000	    -11.48761790
      0.64859172	      6.80335640	     94.46854877	      0.00000000	    -11.49843864
      0.64867416	      6.80204545	     94.55588780	      0.00000000	    -11.50923587
      0.64875659	      6.80073557	     94.64318868	      0.00000000	    -11.52000967
      0.64882654	      6.79962438	     94.71722823	      0.00000000	    -11.52913223
      0.64889648	      6.79851392	     94.79124024	      0.00000000	    -11.53823801
      0.64898608	      6.79709198	     94.88600797	      0.00000000	    -11.54987785
      0.64907568	      6.79567106	     94.98073033	      0.00000000	    -11.56149031
      0.64914600	      6.79455604	     95.05504601	      0.00000000	    -11.57058577
      0.64921633	      6.79344175	     95.12933367	      0.00000000	    -11.57966449
      0.64930722	      6.79200214	     95.22530410	      0.00000000	    -11.59137340
      0.64939811	      6.79056360	     95.32122758	      0.00000000	    -11.60305458
      0.64946545	      6.78949796	     95.39226955	      0.00000000	    -11.61169164
      0.64953280	      6.78843299	     95.46328570	      0.00000000	    -11.62031363
      0.64962836	      6.78692236	     95.56401672	      0.00000000	    -11.63252288
      0.64971056	      6.78562389	     95.65061639	      0.00000000	    -11.64300034
      0.64979275	      6.78432585	     95.73717734	      0.00000000	    -11.65345568
      0.64987495	      6.78302876	     95.82369957	      0.00000000	    -11.66388910
      0.64995715	      6.78173193	     95.91018295	      0.00000000	    -11.67430067
      0.65002680	      6.78063392	     95.98343626	      0.00000000	    -11.68310624
      0.65009645	      6.77953611	     96.05666160	      0.00000000	    -11.69189635
      0.65018624	      6.77812170	     96.15102148	      0.00000000	    -11.70320582
      0.65027604	      6.77670783	     96.24533476	      0.00000000	    -11.71449000
      0.65034573	      6.77561138	     96.31849737	      0.00000000	    -11.72323018
      0.65041541	      6.77451516	     96.39163183	      0.00000000	    -11.73195538
      0.65050710	      6.77307378	     96.48780906	      0.00000000	    -11.74341218
      0.65059878	      6.77163294	     96.58393746	      0.00000000	    -11.75484353
      0.65066502	      6.77059276	     96.65335889	      0.00000000	    -11.76308691
      0.65073126	      6.76955278	     96.72275475	      0.00000000	    -11.77131725
      0.65082882	      6.76802199	     96.82491391	      0.00000000	    -11.78341536
      0.65091095	      6.76673384	     96.91087407	      0.00000000	    -11.79357874
      0.65099309	      6.76544656	     96.99679483	      0.00000000	    -11.80372277
      0.65107522	      6.76415963	     97.08267606	      0.00000000	    -11.81384761
      0.65115735	      6.76287372	     97.16851780	      0.00000000	    -11.82395354
      0.65122714	      6.76178107	     97.24143618	      0.00000000	    -11.83252697
      0.65129694	      6.76068914	     97.31432596	      0.00000000	    -11.84108706
      0.65138612	      6.75929438	     97.40742210	      0.00000000	    -11.85200583
      0.65147531	      6.75790060	     97.50047141	      0.00000000	    -11.86290334
      0.65154549	      6.75680411	     97.57365694	      0.00000000	    -11.87146359
      0.65161566	      6.75570831	     97.64681340	      0.00000000	    -11.88001102
      0.65170612	      6.75429643	     97.74106286	      0.00000000	    -11.89100926
      0.65179657	      6.75288558	     97.83526389	      0.00000000	    -11.90168917
      0.65186380	      6.75183709	     97.90525120	      0.00000000	    -11.90643862
      0.65193104	      6.75078925	     97.97521170	      0.00000000	    -11.90712922
      0.65202607	      6.74930869	     98.07405628	      0.00000000	    -11.90151461
      0.65210796	      6.74803382	     98.15917974	      0.00000000	    -11.89080959
      0.65218984	      6.74675931	     98.24426319	      0.00000000	    -11.87498235
      0.65227172	      6.74548569	     98.32930666	      0.00000000	    -11.85431715
      0.65235361	      6.74421225	     98.41431001	      0.00000000	    -11.82908920
      0.65242316	      6.74313138	     98.48648098	      0.00000000	    -11.80427553
      0.65249271	      6.74205063	     98.55862294	      0.00000000	    -11.77652013
      0.65258203	      6.74066356	     98.65121747	      0.00000000	    -11.73681115
      0.65267134	      6.73927683	     98.74376403	      0.00000000	    -11.69281708
      0.65274094	      6.73819679	     98.81585329	      0.00000000	    -11.65575453
      0.65281054	      6.73711683	     98.88791333	      0.00000000	    -11.61640908
      0.65290168	      6.73570327	     98.98222776	      0.00000000	    -11.56165659
      0.65299282	      6.73428990	     99.07649194	      0.00000000	    -11.50350127
      0.65305905	      6.73326339	     99.14496066	      0.00000000	    -11.45926157
      0.65312529	      6.73223684	     99.21340274	      0.00000000	    -11.41346905
      0.65322209	      6.73073680	     99.31339456	      0.00000000	    -11.34394174
      0.65330389	      6.72946935	     99.39784337	      0.00000000	    -11.28297926
      0.65338570	      6.72820230	     99.48225139	      0.00000000	    -11.22016709
      0.65346750	      6.72693509	     99.56661848	      0.00000000	    -11.15566338
      0.65354930	      6.72566835	     99.65094464	      0.00000000	    -11.08961904
      0.65361902	      6.72458832	     99.72278802	      0.00000000	    -11.03221766
      0.65368875	      6.72350855	     99.79460156	      0.00000000	    -10.97388666
      0.65377743	      6.72213501	     99.88589543	      0.00000000	    -10.89848255
      0.65386611	      6.72076162	     99.97714079	      0.00000000	    -10.82186620
      0.65393621	      6.71967557	    100.04923575	      0.00000000	    -10.76054296
      0.65400631	      6.71858962	    100.12130028	      0.00000000	    -10.69862801
      0.65409623	      6.71719635	    100.21368855	      0.00000000	    -10.61845553
      0.65418614	      6.71580302	    100.30602652	      0.00000000	    -10.53755729
      0.65425335	      6.71476094	    100.37501728	      0.00000000	    -10.47668791
      0.65432057	      6.71371885	    100.44397981	      0.00000000	    -10.41553580
      0.65441492	      6.71225532	    100.54074525	      0.00000000	    -10.32930288
      0.65449646	      6.71099035	    100.62431641	      0.00000000	    -10.25451434
      0.65457799	      6.70972465	    100.70784565	      0.00000000	    -10.17955377
      0.65465953	      6.70845871	    100.79133292	      0.00000000	    -10.10449438
      0.65474106	      6.70719180	    100.87477803	      0.00000000	    -10.02940520
      0.65481066	      6.70611024	    100.94597266	      0.00000000	     -9.96533539
      0.65488025	      6.70502794	    101.01713643	      0.00000000	     -9.90132985
      0.65496889	      6.70364900	    101.10772154	      0.00000000	     -9.81996681
      0.65505752	      6.70226892	    101.19825632	      0.00000000	     -9.73883823
      0.65512722	      6.70118337	    101.26940871	      0.00000000	     -9.67525488
      0.65519691	      6.70009696	    101.34052981	      0.00000000	     -9.61188825
      0.65528722	      6.69868841	    101.43264019	      0.00000000	     -9.53014879
      0.65537753	      6.69727844	    101.52469773	      0.00000000	     -9.44888085
      0.65544402	      6.69623986	    101.59244214	      0.00000000	     -9.38938026
      0.65551051	      6.69520037	    101.66015773	      0.00000000	     -9.33018591
      0.65560602	      6.69370607	    101.75737745	      0.00000000	     -9.24573098
      0.65568744	      6.69243082	    101.84020941	      0.00000000	     -9.17430534
      0.65576886	      6.69115464	    101.92299780	      0.00000000	     -9.10343925
      0.65585028	      6.68987695	    102.00574241	      0.00000000	     -9.03316150
      0.65593170	      6.68859839	    102.08844317	      0.00000000	     -8.96349949
      0.65600146	      6.68750162	    102.15926073	      0.00000000	     -8.90432653
      0.65607121	      6.68640413	    102.23004590	      0.00000000	     -8.84563897
      0.65615927	      6.68501711	    102.31935411	      0.00000000	     -8.77227015
      0.65624733	      6.68362869	    102.40861035	      0.00000000	     -8.69972289
      0.65631741	      6.68252208	    102.47961580	      0.00000000	     -8.64258259
      0.65638750	      6.68141461	    102.55058812	      0.00000000	     -8.58598899
      0.65647680	      6.68000176	    102.64096589	      0.00000000	     -8.51469115
      0.65656610	      6.67858730	    102.73128947	      0.00000000	     -8.44431700
      0.65663334	      6.67752068	    102.79926371	      0.00000000	     -8.39194829
      0.65670057	      6.67645318	    102.86720702	      0.00000000	     -8.34012019
      0.65679420	      6.67496471	    102.96176229	      0.00000000	     -8.26886487
      0.65688783	      6.67347423	    103.05625713	      0.00000000	     -8.19868522
      0.65695216	      6.67244834	    103.12115829	      0.00000000	     -8.15108874
      0.65701650	      6.67142156	    103.18603071	      0.00000000	     -8.10401050
      0.65711644	      6.66982433	    103.28673852	      0.00000000	     -8.03192049
      0.65719856	      6.66850994	    103.36943872	      0.00000000	     -7.97363355
      0.65728068	      6.66719342	    103.45209151	      0.00000000	     -7.91620933
      0.65736280	      6.66587526	    103.53469677	      0.00000000	     -7.85965222
      0.65743549	      6.66470649	    103.60777769	      0.00000000	     -7.81031508
      0.65750818	      6.66353641	    103.68082109	      0.00000000	     -7.76166204
      0.65758087	      6.66236459	    103.75382679	      0.00000000	     -7.71369449
      0.65767614	      6.66082647	    103.84945558	      0.00000000	     -7.65186471
      0.65775012	      6.65963001	    103.92366450	      0.00000000	     -7.60466911
      0.65782409	      6.65843205	    103.99783396	      0.00000000	     -7.55818510
      0.65789807	      6.65723221	    104.07196378	      0.00000000	     -7.51241245
      0.65799239	      6.65570006	    104.16642180	      0.00000000	     -7.45508243
      0.65806499	      6.65451850	    104.23908688	      0.00000000	     -7.41173771
      0.65813760	      6.65333543	    104.31171336	      0.00000000	     -7.36907412
      0.65822504	      6.65190811	    104.39912707	      0.00000000	     -7.31859528
      0.65831247	      6.65047854	    104.48648435	      0.00000000	     -7.26909799
      0.65837871	      6.64939362	    104.55261831	      0.00000000	     -7.23225523
      0.65844494	      6.64830743	    104.61871966	      0.00000000	     -7.19597102
      0.65853933	      6.64675670	    104.71286694	      0.00000000	     -7.14522142
      0.65862098	      6.64541292	    104.79425372	      0.00000000	     -7.10222699
      0.65870263	      6.64406657	    104.87559027	      0.00000000	     -7.06006745
      0.65878429	      6.64271818	    104.95687643	      0.00000192	     -7.01873746
      0.65885670	      6.64151999	    105.02892745	      0.00001785	     -6.98277107
      0.65892912	      6.64032026	    105.10093853	      0.00005447	     -6.94744862
      0.65900154	      6.63911868	    105.17290949	      0.00007734	     -6.91276580
      0.65910165	      6.63745544	    105.27233782	     -0.00019483	     -6.86586441
      0.65916543	      6.63639434	    105.33564155	     -0.00093745	     -6.83661178
      0.65922921	      6.63533282	    105.39891380	     -0.00263964	     -6.80784367
      0.65924509	      6.63506845	    105.41466092	     -0.00328413	     -6.80075660
      0.65925857	      6.63484402	    105.42802754	     -0.00391761	     -6.79476356
      0.65927205	      6.63461700	    105.44139238	     -0.00463847	     -6.78879172
      0.65928553	      6.63437759	    105.45475403	     -0.00545469	     -6.78284012
      0.65929901	      6.63411379	    105.46811064	     -0.00637454	     -6.77690751
      0.65931578	      6.63373508	    105.48471794	     -0.00767659	     -6.76955115
      0.65933255	      6.63328340	    105.50131105	     -0.00916943	     -6.76221957
      0.65934932	      6.63274324	    105.51788659	     -0.01087071	     -6.75491021
      0.65936609	      6.63210118	    105.53444124	     -0.01279850	     -6.74762048
      0.65938286	      6.63134544	    105.55097168	     -0.01497126	     -6.74034775
      0.65939963	      6.63046539	    105.56747459	     -0.01740770	     -6.73308932
      0.65941975	      6.62923167	    105.58723699	     -0.02070602	     -6.72439422
      0.65943988	      6.62778970	    105.60694897	     -0.02444381	     -6.71571089
      0.65946000	      6.62612530	    105.62660447	     -0.02865345	     -6.70703429
      0.65948013	      6.62422528	    105.64619733	     -0.03336685	     -6.69835928
      0.65950025	      6.62207722	    105.66572122	     -0.03861517	     -6.68968053
      0.65952037	      6.61966942	    105.68516968	     -0.04442850	     -6.68099262
      0.65954050	      6.61699075	    105.70453612	     -0.05083568	     -6.67228997
      0.65956062	      6.61403063	    105.72381378	     -0.05786401	     -6.66356689
      0.65958075	      6.61077894	    105.74299579	     -0.06553904	     -6.65481756
      0.65960087	      6.60722598	    105.76207512	     -0.07388441	     -6.64603605
      0.65962099	      6.60336246	    105.78104461	     -0.08292163	     -6.63721630
      0.65964112	      6.59917942	    105.79989699	     -0.09266996	     -6.62835218
      0.65966124	      6.59466825	    105.81862483	     -0.10314628	     -6.61943743
      0.65968137	      6.58982063	    105.83722060	     -0.11436494	     -6.61046570
      0.65970149	      6.58462857	    105.85567662	     -0.12633778	     -6.60143054
      0.65972162	      6.57908430	    105.87398510	     -0.13907395	     -6.59232543
      0.65974174	      6.57318036	    105.89213815	     -0.15257998	     -6.58314374
      0.65976186	      6.56690949	    105.91012775	     -0.16685972	     -6.57387878
      0.65978199	      6.56026468	    105.92794576	     -0.18191432	     -6.56452378
      0.65980211	      6.55323917	    105.94558394	     -0.19774231	     -6.55507190
      0.65982632	      6.54427536	    105.96654887	     -0.21779861	     -6.54356516
      0.65985052	      6.53474026	    105.98722686	     -0.23895575	     -6.53189611
      0.65987473	      6.52462327	    106.00760296	     -0.26119660	     -6.52005246
      0.65989893	      6.51391416	    106.02766206	     -0.28449909	     -6.50802183
      0.65992314	      6.50260312	    106.04738882	     -0.30883643	     -6.49579173
      0.65994734	      6.49068068	    106.06676773	     -0.33417738	     -6.48334957
      0.65997155	      6.47813778	    106.08578310	     -0.36048656	     -6.47068267
      0.65999575	      6.46496566	    106.10441906	     -0.38772470	     -6.45777829
      0.66001996	      6.45115595	    106.12265956	     -0.41584895	     -6.44462361
      0.66004416	      6.43670058	    106.14048841	     -0.44481325	     -6.43120577
      0.66006837	      6.42159182	    106.15788924	     -0.47456853	     -6.41751184
      0.66009257	      6.40582228	    106.17484556	     -0.50506311	     -6.40352887
      0.66011678	      6.38938484	    106.19134070	     -0.53624299	     -6.38924387
      0.66014098	      6.37227273	    106.20735788	     -0.56805208	     -6.37464385
      0.66016519	      6.35447945	    106.22288018	     -0.60043258	     -6.35971578
      0.66018939	      6.33599881	    106.23789055	     -0.63332521	     -6.34444666
      0.66021360	      6.31682490	    106.25237182	     -0.66666949	     -6.32882348
      0.66023780	      6.29695209	    106.26630670	     -0.70040399	     -6.31283325
      0.66026201	      6.27637503	    106.27967781	     -0.73446661	     -6.29646303
      0.66028621	      6.25508864	    106.29246764	     -0.76879476	     -6.27969988
      0.66031042	      6.23308809	    106.30465859	     -0.80332565	     -6.26253093
      0.66033462	      6.21036883	    106.31623298	     -0.83799644	     -6.24494336
      0.66035883	      6.18692653	    106.32717302	     -0.87274445	     -6.22692428
      0.66038303	      6.16275713	    106.33746083	     -0.90750737	     -6.20846128
      0.66040724	      6.13785678	    106.34707847	     -0.94222342	     -6.18954163
      0.66043145	      6.11222185	    106.35600791	     -0.97683146	     -6.17015279
      0.66045565	      6.08584896	    106.36423105	     -1.01127122	     -6.15028237
      0.66047986	      6.05873491	    106.37172972	     -1.04548335	     -6.12991804
      0.66050406	      6.03087670	    106.37848566	     -1.07940966	     -6.10904762
      0.66053311	      5.99645516	    106.38558765	     -1.11966991	     -6.08331401
      0.66056216	      5.96095312	    106.39156166	     -1.15934020	     -6.05681339
      0.66059121	      5.92436636	    106.39637580	     -1.19832734	     -6.02952541
      0.66062026	      5.88669096	    106.39999806	     -1.23654127	     -6.00143004
      0.66064931	      5.84792321	    106.40239630	     -1.27389522	     -5.97250756
      0.66067836	      5.80805965	    106.40353828	     -1.31030590	     -5.94273856
      0.66070741	      5.76709692	    106.40339161	     -1.34569358	     -5.91210400
      0.66073647	      5.72503178	    106.40192380	     -1.37998223	     -5.88058518
      0.66076552	      5.68186099	    106.39910219	     -1.41309959	     -5.84816376
      0.66079457	      5.63758129	    106.39489402	     -1.44497726	     -5.81482177
      0.66082362	      5.59218926	    106.38926633	     -1.47555071	     -5.78054161
      0.66085267	      5.54568127	    106.38218600	     -1.50475934	     -5.74530604
      0.66088172	      5.49805336	    106.37361972	     -1.53254653	     -5.70909820
      0.66091077	      5.44930111	    106.36353394	     -1.55885957	     -5.67190159
      0.66093982	      5.39941953	    106.35189488	     -1.58364971	     -5.63370005
      0.66096887	      5.34840288	    106.33866843	     -1.60687212	     -5.59447777
      0.66099792	      5.29624454	    106.32382017	     -1.62848587	     -5.55421925
      0.66102397	      5.24849223	    106.30909648	     -1.64647010	     -5.51722208
      0.66105003	      5.19980900	    106.29301506	     -1.66310655	     -5.47936851
      0.66107608	      5.15018734	    106.27555014	     -1.67837350	     -5.44064790
      0.66110213	      5.09961852	    106.25667558	     -1.69225156	     -5.40104971
      0.66112818	      5.04809245	    106.23636477	     -1.70472369	     -5.36056351
      0.66115160	      5.00095869	    106.21686333	     -1.71472083	     -5.32341161
      0.66117501	      4.95303250	    106.19615986	     -1.72356124	     -5.28552653
      0.66119842	      4.90430268	    106.17423386	     -1.73123713	     -5.24690069
      0.66122184	      4.85475640	    106.15106430	     -1.73774204	     -5.20752647
      0.66124525	      4.80437871	    106.12662961	     -1.74307088	     -5.16739612
      0.66126606	      4.75889509	    106.10383364	     -1.74681663	     -5.13108954
      0.66128687	      4.71272844	    106.08000476	     -1.74962850	     -5.09417384
      0.66130768	      4.66586371	    106.05512638	     -1.75150533	     -5.05664318
      0.66132849	      4.61828389	    106.02918131	     -1.75244668	     -5.01849155
      0.66134929	      4.56996983	    106.00215173	     -1.75245275	     -4.97971269
      0.66136782	      4.52632640	    105.97716313	     -1.75167196	     -4.94465953
      0.66138634	      4.48206682	    105.95128679	     -1.75015169	     -4.90909931
      0.66140486	      4.43717190	    105.92450847	     -1.74789326	     -4.87302690
      0.66142339	      4.39162018	    105.89681328	     -1.74489831	     -4.83643692
      0.66144191	      4.34538762	    105.86818558	     -1.74116879	     -4.79932361
      0.66145844	      4.30353920	    105.84184142	     -1.73722271	     -4.76576186
      0.66147497	      4.26110592	    105.81472942	     -1.73269527	     -4.73177392
      0.66149150	      4.21806397	    105.78683657	     -1.72758829	     -4.69735480
      0.66150802	      4.17438687	    105.75814914	     -1.72190373	     -4.66249913
      0.66152455	      4.13004505	    105.72865253	     -1.71564358	     -4.62720111
      0.66153932	      4.08982986	    105.70159570	     -1.70956391	     -4.59527780
      0.66155409	      4.04903114	    105.67386845	     -1.70302770	     -4.56299135
      0.66156886	      4.00761968	    105.64545820	     -1.69603644	     -4.53033649
      0.66158363	      3.96556297	    105.61635150	     -1.68859157	     -4.49730751
      0.66159840	      3.92282471	    105.58653393	     -1.68069449	     -4.46389816
      0.66161162	      3.88397057	    105.55923713	     -1.67324571	     -4.43367462
      0.66162483	      3.84450580	    105.53134675	     -1.66543678	     -4.40313573
      0.66163805	      3.80439427	    105.50284993	     -1.65726848	     -4.37227565
      0.66165127	      3.76359571	    105.47373277	     -1.64874150	     -4.34108800
      0.66166448	      3.72206502	    105.44398022	     -1.63985638	     -4.30956578
      0.66167630	      3.68426473	    105.41682241	     -1.63160784	     -4.28108729
      0.66168812	      3.64579795	    105.38913067	     -1.62307337	     -4.25232902
      0.66169994	      3.60661932	    105.36089117	     -1.61425300	     -4.22328428
      0.66171176	      3.56667801	    105.33208881	     -1.60514659	     -4.19394574
      0.66172358	      3.52591673	    105.30270704	     -1.59575379	     -4.16430527
      0.66173413	      3.48877398	    105.27596657	     -1.58712417	     -4.13757574
      0.66174469	      3.45087392	    105.24873539	     -1.57826523	     -4.11059117
      0.66175524	      3.41215803	    105.22099786	     -1.56917624	     -4.08334367
      0.66176579	      3.37256014	    105.19273670	     -1.55985628	     -4.05582451
      0.66177635	      3.33200510	    105.16393277	     -1.55030419	     -4.02802391
      0.66178635	      3.29261661	    105.13611963	     -1.54103770	     -4.00141204
      0.66179635	      3.25220829	    105.10777972	     -1.53156009	     -3.97452722
      0.66180635	      3.21068444	    105.07889028	     -1.52186963	     -3.94735770
      0.66181635	      3.16793473	    105.04942568	     -1.51196432	     -3.91989016
      0.66182635	      3.12383114	    105.01935683	     -1.50184179	     -3.89210948
      0.66183635	      3.07822416	    104.98865051	     -1.49149928	     -3.86399832
      0.66184635	      3.03093798	    104.95726851	     -1.48093359	     -3.83553672
      0.66185635	      2.98176433	    104.92516654	     -1.47014101	     -3.80670149
      0.66186635	      2.93045480	    104.89229288	     -1.45911723	     -3.77746555
      0.66187635	      2.87671119	    104.85858667	     -1.44785723	     -3.74779703
      0.66188635	      2.82105875	    104.82409678	     -1.43633862	     -3.71771857
      0.66189635	      2.76468308	    104.78896955	     -1.42453355	     -3.68730291
      0.66190635	      2.70842182	    104.75331402	     -1.41243009	     -3.65660594
      0.66191635	      2.65285237	    104.71721080	     -1.40002755	     -3.62567059
      0.66192635	      2.59838901	    104.68072316	     -1.38733257	     -3.59453191
      0.66193635	      2.54534111	    104.64390362	     -1.37435669	     -3.56322012
      0.66194635	      2.49394711	    104.60679769	     -1.36111486	     -3.53176231
      0.66195635	      2.44439365	    104.56944588	     -1.34762445	     -3.50018327
      0.66196635	      2.39682603	    104.53188470	     -1.33390458	     -3.46850597
      0.66197635	      2.35135408	    104.49414707	     -1.31997568	     -3.43675161
      0.66198635	      2.30805575	    104.45626252	     -1.30585906	     -3.40493977
      0.66199635	      2.26697994	    104.41825728	     -1.29157657	     -3.37308831
      0.66200635	      2.22814925	    104.38015439	     -1.27715031	     -3.34121345
      0.66201635	      2.19156287	    104.34197390	     -1.26260236	     -3.30932969
      0.66202635	      2.15719970	    104.30373303	     -1.24795451	     -3.27745035
      0.66203635	      2.12502151	    104.26544646	     -1.23322808	     -3.24558692
      0.66204635	      2.09497604	    104.22712660	     -1.21844370	     -3.21374975
      0.66205635	      2.06699995	    104.18878387	     -1.20362122	     -3.18194796
      0.66206635	      2.04102146	    104.15042693	     -1.18877960	     -3.15018962
      0.66207635	      2.01696273	    104.11206300	     -1.17393668	     -3.11848185
      0.66208635	      1.99474183	    104.07369801	     -1.15910938	     -3.08683091
      0.66209635	      1.97427448	    104.03533683	     -1.14431349	     -3.05524231
      0.66210635	      1.95547539	    103.99698345	     -1.12956371	     -3.02372092
      0.66211635	      1.93825947	    103.95864112	     -1.11487367	     -2.99227099
      0.66212635	      1.92254264	    103.92031244	     -1.10025593	     -2.96089629
      0.66213635	      1.90824258	    103.88199952	     -1.08572202	     -2.92960011
      0.66214635	      1.89527925	    103.84370404	     -1.07128247	     -2.89838534
      0.66215635	      1.88357525	    103.80542732	     -1.05694687	     -2.86725449
      0.66216635	      1.87305613	    103.76717040	     -1.04272387	     -2.83620979
      0.66217635	      1.86365055	    103.72893407	     -1.02862129	     -2.80525314
      0.66218635	      1.85529038	    103.69071892	     -1.01464610	     -2.77438620
      0.66219635	      1.84791077	    103.65252539	     -1.00080455	     -2.74361041
      0.66220635	      1.84145013	    103.61435377	     -0.98710214	     -2.71292699
      0.66221635	      1.83585011	    103.57620426	     -0.97354370	     -2.68233696
      0.66222635	      1.83105550	    103.53807696	     -0.96013346	     -2.65184121
      0.66223635	      1.82701419	    103.49997190	     -0.94687505	     -2.62144043
      0.66224635	      1.82367706	    103.46188906	     -0.93377158	     -2.59113522
      0.66225847	      1.82051072	    103.41577100	     -0.91810449	     -2.55454092
      0.66227058	      1.81823368	    103.36968525	     -0.90267245	     -2.51808819
      0.66228270	      1.81677462	    103.32363156	     -0.88747831	     -2.48177740
      0.66229482	      1.81606753	    103.27760962	     -0.87252413	     -2.44560873
      0.66230694	      1.81605136	    103.23161910	     -0.85781122	     -2.40958221
      0.66231905	      1.81666968	    103.18565964	     -0.84334027	     -2.37369770
      0.66233117	      1.81787044	    103.13973089	     -0.82911137	     -2.33795491
      0.66234329	      1.81960563	    103.09383247	     -0.81512410	     -2.30235348
      0.66235794	      1.82235341	    103.03839538	     -0.79853905	     -2.25951028
      0.66237258	      1.82574613	    102.98300142	     -0.78230337	     -2.21687180
      0.66238723	      1.82971928	    102.92764996	     -0.76641400	     -2.17443684
      0.66240188	      1.83421454	    102.87234038	     -0.75086722	     -2.13220404
      0.66241652	      1.83917926	    102.81707211	     -0.73565879	     -2.09017191
      0.66243117	      1.84456591	    102.76184457	     -0.72078403	     -2.04833887
      0.66244582	      1.85033168	    102.70665725	     -0.70623787	     -2.00670325
      0.66246046	      1.85643796	    102.65150963	     -0.69201494	     -1.96526330
      0.66247850	      1.86437557	    102.58364099	     -0.67493318	     -1.91449008
      0.66249654	      1.87271942	    102.51583103	     -0.65832236	     -1.86400748
      0.66251458	      1.88141882	    102.44807901	     -0.64217127	     -1.81381195
      0.66253262	      1.89042929	    102.38038421	     -0.62646854	     -1.76389990
      0.66255066	      1.89971188	    102.31274598	     -0.61120263	     -1.71426766
      0.66256870	      1.90923248	    102.24516375	     -0.59636200	     -1.66491158
      0.66258674	      1.91896122	    102.17763698	     -0.58193511	     -1.61582798
      0.66260908	      1.93125739	    102.09409913	     -0.56462747	     -1.55542308
      0.66263141	      1.94379021	    102.01064471	     -0.54791518	     -1.49542340
      0.66265375	      1.95652364	    101.92727297	     -0.53177715	     -1.43582207
      0.66267609	      1.96942721	    101.84398325	     -0.51619274	     -1.37661229
      0.66269842	      1.98247519	    101.76077495	     -0.50114186	     -1.31778737
      0.66272076	      1.99564591	    101.67764754	     -0.48660496	     -1.25934073
      0.66274869	      2.01225878	    101.57382372	     -0.46912323	     -1.18678530
      0.66277662	      2.02900560	    101.47012481	     -0.45237970	     -1.11479875
      0.66280455	      2.04586260	    101.36655008	     -0.43634013	     -1.04336899
      0.66283248	      2.06281060	    101.26309891	     -0.42097182	     -0.97248419
      0.66286616	      2.08335136	    101.13848741	     -0.40328446	     -0.88769731
      0.66289985	      2.10398073	    101.01405398	     -0.38647624	     -0.80366728
      0.66294112	      2.12935390	    100.86183348	     -0.36700882	     -0.70171378
      0.66298239	      2.15481254	    100.70987792	     -0.34870339	     -0.60083526
      0.66301505	      2.17500297	    100.58984975	     -0.33499302	     -0.52176887
      0.66304770	      2.19523005	    100.46998622	     -0.32192449	     -0.44334037
      0.66308143	      2.21615681	    100.34634617	     -0.30906307	     -0.36298236
      0.66312724	      2.24463236	    100.17866130	     -0.29256635	     -0.25485409
      0.66317455	      2.27408232	    100.00585944	     -0.27663265	     -0.14442762
      0.66320606	      2.29371893	     99.89096788	     -0.26660002	     -0.07155475
      0.66323757	      2.31337240	     99.77622732	     -0.25700308	      0.00079704
      0.66328251	      2.34143394	     99.61281444	     -0.24402471	      0.10312218
      0.66331647	      2.36265441	     99.48955041	     -0.23474168	      0.17975850
      0.66335043	      2.38388948	     99.36646042	     -0.22588229	      0.25582357
      0.66338438	      2.40513766	     99.24354406	     -0.21742432	      0.33132649
      0.66342722	      2.43196168	     99.08871853	     -0.20729395	      0.42579360
      0.66345775	      2.45108731	     98.97855434	     -0.20042261	      0.49258521
      0.66348828	      2.47022076	     98.86852946	     -0.19382547	      0.55894479
      0.66352937	      2.49598066	     98.72068115	     -0.18535792	      0.64757806
      0.66356535	      2.51855003	     98.59140215	     -0.17830837	      0.72458083
      0.66360133	      2.54112624	     98.46231521	     -0.17158176	      0.80101288
      0.66363731	      2.56370828	     98.33341988	     -0.16516098	      0.87688368
      0.66366833	      2.58317569	     98.22247561	     -0.15985982	      0.94183512
      0.66369934	      2.60264569	     98.11167302	     -0.15476415	      1.00638237
      0.66373717	      2.62639996	     97.97669232	     -0.14881259	      1.08458698
      0.66377501	      2.65015537	     97.84192146	     -0.14313727	      1.16220892
      0.66380333	      2.66793429	     97.74119181	     -0.13906147	      1.21992835
      0.66383164	      2.68571241	     97.64057916	     -0.13512614	      1.27733120
      0.66387350	      2.71199026	     97.49206023	     -0.12955406	      1.36161695
      0.66390632	      2.73258611	     97.37581296	     -0.12538094	      1.42722019
      0.66393913	      2.75317756	     97.25972165	     -0.12137054	      1.49241794
      0.66397194	      2.77376382	     97.14378596	     -0.11751546	      1.55721621
      0.66400476	      2.79434367	     97.02800551	     -0.11380870	      1.62162095
      0.66403757	      2.81491630	     96.91237995	     -0.11024360	      1.68563799
      0.66407039	      2.83548050	     96.79690891	     -0.10681384	      1.74927307
      0.66410320	      2.85603545	     96.68159204	     -0.10351343	      1.81253182
      0.66413602	      2.87657990	     96.56642897	     -0.10033667	      1.87541982
      0.66416883	      2.89711307	     96.45141935	     -0.09727815	      1.93794249
      0.66420164	      2.91763363	     96.33656281	     -0.09433272	      2.00010522
      0.66423446	      2.93814087	     96.22185902	     -0.09149549	      2.06191336
      0.66426296	      2.95594088	     96.12235476	     -0.08911536	      2.11531402
      0.66429146	      2.97372933	     96.02296524	     -0.08681044	      2.16845437
      0.66432907	      2.99718455	     95.89198231	     -0.08387920	      2.23818752
      0.66435924	      3.01598241	     95.78705956	     -0.08161499	      2.29380474
      0.66438941	      3.03476450	     95.68226445	     -0.07942502	      2.34914257
      0.66441958	      3.05353020	     95.57759673	     -0.07730645	      2.40420474
      0.66445740	      3.07703184	     95.44655589	     -0.07474712	      2.47285153
      0.66448445	      3.09382166	     95.35296385	     -0.07298015	      2.52168626
      0.66451150	      3.11059608	     95.25947349	     -0.07126398	      2.57030854
      0.66454699	      3.13257935	     95.13697136	     -0.06908659	      2.63378125
      0.66458125	      3.15377459	     95.01887386	     -0.06706123	      2.69471988
      0.66461551	      3.17494196	     94.90093838	     -0.06510798	      2.75533191
      0.66464507	      3.19318202	     94.79931167	     -0.06347834	      2.80737021
      0.66467463	      3.21139969	     94.69780503	     -0.06189828	      2.85917208
      0.66470419	      3.22959406	     94.59641817	     -0.06036605	      2.91074056
      0.66473375	      3.24776447	     94.49515086	     -0.05887993	      2.96207864
      0.66476945	      3.26968018	     94.37298446	     -0.05714395	      3.02378922
      0.66480069	      3.28881930	     94.26626759	     -0.05567655	      3.07749950
      0.66483192	      3.30792872	     94.15968324	     -0.05425494	      3.13096312
      0.66486315	      3.32700781	     94.05323115	     -0.05287746	      3.18418338
      0.66489439	      3.34605539	     93.94691097	     -0.05154248	      3.23716355
      0.66492562	      3.36507088	     93.84072246	     -0.05024847	      3.28990682
      0.66495238	      3.38133782	     93.74983942	     -0.04917116	      3.33491379
      0.66497914	      3.39757997	     93.65905263	     -0.04812195	      3.37975111
      0.66501684	      3.42041871	     93.53131425	     -0.04668981	      3.44263425
      0.66504413	      3.43691278	     93.43900022	     -0.04568589	      3.48793248
      0.66507141	      3.45337895	     93.34678554	     -0.04470823	      3.53306119
      0.66510453	      3.47333432	     93.23495007	     -0.04355524	      3.58763223
      0.66513676	      3.49270544	     93.12629798	     -0.04246830	      3.64048442
      0.66516898	      3.51203513	     93.01778362	     -0.04141431	      3.69310921
      0.66520121	      3.53132225	     92.90940665	     -0.04039208	      3.74550966
      0.66522903	      3.54794294	     92.81592791	     -0.03953404	      3.79058194
      0.66525686	      3.56453057	     92.72255119	     -0.03869814	      3.83549112
      0.66528469	      3.58108474	     92.62927631	     -0.03788372	      3.88023907
      0.66531998	      3.60203035	     92.51112665	     -0.03688070	      3.93676165
      0.66535022	      3.61993327	     92.41001916	     -0.03604693	      3.98499229
      0.66538046	      3.63779418	     92.30903110	     -0.03523605	      4.03303983
      0.66541070	      3.65561258	     92.20816227	     -0.03444732	      4.08090653
      0.66544094	      3.67338751	     92.10741237	     -0.03368002	      4.12859468
      0.66547118	      3.69111849	     92.00678117	     -0.03293346	      4.17610646
      0.66550142	      3.70880457	     91.90626841	     -0.03220698	      4.22344410
      0.66553166	      3.72644528	     91.80587385	     -0.03149994	      4.27060972
      0.66556190	      3.74403966	     91.70559722	     -0.03081174	      4.31760547
      0.66559214	      3.76158729	     91.60543829	     -0.03014177	      4.36443343
      0.66562238	      3.77908721	     91.50539679	     -0.02948947	      4.41109567
      0.66565262	      3.79653902	     91.40547250	     -0.02885428	      4.45759422
      0.66568286	      3.81394175	     91.30566514	     -0.02823569	      4.50393109
      0.66571310	      3.83129503	     91.20597450	     -0.02763316	      4.55010824
      0.66574334	      3.84859792	     91.10640030	     -0.02704622	      4.59612762
      0.66577358	      3.86585005	     91.00694233	     -0.02647439	      4.64199115
      0.66580382	      3.88305048	     90.90760032	     -0.02591720	      4.68770072
      0.66583406	      3.90019890	     90.80837405	     -0.02537421	      4.73325819
      0.66586120	      3.91554127	     90.71943559	     -0.02489872	      4.77400942
      0.66588833	      3.93084078	     90.63058995	     -0.02443403	      4.81464097
      0.66592423	      3.95101328	     90.51320042	     -0.02383539	      4.86820981
      0.66595182	      3.96646856	     90.42306807	     -0.02338727	      4.90925145
      0.66597942	      3.98187780	     90.33303111	     -0.02294936	      4.95017371
      0.66600701	      3.99724070	     90.24308938	     -0.02252137	      4.99097788
      0.66604276	      4.01707211	     90.12671983	     -0.02198127	      5.04366226
      0.66607332	      4.03396298	     90.02736205	     -0.02153197	      5.08854863
      0.66610388	      4.05079504	     89.92812028	     -0.02109377	      5.13329545
      0.66613444	      4.06756794	     89.82899432	     -0.02066634	      5.17790438
      0.66616500	      4.08428089	     89.72998391	     -0.02024939	      5.22237705
      0.66619556	      4.10093358	     89.63108883	     -0.01984259	      5.26671509
      0.66622612	      4.11752520	     89.53230883	     -0.01944566	      5.31092008
      0.66625668	      4.13405552	     89.43364370	     -0.01905832	      5.35499359
      0.66628724	      4.15052368	     89.33509317	     -0.01868029	      5.39893717
      0.66631780	      4.16692951	     89.23665699	     -0.01831131	      5.44275234
      0.66634507	      4.18151832	     89.14889954	     -0.01798943	      5.48175000
      0.66637234	      4.19605668	     89.06123287	     -0.01767438	      5.52064762
      0.66640882	      4.21542087	     88.94412740	     -0.01726339	      5.57251549
      0.66643682	      4.23022168	     88.85435294	     -0.01695577	      5.61220803
      0.66646482	      4.24496793	     88.76467355	     -0.01665476	      5.65179879
      0.66649281	      4.25965942	     88.67508908	     -0.01636018	      5.69128885
      0.66652916	      4.27864930	     88.55893311	     -0.01598711	      5.74240578
      0.66655998	      4.29467682	     88.46057362	     -0.01567883	      5.78561607
      0.66659079	      4.31063644	     88.36232838	     -0.01537770	      5.82870867
      0.66662161	      4.32652794	     88.26419721	     -0.01508353	      5.87168492
      0.66665243	      4.34235068	     88.16617986	     -0.01479613	      5.91454617
      0.66668325	      4.35810448	     88.06827612	     -0.01451532	      5.95729373
      0.66671406	      4.37378871	     87.97048575	     -0.01424091	      5.99992890
      0.66674488	      4.38940321	     87.87280856	     -0.01397273	      6.04245294
      0.66677570	      4.40494738	     87.77524430	     -0.01371062	      6.08486714
      0.66680651	      4.42042106	     87.67779278	     -0.01345442	      6.12717271
      0.66683733	      4.43582369	     87.58045375	     -0.01320396	      6.16937090
      0.66686815	      4.45115512	     87.48322703	     -0.01295910	      6.21146291
      0.66689896	      4.46641482	     87.38611237	     -0.01271968	      6.25344992
      0.66692978	      4.48160265	     87.28910959	     -0.01248557	      6.29533311
      0.66696060	      4.49671810	     87.19221846	     -0.01225663	      6.33711364
      0.66699141	      4.51176104	     87.09543877	     -0.01203271	      6.37879265
      0.66702518	      4.52816162	     86.98951331	     -0.01179296	      6.42435011
      0.66705895	      4.54447439	     86.88372116	     -0.01155893	      6.46978847
      0.66708733	      4.55811462	     86.79492065	     -0.01136656	      6.50788194
      0.66711571	      4.57169239	     86.70621394	     -0.01117803	      6.54589316
      0.66715388	      4.58985575	     86.58704884	     -0.01093033	      6.59689089
      0.66718278	      4.60353153	     86.49694143	     -0.01074716	      6.63540448
      0.66721168	      4.61714168	     86.40693070	     -0.01056767	      6.67383561
      0.66724058	      4.63068617	     86.31701651	     -0.01039176	      6.71218512
      0.66727933	      4.64874492	     86.19659867	     -0.01016134	      6.76348264
      0.66731090	      4.66337034	     86.09861716	     -0.00997813	      6.80517079
      0.66734247	      4.67791650	     86.00075017	     -0.00979885	      6.84676485
      0.66737404	      4.69238343	     85.90299754	     -0.00962342	      6.88826585
      0.66740562	      4.70677074	     85.80535903	     -0.00945172	      6.92967480
      0.66743719	      4.72107841	     85.70783445	     -0.00928368	      6.97099270
      0.66747510	      4.73815549	     85.59086274	     -0.00908656	      7.02049441
      0.66750316	      4.75071705	     85.50441785	     -0.00894392	      7.05703932
      0.66753121	      4.76321519	     85.41806240	     -0.00880394	      7.09351471
      0.66756762	      4.77933938	     85.30613284	     -0.00862617	      7.14074592
      0.66760387	      4.79528897	     85.19482602	     -0.00845339	      7.18766347
      0.66764013	      4.81113238	     85.08366773	     -0.00828471	      7.23446882
      0.66767084	      4.82447060	     84.98961693	     -0.00814494	      7.27403280
      0.66770155	      4.83773245	     84.89567233	     -0.00800798	      7.31351805
      0.66773963	      4.85406780	     84.77935120	     -0.00784195	      7.36236200
      0.66777053	      4.86724077	     84.68505076	     -0.00771019	      7.40192253
      0.66780144	      4.88033595	     84.59085725	     -0.00758105	      7.44140595
      0.66783234	      4.89335348	     84.49677051	     -0.00745447	      7.48081303
      0.66787505	      4.91121420	     84.36692811	     -0.00728366	      7.53514519
      0.66790284	      4.92275662	     84.28254781	     -0.00717499	      7.57042300
      0.66793063	      4.93423601	     84.19825335	     -0.00706825	      7.60564110
      0.66797067	      4.95066130	     84.07697897	     -0.00691777	      7.65626846
      0.66800685	      4.96539365	     83.96752697	     -0.00678502	      7.70191989
      0.66805842	      4.98621098	     83.81174759	     -0.00660096	      7.76682952
      0.66808604	      4.99726835	     83.72845661	     -0.00650483	      7.80150459
      0.66811366	      5.00826365	     83.64524960	     -0.00641034	      7.83612409
      0.66815985	      5.02651743	     83.50625018	     -0.00625589	      7.89391191
      0.66819165	      5.03898181	     83.41070420	     -0.00615212	      7.93360249
      0.66822345	      5.05136385	     83.31526893	     -0.00605036	      7.97322181
      0.66825525	      5.06366376	     83.21994421	     -0.00595059	      8.01277059
      0.66830257	      5.08181448	     83.07830105	     -0.00580568	      8.07149183
      0.66832982	      5.09218414	     82.99684774	     -0.00572411	      8.10523664
      0.66835707	      5.10249356	     82.91547516	     -0.00564389	      8.13893135
      0.66840254	      5.11956459	     82.77985647	     -0.00551293	      8.19505211
      0.66845099	      5.13756924	     82.63560763	     -0.00537730	      8.25469602
      0.66848191	      5.14896081	     82.54368033	     -0.00529278	      8.29268097
      0.66851284	      5.16027551	     82.45185622	     -0.00520982	      8.33060432
      0.66855925	      5.17711538	     82.31421501	     -0.00508811	      8.38741562
      0.66859059	      5.18838860	     82.22140634	     -0.00500781	      8.42569960
      0.66862193	      5.19958312	     82.12870310	     -0.00492898	      8.46392235
      0.66866305	      5.21415185	     82.00723260	     -0.00482774	      8.51398011
      0.66870197	      5.22781509	     81.89244359	     -0.00473416	      8.56125805
      0.66874088	      5.24135811	     81.77781627	     -0.00464267	      8.60844465
      0.66877522	      5.25321024	     81.67678976	     -0.00456364	      8.65001258
      0.66880957	      5.26496927	     81.57588875	     -0.00448617	      8.69151089
      0.66884391	      5.27663523	     81.47511301	     -0.00441021	      8.73294026
      0.66888639	      5.29093764	     81.35062827	     -0.00431831	      8.78409330
      0.66892370	      5.30338139	     81.24146236	     -0.00423943	      8.82893116
      0.66896101	      5.31571656	     81.13244353	     -0.00416220	      8.87369029
      0.66899831	      5.32794325	     81.02357148	     -0.00408660	      8.91837155
      0.66903562	      5.34006209	     80.91484600	     -0.00401257	      8.96297575
      0.66907293	      5.35207318	     80.80626681	     -0.00394009	      9.00750368
      0.66911024	      5.36397719	     80.69783369	     -0.00386910	      9.05195616
      0.66914754	      5.37577423	     80.58954637	     -0.00379958	      9.09633395
      0.66918485	      5.38746497	     80.48140462	     -0.00373150	      9.14063783
      0.66922216	      5.39904958	     80.37340819	     -0.00366480	      9.18486856
      0.66925947	      5.41052871	     80.26555685	     -0.00359947	      9.22902688
      0.66929677	      5.42190259	     80.15785034	     -0.00353546	      9.27311353
      0.66933408	      5.43317183	     80.05028845	     -0.00347276	      9.31712922
      0.66938053	      5.44705582	     79.91657981	     -0.00339645	      9.37182897
      0.66941472	      5.45717282	     79.81830322	     -0.00334150	      9.41202319
      0.66944890	      5.46720299	     79.72014743	     -0.00328756	      9.45215970
      0.66949379	      5.48024101	     79.59145778	     -0.00321824	      9.50476981
      0.66953513	      5.49211741	     79.47312377	     -0.00315586	      9.55313522
      0.66957647	      5.50386904	     79.35496551	     -0.00309484	      9.60141887
      0.66961781	      5.51549626	     79.23698264	     -0.00303515	      9.64962165
      0.66965383	      5.52552939	     79.13429711	     -0.00298418	      9.69156766
      0.66968986	      5.53546901	     79.03174437	     -0.00293418	      9.73345344
      0.66973355	      5.54739651	     78.90757474	     -0.00287481	      9.78416092
      0.66977724	      5.55918811	     78.78359971	     -0.00281678	      9.83478165
      0.66981584	      5.56949495	     78.67421751	     -0.00276660	      9.87943851
      0.66985444	      5.57969688	     78.56498673	     -0.00271742	      9.92402902
      0.66989304	      5.58979475	     78.45590716	     -0.00266921	      9.96855383
      0.66993982	      5.60189524	     78.32389675	     -0.00261205	     10.02243410
      0.66997968	      5.61208401	     78.21161775	     -0.00256443	     10.06825765
      0.67001954	      5.62216369	     78.09949909	     -0.00251777	     10.11401328
      0.67005939	      5.63213521	     77.98754055	     -0.00247206	     10.15970165
      0.67009925	      5.64199905	     77.87574186	     -0.00242725	     10.20532340
      0.67014934	      5.65424466	     77.73545792	     -0.00237221	     10.26256801
      0.67018767	      5.66350205	     77.62827845	     -0.00233102	     10.30630364
      0.67022600	      5.67266211	     77.52124612	     -0.00229061	     10.34997951
      0.67027321	      5.68380962	     77.38963789	     -0.00224190	     10.40368491
      0.67032041	      5.69481160	     77.25825203	     -0.00219432	     10.45730147
      0.67035946	      5.70380377	     77.14972854	     -0.00215580	     10.50159025
      0.67039851	      5.71269786	     77.04135674	     -0.00211801	     10.54581944
      0.67043756	      5.72149435	     76.93313636	     -0.00208093	     10.58998956
      0.67049479	      5.73420918	     76.77483433	     -0.00202787	     10.65460636
      0.67053268	      5.74251583	     76.67017979	     -0.00199354	     10.69732936
      0.67057057	      5.75073296	     76.56566714	     -0.00195984	     10.73999840
      0.67062202	      5.76174612	     76.42400769	     -0.00191506	     10.79784024
      0.67066948	      5.77176282	     76.29354353	     -0.00187472	     10.85111873
      0.67071694	      5.78164234	     76.16330079	     -0.00183528	     10.90431509
      0.67075943	      5.79037031	     76.04690935	     -0.00180074	     10.95186163
      0.67080191	      5.79899022	     75.93069471	     -0.00176688	     10.99934363
      0.67084440	      5.80750319	     75.81465661	     -0.00173370	     11.04676167
      0.67088688	      5.81590995	     75.69879476	     -0.00170118	     11.09411633
      0.67094726	      5.82767760	     75.53442513	     -0.00165606	     11.16131271
      0.67098340	      5.83462025	     75.43621225	     -0.00162966	     11.20147271
      0.67101954	      5.84148834	     75.33812630	     -0.00160370	     11.24158816
      0.67107756	      5.85235847	     75.18093938	     -0.00156292	     11.30589090
      0.67115235	      5.86609313	     74.97878650	     -0.00151195	     11.38861922
      0.67118862	      5.87264374	     74.88092648	     -0.00148785	     11.42868018
      0.67122490	      5.87912215	     74.78319337	     -0.00146414	     11.46869810
      0.67128421	      5.88956018	     74.62367808	     -0.00142622	     11.53403323
      0.67133429	      5.89822765	     74.48923343	     -0.00139499	     11.58911965
      0.67138438	      5.90676210	     74.35502949	     -0.00136445	     11.64412630
      0.67142744	      5.91399416	     74.23983709	     -0.00133874	     11.69135617
      0.67147051	      5.92112991	     74.12482205	     -0.00131352	     11.73852813
      0.67151357	      5.92817001	     74.00998407	     -0.00128878	     11.78564266
      0.67157088	      5.93739301	     73.85742239	     -0.00125658	     11.84825827
      0.67161980	      5.94513477	     73.72744049	     -0.00122974	     11.90162896
      0.67166872	      5.95275748	     73.59768596	     -0.00120347	     11.95492757
      0.67171764	      5.96026206	     73.46815837	     -0.00117776	     12.00815474
      0.67176657	      5.96765026	     73.33885739	     -0.00115259	     12.06131109
      0.67181549	      5.97492297	     73.20978258	     -0.00112796	     12.11439727
      0.67186441	      5.98208191	     73.08093362	     -0.00110384	     12.16741387
      0.67191333	      5.98912801	     72.95231008	     -0.00108023	     12.22036150
      0.67196225	      5.99606291	     72.82391164	     -0.00105711	     12.27324075
      0.67201117	      6.00288760	     72.69573787	     -0.00103447	     12.32605221
      0.67206010	      6.00960363	     72.56778844	     -0.00101230	     12.37879643
      0.67210902	      6.01621205	     72.44006296	     -0.00099059	     12.43147400
      0.67216290	      6.02336794	     72.29964200	     -0.00096719	     12.48941775
      0.67221679	      6.03039649	     72.15949179	     -0.00094431	     12.54728203
      0.67226526	      6.03661279	     72.03363253	     -0.00092417	     12.59927399
      0.67231374	      6.04272858	     71.90799166	     -0.00090444	     12.65120270
      0.67236822	      6.04948326	     71.76705847	     -0.00088274	     12.70948458
      0.67242270	      6.05611425	     71.62640012	     -0.00086152	     12.76768792
      0.67247718	      6.06262359	     71.48601619	     -0.00084077	     12.82581340
      0.67252596	      6.06835004	     71.36054337	     -0.00082259	     12.87779569
      0.67257474	      6.07398152	     71.23528984	     -0.00080476	     12.92971655
      0.67262352	      6.07951889	     71.11025518	     -0.00078729	     12.98157648
      0.67268015	      6.08583051	     70.96538772	     -0.00076745	     13.04170019
      0.67273678	      6.09201875	     70.82081418	     -0.00074805	     13.10174316
      0.67278747	      6.09745572	     70.69163702	     -0.00073106	     13.15542719
      0.67283817	      6.10279651	     70.56269460	     -0.00071442	     13.20904751
      0.67289391	      6.10856014	     70.42117734	     -0.00069650	     13.26793656
      0.67294966	      6.11421072	     70.27994294	     -0.00067898	     13.32674978
      0.67300540	      6.11975023	     70.13899092	     -0.00066184	     13.38548777
      0.67306114	      6.12517993	     69.99832074	     -0.00064509	     13.44415115
      0.67311689	      6.13050191	     69.85793194	     -0.00062869	     13.50274049
      0.67317263	      6.13571725	     69.71782395	     -0.00061266	     13.56125641
      0.67322107	      6.14016447	     69.59629799	     -0.00059901	     13.61204746
      0.67326952	      6.14453348	     69.47498339	     -0.00058561	     13.66278387
      0.67332842	      6.14974253	     69.32775084	     -0.00056966	     13.72440551
      0.67338733	      6.15483936	     69.18082975	     -0.00055407	     13.78594752
      0.67344060	      6.15935433	     69.04821359	     -0.00054028	     13.84154162
      0.67349388	      6.16378029	     68.91585129	     -0.00052677	     13.89707156
      0.67355144	      6.16846408	     68.77312328	     -0.00051248	     13.95699812
      0.67360901	      6.17304716	     68.63069060	     -0.00049850	     14.01685087
      0.67366483	      6.17739751	     68.49283599	     -0.00048524	     14.07482818
      0.67372066	      6.18165609	     68.35525815	     -0.00047225	     14.13273707
      0.67377790	      6.18592922	     68.21447362	     -0.00045922	     14.19204594
      0.67383515	      6.19010892	     68.07397907	     -0.00044647	     14.25128389
      0.67389222	      6.19418437	     67.93420744	     -0.00043403	     14.31026844
      0.67394928	      6.19816995	     67.79472294	     -0.00042186	     14.36918350
      0.67400674	      6.20209367	     67.65457349	     -0.00040987	     14.42843205
      0.67406420	      6.20592924	     67.51471406	     -0.00039813	     14.48761114
      0.67412153	      6.20967005	     67.37545391	     -0.00038666	     14.54659000
      0.67417886	      6.21332598	     67.23648146	     -0.00037544	     14.60550067
      0.67423434	      6.21678435	     67.10227627	     -0.00036481	     14.66244190
      0.67430366	      6.22099783	     66.93495941	     -0.00035183	     14.73350343
      0.67438244	      6.22564379	     66.74531700	     -0.00033748	     14.81414406
      0.67444839	      6.22941872	     66.58697586	     -0.00032578	     14.88155470
      0.67450101	      6.23235758	     66.46091140	     -0.00031665	     14.93527690
      0.67455362	      6.23523242	     66.33508641	     -0.00030770	     14.98894410
      0.67461325	      6.23841422	     66.19279456	     -0.00029775	     15.04969196
      0.67467288	      6.24151663	     66.05080913	     -0.00028803	     15.11037007
      0.67472827	      6.24432887	     65.91918336	     -0.00027918	     15.16667596
      0.67479964	      6.24785509	     65.74997165	     -0.00026804	     15.23913864
      0.67488672	      6.25201219	     65.54410060	     -0.00025483	     15.32742072
      0.67493881	      6.25442402	     65.42127179	     -0.00024713	     15.38015617
      0.67500754	      6.25752297	     65.25953239	     -0.00023718	     15.44967098
      0.67509005	      6.26111928	     65.06592274	     -0.00022557	     15.53299438
      0.67514377	      6.26338991	     64.94018037	     -0.00021819	     15.58717529
      0.67521280	      6.26622753	     64.77894673	     -0.00020891	     15.65672513
      0.67529982	      6.26967838	     64.57628219	     -0.00019755	     15.74426927
      0.67540985	      6.27384586	     64.32094111	     -0.00018367	     15.85476487
      0.67545818	      6.27560904	     64.20910973	     -0.00017775	     15.90322847
      0.67552204	      6.27787721	     64.06163641	     -0.00017008	     15.96720383
      0.67560385	      6.28068237	     63.87321402	     -0.00016051	     16.04905331
      0.67568565	      6.28337719	     63.68535075	     -0.00015121	     16.13078406
      0.67573903	      6.28507753	     63.56307792	     -0.00014529	     16.18404668
      0.67579241	      6.28673278	     63.44104208	     -0.00013948	     16.23725939
      0.67584824	      6.28841700	     63.31363759	     -0.00013352	     16.29287033
      0.67592614	      6.29068742	     63.13633013	     -0.00012540	     16.37036165
      0.67599623	      6.29265306	     62.97720757	     -0.00011829	     16.44000349
      0.67605217	      6.29417049	     62.85051781	     -0.00011274	     16.49551772
      0.67610811	      6.29564305	     62.72408574	     -0.00010730	     16.55097868
      0.67617242	      6.29728208	     62.57902750	     -0.00010118	     16.61468421
[truncated: 423,556 more chars]
