# Supplementary material for: Musculoskeletal simulations to examine the effects of accentuated eccentric loading (AEL) on jump height
Source: PeerJ. 2023 Jan 23;11:e14687. doi: 10.7717/peerj.14687 (PMC9879160; doi:10.7717/peerj.14687)
Supplement: Supplemental Information 3 — Added30 folder contains the code and simulation results for a complete jump with an additional 30% model mass. Dropped30 folder contains the code and simulation results for the push-off phase with the original model mass. [file peerj-11-14687-s003.zip › Supplementary Simulation code and output results AEL30/Dropped30/Optimized_for_J_Results/TwoSegment_Two_Segment_FiberForce.sto]

FiberForce
version=1
nRows=9685
nColumns=5
inDegrees=no

This analysis gathers basic information about muscles during a simulation (e.g., forces, tendon lengths, moment arms, etc).
Units are S.I. units (second, meters, Newtons, ...)
Angles are in degrees.

endheader
time	vastus	recfem	glut	ham
      0.00000000	   8793.32221434	   2393.09915677	   3887.82106795	      0.00000000
      0.00006123	   8792.39192123	   2393.01115072	   3887.27787736	      0.00000000
      0.00012245	   8791.45850848	   2392.92283486	   3886.73227793	      0.00000000
      0.00020780	   8790.15193196	   2392.79914755	   3885.96788787	      0.00000000
      0.00029315	   8788.83910715	   2392.67476033	   3885.19932945	      0.00000000
      0.00042115	   8786.85884931	   2392.48687214	   3884.03955087	      0.00000000
      0.00054914	   8784.86501610	   2392.29731385	   3882.87175640	      0.00000000
      0.00075973	   8781.55580249	   2391.98170436	   3880.93467697	      0.00000000
      0.00097032	   8778.21194672	   2391.66136007	   3878.98024589	      0.00000000
      0.00125500	   8773.63846556	   2391.22063506	   3876.31415509	      0.00000000
      0.00153968	   8769.00592636	   2390.77096791	   3873.62391635	      0.00000000
      0.00177985	   8765.05321750	   2390.38460118	   3871.33770707	      0.00000000
      0.00202001	   8761.06083627	   2389.99180092	   3869.03772283	      0.00000000
      0.00230741	   8756.23243484	   2389.51330101	   3866.26879847	      0.00000000
      0.00259481	   8751.34985920	   2389.02561569	   3863.48306054	      0.00000000
      0.00282227	   8747.44795466	   2388.63315374	   3861.26709936	      0.00000000
      0.00304973	   8743.51346637	   2388.23499523	   3859.04173328	      0.00000000
      0.00334924	   8738.28394261	   2387.70208713	   3856.09775359	      0.00000000
      0.00364874	   8733.00003537	   2387.15944299	   3853.13879695	      0.00000000
      0.00386300	   8729.18743552	   2386.76533693	   3851.01324026	      0.00000000
      0.00407725	   8725.34797625	   2386.36632900	   3848.88050313	      0.00000000
      0.00437314	   8720.00222427	   2385.80730348	   3845.92369082	      0.00000000
      0.00466902	   8714.60697172	   2385.23909053	   3842.95389940	      0.00000000
      0.00490644	   8710.24268612	   2384.77657787	   3840.56180388	      0.00000000
      0.00514385	   8705.84764319	   2384.30826169	   3838.16175752	      0.00000000
      0.00542953	   8700.51905549	   2383.73712041	   3835.26350814	      0.00000000
      0.00571522	   8695.14745624	   2383.15773589	   3832.35425533	      0.00000000
      0.00595120	   8690.67836581	   2382.67297753	   3829.94294605	      0.00000000
      0.00618719	   8686.18093171	   2382.18270312	   3827.52444729	      0.00000000
      0.00647135	   8680.72837100	   2381.58508839	   3824.60287299	      0.00000000
      0.00675552	   8675.23612549	   2380.97963078	   3821.67130832	      0.00000000
      0.00699497	   8670.57780548	   2380.46341185	   3819.19342636	      0.00000000
      0.00723442	   8665.89229221	   2379.94173422	   3816.70874759	      0.00000000
      0.00751378	   8660.39210818	   2379.32628055	   3813.80155893	      0.00000000
      0.00779314	   8654.85620637	   2378.70354377	   3810.88550544	      0.00000000
      0.00803996	   8649.93576288	   2378.14732393	   3808.30180239	      0.00000000
      0.00828679	   8644.98843773	   2377.58553327	   3805.71147551	      0.00000000
      0.00855771	   8639.52789513	   2376.96256635	   3802.86089227	      0.00000000
      0.00882862	   8634.03612636	   2376.33302236	   3800.00267115	      0.00000000
      0.00909954	   8628.51372147	   2375.69696985	   3797.13698764	      0.00000000
      0.00937046	   8622.96127610	   2375.05447907	   3794.26401461	      0.00000000
      0.00960318	   8618.16795270	   2374.49746395	   3791.79032581	      0.00000000
      0.00983591	   8613.35325389	   2373.93579136	   3789.31149077	      0.00000000
      0.01011404	   8607.57177068	   2373.25849842	   3786.34248536	      0.00000000
      0.01039217	   8601.76088060	   2372.57468733	   3783.36645955	      0.00000000
      0.01067029	   8595.92117883	   2371.88442927	   3780.38358963	      0.00000000
      0.01091920	   8590.67108429	   2371.26128602	   3777.70845200	      0.00000000
      0.01116811	   8585.39880862	   2370.63308744	   3775.02809529	      0.00000000
      0.01141701	   8580.10477419	   2369.99988532	   3772.34264104	      0.00000000
      0.01168002	   8574.48777966	   2369.32544712	   3769.49972111	      0.00000000
      0.01194302	   8568.84742980	   2368.64553756	   3766.65138463	      0.00000000
      0.01219797	   8563.35778610	   2367.98126041	   3763.88514905	      0.00000000
      0.01245293	   8557.84706591	   2367.31194940	   3761.11407832	      0.00000000
      0.01271510	   8552.15879019	   2366.61849429	   3758.25964261	      0.00000000
      0.01297727	   8546.44912669	   2365.91982847	   3755.40035705	      0.00000000
      0.01323521	   8540.81125059	   2365.22741711	   3752.58265198	      0.00000000
      0.01349315	   8535.15352752	   2364.53006978	   3749.76050248	      0.00000000
      0.01375333	   8529.42678282	   2363.82169406	   3746.90936548	      0.00000000
      0.01401352	   8523.68069060	   2363.10840354	   3744.05395370	      0.00000000
      0.01427221	   8517.94879205	   2362.39438486	   3741.21080592	      0.00000000
      0.01453091	   8512.19858685	   2361.67561268	   3738.36367160	      0.00000000
      0.01478923	   8506.43876482	   2360.95318002	   3735.51676267	      0.00000000
      0.01504755	   8500.66148420	   2360.22611041	   3732.66611090	      0.00000000
      0.01530350	   8494.92064170	   2359.50122192	   3729.83816698	      0.00000000
      0.01555944	   8489.16342023	   2358.77188064	   3727.00677047	      0.00000000
      0.01580318	   8483.66576429	   2358.07321283	   3724.30723976	      0.00000000
      0.01611297	   8476.65767322	   2357.17949244	   3720.87184768	      0.00000000
      0.01651210	   8467.59603309	   2356.01879496	   3716.43916817	      0.00000000
      0.01679287	   8461.20017582	   2355.19613445	   3713.31667334	      0.00000000
      0.01703128	   8455.75576744	   2354.49364437	   3710.66258894	      0.00000000
      0.01726968	   8450.29925508	   2353.78757094	   3708.00612284	      0.00000000
      0.01753117	   8444.30085812	   2353.00905980	   3705.08981888	      0.00000000
      0.01779266	   8438.28859627	   2352.22633212	   3702.17085293	      0.00000000
      0.01804389	   8432.49952898	   2351.47039231	   3699.36401802	      0.00000000
      0.01829512	   8426.69830919	   2350.71064853	   3696.55491400	      0.00000000
      0.01849992	   8421.96048507	   2350.08853444	   3694.26336809	      0.00000000
      0.01882450	   8414.43585708	   2349.09749011	   3690.62868070	      0.00000000
      0.01906129	   8408.93446696	   2348.37060567	   3687.97490072	      0.00000000
      0.01929809	   8403.42337690	   2347.64049320	   3685.31942528	      0.00000000
      0.01953488	   8397.90284122	   2346.90718839	   3682.66232674	      0.00000000
      0.01977868	   8392.20949763	   2346.14890651	   3679.92505972	      0.00000000
      0.02008180	   8385.11742937	   2345.20147805	   3676.51947833	      0.00000000
      0.02046862	   8376.04685999	   2343.98516198	   3672.17038687	      0.00000000
      0.02071870	   8370.17071401	   2343.19447790	   3669.35675388	      0.00000000
      0.02096879	   8364.28563480	   2342.40045971	   3666.54177796	      0.00000000
      0.02121887	   8358.39190098	   2341.60314753	   3663.72553821	      0.00000000
      0.02147240	   8352.40852033	   2340.79154285	   3660.86934363	      0.00000000
      0.02172593	   8346.41679950	   2339.97663285	   3658.01201147	      0.00000000
      0.02197260	   8340.57918602	   2339.18060083	   3655.23084832	      0.00000000
      0.02221928	   8334.73418685	   2338.38151379	   3652.44875647	      0.00000000
      0.02247940	   8328.56302913	   2337.53562374	   3649.51417236	      0.00000000
      0.02273951	   8322.38422151	   2336.68641915	   3646.57871886	      0.00000000
      0.02299610	   8316.28199906	   2335.84552570	   3643.68230824	      0.00000000
      0.02330652	   8308.89045090	   2334.82402916	   3640.17737405	      0.00000000
      0.02365444	   8300.59434495	   2333.67371881	   3636.24790271	      0.00000000
      0.02394973	   8293.54428466	   2332.69303464	   3632.91216935	      0.00000000
      0.02417362	   8288.19355012	   2331.94681122	   3630.38259330	      0.00000000
      0.02439752	   8282.83847755	   2331.19833032	   3627.85275811	      0.00000000
      0.02462526	   8277.38703116	   2330.43468712	   3625.27920045	      0.00000000
      0.02493219	   8270.03359055	   2329.40191705	   3621.81055895	      0.00000000
      0.02523912	   8262.67305516	   2328.36506510	   3618.34173691	      0.00000000
      0.02545699	   8257.44440676	   2327.62665652	   3615.87949572	      0.00000000
      0.02567485	   8252.21254335	   2326.88624652	   3613.41726739	      0.00000000
      0.02592713	   8246.15027081	   2326.02638768	   3610.56610381	      0.00000000
      0.02617941	   8240.08410690	   2325.16390988	   3607.71507941	      0.00000000
      0.02645015	   8233.57016814	   2324.23547360	   3604.65575033	      0.00000000
      0.02672088	   8227.05227690	   2323.30410357	   3601.59673426	      0.00000000
      0.02691494	   8222.37810415	   2322.63473500	   3599.40433070	      0.00000000
      0.02723087	   8214.76467765	   2321.54185339	   3595.83556490	      0.00000000
      0.02747074	   8208.98125701	   2320.70952012	   3593.12645422	      0.00000000
      0.02771061	   8203.19551212	   2319.87500640	   3590.41781531	      0.00000000
      0.02795047	   8197.40762811	   2319.03834172	   3587.70969966	      0.00000000
      0.02819667	   8191.46509155	   2318.17740878	   3584.93077636	      0.00000000
      0.02844286	   8185.52067628	   2317.31426981	   3582.15251265	      0.00000000
      0.02871061	   8179.05400286	   2316.37310694	   3579.13186627	      0.00000000
      0.02897835	   8172.58556761	   2315.42940901	   3576.11213246	      0.00000000
      0.02918757	   8167.53003215	   2314.69025983	   3573.75317983	      0.00000000
      0.02950225	   8159.92448912	   2313.57567381	   3570.20627716	      0.00000000
      0.02975664	   8153.77507765	   2312.67219457	   3567.34008095	      0.00000000
      0.03001102	   8147.62488737	   2311.76655894	   3564.47494348	      0.00000000
      0.03026541	   8141.47411985	   2310.85880011	   3561.61092002	      0.00000000
      0.03051980	   8135.32295894	   2309.94894837	   3558.74806549	      0.00000000
      0.03077419	   8129.17159957	   2309.03703602	   3555.88643391	      0.00000000
      0.03102481	   8123.11126664	   2308.13663479	   3553.06840426	      0.00000000
      0.03127544	   8117.05109808	   2307.23429293	   3550.25166416	      0.00000000
      0.03150969	   8111.38722022	   2306.38918375	   3547.62018878	      0.00000000
      0.03181008	   8104.12454580	   2305.30301347	   3544.24737371	      0.00000000
      0.03211048	   8096.86288359	   2304.21418565	   3540.87663348	      0.00000000
      0.03234592	   8091.17244501	   2303.35899002	   3538.23631803	      0.00000000
      0.03258135	   8085.48294488	   2302.50221569	   3535.59736741	      0.00000000
      0.03285431	   8078.88798063	   2301.50693918	   3532.53956954	      0.00000000
      0.03312728	   8072.29467221	   2300.50960804	   3529.48371861	      0.00000000
      0.03336365	   8066.58675041	   2299.64434514	   3526.83914993	      0.00000000
      0.03365922	   8059.45124411	   2298.56025095	   3523.53432890	      0.00000000
      0.03401855	   8050.78025706	   2297.23925024	   3519.52003639	      0.00000000
      0.03441210	   8041.28856950	   2295.78866739	   3515.12783136	      0.00000000
      0.03471486	   8033.99051166	   2294.67009812	   3511.75209516	      0.00000000
      0.03493999	   8028.56597789	   2293.83686392	   3509.24371416	      0.00000000
      0.03516513	   8023.14361165	   2293.00241335	   3506.73695259	      0.00000000
      0.03538556	   8017.83664788	   2292.18422275	   3504.28412294	      0.00000000
      0.03569838	   8010.30952885	   2291.02120120	   3500.80611049	      0.00000000
      0.03597589	   8003.63589131	   2289.98755799	   3497.72335847	      0.00000000
      0.03620686	   7998.08477235	   2289.12599016	   3495.15975199	      0.00000000
      0.03643782	   7992.53655146	   2288.26325230	   3492.59802372	      0.00000000
      0.03668105	   7986.69690449	   2287.35344909	   3489.90230248	      0.00000000
      0.03698126	   7979.49407341	   2286.22879421	   3486.57806718	      0.00000000
      0.03735693	   7970.48853102	   2284.81882350	   3482.42297890	      0.00000000
      0.03763821	   7963.75158095	   2283.76124955	   3479.31537805	      0.00000000
      0.03787283	   7958.13636488	   2282.87794159	   3476.72569186	      0.00000000
      0.03810744	   7952.52492251	   2281.99356926	   3474.13816311	      0.00000000
      0.03835531	   7946.60067748	   2281.05809955	   3471.40683020	      0.00000000
      0.03860318	   7940.68088353	   2280.12148617	   3468.67797256	      0.00000000
      0.03887291	   7934.24410723	   2279.10098167	   3465.71125684	      0.00000000
      0.03914264	   7927.81290140	   2278.07917883	   3462.74755548	      0.00000000
      0.03933131	   7923.31779282	   2277.36369159	   3460.67631994	      0.00000000
      0.03962084	   7916.42546451	   2276.26456718	   3457.50088288	      0.00000000
      0.03991036	   7909.54004028	   2275.16403861	   3454.32905268	      0.00000000
      0.04014646	   7903.93029319	   2274.26555476	   3451.74516945	      0.00000000
      0.04038257	   7898.32535773	   2273.36617910	   3449.16374538	      0.00000000
      0.04063012	   7892.45388154	   2272.42225031	   3446.45980635	      0.00000000
      0.04092822	   7885.39078532	   2271.28433013	   3443.20740225	      0.00000000
      0.04124913	   7877.79637156	   2270.05785817	   3439.71066853	      0.00000000
      0.04157005	   7870.21166469	   2268.82989657	   3436.21870259	      0.00000000
      0.04178987	   7865.02183069	   2267.98790138	   3433.82947851	      0.00000000
      0.04200970	   7859.83673412	   2267.14524292	   3431.44254105	      0.00000000
      0.04226183	   7853.89557745	   2266.17795160	   3428.70766924	      0.00000000
      0.04256977	   7846.64813360	   2264.99543097	   3425.37161554	      0.00000000
      0.04296841	   7837.28034584	   2263.46278753	   3421.05971974	      0.00000000
      0.04317901	   7832.33836778	   2262.65234837	   3418.78502787	      0.00000000
      0.04338960	   7827.40113951	   2261.84138058	   3416.51254511	      0.00000000
      0.04367373	   7820.74768062	   2260.74644207	   3413.45013703	      0.00000000
      0.04395786	   7814.10312978	   2259.65059407	   3410.39181765	      0.00000000
      0.04419551	   7808.55231344	   2258.73330658	   3407.83688925	      0.00000000
      0.04449162	   7801.64523068	   2257.58957124	   3404.65763695	      0.00000000
      0.04486104	   7793.04218046	   2256.16139628	   3400.69761054	      0.00000000
      0.04517609	   7785.71796426	   2254.94235808	   3397.32607233	      0.00000000
      0.04539646	   7780.60189663	   2254.08911517	   3394.97089747	      0.00000000
      0.04561683	   7775.49169172	   2253.23542895	   3392.61831521	      0.00000000
      0.04586534	   7769.73590594	   2252.27219146	   3389.96838674	      0.00000000
      0.04617480	   7762.57919040	   2251.07198460	   3386.67324412	      0.00000000
      0.04655288	   7753.85188982	   2249.60459247	   3382.65456347	      0.00000000
      0.04688755	   7746.14179045	   2248.30475408	   3379.10386486	      0.00000000
      0.04730391	   7736.57001931	   2246.68650647	   3374.69521493	      0.00000000
      0.04762713	   7729.15491928	   2245.42939922	   3371.27939335	      0.00000000
      0.04784672	   7724.12518065	   2244.57495813	   3368.96213423	      0.00000000
      0.04806631	   7719.10190110	   2243.72021361	   3366.64761434	      0.00000000
      0.04832047	   7713.29600918	   2242.73055487	   3363.97219123	      0.00000000
      0.04862959	   7706.24656199	   2241.52639783	   3360.72325288	      0.00000000
      0.04897571	   7698.36866153	   2240.17744244	   3357.09185042	      0.00000000
      0.04927547	   7691.55972457	   2239.00872642	   3353.95261049	      0.00000000
      0.04950134	   7686.43742457	   2238.12779483	   3351.59061465	      0.00000000
      0.04972721	   7681.32236671	   2237.24663366	   3349.23161939	      0.00000000
      0.04990987	   7677.19107965	   2236.53386648	   3347.32607142	      0.00000000
      0.05019835	   7670.67637110	   2235.40792740	   3344.32069558	      0.00000000
      0.05048683	   7664.17373734	   2234.28167401	   3341.32027896	      0.00000000
      0.05072855	   7658.73443324	   2233.33774107	   3338.81001462	      0.00000000
      0.05097027	   7653.30374310	   2232.39361921	   3336.30326511	      0.00000000
      0.05122507	   7647.58853539	   2231.39821245	   3333.66467417	      0.00000000
      0.05147987	   7641.88303388	   2230.40262775	   3331.03002174	      0.00000000
      0.05171467	   7636.63416829	   2229.48507084	   3328.60573877	      0.00000000
      0.05203008	   7629.59625260	   2228.25227560	   3325.35438329	      0.00000000
      0.05234550	   7622.57353904	   2227.01928669	   3322.10914042	      0.00000000
      0.05256182	   7617.76594890	   2226.17355998	   3319.88698262	      0.00000000
      0.05277814	   7612.96560824	   2225.32776628	   3317.66772281	      0.00000000
      0.05303662	   7607.23937844	   2224.31707712	   3315.01980809	      0.00000000
      0.05329509	   7601.52361576	   2223.30632166	   3312.37605868	      0.00000000
      0.05355895	   7595.69969568	   2222.27446742	   3309.68157083	      0.00000000
      0.05382281	   7589.88681702	   2221.24257784	   3306.99145402	      0.00000000
      0.05408278	   7584.17054635	   2220.22589146	   3304.34530946	      0.00000000
      0.05439899	   7577.23220724	   2218.98924803	   3301.13244162	      0.00000000
      0.05474736	   7569.60688227	   2217.62685745	   3297.60014292	      0.00000000
      0.05505324	   7562.92800940	   2216.43071305	   3294.50510277	      0.00000000
      0.05527764	   7558.03769351	   2215.55319229	   3292.23818612	      0.00000000
      0.05550205	   7553.15566317	   2214.67572376	   3289.97449628	      0.00000000
      0.05573035	   7548.19769463	   2213.78313546	   3287.67495748	      0.00000000
      0.05604660	   7541.34375971	   2212.54676522	   3284.49497367	      0.00000000
      0.05636285	   7534.50652073	   2211.31056439	   3281.32144914	      0.00000000
      0.05656891	   7530.06060128	   2210.50519536	   3279.25716136	      0.00000000
      0.05677497	   7525.62183786	   2209.69991704	   3277.19562944	      0.00000000
      0.05704784	   7519.75480001	   2208.63366801	   3274.46987078	      0.00000000
      0.05732072	   7513.90040986	   2207.56760657	   3271.74896564	      0.00000000
      0.05756460	   7508.67885791	   2206.61499724	   3269.32130268	      0.00000000
      0.05786229	   7502.31911262	   2205.45245651	   3266.36331523	      0.00000000
      0.05820838	   7494.94442945	   2204.10123783	   3262.93166213	      0.00000000
      0.05849887	   7488.77050096	   2202.96741337	   3260.05739394	      0.00000000
      0.05873061	   7483.85585717	   2202.06314414	   3257.76848407	      0.00000000
      0.05896234	   7478.95057735	   2201.15908208	   3255.48311988	      0.00000000
      0.05920416	   7473.84186088	   2200.21591091	   3253.10209707	      0.00000000
      0.05951186	   7467.35604514	   2199.01611727	   3250.07793328	      0.00000000
      0.05981957	   7460.88691192	   2197.81674399	   3247.06005204	      0.00000000
      0.06005571	   7455.93362046	   2196.89660012	   3244.74828989	      0.00000000
      0.06035203	   7449.73212313	   2195.74236668	   3241.85269206	      0.00000000
      0.06071947	   7442.06394270	   2194.31172763	   3238.27026079	      0.00000000
      0.06108690	   7434.41991031	   2192.88180718	   3234.69684541	      0.00000000
      0.06129574	   7430.08606954	   2192.06941642	   3232.66984900	      0.00000000
      0.06150458	   7425.76008258	   2191.25727589	   3230.64577252	      0.00000000
      0.06178233	   7420.01888500	   2190.17755892	   3227.95836026	      0.00000000
      0.06206008	   7414.29164792	   2189.09831000	   3225.27612258	      0.00000000
      0.06230804	   7409.19049720	   2188.13522045	   3222.88593949	      0.00000000
      0.06255599	   7404.10053155	   2187.17252585	   3220.49988793	      0.00000000
      0.06281294	   7398.83786149	   2186.17535700	   3218.03169561	      0.00000000
      0.06312748	   7392.41210924	   2184.95530308	   3215.01636124	      0.00000000
      0.06353357	   7384.14278989	   2183.38114053	   3211.13318855	      0.00000000
      0.06374869	   7379.77451866	   2182.54773025	   3209.08063433	      0.00000000
      0.06396382	   7375.41476780	   2181.71465962	   3207.03120112	      0.00000000
      0.06424931	   7369.64201981	   2180.60960663	   3204.31616601	      0.00000000
      0.06453480	   7363.88434926	   2179.50517953	   3201.60663219	      0.00000000
      0.06473604	   7359.83494427	   2178.72707199	   3199.70003651	      0.00000000
      0.06505987	   7353.33453569	   2177.47564244	   3196.63773690	      0.00000000
      0.06530383	   7348.45039295	   2176.53345390	   3194.33545587	      0.00000000
      0.06554778	   7343.57733278	   2175.59175924	   3192.03719579	      0.00000000
      0.06579173	   7338.71538380	   2174.65056906	   3189.74295698	      0.00000000
      0.06604647	   7333.65038045	   2173.66831972	   3187.35159265	      0.00000000
      0.06630121	   7328.59752611	   2172.68663897	   3184.96461315	      0.00000000
      0.06655739	   7323.52845472	   2171.70000692	   3182.56859988	      0.00000000
      0.06687327	   7317.29472365	   2170.48420542	   3179.62016943	      0.00000000
      0.06726868	   7309.51822082	   2168.96365041	   3175.93903001	      0.00000000
      0.06755302	   7303.94431690	   2167.87112603	   3173.29843511	      0.00000000
      0.06779301	   7299.25178834	   2166.94963561	   3171.07401325	      0.00000000
      0.06803299	   7294.57013811	   2166.02870667	   3168.85347714	      0.00000000
      0.06828845	   7289.59841628	   2165.04898947	   3166.49395487	      0.00000000
      0.06854392	   7284.63904215	   2164.06992530	   3164.13883207	      0.00000000
      0.06880149	   7279.65130541	   2163.08346190	   3161.76875195	      0.00000000
      0.06911766	   7273.54591658	   2161.87348447	   3158.86552320	      0.00000000
      0.06951846	   7265.83366865	   2160.34115600	   3155.19490909	      0.00000000
      0.06976299	   7261.14338541	   2159.40711503	   3152.96075823	      0.00000000
      0.07000752	   7256.46445697	   2158.47371618	   3150.73062321	      0.00000000
      0.07025205	   7251.79690001	   2157.54096844	   3148.50450083	      0.00000000
      0.07049620	   7247.14790082	   2156.61031785	   3146.28581861	      0.00000000
      0.07080310	   7241.32028583	   2155.44144807	   3143.50264012	      0.00000000
      0.07117253	   7234.32878036	   2154.03576924	   3140.16060440	      0.00000000
      0.07143810	   7229.31916733	   2153.02629438	   3137.76389851	      0.00000000
      0.07178725	   7222.75306447	   2151.70029678	   3134.61991430	      0.00000000
      0.07205229	   7217.78439351	   2150.69471420	   3132.23880705	      0.00000000
      0.07231733	   7212.82910332	   2149.68996185	   3129.86237465	      0.00000000
      0.07258236	   7207.88721221	   2148.68605095	   3127.49061089	      0.00000000
      0.07284740	   7202.95870405	   2147.68298690	   3125.12350949	      0.00000000
      0.07311244	   7198.04359451	   2146.68078054	   3122.76106381	      0.00000000
      0.07337748	   7193.14186712	   2145.67943724	   3120.40326708	      0.00000000
      0.07364251	   7188.25353490	   2144.67896746	   3118.05011219	      0.00000000
      0.07390755	   7183.37858105	   2143.67937659	   3115.70159194	      0.00000000
      0.07417259	   7178.51701601	   2142.68067467	   3113.35769876	      0.00000000
      0.07442395	   7173.91864892	   2141.73432920	   3111.13901200	      0.00000000
      0.07467531	   7169.33231523	   2140.78879630	   3108.92447344	      0.00000000
      0.07492942	   7164.70801395	   2139.83374783	   3106.68991112	      0.00000000
      0.07518354	   7160.09599862	   2138.87954239	   3104.45957381	      0.00000000
      0.07544710	   7155.32541343	   2137.89074304	   3102.15073689	      0.00000000
      0.07576352	   7149.61556414	   2136.70486471	   3099.38486237	      0.00000000
      0.07608725	   7143.79352554	   2135.49298482	   3096.56185096	      0.00000000
      0.07641097	   7137.99137564	   2134.28251959	   3093.74563834	      0.00000000
      0.07664952	   7133.72864474	   2133.39147327	   3091.67479174	      0.00000000
      0.07688806	   7129.47669742	   2132.50120709	   3089.60762023	      0.00000000
      0.07710532	   7125.61363319	   2131.69108465	   3087.72814804	      0.00000000
      0.07742541	   7119.93823306	   2130.49867971	   3084.96455086	      0.00000000
      0.07769708	   7115.13655687	   2129.48777597	   3082.62416648	      0.00000000
      0.07793949	   7110.86386925	   2128.58664140	   3080.53987654	      0.00000000
      0.07818189	   7106.60226735	   2127.68633906	   3078.45933957	      0.00000000
      0.07844050	   7102.06802298	   2126.72678241	   3076.24386915	      0.00000000
      0.07869911	   7097.54636558	   2125.76818346	   3074.03265037	      0.00000000
      0.07894473	   7093.26344674	   2124.85862157	   3071.93641767	      0.00000000
      0.07926223	   7087.74386286	   2123.68416065	   3069.23235246	      0.00000000
      0.07957974	   7082.24317985	   2122.51117002	   3066.53464482	      0.00000000
      0.07982350	   7078.03280572	   2121.61160402	   3064.46776969	      0.00000000
      0.08006727	   7073.83354236	   2120.71291531	   3062.40462055	      0.00000000
      0.08031007	   7069.66180204	   2119.81863291	   3060.35327216	      0.00000000
      0.08061896	   7064.37065227	   2118.68225192	   3057.74898720	      0.00000000
      0.08092784	   7059.09725833	   2117.54730140	   3055.15063408	      0.00000000
      0.08116680	   7055.02984882	   2116.67027504	   3053.14457118	      0.00000000
      0.08146422	   7049.98204385	   2115.57987220	   3050.65260550	      0.00000000
      0.08183234	   7043.75709922	   2114.23215816	   3047.57586715	      0.00000000
      0.08220046	   7037.55718447	   2112.88652268	   3044.50743776	      0.00000000
      0.08239763	   7034.24656624	   2112.16661348	   3042.86729012	      0.00000000
      0.08259481	   7030.94310421	   2111.44730701	   3041.22951015	      0.00000000
      0.08288158	   7026.15126698	   2110.40222073	   3038.85172592	      0.00000000
      0.08316835	   7021.37450778	   2109.35841863	   3036.47891992	      0.00000000
      0.08341621	   7017.25812612	   2108.45731073	   3034.43212878	      0.00000000
      0.08366407	   7013.15296187	   2107.55717035	   3032.38903095	      0.00000000
      0.08390034	   7009.24998291	   2106.69998202	   3030.44480094	      0.00000000
      0.08421840	   7004.01209076	   2105.54749324	   3027.83287854	      0.00000000
      0.08453646	   6998.79255289	   2104.39661743	   3025.22697341	      0.00000000
      0.08475932	   6995.14629450	   2103.59120023	   3023.40467381	      0.00000000
      0.08498217	   6991.50900698	   2102.78658133	   3021.58530633	      0.00000000
      0.08524476	   6987.23467178	   2101.83952538	   3019.44529625	      0.00000000
      0.08550735	   6982.97273332	   2100.89358439	   3017.30932914	      0.00000000
      0.08578018	   6978.55766157	   2099.91193334	   3015.09431879	      0.00000000
      0.08605301	   6974.15590682	   2098.93149451	   3012.88363904	      0.00000000
      0.08630604	   6970.08550301	   2098.02330313	   3010.83726715	      0.00000000
      0.08662497	   6964.97109393	   2096.88004659	   3008.26313120	      0.00000000
      0.08694391	   6959.87473557	   2095.73846429	   3005.69483815	      0.00000000
      0.08718330	   6956.06118113	   2094.88268499	   3003.77087523	      0.00000000
      0.08742270	   6952.25774012	   2094.02785532	   3001.85017566	      0.00000000
      0.08770206	   6947.83214717	   2093.03153413	   2999.61296750	      0.00000000
      0.08798141	   6943.42025091	   2092.03651361	   2997.38016625	      0.00000000
      0.08821716	   6939.70778907	   2091.19785610	   2995.49937784	      0.00000000
      0.08852607	   6934.85773545	   2090.10030734	   2993.03954234	      0.00000000
      0.08883498	   6930.02428055	   2089.00436317	   2990.58502231	      0.00000000
      0.08907574	   6926.26871555	   2088.15133627	   2988.67572102	      0.00000000
      0.08931649	   6922.52317073	   2087.29928952	   2986.76961810	      0.00000000
      0.08958212	   6918.40228302	   2086.36036198	   2984.67030221	      0.00000000
      0.08984774	   6914.29351851	   2085.42263301	   2982.57484510	      0.00000000
      0.09011910	   6910.10863998	   2084.46592591	   2980.43817384	      0.00000000
      0.09039045	   6905.93633136	   2083.51047576	   2978.30549074	      0.00000000
      0.09065508	   6901.87950429	   2082.57992121	   2976.22949271	      0.00000000
      0.09097430	   6897.00156225	   2081.45899396	   2973.73021777	      0.00000000
      0.09138025	   6890.82314384	   2080.03604531	   2970.55974122	      0.00000000
      0.09160236	   6887.45446482	   2079.25870777	   2968.82876425	      0.00000000
      0.09182446	   6884.09404061	   2078.48222124	   2967.10038528	      0.00000000
      0.09210943	   6879.79468923	   2077.48724207	   2964.88666689	      0.00000000
      0.09239439	   6875.50884822	   2076.49367153	   2962.67718233	      0.00000000
      0.09267008	   6871.37530083	   2075.53378085	   2960.54361496	      0.00000000
      0.09294577	   6867.25430213	   2074.57521395	   2958.41396545	      0.00000000
      0.09321099	   6863.30166746	   2073.65431718	   2956.36890507	      0.00000000
      0.09353093	   6858.54881255	   2072.54504692	   2953.90665421	      0.00000000
      0.09393335	   6852.59433961	   2071.15234727	   2950.81697834	      0.00000000
      0.09416956	   6849.11132342	   2070.33616092	   2949.00713595	      0.00000000
      0.09440578	   6845.63731264	   2069.52095413	   2947.20007932	      0.00000000
      0.09464200	   6842.17228669	   2068.70673016	   2945.39579395	      0.00000000
      0.09491934	   6838.11557067	   2067.75204103	   2943.28097982	      0.00000000
      0.09519667	   6834.07114106	   2066.79871024	   2941.16994152	      0.00000000
      0.09538243	   6831.36899494	   2066.16092261	   2939.75805262	      0.00000000
      0.09567404	   6827.13810010	   2065.16093322	   2937.54499857	      0.00000000
      0.09596566	   6822.92063170	   2064.16245193	   2935.33604647	      0.00000000
      0.09621096	   6819.38326348	   2063.32370316	   2933.48104505	      0.00000000
      0.09645626	   6815.85531349	   2062.48602421	   2931.62890901	      0.00000000
      0.09670131	   6812.34048930	   2061.65030789	   2929.78159422	      0.00000000
      0.09701716	   6807.82369282	   2060.57466393	   2927.40460820	      0.00000000
      0.09733301	   6803.32230052	   2059.50079947	   2925.03227865	      0.00000000
      0.09757101	   6799.94063009	   2058.69282076	   2923.24778781	      0.00000000
      0.09780900	   6796.56762363	   2057.88585472	   2921.46590343	      0.00000000
      0.09807962	   6792.74266690	   2056.96948747	   2919.44287680	      0.00000000
      0.09835025	   6788.92881060	   2056.05443156	   2917.42317543	      0.00000000
      0.09861147	   6785.25791905	   2055.17240823	   2915.47676849	      0.00000000
      0.09892943	   6780.80351753	   2054.10045861	   2913.11171625	      0.00000000
      0.09931175	   6775.46737643	   2052.81391622	   2910.27383988	      0.00000000
      0.09977254	   6769.06481346	   2051.26681412	   2906.86203562	      0.00000000
      0.09994408	   6766.68932445	   2050.69185279	   2905.59428552	      0.00000000
      0.10022963	   6762.74455116	   2049.73592712	   2903.48675556	      0.00000000
      0.10051518	   6758.81165576	   2048.78147082	   2901.38271002	      0.00000000
      0.10076566	   6755.37148381	   2047.94544185	   2899.53991117	      0.00000000
      0.10101614	   6751.94035529	   2047.11054469	   2897.69975031	      0.00000000
      0.10127886	   6748.35122508	   2046.23606561	   2895.77248152	      0.00000000
      0.10154158	   6744.77194008	   2045.36283250	   2893.84806883	      0.00000000
      0.10182780	   6740.88356424	   2044.41289119	   2891.75470612	      0.00000000
      0.10211403	   6737.00674483	   2043.46443025	   2889.66467429	      0.00000000
      0.10234145	   6733.93448833	   2042.71185660	   2888.00632953	      0.00000000
      0.10265425	   6729.72073877	   2041.67830669	   2885.72884476	      0.00000000
      0.10296706	   6725.52055780	   2040.64652732	   2883.45523008	      0.00000000
      0.10320083	   6722.39025281	   2039.87655864	   2881.75849670	      0.00000000
      0.10343461	   6719.26743907	   2039.10757960	   2880.06388442	      0.00000000
      0.10369085	   6715.85313738	   2038.26585284	   2878.20887007	      0.00000000
      0.10400358	   6711.69821304	   2037.24017998	   2875.94831363	      0.00000000
      0.10431631	   6707.55644919	   2036.21627750	   2873.69144419	      0.00000000
      0.10458282	   6704.03709753	   2035.34509122	   2871.77098814	      0.00000000
      0.10491006	   6699.72872690	   2034.27715669	   2869.41652119	      0.00000000
      0.10523729	   6695.43447162	   2033.21116129	   2867.06595421	      0.00000000
      0.10547547	   6692.31767254	   2032.43648656	   2865.35749934	      0.00000000
      0.10576500	   6688.53896827	   2031.49621121	   2863.28349948	      0.00000000
      0.10612699	   6683.82969601	   2030.32272528	   2860.69453637	      0.00000000
      0.10640909	   6680.17136142	   2029.40986242	   2858.68008559	      0.00000000
      0.10665480	   6676.99312886	   2028.61591596	   2856.92768791	      0.00000000
      0.10690052	   6673.82253044	   2027.82306283	   2855.17733518	      0.00000000
      0.10713842	   6670.75995589	   2027.05645702	   2853.48455914	      0.00000000
      0.10744893	   6666.77323367	   2026.05740541	   2851.27792849	      0.00000000
      0.10775945	   6662.79845467	   2025.06009775	   2849.07444786	      0.00000000
      0.10800129	   6659.71096918	   2024.28456807	   2847.36045780	      0.00000053
      0.10824313	   6656.63062485	   2023.51009561	   2845.64832876	      0.00008340
      0.10851840	   6653.13311104	   2022.62985318	   2843.70176987	      0.00060811
      0.10879367	   6649.64472028	   2021.75097911	   2841.75756080	      0.00201469
      0.10904963	   6646.40907621	   2020.93496302	   2839.95176994	      0.00452903
      0.10936669	   6642.41189093	   2019.92581157	   2837.71769469	      0.00988199
      0.10968376	   6638.42653047	   2018.91847297	   2835.48660084	      0.01849174
      0.10992153	   6635.44544188	   2018.16421800	   2833.81534063	      0.02761874
      0.11022020	   6631.71025049	   2017.21826257	   2831.71841883	      0.04299789
      0.11051886	   6627.98529973	   2016.27391306	   2829.62401754	      0.06350779
      0.11077188	   6624.83762359	   2015.47515567	   2827.85166928	      0.08553893
      0.11109266	   6620.85728738	   2014.46412033	   2825.60714196	      0.12051350
      0.11141344	   6616.88846903	   2013.45493480	   2823.36537054	      0.16443185
      0.11165137	   6613.95216530	   2012.70761546	   2821.70439772	      0.20347739
      0.11188929	   6611.02209259	   2011.96131263	   2820.04488620	      0.24857784
      0.11216699	   6607.60996055	   2011.09152091	   2818.10974173	      0.30952953
      0.11244469	   6604.20618083	   2010.22311200	   2816.17651777	      0.38017039
      0.11269109	   6601.19301134	   2009.45374801	   2814.46278756	      0.45157574
      0.11300891	   6597.31601314	   2008.46298844	   2812.25447663	      0.55666819
      0.11332672	   6593.44966862	   2007.47403681	   2810.04852761	      0.67737942
      0.11357542	   6590.43157461	   2006.70143307	   2808.32396619	      0.78337736
      0.11382411	   6587.41988625	   2005.92993534	   2806.60078630	      0.89999110
      0.11405334	   6584.64958510	   2005.21981099	   2805.01370234	      1.01722389
      0.11437206	   6580.80660320	   2004.23400212	   2802.80886692	      1.19629916
      0.11469077	   6576.97386599	   2003.25000591	   2800.60614780	      1.39463945
      0.11491445	   6574.29007522	   2002.56051193	   2799.06150031	      1.54560732
      0.11513813	   6571.61123791	   2001.87190963	   2797.51784297	      1.70642595
      0.11541477	   6568.30481406	   2001.02147180	   2795.60997322	      1.91906709
      0.11569142	   6565.00582840	   2000.17239499	   2793.70354333	      2.14695126
      0.11593990	   6562.04895673	   1999.41091324	   2791.99238234	      2.36459571
      0.11625781	   6558.27458951	   1998.43829203	   2789.80476616	      2.66074926
      0.11657571	   6554.50974950	   1997.46746387	   2787.61888254	      2.97641821
      0.11681634	   6551.66627492	   1996.73380175	   2785.96542834	      3.22800387
      0.11705697	   6548.82814632	   1996.00116525	   2784.31290180	      3.49015487
      0.11733596	   6545.54415721	   1995.15300673	   2782.39803860	      3.80685730
      0.11761496	   6542.26721003	   1994.30622419	   2780.48434033	      4.13665298
      0.11786498	   6539.33644012	   1993.54853458	   2778.77030458	      4.44274880
      0.11818284	   6535.61854026	   1992.58687627	   2776.59250187	      4.84536776
      0.11850070	   6531.90947922	   1991.62699881	   2774.41603579	      5.26192843
      0.11874238	   6529.09509815	   1990.89833667	   2772.76199490	      5.58719069
      0.11898407	   6526.28571112	   1990.17070196	   2771.10865915	      5.91915870
      0.11926577	   6523.01732483	   1989.32386697	   2769.18238624	      6.31374671
      0.11954748	   6519.75557292	   1988.47842458	   2767.25698486	      6.71562761
      0.11978597	   6516.99937586	   1987.76378052	   2765.62763459	      7.06081576
      0.12010419	   6513.32884275	   1986.81173815	   2763.45436702	      7.52741937
      0.12042242	   6509.66647332	   1985.86146695	   2761.28203380	      7.99959454
      0.12065919	   6506.94672165	   1985.15556855	   2759.66628834	      8.35371433
      0.12089597	   6504.23137728	   1984.45064825	   2758.05099462	      8.70961161
      0.12116372	   6501.16603732	   1983.65468226	   2756.22488963	      9.11354501
      0.12143147	   6498.10619536	   1982.85996295	   2754.39928572	      9.51833789
      0.12171624	   6494.85780453	   1982.01609286	   2752.45814231	      9.94902083
      0.12200101	   6491.61546830	   1981.17362892	   2750.51747069	     10.37908796
      0.12225404	   6488.73952003	   1980.42624098	   2748.79345742	     10.76010323
      0.12257115	   6485.14171027	   1979.49111682	   2746.63320502	     11.23536597
      0.12288827	   6481.55109078	   1978.55772827	   2744.47335481	     11.70730190
      0.12313086	   6478.80908287	   1977.84486592	   2742.82132556	     12.06558354
      0.12337345	   6476.07115949	   1977.13301587	   2741.16946146	     12.42112878
      0.12366193	   6472.82062855	   1976.28784305	   2739.20534165	     12.83995465
      0.12395040	   6469.57570684	   1975.44409697	   2737.24136114	     13.25405441
      0.12416884	   6467.12224123	   1974.80613792	   2735.75424691	     13.56423771
      0.12448426	   6463.58497466	   1973.88637332	   2733.60692364	     14.00666376
      0.12479968	   6460.05411066	   1972.96830658	   2731.45959282	     14.44227917
      0.12502753	   6457.50744401	   1972.30618088	   2729.90839945	     14.75253277
      0.12525538	   6454.96401101	   1971.64493801	   2728.35714229	     15.05896539
      0.12553251	   6451.87484408	   1970.84188805	   2726.47030562	     15.42639588
      0.12580963	   6448.79030502	   1970.04013840	   2724.58329251	     15.78793427
      0.12607196	   6445.87456841	   1969.28237214	   2722.79678433	     16.12467028
      0.12638718	   6442.37627993	   1968.37336827	   2720.64978505	     16.52213990
      0.12670240	   6438.88364864	   1967.46603626	   2718.50237952	     16.91175840
      0.12696053	   6436.02774263	   1966.72428617	   2716.74357407	     17.22495674
      0.12728206	   6432.47533141	   1965.80187582	   2714.55219876	     17.60775446
      0.12760360	   6428.92844948	   1964.88119421	   2712.36021009	     17.98246750
      0.12784406	   6426.27943601	   1964.19378733	   2710.72048821	     18.25746951
      0.12808453	   6423.63338768	   1963.50734323	   2709.08035748	     18.52805267
      0.12837028	   6420.49270916	   1962.69285066	   2707.13072661	     18.84393720
      0.12865604	   6417.35604724	   1961.87971198	   2705.18043281	     19.15377335
      0.12888775	   6414.81547990	   1961.22134750	   2703.59846599	     19.40065534
      0.12920399	   6411.35215867	   1960.32423509	   2701.43858793	     19.73144067
      0.12952024	   6407.89343176	   1959.42877087	   2699.27773622	     20.05528634
      0.12975694	   6405.30759784	   1958.75961745	   2697.65973411	     20.29325419
      0.12999363	   6402.72421480	   1958.09138332	   2696.04112825	     20.52753338
      0.13026716	   6399.74179262	   1957.32030333	   2694.16986037	     20.79379322
      0.13054070	   6396.76248519	   1956.55044492	   2692.29771618	     21.05538766
      0.13081913	   6393.73283396	   1955.76802522	   2690.39104578	     21.31703201
      0.13109757	   6390.70623815	   1954.98686544	   2688.48339136	     21.57414320
      0.13137919	   6387.64813560	   1954.19807361	   2686.55293982	     21.82973318
      0.13166080	   6384.59297994	   1953.41056448	   2684.62140564	     22.08100252
      0.13193932	   6381.57425685	   1952.63298113	   2682.71003063	     22.32541266
      0.13221783	   6378.55824067	   1951.85664632	   2680.79752526	     22.56590509
      0.13250311	   6375.47170204	   1951.06275165	   2678.83737455	     22.80833403
      0.13278839	   6372.38781835	   1950.27016053	   2676.87596588	     23.04697253
      0.13306048	   6369.44888446	   1949.51542156	   2675.00402895	     23.27119293
      0.13333257	   6366.51219786	   1948.76186244	   2673.13088602	     23.49224482
      0.13362690	   6363.33782480	   1947.94801315	   2671.10319490	     23.72795711
      0.13392124	   6360.16588425	   1947.13553782	   2669.07402322	     23.96028143
      0.13415756	   6357.62078614	   1946.48418421	   2667.44368580	     24.14447394
      0.13447262	   6354.22999303	   1945.61719361	   2665.26863253	     24.38693749
      0.13478769	   6350.84165119	   1944.75176594	   2663.09177319	     24.62603503
      0.13503352	   6348.19941965	   1944.07757498	   2661.39194675	     24.81037720
      0.13527935	   6345.55854328	   1943.40433071	   2659.69098000	     24.99286488
      0.13554873	   6342.66624307	   1942.66769742	   2657.82579462	     25.19079622
      0.13581810	   6339.77541307	   1941.93219450	   2655.95919819	     25.38670388
      0.13610744	   6336.67194076	   1941.14345254	   2653.95270923	     25.59498832
      0.13639677	   6333.56997545	   1940.35600785	   2651.94454415	     25.80117640
      0.13665609	   6330.79098412	   1939.65134660	   2650.14325102	     25.98429094
      0.13697023	   6327.42587988	   1938.79909628	   2647.95928419	     26.20410639
      0.13728438	   6324.06220681	   1937.94836250	   2645.77326311	     26.42184811
      0.13746730	   6322.10412578	   1937.45367134	   2644.49937332	     26.54773869
      0.13775284	   6319.04850648	   1936.68251148	   2642.50949146	     26.74299241
      0.13803838	   6315.99381440	   1935.91259537	   2640.51786200	     26.93680017
      0.13826808	   6313.53711599	   1935.29414728	   2638.91444689	     27.09171851
      0.13857464	   6310.25909505	   1934.46999748	   2636.77269810	     27.29718904
      0.13888120	   6306.98183255	   1933.64726963	   2634.62888335	     27.50128232
      0.13912641	   6304.36082832	   1932.99019380	   2632.91256166	     27.66361158
      0.13937162	   6301.74017511	   1932.33402248	   2631.19489929	     27.82517239
      0.13966002	   6298.65842701	   1931.56346269	   2629.17305774	     28.01426252
      0.13994841	   6295.57698665	   1930.79414703	   2627.14934020	     28.20242861
      0.14019630	   6292.92843791	   1930.13385639	   2625.40830500	     28.36348637
      0.14050868	   6289.59104118	   1929.30310363	   2623.21237739	     28.56560914
      0.14082106	   6286.25367833	   1928.47379792	   2621.01421652	     28.76688087
      0.14106353	   6283.66320864	   1927.83109727	   2619.30649468	     28.92256891
      0.14130599	   6281.07262973	   1927.18926310	   2617.59741767	     29.07782670
      0.14159872	   6277.94476957	   1926.41552149	   2615.53222391	     29.26474594
      0.14189145	   6274.81657173	   1925.64303580	   2613.46504450	     29.45114398
      0.14210878	   6272.49378983	   1925.07032043	   2611.92900037	     29.58922887
      0.14242440	   6269.12006532	   1924.23983173	   2609.69635950	     29.78934542
      0.14274001	   6265.74563727	   1923.41079128	   2607.46139865	     29.98902596
      0.14297342	   6263.24965694	   1922.79862972	   2605.80712083	     30.13644851
      0.14320682	   6260.75317661	   1922.18725533	   2604.15157220	     30.28368808
      0.14348679	   6257.75787551	   1921.45493734	   2602.16404352	     30.46009437
      0.14376676	   6254.76169545	   1920.72374444	   2600.17468569	     30.63630601
      0.14403914	   6251.84581418	   1920.01344985	   2598.23750568	     30.80758726
      0.14431152	   6248.92894504	   1919.30421329	   2596.29859598	     30.97874794
      0.14460710	   6245.76240463	   1918.53575603	   2594.19257413	     31.16438612
      0.14490268	   6242.59451765	   1917.76853695	   2592.08452005	     31.34995219
      0.14515686	   6239.86922117	   1917.10977315	   2590.27013260	     31.50949352
      0.14546916	   6236.51909274	   1916.30159401	   2588.03874645	     31.70551406
      0.14578147	   6233.16715346	   1915.49478356	   2585.80511353	     31.90155925
      0.14601119	   6230.70040934	   1914.90220421	   2584.16073869	     32.04579661
      0.14631323	   6227.45544152	   1914.12419170	   2581.99686063	     32.23551294
      0.14661526	   6224.20850458	   1913.34744687	   2579.83091052	     32.42533564
      0.14685259	   6221.65572048	   1912.73799284	   2578.12753622	     32.57458474
      0.14714995	   6218.45530642	   1911.97546799	   2575.99149026	     32.76172379
      0.14744732	   6215.25272127	   1911.21415924	   2573.85346769	     32.94903570
      0.14770602	   6212.46468373	   1910.55281841	   2571.99182630	     33.11215249
      0.14801842	   6209.09551992	   1909.75541066	   2569.74176602	     33.30934743
      0.14833082	   6205.72366967	   1908.95933099	   2567.48956445	     33.50680223
      0.14854485	   6203.41207129	   1908.41471529	   2565.94539663	     33.64223680
      0.14886023	   6200.00324852	   1907.61329916	   2563.66811114	     33.84206938
      0.14917561	   6196.59141883	   1906.81322407	   2561.38868662	     34.04222529
      0.14941072	   6194.04595668	   1906.21765647	   2559.68805838	     34.19166011
      0.14964582	   6191.49872360	   1905.62282880	   2557.98625772	     34.34129397
      0.14992666	   6188.45370250	   1904.91328135	   2555.95195776	     34.52030190
      0.15020749	   6185.40601862	   1904.20478163	   2553.91600729	     34.69961798
      0.15048309	   6182.41247516	   1903.51050093	   2551.91641094	     34.87590382
      0.15075868	   6179.41623412	   1902.81722177	   2549.91524895	     35.05250921
      0.15105365	   6176.20635386	   1902.07632404	   2547.77172591	     35.24189276
      0.15134862	   6172.99323807	   1901.33656524	   2545.62643823	     35.43166669
      0.15161573	   6170.08069955	   1900.66764502	   2543.68223546	     35.60386626
      0.15188284	   6167.16539117	   1899.99965155	   2541.73660914	     35.77640436
      0.15218404	   6163.87458585	   1899.24750393	   2539.54095478	     35.97138150
      0.15248525	   6160.58011793	   1898.49652624	   2537.34352113	     36.16681056
      0.15272606	   6157.94348767	   1897.89695424	   2535.58539627	     36.32338975
      0.15303640	   6154.54205572	   1897.12537544	   2533.31804202	     36.52561985
      0.15334674	   6151.13651826	   1896.35502470	   2531.04884843	     36.72836104
      0.15358948	   6148.46981791	   1895.75331492	   2529.27263843	     36.88730736
      0.15383222	   6145.80051942	   1895.15235040	   2527.49532270	     37.04657814
      0.15412411	   6142.58727824	   1894.43069273	   2525.35670808	     37.23853311
      0.15441600	   6139.37016710	   1893.71010466	   2523.21652224	     37.43097246
      0.15467148	   6136.55116805	   1893.08028497	   2521.34205283	     37.59980898
      0.15498057	   6133.13651236	   1892.31938287	   2519.07264595	     37.80458824
      0.15528965	   6129.71732064	   1891.55966533	   2516.80152653	     38.00993652
      0.15552763	   6127.08160980	   1890.97553154	   2515.05174627	     38.16843618
      0.15583802	   6123.63982762	   1890.21472088	   2512.76810069	     38.37568128
      0.15614840	   6120.19328900	   1889.45509050	   2510.48277766	     38.58352430
      0.15639158	   6117.48965456	   1888.86076265	   2508.69113769	     38.74678736
      0.15663475	   6114.78302804	   1888.26715294	   2506.89848727	     38.91042698
      0.15692563	   6111.54150583	   1887.55804259	   2504.75288582	     39.10666614
      0.15721650	   6108.29560988	   1886.84995148	   2502.60586499	     39.30345667
      0.15747886	   6105.36415591	   1886.21215399	   2500.66814192	     39.48143227
      0.15774122	   6102.42906634	   1885.57517823	   2498.72928596	     39.65986715
      0.15804199	   6099.05975355	   1884.84595423	   2496.50519834	     39.86499703
      0.15834275	   6095.68557089	   1884.11780125	   2494.27965081	     40.07074411
      0.15859233	   6092.88193389	   1883.51438808	   2492.43179365	     40.24194766
      0.15890103	   6089.40930696	   1882.76902013	   2490.14476613	     40.45431594
      0.15920974	   6085.93140741	   1882.02476534	   2487.85624595	     40.66735676
      0.15941143	   6083.65632509	   1881.53912127	   2486.36029590	     40.80690975
      0.15972347	   6080.13187589	   1880.78867502	   2484.04457968	     41.02340034
      0.16003551	   6076.60191961	   1880.03935237	   2481.72738172	     41.24059955
      0.16027909	   6073.84265178	   1879.45522486	   2479.91762041	     41.41063950
      0.16052266	   6071.07997719	   1878.87177529	   2478.10697338	     41.58112079
      0.16080341	   6067.89135548	   1878.20010623	   2476.01886889	     41.77817769
      0.16108416	   6064.69814420	   1877.52932896	   2473.92960844	     41.97583349
      0.16136814	   6061.46349394	   1876.85173721	   2471.81514999	     42.17637969
      0.16165212	   6058.22408746	   1876.17504888	   2469.69953137	     42.37755239
      0.16194399	   6054.88961251	   1875.48048007	   2467.52388793	     42.58497984
      0.16223587	   6051.55005423	   1874.78685604	   2465.34704256	     42.79308430
      0.16252174	   6048.27421472	   1874.10840692	   2463.21381161	     42.99757347
      0.16280761	   6044.99344580	   1873.43085471	   2461.07944969	     43.20272732
      0.16310218	   6041.60771979	   1872.73363037	   2458.87900956	     43.41482402
      0.16339674	   6038.21670970	   1872.03734840	   2456.67739143	     43.62764324
      0.16368112	   6034.93798087	   1871.36604484	   2454.55083875	     43.83379365
      0.16396549	   6031.65428352	   1870.69561003	   2452.42320856	     44.04063389
      0.16426215	   6028.22347086	   1869.99714501	   2450.20256739	     44.25715043
      0.16455880	   6024.78721039	   1869.29961520	   2447.98077519	     44.47443624
      0.16484058	   6021.51819436	   1868.63792367	   2445.86934038	     44.68154813
      0.16512236	   6018.24422856	   1867.97706629	   2443.75688562	     44.88937175
      0.16542099	   6014.76902682	   1867.27758844	   2441.51698449	     45.11041228
      0.16571962	   6011.28823416	   1866.57903705	   2439.27595791	     45.33227279
      0.16599810	   6008.03719652	   1865.92843856	   2437.18510509	     45.53991596
      0.16627659	   6004.78127085	   1865.27863614	   2435.09329010	     45.74829110
      0.16657676	   6001.26637175	   1864.57913026	   2432.83755329	     45.97371979
      0.16687692	   5997.74577210	   1863.88053856	   2430.58071729	     46.20002151
      0.16715209	   5994.51337645	   1863.24092917	   2428.51089397	     46.40825289
      0.16742725	   5991.27617222	   1862.60207841	   2426.44016161	     46.61723804
      0.16772822	   5987.72990539	   1861.90418692	   2424.17422951	     46.84669441
      0.16802919	   5984.17787343	   1861.20719213	   2421.90722681	     47.07707717
      0.16830204	   5980.95268037	   1860.57608002	   2419.85109132	     47.28674999
      0.16857489	   5977.72273810	   1859.94569522	   2417.79408886	     47.49720559
      0.16887604	   5974.15227942	   1859.25076813	   2415.52274464	     47.73041038
      0.16917718	   5970.57603152	   1858.55671600	   2413.25035944	     47.96459524
      0.16944940	   5967.33839881	   1857.93009503	   2411.19541561	     48.17713575
      0.16972161	   5964.09603153	   1857.30417910	   2409.13963268	     48.39049986
      0.17002270	   5960.50419688	   1856.61268138	   2406.86480287	     48.62747049
      0.17032379	   5956.90657406	   1855.92203491	   2404.58895992	     48.86547686
      0.17059688	   5953.63859544	   1855.29636301	   2402.52394832	     49.08225282
      0.17086996	   5950.36585729	   1854.67138118	   2400.45811344	     49.29990502
      0.17117099	   5946.75270738	   1853.98323887	   2398.17993576	     49.54085906
      0.17147201	   5943.13378547	   1853.29592346	   2395.90076940	     49.78290731
      0.17174688	   5939.82432716	   1852.66905577	   2393.81881860	     50.00488990
      0.17202174	   5936.51006449	   1852.04286691	   2391.73605236	     50.22781021
      0.17232273	   5932.87533075	   1851.35794191	   2389.45442551	     50.47300569
      0.17262372	   5929.23485427	   1850.67381888	   2387.17183090	     50.71935578
      0.17290080	   5925.87843947	   1850.04473311	   2385.06967565	     50.94717526
      0.17317788	   5922.51717182	   1849.41631592	   2382.96670785	     51.17599940
      0.17347881	   5918.86105477	   1848.73455157	   2380.68178833	     51.42567510
      0.17377975	   5915.19923770	   1848.05356343	   2378.39591871	     51.67656598
      0.17405921	   5911.79362055	   1847.42185741	   2376.27231734	     51.91065644
      0.17433867	   5908.38310750	   1846.79080919	   2374.14790293	     52.14582092
      0.17463951	   5904.70620387	   1846.11220983	   2371.86005169	     52.40019203
      0.17494035	   5901.02365649	   1845.43435987	   2369.57126494	     52.65583675
      0.17522221	   5897.56826523	   1844.79993685	   2367.42599359	     52.89652669
      0.17550408	   5894.10794482	   1844.16615954	   2365.27990597	     53.13835966
      0.17580477	   5890.41105720	   1843.49075148	   2362.98956601	     53.39762043
      0.17610547	   5886.70859491	   1842.81606487	   2360.69830212	     53.65820871
      0.17638969	   5883.20379870	   1842.17898619	   2358.53168221	     53.90575791
      0.17667392	   5879.69405200	   1841.54253937	   2356.36424039	     54.15451601
      0.17697441	   5875.97804419	   1840.87034324	   2354.07184691	     54.41883927
      0.17727490	   5872.25654240	   1840.19883946	   2351.77853810	     54.68453696
      0.17756139	   5868.70336041	   1839.55926497	   2349.59124773	     54.93914391
      0.17784788	   5865.14521957	   1838.92030644	   2347.40312751	     55.19502037
      0.17814813	   5861.41090562	   1838.25131746	   2345.10904158	     55.46455538
      0.17844837	   5857.67118840	   1837.58299055	   2342.81404591	     55.73550272
      0.17873700	   5854.07118054	   1836.94115493	   2340.60704757	     55.99730014
      0.17902562	   5850.46621905	   1836.29991706	   2338.39920928	     56.26041791
      0.17932559	   5846.71425933	   1835.63408775	   2336.10365779	     56.53528964
      0.17962556	   5842.95699522	   1834.96888909	   2333.80719909	     56.81160108
      0.17991615	   5839.31220765	   1834.32508927	   2331.58170319	     57.08064932
      0.18020674	   5835.66248546	   1833.68186652	   2329.35535515	     57.35105895
      0.18050644	   5831.89328663	   1833.01909103	   2327.05837464	     57.63137000
      0.18080613	   5828.11888834	   1832.35691368	   2324.76048627	     57.91313698
      0.18109849	   5824.43178688	   1831.71149514	   2322.51790886	     58.18942098
      0.18139086	   5820.73978353	   1831.06663037	   2320.27446515	     58.46709570
      0.18169029	   5816.95341820	   1830.40673307	   2317.97585893	     58.75293048
      0.18198973	   5813.16196222	   1829.74740035	   2315.67634090	     59.04022652
      0.18228366	   5809.43532139	   1829.10073663	   2313.41823607	     59.32365970
      0.18257758	   5805.70382470	   1828.45460066	   2311.15924886	     59.60850086
      0.18287682	   5801.89999583	   1827.79733270	   2308.85857111	     59.89993039
      0.18317605	   5798.09119139	   1827.14059473	   2306.55697417	     60.19281659
      0.18347133	   5794.32794758	   1826.49305926	   2304.28493730	     60.48325274
      0.18376660	   5790.55992257	   1825.84602279	   2302.01200009	     60.77510263
      0.18406187	   5786.78714589	   1825.19947581	   2299.73815925	     61.06836385
      0.18435714	   5783.00966099	   1824.55341055	   2297.46341203	     61.36303219
      0.18465242	   5779.22750330	   1823.90781746	   2295.18775482	     61.65910427
      0.18494769	   5775.44072126	   1823.26268849	   2292.91118447	     61.95657507
      0.18524296	   5771.64935688	   1822.61801400	   2290.63369705	     62.25544035
      0.18553824	   5767.85346436	   1821.97378567	   2288.35528898	     62.55569441
      0.18583351	   5764.05309302	   1821.32999377	   2286.07595604	     62.85733226
      0.18612878	   5760.24830366	   1820.68662971	   2283.79569425	     63.16034765
      0.18642406	   5756.43915375	   1820.04368364	   2281.51449904	     63.46473494
      0.18671933	   5752.62571165	   1819.40114672	   2279.23236607	     63.77048742
      0.18701460	   5748.80804386	   1818.75900897	   2276.94929042	     64.07759894
      0.18730988	   5744.98622729	   1818.11726127	   2274.66526736	     64.38606245
      0.18760515	   5741.16033845	   1817.47589353	   2272.38029166	     64.69587138
      0.18790042	   5737.33046381	   1816.83489635	   2270.09435819	     65.00701841
      0.18819570	   5733.49669078	   1816.19425950	   2267.80746138	     65.31949669
      0.18849097	   5729.65911641	   1815.55397331	   2265.51959574	     65.63329874
      0.18878624	   5725.81783982	   1814.91402739	   2263.23075534	     65.94841747
      0.18908151	   5721.97296948	   1814.27441182	   2260.94093432	     66.26484533
      0.18937679	   5718.12461688	   1813.63511604	   2258.65012642	     66.58257513
      0.18967206	   5714.27290253	   1812.99612985	   2256.35832539	     66.90159930
      0.18996733	   5710.41795063	   1812.35744251	   2254.06552462	     67.22191060
      0.19026261	   5706.55989392	   1811.71904357	   2251.77171748	     67.54350151
      0.19055788	   5702.69886925	   1811.08092210	   2249.47689702	     67.86636483
      0.19085315	   5698.83502133	   1810.44306738	   2247.18105623	     68.19049315
      0.19114843	   5694.96849899	   1809.80546828	   2244.88418782	     68.51587936
      0.19144370	   5691.09945802	   1809.16811381	   2242.58628440	     68.84251621
      0.19173897	   5687.22805793	   1808.53099264	   2240.28733830	     69.17039671
      0.19203425	   5683.35446400	   1807.89409352	   2237.98734176	     69.49951383
      0.19232952	   5679.47884448	   1807.25740489	   2235.68628676	     69.82986077
      0.19262479	   5675.60137188	   1806.62091523	   2233.38416516	     70.16143071
      0.19292007	   5671.72222056	   1805.98461278	   2231.08096858	     70.49421709
      0.19321534	   5667.84156750	   1805.34848575	   2228.77668849	     70.82821334
      0.19351061	   5663.95959013	   1804.71252212	   2226.47131615	     71.16341314
      0.19380588	   5660.07646669	   1804.07670987	   2224.16484265	     71.49981022
      0.19410116	   5656.19237440	   1803.44103673	   2221.85725888	     71.83739852
      0.19439643	   5652.30748955	   1802.80549041	   2219.54855555	     72.17617205
      0.19469170	   5648.42198592	   1802.17005842	   2217.23872319	     72.51612505
      0.19498698	   5644.53603479	   1801.53472819	   2214.92775213	     72.85725184
      0.19528225	   5640.64980369	   1800.89948700	   2212.61563252	     73.19954694
      0.19557752	   5636.76345633	   1800.26432201	   2210.30235433	     73.54300500
      0.19587280	   5632.87715173	   1799.62922025	   2207.98790734	     73.88762083
      0.19616807	   5628.99104415	   1798.99416864	   2205.67228114	     74.23338941
      0.19646334	   5625.10528261	   1798.35915396	   2203.35546516	     74.58030584
      0.19675862	   5621.22001091	   1797.72416289	   2201.03744862	     74.92836541
      0.19705389	   5617.33536734	   1797.08918194	   2198.71822057	     75.27756354
      0.19734916	   5613.45148497	   1796.45419755	   2196.39776989	     75.62789582
      0.19764444	   5609.56849156	   1795.81919600	   2194.07608527	     75.97935798
      0.19793971	   5605.68650989	   1795.18416349	   2191.75315524	     76.33194590
      0.19823498	   5601.80565800	   1794.54908605	   2189.42896813	     76.68565563
      0.19853026	   5597.92604953	   1793.91394965	   2187.10351211	     77.04048333
      0.19882553	   5594.04779415	   1793.27874011	   2184.77677519	     77.39642535
      0.19912080	   5590.17099797	   1792.64344314	   2182.44874519	     77.75347813
      0.19941607	   5586.29576404	   1792.00804435	   2180.11940978	     78.11163830
      0.19971135	   5582.42219284	   1791.37252923	   2177.78875644	     78.47090260
      0.20000662	   5578.55038278	   1790.73688319	   2175.45677251	     78.83126791
      0.20030189	   5574.68043074	   1790.10109149	   2173.12344515	     79.19273125
      0.20059717	   5570.81243251	   1789.46513934	   2170.78876138	     79.55528977
      0.20089244	   5566.94648335	   1788.82901183	   2168.45270802	     79.91894073
      0.20118771	   5563.08267833	   1788.19269394	   2166.11527178	     80.28368154
      0.20148299	   5559.22111283	   1787.55617058	   2163.77643918	     80.64950971
      0.20177826	   5555.36188279	   1786.91942657	   2161.43619660	     81.01642291
      0.20207353	   5551.50508503	   1786.28244665	   2159.09453026	     81.38441887
      0.20236881	   5547.65081743	   1785.64521545	   2156.75142623	     81.75349547
      0.20266408	   5543.79917904	   1785.00771757	   2154.40687043	     82.12365071
      0.20295935	   5539.95027003	   1784.36993749	   2152.06084863	     82.49488268
      0.20325463	   5536.10419165	   1783.73185966	   2149.71334647	     82.86718957
      0.20354990	   5532.26104594	   1783.09346845	   2147.36434940	     83.24056970
      0.20384517	   5528.42093539	   1782.45474817	   2145.01384278	     83.61502147
      0.20414044	   5524.58396247	   1781.81568307	   2142.66181178	     83.99054339
      0.20443572	   5520.75022904	   1781.17625737	   2140.30824145	     84.36713406
      0.20473099	   5516.91983562	   1780.53645522	   2137.95311671	     84.74479218
      0.20502626	   5513.09288059	   1779.89626076	   2135.59642232	     85.12351654
      0.20532154	   5509.26945926	   1779.25565807	   2133.23814290	     85.50330602
      0.20561681	   5505.44966295	   1778.61463122	   2130.87826295	     85.88415958
      0.20591208	   5501.63357793	   1777.97316424	   2128.51676684	     86.26607627
      0.20620736	   5497.82128442	   1777.33124116	   2126.15363879	     86.64905522
      0.20650263	   5494.01285560	   1776.68884598	   2123.78886290	     87.03309565
      0.20679790	   5490.20835661	   1776.04596273	   2121.42242313	     87.41819684
      0.20709318	   5486.40784367	   1775.40257540	   2119.05430334	     87.80435816
      0.20738845	   5482.61136329	   1774.75866802	   2116.68448724	     88.19157905
      0.20768372	   5478.81895161	   1774.11422461	   2114.31295843	     88.57985901
      0.20797900	   5475.03063384	   1773.46922922	   2111.93970039	     88.96919761
      0.20827427	   5471.24642386	   1772.82366593	   2109.56469649	     89.35959451
      0.20856954	   5467.46632402	   1772.17751886	   2107.18792999	     89.75104941
      0.20886481	   5463.69032500	   1771.53077215	   2104.80938403	     90.14356208
      0.20916009	   5459.91840590	   1770.88341001	   2102.42904165	     90.53713234
      0.20945536	   5456.15053442	   1770.23541668	   2100.04688579	     90.93176009
      0.20975063	   5452.38666716	   1769.58677648	   2097.66289929	     91.32744527
      0.21004591	   5448.62675003	   1768.93747379	   2095.27706490	     91.72418788
      0.21034118	   5444.87071880	   1768.28749306	   2092.88936526	     92.12198797
      0.21063645	   5441.11849961	   1767.63681882	   2090.49978295	     92.52084563
      0.21093173	   5437.37000966	   1766.98543568	   2088.10830044	     92.92076103
      0.21122700	   5433.62515782	   1766.33332836	   2085.71490014	     93.32173436
      0.21152227	   5429.88384537	   1765.68048166	   2083.31956436	     93.72376585
      0.21181755	   5426.14596668	   1765.02688050	   2080.92227536	     94.12685581
      0.21211282	   5422.41140988	   1764.37250991	   2078.52301533	     94.53100455
      0.21240809	   5418.68005759	   1763.71735500	   2076.12176636	     94.93621246
      0.21270337	   5414.95178756	   1763.06140106	   2073.71851051	     95.34247993
      0.21299864	   5411.22647331	   1762.40463346	   2071.31322977	     95.74980741
      0.21329391	   5407.50398475	   1761.74703773	   2068.90590607	     96.15819540
      0.21358918	   5403.78418875	   1761.08859952	   2066.49652128	     96.56764441
      0.21388446	   5400.06694969	   1760.42930464	   2064.08505725	     96.97815499
      0.21417973	   5396.35212995	   1759.76913902	   2061.67149574	     97.38972774
      0.21447500	   5392.63959040	   1759.10808877	   2059.25581849	     97.80236327
      0.21477028	   5388.92919079	   1758.44614014	   2056.83800720	     98.21606224
      0.21506555	   5385.22079018	   1757.78327954	   2054.41804350	     98.63082533
      0.21536082	   5381.51424731	   1757.11949355	   2051.99590902	     99.04665324
      0.21565610	   5377.80942092	   1756.45476891	   2049.57158534	     99.46354671
      0.21595137	   5374.10617095	   1755.78909252	   2047.14505399	     99.88150651
      0.21624664	   5370.40435968	   1755.12245149	   2044.71629650	    100.30053343
      0.21654192	   5366.70385186	   1754.45483305	   2042.28529435	    100.72062829
      0.21683719	   5363.00451466	   1753.78622466	   2039.85202900	    101.14179193
      0.21713246	   5359.30621750	   1753.11661393	   2037.41648188	    101.56402520
      0.21742774	   5355.60883205	   1752.44598865	   2034.97863439	    101.98732901
      0.21772301	   5351.91223215	   1751.77433682	   2032.53846793	    102.41170427
      0.21801828	   5348.21629367	   1751.10164659	   2030.09596385	    102.83715190
      0.21831355	   5344.52089451	   1750.42790632	   2027.65110350	    103.26367286
      0.21860883	   5340.82591449	   1749.75310456	   2025.20386820	    103.69126812
      0.21890410	   5337.13123528	   1749.07723002	   2022.75423927	    104.11993870
      0.21919937	   5333.43674035	   1748.40027162	   2020.30219798	    104.54968559
      0.21949465	   5329.74231486	   1747.72221847	   2017.84772562	    104.98050983
      0.21978992	   5326.04784564	   1747.04305986	   2015.39080345	    105.41241249
      0.22008519	   5322.35322111	   1746.36278527	   2012.93141270	    105.84539462
      0.22038047	   5318.65833118	   1745.68138437	   2010.46953460	    106.27945732
      0.22067574	   5314.96306724	   1744.99884701	   2008.00515039	    106.71460170
      0.22097101	   5311.26732204	   1744.31516323	   2005.53824125	    107.15082888
      0.22126629	   5307.57098968	   1743.63032327	   2003.06878840	    107.58814001
      0.22156156	   5303.87396552	   1742.94431752	   2000.59677300	    108.02653623
      0.22185683	   5300.17614609	   1742.25713658	   1998.12217624	    108.46601872
      0.22215211	   5296.47742911	   1741.56877123	   1995.64497928	    108.90658867
      0.22244738	   5292.77771333	   1740.87921241	   1993.16516327	    109.34824729
      0.22274265	   5289.07689857	   1740.18845125	   1990.68270935	    109.79099578
      0.22303793	   5285.37488558	   1739.49647907	   1988.19759866	    110.23483539
      0.22333320	   5281.67157601	   1738.80328733	   1985.70981232	    110.67976736
      0.22362847	   5277.96687238	   1738.10886768	   1983.21933146	    111.12579294
      0.22392374	   5274.26067798	   1737.41321194	   1980.72613718	    111.57291341
      0.22421902	   5270.55289683	   1736.71631209	   1978.23021058	    112.02113007
      0.22451429	   5266.84343363	   1736.01816027	   1975.73153275	    112.47044420
      0.22480956	   5263.13219370	   1735.31874878	   1973.23008477	    112.92085712
      0.22510484	   5259.41908290	   1734.61807010	   1970.72584773	    113.37237016
      0.22540011	   5255.70400762	   1733.91611682	   1968.21880268	    113.82498465
      0.22569538	   5251.98687467	   1733.21288172	   1965.70893069	    114.27870194
      0.22599066	   5248.26759126	   1732.50835770	   1963.19621280	    114.73352339
      0.22628593	   5244.54606493	   1731.80253784	   1960.68063006	    115.18945038
      0.22658120	   5240.82220349	   1731.09541532	   1958.16216349	    115.64648428
      0.22687648	   5237.09591499	   1730.38698348	   1955.64079412	    116.10462649
      0.22717175	   5233.36710760	   1729.67723580	   1953.11650296	    116.56387842
      0.22746702	   5229.63568962	   1728.96616587	   1950.58927101	    117.02424148
      0.22776230	   5225.90156939	   1728.25376743	   1948.05907926	    117.48571710
      0.22805757	   5222.16465522	   1727.54003434	   1945.52590870	    117.94830672
      0.22835284	   5218.42485535	   1726.82496056	   1942.98974030	    118.41201177
      0.22864811	   5214.68207787	   1726.10854019	   1940.45055501	    118.87683373
      0.22894339	   5210.93623069	   1725.39076744	   1937.90833380	    119.34277405
      0.22923866	   5207.18722145	   1724.67163663	   1935.36305758	    119.80983421
      0.22953393	   5203.43495745	   1723.95114217	   1932.81470728	    120.27801570
      0.22982921	   5199.67934562	   1723.22927859	   1930.26326383	    120.74732001
      0.23012448	   5195.92029241	   1722.50604051	   1927.70870810	    121.21774865
      0.23041975	   5192.15770376	   1721.78142266	   1925.15102099	    121.68930312
      0.23071503	   5188.39148501	   1721.05541985	   1922.59018336	    122.16198495
      0.23101030	   5184.62154084	   1720.32802699	   1920.02617607	    122.63579568
      0.23130557	   5180.84777519	   1719.59923905	   1917.45897996	    123.11073683
      0.23160085	   5177.07009118	   1718.86905110	   1914.88857584	    123.58680995
      0.23189612	   5173.28839107	   1718.13745830	   1912.31494452	    124.06401660
      0.23219139	   5169.50257610	   1717.40445586	   1909.73806678	    124.54235835
      0.23248667	   5165.71254653	   1716.67003907	   1907.15792340	    125.02183676
      0.23278194	   5161.91820143	   1715.93420330	   1904.57449513	    125.50245341
      0.23307721	   5158.11943869	   1715.19694397	   1901.98776270	    125.98420989
      0.23337248	   5154.31615489	   1714.45825657	   1899.39770681	    126.46710779
      0.23366776	   5150.50824519	   1713.71813663	   1896.80430816	    126.95114871
      0.23396303	   5146.69560330	   1712.97657977	   1894.20754741	    127.43633426
      0.23425830	   5142.87812129	   1712.23358162	   1891.60740522	    127.92266606
      0.23455358	   5139.05568959	   1711.48913790	   1889.00386220	    128.41014572
      0.23484885	   5135.22819679	   1710.74324433	   1886.39689897	    128.89877487
      0.23514412	   5131.39552960	   1709.99589671	   1883.78649609	    129.38855515
      0.23543940	   5127.55757271	   1709.24709086	   1881.17263413	    129.87948820
      0.23573467	   5123.71420865	   1708.49682264	   1878.55529360	    130.37157566
      0.23602994	   5119.86531771	   1707.74508796	   1875.93445501	    130.86481920
      0.23632522	   5116.01077780	   1706.99188272	   1873.31009883	    131.35922045
      0.23662049	   5112.15046428	   1706.23720288	   1870.68220553	    131.85478110
      0.23691576	   5108.28424988	   1705.48104443	   1868.05075551	    132.35150281
      0.23721104	   5104.41200451	   1704.72340336	   1865.41572917	    132.84938724
      0.23750631	   5100.53359513	   1703.96427569	   1862.77710688	    133.34843610
      0.23780158	   5096.64888562	   1703.20365744	   1860.13486897	    133.84865104
      0.23809685	   5092.75773655	   1702.44154469	   1857.48899575	    134.35003378
      0.23839213	   5088.86000509	   1701.67793347	   1854.83946749	    134.85258599
      0.23868740	   5084.95554477	   1700.91281987	   1852.18626442	    135.35630938
      0.23898267	   5081.04420534	   1700.14619996	   1849.52936667	    135.86120564
      0.23927795	   5077.12583257	   1699.37806983	   1846.86875431	    136.36727649
      0.23957322	   5073.20026803	   1698.60842555	   1844.20440733	    136.87452362
      0.23986849	   5069.26734892	   1697.83726321	   1841.53630564	    137.38294875
      0.24016377	   5065.32690784	   1697.06457889	   1838.86442908	    137.89255360
      0.24045904	   5061.37877258	   1696.29036868	   1836.18875740	    138.40333987
      0.24075431	   5057.42276585	   1695.51462864	   1833.50927029	    138.91530930
      0.24104959	   5053.45870513	   1694.73735483	   1830.82594736	    139.42846359
      0.24134486	   5049.48640232	   1693.95854332	   1828.13876814	    139.94280447
      0.24164013	   5045.50566360	   1693.17819013	   1825.44771211	    140.45833367
      0.24193541	   5041.51628907	   1692.39629130	   1822.75275865	    140.97505290
      0.24223068	   5037.51807256	   1691.61284284	   1820.05388709	    141.49296389
      0.24252595	   5033.51080132	   1690.82784074	   1817.35107667	    142.01206837
      0.24282122	   5029.49425576	   1690.04128098	   1814.64430658	    142.53236805
      0.24311650	   5025.46820915	   1689.25315951	   1811.93355593	    143.05386468
      0.24341177	   5021.43242738	   1688.46347227	   1809.21880376	    143.57655995
      0.24370704	   5017.38666860	   1687.67221516	   1806.50002904	    144.10045560
      0.24400232	   5013.33068302	   1686.87938408	   1803.77721070	    144.62555335
      0.24429759	   5009.26421255	   1686.08497487	   1801.05032757	    145.15185490
      0.24459286	   5005.18699058	   1685.28898337	   1798.31935843	    145.67936198
      0.24488814	   5001.09874165	   1684.49140538	   1795.58428200	    146.20807628
      0.24518341	   4996.99918123	   1683.69223667	   1792.84507693	    146.73799952
      0.24547868	   4992.88801542	   1682.89147299	   1790.10172182	    147.26913340
      0.24577396	   4988.76494077	   1682.08911004	   1787.35419520	    147.80147961
      0.24606923	   4984.62964402	   1681.28514350	   1784.60247553	    148.33503983
      0.24636450	   4980.48180194	   1680.47956901	   1781.84654125	    148.86981575
      0.24665978	   4976.32108115	   1679.67238219	   1779.08637070	    149.40580904
      0.24695505	   4972.14713802	   1678.86357860	   1776.32194219	    149.94302137
      0.24725032	   4967.95961857	   1678.05315378	   1773.55323398	    150.48145439
      0.24754560	   4963.75815847	   1677.24110322	   1770.78022427	    151.02110976
      0.24784087	   4959.54238307	   1676.42742240	   1768.00289119	    151.56198911
      0.24813614	   4955.31190745	   1675.61210672	   1765.22121287	    152.10409406
      0.24843141	   4951.06633667	   1674.79515159	   1762.43516735	    152.64742623
      0.24872669	   4946.80526595	   1673.97655234	   1759.64473263	    153.19198722
      0.24902196	   4942.52828105	   1673.15630427	   1756.84988670	    153.73777862
      0.24931723	   4938.23495869	   1672.33440266	   1754.05060747	    154.28480201
      0.24961251	   4933.92486708	   1671.51084273	   1751.24687282	    154.83305894
      0.24990778	   4929.59756660	   1670.68561966	   1748.43866061	    155.38255096
      0.25020305	   4925.25261051	   1669.85872858	   1745.62594864	    155.93327959
      0.25049833	   4920.88954588	   1669.03016462	   1742.80871468	    156.48524635
      0.25079360	   4916.50791455	   1668.19992281	   1739.98693648	    157.03845273
      0.25108887	   4912.10725426	   1667.36799819	   1737.16059174	    157.59290020
      0.25138415	   4907.68709989	   1666.53438571	   1734.32965813	    158.14859022
      0.25167942	   4903.24698479	   1665.69908032	   1731.49411330	    158.70552423
      0.25197469	   4898.78644223	   1664.86207689	   1728.65393487	    159.26370364
      0.25226997	   4894.30500695	   1664.02337028	   1725.80910041	    159.82312984
      0.25256524	   4889.80221679	   1663.18295527	   1722.95958749	    160.38380421
      0.25286051	   4885.27761435	   1662.34082663	   1720.10537362	    160.94572811
      0.25315578	   4880.73074873	   1661.49697907	   1717.24643632	    161.50890285
      0.25345106	   4876.16117734	   1660.65140725	   1714.38275304	    162.07332977
      0.25374633	   4871.56846757	   1659.80410578	   1711.51430121	    162.63901013
      0.25404160	   4866.95219862	   1658.95506923	   1708.64105825	    163.20594521
      0.25433688	   4862.31196317	   1658.10429214	   1705.76300151	    163.77413625
      0.25463215	   4857.64736900	   1657.25176897	   1702.88010833	    164.34358448
      0.25492742	   4852.95804057	   1656.39749415	   1699.99235600	    164.91429109
      0.25522270	   4848.24362044	   1655.54146206	   1697.09972177	    165.48625726
      0.25551797	   4843.50377060	   1654.68366702	   1694.20218283	    166.05948415
      0.25581324	   4838.73817362	   1653.82410329	   1691.29971634	    166.63397291
      0.25610852	   4833.94653367	   1652.96276511	   1688.39229939	    167.20972466
      0.25640379	   4829.12857739	   1652.09964663	   1685.47990903	    167.78674048
      0.25669906	   4824.28405451	   1651.23474197	   1682.56252220	    168.36502148
      0.25699434	   4819.41273839	   1650.36804517	   1679.64011583	    168.94456870
      0.25728961	   4814.51442632	   1649.49955022	   1676.71266672	    169.52538321
      0.25758488	   4809.58893970	   1648.62925106	   1673.78015161	    170.10746604
      0.25788015	   4804.63612394	   1647.75714156	   1670.84254715	    170.69081820
      0.25817543	   4799.65584839	   1646.88321553	   1667.89982988	    171.27544070
      0.25847070	   4794.64800593	   1646.00746670	   1664.95197625	    171.86133455
      0.25876597	   4789.61251256	   1645.12988874	   1661.99896258	    172.44850070
      0.25906125	   4784.54930679	   1644.25047528	   1659.04076508	    173.03694015
      0.25935652	   4779.45834899	   1643.36921983	   1656.07735982	    173.62665385
      0.25965179	   4774.33962057	   1642.48611586	   1653.10872275	    174.21764276
      0.25994707	   4769.19312314	   1641.60115676	   1650.13482965	    174.80990782
      0.26024234	   4764.01887760	   1640.71433584	   1647.15565616	    175.40344998
      0.26053761	   4758.81692314	   1639.82564634	   1644.17117776	    175.99827016
      0.26083289	   4753.58731626	   1638.93508140	   1641.18136973	    176.59436931
      0.26112816	   4748.33012969	   1638.04263409	   1638.18620720	    177.19174835
      0.26142343	   4743.04545138	   1637.14829741	   1635.18566509	    177.79040819
      0.26171871	   4737.73338344	   1636.25206424	   1632.17971814	    178.39034968
      0.26201398	   4732.39404103	   1635.35392740	   1629.16834084	    178.99157368
      0.26230925	   4727.02755141	   1634.45387960	   1626.15150752	    179.59408099
      0.26260452	   4721.63405281	   1633.55191348	   1623.12919224	    180.19787238
      0.26289980	   4716.21369352	   1632.64802156	   1620.10136883	    180.80294860
      0.26319507	   4710.76663084	   1631.74219627	   1617.06801090	    181.40931037
      0.26346055	   4705.84650020	   1630.92610934	   1614.33596125	    181.95558940
      0.26372603	   4700.90503610	   1630.10844671	   1611.59939582	    182.50291005
      0.26399151	   4695.94237464	   1629.28920380	   1608.85829562	    183.05127121
      0.26425700	   4690.95864768	   1628.46837462	   1606.11264062	    183.60067362
      0.26452248	   4685.95399178	   1627.64595335	   1603.36241074	    184.15111767
      0.26478796	   4680.92854598	   1626.82193408	   1600.60758568	    184.70260381
      0.26505344	   4675.88245174	   1625.99631081	   1597.84814497	    185.25513245
      0.26531892	   4670.81585242	   1625.16907747	   1595.08406793	    185.80870400
      0.26558440	   4665.72889295	   1624.34022792	   1592.31533366	    186.36331884
      0.26584988	   4660.62171941	   1623.50975594	   1589.54192107	    186.91897735
      0.26611536	   4655.49447875	   1622.67765523	   1586.76380884	    187.47567990
      0.26638084	   4650.34731840	   1621.84391941	   1583.98097545	    188.03342684
      0.26664633	   4645.18038602	   1621.00854204	   1581.19339915	    188.59221851
      0.26691181	   4639.99382917	   1620.17151657	   1578.40105794	    189.15205522
      0.26717729	   4634.78779508	   1619.33283639	   1575.60392963	    189.71293729
      0.26744277	   4629.56243035	   1618.49249478	   1572.80199176	    190.27486502
      0.26770825	   4624.31788077	   1617.65048497	   1569.99522164	    190.83783868
      0.26797373	   4619.05429107	   1616.80680007	   1567.18359633	    191.40185854
      0.26823921	   4613.77180473	   1615.96143312	   1564.36709266	    191.96692486
      0.26850469	   4608.47056380	   1615.11437708	   1561.54568718	    192.53303786
      0.26877018	   4603.15070870	   1614.26562479	   1558.71935619	    193.10019777
      0.26903566	   4597.81237809	   1613.41516904	   1555.88807573	    193.66840480
      0.26930114	   4592.45570871	   1612.56300249	   1553.05182159	    194.23765911
      0.26956662	   4587.08083525	   1611.70911773	   1550.21056926	    194.80796089
      0.26983210	   4581.68789024	   1610.85350724	   1547.36429397	    195.37931028
      0.27009758	   4576.27700391	   1609.99616342	   1544.51297068	    195.95170740
      0.27036306	   4570.84830411	   1609.13707856	   1541.65657404	    196.52515237
      0.27062854	   4565.40191622	   1608.27624486	   1538.79507844	    197.09964526
      0.27089402	   4559.93796305	   1607.41365441	   1535.92845796	    197.67518615
      0.27115951	   4554.45656479	   1606.54929922	   1533.05668640	    198.25177507
      0.27142499	   4548.95783893	   1605.68317117	   1530.17973724	    198.82941204
      0.27169047	   4543.44190019	   1604.81526207	   1527.29758367	    199.40809704
      0.27195595	   4537.90886051	   1603.94556360	   1524.41019857	    199.98783004
      0.27222143	   4532.35882895	   1603.07406733	   1521.51755451	    200.56861097
      0.27248691	   4526.79191171	   1602.20076476	   1518.61962374	    201.15043973
      0.27275239	   4521.20821205	   1601.32564726	   1515.71637817	    201.73331621
      0.27301787	   4515.60783029	   1600.44870607	   1512.80778941	    202.31724023
      0.27328335	   4509.99086377	   1599.56993236	   1509.89382874	    202.90221162
      0.27354884	   4504.35740685	   1598.68931716	   1506.97446708	    203.48823013
      0.27381432	   4498.70755090	   1597.80685140	   1504.04967503	    204.07529551
      0.27407980	   4493.04138427	   1596.92252591	   1501.11942285	    204.66340744
      0.27434528	   4487.35899229	   1596.03633137	   1498.18368044	    205.25256559
      0.27461076	   4481.66045730	   1595.14825838	   1495.24241734	    205.84276956
      0.27487624	   4475.94585860	   1594.25829757	   1492.29560276	    206.43401893
      0.27514172	   4470.21527249	   1593.36644002	   1489.34320552	    207.02631321
      0.27540720	   4464.46877228	   1592.47267685	   1486.38519408	    207.61965187
      0.27567269	   4458.70642825	   1591.57699902	   1483.42153654	    208.21403434
      0.27593817	   4452.92830775	   1590.67939743	   1480.45220059	    208.80945997
      0.27620365	   4447.13447513	   1589.77986283	   1477.47715357	    209.40592808
      0.27646913	   4441.32499179	   1588.87838585	   1474.49636242	    210.00343791
      0.27673461	   4435.49991620	   1587.97495703	   1471.50979368	    210.60198866
      0.27700009	   4429.65930393	   1587.06956675	   1468.51741349	    211.20157945
      0.27726557	   4423.80320763	   1586.16220532	   1465.51918760	    211.80220933
      0.27753105	   4417.93167709	   1585.25286289	   1462.51508132	    212.40387728
      0.27779653	   4412.04475925	   1584.34152949	   1459.50505957	    213.00658222
      0.27806202	   4406.14249822	   1583.42819506	   1456.48908684	    213.61032297
      0.27832750	   4400.22493530	   1582.51284938	   1453.46712717	    214.21509828
      0.27859298	   4394.29210903	   1581.59548212	   1450.43914420	    214.82090682
      0.27885846	   4388.34405517	   1580.67608282	   1447.40510109	    215.42774716
      0.27912394	   4382.38080679	   1579.75464091	   1444.36496057	    216.03561778
      0.27938942	   4376.40239423	   1578.83114566	   1441.31868492	    216.64451705
      0.27965490	   4370.40884517	   1577.90558625	   1438.26623592	    217.25444325
      0.27992038	   4364.40018465	   1576.97795169	   1435.20757493	    217.86539455
      0.28018586	   4358.37643508	   1576.04823089	   1432.14266279	    218.47736901
      0.28045135	   4352.33761629	   1575.11641262	   1429.07145986	    219.09036455
      0.28071683	   4346.28374555	   1574.18248549	   1425.99392602	    219.70437898
      0.28098231	   4340.21483759	   1573.24643803	   1422.91002064	    220.31940998
      0.28124779	   4334.13090462	   1572.30825858	   1419.81970256	    220.93545510
      0.28151327	   4328.03195641	   1571.36793538	   1416.72293013	    221.55251172
      0.28177875	   4321.91800024	   1570.42545652	   1413.61966114	    222.17057708
      0.28204423	   4315.78904097	   1569.48080994	   1410.50985286	    222.78964827
      0.28230971	   4309.64508109	   1568.53398346	   1407.39346199	    223.40972221
      0.28257519	   4303.48612070	   1567.58496475	   1404.27044470	    224.03079563
      0.28284068	   4297.31215756	   1566.63374135	   1401.14075656	    224.65286510
      0.28310616	   4291.12318710	   1565.68030062	   1398.00435257	    225.27592696
      0.28337164	   4284.91920248	   1564.72462983	   1394.86118714	    225.89997738
      0.28363712	   4278.70019457	   1563.76671606	   1391.71121407	    226.52501230
      0.28390260	   4272.46615203	   1562.80654627	   1388.55438654	    227.15102744
      0.28416808	   4266.21706127	   1561.84410726	   1385.39065712	    227.77801828
      0.28443356	   4259.95290653	   1560.87938568	   1382.21997772	    228.40598005
      0.28469904	   4253.67366986	   1559.91236803	   1379.04229960	    229.03490773
      0.28496453	   4247.37933120	   1558.94304068	   1375.85757335	    229.66479599
      0.28523001	   4241.06986833	   1557.97138981	   1372.66574888	    230.29563926
      0.28549549	   4234.74525694	   1556.99740148	   1369.46677540	    230.92743163
      0.28576097	   4228.40547066	   1556.02106157	   1366.26060139	    231.56016687
      0.28602645	   4222.05048104	   1555.04235583	   1363.04717464	    232.19383842
      0.28629193	   4215.68025760	   1554.06126982	   1359.82644215	    232.82843937
      0.28655741	   4209.29476784	   1553.07778897	   1356.59835017	    233.46396241
      0.28682289	   4202.89397726	   1552.09189854	   1353.36284419	    234.10039986
      0.28708837	   4196.47784941	   1551.10358361	   1350.11986887	    234.73774360
      0.28735386	   4190.04634583	   1550.11282913	   1346.86936805	    235.37598508
      0.28761934	   4183.59942617	   1549.11961986	   1343.61128475	    236.01511529
      0.28785809	   4177.78827082	   1548.22428075	   1340.67464417	    236.59065918
      0.28809685	   4171.96457596	   1547.32693161	   1337.73178071	    237.16690818
      0.28833561	   4166.12831284	   1546.42756183	   1334.78265171	    237.74385341
      0.28857437	   4160.27944688	   1545.52615987	   1331.82721328	    238.32148686
      0.28881312	   4154.41794232	   1544.62271408	   1328.86542092	    238.89980014
      0.28905188	   4148.54376217	   1543.71721269	   1325.89722947	    239.47878444
      0.28929064	   4142.65686822	   1542.80964384	   1322.92259314	    240.05843053
      0.28952939	   4136.75722110	   1541.89999552	   1319.94146545	    240.63872872
      0.28976815	   4130.84478021	   1540.98825564	   1316.95379927	    241.21966883
      0.29000691	   4124.91950381	   1540.07441198	   1313.95954673	    241.80124019
      0.29024567	   4118.98134895	   1539.15845218	   1310.95865927	    242.38343162
      0.29048442	   4113.03027153	   1538.24036380	   1307.95108756	    242.96623136
      0.29072318	   4107.06622629	   1537.32013426	   1304.93678155	    243.54962708
      0.29096194	   4101.08916681	   1536.39775085	   1301.91569037	    244.13360585
      0.29120070	   4095.09904552	   1535.47320075	   1298.88776237	    244.71815408
      0.29143945	   4089.09581371	   1534.54647103	   1295.85294508	    245.30325754
      0.29167821	   4083.07942153	   1533.61754861	   1292.81118517	    245.88890125
      0.29191697	   4077.04981799	   1532.68642030	   1289.76242845	    246.47506952
      0.29215572	   4071.00695097	   1531.75307279	   1286.70661982	    247.06174589
      0.29239448	   4064.95076724	   1530.81749263	   1283.64370327	    247.64891307
      0.29263324	   4058.88121243	   1529.87966625	   1280.57362184	    248.23655291
      0.29287200	   4052.79823106	   1528.93957995	   1277.49631757	    248.82464638
      0.29311075	   4046.70176655	   1527.99721989	   1274.41173152	    249.41317353
      0.29334951	   4040.59176117	   1527.05257212	   1271.31980369	    250.00211339
      0.29358827	   4034.46815612	   1526.10562253	   1268.22047301	    250.59144400
      0.29382702	   4028.33089148	   1525.15635690	   1265.11367732	    251.18114233
      0.29406578	   4022.17990622	   1524.20476086	   1261.99935329	    251.77118423
      0.29430454	   4016.01513820	   1523.25081991	   1258.87743644	    252.36154438
      0.29454330	   4009.83652421	   1522.29451941	   1255.74786104	    252.95219627
      0.29478205	   4003.64399990	   1521.33584459	   1252.61056013	    253.54311213
      0.29502081	   3997.43749985	   1520.37478052	   1249.46546543	    254.13426290
      0.29525957	   3991.21695754	   1519.41131215	   1246.31250732	    254.72561817
      0.29549833	   3984.98230533	   1518.44542427	   1243.15161479	    255.31714615
      0.29573708	   3978.73347450	   1517.47710154	   1239.98271539	    255.90881361
      0.29597584	   3972.47039523	   1516.50632846	   1236.80573517	    256.50058588
      0.29621460	   3966.19299660	   1515.53308940	   1233.62059865	    257.09242678
      0.29645335	   3959.90120658	   1514.55736856	   1230.42722875	    257.68429860
      0.29669211	   3953.59495205	   1513.57915000	   1227.22554670	    258.27616210
      0.29693087	   3947.27415879	   1512.59841765	   1224.01547206	    258.86797646
      0.29716963	   3940.93875146	   1511.61515524	   1220.79692256	    259.45969932
      0.29740838	   3934.58865364	   1510.62934639	   1217.56981412	    260.05128672
      0.29764714	   3928.22378777	   1509.64097454	   1214.33406071	    260.64269320
      0.29788590	   3921.84407520	   1508.65002298	   1211.08957432	    261.23387173
      0.29812465	   3915.44943618	   1507.65647484	   1207.83626488	    261.82477386
      0.29836341	   3909.03978980	   1506.66031307	   1204.57404014	    262.41534969
      0.29860217	   3902.61505407	   1505.66152049	   1201.30280564	    263.00554801
      0.29884093	   3896.17514587	   1504.66007974	   1198.02246460	    263.59531635
      0.29907968	   3889.71998093	   1503.65597329	   1194.73291780	    264.18460117
      0.29931844	   3883.24947388	   1502.64918344	   1191.43406353	    264.77334790
      0.29955720	   3876.76353819	   1501.63969233	   1188.12579744	    265.36150121
      0.29979596	   3870.26208622	   1500.62748192	   1184.80801250	    265.94900512
      0.30003471	   3863.74502916	   1499.61253400	   1181.48059882	    266.53580327
      0.30027347	   3857.21227706	   1498.59483019	   1178.14344355	    267.12183909
      0.30051223	   3850.66373883	   1497.57435192	   1174.79643080	    267.70705614
      0.30075098	   3844.09932221	   1496.55108046	   1171.43944147	    268.29139829
      0.30098974	   3837.51893379	   1495.52499687	   1168.07235313	    268.87481011
      0.30122850	   3830.92247897	   1494.49608206	   1164.69503987	    269.45723710
      0.30146726	   3824.30986200	   1493.46431673	   1161.30737217	    270.03862609
      0.30170601	   3817.68098595	   1492.42968140	   1157.90921675	    270.61892547
      0.30194477	   3811.03575270	   1491.39215642	   1154.50043639	    271.19808562
      0.30218353	   3804.37406295	   1490.35172192	   1151.08088980	    271.77605917
      0.30242229	   3797.69581620	   1489.30835785	   1147.65043140	    272.35280135
      0.30266104	   3791.00091076	   1488.26204398	   1144.20891117	    272.92827027
      0.30289980	   3784.28924372	   1487.21275985	   1140.75617448	    273.50242724
      0.30313856	   3777.56071099	   1486.16048484	   1137.29206185	    274.07523698
      0.30337731	   3770.81520723	   1485.10519809	   1133.81640879	    274.64666792
      0.30361607	   3764.05262591	   1484.04687858	   1130.32904557	    275.21669233
      0.30385483	   3757.27285926	   1482.98550505	   1126.82979701	    275.78528654
      0.30409359	   3750.47579829	   1481.92105604	   1123.31848227	    276.35243100
      0.30433234	   3743.66133276	   1480.85350990	   1119.79491458	    276.91811045
      0.30457110	   3736.82935120	   1479.78284475	   1116.25890108	    277.48231386
      0.30480986	   3729.97974088	   1478.70903849	   1112.71024249	    278.04503453
      0.30504861	   3723.11238784	   1477.63206884	   1109.14873294	    278.60626998
      0.30528737	   3716.22717684	   1476.55191325	   1105.57415968	    279.16602192
      0.30552613	   3709.32399139	   1475.46854900	   1101.98630281	    279.72429612
      0.30576489	   3702.40271372	   1474.38195312	   1098.38493509	    280.28110227
      0.30600364	   3695.46322480	   1473.29210242	   1094.76982163	    280.83645384
      0.30624240	   3688.50540430	   1472.19897348	   1091.14071964	    281.39036784
      0.30648116	   3681.52913063	   1471.10254265	   1087.49737819	    281.94286466
      0.30671992	   3674.53428088	   1470.00278606	   1083.83953799	    282.49396781
      0.30695867	   3667.52073086	   1468.89967960	   1080.16693109	    283.04370370
      0.30719743	   3660.48835506	   1467.79319890	   1076.47928071	    283.59210137
      0.30743619	   3653.43702667	   1466.68331939	   1072.77630102	    284.13919227
      0.30767494	   3646.36661756	   1465.57001623	   1069.05769692	    284.68500999
      0.30791370	   3639.27699827	   1464.45326434	   1065.32316388	    285.22959003
      0.30815246	   3632.16803803	   1463.33303840	   1061.57238785	    285.77296951
      0.30839122	   3625.03960470	   1462.20931281	   1057.80504507	    286.31518699
      0.30862997	   3617.89156483	   1461.08206176	   1054.02080208	    286.85628219
      0.30886873	   3610.72378358	   1459.95125915	   1050.21931565	    287.39629583
      0.30910749	   3603.53612479	   1458.81687864	   1046.40023285	    287.93526933
      0.30934624	   3596.32845090	   1457.67889360	   1042.56319111	    288.47324471
      0.30958500	   3589.10062300	   1456.53727716	   1038.70781842	    289.01026435
      0.30982376	   3581.85250078	   1455.39200216	   1034.83373355	    289.54637084
      0.31006252	   3574.58394256	   1454.24304119	   1030.94054640	    290.08160680
      0.31030127	   3567.29480524	   1453.09036655	   1027.02785839	    290.61601477
      0.31054003	   3559.98494433	   1451.93395024	   1023.09526303	    291.14963704
      0.31077879	   3552.65421392	   1450.77376401	   1019.14234650	    291.68251558
      0.31101755	   3545.30246668	   1449.60977931	   1015.16868847	    292.21469188
      0.31125630	   3537.92955383	   1448.44196728	   1011.17386293	    292.74620689
      0.31147098	   3531.28189297	   1447.38861975	   1007.56342515	    293.22359418
      0.31168567	   3524.61688405	   1446.33213216	   1003.93520920	    293.70050946
      0.31190035	   3517.93441957	   1445.27248359	   1000.28889856	    294.17697996
      0.31211503	   3511.23438778	   1444.20965229	    996.62417551	    294.65303336
      0.31232971	   3504.51667564	   1443.14361628	    992.94072244	    295.12869687
      0.31254440	   3497.78116908	   1442.07435337	    989.23822289	    295.60399713
      0.31275908	   3491.02775307	   1441.00184114	    985.51636256	    296.07896018
      0.31297376	   3484.25631158	   1439.92605698	    981.77483042	    296.55361145
      0.31318844	   3477.46672759	   1438.84697805	    978.01331983	    297.02797572
      0.31340313	   3470.65888307	   1437.76458130	    974.23152976	    297.50207712
      0.31361781	   3463.83265899	   1436.67884347	    970.42916597	    297.97593916
      0.31383249	   3456.98793528	   1435.58974105	    966.60594231	    298.44958467
      0.31404717	   3450.12459088	   1434.49725033	    962.76158193	    298.92303583
      0.31426185	   3443.24250365	   1433.40134736	    958.89581860	    299.39631418
      0.31447654	   3436.34155044	   1432.30200796	    955.00839788	    299.86944059
      0.31469122	   3429.42160703	   1431.19920770	    951.09907840	    300.34243528
      0.31490590	   3422.48254813	   1430.09292194	    947.16763298	    300.81531783
      0.31512058	   3415.52424739	   1428.98312577	    943.21384971	    301.28810719
      0.31533527	   3408.54657736	   1427.86979405	    939.23753300	    301.76082168
      0.31554995	   3401.54940951	   1426.75290138	    935.23850445	    302.23347898
      0.31576463	   3394.53261418	   1425.63242210	    931.21660366	    302.70609618
      0.31597931	   3387.49606060	   1424.50833031	    927.17168886	    303.17868977
      0.31619400	   3380.43961687	   1423.38059984	    923.10363743	    303.65127563
      0.31640868	   3373.36314995	   1422.24920425	    919.01234624	    304.12386910
      0.31662336	   3366.26652561	   1421.11411682	    914.89773180	    304.59648492
      0.31683804	   3359.14960850	   1419.97531058	    910.75973025	    305.06913729
      0.31705272	   3352.01226204	   1418.83275825	    906.59829716	    305.54183989
      0.31726741	   3344.85434847	   1417.68643229	    902.41340708	    306.01460584
      0.31748209	   3337.67572880	   1416.53630485	    898.20505297	    306.48744777
      0.31769677	   3330.47626280	   1415.38234781	    893.97324535	    306.96037781
      0.31791145	   3323.25580890	   1414.22453272	    889.71801131	    307.43340760
      0.31812614	   3316.01422416	   1413.06283085	    885.43939328	    307.90654830
      0.31834082	   3308.75136427	   1411.89721314	    881.13744760	    308.37981062
      0.31855550	   3301.46708354	   1410.72765023	    876.81224296	    308.85320483
      0.31877018	   3294.16123487	   1409.55411242	    872.46385864	    309.32674075
      0.31898487	   3286.83366976	   1408.37656970	    868.09238255	    309.80042780
      0.31919955	   3279.48423825	   1407.19499172	    863.69790922	    310.27427496
      0.31941423	   3272.11278898	   1406.00934778	    859.28053756	    310.74829084
      0.31962891	   3264.71916909	   1404.81960684	    854.84036859	    311.22248366
      0.31984359	   3257.30322430	   1403.62573750	    850.37750308	    311.69686128
      0.32005828	   3249.86479880	   1402.42770801	    845.89203910	    312.17143117
      0.32027296	   3242.40373533	   1401.22548625	    841.38406956	    312.64620048
      0.32048764	   3234.91987507	   1400.01903972	    836.85367976	    313.12117601
      0.32070232	   3227.41305773	   1398.80833553	    832.30094496	    313.59636422
      0.32091701	   3219.88312145	   1397.59334042	    827.72592798	    314.07177128
      0.32113169	   3212.32990285	   1396.37402072	    823.12867693	    314.54740302
      0.32134637	   3204.75323698	   1395.15034235	    818.50922306	    315.02326500
      0.32156105	   3197.15295733	   1393.92227083	    813.86757876	    315.49936248
      0.32177573	   3189.52889583	   1392.68977123	    809.20373573	    315.97570044
      0.32199042	   3181.88088279	   1391.45280823	    804.51766341	    316.45228359
      0.32220510	   3174.20874696	   1390.21134604	    799.80930765	    316.92911637
      0.32241978	   3166.51231547	   1388.96534843	    795.07858964	    317.40620298
      0.32263446	   3158.79141383	   1387.71477870	    790.32540516	    317.88354735
      0.32284915	   3151.04586596	   1386.45959971	    785.54962418	    318.36115320
      0.32306383	   3143.27549413	   1385.19977380	    780.75109078	    318.83902400
      0.32327851	   3135.48011900	   1383.93526287	    775.92962341	    319.31716299
      0.32349319	   3127.65955957	   1382.66602828	    771.08501559	    319.79557320
      0.32370788	   3119.81363321	   1381.39203091	    766.21703685	    320.27425746
      0.32392256	   3111.94215565	   1380.11323110	    761.32543418	    320.75321836
      0.32413724	   3104.04494096	   1378.82958866	    756.40993371	    321.23245833
      0.32435192	   3096.12180155	   1377.54106287	    751.47024279	    321.71197959
      0.32456660	   3088.17254818	   1376.24761245	    746.50605237	    322.19178415
      0.32478129	   3080.19698993	   1374.94919554	    741.51703961	    322.67187388
      0.32499597	   3072.19493423	   1373.64576970	    736.50287080	    323.15225045
      0.32521065	   3064.16618682	   1372.33729192	    731.46320449	    323.63291537
      0.32542533	   3056.11055178	   1371.02371856	    726.39769471	    324.11386997
      0.32564002	   3048.02783150	   1369.70500535	    721.30599439	    324.59511543
      0.32585470	   3039.91782669	   1368.38110741	    716.18775882	    325.07665279
      0.32606938	   3031.78033637	   1367.05197918	    711.04264911	    325.55848294
      0.32628406	   3023.61515786	   1365.71757446	    705.87033572	    326.04060661
      0.32649875	   3015.42208680	   1364.37784636	    700.67050181	    326.52302441
      0.32671343	   3007.20091711	   1363.03274726	    695.44284656	    327.00573683
      0.32692811	   2998.95144101	   1361.68222886	    690.18708834	    327.48874422
      0.32714279	   2990.67344900	   1360.32624211	    684.90296763	    327.97204683
      0.32735747	   2982.36672987	   1358.96473720	    679.59024982	    328.45564479
      0.32757216	   2974.03107066	   1357.59766355	    674.24872773	    328.93953814
      0.32776515	   2966.51283717	   1356.36393494	    669.42222254	    329.37478586
      0.32795813	   2958.97088251	   1355.12562613	    664.57218861	    329.81027326
      0.32815112	   2951.40505139	   1353.88269920	    659.69854082	    330.24599927
      0.32834411	   2943.81518487	   1352.63511528	    654.80121625	    330.68196352
      0.32853710	   2936.20112243	   1351.38283481	    649.88017512	    331.11816573
      0.32873009	   2928.56270232	   1350.12581765	    644.93542833	    331.55460564
      0.32892308	   2920.89976159	   1348.86402306	    639.96738113	    331.99128294
      0.32911607	   2913.21213612	   1347.59740967	    634.97671846	    332.42819729
      0.32930906	   2905.49966054	   1346.32593549	    629.96413292	    332.86534837
      0.32950205	   2897.76216826	   1345.04955786	    624.93031886	    333.30273582
      0.32969504	   2889.99949140	   1343.76823346	    619.87597281	    333.74035933
      0.32988803	   2882.21146083	   1342.48191829	    614.80179384	    334.17821856
      0.33008102	   2874.39790609	   1341.19056764	    609.70848397	    334.61631321
      0.33027400	   2866.55865545	   1339.89413607	    604.59674852	    335.05464301
      0.33046699	   2858.69353582	   1338.59257742	    599.46729635	    335.49320772
      0.33065998	   2850.80237278	   1337.28584474	    594.32084022	    335.93200714
      0.33085297	   2842.88499057	   1335.97389030	    589.15809652	    336.37104114
      0.33104596	   2834.94121205	   1334.65666556	    583.97978704	    336.81030965
      0.33123895	   2826.97085869	   1333.33412116	    578.78663664	    337.24981267
      0.33143194	   2818.97375059	   1332.00620686	    573.57937488	    337.68955030
      0.33162493	   2810.94970643	   1330.67287155	    568.35873540	    338.12952272
      0.33181792	   2802.89854348	   1329.33406322	    563.12545585	    338.56973024
      0.33201091	   2794.82007755	   1327.98972889	    557.88027743	    339.01017329
      0.33220390	   2786.71412304	   1326.63981464	    552.62394452	    339.45085242
      0.33239688	   2778.58049287	   1325.28426553	    547.35720404	    339.89176835
      0.33258987	   2770.41899847	   1323.92302562	    542.08080472	    340.33292196
      0.33278286	   2762.22944981	   1322.55603786	    536.79549617	    340.77431431
      0.33297585	   2754.01165533	   1321.18324414	    531.50202782	    341.21594668
      0.33316884	   2745.76542195	   1319.80458520	    526.20114769	    341.65782053
      0.33336183	   2737.49055507	   1318.42000061	    520.89360089	    342.09993760
      0.33355482	   2729.18685850	   1317.02942872	    515.58012809	    342.54229985
      0.33374781	   2720.85413449	   1315.63280662	    510.26146364	    342.98490954
      0.33394080	   2712.49218369	   1314.23007013	    504.93833369	    343.42776923
      0.33413379	   2704.10080512	   1312.82115370	    499.61145397	    343.87088180
      0.33432678	   2695.67979616	   1311.40599038	    494.28152757	    344.31425049
      0.33451977	   2687.22895251	   1309.98451181	    488.94924245	    344.75787891
      0.33471275	   2678.74806818	   1308.55664810	    483.61526895	    345.20177108
      0.33490574	   2670.23693544	   1307.12232784	    478.28025710	    345.64593146
      0.33509873	   2661.69534480	   1305.68147799	    472.94483401	    346.09036500
      0.33529172	   2653.12308494	   1304.23402385	    467.60960111	    346.53507713
      0.33548471	   2644.51994275	   1302.77988898	    462.27513148	    346.98007385
      0.33567770	   2635.88570318	   1301.31899515	    456.94196724	    347.42536173
      0.33587069	   2627.22014927	   1299.85126224	    451.61061705	    347.87094797
      0.33606368	   2618.52306206	   1298.37660819	    446.28155370	    348.31684047
      0.33625667	   2609.79422055	   1296.89494892	    440.95521203	    348.76304782
      0.33643012	   2601.92194710	   1295.55726815	    436.17084028	    349.16434935
      0.33660356	   2594.02367754	   1294.21379474	    431.38924419	    349.56592115
      0.33677701	   2586.09924940	   1292.86446354	    426.61065435	    349.96777038
      0.33695046	   2578.14849670	   1291.50920755	    421.83527263	    350.36990546
      0.33712391	   2570.17125150	   1290.14795806	    417.06327202	    350.77233558
      0.33729736	   2562.16734409	   1288.78064469	    412.29479651	    351.17507064
      0.33747080	   2554.13660306	   1287.40719532	    407.52996108	    351.57812132
      0.33764425	   2546.07885518	   1286.02753603	    402.76885207	    351.98149904
      0.33781770	   2537.99392536	   1284.64159103	    398.01152756	    352.38521611
      0.33799115	   2529.88163656	   1283.24928259	    393.25801816	    352.78928569
      0.33816459	   2521.74180965	   1281.85053093	    388.50832790	    353.19372189
      0.33833804	   2513.57426335	   1280.44525416	    383.76243532	    353.59853983
      0.33851149	   2505.37881410	   1279.03336819	    379.02029481	    354.00375571
      0.33868494	   2497.15527591	   1277.61478665	    374.28183808	    354.40938684
      0.33885839	   2488.90346023	   1276.18942075	    369.54697579	    354.81545176
      0.33903183	   2480.62317581	   1274.75717922	    364.81559932	    355.22197026
      0.33920528	   2472.31422851	   1273.31796818	    360.08758267	    355.62896351
      0.33937873	   2463.97642112	   1271.87169102	    355.36278441	    356.03645413
      0.33955218	   2455.60955316	   1270.41824831	    350.64104980	    356.44446625
      0.33972563	   2447.21342067	   1268.95753765	    345.92221283	    356.85302565
      0.33989907	   2438.78781596	   1267.48945352	    341.20609843	    357.26215982
      0.34007252	   2430.33252665	   1266.01388712	    336.49252427	    357.67065472
      0.34024597	   2421.84733339	   1264.53072612	    331.78130169	    358.07625963
      0.34041942	   2413.33201221	   1263.03985477	    327.07223889	    358.47915808
      0.34059287	   2404.78633520	   1261.54115381	    322.36514378	    358.87958475
      0.34076631	   2396.21006941	   1260.03450009	    317.65982594	    359.27776394
      0.34093976	   2387.60297633	   1258.51976644	    312.95609858	    359.67391054
      0.34109518	   2379.86399324	   1257.15548097	    308.74241030	    360.02732895
      0.34125061	   2372.09987813	   1255.78450420	    304.52972768	    360.37942525
      0.34140603	   2364.31044844	   1254.40673600	    300.31793132	    360.73033749
      0.34156145	   2356.49551525	   1253.02207283	    296.10690837	    361.08020025
      0.34171687	   2348.65488422	   1251.63040787	    291.89655361	    361.42914467
      0.34187230	   2340.78835551	   1250.23163092	    287.68677039	    361.77729872
      0.34202772	   2332.89572354	   1248.82562831	    283.47747142	    362.12478767
      0.34218314	   2324.97677658	   1247.41228272	    279.26857962	    362.47173442
      0.34233856	   2317.03129634	   1245.99147303	    275.06002881	    362.81825987
      0.34249398	   2309.05905755	   1244.56307422	    270.85176447	    363.16448337
      0.34264941	   2301.05982750	   1243.12695716	    266.64374432	    363.51052299
      0.34280483	   2293.03336551	   1241.68298845	    262.43593900	    363.85649594
      0.34296025	   2284.97942246	   1240.23103028	    258.22833264	    364.20251886
      0.34311567	   2276.89774020	   1238.77094022	    254.02092336	    364.54870821
      0.34327110	   2268.78805097	   1237.30257108	    249.81372382	    364.89518054
      0.34342652	   2260.65007678	   1235.82577067	    245.60676168	    365.24205285
      0.34358194	   2252.48352877	   1234.34038165	    241.40008007	    365.58944289
      0.34373736	   2244.28810649	   1232.84624134	    237.19373802	    365.93746944
      0.34389279	   2236.06349721	   1231.34318147	    232.98781082	    366.28625262
      0.34403226	   2228.65746374	   1229.98657082	    229.21376128	    366.60000040
      0.34417174	   2221.22741466	   1228.62250635	    225.44019764	    366.91454565
      0.34431122	   2213.77309727	   1227.25085455	    221.66720961	    367.22997848
      0.34445070	   2206.29424755	   1225.87147753	    217.89489825	    367.54639100
      0.34459018	   2198.79059058	   1224.48423310	    214.12337627	    367.86387712
      0.34472966	   2191.26184025	   1223.08897468	    210.35276833	    368.18253265
      0.34486914	   2183.70769873	   1221.68555119	    206.58321127	    368.50245543
      0.34500862	   2176.12785585	   1220.27380689	    202.81485427	    368.82374542
      0.34514810	   2168.52198851	   1218.85358131	    199.04785915	    369.14650486
      0.34528757	   2160.88975997	   1217.42470907	    195.28240061	    369.47083843
      0.34542705	   2153.23081918	   1215.98701979	    191.51866647	    369.79685330
      0.34556653	   2145.54480006	   1214.54033793	    187.75685796	    370.12465933
      0.34570601	   2137.83132073	   1213.08448267	    183.99719004	    370.45436914
      0.34584549	   2130.08998276	   1211.61926779	    180.23989168	    370.78609822
      0.34598497	   2122.32037033	   1210.14450155	    176.48520630	    371.11996505
      0.34612445	   2114.52204938	   1208.65998656	    172.73339208	    371.45609120
      0.34626393	   2106.69456680	   1207.16551965	    168.98472244	    371.79460136
      0.34638867	   2099.66886310	   1205.82032192	    165.63494822	    372.09947563
      0.34651342	   2092.61910039	   1204.46684261	    162.28813781	    372.40645370
      0.34663816	   2085.54491371	   1203.10492450	    158.94451980	    372.71563099
      0.34676291	   2078.44592233	   1201.73440619	    155.60433370	    373.02710551
      0.34688765	   2071.32173009	   1200.35512217	    152.26783045	    373.34097762
      0.34701240	   2064.17192499	   1198.96690285	    148.93527294	    373.65734997
      0.34713714	   2056.99607868	   1197.56957448	    145.60693652	    373.97632750
      0.34726189	   2049.79374571	   1196.16295910	    142.28310956	    374.29801747
      0.34738663	   2042.56446299	   1194.74687451	    138.96409413	    374.62252946
      0.34751138	   2035.30774901	   1193.32113420	    135.65020672	    374.94997538
      0.34763612	   2028.02310314	   1191.88554732	    132.34177898	    375.28046951
      0.34776087	   2020.71000496	   1190.43991861	    129.03915871	    375.61412847
      0.34788561	   2013.36791342	   1188.98404838	    125.74271037	    375.95107126
      0.34801036	   2005.99626616	   1187.51773242	    122.45281788	    376.29141925
      0.34813510	   1998.59447865	   1186.04076202	    119.16988351	    376.63529618
      0.34825985	   1991.16194340	   1184.55292388	    115.89433085	    376.98282815
      0.34838459	   1983.69802919	   1183.05400012	    112.62660603	    377.33414363
      0.34850934	   1976.20208014	   1181.54376817	    109.36717954	    377.68937347
      0.34862134	   1969.44359339	   1180.17790501	    106.44801093	    378.01177926
      0.34873335	   1962.65821709	   1178.80257357	    103.53631205	    378.33754699
      0.34884536	   1955.84542365	   1177.41760330	    100.63248261	    378.66677574
      0.34895737	   1949.00466634	   1176.02282030	     97.73694407	    378.99956650
      0.34906938	   1942.13537941	   1174.61804748	     94.85014164	    379.33602186
      0.34918139	   1935.23697785	   1173.20310456	     91.97254649	    379.67624601
      0.34929340	   1928.30885685	   1171.77780809	     89.10465809	    380.02034463
      0.34940541	   1921.35039128	   1170.34197136	     86.24700697	    380.36842499
      0.34951741	   1914.36093516	   1168.89540444	     83.40015776	    380.72059585
      0.34962942	   1907.33982110	   1167.43791413	     80.56471263	    381.07696758
      0.34974143	   1900.28635978	   1165.96930389	     77.74131517	    381.43765209
      0.34985344	   1893.19983940	   1164.48937386	     74.93065480	    381.80276285
      0.34996545	   1886.07952511	   1162.99792079	     72.13347177	    382.17241498
      0.35007746	   1878.92465854	   1161.49473802	     69.35056283	    382.54672516
      0.35018947	   1871.73445720	   1159.97961540	     66.58278766	    382.92581178
      0.35028275	   1865.71898077	   1158.70857019	     64.29002831	    383.24524224
      0.35037603	   1859.67756019	   1157.42888227	     62.00895544	    383.56828687
      0.35046931	   1853.60916480	   1156.14029989	     59.74015897	    383.89521822
      0.35056259	   1847.51308855	   1154.84263978	     57.48431119	    384.22618587
      0.35065587	   1841.38875266	   1153.53574666	     55.24214802	    384.56128840
      0.35074915	   1835.23560994	   1152.21947321	     53.01446391	    384.90060844
      0.35086144	   1827.78934060	   1150.62226608	     50.35315446	    385.31479402
      0.35097373	   1820.29956971	   1149.01100024	     47.71569469	    385.73533538
      0.35108602	   1812.76530724	   1147.38541933	     45.10386663	    386.16236411
      0.35119832	   1805.18553931	   1145.74526495	     42.51963351	    386.59601120
      0.35131061	   1797.55922672	   1144.09027641	     39.96516498	    387.03640749
      0.35142290	   1789.88530436	   1142.42019056	     37.44286619	    387.48368389
      0.35153519	   1782.16268083	   1140.73474176	     34.95541111	    387.93797151
      0.35164748	   1774.39023816	   1139.03366175	     32.50578072	    388.39940176
      0.35175978	   1766.56683157	   1137.31667962	     30.09730633	    388.86810645
      0.35187207	   1758.69128921	   1135.58352167	     27.73371868	    389.34421795
      0.35198436	   1750.76241195	   1133.83391135	     25.41920286	    389.82786930
      0.35209665	   1742.77897312	   1132.06756912	     23.15845881	    390.31919436
      0.35220895	   1734.73971833	   1130.28421233	     20.95676681	    390.81832796
      0.35232124	   1726.64336521	   1128.48355510	     18.82005565	    391.32540606
      0.35243353	   1718.48860323	   1126.66530813	     16.75497029	    391.84056599
      0.35254582	   1710.27409247	   1124.82917862	     14.76893231	    392.36394654
      0.35265811	   1701.99846722	   1122.97487000	     12.87018345	    392.89568827
      0.35277041	   1693.66033008	   1121.10208182	     11.06779647	    393.43593365
      0.35288270	   1685.25825543	   1119.21050951	      9.37163061	    393.98482735
      0.35299499	   1676.79078820	   1117.29984419	      7.79219977	    394.54251643
      0.35310728	   1668.25644365	   1115.36977242	      6.34041170	    395.10915063
      0.35321958	   1659.65370697	   1113.41997599	      5.02712878	    395.68488262
      0.35333187	   1650.98103301	   1111.45013166	      3.86249888	    396.26986826
      0.35344416	   1642.23684591	   1109.45991086	      2.85502481	    396.86426693
      0.35355645	   1633.41953875	   1107.44897947	      2.01037097	    397.46824175
      0.35366874	   1624.52747318	   1105.41699750	      1.32999500	    398.08195994
      0.35378104	   1615.55897911	   1103.36361877	      0.80978083	    398.70559308
      0.35389333	   1606.51235429	   1101.28849060	      0.43896234	    399.33931747
      0.35400562	   1597.38586399	   1099.19125349	      0.19965673	    399.98331440
      0.35411791	   1588.17774063	   1097.07154074	      0.06727248	    400.63777054
      0.35423021	   1578.88618334	   1094.92897807	      0.01184818	    401.30287827
      0.35434250	   1569.50935748	   1092.76318321	      0.00012184	    401.97883612
      0.35445479	   1560.04539400	   1090.57376545	      0.00000031	    402.66584914
      0.35456708	   1550.49238864	   1088.36032516	      0.00000028	    403.36412942
      0.35467937	   1540.84841595	   1086.12245325	      0.00000026	    404.07389667
      0.35479167	   1531.11192725	   1083.85973061	      0.00000023	    404.79537877
      0.35490396	   1521.28179554	   1081.57172758	      0.00000021	    405.52881232
      0.35501625	   1511.35689464	   1079.25800342	      0.00000019	    406.27444313
      0.35512854	   1501.33607673	   1076.91810575	      0.00000018	    407.03252675
      0.35521614	   1493.45140910	   1075.07426181	      0.00000016	    407.63273037
      0.35531359	   1484.61116242	   1073.00401664	      0.00000015	    408.30946954
      0.35541103	   1475.69918606	   1070.91372113	      0.00000014	    408.99512903
      0.35589824	   1430.14401634	   1060.17310331	      0.00000009	    412.52768216
      0.35727252	   1294.82075260	   1027.57649986	      0.00000002	    422.77705074
      0.35864680	   1154.62114279	    992.28470622	      0.00000001	    432.21482770
      0.36002107	   1015.75992703	    955.14512766	      0.00000000	    439.74488689
      0.36124276	    897.15906695	    921.20826617	      0.00000000	    444.27113330
      0.36246446	    784.74216301	    886.92108135	      0.00000000	    446.44032067
      0.36368615	    678.81378485	    852.72718507	      0.00000000	    446.07652295
      0.36490784	    579.20169887	    819.02090353	      0.00000000	    443.08966937
      0.36612953	    485.74750397	    786.14915607	      0.00000000	    437.44886162
      0.36735123	    398.50130565	    754.41271227	     -0.00000000	    429.16629046
      0.36857292	    317.73933512	    724.06640887	      0.00000000	    418.29685595
      0.36979461	    243.89583206	    695.31843716	     -0.00000000	    404.94519661
      0.37101630	    177.49511706	    668.32910615	      0.00000020	    389.25988709
      0.37223800	    119.16781744	    643.20958892	      0.00000005	    371.41982128
      0.37236017	    113.81046133	    640.80326919	      0.00000005	    369.52490417
      0.37258593	    104.14970880	    636.40744020	      0.00000004	    365.97230556
      0.37269882	     99.43809537	    634.23440508	      0.00000003	    364.17162028
      0.37275526	     97.11247746	    633.15411472	      0.00000003	    363.26525402
      0.37278348	     95.95728200	    632.61552707	      0.00000003	    362.81057414
      0.37292459	     90.25823740	    629.93817080	      0.00000002	    360.52231227
      0.37293536	     89.82818604	    629.73470698	      0.00000002	    360.34649190
      0.37294584	     89.41113572	    629.53719473	      0.00000002	    360.17555208
      0.37295584	     89.01354817	    629.34871567	      0.00000002	    360.01218869
      0.37296584	     88.61661728	    629.16036711	      0.00000002	    359.84870248
      0.37297584	     88.22034411	    628.97214908	      0.00000002	    359.68509354
      0.37298584	     87.82473396	    628.78406278	      0.00000002	    359.52136067
      0.37299584	     87.42981217	    628.59611501	      0.00000002	    359.35749664
      0.37300584	     87.03564494	    628.40832397	      0.00000002	    359.19348187
      0.37301584	     86.64235958	    628.22072504	      0.00000002	    359.02927828
      0.37302584	     86.25016376	    628.03337623	      0.00000002	    358.86482345
      0.37303584	     85.85936387	    627.84636350	      0.00000002	    358.70002503
      0.37304584	     85.47038244	    627.65980580	      0.00000002	    358.53475544
      0.37305584	     85.08377447	    627.47385987	      0.00000002	    358.36884684
      0.37306584	     84.70024269	    627.28872478	      0.00000002	    358.20208649
      0.37307584	     84.32065165	    627.10464617	      0.00000002	    358.03421240
      0.37308584	     83.94604041	    626.92192010	      0.00000002	    357.86490941
      0.37309584	     83.57763390	    626.74089655	      0.00000002	    357.69380576
      0.37310584	     83.21685256	    626.56198247	      0.00000002	    357.52047008
      0.37311584	     82.86532030	    626.38564429	      0.00000002	    357.34440901
      0.37312724	     82.47803254	    626.18834854	      0.00000002	    357.13956607
      0.37313724	     82.15273301	    626.01937878	      0.00000002	    356.95571582
      0.37314724	     81.84315916	    625.85485461	      0.00000002	    356.76717231
      0.37315724	     81.55181651	    625.69550223	      0.00000002	    356.57317495
      0.37316724	     81.28142052	    625.54210987	      0.00000002	    356.37290029
      0.37317724	     81.03489012	    625.39552583	      0.00000002	    356.16546462
      0.37318724	     80.81533846	    625.25665548	      0.00000002	    355.94992750
      0.37319724	     80.62606082	    625.12645734	      0.00000002	    355.72529641
      0.37320724	     80.47051984	    625.00593817	      0.00000002	    355.49053233
      0.37321724	     80.35232800	    624.89614702	      0.00000002	    355.24455652
      0.37322724	     80.27522754	    624.79816841	      0.00000002	    354.98625811
      0.37323724	     80.24306806	    624.71311451	      0.00000002	    354.71450277
      0.37324724	     80.25978194	    624.64211666	      0.00000002	    354.42814212
      0.37325724	     80.32935795	    624.58631596	      0.00000002	    354.12602390
      0.37326724	     80.45581342	    624.54685349	      0.00000002	    353.80700269
      0.37327724	     80.64316520	    624.52485998	      0.00000002	    353.46995101
      0.37328724	     80.89540002	    624.52144528	      0.00000002	    353.11377066
      0.37329724	     81.21644440	    624.53768770	      0.00000002	    352.73740403
      0.37330948	     81.70866978	    624.58583635	      0.00000002	    352.24778138
      0.37332172	     82.31651347	    624.66677737	      0.00000002	    351.72469647
      0.37333675	     83.23014001	    624.81337496	      0.00000002	    351.03460428
      0.37335522	     84.62153912	    625.06865593	      0.00000002	    350.11032959
      0.37337148	     86.10441602	    625.36489198	      0.00000001	    349.22491828
      0.37338774	     87.84000225	    625.73033381	      0.00000001	    348.27046437
      0.37340224	     89.60842171	    626.11589279	      0.00000001	    347.36003982
      0.37341674	     91.58927950	    626.55818212	      0.00000001	    346.39384625
      0.37343125	     93.78578601	    627.05729007	      0.00000001	    345.37224237
      0.37344575	     96.19976328	    627.61288351	      0.00000001	    344.29603498
      0.37346025	     98.83166097	    628.22423531	      0.00000001	    343.16644500
      0.37347476	    101.68059824	    628.89025922	      0.00000001	    341.98506560
      0.37348926	    104.74442904	    629.60955033	      0.00000001	    340.75381491
      0.37350376	    108.01982810	    630.38042915	      0.00000001	    339.47488534
      0.37351827	    111.50239362	    631.20098739	      0.00000001	    338.15069162
      0.37353277	    115.18676319	    632.06913380	      0.00000001	    336.78381948
      0.37354727	    119.06673843	    632.98263858	      0.00000001	    335.37697633
      0.37356178	    123.13541460	    633.93917526	      0.00000001	    333.93294540
      0.37357628	    127.38531113	    634.93635916	      0.00000001	    332.45454396
      0.37359078	    131.80849970	    635.97178188	      0.00000001	    330.94458636
      0.37360529	    136.39672680	    637.04304154	      0.00000001	    329.40585208
      0.37361979	    141.14152850	    638.14776856	      0.00000001	    327.84105886
      0.37363429	    146.03433552	    639.28364717	      0.00000001	    326.25284075
      0.37364880	    151.06656736	    640.44843276	      0.00000001	    324.64373078
      0.37366330	    156.22971495	    641.63996547	      0.00000001	    323.01614791
      0.37367780	    161.51541146	    642.85618034	      0.00000001	    321.37238775
      0.37369231	    166.91549168	    644.09511430	      0.00000001	    319.71461661
      0.37370681	    172.42204025	    645.35491068	      0.00000001	    318.04486846
      0.37372131	    178.02742965	    646.63382135	      0.00000001	    316.36504418
      0.37373582	    183.72434893	    647.93020699	      0.00000001	    314.67691287
      0.37375032	    189.50582387	    649.24253592	      0.00000001	    312.98211468
      0.37376482	    195.36523001	    650.56938165	      0.00000001	    311.28216488
      0.37377933	    201.29629924	    651.90941946	      0.00000001	    309.57845884
      0.37379695	    208.59331716	    653.55419269	      0.00000001	    307.50443962
      0.37381458	    215.97758692	    655.21462916	      0.00000001	    305.42884400
      0.37383221	    223.43995358	    656.88890001	      0.00000001	    303.35353932
      0.37384984	    230.97198963	    658.57535305	      0.00000001	    301.28019061
      0.37386747	    238.56596165	    660.27249912	      0.00000001	    299.21027747
      0.37388510	    246.21479277	    661.97899866	      0.00000001	    297.14511034
      0.37390272	    253.91202274	    663.69364874	      0.00000001	    295.08584611
      0.37392035	    261.65176677	    665.41537077	      0.00000001	    293.03350280
      0.37393798	    269.42867448	    667.14319882	      0.00000001	    290.98897328
      0.37395995	    279.16438796	    669.30353742	      0.00000001	    288.45333730
      0.37398192	    288.94188307	    671.47054723	      0.00000001	    285.93233358
      0.37400388	    298.75372714	    673.64294709	      0.00000001	    283.42704477
      0.37402585	    308.59336976	    675.81962518	      0.00000001	    280.93837032
      0.37405240	    320.51548696	    678.45492205	      0.00000001	    277.95353195
      0.37407895	    332.46100655	    681.09361138	      0.00000001	    274.99508813
      0.37410551	    344.42239369	    683.73446775	      0.00000001	    272.06384228
      0.37413206	    356.39323113	    686.37645969	      0.00000001	    269.16039585
      0.37416436	    370.95953285	    689.59047632	      0.00000001	    265.66672167
      0.37419665	    385.52361205	    692.80359979	      0.00000001	    262.21532560
      0.37422895	    400.07880108	    696.01477530	      0.00000001	    258.80647847
      0.37426125	    414.61969730	    699.22314237	      0.00000000	    255.44026222
      0.37430080	    432.39963989	    703.14702462	      0.00000000	    251.37620095
      0.37434035	    450.14547077	    707.06460669	      0.00000000	    247.37560557
      0.37437990	    467.85257404	    710.97506569	      0.00000000	    243.43793388
      0.37441945	    485.51762182	    714.87774653	      0.00000000	    239.56250546
      0.37446913	    507.64742528	    719.76891456	      0.00000000	    234.78076548
      0.37451882	    529.70462740	    724.64615873	      0.00000000	    230.09433939
      0.37456851	    551.68818121	    729.50883666	      0.00000000	    225.50143060
      0.37462855	    578.15547978	    735.36480069	      0.00000000	    220.07344011
      0.37468859	    604.51783086	    741.19805115	      0.00000000	    214.77598185
      0.37474863	    630.77895295	    747.00803409	      0.00000000	    209.60573717
      0.37482504	    664.05793677	    754.36702372	      0.00000000	    203.20526006
      0.37490144	    697.19182412	    761.68690494	      0.00000000	    196.99882728
      0.37497784	    730.19220715	    768.96711695	      0.00000000	    190.97997850
      0.37507703	    772.85079994	    778.35812428	      0.00000000	    183.43610966
      0.37517621	    815.32279405	    787.68083260	      0.00000000	    176.18461300
      0.37527540	    857.62043639	    796.93474486	      0.00000000	    169.21283248
      0.37539614	    908.87758933	    808.10668987	      0.00000000	    161.08574032
      0.37551688	    959.85588189	    819.17597070	      0.00000000	    153.33430897
      0.37563763	   1010.50405283	    830.14262205	      0.00000000	    145.93861023
      0.37575837	   1060.74499288	    841.00692933	      0.00000000	    138.87959925
      0.37587911	   1110.48327245	    851.76939505	      0.00000000	    132.13901581
      0.37599986	   1159.61523957	    862.43071032	      0.00000000	    125.69928823
      0.37614573	   1218.02217517	    875.17775141	      0.00000000	    118.29611781
      0.37629161	   1275.23812486	    887.78018171	      0.00000000	    111.27844147
      0.37643749	   1331.13890581	    900.24003751	      0.00000000	    104.61838949
      0.37664304	   1407.51378872	    917.55895361	      0.00000000	     95.78989531
      0.37682850	   1473.93313873	    932.95195276	      0.00000000	     88.33131674
      0.37701396	   1537.96741185	    948.12917684	      0.00000000	     81.30958344
      0.37719942	   1599.67381934	    963.09632424	      0.00000000	     74.69174804
      0.37738489	   1659.28868805	    977.85929945	      0.00000000	     68.45370699
      0.37757035	   1717.09750864	    992.42415499	      0.00000000	     62.57749643
      0.37775581	   1773.36540419	   1006.79704536	      0.00000000	     57.04820282
      0.37796408	   1835.00247542	   1022.71637849	      0.00000000	     51.23571960
      0.37817235	   1895.24826592	   1038.41033818	      0.00000000	     45.82612452
      0.37834659	   1944.71288670	   1051.37334829	      0.00000000	     41.59811960
      0.37852083	   1993.38824404	   1064.19002790	      0.00000000	     37.63181066
      0.37869507	   2041.29755452	   1076.86555129	      0.00000000	     33.91867639
      0.37886931	   2088.43636672	   1089.40506151	      0.00000000	     30.45050659
      0.37904355	   2134.78167356	   1101.81365937	      0.00000000	     27.21933016
      0.37921779	   2180.30047040	   1114.09639230	      0.00000000	     24.21735903
      0.37939203	   2224.95674211	   1126.25824264	      0.00000000	     21.43694318
      0.37956627	   2268.71650485	   1138.30411510	      0.00000000	     18.87053197
      0.37974051	   2311.55099526	   1150.23882319	      0.00000000	     16.51063748
      0.37995874	   2363.86353746	   1165.03750226	      0.00000000	     13.83475907
      0.38017698	   2414.66429149	   1179.67813978	      0.00000000	     11.45643367
      0.38046339	   2479.02675978	   1198.66662082	     -0.00000000	      8.76167445
      0.38068623	   2527.30427238	   1213.27437990	     -0.00000000	      6.97957438
      0.38092514	   2577.34416466	   1228.78435573	      0.00000000	      5.35363010
      0.38116406	   2625.64552480	   1244.14635430	      0.00000000	      4.00086131
      0.38140297	   2672.26020206	   1259.36852833	     -0.00000000	      2.89816720
      0.38164188	   2717.24634066	   1274.45797832	     -0.00000000	      2.02121788
      0.38188080	   2760.66588795	   1289.42065572	     -0.00000000	      1.34453783
      0.38211971	   2802.58266074	   1304.26128772	      0.00000000	      0.84174344
      0.38235863	   2843.06088285	   1318.98333304	      0.00000000	      0.48592789
      0.38259754	   2882.16410629	   1333.58897723	     -0.00000000	      0.25016353
      0.38283646	   2919.95443721	   1348.07917339	     -0.00000000	      0.10807212
      0.38307537	   2956.49199956	   1362.45373024	     -0.00000000	      0.03440276
      0.38331428	   2991.83458158	   1376.71144509	     -0.00000000	      0.00555986
      0.38355320	   3026.03742092	   1390.85027433	      0.00000035	      0.00003419
      0.38379211	   3059.15309372	   1404.86753014	      0.00000027	      0.00000029
      0.38403103	   3091.23148093	   1418.76008976	      0.00000020	      0.00000029
      0.38426994	   3122.31979106	   1432.52460313	      0.00000015	      0.00000029
      0.38435855	   3133.60713252	   1437.59633141	      0.00000014	      0.00000029
      0.38444716	   3144.76674161	   1442.64982347	      0.00000012	      0.00000029
      0.38452101	   3153.97164026	   1446.84751846	      0.00000011	      0.00000029
      0.38459485	   3163.09102830	   1451.03239450	      0.00000010	      0.00000029
      0.38465893	   3170.93534892	   1454.65293628	      0.00000009	      0.00000029
      0.38472300	   3178.71765524	   1458.26376949	      0.00000009	      0.00000029
      0.38478708	   3186.43913890	   1461.86487632	      0.00000008	      0.00000029
      0.38485115	   3194.10104890	   1465.45624310	      0.00000007	      0.00000029
      0.38490741	   3200.78064619	   1468.60167248	      0.00000007	      0.00000029
      0.38496367	   3207.41623109	   1471.73957742	      0.00000006	      0.00000029
      0.38501993	   3214.00874731	   1474.86995167	      0.00000006	      0.00000029
      0.38507620	   3220.55916534	   1477.99278840	      0.00000006	      0.00000029
      0.38513246	   3227.06848063	   1481.10807955	      0.00000005	      0.00000029
      0.38518872	   3233.53771173	   1484.21581511	      0.00000005	      0.00000029
      0.38524498	   3239.96789832	   1487.31598248	      0.00000005	      0.00000029
      0.38530124	   3246.36009933	   1490.40856579	      0.00000004	      0.00000029
      0.38535165	   3252.05612929	   1493.17306289	      0.00000004	      0.00000029
      0.38540206	   3257.72331216	   1495.93143832	      0.00000004	      0.00000029
      0.38545247	   3263.36244117	   1498.68367153	      0.00000004	      0.00000029
      0.38550288	   3268.97431701	   1501.42973842	      0.00000003	      0.00000029
      0.38555329	   3274.55974666	   1504.16961093	      0.00000003	      0.00000029
      0.38560370	   3280.11954211	   1506.90325677	      0.00000003	      0.00000029
      0.38565411	   3285.65451915	   1509.63063913	      0.00000003	      0.00000029
      0.38570452	   3291.16549610	   1512.35171635	      0.00000003	      0.00000029
      0.38575493	   3296.65329254	   1515.06644166	      0.00000002	      0.00000029
      0.38580534	   3302.11872799	   1517.77476296	      0.00000002	      0.00000029
      0.38585575	   3307.56262062	   1520.47662248	      0.00000002	      0.00000029
      0.38590616	   3312.98578592	   1523.17195667	      0.00000002	      0.00000029
      0.38595657	   3318.38903533	   1525.86069588	      0.00000002	      0.00000029
      0.38600698	   3323.77317492	   1528.54276422	      0.00000002	      0.00000029
      0.38605739	   3329.13900401	   1531.21807938	      0.00000002	      0.00000029
      0.38610780	   3334.48731379	   1533.88655246	      0.00000002	      0.00000029
      0.38615821	   3339.81888596	   1536.54808783	      0.00000001	      0.00000029
      0.38620862	   3345.13449134	   1539.20258304	      0.00000001	      0.00000029
      0.38625903	   3350.43488848	   1541.84992868	      0.00000001	      0.00000029
      0.38630945	   3355.72082229	   1544.49000832	      0.00000001	      0.00000029
      0.38635986	   3360.99302267	   1547.12269849	      0.00000001	      0.00000029
      0.38641027	   3366.25220317	   1549.74786861	      0.00000001	      0.00000029
      0.38646068	   3371.49905961	   1552.36538099	      0.00000001	      0.00000029
      0.38651109	   3376.73426877	   1554.97509089	      0.00000001	      0.00000029
      0.38656150	   3381.95848712	   1557.57684649	      0.00000001	      0.00000029
      0.38661191	   3387.17234949	   1560.17048900	      0.00000001	      0.00000029
      0.38666232	   3392.37646787	   1562.75585276	      0.00000001	      0.00000029
      0.38671273	   3397.57143017	   1565.33276532	      0.00000001	      0.00000029
      0.38676314	   3402.75779912	   1567.90104760	      0.00000001	      0.00000029
      0.38681355	   3407.93611104	   1570.46051404	      0.00000001	      0.00000029
      0.38686396	   3413.10687490	   1573.01097281	      0.00000001	      0.00000029
      0.38691437	   3418.27057121	   1575.55222597	      0.00000001	      0.00000029
      0.38696478	   3423.42765110	   1578.08406977	      0.00000001	      0.00000029
      0.38701519	   3428.57853542	   1580.60629486	      0.00000001	      0.00000029
      0.38706560	   3433.72361392	   1583.11868657	      0.00000000	      0.00000029
      0.38711601	   3438.86324450	   1585.62102522	      0.00000000	      0.00000029
      0.38716642	   3443.99775251	   1588.11308642	      0.00000000	      0.00000029
      0.38721683	   3449.12743017	   1590.59464145	      0.00000000	      0.00000029
      0.38726724	   3454.25253600	   1593.06545757	      0.00000000	      0.00000029
      0.38731765	   3459.37329446	   1595.52529840	      0.00000000	      0.00000029
      0.38736806	   3464.48989551	   1597.97392870	      0.00000000	      0.00000029
      0.38741847	   3469.60249439	   1600.41112164	      0.00000000	      0.00000029
      0.38746888	   3474.71121144	   1602.83664895	      0.00000000	      0.00000029
      0.38751929	   3479.81613200	   1605.25027946	      0.00000000	      0.00000029
      0.38756970	   3484.91730641	   1607.65177955	      0.00000000	      0.00000029
      0.38763180	   3491.19618265	   1610.59310129	      0.00000000	      0.00000029
      0.38769390	   3497.46935164	   1613.51521366	      0.00000000	      0.00000029
      0.38775600	   3503.73669075	   1616.41767083	      0.00000000	      0.00000029
      0.38781810	   3509.99799932	   1619.30002615	      0.00000000	      0.00000029
      0.38789329	   3517.57128595	   1622.76269715	      0.00000000	      0.00000029
      0.38796849	   3525.13468056	   1626.19445120	      0.00000000	      0.00000029
      0.38807129	   3535.45765160	   1630.83479709	      0.00000000	      0.00000029
      0.38815175	   3543.52149761	   1634.42401053	      0.00000000	      0.00000029
      0.38823221	   3551.57018793	   1637.97481164	      0.00000000	      0.00000029
      0.38829992	   3558.33024109	   1640.93237942	      0.00000000	      0.00000029
      0.38836763	   3565.07742770	   1643.86159683	      0.00000000	      0.00000029
      0.38843534	   3571.81064808	   1646.76196322	      0.00000000	      0.00000029
      0.38849614	   3577.84492802	   1649.34181032	      0.00000000	      0.00000029
      0.38855695	   3583.86610992	   1651.89765988	      0.00000000	      0.00000029
      0.38861776	   3589.87326519	   1654.42918854	      0.00000000	      0.00000029
      0.38867857	   3595.86543098	   1656.93608701	      0.00000000	      0.00000029
      0.38873938	   3601.84161383	   1659.41806076	      0.00000000	      0.00000029
      0.38880019	   3607.80079332	   1661.87483067	      0.00000000	      0.00000029
      0.38886100	   3613.74192574	   1664.30613355	      0.00000000	      0.00000029
      0.38891533	   3619.03417100	   1666.45674863	      0.00000000	      0.00000029
      0.38896966	   3624.31039056	   1668.58667072	      0.00000000	      0.00000029
      0.38902399	   3629.56980692	   1670.69574624	      0.00000000	      0.00000029
      0.38907833	   3634.81163645	   1672.78383274	      0.00000000	      0.00000029
      0.38913266	   3640.03509149	   1674.85079913	      0.00000000	      0.00000029
      0.38918699	   3645.23938221	   1676.89652570	      0.00000000	      0.00000029
      0.38924132	   3650.42371856	   1678.92090431	      0.00000000	      0.00000029
      0.38929565	   3655.58731217	   1680.92383834	      0.00000000	      0.00000029
      0.38934999	   3660.72937810	   1682.90524281	      0.00000000	      0.00000029
      0.38940432	   3665.84913665	   1684.86504433	      0.00000000	      0.00000029
      0.38945865	   3670.94581500	   1686.80318105	      0.00000000	      0.00000029
      0.38951298	   3676.01864888	   1688.71960267	      0.00000000	      0.00000029
      0.38956732	   3681.06688408	   1690.61427030	      0.00000000	      0.00000029
      0.38962165	   3686.08977794	   1692.48715638	      0.00000000	      0.00000029
      0.38967598	   3691.08660080	   1694.33824456	      0.00000000	      0.00000029
      0.38973031	   3696.05663725	   1696.16752955	      0.00000000	      0.00000029
      0.38978465	   3700.99918747	   1697.97501694	      0.00000000	      0.00000029
      0.38983898	   3705.91356832	   1699.76072303	      0.00000000	      0.00000029
      0.38989331	   3710.79911452	   1701.52467461	      0.00000000	      0.00000029
      0.38994764	   3715.65517957	   1703.26690879	      0.00000000	      0.00000029
      0.39000197	   3720.48113678	   1704.98747271	      0.00000000	      0.00000029
      0.39005631	   3725.27638008	   1706.68642333	      0.00000000	      0.00000029
      0.39011064	   3730.04032477	   1708.36382717	      0.00000000	      0.00000029
      0.39016497	   3734.77240831	   1710.01976004	      0.00000000	      0.00000029
      0.39021930	   3739.47209084	   1711.65430679	      0.00000000	      0.00000029
      0.39027364	   3744.13885581	   1713.26756097	      0.00000000	      0.00000029
      0.39032797	   3748.77221044	   1714.85962485	      0.00000000	      0.00000029
      0.39038230	   3753.37168610	   1716.43060814	      0.00000000	      0.00000029
      0.39043663	   3757.93683867	   1717.98062912	      0.00000000	      0.00000029
      0.39049097	   3762.46724880	   1719.50981341	      0.00000000	      0.00000029
      0.39054530	   3766.96252213	   1721.01829385	      0.00000000	      0.00000029
      0.39059963	   3771.42228943	   1722.50621027	      0.00000000	      0.00000029
      0.39065396	   3775.84620665	   1723.97370913	      0.00000000	      0.00000029
      0.39070829	   3780.23395500	   1725.42094323	      0.00000000	      0.00000029
      0.39076263	   3784.58524085	   1726.84807141	      0.00000000	      0.00000029
      0.39081696	   3788.89979572	   1728.25525826	      0.00000000	      0.00000029
      0.39087129	   3793.17737608	   1729.64267379	      0.00000000	      0.00000029
      0.39092562	   3797.41776323	   1731.01049317	      0.00000000	      0.00000029
      0.39097996	   3801.62076301	   1732.35889639	      0.00000000	      0.00000029
      0.39103429	   3805.78620559	   1733.68806802	      0.00000000	      0.00000029
      0.39108862	   3809.91394512	   1734.99819688	      0.00000000	      0.00000029
      0.39114295	   3814.00385939	   1736.28947581	      0.00000000	      0.00000029
      0.39119729	   3818.05584949	   1737.56210133	      0.00000000	      0.00000029
      0.39125162	   3822.06983934	   1738.81627344	      0.00000000	      0.00000029
      0.39130595	   3826.04577529	   1740.05219528	      0.00000000	      0.00000029
      0.39136028	   3829.98362565	   1741.27007296	      0.00000000	      0.00000029
      0.39141461	   3833.88338016	   1742.47011523	      0.00000000	      0.00000029
      0.39146895	   3837.74504952	   1743.65253326	      0.00000000	      0.00000029
      0.39152328	   3841.56866484	   1744.81754042	      0.00000000	      0.00000029
      0.39157761	   3845.35427707	   1745.96535203	      0.00000000	      0.00000029
      0.39163194	   3849.10195646	   1747.09618514	      0.00000000	      0.00000029
      0.39168628	   3852.81179195	   1748.21025828	      0.00000000	      0.00000029
      0.39174061	   3856.48389060	   1749.30779132	      0.00000000	      0.00000029
      0.39179494	   3860.11837697	   1750.38900517	      0.00000000	      0.00000029
      0.39184927	   3863.71539250	   1751.45412167	      0.00000000	      0.00000029
      0.39190361	   3867.27509493	   1752.50336333	      0.00000000	      0.00000029
      0.39195794	   3870.79765763	   1753.53695318	      0.00000000	      0.00000029
      0.39202335	   3874.98986197	   1754.76095897	      0.00000000	      0.00000029
      0.39208877	   3879.12885706	   1755.96298908	      0.00000000	      0.00000029
      0.39215419	   3883.21502799	   1757.14343359	      0.00000000	      0.00000029
      0.39221961	   3887.24878690	   1758.30268209	      0.00000000	      0.00000029
      0.39228502	   3891.23057150	   1759.44112334	      0.00000000	      0.00000029
      0.39235044	   3895.16084343	   1760.55914488	      0.00000000	      0.00000029
      0.39241586	   3899.04008675	   1761.65713274	      0.00000000	      0.00000029
      0.39248127	   3902.86880642	   1762.73547106	      0.00000000	      0.00000029
      0.39254669	   3906.64752680	   1763.79454184	      0.00000000	      0.00000029
      0.39261211	   3910.37679020	   1764.83472462	      0.00000000	      0.00000029
      0.39267752	   3914.05715538	   1765.85639624	      0.00000000	      0.00000029
      0.39274294	   3917.68919623	   1766.85993058	      0.00000000	      0.00000029
      0.39280836	   3921.27350034	   1767.84569833	      0.00000000	      0.00000029
      0.39287377	   3924.81066768	   1768.81406676	      0.00000000	      0.00000029
      0.39295272	   3929.01731411	   1769.96001230	      0.00000000	      0.00000029
      0.39303166	   3933.15729899	   1771.08178049	      0.00000000	      0.00000029
      0.39311060	   3937.23173278	   1772.17999451	      0.00000000	      0.00000029
      0.39318955	   3941.24174075	   1773.25526867	      0.00000000	      0.00000029
      0.39326849	   3945.18846016	   1774.30820800	      0.00000000	      0.00000029
      0.39334743	   3949.07303752	   1775.33940797	      0.00000000	      0.00000029
      0.39342637	   3952.89662609	   1776.34945420	      0.00000000	      0.00000029
      0.39350532	   3956.66038338	   1777.33892221	      0.00000000	      0.00000029
      0.39358426	   3960.36546894	   1778.30837720	      0.00000000	      0.00000029
      0.39367993	   3964.77881624	   1779.45726473	      0.00000000	      0.00000029
      0.39377561	   3969.10974913	   1780.57853793	      0.00000000	      0.00000029
      0.39387128	   3973.36031710	   1781.67313992	      0.00000000	      0.00000029
      0.39396696	   3977.53255559	   1782.74199031	      0.00000000	      0.00000029
      0.39406263	   3981.62848279	   1783.78598501	      0.00000000	      0.00000029
      0.39415830	   3985.65009226	   1784.80599619	      0.00000000	      0.00000029
      0.39427725	   3990.54918642	   1786.04193075	      0.00000000	      0.00000029
      0.39439619	   3995.34018378	   1787.24368496	      0.00000000	      0.00000029
      0.39451513	   4000.02673321	   1788.41278143	      0.00000000	      0.00000029
      0.39466128	   4005.64719999	   1789.80665845	      0.00000000	      0.00000029
      0.39480742	   4011.12180329	   1791.15605158	      0.00000000	      0.00000029
      0.39500716	   4018.37948096	   1792.93285453	      0.00000000	      0.00000029
      0.39516247	   4023.85243357	   1794.26407891	      0.00000000	      0.00000029
      0.39531779	   4029.18369137	   1795.55411502	      0.00000000	      0.00000029
      0.39547310	   4034.37978069	   1796.80545725	      0.00000000	      0.00000029
      0.39560922	   4038.82737261	   1797.87216896	      0.00000000	      0.00000029
      0.39574533	   4043.17994155	   1798.91247276	      0.00000000	      0.00000029
      0.39588145	   4047.44132062	   1799.92779280	      0.00000000	      0.00000029
      0.39601756	   4051.61517284	   1800.91947969	      0.00000000	      0.00000029
      0.39615368	   4055.70499437	   1801.88881332	      0.00000000	      0.00000029
      0.39628980	   4059.71411843	   1802.83700567	      0.00000000	      0.00000029
      0.39642591	   4063.64571971	   1803.76520363	      0.00000000	      0.00000029
      0.39656203	   4067.50281912	   1804.67449176	      0.00000000	      0.00000029
      0.39669814	   4071.28828891	   1805.56589504	      0.00000000	      0.00000029
      0.39683426	   4075.00485794	   1806.44038157	      0.00000000	      0.00000029
      0.39697038	   4078.65511714	   1807.29886522	      0.00000000	      0.00000029
      0.39710649	   4082.24152509	   1808.14220818	     -0.00000000	      0.00000029
      0.39724261	   4085.76641352	   1808.97122346	      0.00000000	      0.00000029
      0.39737872	   4089.23199297	   1809.78667736	      0.00000000	      0.00000029
      0.39751484	   4092.64035828	   1810.58929176	     -0.00000000	      0.00000029
      0.39765096	   4095.99349403	   1811.37974643	      0.00000000	      0.00000029
      0.39778707	   4099.29327997	   1812.15868121	     -0.00000000	      0.00000029
      0.39792319	   4102.54149617	   1812.92669811	      0.00000000	      0.00000029
      0.39805930	   4105.73982812	   1813.68436331	     -0.00000000	      0.00000029
      0.39819542	   4108.88987172	   1814.43220912	     -0.00000000	      0.00000029
      0.39833154	   4111.99313798	   1815.17073582	      0.00000000	      0.00000029
      0.39846765	   4115.05105765	   1815.90041341	     -0.00000000	      0.00000029
      0.39860377	   4118.06498560	   1816.62168333	     -0.00000000	      0.00000029
      0.39877113	   4121.71238007	   1817.49761317	     -0.00000000	      0.00000029
      0.39893849	   4125.29744875	   1818.36217519	      0.00000000	      0.00000029
      0.39910586	   4128.82229439	   1819.21603342	      0.00000000	      0.00000029
      0.39927322	   4132.28888603	   1820.05980167	      0.00000000	      0.00000029
      0.39944058	   4135.69906867	   1820.89404702	     -0.00000000	      0.00019896
      0.39960795	   4139.05457232	   1821.71929330	     -0.00000000	      0.00285066
      0.39982139	   4143.25729234	   1822.75948930	     -0.00000000	      0.01559599
      0.40003484	   4147.37684426	   1823.78674793	      0.00000000	      0.04649689
      0.40029260	   4152.24480283	   1825.01117505	     -0.00000000	      0.12060459
      0.40057422	   4157.43520747	   1826.33031247	     -0.00000000	      0.26577473
      0.40081372	   4161.74792541	   1827.43789517	      0.00000000	      0.45767020
      0.40105322	   4165.97082866	   1828.53324098	     -0.00000000	      0.72615836
      0.40126310	   4169.59984713	   1829.48360855	     -0.00000000	      1.03383298
      0.40147298	   4173.16396309	   1830.42556849	     -0.00000000	      1.41654400
      0.40168285	   4176.66489227	   1831.35951378	     -0.00000000	      1.88012268
      0.40189273	   4180.10424840	   1832.28579948	      0.00000000	      2.42895799
      0.40210260	   4183.48355286	   1833.20474648	      0.00000000	      3.06583701
      0.40228901	   4186.43583136	   1834.01502900	      0.00000036	      3.70626829
      0.40247542	   4189.34282674	   1834.81993591	      0.00000033	      4.41672096
      0.40266183	   4192.20545160	   1835.61963605	      0.00000030	      5.19586718
      0.40284824	   4195.02457769	   1836.41428374	      0.00000028	      6.04146364
      0.40303465	   4197.80103923	   1837.20402004	      0.00000026	      6.95045795
      0.40322106	   4200.53563577	   1837.98897394	      0.00000024	      7.91911285
      0.40340747	   4203.22913476	   1838.76926331	      0.00000022	      8.94313975
      0.40359388	   4205.88227388	   1839.54499593	      0.00000020	     10.01783394
      0.40378029	   4208.49576319	   1840.31627034	      0.00000019	     11.13820499
      0.40396670	   4211.07028712	   1841.08317659	      0.00000017	     12.29909749
      0.40415311	   4213.60650628	   1841.84579704	      0.00000016	     13.49529890
      0.40433952	   4216.10505908	   1842.60420695	      0.00000015	     14.72163236
      0.40452593	   4218.56656333	   1843.35847516	      0.00000013	     15.97303414
      0.40471234	   4220.99161760	   1844.10866463	      0.00000012	     17.24461572
      0.40489875	   4223.38080252	   1844.85483291	      0.00000011	     18.53171158
      0.40508516	   4225.73468198	   1845.59703269	      0.00000011	     19.82991404
      0.40527157	   4228.05380423	   1846.33531220	      0.00000010	     21.13509678
      0.40545798	   4230.33870285	   1847.06971557	      0.00000009	     22.44342875
      0.40564439	   4232.58989773	   1847.80028328	      0.00000008	     23.75138002
      0.40583080	   4234.80789587	   1848.52705243	      0.00000008	     25.05572129
      0.40601721	   4236.99319218	   1849.25005708	      0.00000007	     26.35351825
      0.40620362	   4239.14627020	   1849.96932851	      0.00000007	     27.64212223
      0.40639003	   4241.26760273	   1850.68489552	      0.00000006	     28.91915795
      0.40657644	   4243.35765246	   1851.39678464	      0.00000006	     30.18250944
      0.40676285	   4245.41687253	   1852.10502036	      0.00000005	     31.43030475
      0.40694926	   4247.44570697	   1852.80962531	      0.00000005	     32.66089996
      0.40713566	   4249.44459126	   1853.51062048	      0.00000005	     33.87286307
      0.40732207	   4251.41395266	   1854.20802536	      0.00000004	     35.06495802
      0.40750848	   4253.35421068	   1854.90185812	      0.00000004	     36.23612911
      0.40769489	   4255.26577738	   1855.59213572	      0.00000004	     37.38548602
      0.40788130	   4257.14905772	   1856.27887406	      0.00000003	     38.51228952
      0.40806771	   4259.00444986	   1856.96208810	      0.00000003	     39.61593798
      0.40825412	   4260.83234545	   1857.64179195	      0.00000003	     40.69595472
      0.40844053	   4262.63312983	   1858.31799899	      0.00000003	     41.75197619
      0.40862694	   4264.40718234	   1858.99072192	      0.00000003	     42.78374103
      0.40881335	   4266.15487647	   1859.65997290	      0.00000002	     43.79108039
      0.40899976	   4267.87658007	   1860.32576358	      0.00000002	     44.77390618
      0.40918617	   4269.57265556	   1860.98810517	      0.00000002	     45.73220655
      0.40937258	   4271.24346005	   1861.64700852	      0.00000002	     46.66603485
      0.40955899	   4272.88934556	   1862.30248415	      0.00000002	     47.57550326
      0.40974540	   4274.51065907	   1862.95454232	      0.00000002	     48.46077622
      0.40993181	   4276.10774274	   1863.60319308	      0.00000002	     49.32206434
      0.41011822	   4277.68093398	   1864.24844629	      0.00000001	     50.15961885
      0.41030463	   4279.23056557	   1864.89031164	      0.00000001	     50.97372663
      0.41049104	   4280.75696577	   1865.52879875	      0.00000001	     51.76470558
      0.41067745	   4282.26045844	   1866.16391712	      0.00000001	     52.53290044
      0.41086386	   4283.74136308	   1866.79567621	      0.00000001	     53.27867908
      0.41105027	   4285.19999496	   1867.42408545	      0.00000001	     54.00242897
      0.41123668	   4286.63666517	   1868.04915424	      0.00000001	     54.70455414
      0.41142309	   4288.05168073	   1868.67089198	      0.00000001	     55.38547234
      0.41160950	   4289.44534462	   1869.28930812	      0.00000001	     56.04561247
      0.41179591	   4290.81795586	   1869.90441211	      0.00000001	     56.68541230
      0.41198232	   4292.16980959	   1870.51621347	      0.00000001	     57.30531637
      0.41216873	   4293.50119711	   1871.12472177	      0.00000001	     57.90577413
      0.41235514	   4294.81240595	   1871.72994664	      0.00000001	     58.48723825
      0.41254155	   4296.10371990	   1872.33189779	      0.00000001	     59.05016312
      0.41272796	   4297.37541909	   1872.93058501	      0.00000001	     59.59500347
      0.41291437	   4298.62778002	   1873.52601818	      0.00000001	     60.12221316
      0.41310078	   4299.86107563	   1874.11820727	      0.00000001	     60.63224412
      0.41328719	   4301.07557531	   1874.70716233	      0.00000000	     61.12554536
      0.41347360	   4302.27154496	   1875.29289353	      0.00000000	     61.60256215
      0.41366001	   4303.44924707	   1875.87541112	      0.00000000	     62.06373523
      0.41384642	   4304.60894068	   1876.45472547	      0.00000000	     62.50950062
      0.41403283	   4305.75088151	   1877.03084705	      0.00000000	     62.94028705
      0.41421924	   4306.87532193	   1877.60378640	      0.00000000	     63.35651886
      0.41440565	   4307.98251104	   1878.17355421	      0.00000000	     63.75861288
      0.41459205	   4309.07269467	   1878.74016123	      0.00000000	     64.14697893
      0.41477846	   4310.14611546	   1879.30361835	      0.00000000	     64.52201945
      0.41496487	   4311.20301286	   1879.86393652	      0.00000000	     64.88412926
      0.41515128	   4312.24362319	   1880.42112681	      0.00000000	     65.23369534
      0.41533769	   4313.26817966	   1880.97520039	      0.00000000	     65.57109664
      0.41552410	   4314.27691240	   1881.52616850	      0.00000000	     65.89670396
      0.41571051	   4315.27004851	   1882.07404251	      0.00000000	     66.21087986
      0.41589692	   4316.24781208	   1882.61883385	      0.00000000	     66.51397856
      0.41608333	   4317.21042423	   1883.16055403	      0.00000000	     66.80634595
      0.41626974	   4318.15810312	   1883.69921468	      0.00000000	     67.08831950
      0.41645615	   4319.09106404	   1884.23482749	      0.00000000	     67.36022837
      0.41664256	   4320.00951937	   1884.76740421	      0.00000000	     67.62239335
      0.41682897	   4320.91367866	   1885.29695670	      0.00000000	     67.87512695
      0.41701538	   4321.80374864	   1885.82349687	      0.00000000	     68.11873344
      0.41720179	   4322.67993325	   1886.34703672	      0.00000000	     68.35350894
      0.41738820	   4323.54243369	   1886.86758830	      0.00000000	     68.57974140
      0.41757461	   4324.39144844	   1887.38516373	      0.00000000	     68.79771075
      0.41776102	   4325.22717328	   1887.89977519	      0.00000000	     69.00768901
      0.41794743	   4326.04980132	   1888.41143491	      0.00000000	     69.20994048
      0.41813384	   4326.85952305	   1888.92015520	      0.00000000	     69.40472179
      0.41832025	   4327.65652636	   1889.42594840	      0.00000000	     69.59228214
      0.41850666	   4328.44099655	   1889.92882691	      0.00000000	     69.77286339
      0.41869307	   4329.21311641	   1890.42880315	      0.00000000	     69.94670021
      0.41887948	   4329.97306617	   1890.92588963	      0.00000000	     70.11402028
      0.41906589	   4330.72102361	   1891.42009887	      0.00000000	     70.27504439
      0.41925230	   4331.45716403	   1891.91144342	      0.00000000	     70.42998662
      0.41943871	   4332.18166032	   1892.39993589	      0.00000000	     70.57905451
      0.41962512	   4332.89468297	   1892.88558890	      0.00000000	     70.72244918
      0.41981153	   4333.59640007	   1893.36841513	      0.00000000	     70.86036638
      0.41999794	   4334.28697741	   1893.84842725	      0.00000000	     70.99299350
      0.42018435	   4334.96657841	   1894.32563797	      0.00000000	     71.12051403
      0.42037076	   4335.63536426	   1894.80006004	      0.00000000	     71.24310507
      0.42055717	   4336.29349385	   1895.27170619	      0.00000000	     71.36093806
      0.42074358	   4336.94112384	   1895.74058921	      0.00000000	     71.47417898
      0.42092999	   4337.57840870	   1896.20672188	      0.00000000	     71.58298848
      0.42111640	   4338.20550071	   1896.67011700	      0.00000000	     71.68752201
      0.42130281	   4338.82254999	   1897.13078737	      0.00000000	     71.78792996
      0.42148922	   4339.42970455	   1897.58874581	      0.00000000	     71.88435785
      0.42167563	   4340.02711029	   1898.04400514	      0.00000000	     71.97694641
      0.42186204	   4340.61491102	   1898.49657820	      0.00000000	     72.06583173
      0.42204844	   4341.19324854	   1898.94647780	      0.00000000	     72.15114544
      0.42223485	   4341.76226260	   1899.39371678	      0.00000000	     72.23301477
      0.42242126	   4342.32209095	   1899.83830796	      0.00000000	     72.31156273
      0.42260767	   4342.87286939	   1900.28026418	      0.00000000	     72.38690822
      0.42279408	   4343.41473175	   1900.71959824	      0.00000000	     72.45916615
      0.42298049	   4343.94780995	   1901.15632295	      0.00000000	     72.52844757
      0.42316690	   4344.47223402	   1901.59045113	      0.00000000	     72.59485977
      0.42335331	   4344.98813209	   1902.02199556	      0.00000000	     72.65850640
      0.42353972	   4345.49563048	   1902.45096902	      0.00000000	     72.71948762
      0.42372613	   4345.99485366	   1902.87738427	      0.00000000	     72.77790015
      0.42391254	   4346.48592431	   1903.30125408	      0.00000000	     72.83383740
      0.42409895	   4346.96896331	   1903.72259118	      0.00000000	     72.88738961
      0.42428536	   4347.44408982	   1904.14140828	      0.00000000	     72.93864389
      0.42447177	   4347.91142125	   1904.55771808	      0.00000000	     72.98768437
      0.42465818	   4348.37107331	   1904.97153326	      0.00000000	     73.03459226
      0.42484459	   4348.82316001	   1905.38286648	      0.00000000	     73.07944595
      0.42503100	   4349.26779371	   1905.79173037	      0.00000000	     73.12232115
      0.42521741	   4349.70508514	   1906.19813754	      0.00000000	     73.16329089
      0.42540382	   4350.13514340	   1906.60210058	      0.00000000	     73.20242568
      0.42559023	   4350.55807598	   1907.00363205	      0.00000000	     73.23979356
      0.42577664	   4350.97398881	   1907.40274447	      0.00000000	     73.27546020
      0.42596305	   4351.38298628	   1907.79945035	      0.00000000	     73.30948895
      0.42614946	   4351.78517122	   1908.19376217	      0.00000000	     73.34194095
      0.42633587	   4352.18064496	   1908.58569236	      0.00000000	     73.37287517
      0.42652228	   4352.56950735	   1908.97525335	      0.00000000	     73.40234850
      0.42670869	   4352.95185675	   1909.36245750	      0.00000000	     73.43041585
      0.42689510	   4353.32779008	   1909.74731718	      0.00000000	     73.45713015
      0.42708151	   4353.69740284	   1910.12984469	      0.00000000	     73.48254247
      0.42726792	   4354.06078910	   1910.51005231	      0.00000000	     73.50670207
      0.42745433	   4354.41804155	   1910.88795229	      0.00000000	     73.52965645
      0.42764074	   4354.76925151	   1911.26355684	      0.00000000	     73.55145141
      0.42782715	   4355.11450894	   1911.63687813	      0.00000000	     73.57213113
      0.42801356	   4355.45390248	   1912.00792830	      0.00000000	     73.59173821
      0.42819997	   4355.78751943	   1912.37671943	      0.00000000	     73.61031372
      0.42838638	   4356.11544582	   1912.74326360	      0.00000000	     73.62789726
      0.42857279	   4356.43776639	   1913.10757282	      0.00000000	     73.64452700
      0.42875920	   4356.75456463	   1913.46965907	      0.00000000	     73.66023975
      0.42894561	   4357.06592276	   1913.82953429	      0.00000000	     73.67507100
      0.42913202	   4357.37192182	   1914.18721038	      0.00000000	     73.68905495
      0.42931843	   4357.67264159	   1914.54269920	      0.00000000	     73.70222455
      0.42950483	   4357.96816071	   1914.89601256	      0.00000000	     73.71461160
      0.42969124	   4358.25855662	   1915.24716224	      0.00000000	     73.72624672
      0.42987765	   4358.54390560	   1915.59615997	      0.00000000	     73.73715942
      0.43006406	   4358.82428280	   1915.94301744	      0.00000000	     73.74737815
      0.43028790	   4359.15448715	   1916.35670359	      0.00000000	     73.75877023
      0.43051174	   4359.47775757	   1916.76734092	      0.00000000	     73.76924659
      0.43066782	   4359.69913809	   1917.05188991	      0.00000000	     73.77603350
      0.43082390	   4359.91724863	   1917.33497290	      0.00000000	     73.78241061
      0.43101380	   4360.17825489	   1917.67741107	      0.00000000	     73.78963663
      0.43120370	   4360.43455310	   1918.01770123	      0.00000000	     73.79630052
      0.43138368	   4360.67318814	   1918.33825332	      0.00000000	     73.80211867
      0.43156366	   4360.90771757	   1918.65689678	      0.00000000	     73.80747160
      0.43176323	   4361.16304946	   1919.00801018	      0.00000000	     73.81288550
      0.43196281	   4361.41348523	   1919.35680309	      0.00000000	     73.81777380
      0.43212064	   4361.60812013	   1919.63100390	      0.00000000	     73.82128271
      0.43232875	   4361.86022345	   1919.99037247	      0.00000000	     73.82544778
      0.43253687	   4362.10723992	   1920.34725993	      0.00000000	     73.82910974
      0.43270504	   4362.30318576	   1920.63384777	      0.00000000	     73.83171750
      0.43287321	   4362.49590897	   1920.91883363	      0.00000000	     73.83402382
      0.43304930	   4362.69429288	   1921.21552165	      0.00000000	     73.83612819
      0.43322538	   4362.88923936	   1921.51047126	      0.00000000	     73.83792737
      0.43342115	   4363.10200607	   1921.83637071	      0.00000000	     73.83958442
      0.43361693	   4363.31064891	   1922.16014515	      0.00000000	     73.84089551
      0.43372971	   4363.42899447	   1922.34570239	      0.00000000	     73.84149989
      0.43391797	   4363.62357411	   1922.65388931	      0.00000000	     73.84227243
      0.43410622	   4363.81448975	   1922.96014045	      0.00000000	     73.84276052
      0.43426831	   4363.97596421	   1923.22226539	      0.00000000	     73.84296256
      0.43446630	   4364.16963369	   1923.54053949	      0.00000000	     73.84294716
      0.43466429	   4364.35942408	   1923.85670752	      0.00000000	     73.84265610
      0.43485005	   4364.53401435	   1924.15143628	      0.00000000	     73.84214405
      0.43503580	   4364.70529355	   1924.44433261	      0.00000000	     73.84141113
      0.43522145	   4364.87321415	   1924.73523997	      0.00000000	     73.84046798
      0.43540711	   4365.03792447	   1925.02433751	      0.00000000	     73.83932371
      0.43558306	   4365.19111104	   1925.29667434	      0.00000000	     73.83806200
      0.43575901	   4365.34149606	   1925.56740321	      0.00000000	     73.83663546
      0.43595192	   4365.50319287	   1925.86237180	      0.00000000	     73.83489080
      0.43614482	   4365.66162061	   1926.15542935	      0.00000000	     73.83296598
      0.43630518	   4365.79086883	   1926.39760281	      0.00000000	     73.83123521
      0.43650437	   4365.94835792	   1926.69659824	      0.00000000	     73.82892794
      0.43670356	   4366.10251141	   1926.99358997	      0.00000000	     73.82645473
      0.43687947	   4366.23591181	   1927.25420602	      0.00000000	     73.82413968
      0.43709530	   4366.39614680	   1927.57186924	      0.00000000	     73.82114009
      0.43731114	   4366.55264596	   1927.88722210	      0.00000000	     73.81797479
      0.43745075	   4366.65191370	   1928.08997765	      0.00000000	     73.81584379
      0.43766338	   4366.80019167	   1928.39695432	      0.00000000	     73.81247856
      0.43783783	   4366.91925538	   1928.64716321	      0.00000000	     73.80961500
      0.43801228	   4367.03601618	   1928.89589633	      0.00000000	     73.80666420
      0.43818674	   4367.15051009	   1929.14316221	      0.00000000	     73.80363027
      0.43836119	   4367.26276448	   1929.38896811	      0.00000000	     73.80051778
      0.43853564	   4367.37281380	   1929.63332237	      0.00000000	     73.79733058
      0.43871009	   4367.48068506	   1929.87623227	      0.00000000	     73.79407290
      0.43888454	   4367.58641144	   1930.11770600	      0.00000000	     73.79074833
      0.43905126	   4367.68547218	   1930.34714256	      0.00000000	     73.78751220
      0.43921798	   4367.78262598	   1930.57528110	      0.00000000	     73.78422147
      0.43938994	   4367.88085481	   1930.80922417	      0.00000000	     73.78077364
      0.43956189	   4367.97710861	   1931.04180080	      0.00000000	     73.77727413
      0.43972854	   4368.06853497	   1931.26591168	      0.00000000	     73.77383616
      0.43989519	   4368.15815512	   1931.48875236	      0.00000000	     73.77035522
      0.44005992	   4368.24498845	   1931.70777965	      0.00000000	     73.76687481
      0.44027259	   4368.35455612	   1931.98874218	      0.00000000	     73.76232699
      0.44052959	   4368.48320089	   1932.32554004	      0.00000000	     73.75675618
      0.44066999	   4368.55177350	   1932.50829584	      0.00000000	     73.75368082
      0.44081039	   4368.61915666	   1932.69017600	      0.00000000	     73.75058449
      0.44098850	   4368.70294170	   1932.91964228	      0.00000000	     73.74662864
      0.44116660	   4368.78485956	   1933.14771326	      0.00000000	     73.74264364
      0.44133220	   4368.85937239	   1933.35852568	      0.00000000	     73.73891448
      0.44149780	   4368.93231428	   1933.56814465	      0.00000000	     73.73516405
      0.44164417	   4368.99549211	   1933.75242876	      0.00000000	     73.73183300
      0.44185877	   4369.08596066	   1934.02095563	      0.00000000	     73.72692414
      0.44203032	   4369.15645924	   1934.23419604	      0.00000000	     73.72298072
      0.44220187	   4369.22535960	   1934.44618275	      0.00000000	     73.71902234
      0.44237342	   4369.29268747	   1934.65692306	      0.00000000	     73.71505037
      0.44252679	   4369.35156266	   1934.84428079	      0.00000000	     73.71148944
      0.44268016	   4369.40921230	   1935.03065222	      0.00000000	     73.70792014
      0.44285716	   4369.47423389	   1935.24450681	      0.00000000	     73.70379234
      0.44303415	   4369.53766462	   1935.45706126	      0.00000000	     73.69965650
      0.44321114	   4369.59952363	   1935.66832231	      0.00000000	     73.69551440
      0.44338813	   4369.65983654	   1935.87829764	      0.00000000	     73.69136721
      0.44353043	   4369.70721636	   1936.04618520	      0.00000000	     73.68803055
      0.44367273	   4369.75362137	   1936.21324988	      0.00000000	     73.68469226
      0.44385204	   4369.81072303	   1936.42260431	      0.00000000	     73.68048461
      0.44403135	   4369.86631428	   1936.63066500	      0.00000000	     73.67627691
      0.44421067	   4369.92041359	   1936.83743878	      0.00000000	     73.67207065
      0.44436867	   4369.96686604	   1937.01857521	      0.00000000	     73.66836627
      0.44452666	   4370.01218956	   1937.19872282	      0.00000000	     73.66466484
      0.44468466	   4370.05640135	   1937.37788697	      0.00000000	     73.66096687
      0.44485402	   4370.10256864	   1937.56883981	      0.00000000	     73.65700808
      0.44502337	   4370.14749063	   1937.75867419	      0.00000000	     73.65305505
      0.44519273	   4370.19118075	   1937.94739560	      0.00000000	     73.64910887
      0.44536208	   4370.23365865	   1938.13501041	      0.00000000	     73.64517009
      0.44551266	   4370.27041857	   1938.30089988	      0.00000000	     73.64167511
      0.44566324	   4370.30624361	   1938.46592320	      0.00000000	     73.63818715
      0.44583863	   4370.34680481	   1938.65705144	      0.00000000	     73.63413423
      0.44601402	   4370.38612908	   1938.84701643	      0.00000000	     73.63009234
      0.44616518	   4370.41903993	   1939.00981651	      0.00000000	     73.62661832
      0.44631635	   4370.45105520	   1939.17176127	      0.00000000	     73.62315351
      0.44649044	   4370.48682619	   1939.35720652	      0.00000000	     73.61917552
      0.44666453	   4370.52143880	   1939.54152884	      0.00000000	     73.61521100
      0.44681471	   4370.55037820	   1939.69964923	      0.00000000	     73.61180224
      0.44696490	   4370.57847709	   1939.85694232	      0.00000000	     73.60840433
      0.44713870	   4370.60995284	   1940.03792681	      0.00000000	     73.60448667
      0.44731249	   4370.64033082	   1940.21781467	      0.00000000	     73.60058461
      0.44745989	   4370.66524317	   1940.36952793	      0.00000000	     73.59728797
      0.44760728	   4370.68938547	   1940.52046027	      0.00000000	     73.59400322
      0.44778286	   4370.71714805	   1940.69923567	      0.00000000	     73.59010657
      0.44795844	   4370.74384468	   1940.87691410	      0.00000000	     73.58622771
      0.44810049	   4370.76466998	   1941.01986171	      0.00000000	     73.58310314
      0.44824254	   4370.78481473	   1941.16209846	      0.00000000	     73.57999073
      0.44842247	   4370.80936274	   1941.34124537	      0.00000000	     73.57606643
      0.44860239	   4370.83284534	   1941.51926318	      0.00000000	     73.57216245
      0.44873669	   4370.84968412	   1941.65140178	      0.00000000	     73.56926225
      0.44887098	   4370.86594385	   1941.78291756	      0.00000000	     73.56637373
      0.44905515	   4370.88730824	   1941.96226385	      0.00000000	     73.56243207
      0.44923932	   4370.90760939	   1942.14045037	      0.00000000	     73.55851311
      0.44936917	   4370.92128968	   1942.26539334	      0.00000000	     73.55576398
      0.44949902	   4370.93445439	   1942.38976543	      0.00000000	     73.55302641
      0.44968340	   4370.95226866	   1942.56538735	      0.00000000	     73.54915961
      0.44986778	   4370.96906729	   1942.73986943	      0.00000000	     73.54531675
      0.44999858	   4370.98037367	   1942.86295931	      0.00000000	     73.54260553
      0.45012938	   4370.99118157	   1942.98548126	      0.00000000	     73.53990658
      0.45031456	   4371.00563691	   1943.15797024	      0.00000000	     73.53610706
      0.45049973	   4371.01911639	   1943.32933205	      0.00000000	     73.53233267
      0.45062459	   4371.02765872	   1943.44424618	      0.00000000	     73.52980217
      0.45074946	   4371.03576820	   1943.55865283	      0.00000000	     73.52728325
      0.45093324	   4371.04692266	   1943.72612448	      0.00000000	     73.52359720
      0.45111701	   4371.05716001	   1943.89250715	      0.00000000	     73.51993670
      0.45124764	   4371.06388318	   1944.01010360	      0.00000000	     73.51735086
      0.45137826	   4371.07015451	   1944.12715541	      0.00000000	     73.51477806
      0.45156402	   4371.07830129	   1944.29269240	      0.00000000	     73.51114185
      0.45172387	   4371.08459604	   1944.43425526	      0.00000000	     73.50803449
      0.45188371	   4371.09023466	   1944.57501404	      0.00000000	     73.50494727
      0.45204356	   4371.09522924	   1944.71497337	      0.00000000	     73.50187997
      0.45217805	   4371.09893471	   1944.83211965	      0.00000000	     73.49931492
      0.45231254	   4371.10219400	   1944.94870508	      0.00000000	     73.49676411
      0.45251025	   4371.10618075	   1945.11906895	      0.00000000	     73.49304076
      0.45263785	   4371.10825396	   1945.22839006	      0.00000000	     73.49065405
      0.45276546	   4371.10993683	   1945.33721316	      0.00000000	     73.48828051
      0.45294324	   4371.11164030	   1945.48800079	      0.00000000	     73.48499546
      0.45314677	   4371.11268484	   1945.65945551	      0.00000000	     73.48126590
      0.45332084	   4371.11282298	   1945.80510841	      0.00000000	     73.47810262
      0.45346109	   4371.11243234	   1945.92179546	      0.00000000	     73.47557208
      0.45360134	   4371.11160126	   1946.03789660	      0.00000000	     73.47305746
      0.45378805	   4371.10981603	   1946.19155740	      0.00000000	     73.46973472
      0.45391800	   4371.10812379	   1946.29789680	      0.00000000	     73.46743881
      0.45404795	   4371.10606387	   1946.40373996	      0.00000000	     73.46515682
      0.45421885	   4371.10280363	   1946.54218890	      0.00000000	     73.46217666
      0.45438304	   4371.09908773	   1946.67439182	      0.00000000	     73.45933631
      0.45458566	   4371.09372544	   1946.83646858	      0.00000000	     73.45586147
      0.45470728	   4371.09009767	   1946.93318757	      0.00000000	     73.45379201
      0.45482890	   4371.08616852	   1947.02948279	      0.00000000	     73.45173465
      0.45501655	   4371.07951870	   1947.17722665	      0.00000000	     73.44858434
      0.45517172	   4371.07348903	   1947.29864686	      0.00000000	     73.44600106
      0.45532689	   4371.06698216	   1947.41938666	      0.00000000	     73.44343778
      0.45548207	   4371.06000740	   1947.53944990	      0.00000000	     73.44089419
      0.45561539	   4371.05364149	   1947.64207048	      0.00000000	     73.43872475
      0.45574872	   4371.04693730	   1947.74419604	      0.00000000	     73.43656987
      0.45593144	   4371.03720235	   1947.88335979	      0.00000000	     73.43364052
      0.45606538	   4371.02967183	   1947.98478285	      0.00000000	     73.43151066
      0.45619932	   4371.02180858	   1948.08571290	      0.00000000	     73.42939571
      0.45636159	   4371.01184353	   1948.20733647	      0.00000000	     73.42685313
      0.45652000	   4371.00165607	   1948.32537122	      0.00000000	     73.42439213
      0.45667841	   4370.99102168	   1948.44272650	      0.00000000	     73.42195172
      0.45683681	   4370.97994263	   1948.55940523	      0.00000000	     73.41953212
      0.45697106	   4370.97021266	   1948.65775876	      0.00000000	     73.41749764
      0.45710530	   4370.96016994	   1948.75563076	      0.00000000	     73.41547811
      0.45723954	   4370.94981985	   1948.85302358	      0.00000000	     73.41347333
      0.45741844	   4370.93555257	   1948.98206924	      0.00000000	     73.41082483
      0.45756360	   4370.92358330	   1949.08616384	      0.00000000	     73.40869491
      0.45770876	   4370.91126420	   1949.18970570	      0.00000000	     73.40658240
      0.45785393	   4370.89860185	   1949.29269770	      0.00000000	     73.40448705
      0.45799909	   4370.88559734	   1949.39514196	      0.00000000	     73.40240905
      0.45814426	   4370.87225667	   1949.49704126	      0.00000000	     73.40034820
      0.45828942	   4370.85858125	   1949.59839776	      0.00000000	     73.39830464
      0.45843458	   4370.84457664	   1949.69921417	      0.00000000	     73.39627821
      0.45859274	   4370.82894533	   1949.80844487	      0.00000000	     73.39408997
      0.45875091	   4370.81293234	   1949.91704052	      0.00000000	     73.39192198
      0.45888071	   4370.79950500	   1950.00569609	      0.00000000	     73.39015795
      0.45901052	   4370.78582614	   1950.09392771	      0.00000000	     73.38840751
      0.45918891	   4370.76661918	   1950.21448865	      0.00000000	     73.38602440
      0.45932139	   4370.75205345	   1950.30351413	      0.00000000	     73.38427106
      0.45945388	   4370.73723152	   1950.39210360	      0.00000000	     73.38253201
      0.45958636	   4370.72215782	   1950.48025913	      0.00000000	     73.38080709
      0.45976485	   4370.70145466	   1950.59834008	      0.00000000	     73.37850569
      0.45990538	   4370.68483972	   1950.69076234	      0.00000000	     73.37671163
      0.46004591	   4370.66794856	   1950.78270280	      0.00000000	     73.37493355
      0.46018644	   4370.65078654	   1950.87416393	      0.00000000	     73.37317123
      0.46032697	   4370.63335435	   1950.96514749	      0.00000000	     73.37142480
      0.46046750	   4370.61565646	   1951.05565580	      0.00000000	     73.36969412
      0.46063112	   4370.59471725	   1951.16044035	      0.00000000	     73.36769899
      0.46077547	   4370.57595240	   1951.25235181	      0.00000000	     73.36595650
      0.46091982	   4370.55691380	   1951.34376838	      0.00000000	     73.36423071
      0.46106417	   4370.53760757	   1951.43469271	      0.00000000	     73.36252136
      0.46120852	   4370.51803319	   1951.52512653	      0.00000000	     73.36082866
      0.46135286	   4370.49819684	   1951.61507248	      0.00000000	     73.35915233
      0.46149721	   4370.47809777	   1951.70453223	      0.00000000	     73.35749261
      0.46164156	   4370.45774234	   1951.79350846	      0.00000000	     73.35584918
      0.46178591	   4370.43712942	   1951.88200275	      0.00000000	     73.35422232
      0.46193026	   4370.41626569	   1951.97001782	      0.00000000	     73.35261168
      0.46207461	   4370.39514951	   1952.05755518	      0.00000000	     73.35101757
      0.46221896	   4370.37378804	   1952.14461758	      0.00000000	     73.34943959
      0.46234531	   4370.35488716	   1952.22043454	      0.00000000	     73.34807192
      0.46247165	   4370.33580153	   1952.29589056	      0.00000000	     73.34671661
      0.46264006	   4370.31007573	   1952.39590312	      0.00000000	     73.34492961
      0.46277647	   4370.28900124	   1952.47644900	      0.00000000	     73.34349819
      0.46291288	   4370.26771514	   1952.55657926	      0.00000000	     73.34208132
      0.46304929	   4370.24622193	   1952.63629599	      0.00000000	     73.34067879
      0.46321459	   4370.21989819	   1952.73234766	      0.00000000	     73.33899855
      0.46334055	   4370.19964141	   1952.80512982	      0.00000000	     73.33773235
      0.46346650	   4370.17921125	   1952.87756367	      0.00000000	     73.33647848
      0.46362251	   4370.15367169	   1952.96679727	      0.00000000	     73.33494234
      0.46377279	   4370.12882275	   1953.05225923	      0.00000000	     73.33348025
      0.46392308	   4370.10373751	   1953.13723226	      0.00000000	     73.33203537
      0.46405698	   4370.08118660	   1953.21253451	      0.00000000	     73.33076263
      0.46419089	   4370.05845220	   1953.28745198	      0.00000000	     73.32950348
      0.46432480	   4370.03553383	   1953.36198592	      0.00000000	     73.32825807
      0.46445871	   4370.01243489	   1953.43613812	      0.00000000	     73.32702625
      0.46462532	   4369.98344206	   1953.52787287	      0.00000000	     73.32551263
      0.46476037	   4369.95974260	   1953.60179502	      0.00000000	     73.32430117
      0.46489541	   4369.93586305	   1953.67533374	      0.00000000	     73.32310363
      0.46503046	   4369.91180758	   1953.74849094	      0.00000000	     73.32191977
      0.46516550	   4369.88757594	   1953.82126791	      0.00000000	     73.32074974
      0.46530055	   4369.86317136	   1953.89366642	      0.00000000	     73.31959338
      0.46546346	   4369.83350053	   1953.98050479	      0.00000000	     73.31821669
      0.46559881	   4369.80866282	   1954.05223532	      0.00000000	     73.31708797
      0.46573416	   4369.78365459	   1954.12359034	      0.00000000	     73.31597308
      0.46586952	   4369.75848003	   1954.19457175	      0.00000000	     73.31487179
      0.46600487	   4369.73313858	   1954.26518075	      0.00000000	     73.31378424
      0.46614022	   4369.70763366	   1954.33541914	      0.00000000	     73.31271028
      0.46631063	   4369.67528925	   1954.42332719	      0.00000000	     73.31137759
      0.46642616	   4369.65321844	   1954.48259134	      0.00000000	     73.31048626
      0.46654168	   4369.63103027	   1954.54158864	      0.00000000	     73.30960491
      0.46670713	   4369.59905561	   1954.62561365	      0.00000000	     73.30835993
      0.46686550	   4369.56822842	   1954.70553879	      0.00000000	     73.30718713
      0.46702387	   4369.53719068	   1954.78496953	      0.00000000	     73.30603273
      0.46714674	   4369.51296407	   1954.84625723	      0.00000000	     73.30514990
      0.46726961	   4369.48861368	   1954.90724989	      0.00000000	     73.30427806
      0.46743555	   4369.45553191	   1954.98915177	      0.00000000	     73.30311833
      0.46756551	   4369.42946688	   1955.05292605	      0.00000000	     73.30222398
      0.46769547	   4369.40326491	   1955.11637401	      0.00000000	     73.30134208
      0.46782544	   4369.37692939	   1955.17949725	      0.00000000	     73.30047243
      0.46799290	   4369.34279862	   1955.26035447	      0.00000000	     73.29937013
      0.46811215	   4369.31836056	   1955.31761056	      0.00000000	     73.29859745
      0.46823141	   4369.29381143	   1955.37459633	      0.00000000	     73.29783519
      0.46838833	   4369.26134133	   1955.44917546	      0.00000000	     73.29684777
      0.46853554	   4369.23071307	   1955.51871084	      0.00000000	     73.29593780
      0.46868274	   4369.19992341	   1955.58783995	      0.00000000	     73.29504339
      0.46881104	   4369.17295539	   1955.64776049	      0.00000000	     73.29427671
      0.46893934	   4369.14586747	   1955.70737500	      0.00000000	     73.29352179
      0.46906764	   4369.11865865	   1955.76668433	      0.00000000	     73.29277877
      0.46922628	   4369.08485229	   1955.83959850	      0.00000000	     73.29187633
      0.46936180	   4369.05582758	   1955.90152328	      0.00000000	     73.29111974
      0.46949733	   4369.02667408	   1955.96311210	      0.00000000	     73.29037620
      0.46963285	   4368.99739048	   1956.02436595	      0.00000000	     73.28964589
      0.46976838	   4368.96798052	   1956.08528653	      0.00000000	     73.28892860
      0.46990391	   4368.93844285	   1956.14587481	      0.00000000	     73.28822449
      0.47003943	   4368.90878124	   1956.20613249	      0.00000000	     73.28753337
      0.47017496	   4368.87899426	   1956.26606051	     -0.00000000	     73.28685540
      0.47031048	   4368.84908573	   1956.32566059	      0.00000000	     73.28619036
      0.47044601	   4368.81905406	   1956.38493362	     -0.00000000	     73.28553845
      0.47058153	   4368.78890325	   1956.44388133	      0.00000000	     73.28489944
      0.47071706	   4368.75863146	   1956.50250458	      0.00000000	     73.28427352
      0.47085258	   4368.72824290	   1956.56080512	      0.00000000	     73.28366046
      0.47098811	   4368.69773545	   1956.61878375	      0.00000000	     73.28306047
      0.47112364	   4368.66711361	   1956.67644226	      0.00000000	     73.28247328
      0.47125916	   4368.63637485	   1956.73378138	      0.00000000	     73.28189915
      0.47139469	   4368.60552411	   1956.79080295	     -0.00000000	     73.28133777
      0.47153021	   4368.57455830	   1956.84750761	      0.00000000	     73.28078945
      0.47165153	   4368.54674501	   1956.89800180	      0.00000000	     73.28030936
      0.47177285	   4368.51884146	   1956.94824398	      0.00000000	     73.27983968
      0.47189418	   4368.49085049	   1956.99823536	      0.00000000	     73.27938024
      0.47207057	   4368.44999663	   1957.07047368	     -0.00000000	     73.27873065
      0.47218360	   4368.42372408	   1957.11648498	      0.00000000	     73.27832573
      0.47229662	   4368.39737613	   1957.16228095	      0.00000000	     73.27792979
      0.47245741	   4368.35976807	   1957.22705927	      0.00000000	     73.27738182
      0.47260407	   4368.32533415	   1957.28577052	      0.00000000	     73.27689770
      0.47275074	   4368.29077970	   1957.34412402	     -0.00000000	     73.27642843
      0.47287331	   4368.26180645	   1957.39262034	      0.00000000	     73.27604777
      0.47299589	   4368.23275097	   1957.44086877	     -0.00000000	     73.27567743
      0.47314627	   4368.19699065	   1957.49972402	      0.00000000	     73.27523737
      0.47327574	   4368.16610550	   1957.55009845	      0.00000000	     73.27487094
      0.47340521	   4368.13512849	   1957.60019914	      0.00000000	     73.27451618
      0.47353468	   4368.10406296	   1957.65002748	     -0.00000000	     73.27417290
      0.47366415	   4368.07290750	   1957.69958416	      0.00000000	     73.27384126
      0.47379362	   4368.04166483	   1957.74887048	      0.00000000	     73.27352108
      0.47392309	   4368.01033402	   1957.79788718	      0.00000000	     73.27321250
      0.47405256	   4367.97891736	   1957.84663551	      0.00000000	     73.27291539
      0.47421657	   4367.93899447	   1957.90800564	      0.00000000	     73.27255563
      0.47432552	   4367.91240084	   1957.94853604	      0.00000000	     73.27232675
      0.47443447	   4367.88574651	   1957.98887835	      0.00000000	     73.27210609
      0.47459577	   4367.84617557	   1958.04826301	      0.00000000	     73.27179428
      0.47474530	   4367.80937807	   1958.10294757	      0.00000000	     73.27152118
      0.47489483	   4367.77247257	   1958.15728249	      0.00000000	     73.27126327
      0.47501006	   4367.74395839	   1958.19891461	      0.00000000	     73.27107506
      0.47512528	   4367.71538165	   1958.24034075	      0.00000000	     73.27089582
      0.47528282	   4367.67620842	   1958.29664622	      0.00000000	     73.27066550
      0.47541109	   4367.64422699	   1958.34220970	      0.00000000	     73.27049037
      0.47553936	   4367.61216756	   1958.38752041	      0.00000000	     73.27032655
      0.47566763	   4367.58003318	   1958.43257961	     -0.00000000	     73.27017384
      0.47579590	   4367.54782239	   1958.47738791	      0.00000000	     73.27003240
      0.47592418	   4367.51553776	   1958.52194650	      0.00000000	     73.26990208
      0.47605245	   4367.48317820	   1958.56625602	      0.00000000	     73.26978299
      0.47618072	   4367.45074595	   1958.61031760	      0.00000000	     73.26967502
      0.47633894	   4367.41063972	   1958.66432646	      0.00000000	     73.26955730
      0.47644868	   4367.38275975	   1958.70156619	      0.00000000	     73.26948552
      0.47655842	   4367.35482636	   1958.73862622	      0.00000000	     73.26942199
      0.47671385	   4367.31517488	   1958.79080988	      0.00000000	     73.26934591
      0.47685630	   4367.27874372	   1958.83832137	      0.00000000	     73.26929059
      0.47699875	   4367.24222794	   1958.88553396	      0.00000000	     73.26924891
      0.47711727	   4367.21177798	   1958.92459105	     -0.00000000	     73.26922479
      0.47723580	   4367.18127082	   1958.96344274	      0.00000000	     73.26921008
      0.47738256	   4367.14341484	   1959.01126604	      0.00000000	     73.26920509
      0.47751043	   4367.11036290	   1959.05267647	      0.00000000	     73.26921250
      0.47763830	   4367.07724351	   1959.09385008	      0.00000000	     73.26923106
      0.47776616	   4367.04405988	   1959.13478809	      0.00000000	     73.26926055
      0.47789403	   4367.01081007	   1959.17549097	      0.00000000	     73.26930115
      0.47802189	   4366.97749704	   1959.21595990	      0.00000000	     73.26935269
      0.47814976	   4366.94411904	   1959.25619537	     -0.00000000	     73.26941533
      0.47827763	   4366.91067885	   1959.29619852	      0.00000000	     73.26948889
      0.47840549	   4366.87717485	   1959.33596986	      0.00000000	     73.26957355
      0.47853336	   4366.84360970	   1959.37551052	      0.00000000	     73.26966914
      0.47866122	   4366.80998186	   1959.41482099	      0.00000000	     73.26977580
      0.47878909	   4366.77629390	   1959.45390238	      0.00000000	     73.26989339
      0.47891696	   4366.74254433	   1959.49275520	      0.00000000	     73.27002205
      0.47904482	   4366.70873569	   1959.53138054	      0.00000000	     73.27016163
      0.47917269	   4366.67486648	   1959.56977890	      0.00000000	     73.27031227
      0.47930056	   4366.64093923	   1959.60795137	      0.00000000	     73.27047383
      0.47942842	   4366.60695243	   1959.64589843	      0.00000000	     73.27064645
      0.47955629	   4366.57290862	   1959.68362117	     -0.00000000	     73.27082998
      0.47968415	   4366.53880623	   1959.72112006	      0.00000000	     73.27102458
      0.47981202	   4366.50464788	   1959.75839619	     -0.00000000	     73.27123007
      0.47993989	   4366.47043187	   1959.79545000	      0.00000000	     73.27144663
      0.48006775	   4366.43616095	   1959.83228260	      0.00000000	     73.27167407
      0.48019562	   4366.40183326	   1959.86889440	     -0.00000000	     73.27191259
      0.48032348	   4366.36745173	   1959.90528652	      0.00000000	     73.27216199
      0.48045135	   4366.33301425	   1959.94145934	      0.00000000	     73.27242247
      0.48057922	   4366.29852401	   1959.97741400	      0.00000000	     73.27269382
      0.48070708	   4366.26397861	   1960.01315085	     -0.00000000	     73.27297626
      0.48083495	   4366.22938155	   1960.04867105	     -0.00000000	     73.27326955
      0.48096281	   4366.19473005	   1960.08397489	      0.00000000	     73.27357395
      0.48109068	   4366.16002804	   1960.11906359	      0.00000000	     73.27388919
      0.48121855	   4366.12527222	   1960.15393736	     -0.00000000	     73.27421555
      0.48134641	   4366.09046710	   1960.18859751	      0.00000000	     73.27455274
      0.48145826	   4366.05997720	   1960.21874188	      0.00000000	     73.27485683
      0.48157012	   4366.02944978	   1960.24872376	      0.00000000	     73.27516924
      0.48171438	   4365.99001868	   1960.28715412	      0.00000000	     73.27558464
      0.48185865	   4365.95052565	   1960.32531591	      0.00000000	     73.27601393
      0.48196278	   4365.92197945	   1960.35269408	     -0.00000000	     73.27633259
      0.48206690	   4365.89340187	   1960.37993329	      0.00000000	     73.27665846
      0.48222902	   4365.84884439	   1960.42206626	     -0.00000000	     73.27718036
      0.48235458	   4365.81428538	   1960.45446540	      0.00000000	     73.27759661
      0.48248013	   4365.77967929	   1960.48666419	      0.00000000	     73.27802355
      0.48260568	   4365.74502887	   1960.51866365	     -0.00000000	     73.27846101
      0.48273123	   4365.71033211	   1960.55046407	      0.00000000	     73.27890915
      0.48285678	   4365.67559182	   1960.58206645	     -0.00000000	     73.27936782
      0.48298233	   4365.64080591	   1960.61347109	      0.00000000	     73.27983719
      0.48310788	   4365.60597728	   1960.64467900	      0.00000000	     73.28031707
      0.48323343	   4365.57110369	   1960.67569042	      0.00000000	     73.28080767
      0.48335898	   4365.53618823	   1960.70650640	     -0.00000000	     73.28130879
      0.48348453	   4365.50122843	   1960.73712714	     -0.00000000	     73.28182064
      0.48361009	   4365.46622761	   1960.76755372	     -0.00000000	     73.28234301
      0.48373564	   4365.43118303	   1960.79778631	      0.00000000	     73.28287613
      0.48386119	   4365.39609831	   1960.82782600	      0.00000000	     73.28341976
      0.48398674	   4365.36097035	   1960.85767291	     -0.00000000	     73.28397416
      0.48411229	   4365.32580318	   1960.88732819	      0.00000000	     73.28453907
      0.48423784	   4365.29059322	   1960.91679188	      0.00000000	     73.28511478
      0.48435004	   4365.25909576	   1960.94296070	      0.00000000	     73.28563814
      0.48446223	   4365.22756501	   1960.96897749	     -0.00000000	     73.28617011
      0.48457443	   4365.19600312	   1960.99484296	      0.00000000	     73.28671055
      0.48473782	   4365.14998429	   1961.03223918	      0.00000000	     73.28751286
      0.48484683	   4365.11924451	   1961.05701282	     -0.00000000	     73.28805815
      0.48495584	   4365.08847455	   1961.08164477	     -0.00000000	     73.28861156
      0.48510174	   4365.04724727	   1961.11439145	     -0.00000000	     73.28936480
      0.48522932	   4365.01115560	   1961.14281821	      0.00000000	     73.29003532
      0.48535689	   4364.97502597	   1961.17105311	     -0.00000000	     73.29071682
      0.48548447	   4364.93885636	   1961.19909639	      0.00000000	     73.29140946
      0.48561204	   4364.90265001	   1961.22694910	     -0.00000000	     73.29211305
      0.48572417	   4364.87079428	   1961.25127232	     -0.00000000	     73.29274072
      0.48583630	   4364.83891057	   1961.27544918	      0.00000000	     73.29337685
      0.48597369	   4364.79980319	   1961.30487371	      0.00000000	     73.29416805
      0.48611108	   4364.76065412	   1961.33407979	     -0.00000000	     73.29497202
      0.48621609	   4364.73070386	   1961.35625364	      0.00000000	     73.29559525
      0.48632109	   4364.70072994	   1961.37830069	      0.00000000	     73.29622593
      0.48647118	   4364.65784076	   1961.40959570	      0.00000000	     73.29714057
      0.48659693	   4364.62187058	   1961.43561649	      0.00000000	     73.29791866
      0.48672268	   4364.58586457	   1961.46145669	      0.00000000	     73.29870766
      0.48684843	   4364.54982582	   1961.48711728	      0.00000000	     73.29950738
      0.48697419	   4364.51375131	   1961.51259831	     -0.00000000	     73.30031807
      0.48708438	   4364.48211338	   1961.53478048	     -0.00000000	     73.30103726
      0.48719457	   4364.45044858	   1961.55682558	      0.00000000	     73.30176489
      0.48732787	   4364.41211089	   1961.58331094	     -0.00000000	     73.30265616
      0.48746118	   4364.37373530	   1961.60959700	     -0.00000000	     73.30355973
      0.48757801	   4364.34007095	   1961.63247313	      0.00000000	     73.30436166
      0.48769485	   4364.30637749	   1961.65519700	      0.00000000	     73.30517308
      0.48781168	   4364.27265729	   1961.67776934	     -0.00000000	     73.30599384
      0.48792852	   4364.23890893	   1961.70019035	      0.00000000	     73.30682408
      0.48807376	   4364.19691953	   1961.72785164	      0.00000000	     73.30786921
      0.48818752	   4364.16399846	   1961.74935673	      0.00000000	     73.30869815
      0.48830129	   4364.13105304	   1961.77071985	      0.00000000	     73.30953596
      0.48843813	   4364.09139240	   1961.79622724	      0.00000000	     73.31055563
      0.48855708	   4364.05688752	   1961.81823464	     -0.00000000	     73.31145249
      0.48867603	   4364.02235438	   1961.84008783	     -0.00000000	     73.31235926
      0.48879498	   4363.98779550	   1961.86178756	     -0.00000000	     73.31327578
      0.48891393	   4363.95320907	   1961.88333396	      0.00000000	     73.31420222
      0.48903288	   4363.91859711	   1961.90472772	      0.00000000	     73.31513844
      0.48915183	   4363.88395821	   1961.92596902	     -0.00000000	     73.31608459
      0.48927079	   4363.84929405	   1961.94705849	     -0.00000000	     73.31704055
      0.48941774	   4363.80643345	   1961.97290303	      0.00000000	     73.31823529
      0.48952150	   4363.77614642	   1961.99101372	      0.00000000	     73.31908792
      0.48962527	   4363.74583915	   1962.00900963	     -0.00000000	     73.31994816
      0.48976915	   4363.70378482	   1962.03377323	      0.00000000	     73.32115340
      0.48989660	   4363.66650215	   1962.05552561	     -0.00000000	     73.32223318
      0.49002405	   4363.62919223	   1962.07710666	      0.00000000	     73.32332430
      0.49015149	   4363.59185275	   1962.09851652	      0.00000000	     73.32442696
      0.49025886	   4363.56037615	   1962.11642108	      0.00000000	     73.32536466
      0.49036623	   4363.52887883	   1962.13420477	     -0.00000000	     73.32631057
      0.49049977	   4363.48967770	   1962.15615537	     -0.00000000	     73.32749835
      0.49063331	   4363.45044580	   1962.17792010	     -0.00000000	     73.32869882
      0.49074511	   4363.41757961	   1962.19599915	      0.00000000	     73.32971345
      0.49085691	   4363.38469176	   1962.21394857	     -0.00000000	     73.33073704
      0.49096871	   4363.35178425	   1962.23176895	      0.00000000	     73.33176944
      0.49111677	   4363.30816882	   1962.25517230	     -0.00000000	     73.33315051
      0.49122560	   4363.27609229	   1962.27222911	     -0.00000000	     73.33417540
      0.49133442	   4363.24399596	   1962.28916439	      0.00000000	     73.33520881
      0.49146992	   4363.20400713	   1962.31008163	      0.00000000	     73.33650726
      0.49160541	   4363.16398846	   1962.33081154	      0.00000000	     73.33781893
      0.49170875	   4363.13345167	   1962.34649534	     -0.00000000	     73.33882796
      0.49181208	   4363.10289743	   1962.36207070	     -0.00000000	     73.33984472
      0.49195125	   4363.06171926	   1962.38287830	      0.00000000	     73.34122624
      0.49207739	   4363.02437386	   1962.40156712	      0.00000000	     73.34249037
      0.49220353	   4362.98700575	   1962.42009601	     -0.00000000	     73.34376588
      0.49232966	   4362.94961247	   1962.43846501	     -0.00000000	     73.34505297
      0.49243438	   4362.91855238	   1962.45359417	      0.00000000	     73.34613012
      0.49253910	   4362.88747517	   1962.46861366	      0.00000000	     73.34721529
      0.49267324	   4362.84764140	   1962.48769480	     -0.00000000	     73.34861697
      0.49279857	   4362.81040387	   1962.50535908	     -0.00000000	     73.34993830
      0.49292389	   4362.77314517	   1962.52286788	      0.00000000	     73.35127094
      0.49303660	   4362.73961756	   1962.53848107	      0.00000000	     73.35247927
      0.49314930	   4362.70607335	   1962.55396916	     -0.00000000	     73.35369675
      0.49326201	   4362.67251070	   1962.56933216	      0.00000000	     73.35492357
      0.49339780	   4362.63205078	   1962.58767666	      0.00000000	     73.35641395
      0.49351258	   4362.59783090	   1962.60304166	      0.00000000	     73.35768432
      0.49362736	   4362.56359432	   1962.61827817	      0.00000000	     73.35896426
      0.49374214	   4362.52933918	   1962.63338619	      0.00000000	     73.36025394
      0.49385692	   4362.49506727	   1962.64836627	      0.00000000	     73.36155325
      0.49399691	   4362.45324185	   1962.66646418	     -0.00000000	     73.36315121
      0.49410260	   4362.42164943	   1962.68000200	      0.00000000	     73.36436710
      0.49420830	   4362.39004154	   1962.69343188	      0.00000000	     73.36559133
      0.49434271	   4362.34982403	   1962.71035617	      0.00000000	     73.36716013
      0.49447712	   4362.30958244	   1962.72710679	      0.00000000	     73.36874242
      0.49457987	   4362.27880683	   1962.73979481	     -0.00000000	     73.36996090
      0.49468262	   4362.24801698	   1962.75238176	     -0.00000000	     73.37118732
      0.49481906	   4362.20710963	   1962.76894122	     -0.00000000	     73.37282808
      0.49494232	   4362.17013708	   1962.78374722	      0.00000000	     73.37432220
      0.49506557	   4362.13314710	   1962.79840920	     -0.00000000	     73.37582760
      0.49518882	   4362.09613729	   1962.81292713	      0.00000000	     73.37734449
      0.49529505	   4362.06422710	   1962.82532455	     -0.00000000	     73.37866088
      0.49540128	   4362.03230236	   1962.83761543	      0.00000000	     73.37998584
      0.49552983	   4361.99365172	   1962.85234742	      0.00000000	     73.38160054
      0.49565838	   4361.95498078	   1962.86692418	     -0.00000000	     73.38322780
      0.49576778	   4361.92205519	   1962.87920836	      0.00000000	     73.38462246
      0.49587719	   4361.88911475	   1962.89138055	      0.00000000	     73.38602628
      0.49598659	   4361.85616141	   1962.90344126	      0.00000000	     73.38743912
      0.49612919	   4361.81318878	   1962.91899396	     -0.00000000	     73.38929436
      0.49623665	   4361.78079376	   1962.93058879	      0.00000000	     73.39070249
      0.49634410	   4361.74838497	   1962.94207655	      0.00000000	     73.39211951
      0.49647482	   4361.70894092	   1962.95590854	      0.00000000	     73.39385526
      0.49660555	   4361.66947708	   1962.96958280	     -0.00000000	     73.39560420
      0.49670673	   4361.63891869	   1962.98005965	     -0.00000000	     73.39696688
      0.49680792	   4361.60834831	   1962.99044235	      0.00000000	     73.39833751
      0.49694331	   4361.56742875	   1963.00418776	     -0.00000000	     73.40018371
      0.49706583	   4361.53038000	   1963.01648255	     -0.00000000	     73.40186675
      0.49718836	   4361.49331670	   1963.02864054	      0.00000000	     73.40356132
      0.49731088	   4361.45623640	   1963.04066168	      0.00000000	     73.40526765
      0.49741447	   4361.42487638	   1963.05071878	      0.00000000	     73.40671925
      0.49751806	   4361.39350437	   1963.06067844	     -0.00000000	     73.40817929
      0.49764747	   4361.35429753	   1963.07298455	     -0.00000000	     73.41001500
      0.49777688	   4361.31507304	   1963.08513930	     -0.00000000	     73.41186387
      0.49788361	   4361.28271117	   1963.09505064	     -0.00000000	     73.41339851
      0.49799034	   4361.25033709	   1963.10485938	     -0.00000000	     73.41494219
      0.49809707	   4361.21795257	   1963.11456596	     -0.00000000	     73.41649477
      0.49824471	   4361.17313693	   1963.12782455	      0.00000000	     73.41865729
      0.49834932	   4361.14137278	   1963.13710065	      0.00000000	     73.42019982
      0.49845392	   4361.10959737	   1963.14627900	     -0.00000000	     73.42175108
      0.49858699	   4361.06916127	   1963.15781424	      0.00000000	     73.42373695
      0.49872006	   4361.02870756	   1963.16919196	      0.00000000	     73.42573699
      0.49881669	   4360.99932403	   1963.17735547	     -0.00000000	     73.42719802
      0.49891332	   4360.96993101	   1963.18543619	     -0.00000000	     73.42866659
      0.49905403	   4360.92711222	   1963.19705645	     -0.00000000	     73.43081854
      0.49917796	   4360.88938455	   1963.20714623	      0.00000000	     73.43272705
      0.49930190	   4360.85164430	   1963.21710100	      0.00000000	     73.43464784
      0.49941068	   4360.81850491	   1963.22572760	     -0.00000000	     73.43634413
      0.49951947	   4360.78535634	   1963.23425061	      0.00000000	     73.43804990
      0.49962825	   4360.75219681	   1963.24266994	      0.00000000	     73.43976530
      0.49976249	   4360.71126627	   1963.25291666	     -0.00000000	     73.44189520
      0.49987301	   4360.67755463	   1963.26123500	     -0.00000000	     73.44365987
      0.49998353	   4360.64383381	   1963.26944717	     -0.00000000	     73.44543442
      0.50009404	   4360.61010203	   1963.27755311	     -0.00000000	     73.44721901
      0.50020456	   4360.57636083	   1963.28555318	     -0.00000000	     73.44901354
      0.50034531	   4360.53337498	   1963.29558831	     -0.00000000	     73.45131352
      0.50044633	   4360.50251706	   1963.30268472	      0.00000000	     73.45297407
      0.50054734	   4360.47165006	   1963.30969297	     -0.00000000	     73.45464311
      0.50068140	   4360.43067122	   1963.31885878	      0.00000000	     73.45687124
      0.50081546	   4360.38967719	   1963.32786991	      0.00000000	     73.45911434
      0.50091142	   4360.36032596	   1963.33422566	     -0.00000000	     73.46072904
      0.50100739	   4360.33096667	   1963.34050235	     -0.00000000	     73.46235147
      0.50114705	   4360.28822687	   1963.34949642	      0.00000000	     73.46472635
      0.50126899	   4360.25089557	   1963.35721339	      0.00000000	     73.46681338
      0.50139094	   4360.21355415	   1963.36480375	     -0.00000000	     73.46891280
      0.50150011	   4360.18011332	   1963.37149157	      0.00000000	     73.47080303
      0.50160928	   4360.14666486	   1963.37807830	     -0.00000000	     73.47270321
      0.50171845	   4360.11320691	   1963.38456381	     -0.00000000	     73.47461351
      0.50182763	   4360.07974102	   1963.39094846	     -0.00000000	     73.47653386
      0.50196697	   4360.03701305	   1963.39895106	      0.00000000	     73.47899969
      0.50206823	   4360.00595531	   1963.40466382	     -0.00000000	     73.48080187
      0.50216949	   4359.97488948	   1963.41029001	      0.00000000	     73.48261288
      0.50230129	   4359.93444572	   1963.41748364	     -0.00000000	     73.48498307
      0.50243308	   4359.89398896	   1963.42453115	     -0.00000000	     73.48736823
      0.50252873	   4359.86462146	   1963.42955480	      0.00000000	     73.48910851
      0.50262438	   4359.83524685	   1963.43450167	      0.00000000	     73.49085675
      0.50276218	   4359.79291794	   1963.44149393	     -0.00000000	     73.49338920
      0.50288283	   4359.75584706	   1963.44748552	      0.00000000	     73.49561997
      0.50300348	   4359.71876771	   1963.45335588	      0.00000000	     73.49786331
      0.50312413	   4359.68167748	   1963.45910482	     -0.00000000	     73.50011943
      0.50322275	   4359.65135205	   1963.46371470	     -0.00000000	     73.50197306
      0.50332138	   4359.62101942	   1963.46824367	     -0.00000000	     73.50383528
      0.50345106	   4359.58112738	   1963.47407601	      0.00000000	     73.50629679
      0.50357009	   4359.54450066	   1963.47930684	     -0.00000000	     73.50856928
      0.50368912	   4359.50786636	   1963.48442068	     -0.00000000	     73.51085419
      0.50380815	   4359.47122195	   1963.48941732	      0.00000000	     73.51315174
      0.50390763	   4359.44059403	   1963.49350351	      0.00000000	     73.51508127
      0.50400710	   4359.40995917	   1963.49750807	     -0.00000000	     73.51701969
      0.50413455	   4359.37070020	   1963.50252012	     -0.00000000	     73.51951613
      0.50426200	   4359.33143086	   1963.50739862	     -0.00000000	     73.52202715
      0.50436388	   4359.30003434	   1963.51120274	      0.00000000	     73.52404479
      0.50446576	   4359.26863090	   1963.51492169	      0.00000000	     73.52607183
      0.50459186	   4359.22975534	   1963.51940718	      0.00000000	     73.52859360
      0.50471796	   4359.19086985	   1963.52376260	      0.00000000	     73.53112981
      0.50481740	   4359.16019869	   1963.52710608	     -0.00000000	     73.53314001
      0.50491685	   4359.12952113	   1963.53036882	     -0.00000000	     73.53515927
      0.50504526	   4359.08989911	   1963.53446309	      0.00000000	     73.53778007
      0.50517368	   4359.05026730	   1963.53842315	     -0.00000000	     73.54041601
      0.50527194	   4359.01993716	   1963.54136305	      0.00000000	     73.54244309
      0.50537020	   4358.98960101	   1963.54422450	     -0.00000000	     73.54447911
      0.50550035	   4358.94941167	   1963.54789435	      0.00000000	     73.54718960
      0.50563051	   4358.90921268	   1963.55142698	      0.00000000	     73.54991582
      0.50572684	   4358.87945496	   1963.55395368	     -0.00000000	     73.55194365
      0.50582317	   4358.84969165	   1963.55640532	     -0.00000000	     73.55398017
      0.50595610	   4358.80861474	   1963.55966550	     -0.00000000	     73.55680449
      0.50607306	   4358.77246481	   1963.56241620	     -0.00000000	     73.55930322
      0.50619002	   4358.73630929	   1963.56505697	     -0.00000000	     73.56181468
      0.50630698	   4358.70014589	   1963.56758760	      0.00000000	     73.56433911
      0.50640931	   4358.66850400	   1963.56971167	     -0.00000000	     73.56655811
      0.50651163	   4358.63685615	   1963.57175160	     -0.00000000	     73.56878708
      0.50661396	   4358.60520408	   1963.57370772	      0.00000000	     73.57102593
      0.50675519	   4358.56150648	   1963.57626994	      0.00000000	     73.57413259
      0.50685783	   4358.52974815	   1963.57803186	      0.00000000	     73.57640196
      0.50696046	   4358.49798424	   1963.57970951	     -0.00000000	     73.57868147
      0.50708662	   4358.45893230	   1963.58165671	      0.00000000	     73.58149738
      0.50719986	   4358.42387258	   1963.58329629	      0.00000000	     73.58403804
      0.50731311	   4358.38880853	   1963.58483390	      0.00000000	     73.58659098
      0.50742635	   4358.35373772	   1963.58626925	     -0.00000000	     73.58915644
      0.50753959	   4358.31866305	   1963.58760286	     -0.00000000	     73.59173422
      0.50765283	   4358.28358137	   1963.58883435	      0.00000000	     73.59432462
      0.50775283	   4358.25260086	   1963.58983738	      0.00000000	     73.59662227
      0.50785282	   4358.22161522	   1963.59076095	      0.00000000	     73.59892980
      0.50797466	   4358.18385804	   1963.59177926	      0.00000000	     73.60175448
      0.50809649	   4358.14609407	   1963.59267990	      0.00000000	     73.60459384
      0.50819960	   4358.11413061	   1963.59335056	      0.00000000	     73.60700820
      0.50830271	   4358.08216204	   1963.59393704	     -0.00000000	     73.60943318
      0.50840582	   4358.05019009	   1963.59443964	     -0.00000000	     73.61186866
      0.50854191	   4358.00798514	   1963.59497442	     -0.00000000	     73.61509942
      0.50864424	   4357.97624573	   1963.59528048	     -0.00000000	     73.61754089
      0.50874657	   4357.94450159	   1963.59550389	     -0.00000000	     73.61999294
      0.50887044	   4357.90607006	   1963.59566414	     -0.00000000	     73.62297526
      0.50899432	   4357.86763189	   1963.59570346	     -0.00000000	     73.62597316
      0.50908842	   4357.83842952	   1963.59565289	      0.00000000	     73.62826085
      0.50918252	   4357.80922311	   1963.59553260	     -0.00000000	     73.63055759
      0.50931401	   4357.76840968	   1963.59524814	      0.00000000	     73.63378181
      0.50943033	   4357.73229969	   1963.59488332	     -0.00000000	     73.63664880
      0.50954664	   4357.69618623	   1963.59441255	      0.00000000	     73.63952958
      0.50966296	   4357.66006694	   1963.59383555	      0.00000000	     73.64242440
      0.50976081	   4357.62967870	   1963.59326828	      0.00000000	     73.64487043
      0.50985867	   4357.59928639	   1963.59262590	     -0.00000000	     73.64732646
      0.50998224	   4357.56090191	   1963.59170775	      0.00000000	     73.65044220
      0.51010581	   4357.52251180	   1963.59067008	      0.00000000	     73.65357392
      0.51020493	   4357.49171745	   1963.58975171	     -0.00000000	     73.65609726
      0.51030405	   4357.46091918	   1963.58875647	      0.00000000	     73.65863098
      0.51042749	   4357.42255925	   1963.58740987	      0.00000000	     73.66180090
      0.51055093	   4357.38419386	   1963.58594424	      0.00000000	     73.66498698
      0.51064744	   4357.35419940	   1963.58471588	      0.00000000	     73.66748887
      0.51074394	   4357.32420136	   1963.58341481	     -0.00000000	     73.67000073
      0.51087035	   4357.28490510	   1963.58160093	      0.00000000	     73.67330585
      0.51099675	   4357.24560349	   1963.57966250	      0.00000000	     73.67662812
      0.51109136	   4357.21618529	   1963.57813041	      0.00000000	     73.67912591
      0.51118597	   4357.18676378	   1963.57652854	      0.00000000	     73.68163339
      0.51131542	   4357.14650740	   1963.57422424	      0.00000000	     73.68507963
      0.51142924	   4357.11110576	   1963.57209036	     -0.00000000	     73.68812495
      0.51154306	   4357.07570186	   1963.56985594	      0.00000000	     73.69118426
      0.51165688	   4357.04029348	   1963.56752070	      0.00000000	     73.69425781
      0.51175840	   4357.00870856	   1963.56535302	      0.00000000	     73.69701120
      0.51185993	   4356.97712010	   1963.56310517	      0.00000000	     73.69977599
      0.51196145	   4356.94552990	   1963.56077742	      0.00000000	     73.70255208
      0.51209403	   4356.90427351	   1963.55761722	     -0.00000000	     73.70619443
      0.51219616	   4356.87248752	   1963.55508974	      0.00000000	     73.70901373
      0.51229830	   4356.84069829	   1963.55248124	     -0.00000000	     73.71184471
      0.51240044	   4356.80890739	   1963.54979196	      0.00000000	     73.71468728
      0.51253520	   4356.76695799	   1963.54611986	     -0.00000000	     73.71845572
      0.51263464	   4356.73600398	   1963.54332030	     -0.00000000	     73.72124928
      0.51273407	   4356.70504705	   1963.54044402	     -0.00000000	     73.72405406
      0.51285775	   4356.66653800	   1963.53675948	      0.00000000	     73.72755844
      0.51298144	   4356.62802476	   1963.53295629	     -0.00000000	     73.73108027
      0.51307257	   4356.59964800	   1963.53007854	      0.00000000	     73.73368617
      0.51316370	   4356.57126871	   1963.52713636	     -0.00000000	     73.73630164
      0.51329620	   4356.53000329	   1963.52274385	     -0.00000000	     73.74012144
      0.51341122	   4356.49417983	   1963.51882068	     -0.00000000	     73.74345363
      0.51352624	   4356.45835498	   1963.51479527	     -0.00000000	     73.74680102
      0.51364126	   4356.42252643	   1963.51066727	      0.00000000	     73.75016385
      0.51373675	   4356.39277999	   1963.50716249	      0.00000000	     73.75296738
      0.51383224	   4356.36303104	   1963.50358701	      0.00000000	     73.75578162
      0.51395521	   4356.32471973	   1963.49887877	      0.00000000	     73.75942139
      0.51407818	   4356.28640511	   1963.49405338	      0.00000000	     73.76307901
      0.51417444	   4356.25641398	   1963.49019486	      0.00000000	     73.76595434
      0.51427069	   4356.22642052	   1963.48626451	      0.00000000	     73.76884072
      0.51439432	   4356.18789806	   1963.48111162	     -0.00000000	     73.77256382
      0.51451794	   4356.14937239	   1963.47584032	      0.00000000	     73.77630522
      0.51461106	   4356.12035364	   1963.47179192	      0.00000000	     73.77913532
      0.51470417	   4356.09133278	   1963.46767627	      0.00000000	     73.78197590
      0.51483199	   4356.05149413	   1963.46191746	      0.00000000	     73.78589216
      0.51494427	   4356.01649678	   1963.45675438	     -0.00000000	     73.78934862
      0.51505656	   4355.98149883	   1963.45149384	     -0.00000000	     73.79282029
      0.51516884	   4355.94649810	   1963.44613549	     -0.00000000	     73.79630742
      0.51526880	   4355.91533840	   1963.44128321	      0.00000000	     73.79942474
      0.51536875	   4355.88417651	   1963.43635337	     -0.00000000	     73.80255439
      0.51546871	   4355.85301417	   1963.43134623	     -0.00000000	     73.80569628
      0.51560001	   4355.81208058	   1963.42465168	      0.00000000	     73.80984191
      0.51570083	   4355.78064662	   1963.41942025	      0.00000000	     73.81303986
      0.51580166	   4355.74921074	   1963.41410988	     -0.00000000	     73.81625052
      0.51590248	   4355.71777448	   1963.40872077	      0.00000000	     73.81947382
      0.51603519	   4355.67639491	   1963.40150715	     -0.00000000	     73.82373591
      0.51613346	   4355.64575177	   1963.39607729	     -0.00000000	     73.82690634
      0.51623174	   4355.61510694	   1963.39057235	     -0.00000000	     73.83008903
      0.51635360	   4355.57710699	   1963.38364219	     -0.00000000	     73.83405250
      0.51646317	   4355.54293515	   1963.37731192	     -0.00000000	     73.83763269
      0.51657275	   4355.50876357	   1963.37088852	     -0.00000000	     73.84122812
      0.51668233	   4355.47458980	   1963.36437162	     -0.00000000	     73.84483904
      0.51679191	   4355.44041678	   1963.35776158	     -0.00000000	     73.84846528
      0.51688889	   4355.41017085	   1963.35183344	      0.00000000	     73.85168762
      0.51698587	   4355.37992539	   1963.34583228	      0.00000000	     73.85492207
      0.51710388	   4355.34311713	   1963.33843039	      0.00000000	     73.85887472
      0.51722190	   4355.30630913	   1963.33092018	      0.00000000	     73.86284548
      0.51731807	   4355.27631148	   1963.32471946	      0.00000000	     73.86609495
      0.51741425	   4355.24631433	   1963.31844677	      0.00000000	     73.86935652
      0.51753516	   4355.20860025	   1963.31045821	     -0.00000000	     73.87347436
      0.51765608	   4355.17088666	   1963.30235574	     -0.00000000	     73.87761150
      0.51774738	   4355.14240798	   1963.29616184	      0.00000000	     73.88074837
      0.51783868	   4355.11392994	   1963.28990297	     -0.00000000	     73.88389630
      0.51796700	   4355.07390413	   1963.28099616	     -0.00000000	     73.88833951
      0.51808119	   4355.03828312	   1963.27296127	      0.00000000	     73.89231236
      0.51819539	   4355.00266052	   1963.26482415	      0.00000000	     73.89630291
      0.51828948	   4354.97331359	   1963.25804378	      0.00000000	     73.89960375
      0.51838356	   4354.94396553	   1963.25119391	     -0.00000000	     73.90291671
      0.51850453	   4354.90623027	   1963.24228448	     -0.00000000	     73.90719422
      0.51862550	   4354.86849391	   1963.23326011	      0.00000000	     73.91149187
      0.51871926	   4354.83924824	   1963.22618712	     -0.00000000	     73.91483643
      0.51881302	   4354.81000160	   1963.21904494	     -0.00000000	     73.91819321
      0.51893583	   4354.77169372	   1963.20958536	     -0.00000000	     73.92260845
      0.51905863	   4354.73338487	   1963.20000700	     -0.00000000	     73.92704476
      0.51914903	   4354.70518802	   1963.19288095	      0.00000000	     73.93032359
      0.51923942	   4354.67699034	   1963.18569038	     -0.00000000	     73.93361396
      0.51936735	   4354.63708659	   1963.17540452	     -0.00000000	     73.93829000
      0.51947796	   4354.60258220	   1963.16640635	      0.00000000	     73.94235198
      0.51958857	   4354.56807897	   1963.15731169	     -0.00000000	     73.94643126
      0.51969919	   4354.53357477	   1963.14812014	      0.00000000	     73.95052808
      0.51979726	   4354.50298401	   1963.13988993	      0.00000000	     73.95417497
      0.51989533	   4354.47239249	   1963.13158341	      0.00000000	     73.95783576
      0.51999341	   4354.44180188	   1963.12320078	      0.00000000	     73.96151036
      0.52012312	   4354.40134123	   1963.11199630	      0.00000000	     73.96639200
      0.52022233	   4354.37039666	   1963.10333667	      0.00000000	     73.97014210
      0.52032154	   4354.33945160	   1963.09459871	     -0.00000000	     73.97390663
      0.52042075	   4354.30850755	   1963.08578257	     -0.00000000	     73.97768553
      0.52055099	   4354.26788650	   1963.07409037	     -0.00000000	     73.98266822
      0.52064783	   4354.23768314	   1963.06530888	      0.00000000	     73.98638939
      0.52074467	   4354.20747940	   1963.05645246	      0.00000000	     73.99012454
      0.52086433	   4354.17016043	   1963.04540597	      0.00000000	     73.99475899
      0.52097169	   4354.13667797	   1963.03539764	      0.00000000	     73.99893527
      0.52107904	   4354.10319735	   1963.02529727	      0.00000000	     74.00312876
      0.52118640	   4354.06971620	   1963.01510441	     -0.00000000	     74.00733971
      0.52129376	   4354.03623728	   1963.00481936	     -0.00000000	     74.01156800
      0.52140111	   4354.00275753	   1962.99444158	     -0.00000000	     74.01581392
      0.52149533	   4353.97337968	   1962.98525853	      0.00000000	     74.01955428
      0.52158954	   4353.94400149	   1962.97600395	      0.00000000	     74.02330831
      0.52170613	   4353.90764396	   1962.96445140	     -0.00000000	     74.02797322
      0.52182273	   4353.87128665	   1962.95278913	     -0.00000000	     74.03265919
      0.52191871	   4353.84135996	   1962.94310681	     -0.00000000	     74.03653232
      0.52201469	   4353.81143314	   1962.93334991	     -0.00000000	     74.04041986
      0.52213123	   4353.77509719	   1962.92140280	      0.00000000	     74.04515949
      0.52224778	   4353.73876149	   1962.90934555	      0.00000000	     74.04992050
      0.52234049	   4353.70985767	   1962.89967522	     -0.00000000	     74.05372320
      0.52243320	   4353.68095378	   1962.88993498	      0.00000000	     74.05753956
      0.52255353	   4353.64344115	   1962.87718894	      0.00000000	     74.06251315
      0.52267386	   4353.60592908	   1962.86432491	     -0.00000000	     74.06750992
      0.52276405	   4353.57781647	   1962.85460628	     -0.00000000	     74.07127004
      0.52285424	   4353.54970388	   1962.84482116	      0.00000000	     74.07504331
      0.52297886	   4353.51086112	   1962.83119119	     -0.00000000	     74.08027863
      0.52310347	   4353.47201922	   1962.81743403	      0.00000000	     74.08553921
      0.52318997	   4353.44506094	   1962.80781039	     -0.00000000	     74.08920542
      0.52327647	   4353.41810271	   1962.79812525	      0.00000000	     74.09288392
      0.52340824	   4353.37703733	   1962.78325301	     -0.00000000	     74.09851126
      0.52351817	   4353.34277966	   1962.77073645	      0.00000000	     74.10322783
      0.52362810	   4353.30852446	   1962.75812043	     -0.00000000	     74.10796435
      0.52373803	   4353.27426969	   1962.74540453	     -0.00000000	     74.11272107
      0.52383340	   4353.24455186	   1962.73429110	      0.00000000	     74.11686440
      0.52392878	   4353.21483432	   1962.72310226	      0.00000000	     74.12102306
      0.52402416	   4353.18511865	   1962.71183811	      0.00000000	     74.12519701
      0.52415683	   4353.14378527	   1962.69604386	     -0.00000000	     74.13102866
      0.52425387	   4353.11355489	   1962.68439880	      0.00000000	     74.13531303
      0.52435091	   4353.08332512	   1962.67267522	     -0.00000000	     74.13961353
      0.52446839	   4353.04673234	   1962.65837796	      0.00000000	     74.14484116
      0.52457239	   4353.01433867	   1962.64562466	      0.00000000	     74.14948892
      0.52467639	   4352.98194782	   1962.63278106	      0.00000000	     74.15415529
      0.52478039	   4352.94955767	   1962.61984669	     -0.00000000	     74.15884051
      0.52488438	   4352.91717042	   1962.60682171	      0.00000000	     74.16354451
      0.52498838	   4352.88478392	   1962.59370568	     -0.00000000	     74.16826752
      0.52509238	   4352.85240039	   1962.58049876	      0.00000000	     74.17300945
      0.52519638	   4352.82001766	   1962.56720048	      0.00000000	     74.17777057
      0.52530038	   4352.78763798	   1962.55381101	      0.00000000	     74.18255078
      0.52540438	   4352.75525912	   1962.54032988	     -0.00000000	     74.18735033
      0.52550838	   4352.72288343	   1962.52675726	      0.00000000	     74.19216913
      0.52561237	   4352.69050856	   1962.51309265	      0.00000000	     74.19700744
      0.52571637	   4352.65813697	   1962.49933625	      0.00000000	     74.20186517
      0.52582037	   4352.62576622	   1962.48548754	      0.00000000	     74.20674259
      0.52592437	   4352.59339887	   1962.47154672	      0.00000000	     74.21163959
      0.52602837	   4352.56103234	   1962.45751325	     -0.00000000	     74.21655645
      0.52613237	   4352.52866935	   1962.44338737	      0.00000000	     74.22149305
      0.52623637	   4352.49630715	   1962.42916849	      0.00000000	     74.22644970
      0.52634036	   4352.46394867	   1962.41485687	      0.00000000	     74.23142625
      0.52644436	   4352.43159092	   1962.40045190	      0.00000000	     74.23642304
      0.52654836	   4352.39923706	   1962.38595387	     -0.00000000	     74.24143990
      0.52665236	   4352.36688387	   1962.37136212	     -0.00000000	     74.24647717
      0.52675636	   4352.33453478	   1962.35667697	      0.00000000	     74.25153468
      0.52684888	   4352.30575739	   1962.34353392	     -0.00000000	     74.25605119
      0.52694139	   4352.27698291	   1962.33031663	      0.00000000	     74.26058387
      0.52705574	   4352.24142094	   1962.31387760	      0.00000000	     74.26620869
      0.52717009	   4352.20586286	   1962.29732464	      0.00000000	     74.27185849
      0.52726377	   4352.17673102	   1962.28367732	     -0.00000000	     74.27650626
      0.52735746	   4352.14760215	   1962.26995328	      0.00000000	     74.28117093
      0.52747280	   4352.11174173	   1962.25295078	     -0.00000000	     74.28693740
      0.52758815	   4352.07588553	   1962.23583144	     -0.00000000	     74.29272974
      0.52767767	   4352.04805844	   1962.22246409	      0.00000000	     74.29724327
      0.52776718	   4352.02023421	   1962.20902612	      0.00000000	     74.30177249
      0.52788805	   4351.98266897	   1962.19076985	     -0.00000000	     74.30791296
      0.52800892	   4351.94510839	   1962.17238422	      0.00000000	     74.31408236
      0.52809451	   4351.91850864	   1962.15928464	      0.00000000	     74.31846933
      0.52818011	   4351.89191164	   1962.14611995	     -0.00000000	     74.32287091
      0.52830866	   4351.85197225	   1962.12622681	      0.00000000	     74.32950880
      0.52841547	   4351.81879302	   1962.10958660	     -0.00000000	     74.33504917
      0.52852227	   4351.78561595	   1962.09284404	      0.00000000	     74.34061279
      0.52862907	   4351.75244306	   1962.07599920	     -0.00000000	     74.34619961
      0.52873588	   4351.71927183	   1962.05905146	      0.00000000	     74.35180995
      0.52882692	   4351.69099925	   1962.04452353	      0.00000000	     74.35661087
      0.52891796	   4351.66272799	   1962.02992053	      0.00000000	     74.36142901
      0.52903339	   4351.62688958	   1962.01129894	     -0.00000000	     74.36756219
      0.52914881	   4351.59105403	   1961.99255625	      0.00000000	     74.37372326
      0.52924000	   4351.56274777	   1961.97766397	      0.00000000	     74.37861018
      0.52933118	   4351.53444300	   1961.96269573	     -0.00000000	     74.38351469
      0.52944840	   4351.49806275	   1961.94334319	     -0.00000000	     74.38984501
      0.52956561	   4351.46168555	   1961.92386462	      0.00000000	     74.39620464
      0.52965282	   4351.43462465	   1961.90929081	      0.00000000	     74.40095518
      0.52974003	   4351.40756515	   1961.89464687	      0.00000000	     74.40572211
      0.52986325	   4351.36933617	   1961.87383633	      0.00000000	     74.41248541
      0.52996923	   4351.33645767	   1961.85582430	     -0.00000000	     74.41832903
      0.53007522	   4351.30358353	   1961.83770824	     -0.00000000	     74.42419704
      0.53018120	   4351.27071174	   1961.81948761	      0.00000000	     74.43008971
      0.53028719	   4351.23784493	   1961.80116252	      0.00000000	     74.43600697
      0.53037761	   4351.20980362	   1961.78544396	     -0.00000000	     74.44107542
      0.53046804	   4351.18176588	   1961.76964899	      0.00000000	     74.44616194
      0.53058309	   4351.14609905	   1961.74944343	     -0.00000000	     74.45265946
      0.53069813	   4351.11043742	   1961.72911348	     -0.00000000	     74.45918654
      0.53078854	   4351.08241320	   1961.71304859	      0.00000000	     74.46433709
      0.53087895	   4351.05439258	   1961.69690655	     -0.00000000	     74.46950605
      0.53099611	   4351.01808791	   1961.67587497	      0.00000000	     74.47623143
      0.53111326	   4350.98178886	   1961.65471312	     -0.00000000	     74.48298804
      0.53119945	   4350.95508547	   1961.63906068	      0.00000000	     74.48797906
      0.53128564	   4350.92838547	   1961.62333743	      0.00000000	     74.49298712
      0.53140939	   4350.89005189	   1961.60063653	     -0.00000000	     74.50020809
      0.53151494	   4350.85736287	   1961.58115938	      0.00000000	     74.50639478
      0.53162049	   4350.82467686	   1961.56157485	      0.00000000	     74.51260756
      0.53172604	   4350.79199593	   1961.54188294	      0.00000000	     74.51884640
      0.53183159	   4350.75931753	   1961.52208300	     -0.00000000	     74.52511164
      0.53192141	   4350.73151141	   1961.50514749	      0.00000000	     74.53046431
      0.53201124	   4350.70370726	   1961.48813336	     -0.00000000	     74.53583626
      0.53212590	   4350.66821918	   1961.46629994	      0.00000000	     74.54272174
      0.53224057	   4350.63273505	   1961.44433779	      0.00000000	     74.54963890
      0.53233038	   4350.60494891	   1961.42704748	     -0.00000000	     74.55507840
      0.53242018	   4350.57716491	   1961.40967773	     -0.00000000	     74.56053755
      0.53253701	   4350.54102461	   1961.38696171	     -0.00000000	     74.56766898
      0.53265384	   4350.50488851	   1961.36411057	      0.00000000	     74.57483393
      0.53273933	   4350.47845055	   1961.34730376	     -0.00000000	     74.58009807
      0.53282482	   4350.45201455	   1961.33042415	     -0.00000000	     74.58538035
      0.53294854	   4350.41376346	   1961.30586803	      0.00000000	     74.59305668
      0.53305356	   4350.38129871	   1961.28490376	     -0.00000000	     74.59960267
      0.53315857	   4350.34883919	   1961.26382902	      0.00000000	     74.60617629
      0.53326359	   4350.31638293	   1961.24264319	      0.00000000	     74.61277782
      0.53336860	   4350.28393253	   1961.22134633	      0.00000000	     74.61940721
      0.53345814	   4350.25626663	   1961.20309974	      0.00000000	     74.62508190
      0.53354768	   4350.22860493	   1961.18477197	      0.00000000	     74.63077705
      0.53366147	   4350.19345500	   1961.16136227	     -0.00000000	     74.63804456
      0.53377526	   4350.15831130	   1961.13782060	      0.00000000	     74.64534547
      0.53386504	   4350.13058590	   1961.11915273	      0.00000000	     74.65112967
      0.53395482	   4350.10286474	   1961.10040226	     -0.00000000	     74.65693483
      0.53407031	   4350.06721089	   1961.07616115	      0.00000000	     74.66443326
      0.53418580	   4350.03156369	   1961.05178249	      0.00000000	     74.67196676
      0.53427170	   4350.00505126	   1961.03355952	      0.00000000	     74.67759332
      0.53435760	   4349.97854287	   1961.01526004	     -0.00000000	     74.68323946
      0.53447891	   4349.94111193	   1960.98928606	      0.00000000	     74.69124674
      0.53458339	   4349.90887752	   1960.96679091	      0.00000000	     74.69817527
      0.53468788	   4349.87664702	   1960.94418121	     -0.00000000	     74.70513337
      0.53479237	   4349.84442251	   1960.92145688	     -0.00000000	     74.71212105
      0.53489686	   4349.81220140	   1960.89861718	      0.00000000	     74.71913865
      0.53498556	   4349.78485446	   1960.87913838	     -0.00000000	     74.72511922
      0.53507426	   4349.75751013	   1960.85957596	      0.00000000	     74.73112156
      0.53518821	   4349.72238672	   1960.83432133	     -0.00000000	     74.73886469
      0.53530216	   4349.68726837	   1960.80892794	      0.00000000	     74.74664405
      0.53539058	   4349.66002191	   1960.78912712	      0.00000000	     74.75270576
      0.53547901	   4349.63277822	   1960.76924217	      0.00000000	     74.75878951
      0.53559559	   4349.59686515	   1960.74289631	     -0.00000000	     74.76684433
      0.53571218	   4349.56095751	   1960.71640335	      0.00000000	     74.77493783
      0.53579594	   4349.53516410	   1960.69727812	      0.00000000	     74.78077663
      0.53587970	   4349.50937321	   1960.67807643	     -0.00000000	     74.78663564
      0.53600420	   4349.47104518	   1960.64939425	     -0.00000000	     74.79538160
      0.53610826	   4349.43901656	   1960.62529193	      0.00000000	     74.80272582
      0.53621231	   4349.40699405	   1960.60107075	     -0.00000000	     74.81010153
      0.53631637	   4349.37497576	   1960.57673001	      0.00000000	     74.81750904
      0.53642043	   4349.34296422	   1960.55226969	     -0.00000000	     74.82494833
      0.53650936	   4349.31560724	   1960.53126827	      0.00000000	     74.83133211
      0.53659830	   4349.28825516	   1960.51017892	     -0.00000000	     74.83773934
      0.53671056	   4349.25373269	   1960.48343087	      0.00000000	     74.84586121
      0.53682283	   4349.21921749	   1960.45654169	     -0.00000000	     74.85402086
      0.53691224	   4349.19173166	   1960.43502448	      0.00000000	     74.86054687
      0.53700166	   4349.16425082	   1960.41341718	     -0.00000000	     74.86709706
      0.53711517	   4349.12936781	   1960.38585518	     -0.00000000	     74.87544804
      0.53722869	   4349.09449245	   1960.35814694	     -0.00000000	     74.88383845
      0.53731464	   4349.06808863	   1960.33706874	     -0.00000000	     74.89021807
      0.53740059	   4349.04168956	   1960.31590617	      0.00000000	     74.89662051
      0.53751900	   4349.00532697	   1960.28661285	      0.00000000	     74.90547848
      0.53763741	   4348.96897278	   1960.25715820	      0.00000000	     74.91438026
      0.53772010	   4348.94358972	   1960.23649354	     -0.00000000	     74.92062269
      0.53780279	   4348.91821117	   1960.21574973	     -0.00000000	     74.92688667
      0.53792776	   4348.87986037	   1960.18424627	     -0.00000000	     74.93639540
      0.53803225	   4348.84780401	   1960.15776771	      0.00000000	     74.94438350
      0.53813673	   4348.81575281	   1960.13116106	      0.00000000	     74.95240674
      0.53824122	   4348.78370880	   1960.10442613	     -0.00000000	     74.96046518
      0.53833278	   4348.75563268	   1960.08089236	      0.00000000	     74.96755596
      0.53842434	   4348.72756221	   1960.05725943	      0.00000000	     74.97467404
      0.53851590	   4348.69949591	   1960.03352677	      0.00000000	     74.98181965
      0.53863985	   4348.66150721	   1960.00123762	      0.00000000	     74.99153756
      0.53873283	   4348.63301822	   1959.97689783	      0.00000000	     74.99886011
      0.53882580	   4348.60453502	   1959.95245429	      0.00000000	     75.00621141
      0.53891878	   4348.57605627	   1959.92790644	     -0.00000000	     75.01359169
      0.53904248	   4348.53817347	   1959.89508318	     -0.00000000	     75.02345631
      0.53913322	   4348.51039209	   1959.87088970	     -0.00000000	     75.03072480
      0.53922395	   4348.48261636	   1959.84659596	     -0.00000000	     75.03802125
      0.53933712	   4348.44797910	   1959.81615423	     -0.00000000	     75.04716130
      0.53943800	   4348.41711012	   1959.78888550	     -0.00000000	     75.05534596
      0.53953888	   4348.38624618	   1959.76149114	      0.00000000	     75.06356589
      0.53963976	   4348.35538956	   1959.73397101	     -0.00000000	     75.07182112
      0.53974064	   4348.32453778	   1959.70632427	     -0.00000000	     75.08011203
      0.53984153	   4348.29369372	   1959.67855086	      0.00000000	     75.08843858
      0.53993064	   4348.26645058	   1959.65391029	      0.00000000	     75.09582409
      0.54001976	   4348.23921330	   1959.62917014	      0.00000000	     75.10323772
      0.54012878	   4348.20589843	   1959.59876790	      0.00000000	     75.11234581
      0.54023780	   4348.17259183	   1959.56821541	     -0.00000000	     75.12149648
      0.54032856	   4348.14486681	   1959.54266337	     -0.00000000	     75.12914774
      0.54041933	   4348.11714789	   1959.51700644	     -0.00000000	     75.13682879
      0.54052826	   4348.08388921	   1959.48607685	     -0.00000000	     75.14608636
      0.54063718	   4348.05063909	   1959.45499499	     -0.00000000	     75.15538734
      0.54072516	   4348.02378777	   1959.42977863	      0.00000000	     75.16293166
      0.54081314	   4347.99694235	   1959.40446221	      0.00000000	     75.17050457
      0.54092519	   4347.96275692	   1959.37207188	     -0.00000000	     75.18019171
      0.54103725	   4347.92858064	   1959.33951788	      0.00000000	     75.18992579
      0.54112321	   4347.90236808	   1959.31443366	     -0.00000000	     75.19742506
      0.54120917	   4347.87616127	   1959.28925244	     -0.00000000	     75.20495223
      0.54132452	   4347.84100041	   1959.25530740	      0.00000000	     75.21509747
      0.54143987	   4347.80584938	   1959.22118617	      0.00000000	     75.22529356
      0.54152294	   4347.78053960	   1959.19650373	     -0.00000000	     75.23266814
      0.54160601	   4347.75523532	   1959.17172925	     -0.00000000	     75.24006934
      0.54172648	   4347.71854874	   1959.13563864	      0.00000000	     75.25084975
      0.54182946	   4347.68719528	   1959.10463144	      0.00000000	     75.26011043
      0.54193244	   4347.65584830	   1959.07348073	      0.00000000	     75.26941289
      0.54203542	   4347.62450983	   1959.04218622	      0.00000000	     75.27875720
      0.54212608	   4347.59692369	   1959.01451399	      0.00000000	     75.28701916
      0.54221675	   4347.56934427	   1958.98672941	      0.00000000	     75.29531390
      0.54230742	   4347.54177010	   1958.95883187	     -0.00000000	     75.30364172
      0.54242940	   4347.50467991	   1958.92111793	      0.00000000	     75.31489886
      0.54252122	   4347.47676942	   1958.89259569	      0.00000000	     75.32341173
      0.54261304	   4347.44886580	   1958.86395635	     -0.00000000	     75.33195898
      0.54270485	   4347.42096776	   1958.83519925	      0.00000000	     75.34054090
      0.54282745	   4347.38372761	   1958.79661769	      0.00000000	     75.35205399
      0.54291694	   4347.35654913	   1958.76832016	     -0.00000000	     75.36049781
      0.54300644	   4347.32937734	   1958.73990953	     -0.00000000	     75.36897503
      0.54311851	   4347.29535870	   1958.70417146	     -0.00000000	     75.37963825
      0.54321863	   4347.26497624	   1958.67209295	      0.00000000	     75.38920922
      0.54331874	   4347.23460024	   1958.63987079	      0.00000000	     75.39882285
      0.54341886	   4347.20423300	   1958.60750471	      0.00000000	     75.40847921
      0.54351898	   4347.17387196	   1958.57499371	     -0.00000000	     75.41817874
      0.54360803	   4347.14687719	   1958.54595722	     -0.00000000	     75.42684158
      0.54369707	   4347.11988754	   1958.51680519	      0.00000000	     75.43553891
      0.54380451	   4347.08733099	   1958.48147655	     -0.00000000	     75.44607904
      0.54391195	   4347.05478246	   1958.44597837	      0.00000000	     75.45666991
      0.54400041	   4347.02799109	   1958.41662298	      0.00000000	     75.46542820
      0.54408887	   4347.00120496	   1958.38715165	     -0.00000000	     75.47422130
      0.54419876	   4346.96793891	   1958.35037871	     -0.00000000	     75.48519321
      0.54430866	   4346.93468144	   1958.31342536	      0.00000000	     75.49621940
      0.54439290	   4346.90919315	   1958.28497361	     -0.00000000	     75.50470918
      0.54447715	   4346.88370971	   1958.25641490	      0.00000000	     75.51323124
      0.54459335	   4346.84857116	   1958.21684883	      0.00000000	     75.52503854
      0.54469744	   4346.81710083	   1958.18122928	      0.00000000	     75.53566882
      0.54480154	   4346.78564051	   1958.14544458	      0.00000000	     75.54634906
      0.54488838	   4346.75939990	   1958.11546348	     -0.00000000	     75.55529780
      0.54497522	   4346.73316642	   1958.08536647	      0.00000000	     75.56428169
      0.54508494	   4346.70003294	   1958.04717706	     -0.00000000	     75.57568206
      0.54519465	   4346.66691037	   1958.00880095	     -0.00000000	     75.58713922
      0.54528158	   4346.64067079	   1957.97825901	     -0.00000000	     75.59625834
      0.54536852	   4346.61443845	   1957.94759885	     -0.00000000	     75.60541349
      0.54547930	   4346.58101827	   1957.90835517	     -0.00000000	     75.61713289
      0.54559009	   4346.54760948	   1957.86891775	      0.00000000	     75.62891151
      0.54567454	   4346.52214684	   1957.83872228	     -0.00000000	     75.63793091
      0.54575899	   4346.49669120	   1957.80841325	     -0.00000000	     75.64698508
      0.54587320	   4346.46227675	   1957.76724460	      0.00000000	     75.65928486
      0.54598741	   4346.42787457	   1957.72586632	     -0.00000000	     75.67164903
      0.54606963	   4346.40311250	   1957.69594508	      0.00000000	     75.68059096
      0.54615186	   4346.37835723	   1957.66591426	     -0.00000000	     75.68956662
      0.54627017	   4346.34274886	   1957.62251187	      0.00000000	     75.70254067
      0.54637198	   4346.31211405	   1957.58497540	      0.00000000	     75.71376305
      0.54647380	   4346.28148772	   1957.54726824	     -0.00000000	     75.72503826
      0.54657562	   4346.25087193	   1957.50938986	     -0.00000000	     75.73636645
      0.54666448	   4346.22415877	   1957.47619094	     -0.00000000	     75.74629676
      0.54675334	   4346.19745378	   1957.44286046	     -0.00000000	     75.75626786
      0.54684220	   4346.17075552	   1957.40939766	      0.00000000	     75.76628011
      0.54696506	   4346.13385453	   1957.36291242	     -0.00000000	     75.78019132
      0.54705483	   4346.10689871	   1957.32878368	     -0.00000000	     75.79040671
      0.54714461	   4346.07995122	   1957.29451816	     -0.00000000	     75.80066474
      0.54725398	   4346.04713078	   1957.25258670	      0.00000000	     75.81322012
      0.54735175	   4346.01780409	   1957.21493213	     -0.00000000	     75.82449716
      0.54744951	   4345.98848551	   1957.17711276	      0.00000000	     75.83582580
      0.54754728	   4345.95917716	   1957.13912814	      0.00000000	     75.84720620
      0.54764504	   4345.92987687	   1957.10097716	      0.00000000	     75.85863882
      0.54774280	   4345.90058710	   1957.06265940	      0.00000000	     75.87012379
      0.54784057	   4345.87130530	   1957.02417369	     -0.00000000	     75.88166160
      0.54793833	   4345.84203432	   1956.98551966	      0.00000000	     75.89325236
      0.54803610	   4345.81277120	   1956.94669606	      0.00000000	     75.90489661
      0.54812289	   4345.78680287	   1956.91208902	     -0.00000000	     75.91527838
      0.54820968	   4345.76084111	   1956.87734721	      0.00000000	     75.92570274
      0.54831696	   4345.72876018	   1956.83421506	      0.00000000	     75.93864764
      0.54842424	   4345.69668997	   1956.79087511	      0.00000000	     75.95165834
      0.54851067	   4345.67086274	   1956.75580745	     -0.00000000	     75.96218819
      0.54859710	   4345.64504228	   1956.72060360	     -0.00000000	     75.97276128
      0.54870723	   4345.61215302	   1956.67554807	      0.00000000	     75.98629660
      0.54881736	   4345.57927529	   1956.63026933	     -0.00000000	     75.99990293
      0.54889870	   4345.55500021	   1956.59668157	     -0.00000000	     76.00999863
      0.54898005	   4345.53073122	   1956.56297084	      0.00000000	     76.02013354
      0.54909850	   4345.49540219	   1956.51365860	     -0.00000000	     76.03496297
      0.54920174	   4345.46462410	   1956.47046798	     -0.00000000	     76.04795550
      0.54930498	   4345.43385848	   1956.42707665	      0.00000000	     76.06101216
      0.54939046	   4345.40839377	   1956.39099824	      0.00000000	     76.07187129
      0.54947593	   4345.38293780	   1956.35478097	      0.00000000	     76.08277490
      0.54958455	   4345.35060121	   1956.30855745	      0.00000000	     76.09669497
      0.54969316	   4345.31827828	   1956.26210742	      0.00000000	     76.11068774
      0.54977914	   4345.29270086	   1956.22517777	      0.00000000	     76.12181586
      0.54986511	   4345.26713241	   1956.18810484	      0.00000000	     76.13299006
      0.54997421	   4345.23469772	   1956.14085252	      0.00000000	     76.14723675
      0.55008331	   4345.20227715	   1956.09336714	      0.00000000	     76.16155856
      0.55016722	   4345.17734966	   1956.05668528	      0.00000000	     76.17262539
      0.55025114	   4345.15243092	   1956.01986423	     -0.00000000	     76.18373718
      0.55036289	   4345.11925645	   1955.97060925	     -0.00000000	     76.19860597
      0.55047464	   4345.08609705	   1955.92110482	     -0.00000000	     76.21355551
      0.55055695	   4345.06168110	   1955.88448100	     -0.00000000	     76.22461890
      0.55063927	   4345.03727376	   1955.84772054	      0.00000000	     76.23572660
      0.55075380	   4345.00332463	   1955.79634138	      0.00000000	     76.25125674
      0.55085406	   4344.97362141	   1955.75114884	      0.00000000	     76.26492187
      0.55095431	   4344.94392912	   1955.70575017	      0.00000000	     76.27865412
      0.55105457	   4344.91424982	   1955.66014461	      0.00000000	     76.29245373
      0.55114269	   4344.88817086	   1955.61988600	      0.00000000	     76.30463952
      0.55123081	   4344.86210209	   1955.57946597	      0.00000000	     76.31687797
      0.55131893	   4344.83604210	   1955.53888357	     -0.00000000	     76.32916948
      0.55143894	   4344.80056742	   1955.48335324	      0.00000000	     76.34599472
      0.55152760	   4344.77437265	   1955.44213742	      0.00000000	     76.35848757
      0.55161625	   4344.74818826	   1955.40075488	     -0.00000000	     76.37103504
      0.55172382	   4344.71642913	   1955.35031727	      0.00000000	     76.38633367
      0.55183139	   4344.68468535	   1955.29963166	      0.00000000	     76.40171371
      0.55191224	   4344.66083187	   1955.26136690	     -0.00000000	     76.41332895
      0.55199310	   4344.63698739	   1955.22296063	      0.00000000	     76.42499072
      0.55210803	   4344.60310906	   1955.16812587	      0.00000000	     76.44164717
      0.55220944	   4344.57323364	   1955.11950694	      0.00000000	     76.45642171
      0.55231084	   4344.54337045	   1955.07066162	     -0.00000000	     76.47127096
      0.55241224	   4344.51352168	   1955.02158899	     -0.00000000	     76.48619526
      0.55249573	   4344.48895376	   1954.98101220	     -0.00000000	     76.49854032
      0.55257922	   4344.46439576	   1954.94027979	      0.00000000	     76.51093686
      0.55268822	   4344.43234487	   1954.88686214	     -0.00000000	     76.52720036
      0.55279723	   4344.40031033	   1954.83317631	     -0.00000000	     76.54355274
      0.55288244	   4344.37527987	   1954.79102385	      0.00000000	     76.55639727
      0.55296765	   4344.35025986	   1954.74870585	     -0.00000000	     76.56929675
      0.55307608	   4344.31843435	   1954.69461384	     -0.00000000	     76.58579188
      0.55318451	   4344.28662548	   1954.64025088	     -0.00000000	     76.60237712
      0.55326753	   4344.26228116	   1954.59844432	      0.00000000	     76.61513680
      0.55335055	   4344.23794700	   1954.55647731	     -0.00000000	     76.62794993
      0.55346156	   4344.20542220	   1954.50010796	      0.00000000	     76.64516745
      0.55357257	   4344.17291514	   1954.44344858	     -0.00000000	     76.66248179
      0.55365441	   4344.14895833	   1954.40148800	     -0.00000000	     76.67530976
      0.55373625	   4344.12501163	   1954.35936814	     -0.00000000	     76.68819099
      0.55384939	   4344.09192318	   1954.30087878	      0.00000000	     76.70608605
      0.55394887	   4344.06284607	   1954.24919869	     -0.00000000	     76.72190518
      0.55404835	   4344.03378210	   1954.19727917	     -0.00000000	     76.73780463
      0.55414783	   4344.00473334	   1954.14511918	      0.00000000	     76.75378478
      0.55423502	   4343.97928108	   1954.09919911	     -0.00000000	     76.76785915
      0.55432222	   4343.95384067	   1954.05309237	      0.00000000	     76.78199627
      0.55440942	   4343.92841074	   1954.00679784	      0.00000000	     76.79619660
      0.55452929	   4343.89347065	   1953.94284828	     -0.00000000	     76.81582166
      0.55461677	   4343.86798221	   1953.89594831	     -0.00000000	     76.83022135
      0.55470426	   4343.84250581	   1953.84885635	      0.00000000	     76.84468580
      0.55481150	   4343.81129245	   1953.79086902	      0.00000000	     76.86250486
      0.55491874	   4343.78009726	   1953.73259005	      0.00000000	     76.88042245
      0.55499872	   4343.75684154	   1953.68893363	     -0.00000000	     76.89385034
      0.55507870	   4343.73359629	   1953.64511332	     -0.00000000	     76.90733369
      0.55519304	   4343.70038163	   1953.58218211	      0.00000000	     76.92670630
      0.55529399	   4343.67107052	   1953.52633292	      0.00000000	     76.94390758
      0.55539495	   4343.64177421	   1953.47021787	     -0.00000000	     76.96119911
      0.55548540	   4343.61554414	   1953.41972173	     -0.00000000	     76.97676633
      0.55557584	   4343.58932585	   1953.36900986	     -0.00000000	     76.99240690
      0.55566628	   4343.56312103	   1953.31808140	     -0.00000000	     77.00812113
      0.55575672	   4343.53692854	   1953.26693505	      0.00000000	     77.02390955
      0.55587355	   4343.50311599	   1953.20054600	     -0.00000000	     77.04441362
      0.55595758	   4343.47880549	   1953.15256164	     -0.00000000	     77.05924078
      0.55604162	   4343.45450705	   1953.10438617	      0.00000000	     77.07413314
      0.55615171	   4343.42269315	   1953.04098625	     -0.00000000	     77.09374122
      0.55626179	   4343.39089978	   1952.97725467	     -0.00000000	     77.11346264
      0.55634088	   4343.36807007	   1952.93126288	     -0.00000000	     77.12770132
      0.55641997	   4343.34525141	   1952.88509808	      0.00000000	     77.14199920
      0.55653571	   4343.31187458	   1952.81722243	      0.00000000	     77.16303154
      0.55663662	   4343.28279509	   1952.75774230	     -0.00000000	     77.18147247
      0.55673752	   4343.25373174	   1952.69797538	      0.00000000	     77.20001182
      0.55682778	   4343.22775110	   1952.64427195	     -0.00000000	     77.21667837
      0.55691804	   4343.20178328	   1952.59033648	      0.00000000	     77.23342469
      0.55700829	   4343.17582998	   1952.53616798	     -0.00000000	     77.25025111
      0.55709855	   4343.14989006	   1952.48176504	      0.00000000	     77.26715821
      0.55721440	   4343.11661677	   1952.41159218	     -0.00000000	     77.28897779
      0.55729827	   4343.09253998	   1952.36054207	      0.00000000	     77.30485957
      0.55738215	   4343.06847618	   1952.30928622	     -0.00000000	     77.32081227
      0.55749151	   4343.03711970	   1952.24214796	     -0.00000000	     77.34171871
      0.55760086	   4343.00578516	   1952.17465593	     -0.00000000	     77.36274728
      0.55768010	   4342.98309315	   1952.12553055	      0.00000000	     77.37806094
      0.55775933	   4342.96041312	   1952.07621741	     -0.00000000	     77.39343950
      0.55787381	   4342.92766684	   1952.00464150	      0.00000000	     77.41577225
      0.55797411	   4342.89899441	   1951.94160082	      0.00000000	     77.43545303
      0.55807441	   4342.87033936	   1951.87825373	      0.00000000	     77.45524003
      0.55816455	   4342.84460442	   1951.82106263	     -0.00000000	     77.47311317
      0.55825468	   4342.81888343	   1951.76362121	     -0.00000000	     77.49107320
      0.55834482	   4342.79317813	   1951.70592839	     -0.00000000	     77.50912051
      0.55843496	   4342.76748733	   1951.64798262	      0.00000000	     77.52725572
      0.55854934	   4342.73490965	   1951.57408649	      0.00000000	     77.55039558
      0.55863330	   4342.71101099	   1951.51958128	     -0.00000000	     77.56747251
      0.55871726	   4342.68712640	   1951.46485300	     -0.00000000	     77.58462709
      0.55882548	   4342.65635880	   1951.39397820	      0.00000000	     77.60685437
      0.55893370	   4342.62561446	   1951.32272843	      0.00000000	     77.62921234
      0.55901338	   4342.60299194	   1951.27002878	     -0.00000000	     77.64575781
      0.55909306	   4342.58038249	   1951.21712361	     -0.00000000	     77.66237501
      0.55920574	   4342.54843173	   1951.14195905	      0.00000000	     77.68599616
      0.55930521	   4342.52024421	   1951.07525230	     -0.00000000	     77.70697152
      0.55940469	   4342.49207531	   1951.00821924	     -0.00000000	     77.72806101
      0.55950417	   4342.46392720	   1950.94085821	     -0.00000000	     77.74926524
      0.55958652	   4342.44063873	   1950.88484417	      0.00000000	     77.76690647
      0.55966887	   4342.41736469	   1950.82860288	      0.00000000	     77.78462729
      0.55977511	   4342.38735728	   1950.75570540	     -0.00000000	     77.80760822
      0.55988136	   4342.35737347	   1950.68242524	      0.00000000	     77.83072335
      0.55996608	   4342.33347915	   1950.62371372	      0.00000000	     77.84925286
      0.56005080	   4342.30960034	   1950.56475608	      0.00000000	     77.86786876
      0.56015554	   4342.28009814	   1950.49152280	      0.00000000	     77.89100442
      0.56026029	   4342.25061952	   1950.41790890	      0.00000000	     77.91427385
      0.56034345	   4342.22723137	   1950.35919314	      0.00000000	     77.93284372
      0.56042660	   4342.20385853	   1950.30023476	     -0.00000000	     77.95149895
      0.56053274	   4342.17404682	   1950.22462761	      0.00000000	     77.97543477
      0.56063888	   4342.14425978	   1950.14862054	     -0.00000000	     77.99951146
      0.56072169	   4342.12103732	   1950.08904459	     -0.00000000	     78.01839330
      0.56080449	   4342.09783037	   1950.02922245	     -0.00000000	     78.03736195
      0.56091124	   4342.06793234	   1949.95173195	     -0.00000000	     78.06194606
      0.56101800	   4342.03805984	   1949.87382739	      0.00000000	     78.08667633
      0.56109995	   4342.01514286	   1949.81373795	      0.00000000	     78.10576147
      0.56118191	   4341.99224142	   1949.75340168	     -0.00000000	     78.12493383
      0.56128976	   4341.96212483	   1949.67361983	     -0.00000000	     78.15029876
      0.56139761	   4341.93203484	   1949.59340542	     -0.00000000	     78.17581671
      0.56147876	   4341.90941086	   1949.53276393	      0.00000000	     78.19511840
      0.56155991	   4341.88680245	   1949.47187473	      0.00000000	     78.21450779
      0.56166896	   4341.85644297	   1949.38965615	      0.00000000	     78.24070334
      0.56176626	   4341.82938067	   1949.31592163	      0.00000000	     78.26420948
      0.56186355	   4341.80233912	   1949.24182437	     -0.00000000	     78.28784428
      0.56196084	   4341.77532041	   1949.16736248	     -0.00000000	     78.31160842
      0.56204657	   4341.75153006	   1949.10144672	      0.00000000	     78.33265604
      0.56213230	   4341.72775768	   1949.03524463	      0.00000000	     78.35380531
      0.56221803	   4341.70400191	   1948.96875447	      0.00000000	     78.37505694
      0.56233465	   4341.67171425	   1948.87784010	      0.00000000	     78.40413167
      0.56242035	   4341.64800574	   1948.81068321	     -0.00000000	     78.42562100
      0.56250606	   4341.62431542	   1948.74323341	      0.00000000	     78.44721451
      0.56261091	   4341.59535622	   1948.66031549	      0.00000000	     78.47377435
      0.56271576	   4341.56642438	   1948.57695394	     -0.00000000	     78.50049210
      0.56279493	   4341.54459444	   1948.51371173	     -0.00000000	     78.52077210
      0.56287410	   4341.52278050	   1948.45021369	     -0.00000000	     78.54114323
      0.56298473	   4341.49232578	   1948.36105897	      0.00000000	     78.56976078
      0.56308342	   4341.46518242	   1948.28109594	     -0.00000000	     78.59544307
      0.56318210	   4341.43806224	   1948.20072788	      0.00000000	     78.62126987
      0.56327091	   4341.41367865	   1948.12805734	     -0.00000000	     78.64463534
      0.56335972	   4341.38931381	   1948.05505490	     -0.00000000	     78.66812001
      0.56344853	   4341.36496942	   1947.98171896	     -0.00000000	     78.69172307
      0.56353734	   4341.34064437	   1947.90804747	     -0.00000000	     78.71544601
      0.56365128	   4341.30946650	   1947.81303641	      0.00000000	     78.74605793
      0.56373381	   4341.28690434	   1947.74387129	      0.00000000	     78.76835480
      0.56381633	   4341.26436035	   1947.67441139	     -0.00000000	     78.79075706
      0.56392390	   4341.23500011	   1947.58342542	      0.00000000	     78.82011758
      0.56403148	   4341.20567070	   1947.49193253	      0.00000000	     78.84965946
      0.56410963	   4341.18437893	   1947.42513728	      0.00000000	     78.87123803
      0.56418779	   4341.16310391	   1947.35807135	     -0.00000000	     78.89291349
      0.56430011	   4341.13255666	   1947.26121210	      0.00000000	     78.92423469
      0.56439874	   4341.10576263	   1947.17569842	     -0.00000000	     78.95190334
      0.56449736	   4341.07899362	   1947.08974553	      0.00000000	     78.97972938
      0.56459598	   4341.05225181	   1947.00335100	      0.00000000	     79.00771369
      0.56467650	   4341.03043826	   1946.93248989	     -0.00000000	     79.03067795
      0.56475701	   4341.00864306	   1946.86133110	      0.00000000	     79.05374893
      0.56486320	   4340.97992537	   1946.76702723	     -0.00000000	     79.08433977
      0.56496080	   4340.95355582	   1946.67988131	     -0.00000000	     79.11262453
      0.56505841	   4340.92721148	   1946.59228974	     -0.00000000	     79.14106923
      0.56515601	   4340.90089463	   1946.50425007	      0.00000000	     79.16967472
      0.56523704	   4340.87906638	   1946.43082088	      0.00000000	     79.19354474
      0.56531807	   4340.85725726	   1946.35707940	      0.00000000	     79.21752687
      0.56542306	   4340.82902495	   1946.26106204	     -0.00000000	     79.24876940
      0.56552805	   4340.80082433	   1946.16451407	     -0.00000000	     79.28020249
      0.56561147	   4340.77843829	   1946.08741943	      0.00000000	     79.30531501
      0.56569490	   4340.75607279	   1946.00998585	     -0.00000000	     79.33054929
      0.56579853	   4340.72831545	   1945.91331629	     -0.00000000	     79.36206817
      0.56590216	   4340.70058972	   1945.81611741	      0.00000000	     79.39377726
      0.56598372	   4340.67879226	   1945.73925420	      0.00000000	     79.41886473
      0.56606527	   4340.65701482	   1945.66205942	      0.00000000	     79.44407139
      0.56617080	   4340.62886203	   1945.56167101	      0.00000000	     79.47686789
      0.56627633	   4340.60074253	   1945.46072070	     -0.00000000	     79.50986641
      0.56635715	   4340.57922935	   1945.38302924	      0.00000000	     79.53527466
      0.56643797	   4340.55773620	   1945.30500440	     -0.00000000	     79.56080277
      0.56654483	   4340.52934736	   1945.20132612	      0.00000000	     79.59474090
      0.56665168	   4340.50099327	   1945.09705805	     -0.00000000	     79.62889114
      0.56673110	   4340.47994224	   1945.01918381	     -0.00000000	     79.65440919
      0.56681051	   4340.45891090	   1944.94098005	      0.00000000	     79.68004575
      0.56691958	   4340.43005582	   1944.83303054	     -0.00000000	     79.71545075
      0.56701579	   4340.40463419	   1944.73729010	      0.00000000	     79.74686801
      0.56711199	   4340.37923988	   1944.64105702	      0.00000000	     79.77846252
      0.56720820	   4340.35387492	   1944.54432862	     -0.00000000	     79.81023519
      0.56729268	   4340.33162344	   1944.45897725	     -0.00000000	     79.83828369
      0.56737716	   4340.30939482	   1944.37323959	     -0.00000000	     79.86647113
      0.56746165	   4340.28718774	   1944.28711338	      0.00000000	     79.89479835
      0.56757731	   4340.25682101	   1944.16856604	      0.00000000	     79.93380850
      0.56766235	   4340.23451976	   1944.08093402	      0.00000000	     79.96265982
      0.56774739	   4340.21224189	   1943.99290141	     -0.00000000	     79.99165519
      0.56785091	   4340.18515333	   1943.88519652	      0.00000000	     80.02714652
      0.56794407	   4340.16080509	   1943.78775586	      0.00000000	     80.05927095
      0.56803723	   4340.13648336	   1943.68982568	      0.00000000	     80.09157142
      0.56813040	   4340.11219032	   1943.59140342	     -0.00000000	     80.12404877
      0.56822356	   4340.08792380	   1943.49248590	     -0.00000000	     80.15670419
      0.56831672	   4340.06368641	   1943.39307061	     -0.00000000	     80.18953848
      0.56840988	   4340.03947550	   1943.29315426	     -0.00000000	     80.22255287
      0.56849228	   4340.01808589	   1943.20436002	     -0.00000000	     80.25190437
      0.56857468	   4339.99671740	   1943.11516955	      0.00000000	     80.28139824
      0.56867660	   4339.97031627	   1943.00429207	     -0.00000000	     80.31807935
      0.56877853	   4339.94394819	   1942.89280144	     -0.00000000	     80.35498066
      0.56886055	   4339.92275434	   1942.80263232	      0.00000000	     80.38483748
      0.56894258	   4339.90158178	   1942.71206155	     -0.00000000	     80.41483849
      0.56904714	   4339.87462551	   1942.59602400	      0.00000000	     80.45329137
      0.56915170	   4339.84770448	   1942.47932631	      0.00000000	     80.49198110
      0.56922926	   4339.82775912	   1942.39233185	      0.00000000	     80.52083468
      0.56930682	   4339.80783302	   1942.30497002	      0.00000000	     80.54982000
      0.56941854	   4339.77916556	   1942.17847764	      0.00000000	     80.59180555
      0.56951714	   4339.75389952	   1942.06620268	     -0.00000000	     80.62908897
      0.56961575	   4339.72866728	   1941.95332380	     -0.00000000	     80.66658869
      0.56969586	   4339.70819028	   1941.86116764	     -0.00000000	     80.69721568
      0.56977596	   4339.68773581	   1941.76860849	     -0.00000000	     80.72798690
      0.56988109	   4339.66092605	   1941.64652886	     -0.00000000	     80.76858782
      0.56998622	   4339.63415467	   1941.52374731	     -0.00000000	     80.80943978
      0.57006590	   4339.61388777	   1941.43021599	      0.00000000	     80.84057129
      0.57014558	   4339.59364336	   1941.33627696	     -0.00000000	     80.87184850
      0.57025293	   4339.56640192	   1941.20906432	      0.00000000	     80.91421998
      0.57036028	   4339.53920096	   1941.08110309	      0.00000000	     80.95685874
      0.57043650	   4339.51991198	   1940.98979634	     -0.00000000	     80.98729449
      0.57051272	   4339.50064382	   1940.89810811	     -0.00000000	     81.01786629
      0.57062626	   4339.47197624	   1940.76080549	     -0.00000000	     81.06366386
      0.57072174	   4339.44790428	   1940.64468268	     -0.00000000	     81.10241196
      0.57081722	   4339.42386324	   1940.52795062	     -0.00000000	     81.14137705
      0.57091271	   4339.39985501	   1940.41060610	     -0.00000000	     81.18056011
      0.57099725	   4339.37862354	   1940.30619464	     -0.00000000	     81.21543588
      0.57108178	   4339.35741795	   1940.20129791	     -0.00000000	     81.25048415
      0.57116632	   4339.33623685	   1940.09591328	      0.00000000	     81.28570579
      0.57127774	   4339.30836146	   1939.95627897	      0.00000000	     81.33238997
      0.57136399	   4339.28681037	   1939.84758967	      0.00000000	     81.36874035
      0.57145024	   4339.26528624	   1939.73838419	     -0.00000000	     81.40527374
      0.57153650	   4339.24378780	   1939.62865973	     -0.00000000	     81.44199106
      0.57164604	   4339.21652268	   1939.48855446	      0.00000000	     81.48888940
      0.57173080	   4339.19545362	   1939.37956204	      0.00000000	     81.52538426
      0.57181557	   4339.17441076	   1939.27006036	     -0.00000000	     81.56205916
      0.57191731	   4339.14918687	   1939.13795423	     -0.00000000	     81.60631731
      0.57200869	   4339.12656254	   1939.01866286	     -0.00000000	     81.64629362
      0.57210007	   4339.10396688	   1938.89876977	      0.00000000	     81.68648219
      0.57219145	   4339.08140186	   1938.77827210	     -0.00000000	     81.72688380
      0.57228284	   4339.05886548	   1938.65716638	     -0.00000000	     81.76749955
      0.57237422	   4339.03635986	   1938.53544976	     -0.00000000	     81.80833019
      0.57246560	   4339.01388282	   1938.41311874	     -0.00000000	     81.84937681
      0.57255698	   4338.99143663	   1938.29017048	     -0.00000000	     81.89064015
      0.57264836	   4338.96901895	   1938.16660146	      0.00000000	     81.93212131
      0.57273975	   4338.94663222	   1938.04240883	      0.00000000	     81.97382099
      0.57283113	   4338.92427389	   1937.91758904	      0.00000000	     82.01574030
      0.57292251	   4338.90194661	   1937.79213928	      0.00000000	     82.05787991
      0.57301389	   4338.87964759	   1937.66605595	     -0.00000000	     82.10024093
      0.57310528	   4338.85737973	   1937.53933626	      0.00000000	     82.14282402
      0.57318721	   4338.83743841	   1937.42517593	      0.00000000	     82.18119354
      0.57326914	   4338.81752179	   1937.31049911	     -0.00000000	     82.21974291
      0.57336952	   4338.79315423	   1937.16930391	      0.00000000	     82.26721495
      0.57346989	   4338.76882320	   1937.02732576	     -0.00000000	     82.31495902
      0.57355101	   4338.74918439	   1936.91200664	      0.00000000	     82.35374447
      0.57363213	   4338.72956962	   1936.79617114	      0.00000000	     82.39270889
      0.57373604	   4338.70447663	   1936.64702907	      0.00000000	     82.44288435
      0.57383996	   4338.67942263	   1936.49703119	     -0.00000000	     82.49335567
      0.57391533	   4338.66127349	   1936.38769866	     -0.00000000	     82.53014865
      0.57399070	   4338.64314505	   1936.27791167	     -0.00000000	     82.56709833
      0.57410506	   4338.61567516	   1936.11045282	      0.00000000	     82.62346474
      0.57420023	   4338.59284972	   1935.97028565	     -0.00000000	     82.67065064
      0.57429541	   4338.57005484	   1935.82938260	     -0.00000000	     82.71808919
      0.57438005	   4338.54981002	   1935.70345164	     -0.00000000	     82.76049078
      0.57446469	   4338.52958910	   1935.57693322	     -0.00000000	     82.80309348
      0.57454933	   4338.50939349	   1935.44982504	      0.00000000	     82.84589774
      0.57465828	   4338.48343278	   1935.28533557	      0.00000000	     82.90129426
      0.57474205	   4338.46350139	   1935.15819732	     -0.00000000	     82.94411430
      0.57482582	   4338.44359318	   1935.03047306	      0.00000000	     82.98713367
      0.57490959	   4338.42370932	   1934.90216054	      0.00000000	     83.03035281
      0.57502553	   4338.39622723	   1934.72359155	      0.00000000	     83.09050182
      0.57510537	   4338.37732851	   1934.59995668	     -0.00000000	     83.13214788
      0.57518522	   4338.35845050	   1934.47577981	      0.00000000	     83.17397704
      0.57529088	   4338.33350251	   1934.31062018	     -0.00000000	     83.22961156
      0.57538406	   4338.31153032	   1934.16416595	     -0.00000000	     83.27894488
      0.57547724	   4338.28958761	   1934.01696378	      0.00000000	     83.32852937
      0.57557043	   4338.26767249	   1933.86901008	     -0.00000000	     83.37836579
      0.57566361	   4338.24578691	   1933.72030187	     -0.00000000	     83.42845457
      0.57574601	   4338.22645574	   1933.58816674	      0.00000000	     83.47295925
      0.57582841	   4338.20714733	   1933.45543674	      0.00000000	     83.51766210
      0.57592892	   4338.18362550	   1933.29273610	      0.00000000	     83.57245548
      0.57602943	   4338.16013681	   1933.12914299	      0.00000000	     83.62754492
      0.57610629	   4338.14219434	   1933.00343038	     -0.00000000	     83.66987478
      0.57618315	   4338.12427117	   1932.87719166	      0.00000000	     83.71237842
      0.57629433	   4338.09837761	   1932.69365468	     -0.00000000	     83.77416732
      0.57638506	   4338.07727699	   1932.54306333	     -0.00000000	     83.82485840
      0.57647578	   4338.05620064	   1932.39172964	      0.00000000	     83.87579296
      0.57656651	   4338.03515019	   1932.23965099	     -0.00000000	     83.92697123
      0.57665723	   4338.01412346	   1932.08682419	      0.00000000	     83.97839369
      0.57674796	   4337.99312225	   1931.93324667	     -0.00000000	     84.03006052
      0.57683868	   4337.97214418	   1931.77891526	      0.00000000	     84.08197217
      0.57692941	   4337.95119124	   1931.62382745	      0.00000000	     84.13412874
      0.57702013	   4337.93026078	   1931.46798007	      0.00000000	     84.18653068
      0.57711085	   4337.90935507	   1931.31137070	     -0.00000000	     84.23917801
      0.57720158	   4337.88847114	   1931.15399618	     -0.00000000	     84.29207115
      0.57729230	   4337.86761155	   1930.99585416	      0.00000000	     84.34521007
      0.57737295	   4337.84908663	   1930.85463054	      0.00000000	     84.39265334
      0.57745360	   4337.83058020	   1930.71279634	      0.00000000	     84.44029107
      0.57755607	   4337.80709005	   1930.53169556	     -0.00000000	     84.50110109
      0.57764699	   4337.78627259	   1930.37018473	     -0.00000000	     84.55531724
      0.57773791	   4337.76547560	   1930.20788957	      0.00000000	     84.60978094
      0.57782882	   4337.74470080	   1930.04480777	     -0.00000000	     84.66449204
      0.57791974	   4337.72394561	   1929.88093642	      0.00000000	     84.71945072
      0.57801066	   4337.70321212	   1929.71627331	     -0.00000000	     84.77465678
      0.57810158	   4337.68249732	   1929.55081553	      0.00000000	     84.83011036
      0.57819249	   4337.66180371	   1929.38456099	     -0.00000000	     84.88581115
      0.57827182	   4337.64376346	   1929.23885377	     -0.00000000	     84.93461114
      0.57835114	   4337.62573849	   1929.09253650	      0.00000000	     84.98359915
      0.57845594	   4337.60194708	   1928.89830092	     -0.00000000	     85.04860463
      0.57854532	   4337.58167463	   1928.73178602	      0.00000000	     85.10430846
      0.57863470	   4337.56141844	   1928.56448939	     -0.00000000	     85.16025060
      0.57872408	   4337.54117997	   1928.39640912	     -0.00000000	     85.21643064
      0.57881346	   4337.52095699	   1928.22754279	      0.00000000	     85.27284845
      0.57890284	   4337.50075089	   1928.05788855	      0.00000000	     85.32950357
      0.57899222	   4337.48055946	   1927.88744406	      0.00000000	     85.38639580
      0.57908160	   4337.46038406	   1927.71620755	      0.00000000	     85.44352464
      0.57917098	   4337.44022249	   1927.54417674	     -0.00000000	     85.50088980
      0.57926036	   4337.42007604	   1927.37134993	      0.00000000	     85.55849072
      0.57934975	   4337.39994255	   1927.19772495	     -0.00000000	     85.61632706
      0.57943913	   4337.37982327	   1927.02330016	     -0.00000000	     85.67439817
      0.57952851	   4337.35971603	   1926.84807347	      0.00000000	     85.73270366
      0.57961789	   4337.33962204	   1926.67204332	     -0.00000000	     85.79124282
      0.57970727	   4337.31953916	   1926.49520771	      0.00000000	     85.85001517
      0.57979665	   4337.29946856	   1926.31756517	      0.00000000	     85.90901994
      0.57988603	   4337.27940808	   1926.13911379	     -0.00000000	     85.96825660
      0.57997541	   4337.25935889	   1925.95985219	     -0.00000000	     86.02772428
      0.58006479	   4337.23931879	   1925.77977855	     -0.00000000	     86.08742239
      0.58015418	   4337.21928896	   1925.59889157	      0.00000000	     86.14734999
      0.58024356	   4337.19926719	   1925.41718954	      0.00000000	     86.20750641
      0.58033294	   4337.17925463	   1925.23467126	      0.00000000	     86.26789066
      0.58042232	   4337.15924905	   1925.05133509	     -0.00000000	     86.32850197
      0.58051170	   4337.13925161	   1924.86717997	     -0.00000000	     86.38933928
      0.58060108	   4337.11926003	   1924.68220434	     -0.00000000	     86.45040175
      0.58069046	   4337.09927551	   1924.49640724	      0.00000000	     86.51168825
      0.58077984	   4337.07929571	   1924.30978722	     -0.00000000	     86.57319787
      0.58086922	   4337.05932185	   1924.12234342	      0.00000000	     86.63492937
      0.58095860	   4337.03935154	   1923.93407451	     -0.00000000	     86.69688180
      0.58104799	   4337.01938604	   1923.74497974	     -0.00000000	     86.75905383
      0.58113737	   4336.99942289	   1923.55505787	      0.00000000	     86.82144441
      0.58122675	   4336.97946340	   1923.36430828	      0.00000000	     86.88405217
      0.58131613	   4336.95950503	   1923.17272983	      0.00000000	     86.94687597
      0.58140551	   4336.93954916	   1922.98032202	     -0.00000000	     87.00991434
      0.58149489	   4336.91959315	   1922.78708383	     -0.00000000	     87.07316608
      0.58158427	   4336.89963847	   1922.59301489	     -0.00000000	     87.13662964
      0.58167365	   4336.87968237	   1922.39811427	      0.00000000	     87.20030374
      0.58176303	   4336.85972642	   1922.20238173	     -0.00000000	     87.26418674
      0.58185241	   4336.83976774	   1922.00581647	     -0.00000000	     87.32827730
      0.58194180	   4336.81980802	   1921.80841838	      0.00000000	     87.39257368
      0.58203118	   4336.79984425	   1921.61018675	     -0.00000000	     87.45707448
      0.58212056	   4336.77987823	   1921.41112162	      0.00000000	     87.52177786
      0.58220994	   4336.75990682	   1921.21122240	      0.00000000	     87.58668235
      0.58229932	   4336.73993197	   1921.01048927	      0.00000000	     87.65178603
      0.58238870	   4336.71995036	   1920.80892173	     -0.00000000	     87.71708737
      0.58247808	   4336.69996413	   1920.60652014	     -0.00000000	     87.78258435
      0.58255829	   4336.68202309	   1920.42418947	     -0.00000000	     87.84152175
      0.58263849	   4336.66407703	   1920.24118724	      0.00000000	     87.90061388
      0.58274212	   4336.64087813	   1920.00372891	     -0.00000000	     87.97719599
      0.58282660	   4336.62196134	   1919.80935069	      0.00000000	     88.03980436
      0.58291107	   4336.60303548	   1919.61422782	     -0.00000000	     88.10257929
      0.58299554	   4336.58410149	   1919.41836080	     -0.00000000	     88.16551897
      0.58310226	   4336.56016643	   1919.16984220	      0.00000000	     88.24526883
      0.58317907	   4336.54293060	   1918.99023959	     -0.00000000	     88.30282687
      0.58325588	   4336.52568534	   1918.81002252	     -0.00000000	     88.36051659
      0.58335597	   4336.50319887	   1918.57425064	      0.00000000	     88.43589044
      0.58345370	   4336.48122832	   1918.34305126	      0.00000000	     88.50969169
      0.58355143	   4336.45924214	   1918.11085993	     -0.00000000	     88.58369789
      0.58363449	   4336.44054076	   1917.91272994	     -0.00000000	     88.64675838
      0.58371755	   4336.42182727	   1917.71388485	      0.00000000	     88.70996292
      0.58381937	   4336.39886962	   1917.46917012	      0.00000000	     88.78763159
      0.58390172	   4336.38028649	   1917.27045456	     -0.00000000	     88.85060582
      0.58398407	   4336.36168835	   1917.07103837	      0.00000000	     88.91371577
      0.58406643	   4336.34307610	   1916.87092264	     -0.00000000	     88.97695943
      0.58418053	   4336.31726234	   1916.59250055	      0.00000000	     89.06480330
      0.58425312	   4336.30082402	   1916.41466160	     -0.00000000	     89.12082201
      0.58432572	   4336.28437247	   1916.23628136	      0.00000000	     89.17693979
      0.58443298	   4336.26004194	   1915.97173447	     -0.00000000	     89.26003248
      0.58453350	   4336.23721497	   1915.72275260	     -0.00000000	     89.33809018
      0.58467981	   4336.20394168	   1915.35848854	      0.00000000	     89.45203181
      0.58474266	   4336.18962978	   1915.20133865	     -0.00000000	     89.50109284
      0.58482036	   4336.17192344	   1915.00651718	     -0.00000000	     89.56183415
      0.58493698	   4336.14531420	   1914.71293826	      0.00000000	     89.65319658
      0.58503025	   4336.12400811	   1914.47718101	      0.00000000	     89.72641619
      0.58512351	   4336.10267584	   1914.24054571	      0.00000000	     89.79977445
      0.58521677	   4336.08131893	   1914.00303479	     -0.00000000	     89.87326811
      0.58529392	   4336.06363066	   1913.80589551	     -0.00000000	     89.93416537
      0.58537107	   4336.04592493	   1913.60815980	      0.00000000	     89.99515141
      0.58547792	   4336.02137230	   1913.33332400	     -0.00000000	     90.07975718
      0.58556309	   4336.00177680	   1913.11344194	     -0.00000000	     90.14731140
      0.58564826	   4335.98215731	   1912.89283852	     -0.00000000	     90.21496643
      0.58573342	   4335.96251508	   1912.67151584	      0.00000000	     90.28271975
      0.58581859	   4335.94284867	   1912.44947566	      0.00000000	     90.35056907
      0.58592152	   4335.91905007	   1912.18017963	     -0.00000000	     90.43269138
      0.58600632	   4335.89941630	   1911.95753570	     -0.00000000	     90.50044810
      0.58609111	   4335.87975925	   1911.73418701	      0.00000000	     90.56829228
      0.58617591	   4335.86007741	   1911.51013538	     -0.00000000	     90.63622169
      0.58626071	   4335.84037174	   1911.28538304	     -0.00000000	     90.70423390
      0.58637218	   4335.81442912	   1910.98886492	     -0.00000000	     90.79376368
      0.58644649	   4335.79711352	   1910.79054191	      0.00000000	     90.85351756
      0.58652079	   4335.77977840	   1910.59168585	      0.00000000	     90.91332941
      0.58662836	   4335.75465068	   1910.30287555	     -0.00000000	     91.00001400
      0.58672427	   4335.73221221	   1910.04442543	      0.00000000	     91.07740117
      0.58682018	   4335.70974329	   1909.78509655	      0.00000000	     91.15487524
      0.58690201	   4335.69054763	   1909.56314857	      0.00000000	     91.22104133
      0.58698384	   4335.67133028	   1909.34056524	     -0.00000000	     91.28726633
      0.58706567	   4335.65209005	   1909.11734835	      0.00000000	     91.35354839
      0.58717376	   4335.62664280	   1908.82154011	     -0.00000000	     91.44118252
      0.58725684	   4335.60705529	   1908.59341224	      0.00000000	     91.50860771
      0.58733993	   4335.58744613	   1908.36463824	     -0.00000000	     91.57608510
      0.58742301	   4335.56781428	   1908.13521999	     -0.00000000	     91.64361286
      0.58752976	   4335.54255963	   1907.83952033	      0.00000000	     91.73044364
      0.58761145	   4335.52320803	   1907.61251646	     -0.00000000	     91.79694439
      0.58769314	   4335.50383639	   1907.38489644	     -0.00000000	     91.86348790
      0.58779178	   4335.48041739	   1907.10923040	     -0.00000000	     91.94389277
      0.58788019	   4335.45940210	   1906.86138816	      0.00000000	     92.01600944
      0.58796860	   4335.43836231	   1906.61283135	      0.00000000	     92.08816990
      0.58805702	   4335.41730015	   1906.36356268	     -0.00000000	     92.16037198
      0.58814543	   4335.39621390	   1906.11358428	     -0.00000000	     92.23261383
      0.58823384	   4335.37510584	   1905.86289887	     -0.00000000	     92.30489331
      0.58832225	   4335.35397407	   1905.61150854	      0.00000000	     92.37720867
      0.58841067	   4335.33282107	   1905.35941603	      0.00000039	     92.44955783
      0.58849908	   4335.31164470	   1905.10662337	      0.00000039	     92.52193910
      0.58858749	   4335.29044770	   1904.85313332	      0.00000039	     92.59435046
      0.58867590	   4335.26922766	   1904.59894787	      0.00000039	     92.66679033
      0.58876432	   4335.24798757	   1904.34406980	      0.00000039	     92.73925670
      0.58884388	   4335.22885370	   1904.11410802	      0.00000038	     92.80449246
      0.58892345	   4335.20970365	   1903.88358889	      0.00000038	     92.86974707
      0.58901952	   4335.18655713	   1903.60449989	      0.00000038	     92.94856454
      0.58911559	   4335.16338708	   1903.32460370	      0.00000038	     93.02740563
      0.58919604	   4335.14396563	   1903.08960697	      0.00000038	     93.09344187
      0.58927649	   4335.12452829	   1902.85404814	      0.00000038	     93.15949201
      0.58937341	   4335.10108848	   1902.56951357	      0.00000038	     93.23908304
      0.58947033	   4335.07762583	   1902.28416870	      0.00000038	     93.31869053
      0.58954761	   4335.05890055	   1902.05607596	      0.00000038	     93.38217455
      0.58962489	   4335.04016127	   1901.82747159	      0.00000038	     93.44566676
      0.58972592	   4335.01563922	   1901.52782841	      0.00000038	     93.52868638
      0.58982695	   4334.99109332	   1901.22731665	      0.00000037	     93.61171629
      0.58990124	   4334.97303002	   1901.00582127	      0.00000037	     93.67276723
      0.58997552	   4334.95495439	   1900.78385960	      0.00000037	     93.73382178
      0.59008209	   4334.92899901	   1900.46460878	      0.00000037	     93.82141895
      0.59017253	   4334.90695016	   1900.19290834	      0.00000037	     93.89576672
      0.59026298	   4334.88488180	   1899.92052356	      0.00000037	     93.97011574
      0.59035342	   4334.86279584	   1899.64745709	      0.00000037	     94.04446451
      0.59044387	   4334.84069036	   1899.37371101	      0.00000037	     94.11881187
      0.59052317	   4334.82129386	   1899.13312585	      0.00000037	     94.18399934
      0.59060248	   4334.80188270	   1898.89202164	      0.00000037	     94.24918384
      0.59069856	   4334.77834809	   1898.59922703	      0.00000037	     94.32815064
      0.59079464	   4334.75479284	   1898.30567582	      0.00000037	     94.40711032
      0.59087443	   4334.73521680	   1898.06131557	      0.00000037	     94.47267792
      0.59095422	   4334.71562657	   1897.81643701	      0.00000036	     94.53823881
      0.59105106	   4334.69183544	   1897.51856782	      0.00000036	     94.61779078
      0.59114789	   4334.66802418	   1897.21994058	      0.00000036	     94.69733027
      0.59122527	   4334.64898347	   1896.98075966	      0.00000036	     94.76088158
      0.59130265	   4334.62992994	   1896.74109790	      0.00000036	     94.82442337
      0.59140257	   4334.60530954	   1896.43092027	      0.00000036	     94.90645788
      0.59150249	   4334.58066867	   1896.11994648	      0.00000036	     94.98847393
      0.59157767	   4334.56211706	   1895.88544708	      0.00000036	     95.05016963
      0.59165285	   4334.54355383	   1895.65050001	      0.00000036	     95.11185351
      0.59175658	   4334.51792219	   1895.32557617	      0.00000036	     95.19694734
      0.59186032	   4334.49226948	   1894.99980598	      0.00000036	     95.28201605
      0.59193240	   4334.47443432	   1894.77295333	      0.00000036	     95.34110903
      0.59200448	   4334.45658886	   1894.54569481	      0.00000036	     95.40018873
      0.59211445	   4334.42934357	   1894.19817887	      0.00000035	     95.49030204
      0.59220600	   4334.40664630	   1893.90817513	      0.00000035	     95.56529084
      0.59229755	   4334.38393488	   1893.61752393	      0.00000035	     95.64025527
      0.59238910	   4334.36120774	   1893.32622733	      0.00000035	     95.71519456
      0.59246918	   4334.34131668	   1893.07089362	      0.00000035	     95.78072494
      0.59254926	   4334.32141378	   1892.81506938	      0.00000035	     95.84623486
      0.59262934	   4334.30150046	   1892.55875633	      0.00000035	     95.91172362
      0.59273826	   4334.27439724	   1892.20934672	      0.00000035	     96.00076419
      0.59281980	   4334.25409527	   1891.94718721	      0.00000035	     96.06739381
      0.59290134	   4334.23378167	   1891.68452607	      0.00000035	     96.13399970
      0.59298288	   4334.21345776	   1891.42136509	      0.00000035	     96.20058122
      0.59309106	   4334.18647668	   1891.07145682	      0.00000035	     96.28887740
      0.59317075	   4334.16658888	   1890.81312474	      0.00000034	     96.35389535
      0.59325045	   4334.14669044	   1890.55432004	      0.00000034	     96.41888845
      0.59334950	   4334.12194709	   1890.23201510	      0.00000034	     96.49962794
      0.59343777	   4334.09988169	   1889.94415593	      0.00000034	     96.57155177
      0.59352604	   4334.07780543	   1889.65572324	      0.00000034	     96.64344306
      0.59361432	   4334.05571651	   1889.36671872	      0.00000034	     96.71530136
      0.59370259	   4334.03361722	   1889.07714468	      0.00000034	     96.78712591
      0.59379086	   4334.01150530	   1888.78700274	      0.00000034	     96.85891633
      0.59387914	   4333.98938357	   1888.49629526	      0.00000034	     96.93067184
      0.59395641	   4333.97000842	   1888.24135429	      0.00000034	     96.99345591
      0.59403368	   4333.95062569	   1887.98598275	      0.00000034	     97.05621245
      0.59413078	   4333.92625909	   1887.66450218	      0.00000034	     97.13502606
      0.59422787	   4333.90188028	   1887.34234641	      0.00000034	     97.21379502
      0.59430583	   4333.88229507	   1887.08318347	      0.00000034	     97.27701010
      0.59438379	   4333.86270244	   1886.82358825	      0.00000033	     97.34019561
      0.59448221	   4333.83795466	   1886.49523400	      0.00000033	     97.41992462
      0.59458064	   4333.81319504	   1886.16619546	      0.00000033	     97.49960533
      0.59465493	   4333.79449807	   1885.91739732	      0.00000033	     97.55971321
      0.59472921	   4333.77579477	   1885.66821206	      0.00000033	     97.61979293
      0.59483310	   4333.74962652	   1885.31908575	      0.00000033	     97.70376522
      0.59492659	   4333.72606861	   1885.00428869	      0.00000033	     97.77927794
      0.59502007	   4333.70249887	   1884.68888484	      0.00000033	     97.85474477
      0.59509540	   4333.68349917	   1884.43428532	      0.00000033	     97.91552383
      0.59517073	   4333.66449185	   1884.17929440	      0.00000033	     97.97627253
      0.59527121	   4333.63912991	   1883.83858065	      0.00000033	     98.05725132
      0.59537168	   4333.61375535	   1883.49717550	      0.00000033	     98.13817505
      0.59544623	   4333.59492105	   1883.24341104	      0.00000033	     98.19818368
      0.59552079	   4333.57607966	   1882.98926852	      0.00000033	     98.25816151
      0.59562412	   4333.54995327	   1882.63637327	      0.00000032	     98.34124658
      0.59572746	   4333.52381416	   1882.28275685	      0.00000032	     98.42427144
      0.59579839	   4333.50586687	   1882.03962440	      0.00000032	     98.48122317
      0.59586932	   4333.48791339	   1881.79615450	      0.00000032	     98.53814614
      0.59597975	   4333.45995101	   1881.41642395	      0.00000032	     98.62671244
      0.59607092	   4333.43685643	   1881.10232437	      0.00000032	     98.69977525
      0.59616209	   4333.41375387	   1880.78767359	      0.00000032	     98.77278936
      0.59625326	   4333.39064175	   1880.47247338	      0.00000032	     98.84575459
      0.59633207	   4333.37065643	   1880.19955396	      0.00000032	     98.90879043
      0.59641088	   4333.35066405	   1879.92622672	      0.00000032	     98.97178932
      0.59650579	   4333.32657868	   1879.59650584	      0.00000032	     99.04761253
      0.59660071	   4333.30248368	   1879.26619756	      0.00000032	     99.12338150
      0.59667898	   4333.28260676	   1878.99334977	      0.00000032	     99.18582754
      0.59675726	   4333.26272321	   1878.72010518	      0.00000032	     99.24823631
      0.59685366	   4333.23823012	   1878.38307255	      0.00000032	     99.32503856
      0.59695005	   4333.21372756	   1878.04544243	      0.00000031	     99.40178369
      0.59702610	   4333.19439292	   1877.77867252	      0.00000031	     99.46228586
      0.59710214	   4333.17505229	   1877.51153329	      0.00000031	     99.52275216
      0.59720167	   4333.14973043	   1877.16132372	      0.00000031	     99.60184086
      0.59730121	   4333.12439905	   1876.81048595	      0.00000031	     99.68086755
      0.59737484	   4333.10565403	   1876.55052948	      0.00000031	     99.73929221
      0.59744848	   4333.08690365	   1876.29023152	      0.00000031	     99.79768267
      0.59755228	   4333.06046371	   1875.92270915	      0.00000031	     99.87993785
      0.59764177	   4333.03766224	   1875.60532852	      0.00000031	     99.95079475
      0.59773126	   4333.01485495	   1875.28744918	      0.00000031	    100.02160042
      0.59782075	   4332.99204021	   1874.96907267	      0.00000031	    100.09235482
      0.59791024	   4332.96922033	   1874.65020110	      0.00000031	    100.16305757
      0.59798638	   4332.94980001	   1874.37852960	      0.00000031	    100.22316796
      0.59806251	   4332.93037600	   1874.10650216	      0.00000031	    100.28324075
      0.59816004	   4332.90548750	   1873.75752622	      0.00000031	    100.36013692
      0.59825756	   4332.88059260	   1873.40797020	      0.00000030	    100.43697109
      0.59833350	   4332.86120402	   1873.13541130	      0.00000030	    100.49674997
      0.59840943	   4332.84181196	   1872.86250327	      0.00000030	    100.55649103
      0.59850924	   4332.81631349	   1872.50322563	      0.00000030	    100.63496542
      0.59860906	   4332.79080878	   1872.14334887	      0.00000030	    100.71337417
      0.59868110	   4332.77239525	   1871.88323430	      0.00000030	    100.76992545
      0.59875314	   4332.75397886	   1871.62280983	      0.00000030	    100.82644235
      0.59885962	   4332.72675257	   1871.23733702	      0.00000030	    100.90991132
      0.59894890	   4332.70391857	   1870.91360865	      0.00000030	    100.97984007
      0.59903818	   4332.68107858	   1870.58940921	      0.00000030	    101.04971584
      0.59912746	   4332.65823435	   1870.26474065	      0.00000030	    101.11953839
      0.59921674	   4332.63538383	   1869.93960436	      0.00000030	    101.18930778
      0.59929332	   4332.61578074	   1869.66034490	      0.00000030	    101.24911047
      0.59936990	   4332.59617320	   1869.38074363	      0.00000030	    101.30887392
      0.59946608	   4332.57154244	   1869.02909370	      0.00000030	    101.38387850
      0.59956226	   4332.54690536	   1868.67690843	      0.00000030	    101.45882094
      0.59963935	   4332.52715657	   1868.39425940	      0.00000029	    101.51883965
      0.59971644	   4332.50740356	   1868.11126887	      0.00000029	    101.57881835
      0.59981365	   4332.48248880	   1867.75390523	      0.00000029	    101.65440009
      0.59991086	   4332.45756788	   1867.39600238	      0.00000029	    101.72991802
      0.59998509	   4332.43853712	   1867.12236651	      0.00000029	    101.78753609
      0.60005932	   4332.41950262	   1866.84841844	      0.00000029	    101.84511689
      0.60016062	   4332.39352041	   1866.47403778	      0.00000029	    101.92364166
      0.60026192	   4332.36753199	   1866.09907983	      0.00000029	    102.00209683
      0.60033343	   4332.34918570	   1865.83406788	      0.00000029	    102.05743272
      0.60040493	   4332.33083609	   1865.56877029	      0.00000029	    102.11273390
      0.60051173	   4332.30342684	   1865.17202252	      0.00000029	    102.19526053
      0.60060140	   4332.28040653	   1864.83838528	      0.00000029	    102.26449809
      0.60069107	   4332.25738304	   1864.50430398	      0.00000029	    102.33368077
      0.60078075	   4332.23435476	   1864.16978001	      0.00000029	    102.40280867
      0.60086021	   4332.21394482	   1863.87295429	      0.00000029	    102.46402430
      0.60093968	   4332.19353115	   1863.57578331	      0.00000029	    102.52519687
      0.60101915	   4332.17311513	   1863.27826840	      0.00000028	    102.58632625
      0.60112362	   4332.14627122	   1862.88663132	      0.00000028	    102.66662179
      0.60120434	   4332.12552707	   1862.58361939	      0.00000028	    102.72861290
      0.60128507	   4332.10477940	   1862.28025625	      0.00000028	    102.79055950
      0.60136579	   4332.08402950	   1861.97654325	      0.00000028	    102.85246147
      0.60146973	   4332.05730517	   1861.58493692	      0.00000028	    102.93210730
      0.60154882	   4332.03696980	   1861.28659807	      0.00000028	    102.99265610
      0.60162791	   4332.01663124	   1860.98792683	      0.00000028	    103.05316214
      0.60172396	   4331.99192621	   1860.62472762	      0.00000028	    103.12659268
      0.60182002	   4331.96721671	   1860.26104164	      0.00000028	    103.19996012
      0.60189217	   4331.94865427	   1859.98753010	      0.00000028	    103.25503047
      0.60196433	   4331.93008918	   1859.71374577	      0.00000028	    103.31006522
      0.60206795	   4331.90342539	   1859.32009445	      0.00000028	    103.38903710
      0.60215754	   4331.88036742	   1858.97927958	      0.00000028	    103.45725973
      0.60224714	   4331.85730744	   1858.63804902	      0.00000028	    103.52542734
      0.60233673	   4331.83424373	   1858.29640405	      0.00000028	    103.59354009
      0.60241447	   4331.81422973	   1857.99961658	      0.00000028	    103.65259848
      0.60249221	   4331.79421295	   1857.70251923	      0.00000028	    103.71161559
      0.60258606	   4331.77004866	   1857.34348024	      0.00000027	    103.78280035
      0.60267990	   4331.74588086	   1856.98399301	      0.00000027	    103.85392496
      0.60275738	   4331.72592675	   1856.68686269	      0.00000027	    103.91260026
      0.60283486	   4331.70597009	   1856.38942898	      0.00000027	    103.97123460
      0.60293000	   4331.68146145	   1856.02376555	      0.00000027	    104.04318173
      0.60302514	   4331.65694941	   1855.65764794	      0.00000027	    104.11506713
      0.60310034	   4331.63757437	   1855.36794978	      0.00000027	    104.17184133
      0.60317554	   4331.61819705	   1855.07796987	      0.00000027	    104.22857702
      0.60327383	   4331.59286919	   1854.69854334	      0.00000027	    104.30267234
      0.60337212	   4331.56753805	   1854.31863905	      0.00000027	    104.37670192
      0.60344496	   4331.54876489	   1854.03679034	      0.00000027	    104.43152170
      0.60351779	   4331.52998971	   1853.75468107	      0.00000027	    104.48630543
      0.60362028	   4331.50357068	   1853.35730381	      0.00000027	    104.56332696
      0.60370869	   4331.48077879	   1853.01410939	      0.00000027	    104.62970947
      0.60379710	   4331.45798590	   1852.67053561	      0.00000027	    104.69603884
      0.60388550	   4331.43519034	   1852.32658364	      0.00000027	    104.76231525
      0.60397391	   4331.41239433	   1851.98225520	      0.00000027	    104.82853856
      0.60404932	   4331.39294794	   1851.68826182	      0.00000027	    104.88498229
      0.60412472	   4331.37350120	   1851.39399643	      0.00000026	    104.94138745
      0.60422089	   4331.34869885	   1851.01833003	      0.00000026	    105.01326445
      0.60431705	   4331.32389550	   1850.64222435	      0.00000026	    105.08507887
      0.60439230	   4331.30448474	   1850.34761570	      0.00000026	    105.14123027
      0.60446755	   4331.28507370	   1850.05274006	      0.00000026	    105.19734339
      0.60456588	   4331.25970906	   1849.66705199	      0.00000026	    105.27060374
      0.60466420	   4331.23434363	   1849.28091137	      0.00000026	    105.34379891
      0.60473571	   4331.21589278	   1848.99977860	      0.00000026	    105.39699473
      0.60480722	   4331.19744184	   1848.71840818	      0.00000026	    105.45015610
      0.60491182	   4331.17045131	   1848.30641308	      0.00000026	    105.52785487
      0.60500001	   4331.14769579	   1847.95868243	      0.00000026	    105.59330284
      0.60508820	   4331.12493845	   1847.61059416	      0.00000026	    105.65869874
      0.60517638	   4331.10218098	   1847.26214987	      0.00000026	    105.72404249
      0.60526457	   4331.07942133	   1846.91335058	      0.00000026	    105.78933431
      0.60534039	   4331.05985300	   1846.61317182	      0.00000026	    105.84543031
      0.60541622	   4331.04028319	   1846.31273246	      0.00000026	    105.90148800
      0.60551113	   4331.01578431	   1845.93626111	      0.00000026	    105.97160984
      0.60560605	   4330.99128370	   1845.55938442	      0.00000026	    106.04167173
      0.60568237	   4330.97158558	   1845.25608527	      0.00000026	    106.09795750
      0.60575868	   4330.95188612	   1844.95252598	      0.00000025	    106.15420463
      0.60585462	   4330.92712123	   1844.57054641	      0.00000025	    106.22485941
      0.60595055	   4330.90235468	   1844.18815880	      0.00000025	    106.29545323
      0.60602406	   4330.88337775	   1843.89487959	      0.00000025	    106.34950438
      0.60609757	   4330.86439965	   1843.60136251	      0.00000025	    106.40351985
      0.60619750	   4330.83860251	   1843.20200439	      0.00000025	    106.47688588
      0.60629742	   4330.81280388	   1842.80221010	      0.00000025	    106.55018607
      0.60636826	   4330.79451465	   1842.51851551	      0.00000025	    106.60211183
      0.60643910	   4330.77622441	   1842.23460326	      0.00000025	    106.65400462
      0.60654437	   4330.74904636	   1841.81233082	      0.00000025	    106.73105239
      0.60663294	   4330.72617736	   1841.45665371	      0.00000025	    106.79582544
      0.60672151	   4330.70330870	   1841.10064049	      0.00000025	    106.86054700
      0.60681008	   4330.68043873	   1840.74429221	      0.00000025	    106.92521726
      0.60688882	   4330.66010629	   1840.42719075	      0.00000025	    106.98267099
      0.60696757	   4330.63977280	   1840.10982633	      0.00000025	    107.04008428
      0.60704631	   4330.61943963	   1839.79220006	      0.00000025	    107.09745708
      0.60714897	   4330.59293154	   1839.37773584	      0.00000025	    107.17219029
      0.60722892	   4330.57228713	   1839.05463858	      0.00000025	    107.23034616
      0.60730887	   4330.55164188	   1838.73127425	      0.00000025	    107.28846055
      0.60738882	   4330.53099705	   1838.40764397	      0.00000025	    107.34653342
      0.60749098	   4330.50461787	   1837.99374728	      0.00000024	    107.42067443
      0.60756937	   4330.48437704	   1837.67586008	      0.00000024	    107.47751915
      0.60764775	   4330.46413547	   1837.35771994	      0.00000024	    107.53432423
      0.60774238	   4330.43969964	   1836.97331193	      0.00000024	    107.60284888
      0.60783702	   4330.41526292	   1836.58853807	      0.00000024	    107.67131590
      0.60790872	   4330.39674885	   1836.29676108	      0.00000024	    107.72315337
      0.60798042	   4330.37823412	   1836.00477557	      0.00000024	    107.77495787
      0.60808220	   4330.35195155	   1835.58992200	      0.00000024	    107.84844184
      0.60817062	   4330.32912012	   1835.22920888	      0.00000024	    107.91222200
      0.60825904	   4330.30628965	   1834.86818257	      0.00000024	    107.97595207
      0.60834746	   4330.28345839	   1834.50684402	      0.00000024	    108.03963228
      0.60842467	   4330.26352200	   1834.19104736	      0.00000024	    108.09520078
      0.60850188	   4330.24358502	   1833.87501432	      0.00000024	    108.15073138
      0.60857909	   4330.22364872	   1833.55874589	      0.00000024	    108.20622400
      0.60868622	   4330.19598923	   1833.11957039	      0.00000024	    108.28315112
      0.60876515	   4330.17560970	   1832.79568217	      0.00000024	    108.33978720
      0.60884408	   4330.15522980	   1832.47155064	      0.00000024	    108.39638387
      0.60893887	   4330.13075679	   1832.08198296	      0.00000024	    108.46429835
      0.60902291	   4330.10905807	   1831.73629047	      0.00000024	    108.52446577
      0.60910695	   4330.08736064	   1831.39032554	      0.00000024	    108.58458859
      0.60919100	   4330.06566281	   1831.04408892	      0.00000024	    108.64466701
      0.60927504	   4330.04396630	   1830.69758188	      0.00000023	    108.70470095
      0.60935908	   4330.02226947	   1830.35080519	      0.00000023	    108.76469062
      0.60944312	   4330.00057397	   1830.00376009	      0.00000023	    108.82463596
      0.60952717	   4329.97887821	   1829.65644737	      0.00000023	    108.88453716
      0.60961121	   4329.95718382	   1829.30886825	      0.00000023	    108.94439415
      0.60969525	   4329.93548923	   1828.96102351	      0.00000023	    109.00420714
      0.60977930	   4329.91379604	   1828.61291438	      0.00000023	    109.06397605
      0.60986334	   4329.89210271	   1828.26454162	      0.00000023	    109.12370109
      0.60994738	   4329.87041080	   1827.91590646	      0.00000023	    109.18338219
      0.61003142	   4329.84871881	   1827.56700967	      0.00000023	    109.24301955
      0.61011547	   4329.82702828	   1827.21785245	      0.00000023	    109.30261310
      0.61019951	   4329.80533772	   1826.86843557	      0.00000023	    109.36216304
      0.61028355	   4329.78364865	   1826.51876023	      0.00000023	    109.42166931
      0.61036759	   4329.76195959	   1826.16882721	      0.00000023	    109.48113209
      0.61045164	   4329.74027207	   1825.81863768	      0.00000023	    109.54055134
      0.61053568	   4329.71858460	   1825.46819242	      0.00000023	    109.59992724
      0.61061972	   4329.69689870	   1825.11749261	      0.00000023	    109.65925974
      0.61070376	   4329.67521291	   1824.76653900	      0.00000023	    109.71854902
      0.61078781	   4329.65352872	   1824.41533279	      0.00000023	    109.77779503
      0.61087185	   4329.63184468	   1824.06387472	      0.00000023	    109.83699796
      0.61095589	   4329.61016228	   1823.71216596	      0.00000023	    109.89615774
      0.61103993	   4329.58848006	   1823.36020727	      0.00000023	    109.95527458
      0.61112398	   4329.56679953	   1823.00799982	      0.00000022	    110.01434841
      0.61120802	   4329.54511920	   1822.65554434	      0.00000022	    110.07337942
      0.61129206	   4329.52344062	   1822.30284202	      0.00000022	    110.13236756
      0.61137610	   4329.50176227	   1821.94989357	      0.00000022	    110.19131301
      0.61146015	   4329.48008571	   1821.59670017	      0.00000022	    110.25021572
      0.61154419	   4329.45840941	   1821.24326254	      0.00000022	    110.30907588
      0.61162823	   4329.43673494	   1820.88958185	      0.00000022	    110.36789342
      0.61171228	   4329.41506075	   1820.53565881	      0.00000022	    110.42666855
      0.61179632	   4329.39338846	   1820.18149459	      0.00000022	    110.48540119
      0.61188036	   4329.37171646	   1819.82708989	      0.00000022	    110.54409155
      0.61196440	   4329.35004641	   1819.47244589	      0.00000022	    110.60273955
      0.61204845	   4329.32837666	   1819.11756326	      0.00000022	    110.66134541
      0.61213249	   4329.30670892	   1818.76244320	      0.00000022	    110.71990904
      0.61221653	   4329.28504149	   1818.40708636	      0.00000022	    110.77843065
      0.61230057	   4329.26337614	   1818.05149394	      0.00000022	    110.83691016
      0.61238462	   4329.24171109	   1817.69566659	      0.00000022	    110.89534779
      0.61246866	   4329.22004819	   1817.33960549	      0.00000022	    110.95374344
      0.61255270	   4329.19838559	   1816.98331129	      0.00000022	    111.01209735
      0.61263674	   4329.17672522	   1816.62678519	      0.00000022	    111.07040941
      0.61272079	   4329.15506512	   1816.27002780	      0.00000022	    111.12867986
      0.61280483	   4329.13340734	   1815.91304033	      0.00000022	    111.18690858
      0.61288887	   4329.11174981	   1815.55582339	      0.00000022	    111.24509582
      0.61297291	   4329.09009468	   1815.19837820	      0.00000022	    111.30324147
      0.61305696	   4329.06843978	   1814.84070532	      0.00000022	    111.36134577
      0.61314100	   4329.04678737	   1814.48280600	      0.00000021	    111.41940859
      0.61322504	   4329.02513516	   1814.12468079	      0.00000021	    111.47743020
      0.61330908	   4329.00348553	   1813.76633093	      0.00000021	    111.53541045
      0.61339313	   4328.98183606	   1813.40775696	      0.00000021	    111.59334962
      0.61347717	   4328.96018928	   1813.04896014	      0.00000021	    111.65124757
      0.61356121	   4328.93854261	   1812.68994097	      0.00000021	    111.70910456
      0.61364526	   4328.91689874	   1812.33070074	      0.00000021	    111.76692045
      0.61372930	   4328.89525491	   1811.97123993	      0.00000021	    111.82469552
      0.61380470	   4328.87583781	   1811.64853332	      0.00000021	    111.87649830
      0.61388011	   4328.85642108	   1811.32565051	      0.00000021	    111.92826830
      0.61397193	   4328.83278039	   1810.93225346	      0.00000021	    111.99126203
      0.61406375	   4328.80914076	   1810.53859732	      0.00000021	    112.05420725
      0.61414091	   4328.78927516	   1810.20755025	      0.00000021	    112.10707190
      0.61421808	   4328.76941009	   1809.87632161	      0.00000021	    112.15990241
      0.61429525	   4328.74954677	   1809.54491227	      0.00000021	    112.21269873
      0.61439981	   4328.72263365	   1809.09556730	      0.00000021	    112.28418307
      0.61447770	   4328.70259022	   1808.76066823	      0.00000021	    112.33738603
      0.61455558	   4328.68254746	   1808.42558722	      0.00000021	    112.39055442
      0.61464937	   4328.65841292	   1808.02181697	      0.00000021	    112.45453790
      0.61473297	   4328.63690189	   1807.66170098	      0.00000021	    112.51152660
      0.61481657	   4328.61539333	   1807.30137817	      0.00000021	    112.56847553
      0.61490017	   4328.59388552	   1806.94084912	      0.00000021	    112.62538488
      0.61498377	   4328.57238024	   1806.58011493	      0.00000021	    112.68225457
      0.61506736	   4328.55087569	   1806.21917617	      0.00000021	    112.73908481
      0.61515096	   4328.52937373	   1805.85803394	      0.00000021	    112.79587550
      0.61523456	   4328.50787250	   1805.49668881	      0.00000020	    112.85262686
      0.61531816	   4328.48637391	   1805.13514187	      0.00000020	    112.90933879
      0.61540176	   4328.46487604	   1804.77339366	      0.00000020	    112.96601151
      0.61548536	   4328.44338087	   1804.41144532	      0.00000020	    113.02264491
      0.61556896	   4328.42188639	   1804.04929735	      0.00000020	    113.07923923
      0.61565256	   4328.40039469	   1803.68695088	      0.00000020	    113.13579434
      0.61573616	   4328.37890366	   1803.32440642	      0.00000020	    113.19231048
      0.61581976	   4328.35741548	   1802.96166511	      0.00000020	    113.24878753
      0.61590336	   4328.33592793	   1802.59872743	      0.00000020	    113.30522573
      0.61598696	   4328.31444330	   1802.23559453	      0.00000020	    113.36162495
      0.61607056	   4328.29295928	   1801.87226688	      0.00000020	    113.41798544
      0.61615416	   4328.27147827	   1801.50874563	      0.00000020	    113.47430706
      0.61623775	   4328.24999780	   1801.14503123	      0.00000020	    113.53059007
      0.61632135	   4328.22852045	   1800.78112485	      0.00000020	    113.58683432
      0.61640495	   4328.20704358	   1800.41702692	      0.00000020	    113.64304008
      0.61648855	   4328.18556993	   1800.05273863	      0.00000020	    113.69920718
      0.61657215	   4328.16409669	   1799.68826037	      0.00000020	    113.75533592
      0.61664709	   4328.14485070	   1799.36137877	      0.00000020	    113.80561738
      0.61672203	   4328.12560537	   1799.03434577	      0.00000020	    113.85586807
      0.61681351	   4328.10211552	   1798.63493737	      0.00000020	    113.91716655
      0.61690498	   4328.07862720	   1798.23530535	      0.00000020	    113.97841927
      0.61698170	   4328.05893136	   1797.89998270	      0.00000020	    114.02975348
      0.61705842	   4328.03923635	   1797.56450406	      0.00000020	    114.08105562
      0.61713514	   4328.01954340	   1797.22887022	      0.00000020	    114.13232564
      0.61723948	   4327.99276170	   1796.77213716	      0.00000020	    114.20200496
      0.61731692	   4327.97288499	   1796.43293299	      0.00000020	    114.25368764
      0.61739437	   4327.95300927	   1796.09357254	      0.00000020	    114.30533782
      0.61748783	   4327.92902823	   1795.68386175	      0.00000019	    114.36762038
      0.61757101	   4327.90768541	   1795.31901158	      0.00000019	    114.42301486
      0.61765419	   4327.88634541	   1794.95398372	      0.00000019	    114.47837187
      0.61773737	   4327.86500648	   1794.58877868	      0.00000019	    114.53369161
      0.61782055	   4327.84367040	   1794.22339746	      0.00000019	    114.58897398
      0.61790374	   4327.82233540	   1793.85784056	      0.00000019	    114.64421919
      0.61798692	   4327.80100329	   1793.49210900	      0.00000019	    114.69942713
      0.61807010	   4327.77967224	   1793.12620326	      0.00000019	    114.75459802
      0.61815328	   4327.75834413	   1792.76012437	      0.00000019	    114.80973174
      0.61823646	   4327.73701706	   1792.39387280	      0.00000019	    114.86482851
      0.61831964	   4327.71569300	   1792.02744957	      0.00000019	    114.91988822
      0.61840282	   4327.69436994	   1791.66085514	      0.00000019	    114.97491108
      0.61848600	   4327.67304995	   1791.29409055	      0.00000019	    115.02989698
      0.61856918	   4327.65173094	   1790.92715624	      0.00000019	    115.08484614
      0.61865236	   4327.63041505	   1790.56005325	      0.00000019	    115.13975844
      0.61873555	   4327.60910011	   1790.19278200	      0.00000019	    115.19463410
      0.61881873	   4327.58778836	   1789.82534356	      0.00000019	    115.24947299
      0.61890191	   4327.56647752	   1789.45773832	      0.00000019	    115.30427535
      0.61898509	   4327.54516994	   1789.08996736	      0.00000019	    115.35904104
      0.61906827	   4327.52386322	   1788.72203106	      0.00000019	    115.41377030
      0.61915145	   4327.50255985	   1788.35393050	      0.00000019	    115.46846298
      0.61923463	   4327.48125728	   1787.98566605	      0.00000019	    115.52311935
      0.61931781	   4327.45995815	   1787.61723880	      0.00000019	    115.57773922
      0.61940099	   4327.43865974	   1787.24864908	      0.00000019	    115.63232289
      0.61948417	   4327.41736489	   1786.87989804	      0.00000019	    115.68687015
      0.61955852	   4327.39833222	   1786.55017337	      0.00000019	    115.73559373
      0.61963287	   4327.37930207	   1786.22032085	      0.00000019	    115.78428833
      0.61972434	   4327.35589040	   1785.81431747	      0.00000019	    115.84415935
      0.61981581	   4327.33248207	   1785.40812221	      0.00000018	    115.90398667
      0.61989140	   4327.31313797	   1785.07228904	      0.00000018	    115.95339648
      0.61996700	   4327.29379641	   1784.73632604	      0.00000018	    116.00277649
      0.62005905	   4327.27024518	   1784.32703497	      0.00000018	    116.06286858
      0.62015111	   4327.24669745	   1783.91755309	      0.00000018	    116.12291662
      0.62022358	   4327.22815819	   1783.59501604	      0.00000018	    116.17016429
      0.62029606	   4327.20962133	   1783.27236179	      0.00000018	    116.21738471
      0.62039222	   4327.18503020	   1782.84411035	      0.00000018	    116.27999101
      0.62048838	   4327.16044280	   1782.41565444	      0.00000018	    116.34254952
      0.62055804	   4327.14263123	   1782.10513044	      0.00000018	    116.38784060
      0.62062770	   4327.12482192	   1781.79450014	      0.00000018	    116.43310665
      0.62072931	   4327.09884878	   1781.34124513	      0.00000018	    116.49908403
      0.62081498	   4327.07695232	   1780.95890462	      0.00000018	    116.55467227
      0.62090065	   4327.05505750	   1780.57640537	      0.00000018	    116.61022294
      0.62098631	   4327.03316595	   1780.19374838	      0.00000018	    116.66573594
      0.62107198	   4327.01127563	   1779.81093409	      0.00000018	    116.72121150
      0.62114611	   4326.99233858	   1779.47958753	      0.00000018	    116.76918001
      0.62122023	   4326.97340251	   1779.14812427	      0.00000018	    116.81712056
      0.62131205	   4326.94994799	   1778.73735394	      0.00000018	    116.87646939
      0.62140387	   4326.92649546	   1778.32640626	      0.00000018	    116.93577538
      0.62147840	   4326.90746305	   1777.99272936	      0.00000018	    116.98387974
      0.62155293	   4326.88843171	   1777.65893667	      0.00000018	    117.03195598
      0.62164575	   4326.86473110	   1777.24303345	      0.00000018	    117.09179600
      0.62173858	   4326.84103252	   1776.82695236	      0.00000018	    117.15159247
      0.62181048	   4326.82267962	   1776.50455418	      0.00000018	    117.19787796
      0.62188237	   4326.80432770	   1776.18205026	      0.00000018	    117.24413740
      0.62197888	   4326.77969658	   1775.74897887	      0.00000018	    117.30619171
      0.62207539	   4326.75506778	   1775.31571885	      0.00000018	    117.36819917
      0.62214477	   4326.73736724	   1775.00417209	      0.00000018	    117.41274162
      0.62221414	   4326.71966761	   1774.69252875	      0.00000018	    117.45725995
      0.62231555	   4326.69379675	   1774.23678085	      0.00000017	    117.52229546
      0.62240147	   4326.67188040	   1773.85049747	      0.00000017	    117.57735521
      0.62248739	   4326.64996725	   1773.46406838	      0.00000017	    117.63237794
      0.62257331	   4326.62805564	   1773.07749407	      0.00000017	    117.68736383
      0.62265038	   4326.60840400	   1772.73061391	      0.00000017	    117.73665476
      0.62272745	   4326.58875355	   1772.38361799	      0.00000017	    117.78591612
      0.62280452	   4326.56910564	   1772.03650704	      0.00000017	    117.83514784
      0.62290276	   4326.54406375	   1771.59389600	      0.00000017	    117.89785822
      0.62298090	   4326.52414721	   1771.24168892	      0.00000017	    117.94770687
      0.62305904	   4326.50423201	   1770.88936514	      0.00000017	    117.99752527
      0.62313718	   4326.48431942	   1770.53692540	      0.00000017	    118.04731333
      0.62323501	   4326.45939404	   1770.09555904	      0.00000017	    118.10959818
      0.62331175	   4326.43984211	   1769.74916394	      0.00000017	    118.15842988
      0.62338850	   4326.42029149	   1769.40265848	      0.00000017	    118.20723252
      0.62346524	   4326.40074334	   1769.05604331	      0.00000017	    118.25600605
      0.62356748	   4326.37470569	   1768.59414534	      0.00000017	    118.32093251
      0.62364348	   4326.35535148	   1768.25063074	      0.00000017	    118.36916749
      0.62371949	   4326.33599858	   1767.90701003	      0.00000017	    118.41737412
      0.62381246	   4326.31232837	   1767.48653089	      0.00000017	    118.47630447
      0.62389540	   4326.29121294	   1767.11126982	      0.00000017	    118.52884315
      0.62397835	   4326.27010076	   1766.73588452	      0.00000017	    118.58134801
      0.62406129	   4326.24899004	   1766.36037538	      0.00000017	    118.63381927
      0.62414424	   4326.22788270	   1765.98474328	      0.00000017	    118.68625680
      0.62422718	   4326.20677669	   1765.60898856	      0.00000017	    118.73866080
      0.62431013	   4326.18567422	   1765.23311215	      0.00000017	    118.79103112
      0.62439307	   4326.16457293	   1764.85711435	      0.00000017	    118.84336801
      0.62447602	   4326.14347534	   1764.48099612	      0.00000017	    118.89567129
      0.62455896	   4326.12237878	   1764.10475770	      0.00000017	    118.94794123
      0.62463257	   4326.10366007	   1763.77076930	      0.00000017	    118.99429950
      0.62470618	   4326.08494244	   1763.43668719	      0.00000017	    119.04063155
      0.62479699	   4326.06185416	   1763.02440988	      0.00000017	    119.09775404
      0.62488780	   4326.03876805	   1762.61199150	      0.00000017	    119.15483665
      0.62496296	   4326.01966342	   1762.27053873	      0.00000017	    119.20205204
      0.62503812	   4326.00056002	   1761.92899028	      0.00000016	    119.24924020
      0.62512902	   4325.97745802	   1761.51576559	      0.00000016	    119.30627707
      0.62521993	   4325.95435812	   1761.10240245	      0.00000016	    119.36327417
      0.62529241	   4325.93594234	   1760.77270700	      0.00000016	    119.40869247
      0.62536489	   4325.91752770	   1760.44292441	      0.00000016	    119.45408555
      0.62545910	   4325.89359724	   1760.01417223	      0.00000016	    119.51304575
      0.62555331	   4325.86966916	   1759.58527446	      0.00000016	    119.57196341
      0.62562368	   4325.85179850	   1759.26480464	      0.00000016	    119.61594553
      0.62569405	   4325.83392888	   1758.94425440	      0.00000016	    119.65990398
      0.62579211	   4325.80903194	   1758.49745174	      0.00000016	    119.72111815
      0.62589016	   4325.78413764	   1758.05049471	      0.00000016	    119.78228642
      0.62595739	   4325.76707475	   1757.74400293	      0.00000016	    119.82419261
      0.62602461	   4325.75001278	   1757.43743933	      0.00000016	    119.86607731
      0.62612927	   4325.72345202	   1756.95999855	      0.00000016	    119.93124604
      0.62621544	   4325.70158658	   1756.56678308	      0.00000016	    119.98486164
      0.62630160	   4325.67972447	   1756.17345184	      0.00000016	    120.03844187
      0.62638777	   4325.65786409	   1755.78000526	      0.00000016	    120.09198690
      0.62646306	   4325.63876825	   1755.43616476	      0.00000016	    120.13873927
      0.62653834	   4325.61967366	   1755.09223715	      0.00000016	    120.18546484
      0.62661362	   4325.60058157	   1754.74822305	      0.00000016	    120.23216353
      0.62671605	   4325.57460895	   1754.28004324	      0.00000016	    120.29565549
      0.62679282	   4325.55514563	   1753.92903930	      0.00000016	    120.34321006
      0.62686959	   4325.53568375	   1753.57794678	      0.00000016	    120.39073687
      0.62694635	   4325.51622446	   1753.22676631	      0.00000016	    120.43823584
      0.62704774	   4325.49052696	   1752.76282278	      0.00000016	    120.50092594
      0.62712284	   4325.47149584	   1752.41908085	      0.00000016	    120.54732941
      0.62719794	   4325.45246609	   1752.07525602	      0.00000016	    120.59370642
      0.62729089	   4325.42891537	   1751.64957172	      0.00000016	    120.65107297
      0.62737379	   4325.40791365	   1751.26981942	      0.00000016	    120.70220116
      0.62745669	   4325.38691530	   1750.88996808	      0.00000016	    120.75329706
      0.62753960	   4325.36591848	   1750.51001800	      0.00000016	    120.80436085
      0.62762250	   4325.34492523	   1750.12997006	      0.00000016	    120.85539239
      0.62770540	   4325.32393331	   1749.74982448	      0.00000016	    120.90639191
      0.62778830	   4325.30294519	   1749.36958219	      0.00000016	    120.95735922
      0.62786206	   4325.28427207	   1749.03118222	      0.00000016	    121.00268029
      0.62793582	   4325.26560175	   1748.69270650	      0.00000015	    121.04797593
      0.62802576	   4325.24283737	   1748.27986907	      0.00000015	    121.10317493
      0.62811570	   4325.22007668	   1747.86692025	      0.00000015	    121.15833622
      0.62819022	   4325.20122068	   1747.52470559	      0.00000015	    121.20400928
      0.62826474	   4325.18236746	   1747.18241539	      0.00000015	    121.24965649
      0.62835554	   4325.15939774	   1746.76524731	      0.00000015	    121.30524095
      0.62844634	   4325.13643187	   1746.34796837	      0.00000015	    121.36078712
      0.62851796	   4325.11831617	   1746.01871503	      0.00000015	    121.40457852
      0.62858959	   4325.10020307	   1745.68939354	      0.00000015	    121.44834612
      0.62868427	   4325.07626351	   1745.25399119	      0.00000015	    121.50616192
      0.62877894	   4325.05232803	   1744.81847114	      0.00000015	    121.56393626
      0.62884782	   4325.03491596	   1744.50155396	      0.00000015	    121.60594155
      0.62891670	   4325.01750632	   1744.18457528	      0.00000015	    121.64792491
      0.62901662	   4324.99225401	   1743.72464653	      0.00000015	    121.70878857
      0.62910112	   4324.97090070	   1743.33557088	      0.00000015	    121.76022694
      0.62918562	   4324.94954931	   1742.94640413	      0.00000015	    121.81163254
      0.62927012	   4324.92820145	   1742.55714707	      0.00000015	    121.86300529
      0.62935462	   4324.90685509	   1742.16779999	      0.00000015	    121.91434538
      0.62942777	   4324.88838200	   1741.83072956	      0.00000015	    121.95875615
      0.62950091	   4324.86991010	   1741.49359249	      0.00000015	    122.00314250
      0.62959150	   4324.84703422	   1741.07592466	      0.00000015	    122.05808523
      0.62968209	   4324.82416062	   1740.65815593	      0.00000015	    122.11299050
      0.62975562	   4324.80559765	   1740.31898695	      0.00000015	    122.15752850
      0.62982915	   4324.78703594	   1739.97975230	      0.00000015	    122.20204190
      0.62992076	   4324.76391576	   1739.55705434	      0.00000015	    122.25746062
      0.63001236	   4324.74079790	   1739.13425580	      0.00000015	    122.31284120
      0.63008328	   4324.72290220	   1738.80684000	      0.00000015	    122.35569272
      0.63015421	   4324.70500765	   1738.47936464	      0.00000015	    122.39852144
      0.63024948	   4324.68097228	   1738.03935511	      0.00000015	    122.45601971
      0.63034476	   4324.65693952	   1737.59923955	      0.00000015	    122.51347685
      0.63041316	   4324.63968730	   1737.28317729	      0.00000015	    122.55470490
      0.63048157	   4324.62243613	   1736.96706103	      0.00000015	    122.59591180
      0.63058175	   4324.59717512	   1736.50400828	      0.00000015	    122.65622155
      0.63066654	   4324.57579837	   1736.11202252	      0.00000015	    122.70722822
      0.63075132	   4324.55442500	   1735.71995574	      0.00000015	    122.75820233
      0.63083611	   4324.53305337	   1735.32780825	      0.00000015	    122.80914406
      0.63091219	   4324.51388024	   1734.97587328	      0.00000015	    122.85482549
      0.63098827	   4324.49470844	   1734.62387418	      0.00000015	    122.90048089
      0.63106434	   4324.47553933	   1734.27181152	      0.00000014	    122.94611017
      0.63116121	   4324.45113522	   1733.82346421	      0.00000014	    123.00416898
      0.63123835	   4324.43170256	   1733.46632015	      0.00000014	    123.05037776
      0.63131550	   4324.41227139	   1733.10911190	      0.00000014	    123.09655986
      0.63139264	   4324.39284295	   1732.75184006	      0.00000014	    123.14271519
      0.63148907	   4324.36856093	   1732.30518012	      0.00000014	    123.20036945
      0.63156485	   4324.34948082	   1731.95408099	      0.00000014	    123.24565066
      0.63164063	   4324.33040214	   1731.60292161	      0.00000014	    123.29090622
      0.63171641	   4324.31132605	   1731.25170252	      0.00000014	    123.33613604
      0.63181713	   4324.28597516	   1730.78481225	      0.00000014	    123.39621041
      0.63189220	   4324.26708383	   1730.43676320	      0.00000014	    123.44095534
      0.63196727	   4324.24819393	   1730.08865667	      0.00000014	    123.48567519
      0.63205893	   4324.22513218	   1729.66352969	      0.00000014	    123.54024548
      0.63214077	   4324.20454458	   1729.28390416	      0.00000014	    123.58893437
      0.63222260	   4324.18396035	   1728.90421202	      0.00000014	    123.63759335
      0.63230444	   4324.16337770	   1728.52445348	      0.00000014	    123.68622262
      0.63238627	   4324.14279854	   1728.14462931	      0.00000014	    123.73482203
      0.63246811	   4324.12222084	   1727.76473968	      0.00000014	    123.78339178
      0.63254994	   4324.10164675	   1727.38478539	      0.00000014	    123.83193170
      0.63263178	   4324.08107398	   1727.00476659	      0.00000014	    123.88044202
      0.63271361	   4324.06050498	   1726.62468409	      0.00000014	    123.92892256
      0.63279545	   4324.03993715	   1726.24453800	      0.00000014	    123.97737355
      0.63286846	   4324.02158936	   1725.90531050	      0.00000014	    124.02057744
      0.63294148	   4324.00324275	   1725.56603313	      0.00000014	    124.06375784
      0.63303066	   4323.98083584	   1725.15154206	      0.00000014	    124.11647027
      0.63311985	   4323.95843118	   1724.73697775	      0.00000014	    124.16914765
      0.63319434	   4323.93972267	   1724.39069122	      0.00000014	    124.21311516
      0.63326882	   4323.92101548	   1724.04435435	      0.00000014	    124.25705828
      0.63334331	   4323.90231080	   1723.69796766	      0.00000014	    124.30097692
      0.63344582	   4323.87657065	   1723.22115869	      0.00000014	    124.36138174
      0.63352116	   4323.85765842	   1722.87071226	      0.00000014	    124.40574122
      0.63359649	   4323.83874765	   1722.52021593	      0.00000014	    124.45007582
      0.63368786	   4323.81581437	   1722.09503491	      0.00000014	    124.50381547
      0.63376882	   4323.79549666	   1721.71825048	      0.00000014	    124.55139997
      0.63384978	   4323.77518226	   1721.34141001	      0.00000014	    124.59895567
      0.63393074	   4323.75486947	   1720.96451371	      0.00000014	    124.64648274
      0.63401170	   4323.73455999	   1720.58756227	      0.00000014	    124.69398107
      0.63409266	   4323.71425210	   1720.21055588	      0.00000014	    124.74145087
      0.63417361	   4323.69394754	   1719.83349524	      0.00000014	    124.78889203
      0.63425457	   4323.67364456	   1719.45638054	      0.00000014	    124.83630477
      0.63433553	   4323.65334493	   1719.07921247	      0.00000014	    124.88368899
      0.63441649	   4323.63304686	   1718.70199121	      0.00000014	    124.93104492
      0.63449745	   4323.61275216	   1718.32471746	      0.00000013	    124.97837248
      0.63457841	   4323.59245898	   1717.94739140	      0.00000013	    125.02567192
      0.63465936	   4323.57216921	   1717.57001373	      0.00000013	    125.07294315
      0.63474032	   4323.55188094	   1717.19258462	      0.00000013	    125.12018644
      0.63482128	   4323.53159611	   1716.81510477	      0.00000013	    125.16740172
      0.63490224	   4323.51131273	   1716.43757434	      0.00000013	    125.21458926
      0.63498320	   4323.49103283	   1716.05999406	      0.00000013	    125.26174901
      0.63506416	   4323.47075436	   1715.68236405	      0.00000013	    125.30888126
      0.63514511	   4323.45047940	   1715.30468504	      0.00000013	    125.35598595
      0.63522607	   4323.43020582	   1714.92695718	      0.00000013	    125.40306341
      0.63530703	   4323.40993580	   1714.54918118	      0.00000013	    125.45011357
      0.63538799	   4323.38966711	   1714.17135717	      0.00000013	    125.49713677
      0.63546895	   4323.36940203	   1713.79348591	      0.00000013	    125.54413297
      0.63554991	   4323.34913824	   1713.41556747	      0.00000013	    125.59110252
      0.63563086	   4323.32887811	   1713.03760263	      0.00000013	    125.63804538
      0.63571182	   4323.30861920	   1712.65959146	      0.00000013	    125.68496193
      0.63579278	   4323.28836401	   1712.28153475	      0.00000013	    125.73185213
      0.63587374	   4323.26810999	   1711.90343255	      0.00000013	    125.77871638
      0.63595470	   4323.24785976	   1711.52528567	      0.00000013	    125.82555463
      0.63603566	   4323.22761061	   1711.14709412	      0.00000013	    125.87236732
      0.63611661	   4323.20736533	   1710.76885874	      0.00000013	    125.91915441
      0.63618903	   4323.18925801	   1710.43051202	      0.00000013	    125.96098143
      0.63626144	   4323.17115346	   1710.09213081	      0.00000013	    126.00278832
      0.63635048	   4323.14889395	   1709.67600518	      0.00000013	    126.05416746
      0.63643952	   4323.12663814	   1709.25982836	      0.00000013	    126.10551674
      0.63651323	   4323.10821466	   1708.91525061	      0.00000013	    126.14800488
      0.63658695	   4323.08979396	   1708.57063849	      0.00000013	    126.19047293
      0.63667646	   4323.06742539	   1708.15208419	      0.00000013	    126.24202092
      0.63676598	   4323.04506065	   1707.73348020	      0.00000013	    126.29353992
      0.63683672	   4323.02738941	   1707.40266796	      0.00000013	    126.33422965
      0.63690746	   4323.00972077	   1707.07182535	      0.00000013	    126.37490166
      0.63700086	   4322.98639448	   1706.63495349	      0.00000013	    126.42857595
      0.63709425	   4322.96307224	   1706.19802970	      0.00000013	    126.48222015
      0.63716236	   4322.94606694	   1705.87939494	      0.00000013	    126.52131859
      0.63723046	   4322.92906406	   1705.56073318	      0.00000013	    126.56040142
      0.63732890	   4322.90449095	   1705.10009584	      0.00000013	    126.61686420
      0.63741231	   4322.88367239	   1704.70973434	      0.00000013	    126.66468285
      0.63749572	   4322.86285572	   1704.31933344	      0.00000013	    126.71247927
      0.63757914	   4322.84204255	   1703.92889381	      0.00000013	    126.76025369
      0.63766255	   4322.82123086	   1703.53841559	      0.00000013	    126.80800664
      0.63773480	   4322.80320668	   1703.20014779	      0.00000013	    126.84935363
      0.63780705	   4322.78518367	   1702.86185167	      0.00000013	    126.89068506
      0.63789645	   4322.76288556	   1702.44321077	      0.00000013	    126.94180661
      0.63798586	   4322.74058970	   1702.02452756	      0.00000013	    126.99290516
      0.63805848	   4322.72248066	   1701.68437821	      0.00000013	    127.03439856
      0.63813111	   4322.70437287	   1701.34420153	      0.00000013	    127.07587743
      0.63822153	   4322.68183298	   1700.92066265	      0.00000012	    127.12749633
      0.63831194	   4322.65929535	   1700.49708246	      0.00000012	    127.17909369
      0.63838199	   4322.64183723	   1700.16888365	      0.00000012	    127.21905444
      0.63845204	   4322.62438023	   1699.84066059	      0.00000012	    127.25900289
      0.63854609	   4322.60094637	   1699.39996090	      0.00000012	    127.31261749
      0.63864014	   4322.57751505	   1698.95921867	      0.00000012	    127.36621108
      0.63870770	   4322.56068681	   1698.64259868	      0.00000012	    127.40469576
      0.63877525	   4322.54385959	   1698.32595725	      0.00000012	    127.44317027
      0.63887417	   4322.51922552	   1697.86230912	      0.00000012	    127.49948471
      0.63895787	   4322.49838089	   1697.46990326	      0.00000012	    127.54712585
      0.63904158	   4322.47753957	   1697.07746603	      0.00000012	    127.59475278
      0.63912529	   4322.45669995	   1696.68499760	      0.00000012	    127.64236618
      0.63920047	   4322.43798664	   1696.33248743	      0.00000012	    127.68511758
      0.63927565	   4322.41927463	   1695.97995275	      0.00000012	    127.72785894
      0.63935082	   4322.40056526	   1695.62739406	      0.00000012	    127.77059058
      0.63944630	   4322.37680706	   1695.17961506	      0.00000012	    127.82484595
      0.63952253	   4322.35784140	   1694.82207675	      0.00000012	    127.86815381
      0.63959876	   4322.33887718	   1694.46451462	      0.00000012	    127.91145326
      0.63967499	   4322.31991566	   1694.10692917	      0.00000012	    127.95474467
      0.63977002	   4322.29627939	   1693.66110722	      0.00000012	    128.00870418
      0.63984492	   4322.27765264	   1693.30969085	      0.00000012	    128.05122675
      0.63991983	   4322.25902727	   1692.95825277	      0.00000012	    128.09374320
      0.63999473	   4322.24040446	   1692.60679346	      0.00000012	    128.13625391
      0.64009393	   4322.21574487	   1692.14132270	      0.00000012	    128.19254304
      0.64016814	   4322.19729794	   1691.79303965	      0.00000012	    128.23465253
      0.64024236	   4322.17885239	   1691.44473658	      0.00000012	    128.27675812
      0.64033274	   4322.15639297	   1691.02055034	      0.00000012	    128.32802917
      0.64041353	   4322.13631720	   1690.64132353	      0.00000012	    128.37385955
      0.64049433	   4322.11624473	   1690.26207435	      0.00000012	    128.41968716
      0.64057512	   4322.09617378	   1689.88280292	      0.00000012	    128.46551284
      0.64065592	   4322.07610622	   1689.50350988	      0.00000012	    128.51133714
      0.64073671	   4322.05604007	   1689.12419531	      0.00000012	    128.55716095
      0.64081751	   4322.03597744	   1688.74485989	      0.00000012	    128.60298478
      0.64089830	   4322.01591609	   1688.36550366	      0.00000012	    128.64880959
      0.64097910	   4321.99585839	   1687.98612734	      0.00000012	    128.69463590
      0.64105989	   4321.97580182	   1687.60673093	      0.00000012	    128.74046470
      0.64113235	   4321.95781876	   1687.26648076	      0.00000012	    128.78156543
      0.64120481	   4321.93983685	   1686.92621503	      0.00000012	    128.82266933
      0.64129249	   4321.91807976	   1686.51443182	      0.00000012	    128.87241497
      0.64138016	   4321.89632480	   1686.10262674	      0.00000012	    128.92216708
      0.64145402	   4321.87800368	   1685.75574686	      0.00000012	    128.96407894
      0.64152787	   4321.85968383	   1685.40885203	      0.00000012	    129.00599681
      0.64160172	   4321.84136646	   1685.06194270	      0.00000012	    129.04792120
      0.64170184	   4321.81653808	   1684.59164859	      0.00000012	    129.10476575
      0.64177649	   4321.79802715	   1684.24094376	      0.00000012	    129.14716310
      0.64185114	   4321.77951763	   1683.89022489	      0.00000012	    129.18956951
      0.64194088	   4321.75727222	   1683.46863669	      0.00000012	    129.24055564
      0.64202083	   4321.73745423	   1683.09300131	      0.00000012	    129.28599526
      0.64210078	   4321.71763946	   1682.71735114	      0.00000012	    129.33144785
      0.64218073	   4321.69782622	   1682.34168627	      0.00000012	    129.37691446
      0.64226068	   4321.67801620	   1681.96600730	      0.00000011	    129.42239588
      0.64234063	   4321.65820770	   1681.59031432	      0.00000011	    129.46789320
      0.64242058	   4321.63840244	   1681.21460793	      0.00000011	    129.51340721
      0.64250053	   4321.61859868	   1680.83888822	      0.00000011	    129.55893904
      0.64258048	   4321.59879818	   1680.46315579	      0.00000011	    129.60448951
      0.64266043	   4321.57899915	   1680.08741072	      0.00000011	    129.65005977
      0.64274038	   4321.55920340	   1679.71165361	      0.00000011	    129.69565067
      0.64282033	   4321.53940911	   1679.33588453	      0.00000011	    129.74126338
      0.64290028	   4321.51961812	   1678.96010411	      0.00000011	    129.78689878
      0.64298023	   4321.49982856	   1678.58431240	      0.00000011	    129.83255808
      0.64306018	   4321.48004233	   1678.20851001	      0.00000011	    129.87824217
      0.64314013	   4321.46025750	   1677.83269701	      0.00000011	    129.92395230
      0.64322008	   4321.44047602	   1677.45687402	      0.00000011	    129.96968939
      0.64330003	   4321.42069592	   1677.08104108	      0.00000011	    130.01545471
      0.64337998	   4321.40091920	   1676.70519882	      0.00000011	    130.06124920
      0.64345993	   4321.38114382	   1676.32934729	      0.00000011	    130.10707418
      0.64353989	   4321.36137186	   1675.95348711	      0.00000011	    130.15293059
      0.64361984	   4321.34160120	   1675.57761832	      0.00000011	    130.19881979
      0.64369979	   4321.32183400	   1675.20174155	      0.00000011	    130.24474276
      0.64377974	   4321.30206806	   1674.82585683	      0.00000011	    130.29070088
      0.64385969	   4321.28230563	   1674.44996481	      0.00000011	    130.33669514
      0.64393964	   4321.26254440	   1674.07406549	      0.00000011	    130.38272696
      0.64401959	   4321.24278673	   1673.69815954	      0.00000011	    130.42879737
      0.64409954	   4321.22303021	   1673.32224693	      0.00000011	    130.47490782
      0.64417949	   4321.20327730	   1672.94632837	      0.00000011	    130.52105933
      0.64425944	   4321.18352549	   1672.57040380	      0.00000011	    130.56725340
      0.64433939	   4321.16377736	   1672.19447394	      0.00000011	    130.61349109
      0.64441934	   4321.14403025	   1671.81853872	      0.00000011	    130.65977392
      0.64449929	   4321.12428689	   1671.44259886	      0.00000011	    130.70610295
      0.64457097	   4321.10658738	   1671.10555631	      0.00000011	    130.74767854
      0.64464264	   4321.08889056	   1670.76851049	      0.00000011	    130.78929333
      0.64473040	   4321.06722487	   1670.35583217	      0.00000011	    130.84030075
      0.64481816	   4321.04556275	   1669.94314989	      0.00000011	    130.89137022
      0.64489114	   4321.02755105	   1669.59998311	      0.00000011	    130.93388542
      0.64496412	   4321.00954205	   1669.25681401	      0.00000011	    130.97644580
      0.64505231	   4320.98778140	   1668.84211368	      0.00000011	    131.02793917
      0.64514049	   4320.96602444	   1668.42741070	      0.00000011	    131.07950198
      0.64521061	   4320.94872786	   1668.09770249	      0.00000011	    131.12054754
      0.64528072	   4320.93143382	   1667.76799313	      0.00000011	    131.16163914
      0.64537259	   4320.90877601	   1667.33597936	      0.00000011	    131.21555217
      0.64546445	   4320.88612210	   1666.90396440	      0.00000011	    131.26954817
      0.64553207	   4320.86945045	   1666.58601124	      0.00000011	    131.30934232
      0.64559968	   4320.85278118	   1666.26805793	      0.00000011	    131.34918349
      0.64569625	   4320.82897563	   1665.81393776	      0.00000011	    131.40617049
      0.64577856	   4320.80868753	   1665.42685648	      0.00000011	    131.45482411
      0.64586087	   4320.78840122	   1665.03977575	      0.00000011	    131.50355246
      0.64594318	   4320.76811831	   1664.65269615	      0.00000011	    131.55235705
      0.64602550	   4320.74783680	   1664.26561773	      0.00000011	    131.60123973
      0.64609709	   4320.73019858	   1663.92892983	      0.00000011	    131.64382360
      0.64616869	   4320.71256149	   1663.59224332	      0.00000011	    131.68646893
      0.64625673	   4320.69087675	   1663.17823032	      0.00000011	    131.73899464
      0.64634477	   4320.66919414	   1662.76422025	      0.00000011	    131.79161702
      0.64641674	   4320.65147440	   1662.42582290	      0.00000011	    131.83470219
      0.64648870	   4320.63375586	   1662.08742797	      0.00000011	    131.87785451
      0.64657771	   4320.61184325	   1661.66887581	      0.00000011	    131.93132352
      0.64666672	   4320.58993278	   1661.25032817	      0.00000011	    131.98489921
      0.64673620	   4320.57283171	   1660.92359970	      0.00000011	    132.02679761
      0.64680568	   4320.55573172	   1660.59687442	      0.00000010	    132.06876344
      0.64689814	   4320.53298223	   1660.16214890	      0.00000010	    132.12470817
      0.64699059	   4320.51023515	   1659.72742993	      0.00000010	    132.18077661
      0.64705768	   4320.49373049	   1659.41195897	      0.00000010	    132.22154425
      0.64712478	   4320.47722683	   1659.09649185	      0.00000010	    132.26237935
      0.64722179	   4320.45336632	   1658.64034210	      0.00000010	    132.32154695
      0.64730435	   4320.43306312	   1658.25216194	      0.00000010	    132.37201388
      0.64738691	   4320.41276314	   1657.86398885	      0.00000010	    132.42258819
      0.64746947	   4320.39246479	   1657.47582293	      0.00000010	    132.47327183
      0.64755203	   4320.37217014	   1657.08766482	      0.00000010	    132.52406643
      0.64762187	   4320.35500429	   1656.75933780	      0.00000010	    132.56712043
      0.64769170	   4320.33784101	   1656.43101679	      0.00000010	    132.61025622
      0.64778189	   4320.31567891	   1656.00703945	      0.00000010	    132.66608374
      0.64787207	   4320.29352053	   1655.58307283	      0.00000010	    132.72205191
      0.64794190	   4320.27636523	   1655.25481669	      0.00000010	    132.76548447
      0.64801173	   4320.25921242	   1654.92656748	      0.00000010	    132.80900384
      0.64810387	   4320.23657999	   1654.49342297	      0.00000010	    132.86656653
      0.64819601	   4320.21395149	   1654.06029126	      0.00000010	    132.92428484
      0.64826235	   4320.19766074	   1653.74845864	      0.00000010	    132.96593803
      0.64832869	   4320.18137229	   1653.43663310	      0.00000010	    133.00767409
      0.64842684	   4320.15727659	   1652.97530885	      0.00000010	    133.06957562
      0.64850928	   4320.13704078	   1652.58783522	      0.00000010	    133.12171344
      0.64859172	   4320.11680680	   1652.20037325	      0.00000010	    133.17398476
      0.64867416	   4320.09657624	   1651.81292349	      0.00000010	    133.22639124
      0.64875659	   4320.07634704	   1651.42548597	      0.00000010	    133.27893482
      0.64882654	   4320.05918684	   1651.09677839	      0.00000010	    133.32362357
      0.64889648	   4320.04202770	   1650.76808007	      0.00000010	    133.36841336
      0.64898608	   4320.02005031	   1650.34703732	      0.00000010	    133.42593747
      0.64907568	   4319.99807520	   1649.92601056	      0.00000010	    133.48363132
      0.64914600	   4319.98082990	   1649.59555848	      0.00000010	    133.52903544
      0.64921633	   4319.96358573	   1649.26511667	      0.00000010	    133.57454659
      0.64930722	   4319.94130200	   1648.83805755	      0.00000010	    133.63352701
      0.64939811	   4319.91902056	   1648.41101640	      0.00000010	    133.69269027
      0.64946545	   4319.90251453	   1648.09462184	      0.00000010	    133.73664510
      0.64953280	   4319.88600950	   1647.77823752	      0.00000010	    133.78070249
      0.64962836	   4319.86259136	   1647.32929033	      0.00000010	    133.84339982
      0.64971056	   4319.84245105	   1646.94315615	      0.00000010	    133.89749607
      0.64979275	   4319.82231396	   1646.55703840	      0.00000010	    133.95174986
      0.64987495	   4319.80217848	   1646.17093715	      0.00000010	    134.00616296
      0.64995715	   4319.78204670	   1645.78485301	      0.00000010	    134.06073678
      0.65002680	   4319.76498844	   1645.45770908	      0.00000010	    134.10710832
      0.65009645	   4319.74793276	   1645.13057783	      0.00000010	    134.15359738
      0.65018624	   4319.72594695	   1644.70886339	      0.00000010	    134.21370555
      0.65027604	   4319.70396487	   1644.28717068	      0.00000010	    134.27401266
      0.65034573	   4319.68690621	   1643.95991818	      0.00000010	    134.32095435
      0.65041541	   4319.66985005	   1643.63267925	      0.00000010	    134.36801796
      0.65050710	   4319.64741221	   1643.20216469	      0.00000010	    134.43012509
      0.65059878	   4319.62497830	   1642.77167431	      0.00000010	    134.49244693
      0.65066502	   4319.60877104	   1642.46066434	      0.00000010	    134.53760871
      0.65073126	   4319.59256610	   1642.14966741	      0.00000010	    134.58288436
      0.65082882	   4319.56870217	   1641.69165725	      0.00000010	    134.64977505
      0.65091095	   4319.54861539	   1641.30610129	      0.00000010	    134.70628188
      0.65099309	   4319.52853044	   1640.92056603	      0.00000010	    134.76296810
      0.65107522	   4319.50844891	   1640.53505200	      0.00000010	    134.81983491
      0.65115735	   4319.48836874	   1640.14955921	      0.00000010	    134.87688384
      0.65122714	   4319.47130740	   1639.82197910	      0.00000010	    134.92550880
      0.65129694	   4319.45424712	   1639.49441475	      0.00000010	    134.97426703
      0.65138612	   4319.43245082	   1639.07587959	      0.00000010	    135.03676487
      0.65147531	   4319.41065680	   1638.65737090	      0.00000010	    135.09948315
      0.65154549	   4319.39351050	   1638.32807424	      0.00000010	    135.14899074
      0.65161566	   4319.37636534	   1637.99879436	      0.00000010	    135.19863658
      0.65170612	   4319.35426993	   1637.57440598	      0.00000010	    135.26283082
      0.65179657	   4319.33217681	   1637.15004625	      0.00000010	    135.32725752
      0.65186380	   4319.31575811	   1636.83464249	      0.00000009	    135.37545744
      0.65193104	   4319.29934041	   1636.51925491	      0.00000009	    135.42431821
      0.65202607	   4319.27613704	   1636.07347698	      0.00000009	    135.49526777
      0.65210796	   4319.25614682	   1635.68941208	      0.00000009	    135.55889603
      0.65218984	   4319.23615990	   1635.30537232	      0.00000009	    135.62551851
      0.65227172	   4319.21617470	   1634.92135777	      0.00000009	    135.69575502
      0.65235361	   4319.19619335	   1634.53736904	      0.00000009	    135.77019797
      0.65242316	   4319.17922211	   1634.21122648	      0.00000009	    135.83715760
      0.65249271	   4319.16225364	   1633.88510296	      0.00000009	    135.90789353
      0.65258203	   4319.14046702	   1633.46635753	      0.00000009	    136.00477438
      0.65267134	   4319.11868461	   1633.04764416	      0.00000009	    136.10905278
      0.65274094	   4319.10171096	   1632.72135867	      0.00000009	    136.19584109
      0.65281054	   4319.08474025	   1632.39509316	      0.00000009	    136.28776996
      0.65290168	   4319.06252102	   1631.96789678	      0.00000009	    136.41635752
      0.65299282	   4319.04030664	   1631.54073543	      0.00000009	    136.55477400
      0.65305905	   4319.02416552	   1631.23034621	      0.00000009	    136.66182942
      0.65312529	   4319.00802736	   1630.91997597	      0.00000009	    136.77454920
      0.65322209	   4318.98444253	   1630.46635136	      0.00000009	    136.94988035
      0.65330389	   4318.96451778	   1630.08306986	      0.00000009	    137.10817905
      0.65338570	   4318.94459618	   1629.69981818	      0.00000009	    137.27609712
      0.65346750	   4318.92467941	   1629.31659697	      0.00000009	    137.45392455
      0.65354930	   4318.90476558	   1628.93340631	      0.00000009	    137.64193417
      0.65361902	   4318.88779631	   1628.60681649	      0.00000009	    137.81041550
      0.65368875	   4318.87082942	   1628.28024943	      0.00000009	    137.98662928
      0.65377743	   4318.84925501	   1627.86493361	      0.00000009	    138.22214140
      0.65386611	   4318.82768527	   1627.44965566	      0.00000009	    138.47065869
      0.65393621	   4318.81063918	   1627.12140601	      0.00000009	    138.67648006
      0.65400631	   4318.79359596	   1626.79318062	      0.00000009	    138.89069917
      0.65409623	   4318.77174147	   1626.37222114	      0.00000009	    139.17792954
      0.65418614	   4318.74989240	   1625.95130269	      0.00000009	    139.47935944
      0.65425335	   4318.73356502	   1625.63668845	      0.00000009	    139.71407015
      0.65432057	   4318.71724060	   1625.32209771	      0.00000009	    139.95689391
      0.65441492	   4318.69433025	   1624.88049901	      0.00000009	    140.31159911
      0.65449646	   4318.67453874	   1624.49894656	      0.00000009	    140.63121684
      0.65457799	   4318.65475374	   1624.11743040	      0.00000009	    140.96309279
      0.65465953	   4318.63497376	   1623.73595082	      0.00000009	    141.30731249
      0.65474106	   4318.61520101	   1623.35450862	      0.00000009	    141.66395081
      0.65481066	   4318.59832701	   1623.02894268	      0.00000009	    141.97824798
      0.65488025	   4318.58145839	   1622.70340468	      0.00000009	    142.30167623
      0.65496889	   4318.55998184	   1622.28886001	      0.00000009	    142.72684122
      0.65505752	   4318.53851384	   1621.87436184	      0.00000009	    143.16691549
      0.65512722	   4318.52163823	   1621.54847356	      0.00000009	    143.52344391
      0.65519691	   4318.50476837	   1621.22261488	      0.00000009	    143.88922879
      0.65528722	   4318.48291593	   1620.80041936	      0.00000009	    144.37698787
      0.65537753	   4318.46107308	   1620.37827487	      0.00000009	    144.88031627
      0.65544402	   4318.44499589	   1620.06749983	      0.00000009	    145.26084875
      0.65551051	   4318.42892433	   1619.75675325	      0.00000009	    145.64981785
      0.65560602	   4318.40584670	   1619.31043067	      0.00000009	    146.22330359
      0.65568744	   4318.38618197	   1618.92999104	      0.00000009	    146.72590963
      0.65576886	   4318.36652437	   1618.54959568	      0.00000009	    147.24111162
      0.65585028	   4318.34687564	   1618.16924545	      0.00000009	    147.76887738
      0.65593170	   4318.32723386	   1617.78894071	      0.00000009	    148.30917141
      0.65600146	   4318.31041368	   1617.46315737	      0.00000009	    148.78199309
      0.65607121	   4318.29359885	   1617.13740831	      0.00000009	    149.26395092
      0.65615927	   4318.27238230	   1616.72625341	      0.00000009	    149.88533962
      0.65624733	   4318.25117508	   1616.31515472	      0.00000009	    150.52116655
      0.65631741	   4318.23430350	   1615.98798500	      0.00000009	    151.03751721
      0.65638750	   4318.21743777	   1615.66085183	      0.00000009	    151.56292665
      0.65647680	   4318.19595921	   1615.24410454	      0.00000009	    152.24540789
      0.65656610	   4318.17449079	   1614.82741829	      0.00000009	    152.94243189
      0.65663334	   4318.15833410	   1614.51371066	      0.00000009	    153.47680230
      0.65670057	   4318.14218305	   1614.20003853	      0.00000009	    154.01931847
      0.65679420	   4318.11970479	   1613.76332888	      0.00000009	    154.78822271
      0.65688783	   4318.09723837	   1613.32669006	      0.00000009	    155.57270664
      0.65695216	   4318.08180785	   1613.02667597	      0.00000009	    156.12076376
      0.65701650	   4318.06638275	   1612.72669619	      0.00000009	    156.67607269
      0.65711644	   4318.04243576	   1612.26081270	      0.00000009	    157.55289794
      0.65719856	   4318.02276912	   1611.87805587	      0.00000009	    158.28628678
      0.65728068	   4318.00311335	   1611.49535751	      0.00000009	    159.03120311
      0.65736280	   4317.98346702	   1611.11271820	      0.00000009	    159.78754775
      0.65743549	   4317.96608604	   1610.77406243	      0.00000009	    160.46650556
      0.65750818	   4317.94871252	   1610.43545410	      0.00000009	    161.15426774
      0.65758087	   4317.93134778	   1610.09689394	      0.00000008	    161.85076218
      0.65767614	   4317.90860056	   1609.65322862	      0.00000008	    162.77673450
      0.65775012	   4317.89094844	   1609.30878954	      0.00000008	    163.50588828
      0.65782409	   4317.87330445	   1608.96440217	      0.00000008	    164.24383227
      0.65789807	   4317.85566983	   1608.62006726	      0.00000008	    164.99048832
      0.65799239	   4317.83319806	   1608.18111635	      0.00000008	    165.95498528
      0.65806499	   4317.81591102	   1607.84329230	      0.00000008	    166.70686419
      0.65813760	   4317.79863207	   1607.50552056	      0.00000008	    167.46688324
      0.65822504	   4317.77783507	   1607.09880734	      0.00000008	    168.39288340
      0.65831247	   4317.75705007	   1606.69217191	      0.00000008	    169.33044687
      0.65837871	   4317.74131537	   1606.38420482	      0.00000008	    170.04825101
      0.65844494	   4317.72558747	   1606.07628341	      0.00000008	    170.77255523
      0.65853933	   4317.70318636	   1605.63753117	      0.00000008	    171.81591084
      0.65862098	   4317.68382059	   1605.25807196	      0.00000008	    172.72887435
      0.65870263	   4317.66446711	   1604.87868499	      0.00000008	    173.65139379
      0.65878429	   4317.64512433	   1604.49937089	      0.00262790	    174.58336095
      0.65885670	   4317.62797977	   1604.16301581	      0.02587666	    175.41774912
      0.65892912	   4317.61084343	   1603.82671935	      0.09552666	    176.25940888
      0.65900154	   4317.59371625	   1603.49048228	      0.23952289	    177.10826526
      0.65910165	   4317.57005163	   1603.02575775	      0.61285185	    178.29346044
      0.65916543	   4317.55498335	   1602.72975043	      0.98322958	    179.05553588
      0.65922921	   4317.53991918	   1602.43379074	      1.47244118	    179.82300585
      0.65924509	   4317.53616957	   1602.36011713	      1.61374764	    180.01490531
      0.65925857	   4317.53298660	   1602.29757598	      1.73994871	    180.17807328
      0.65927205	   4317.52981145	   1602.23503834	      1.87191772	    180.34147797
      0.65928553	   4317.52667337	   1602.17250957	      2.00967750	    180.50511498
      0.65929901	   4317.52360813	   1602.10999668	      2.15324015	    180.66897858
      0.65931578	   4317.51994544	   1602.03225632	      2.33994989	    180.87315085
      0.65933255	   4317.51650053	   1601.95456465	      2.53562148	    181.07765299
      0.65934932	   4317.51331974	   1601.87693448	      2.74020851	    181.28247335
      0.65936609	   4317.51044310	   1601.79937839	      2.95363988	    181.48760015
      0.65938286	   4317.50790585	   1601.72190893	      3.17582069	    181.69302141
      0.65939963	   4317.50573971	   1601.64453868	      3.40663317	    181.89872488
      0.65941975	   4317.50367083	   1601.55184324	      3.69480438	    182.14592411
      0.65943988	   4317.50222385	   1601.45933143	      3.99492341	    182.39348935
      0.65946000	   4317.50144122	   1601.36702615	      4.30667095	    182.64139766
      0.65948013	   4317.50136249	   1601.27495078	      4.62969164	    182.88962543
      0.65950025	   4317.50202484	   1601.18312924	      4.96359750	    183.13814837
      0.65952037	   4317.50346339	   1601.09158599	      5.30797148	    183.38694157
      0.65954050	   4317.50571151	   1601.00034604	      5.66237097	    183.63597951
      0.65956062	   4317.50880100	   1600.90943492	      6.02633133	    183.88523602
      0.65958075	   4317.51276225	   1600.81887872	      6.39936925	    184.13468437
      0.65960087	   4317.51762441	   1600.72870402	      6.78098613	    184.38429725
      0.65962099	   4317.52341546	   1600.63893794	      7.17067115	    184.63404679
      0.65964112	   4317.53016234	   1600.54960809	      7.56790431	    184.88390460
      0.65966124	   4317.53789099	   1600.46074258	      7.97215925	    185.13384176
      0.65968137	   4317.54662643	   1600.37236999	      8.38290582	    185.38382883
      0.65970149	   4317.55639284	   1600.28451938	      8.79961252	    185.63383591
      0.65972162	   4317.56721359	   1600.19722027	      9.22174872	    185.88383261
      0.65974174	   4317.57911126	   1600.11050263	      9.64878662	    186.13378809
      0.65976186	   4317.59210773	   1600.02439686	     10.08020311	    186.38367108
      0.65978199	   4317.60622418	   1599.93893380	     10.51548132	    186.63344985
      0.65980211	   4317.62148112	   1599.85414468	     10.95411209	    186.88309228
      0.65982632	   4317.64137089	   1599.75309908	     11.48542578	    187.18313220
      0.65985052	   4317.66297269	   1599.65313011	     12.02001535	    187.48287047
      0.65987473	   4317.68631870	   1599.55429442	     12.55705289	    187.78224896
      0.65989893	   4317.71143991	   1599.45664938	     13.09573548	    188.08120880
      0.65992314	   4317.73836613	   1599.36025317	     13.63528664	    188.37969042
      0.65994734	   4317.76712610	   1599.26516464	     14.17495741	    188.67763355
      0.65997155	   4317.79774744	   1599.17144335	     14.71402709	    188.97497723
      0.65999575	   4317.83025676	   1599.07914955	     15.25180374	    189.27165993
      0.66001996	   4317.86467961	   1598.98834411	     15.78762439	    189.56761947
      0.66004416	   4317.90104057	   1598.89908853	     16.32085509	    189.86279310
      0.66006837	   4317.93936322	   1598.81144491	     16.85089073	    190.15711756
      0.66009257	   4317.97967023	   1598.72547594	     17.37715473	    190.45052901
      0.66011678	   4318.02198330	   1598.64124483	     17.89909863	    190.74296316
      0.66014098	   4318.06632322	   1598.55881535	     18.41620149	    191.03435521
      0.66016519	   4318.11270991	   1598.47825174	     18.92796929	    191.32463996
      0.66018939	   4318.16116239	   1598.39961877	     19.43393424	    191.61375173
      0.66021360	   4318.21169884	   1598.32298163	     19.93365396	    191.90162448
      0.66023780	   4318.26433659	   1598.24840598	     20.42671076	    192.18819177
      0.66026201	   4318.31909214	   1598.17595789	     20.91271074	    192.47338681
      0.66028621	   4318.37598121	   1598.10570383	     21.39128299	    192.75714249
      0.66031042	   4318.43501871	   1598.03771066	     21.86207874	    193.03939134
      0.66033462	   4318.49621880	   1597.97204559	     22.32477043	    193.32006566
      0.66035883	   4318.55959491	   1597.90877618	     22.77905094	    193.59909677
      0.66038303	   4318.62515970	   1597.84797034	     23.22463269	    193.87641773
      0.66040724	   4318.69292519	   1597.78969625	     23.66124680	    194.15195936
      0.66043145	   4318.76290268	   1597.73402242	     24.08864230	    194.42565291
      0.66045565	   4318.83510284	   1597.68101764	     24.50658530	    194.69742945
      0.66047986	   4318.90953573	   1597.63075094	     24.91485789	    194.96721982
      0.66050406	   4318.98621080	   1597.58329163	     25.31325878	    195.23495471
      0.66053311	   4319.08120815	   1597.53013624	     25.77811717	    195.55347477
      0.66056216	   4319.17946243	   1597.48124564	     26.22818937	    195.86881346
      0.66059121	   4319.28098712	   1597.43674098	     26.66320594	    196.18085004
      0.66062026	   4319.38579480	   1597.39674389	     27.08292336	    196.48946344
      0.66064931	   4319.49389731	   1597.36137644	     27.48712248	    196.79453232
      0.66067836	   4319.60530590	   1597.33076115	     27.87560700	    197.09593506
      0.66070741	   4319.72003134	   1597.30502100	     28.24820208	    197.39354974
      0.66073647	   4319.83808416	   1597.28427943	     28.60475297	    197.68725413
      0.66076552	   4319.95947476	   1597.26866042	     28.94512374	    197.97692568
      0.66079457	   4320.08421373	   1597.25828844	     29.26919602	    198.26244150
      0.66082362	   4320.21231199	   1597.25328858	     29.57686789	    198.54367828
      0.66085267	   4320.34378114	   1597.25378656	     29.86805267	    198.82051226
      0.66088172	   4320.47863375	   1597.25990883	     30.14267794	    199.09281913
      0.66091077	   4320.61688370	   1597.27178268	     30.40068443	    199.36047399
      0.66093982	   4320.75854659	   1597.28953632	     30.64202508	    199.62335120
      0.66096887	   4320.90364022	   1597.31329908	     30.86666406	    199.88132425
      0.66099792	   4321.05218505	   1597.34320152	     31.07457583	    200.13426564
      0.66102397	   4321.18835289	   1597.37534789	     31.24678843	    200.35671518
      0.66105003	   4321.32733524	   1597.41263449	     31.40552962	    200.57492082
      0.66107608	   4321.46915495	   1597.45515897	     31.55079851	    200.78878770
      0.66110213	   4321.61383844	   1597.50302038	     31.68259868	    200.99821972
      0.66112818	   4321.76141624	   1597.55631947	     31.80093761	    201.20311935
      0.66115160	   4321.89654550	   1597.60894434	     31.89581459	    201.38331751
      0.66117501	   4322.03407051	   1597.66612010	     31.97983760	    201.55970148
      0.66119842	   4322.17402492	   1597.72792439	     32.05301799	    201.73219650
      0.66122184	   4322.31644718	   1597.79443671	     32.11536826	    201.90072616
      0.66124525	   4322.46138210	   1597.86573870	     32.16690173	    202.06521222
      0.66126606	   4322.59233980	   1597.93319572	     32.20363426	    202.20793944
      0.66128687	   4322.72536093	   1598.00456306	     32.23184341	    202.34735121
      0.66130768	   4322.86049051	   1598.07990343	     32.25153856	    202.48338776
      0.66132849	   4322.99777926	   1598.15928171	     32.26272855	    202.61598738
      0.66134929	   4323.13728444	   1598.24276525	     32.26542142	    202.74508615
      0.66136782	   4323.26338598	   1598.32059112	     32.26067555	    202.85700824
      0.66138634	   4323.39134620	   1598.40177713	     32.24920577	    202.96605492
      0.66140486	   4323.52122228	   1598.48637705	     32.23101486	    203.07217552
      0.66142339	   4323.65307816	   1598.57444710	     32.20610418	    203.17531716
      0.66144191	   4323.78698546	   1598.66604629	     32.17447351	    203.27542446
      0.66145844	   4323.90826343	   1598.75080703	     32.14057575	    203.36213798
      0.66147497	   4324.03130213	   1598.83847344	     32.10132320	    203.44634599
      0.66149150	   4324.15617234	   1598.92909455	     32.05671121	    203.52800281
      0.66150802	   4324.28295289	   1599.02272224	     32.00673328	    203.60706022
      0.66152455	   4324.41173177	   1599.11941152	     31.95138083	    203.68346718
      0.66153932	   4324.52858521	   1599.20845565	     31.89735899	    203.74946110
      0.66155409	   4324.64719118	   1599.30003609	     31.83902669	    203.81325402
      0.66156886	   4324.76763654	   1599.39420029	     31.77637236	    203.87480229
      0.66158363	   4324.89001795	   1599.49099896	     31.70938229	    203.93405937
      0.66159840	   4325.01444326	   1599.59048645	     31.63804039	    203.99097549
      0.66161162	   4325.12761322	   1599.68183755	     31.57049725	    204.03987720
      0.66162483	   4325.24261269	   1599.77543356	     31.49943901	    204.08682068
      0.66163805	   4325.35954895	   1599.87132299	     31.42484801	    204.13176186
      0.66165127	   4325.47854168	   1599.96955826	     31.34670420	    204.17465331
      0.66166448	   4325.59972485	   1600.07019612	     31.26498487	    204.21544376
      0.66167630	   4325.71007100	   1600.16227707	     31.18885785	    204.25009594
      0.66168812	   4325.82240942	   1600.25637671	     31.10983042	    204.28298050
      0.66169994	   4325.93687476	   1600.35254721	     31.02787961	    204.31405075
      0.66171176	   4326.05361801	   1600.45084552	     30.94297984	    204.34325593
      0.66172358	   4326.17280918	   1600.55133400	     30.85510262	    204.37054058
      0.66173413	   4326.28146415	   1600.64297051	     30.77409179	    204.39323149
      0.66174469	   4326.39237822	   1600.73646168	     30.69065664	    204.41429525
      0.66175524	   4326.50572509	   1600.83186655	     30.60476957	    204.43367992
      0.66176579	   4326.62170112	   1600.92925027	     30.51640011	    204.45132837
      0.66177635	   4326.74052933	   1601.02868511	     30.42551465	    204.46717744
      0.66178635	   4326.85598637	   1601.12486946	     30.33704150	    204.48047140
      0.66179635	   4326.97448027	   1601.22304423	     30.24624108	    204.49202050
      0.66180635	   4327.09629492	   1601.32329524	     30.15307489	    204.50175062
      0.66181635	   4327.22175763	   1601.42571924	     30.05750037	    204.50957852
      0.66182635	   4327.35124808	   1601.53042598	     29.95947044	    204.51541019
      0.66183635	   4327.48520965	   1601.63754082	     29.85893291	    204.51913872
      0.66184635	   4327.62416373	   1601.74720795	     29.75582978	    204.52064167
      0.66185635	   4327.76872782	   1601.85959453	     29.65009644	    204.51977780
      0.66186635	   4327.91963840	   1601.97489576	     29.54166071	    204.51638289
      0.66187635	   4328.07777947	   1602.09334131	     29.43044164	    204.51026463
      0.66188635	   4328.24159289	   1602.21474629	     29.31618127	    204.50153001
      0.66189635	   4328.40756244	   1602.33855752	     29.19856177	    204.49056455
      0.66190635	   4328.57320414	   1602.46436281	     29.07742010	    204.47766415
      0.66191635	   4328.73680611	   1602.59185741	     28.95270361	    204.46305547
      0.66192635	   4328.89714031	   1602.72080213	     28.82443236	    204.44692366
      0.66193635	   4329.05328984	   1602.85099845	     28.69267588	    204.42942874
      0.66194635	   4329.20454820	   1602.98227431	     28.55753876	    204.41071482
      0.66195635	   4329.35036252	   1603.11447658	     28.41915160	    204.39091482
      0.66196635	   4329.49030242	   1603.24746728	     28.27766486	    204.37015257
      0.66197635	   4329.62404271	   1603.38112195	     28.13324452	    204.34854361
      0.66198635	   4329.75135263	   1603.51532901	     27.98606849	    204.32619517
      0.66199635	   4329.87208747	   1603.64998934	     27.83632350	    204.30320618
      0.66200635	   4329.98618042	   1603.78501582	     27.68420231	    204.27966716
      0.66201635	   4330.09363396	   1603.92033278	     27.52990109	    204.25565983
      0.66202635	   4330.19451065	   1604.05587510	     27.37361702	    204.23125999
      0.66203635	   4330.28892373	   1604.19158732	     27.21554621	    204.20653391
      0.66204635	   4330.37702793	   1604.32742256	     27.05588184	    204.18154177
      0.66205635	   4330.45901077	   1604.46334149	     26.89481263	    204.15633752
      0.66206635	   4330.53508466	   1604.59931132	     26.73252201	    204.13096946
      0.66207635	   4330.60548002	   1604.73530487	     26.56918554	    204.10548088
      0.66208635	   4330.67043925	   1604.87129969	     26.40497254	    204.07991058
      0.66209635	   4330.73021174	   1605.00727739	     26.24004405	    204.05429339
      0.66210635	   4330.78504974	   1605.14322290	     26.07455290	    204.02866062
      0.66211635	   4330.83520503	   1605.27912400	     25.90864359	    204.00304045
      0.66212635	   4330.88092625	   1605.41497079	     25.74245219	    203.97745829
      0.66213635	   4330.92245687	   1605.55075534	     25.57610647	    203.95193710
      0.66214635	   4330.96003362	   1605.68647132	     25.40972602	    203.92649765
      0.66215635	   4330.99388535	   1605.82211372	     25.24342249	    203.90115873
      0.66216635	   4331.02423222	   1605.95767865	     25.07729984	    203.87593740
      0.66217635	   4331.05128517	   1606.09316311	     24.91145465	    203.85084915
      0.66218635	   4331.07524560	   1606.22856486	     24.74597640	    203.82590803
      0.66219635	   4331.09630526	   1606.36388227	     24.58094783	    203.80112686
      0.66220635	   4331.11464620	   1606.49911421	     24.41644530	    203.77651725
      0.66221635	   4331.13044096	   1606.63425994	     24.25253906	    203.75208982
      0.66222635	   4331.14385266	   1606.76931909	     24.08929364	    203.72785421
      0.66223635	   4331.15503535	   1606.90429153	     23.92676818	    203.70381920
      0.66224635	   4331.16413425	   1607.03917737	     23.76501671	    203.67999278
      0.66225847	   4331.17256312	   1607.20251260	     23.57011836	    203.65141053
      0.66227058	   4331.17835985	   1607.36572183	     23.37650755	    203.62315690
      0.66228270	   4331.18173519	   1607.52880603	     23.18425429	    203.59524228
      0.66229482	   4331.18288428	   1607.69176634	     22.99342037	    203.56767593
      0.66230694	   4331.18198754	   1607.85460403	     22.80406006	    203.54046606
      0.66231905	   4331.17921167	   1608.01732040	     22.61622070	    203.51361997
      0.66233117	   4331.17471052	   1608.17991685	     22.42994327	    203.48714411
      0.66234329	   4331.16862599	   1608.34239476	     22.24526296	    203.46104416
      0.66235794	   4331.15934399	   1608.53862425	     22.02421548	    203.43000625
      0.66237258	   4331.14815008	   1608.73468504	     21.80558803	    203.39953244
      0.66238723	   4331.13523496	   1608.93057951	     21.58941476	    203.36962923
      0.66240188	   4331.12077093	   1609.12630995	     21.37572154	    203.34030203
      0.66241652	   4331.10491358	   1609.32187857	     21.16452692	    203.31155539
      0.66243117	   4331.08780331	   1609.51728748	     20.95584292	    203.28339301
      0.66244582	   4331.06956669	   1609.71253869	     20.74967578	    203.25581787
      0.66246046	   4331.05031778	   1609.90763409	     20.54602662	    203.22883235
      0.66247850	   4331.02536983	   1610.14771162	     20.29865743	    203.19640858
      0.66249654	   4330.99921219	   1610.38755861	     20.05508801	    203.16488427
      0.66251458	   4330.97199467	   1610.62717791	     19.81529607	    203.13426077
      0.66253262	   4330.94384868	   1610.86657217	     19.57925277	    203.10453863
      0.66255066	   4330.91488935	   1611.10574380	     19.34692370	    203.07571766
      0.66256870	   4330.88521749	   1611.34469501	     19.11826984	    203.04779709
      0.66258674	   4330.85492132	   1611.58342782	     18.89324833	    203.02077561
      0.66260908	   4330.81665688	   1611.87873507	     18.61958344	    202.98855998
      0.66263141	   4330.77767895	   1612.17371344	     18.35132451	    202.95771611
      0.66265375	   4330.73809409	   1612.46836573	     18.08837449	    202.92823927
      0.66267609	   4330.69799232	   1612.76269446	     17.83063308	    202.90012413
      0.66269842	   4330.65744965	   1613.05670185	     17.57799777	    202.87336494
      0.66272076	   4330.61653018	   1613.35038987	     17.33036469	    202.84795560
      0.66274869	   4330.56491856	   1613.71715092	     17.02761900	    202.81807475
      0.66277662	   4330.51288900	   1614.08341852	     16.73232583	    202.79028129
      0.66280455	   4330.46051175	   1614.44919534	     16.44428214	    202.76456202
      0.66283248	   4330.40784348	   1614.81448371	     16.16328727	    202.74090283
      0.66286616	   4330.34399594	   1615.25442042	     15.83346962	    202.71509042
      0.66289985	   4330.27985437	   1615.69365278	     15.51328000	    202.69223214
      0.66294112	   4330.20093426	   1616.23086646	     15.13360994	    202.66821752
      0.66298239	   4330.12171319	   1616.76703159	     14.76731240	    202.64855884
      0.66301505	   4330.05885898	   1617.19046259	     14.48662892	    202.63606446
      0.66304770	   4329.99586618	   1617.61324172	     14.21369323	    202.62624863
      0.66308143	   4329.93066779	   1618.04926661	     13.93962536	    202.61889993
      0.66312724	   4329.84190638	   1618.64049691	     13.57961259	    202.61341987
      0.66317455	   4329.75005268	   1619.24962189	     13.22213034	    202.61315168
      0.66320606	   4329.68877505	   1619.65453069	     12.99174623	    202.61598214
      0.66323757	   4329.62741928	   1620.05884100	     12.76728082	    202.62119817
      0.66328251	   4329.53976989	   1620.63454268	     12.45696182	    202.63273386
      0.66331647	   4329.47345324	   1621.06871087	     12.22991595	    202.64461657
      0.66335043	   4329.40706051	   1621.50218885	     12.00901457	    202.65920240
      0.66338438	   4329.34059603	   1621.93497821	     11.79405115	    202.67647084
      0.66342722	   4329.25664621	   1622.48000979	     11.53101501	    202.70205275
      0.66345775	   4329.19675940	   1622.86774525	     11.34893345	    202.72284671
      0.66348828	   4329.13682278	   1623.25492791	     11.17116477	    202.74575801
      0.66352937	   4329.05608826	   1623.77511438	     10.93851317	    202.77990822
      0.66356535	   4328.98531511	   1624.22987394	     10.74074804	    202.81291861
      0.66360133	   4328.91448467	   1624.68387105	     10.54837535	    202.84880147
      0.66363731	   4328.84359992	   1625.13710738	     10.36121057	    202.88753441
      0.66366833	   4328.78246287	   1625.52715244	     10.20393245	    202.92318900
      0.66369934	   4328.72129059	   1625.91663479	     10.05028242	    202.96093036
      0.66373717	   4328.64662079	   1626.39101822	      9.86759898	    203.00977776
      0.66377501	   4328.57190662	   1626.86456801	      9.68997399	    203.06168497
      0.66380333	   4328.51596253	   1627.21844289	      9.56023760	    203.10252099
      0.66383164	   4328.45999784	   1627.57185284	      9.43316417	    203.14504683
      0.66387350	   4328.37723382	   1628.09343876	      9.25004675	    203.21098523
      0.66390632	   4328.31232996	   1628.50160697	      9.11032308	    203.26522019
      0.66393913	   4328.24740834	   1628.90915520	      8.97385092	    203.32167515
      0.66397194	   4328.18247131	   1629.31608472	      8.84053425	    203.38033484
      0.66400476	   4328.11752249	   1629.72239699	      8.71028044	    203.44118400
      0.66403757	   4328.05256427	   1630.12809327	      8.58300002	    203.50420767
      0.66407039	   4327.98760030	   1630.53317502	      8.45860671	    203.56939087
      0.66410320	   4327.92263300	   1630.93764350	      8.33701708	    203.63671895
      0.66413602	   4327.85766610	   1631.34150017	      8.21815069	    203.70617723
      0.66416883	   4327.79270194	   1631.74474627	      8.10192972	    203.77775134
      0.66420164	   4327.72774443	   1632.14738330	      7.98827911	    203.85142686
      0.66423446	   4327.66279575	   1632.54941247	      7.87712623	    203.92718904
      0.66426296	   4327.60639390	   1632.89810952	      7.78255498	    203.99467687
      0.66429146	   4327.55000318	   1633.24634993	      7.68977057	    204.06371968
      0.66432907	   4327.47560912	   1633.70520352	      7.56999070	    204.15719567
      0.66435924	   4327.41595463	   1634.07269555	      7.47604045	    204.23410833
      0.66438941	   4327.35632103	   1634.43967935	      7.38393434	    204.31272936
      0.66441958	   4327.29671025	   1634.80615591	      7.29362594	    204.39304838
      0.66445740	   4327.22201373	   1635.26488715	      7.18287849	    204.49612601
      0.66448445	   4327.16862119	   1635.59246345	      7.10531895	    204.57145792
      0.66451150	   4327.11525367	   1635.91963471	      7.02909416	    204.64812878
      0.66454699	   4327.04527773	   1636.34825870	      6.93106489	    204.75073683
      0.66458125	   4326.97777055	   1636.76139107	      6.83849882	    204.85195341
      0.66461551	   4326.91031301	   1637.17387792	      6.74791019	    204.95527677
      0.66464507	   4326.85215271	   1637.52926052	      6.67129638	    205.04610783
      0.66467463	   4326.79403424	   1637.88416464	      6.59608043	    205.13848752
      0.66470419	   4326.73596040	   1638.23859135	      6.52222951	    205.23240674
      0.66473375	   4326.67793315	   1638.59254155	      6.44971172	    205.32785657
      0.66476945	   4326.60790514	   1639.01946033	      6.36384776	    205.44518323
      0.66480069	   4326.54671306	   1639.39231959	      6.29025853	    205.54961744
      0.66483192	   4326.48558189	   1639.76465052	      6.21804816	    205.65572823
      0.66486315	   4326.42451356	   1640.13645412	      6.14718331	    205.76350549
      0.66489439	   4326.36351161	   1640.50773167	      6.07763169	    205.87293899
      0.66492562	   4326.30257778	   1640.87848415	      6.00936186	    205.98401881
      0.66495238	   4326.25042372	   1641.19574635	      5.95186153	    206.08049949
      0.66497914	   4326.19832341	   1641.51262461	      5.89526123	    206.17817534
      0.66501684	   4326.12501911	   1641.95839592	      5.81701435	    206.31779806
      0.66504413	   4326.07204673	   1642.28048687	      5.76145766	    206.42029229
      0.66507141	   4326.01913669	   1642.60218144	      5.70677342	    206.52400675
      0.66510453	   4325.95497811	   1642.99225711	      5.64152210	    206.65157000
      0.66513676	   4325.89265889	   1643.37115908	      5.57922636	    206.77736833
      0.66516898	   4325.83043426	   1643.74951144	      5.51806641	    206.90483924
      0.66520121	   4325.76830765	   1644.12731550	      5.45801550	    207.03397244
      0.66522903	   4325.71473850	   1644.45312835	      5.40703085	    207.14681537
      0.66525686	   4325.66124640	   1644.77853401	      5.35683758	    207.26088384
      0.66528469	   4325.60783265	   1645.10353320	      5.30741978	    207.37617146
      0.66531998	   4325.54020665	   1645.51512979	      5.24583688	    207.52412838
      0.66535022	   4325.48236614	   1645.86729088	      5.19401838	    207.65244818
      0.66538046	   4325.42462572	   1646.21897510	      5.14305604	    207.78218253
      0.66541070	   4325.36698695	   1646.57018335	      5.09293156	    207.91332352
      0.66544094	   4325.30945273	   1646.92091671	      5.04362716	    208.04586313
      0.66547118	   4325.25202458	   1647.27117607	      4.99512546	    208.17979354
      0.66550142	   4325.19470539	   1647.62096251	      4.94740960	    208.31510688
      0.66553166	   4325.13749659	   1647.97027689	      4.90046309	    208.45179545
      0.66556190	   4325.08040110	   1648.31912031	      4.85426992	    208.58985148
      0.66559214	   4325.02342027	   1648.66749362	      4.80881445	    208.72926742
      0.66562238	   4324.96655701	   1649.01539791	      4.76408148	    208.87003559
      0.66565262	   4324.90981259	   1649.36283401	      4.72005612	    209.01214856
      0.66568286	   4324.85318991	   1649.70980303	      4.67672396	    209.15559877
      0.66571310	   4324.79669018	   1650.05630577	      4.63407086	    209.30037891
      0.66574334	   4324.74031630	   1650.40234333	      4.59208309	    209.44648152
      0.66577358	   4324.68406937	   1650.74791653	      4.55074723	    209.59389941
      0.66580382	   4324.62795232	   1651.09302645	      4.51005023	    209.74262523
      0.66583406	   4324.57196615	   1651.43767390	      4.46997931	    209.89265190
      0.66586120	   4324.52184299	   1651.74653686	      4.43454600	    210.02837376
      0.66588833	   4324.47182829	   1652.05502891	      4.39959799	    210.16513214
      0.66592423	   4324.40583464	   1652.46255722	      4.35409717	    210.34763044
      0.66595182	   4324.35523516	   1652.77540205	      4.31967377	    210.48914445
      0.66597942	   4324.30475309	   1653.08786570	      4.28572340	    210.63171293
      0.66600701	   4324.25438937	   1653.39994878	      4.25223764	    210.77533068
      0.66604276	   4324.18932665	   1653.80365759	      4.20953749	    210.96292504
      0.66607332	   4324.13386619	   1654.14828272	      4.17362739	    211.12467956
      0.66610388	   4324.07855706	   1654.49244411	      4.13825379	    211.28769936
      0.66613444	   4324.02340032	   1654.83614260	      4.10340631	    211.45197762
      0.66616500	   4323.96839849	   1655.17937922	      4.06907491	    211.61750740
      0.66619556	   4323.91355249	   1655.52215480	      4.03524972	    211.78428200
      0.66622612	   4323.85886490	   1655.86447037	      4.00192115	    211.95229458
      0.66625668	   4323.80433647	   1656.20632673	      3.96907978	    212.12153853
      0.66628724	   4323.74996980	   1656.54772495	      3.93671649	    212.29200710
      0.66631780	   4323.69576554	   1656.88866601	      3.90482228	    212.46369379
      0.66634507	   4323.64752774	   1657.19256897	      3.87674588	    212.61794680
      0.66637234	   4323.59942181	   1657.49610898	      3.84903008	    212.77316024
      0.66640882	   4323.53529276	   1657.90150306	      3.81251578	    212.98223875
      0.66643682	   4323.48623358	   1658.21222417	      3.78491087	    213.14386962
      0.66646482	   4323.43731776	   1658.52256517	      3.75766536	    213.30649631
      0.66649281	   4323.38854597	   1658.83252668	      3.73077324	    213.47011401
      0.66652916	   4323.32544824	   1659.23434924	      3.69637980	    213.68399043
      0.66655998	   4323.27214336	   1659.57454057	      3.66766830	    213.86662238
      0.66659079	   4323.21901796	   1659.91427501	      3.63936129	    214.05043509
      0.66662161	   4323.16607273	   1660.25355336	      3.61145146	    214.23542233
      0.66665243	   4323.11330972	   1660.59237662	      3.58393167	    214.42157777
      0.66668325	   4323.06072955	   1660.93074557	      3.55679492	    214.60889524
      0.66671406	   4323.00833421	   1661.26866119	      3.53003440	    214.79736849
      0.66674488	   4322.95612426	   1661.60612426	      3.50364342	    214.98699147
      0.66677570	   4322.90410162	   1661.94313577	      3.47761546	    215.17775799
      0.66680651	   4322.85226683	   1662.27969647	      3.45194412	    215.36966209
      0.66683733	   4322.80062171	   1662.61580733	      3.42662317	    215.56269768
      0.66686815	   4322.74916677	   1662.95146912	      3.40164647	    215.75685885
      0.66689896	   4322.69790372	   1663.28668279	      3.37700807	    215.95213961
      0.66692978	   4322.64683310	   1663.62144911	      3.35270209	    216.14853414
      0.66696060	   4322.59595646	   1663.95576900	      3.32872282	    216.34603654
      0.66699141	   4322.54527437	   1664.28964324	      3.30506465	    216.54464103
      0.66702518	   4322.48996097	   1664.65499885	      3.27950178	    216.76353462
      0.66705895	   4322.43488358	   1665.01982141	      3.25431084	    216.98373718
      0.66708733	   4322.38878282	   1665.32599198	      3.23342399	    217.16979300
      0.66711571	   4322.34285027	   1665.63178752	      3.21279093	    217.35676354
      0.66715388	   4322.28133704	   1666.04249982	      3.18543230	    217.60967826
      0.66718278	   4322.23496964	   1666.35300038	      3.16501404	    217.80224883
      0.66721168	   4322.18877955	   1666.66311437	      3.14484558	    217.99575268
      0.66724058	   4322.14276696	   1666.97284239	      3.12492300	    218.19018533
      0.66727933	   4322.08134720	   1667.38756284	      3.09858743	    218.45235666
      0.66731090	   4322.03154374	   1667.72494151	      3.07744631	    218.66717957
      0.66734247	   4321.98195513	   1668.06186228	      3.05658345	    218.88309272
      0.66737404	   4321.93258145	   1668.39832590	      3.03599418	    219.10009040
      0.66740562	   4321.88342396	   1668.73433331	      3.01567395	    219.31816686
      0.66743719	   4321.83448281	   1669.06988527	      2.99561831	    219.53731648
      0.66747510	   4321.77599448	   1669.47226510	      2.97187606	    219.80191407
      0.66750316	   4321.73291939	   1669.76957471	      2.95454580	    219.99868180
      0.66753121	   4321.69001707	   1670.06652679	      2.93741406	    220.19628323
      0.66756762	   4321.63460069	   1670.45134671	      2.91547355	    220.45394546
      0.66760387	   4321.57970891	   1670.83394227	      2.89394712	    220.71189772
      0.66764013	   4321.52510696	   1671.21594418	      2.87273527	    220.97121909
      0.66767084	   4321.47907917	   1671.53909027	      2.85500767	    221.19196598
      0.66770155	   4321.43326012	   1671.86181194	      2.83749820	    221.41368461
      0.66773963	   4321.37674583	   1672.26131968	      2.81608855	    221.68990311
      0.66777053	   4321.33110960	   1672.58512971	      2.79894828	    221.91520111
      0.66780144	   4321.28568643	   1672.90851244	      2.78201803	    222.14146712
      0.66783234	   4321.24047606	   1673.23146853	      2.76529454	    222.36869632
      0.66787505	   4321.17835150	   1673.67705851	      2.74251888	    222.68427876
      0.66790284	   4321.13814522	   1673.96657131	      2.72790348	    222.89060740
      0.66793063	   4321.09811204	   1674.25574114	      2.71344702	    223.09770197
      0.66797067	   4321.04074867	   1674.67168460	      2.69289764	    223.39735838
      0.66800685	   4320.98921410	   1675.04699375	      2.67460016	    223.66953284
      0.66805842	   4320.91625619	   1675.58101734	      2.64895743	    224.05973663
      0.66808604	   4320.87743669	   1675.86647693	      2.63543638	    224.26972878
      0.66811366	   4320.83878815	   1676.15160115	      2.62205875	    224.48045514
      0.66815985	   4320.77452057	   1676.62780229	      2.59999639	    224.83458570
      0.66819165	   4320.73055923	   1676.95505818	      2.58503503	    225.07953660
      0.66822345	   4320.68682510	   1677.28187202	      2.57025441	    225.32544444
      0.66825525	   4320.64331767	   1677.60824449	      2.55565176	    225.57230437
      0.66830257	   4320.57899680	   1678.09308584	      2.53424609	    225.94139481
      0.66832982	   4320.54218552	   1678.37183572	      2.52209256	    226.15487776
      0.66835707	   4320.50554083	   1678.65026343	      2.51006327	    226.36904787
      0.66840254	   4320.44475660	   1679.11419954	      2.49026062	    226.72798657
      0.66845099	   4320.38050241	   1679.60751800	      2.46952954	    227.11250000
      0.66848191	   4320.33976953	   1679.92182567	      2.45649342	    227.35901225
      0.66851284	   4320.29924964	   1680.23572167	      2.44360627	    227.60638814
      0.66855925	   4320.23882642	   1680.70613064	      2.42453672	    227.97932873
      0.66859059	   4320.19829741	   1681.02324294	      2.41184395	    228.23223798
      0.66862193	   4320.15798679	   1681.33993477	      2.39929671	    228.48601918
      0.66866305	   4320.10542780	   1681.75480960	      2.38305154	    228.82030498
      0.66870197	   4320.05603249	   1682.14676891	      2.36790094	    229.13802858
      0.66874088	   4320.00697118	   1682.53808351	      2.35296359	    229.45707305
      0.66877522	   4319.96395125	   1682.88289079	      2.33995530	    229.73972583
      0.66880957	   4319.92119024	   1683.22719780	      2.32710768	    230.02339551
      0.66884391	   4319.87868814	   1683.57100546	      2.31441826	    230.30807653
      0.66888639	   4319.82647061	   1683.99559969	      2.29893696	    230.66161298
      0.66892370	   4319.78093782	   1684.36785375	      2.28553423	    230.97335258
      0.66896101	   4319.73570750	   1684.73952178	      2.27230892	    231.28626448
      0.66899831	   4319.69077955	   1685.11060498	      2.25925813	    231.60034176
      0.66903562	   4319.64615226	   1685.48110431	      2.24637901	    231.91557770
      0.66907293	   4319.60182553	   1685.85102094	      2.23366876	    232.23196548
      0.66911024	   4319.55779758	   1686.22035583	      2.22112465	    232.54949847
      0.66914754	   4319.51406822	   1686.58911015	      2.20874399	    232.86816993
      0.66918485	   4319.47063568	   1686.95728482	      2.19652415	    233.18797334
      0.66922216	   4319.42749962	   1687.32488101	      2.18446257	    233.50890207
      0.66925947	   4319.38465831	   1687.69189965	      2.17255669	    233.83094967
      0.66929677	   4319.34211124	   1688.05834187	      2.16080406	    234.15410960
      0.66933408	   4319.29985679	   1688.42420861	      2.14920223	    234.47837551
      0.66938053	   4319.24765948	   1688.87889584	      2.13496556	    234.88360968
      0.66941472	   4319.20952561	   1689.21301104	      2.12463069	    235.18297344
      0.66944890	   4319.17163487	   1689.54664577	      2.11441627	    235.48324908
      0.66949379	   4319.12225341	   1689.98396022	      2.10118533	    235.87886998
      0.66953513	   4319.07714237	   1690.38597791	      2.08917793	    236.24459359
      0.66957647	   4319.03238100	   1690.78729692	      2.07733794	    236.61162599
      0.66961781	   4318.98796840	   1691.18791875	      2.06566250	    236.97995881
      0.66965383	   4318.94954258	   1691.53651440	      2.05561873	    237.30203482
      0.66968986	   4318.91137914	   1691.88458236	      2.04569601	    237.62508697
      0.66973355	   4318.86545448	   1692.30591596	      2.03382427	    238.01809673
      0.66977724	   4318.81991131	   1692.72647654	      2.02212475	    238.41252423
      0.66981584	   4318.77998453	   1693.09744020	      2.01192794	    238.76221125
      0.66985444	   4318.74035242	   1693.46780262	      2.00186115	    239.11299132
      0.66989304	   4318.70101271	   1693.83756476	      1.99192232	    239.46485808
      0.66993982	   4318.65372040	   1694.28494147	      1.98004443	    239.89279497
      0.66997968	   4318.61376902	   1694.66534825	      1.97006958	    240.25857829
      0.67001954	   4318.57412446	   1695.04511880	      1.96022446	    240.62549819
      0.67005939	   4318.53478419	   1695.42425416	      1.95050698	    240.99354789
      0.67009925	   4318.49574693	   1695.80275554	      1.94091515	    241.36272053
      0.67014934	   4318.44711050	   1696.27756430	      1.92903512	    241.82828451
      0.67018767	   4318.41021158	   1696.64022817	      1.92007372	    242.18573029
      0.67022600	   4318.37358676	   1697.00230888	      1.91122277	    242.54419487
      0.67027321	   4318.32885833	   1697.44741059	      1.90047218	    242.98703413
      0.67032041	   4318.28454003	   1697.89163125	      1.88988357	    243.43139871
      0.67035946	   4318.24818540	   1698.25845606	      1.88124429	    243.80015216
      0.67039851	   4318.21210730	   1698.62468016	      1.87271220	    244.16993606
      0.67043756	   4318.17630451	   1698.99030467	      1.86428570	    244.54074433
      0.67049479	   4318.12433545	   1699.52497259	      1.85212578	    245.08592680
      0.67053268	   4318.09024025	   1699.87834172	      1.84419362	    245.44815915
      0.67057057	   4318.05639773	   1700.23114946	      1.83635588	    245.81133696
      0.67062202	   4318.01085530	   1700.70922372	      1.82586407	    246.30588964
      0.67066948	   4317.96924463	   1701.14938190	      1.81633357	    246.76369024
      0.67071694	   4317.92802157	   1701.58866470	      1.80694372	    247.22294407
      0.67075943	   4317.89144843	   1701.98112106	      1.79865618	    247.63524165
      0.67080191	   4317.85518078	   1702.37287879	      1.79047758	    248.04868807
      0.67084440	   4317.81921546	   1702.76393904	      1.78240618	    248.46327621
      0.67088688	   4317.78355052	   1703.15430316	      1.77444031	    248.87899883
      0.67094726	   4317.73337183	   1703.70792523	      1.76329689	    249.47179622
      0.67098340	   4317.70362291	   1704.03862288	      1.75672552	    249.82769314
      0.67101954	   4317.67408502	   1704.36881962	      1.75022669	    250.18439447
      0.67107756	   4317.62710782	   1704.89782049	      1.73994377	    250.75865826
      0.67115235	   4317.56733642	   1705.57787262	      1.72695374	    251.50196989
      0.67118862	   4317.53865975	   1705.90696582	      1.72075857	    251.86372721
      0.67122490	   4317.51018767	   1706.23555878	      1.71463123	    252.22627084
      0.67128421	   4317.46407328	   1706.77171447	      1.70475716	    252.82069261
      0.67133429	   4317.42554795	   1707.22345152	      1.69655524	    253.32428681
      0.67138438	   4317.38739977	   1707.67424056	      1.68847601	    253.82934851
      0.67142744	   4317.35490065	   1708.06105907	      1.68162620	    254.26475025
      0.67147051	   4317.32267473	   1708.44717951	      1.67486411	    254.70122216
      0.67151357	   4317.29072021	   1708.83260323	      1.66818846	    255.13875748
      0.67157088	   4317.24860839	   1709.34447831	      1.65943575	    255.72270373
      0.67161980	   4317.21303333	   1709.78045096	      1.65208133	    256.22263913
      0.67166872	   4317.17779632	   1710.21552976	      1.64483275	    256.72391773
      0.67171764	   4317.14289480	   1710.64971669	      1.63768825	    257.22652995
      0.67176657	   4317.10832389	   1711.08301335	      1.63064607	    257.73046653
      0.67181549	   4317.07408114	   1711.51542170	      1.62370451	    258.23571806
      0.67186441	   4317.04016171	   1711.94694334	      1.61686188	    258.74227542
      0.67191333	   4317.00656308	   1712.37758020	      1.61011655	    259.25012936
      0.67196225	   4316.97328058	   1712.80733388	      1.60346691	    259.75927092
      0.67201117	   4316.94031156	   1713.23620629	      1.59691140	    260.26969099
      0.67206010	   4316.90765158	   1713.66419905	      1.59044845	    260.78138077
      0.67210902	   4316.87529781	   1714.09131399	      1.58407658	    261.29433132
      0.67216290	   4316.84001201	   1714.56073403	      1.57716208	    261.86075517
      0.67221679	   4316.80508868	   1715.02909361	      1.57035433	    262.42868626
      0.67226526	   4316.77397390	   1715.44956253	      1.56431920	    262.94092066
      0.67231374	   4316.74314538	   1715.86917663	      1.55836760	    263.45435742
      0.67236822	   4316.70883725	   1716.33971479	      1.55177730	    264.03277499
      0.67242270	   4316.67488156	   1716.80917785	      1.54528900	    264.61268904
      0.67247718	   4316.64127246	   1717.27756799	      1.53890087	    265.19408823
      0.67252596	   4316.61146911	   1717.69607433	      1.53326430	    265.71594650
      0.67257474	   4316.58193647	   1718.11372394	      1.52770540	    266.23897837
      0.67262352	   4316.55267221	   1718.53051864	      1.52222300	    266.76317569
      0.67268015	   4316.51903337	   1719.01326824	      1.51595332	    267.37312073
      0.67273678	   4316.48574653	   1719.49487070	      1.50978330	    267.98461246
      0.67278747	   4316.45624087	   1719.92504295	      1.50434280	    268.53333961
      0.67283817	   4316.42700972	   1720.35429978	      1.49897951	    269.08328839
      0.67289391	   4316.39517829	   1720.82526500	      1.49316958	    269.68942376
      0.67294966	   4316.36366966	   1721.29512800	      1.48744993	    270.29701454
      0.67300540	   4316.33247821	   1721.76389108	      1.48181901	    270.90604958
      0.67306114	   4316.30160045	   1722.23155685	      1.47627531	    271.51651762
      0.67311689	   4316.27103046	   1722.69812754	      1.47081732	    272.12840778
      0.67317263	   4316.24076525	   1723.16360580	      1.46544362	    272.74170896
      0.67322107	   4316.21470747	   1723.56722034	      1.46084120	    273.27580450
      0.67326952	   4316.18887334	   1723.97001330	      1.45630044	    273.81095039
      0.67332842	   4316.15775566	   1724.45869916	      1.45086071	    274.46308550
      0.67338733	   4316.12695895	   1724.94617532	      1.44550924	    275.11675095
      0.67344060	   4316.09937612	   1725.38603739	      1.44074378	    275.70927164
      0.67349388	   4316.07204801	   1725.82491428	      1.43604815	    276.30302510
      0.67355144	   4316.04280229	   1726.29800054	      1.43105189	    276.94593042
      0.67360901	   4316.01384494	   1726.76994170	      1.42613452	    277.59025326
      0.67366483	   4315.98603160	   1727.22655542	      1.42143957	    278.21648383
      0.67372066	   4315.95848113	   1727.68209691	      1.41681640	    278.84402728
      0.67377790	   4315.93049914	   1728.14809525	      1.41214915	    279.48885935
      0.67383515	   4315.90278493	   1728.61297125	      1.40755494	    280.13505081
      0.67389222	   4315.87541817	   1729.07529385	      1.40304644	    280.78058517
      0.67394928	   4315.84830910	   1729.53650608	      1.39860820	    281.42744980
      0.67400674	   4315.82127010	   1729.99975522	      1.39420939	    282.08007492
      0.67406420	   4315.79448395	   1730.46188382	      1.38987952	    282.73402795
      0.67412153	   4315.76800472	   1730.92187139	      1.38562687	    283.38784154
      0.67417886	   4315.74176905	   1731.38074843	      1.38144066	    284.04295695
      0.67423434	   4315.71660951	   1731.82373220	      1.37745208	    284.67811846
      0.67430366	   4315.68548148	   1732.37580119	      1.37255286	    285.47346157
      0.67438244	   4315.65051481	   1733.00125267	      1.36709708	    286.37959700
      0.67444839	   4315.62157167	   1733.52324119	      1.36261978	    287.13997754
      0.67450101	   4315.59868877	   1733.93867658	      1.35910519	    287.74784188
      0.67455362	   4315.57598990	   1734.35319045	      1.35564104	    288.35674882
      0.67461325	   4315.55048641	   1734.82179267	      1.35177564	    289.04799347
      0.67467288	   4315.52521126	   1735.28921680	      1.34797308	    289.74055723
      0.67472827	   4315.50193223	   1735.72238543	      1.34449605	    290.38509929
      0.67479964	   4315.47221730	   1736.27903236	      1.34009333	    291.21724530
      0.67488672	   4315.43637936	   1736.95595112	      1.33483730	    292.23507690
      0.67493881	   4315.41515847	   1737.35965113	      1.33175327	    292.84517688
      0.67500754	   4315.38739541	   1737.89104419	      1.32775062	    293.65178347
      0.67509005	   4315.35442630	   1738.52685636	      1.32304544	    294.62217530
      0.67514377	   4315.33316522	   1738.93962338	      1.32003927	    295.25524400
      0.67521280	   4315.30607418	   1739.46869978	      1.31624113	    296.07027266
      0.67529982	   4315.27228879	   1740.13341629	      1.31155599	    297.09996310
      0.67540985	   4315.23013471	   1740.97040966	      1.30579202	    298.40560985
      0.67545818	   4315.21181366	   1741.33681202	      1.30331565	    298.98037156
      0.67552204	   4315.18778239	   1741.81982828	      1.30009424	    299.74105152
      0.67560385	   4315.15728729	   1742.43669464	      1.29605070	    300.71748774
      0.67568565	   4315.12711108	   1743.05142898	      1.29209896	    301.69610811
      0.67573903	   4315.10758972	   1743.45137351	      1.28956919	    302.33578717
      0.67579241	   4315.08819877	   1743.85041536	      1.28707724	    302.97638018
      0.67584824	   4315.06805126	   1744.26687608	      1.28451041	    303.64745512
      0.67592614	   4315.04017316	   1744.84622849	      1.28099667	    304.58530318
      0.67599623	   4315.01531096	   1745.36593210	      1.27790064	    305.43085849
      0.67605217	   4314.99561894	   1745.77955285	      1.27547398	    306.10671169
      0.67610811	   4314.97605694	   1746.19219471	      1.27308583	    306.78352971
      0.67617242	   4314.95372082	   1746.66545818	      1.27038678	    307.56294347
[truncated: 423,556 more chars]
