# Supplementary material for: Musculoskeletal simulations to examine the effects of accentuated eccentric loading (AEL) on jump height
Source: PeerJ. 2023 Jan 23;11:e14687. doi: 10.7717/peerj.14687 (PMC9879160; doi:10.7717/peerj.14687)
Supplement: Supplemental Information 3 — Added30 folder contains the code and simulation results for a complete jump with an additional 30% model mass. Dropped30 folder contains the code and simulation results for the push-off phase with the original model mass. [file peerj-11-14687-s003.zip › Supplementary Simulation code and output results AEL30/Dropped30/Optimized_for_J_Results/TwoSegment_Two_Segment_FiberLength.sto]

FiberLength
version=1
nRows=9685
nColumns=5
inDegrees=no

This analysis gathers basic information about muscles during a simulation (e.g., forces, tendon lengths, moment arms, etc).
Units are S.I. units (second, meters, Newtons, ...)
Angles are in degrees.

endheader
time	vastus	recfem	glut	ham
      0.00000000	      0.19866685	      0.17864130	      0.06684702	      0.05178206
      0.00006123	      0.19866685	      0.17864130	      0.06684702	      0.05178206
      0.00012245	      0.19866685	      0.17864129	      0.06684702	      0.05178206
      0.00020780	      0.19866684	      0.17864129	      0.06684701	      0.05178206
      0.00029315	      0.19866682	      0.17864129	      0.06684701	      0.05178206
      0.00042115	      0.19866680	      0.17864128	      0.06684699	      0.05178206
      0.00054914	      0.19866676	      0.17864126	      0.06684697	      0.05178206
      0.00075973	      0.19866667	      0.17864123	      0.06684693	      0.05178206
      0.00097032	      0.19866656	      0.17864120	      0.06684687	      0.05178206
      0.00125500	      0.19866636	      0.17864113	      0.06684678	      0.05178206
      0.00153968	      0.19866611	      0.17864104	      0.06684665	      0.05178206
      0.00177985	      0.19866585	      0.17864095	      0.06684653	      0.05178206
      0.00202001	      0.19866556	      0.17864085	      0.06684638	      0.05178206
      0.00230741	      0.19866515	      0.17864071	      0.06684619	      0.05178206
      0.00259481	      0.19866470	      0.17864055	      0.06684596	      0.05178206
      0.00282227	      0.19866429	      0.17864041	      0.06684577	      0.05178206
      0.00304973	      0.19866385	      0.17864026	      0.06684555	      0.05178206
      0.00334924	      0.19866322	      0.17864004	      0.06684525	      0.05178206
      0.00364874	      0.19866252	      0.17863979	      0.06684491	      0.05178206
      0.00386300	      0.19866198	      0.17863960	      0.06684465	      0.05178206
      0.00407725	      0.19866141	      0.17863940	      0.06684438	      0.05178206
      0.00437314	      0.19866056	      0.17863910	      0.06684397	      0.05178206
      0.00466902	      0.19865965	      0.17863877	      0.06684354	      0.05178206
      0.00490644	      0.19865887	      0.17863850	      0.06684317	      0.05178206
      0.00514385	      0.19865805	      0.17863820	      0.06684278	      0.05178206
      0.00542953	      0.19865701	      0.17863783	      0.06684228	      0.05178206
      0.00571522	      0.19865590	      0.17863743	      0.06684176	      0.05178206
      0.00595120	      0.19865494	      0.17863708	      0.06684131	      0.05178206
      0.00618719	      0.19865394	      0.17863672	      0.06684083	      0.05178206
      0.00647135	      0.19865267	      0.17863626	      0.06684024	      0.05178206
      0.00675552	      0.19865134	      0.17863577	      0.06683962	      0.05178206
      0.00699497	      0.19865017	      0.17863534	      0.06683907	      0.05178206
      0.00723442	      0.19864896	      0.17863489	      0.06683850	      0.05178206
      0.00751378	      0.19864748	      0.17863435	      0.06683782	      0.05178206
      0.00779314	      0.19864594	      0.17863378	      0.06683710	      0.05178206
      0.00803996	      0.19864453	      0.17863326	      0.06683645	      0.05178206
      0.00828679	      0.19864306	      0.17863271	      0.06683577	      0.05178206
      0.00855771	      0.19864140	      0.17863209	      0.06683501	      0.05178206
      0.00882862	      0.19863968	      0.17863145	      0.06683421	      0.05178206
      0.00909954	      0.19863789	      0.17863078	      0.06683339	      0.05178206
      0.00937046	      0.19863604	      0.17863008	      0.06683255	      0.05178206
      0.00960318	      0.19863441	      0.17862947	      0.06683180	      0.05178206
      0.00983591	      0.19863273	      0.17862883	      0.06683103	      0.05178206
      0.01011404	      0.19863065	      0.17862805	      0.06683009	      0.05178206
      0.01039217	      0.19862852	      0.17862723	      0.06682912	      0.05178206
      0.01067029	      0.19862631	      0.17862639	      0.06682812	      0.05178206
      0.01091920	      0.19862428	      0.17862562	      0.06682720	      0.05178206
      0.01116811	      0.19862220	      0.17862482	      0.06682626	      0.05178206
      0.01141701	      0.19862006	      0.17862400	      0.06682530	      0.05178206
      0.01168002	      0.19861775	      0.17862311	      0.06682426	      0.05178206
      0.01194302	      0.19861537	      0.17862219	      0.06682319	      0.05178206
      0.01219797	      0.19861300	      0.17862128	      0.06682213	      0.05178206
      0.01245293	      0.19861058	      0.17862034	      0.06682105	      0.05178206
      0.01271510	      0.19860803	      0.17861935	      0.06681991	      0.05178206
      0.01297727	      0.19860541	      0.17861833	      0.06681874	      0.05178206
      0.01323521	      0.19860278	      0.17861730	      0.06681757	      0.05178206
      0.01349315	      0.19860009	      0.17861625	      0.06681638	      0.05178206
      0.01375333	      0.19859731	      0.17861516	      0.06681515	      0.05178206
      0.01401352	      0.19859447	      0.17861404	      0.06681389	      0.05178206
      0.01427221	      0.19859159	      0.17861291	      0.06681262	      0.05178206
      0.01453091	      0.19858864	      0.17861175	      0.06681132	      0.05178206
      0.01478923	      0.19858564	      0.17861056	      0.06681000	      0.05178206
      0.01504755	      0.19858258	      0.17860934	      0.06680865	      0.05178206
      0.01530350	      0.19857948	      0.17860811	      0.06680729	      0.05178206
      0.01555944	      0.19857632	      0.17860686	      0.06680591	      0.05178206
      0.01580318	      0.19857325	      0.17860563	      0.06680456	      0.05178206
      0.01611297	      0.19856928	      0.17860404	      0.06680283	      0.05178206
      0.01651210	      0.19856402	      0.17860194	      0.06680054	      0.05178206
      0.01679287	      0.19856023	      0.17860041	      0.06679889	      0.05178206
      0.01703128	      0.19855695	      0.17859909	      0.06679747	      0.05178206
      0.01726968	      0.19855362	      0.17859775	      0.06679602	      0.05178206
      0.01753117	      0.19854990	      0.17859625	      0.06679441	      0.05178206
      0.01779266	      0.19854612	      0.17859472	      0.06679278	      0.05178206
      0.01804389	      0.19854243	      0.17859322	      0.06679118	      0.05178206
      0.01829512	      0.19853867	      0.17859169	      0.06678956	      0.05178206
      0.01849992	      0.19853556	      0.17859042	      0.06678822	      0.05178206
      0.01882450	      0.19853056	      0.17858838	      0.06678607	      0.05178206
      0.01906129	      0.19852684	      0.17858686	      0.06678447	      0.05178206
      0.01929809	      0.19852307	      0.17858532	      0.06678285	      0.05178206
      0.01953488	      0.19851924	      0.17858375	      0.06678121	      0.05178206
      0.01977868	      0.19851524	      0.17858210	      0.06677950	      0.05178206
      0.02008180	      0.19851019	      0.17858002	      0.06677735	      0.05178206
      0.02046862	      0.19850361	      0.17857731	      0.06677454	      0.05178206
      0.02071870	      0.19849927	      0.17857552	      0.06677269	      0.05178206
      0.02096879	      0.19849488	      0.17857370	      0.06677083	      0.05178206
      0.02121887	      0.19849042	      0.17857185	      0.06676893	      0.05178206
      0.02147240	      0.19848584	      0.17856994	      0.06676699	      0.05178206
      0.02172593	      0.19848119	      0.17856801	      0.06676502	      0.05178206
      0.02197260	      0.19847661	      0.17856610	      0.06676308	      0.05178206
      0.02221928	      0.19847197	      0.17856416	      0.06676112	      0.05178206
      0.02247940	      0.19846701	      0.17856209	      0.06675902	      0.05178206
      0.02273951	      0.19846198	      0.17855998	      0.06675690	      0.05178206
      0.02299610	      0.19845695	      0.17855787	      0.06675478	      0.05178206
      0.02330652	      0.19845077	      0.17855527	      0.06675218	      0.05178206
      0.02365444	      0.19844374	      0.17855231	      0.06674923	      0.05178206
      0.02394973	      0.19843767	      0.17854975	      0.06674668	      0.05178206
      0.02417362	      0.19843301	      0.17854778	      0.06674473	      0.05178206
      0.02439752	      0.19842830	      0.17854579	      0.06674276	      0.05178206
      0.02462526	      0.19842346	      0.17854374	      0.06674073	      0.05178206
      0.02493219	      0.19841685	      0.17854093	      0.06673797	      0.05178206
      0.02523912	      0.19841014	      0.17853808	      0.06673517	      0.05178206
      0.02545699	      0.19840532	      0.17853602	      0.06673316	      0.05178206
      0.02567485	      0.19840045	      0.17853395	      0.06673114	      0.05178206
      0.02592713	      0.19839475	      0.17853152	      0.06672877	      0.05178206
      0.02617941	      0.19838899	      0.17852905	      0.06672637	      0.05178206
      0.02645015	      0.19838273	      0.17852637	      0.06672377	      0.05178206
      0.02672088	      0.19837639	      0.17852365	      0.06672114	      0.05178206
      0.02691494	      0.19837181	      0.17852168	      0.06671924	      0.05178206
      0.02723087	      0.19836426	      0.17851844	      0.06671612	      0.05178206
      0.02747074	      0.19835845	      0.17851594	      0.06671372	      0.05178206
      0.02771061	      0.19835259	      0.17851341	      0.06671130	      0.05178206
      0.02795047	      0.19834667	      0.17851085	      0.06670885	      0.05178206
      0.02819667	      0.19834053	      0.17850820	      0.06670632	      0.05178206
      0.02844286	      0.19833433	      0.17850551	      0.06670376	      0.05178206
      0.02871061	      0.19832751	      0.17850256	      0.06670096	      0.05178206
      0.02897835	      0.19832061	      0.17849957	      0.06669812	      0.05178206
      0.02918757	      0.19831518	      0.17849720	      0.06669589	      0.05178206
      0.02950225	      0.19830691	      0.17849361	      0.06669249	      0.05178206
      0.02975664	      0.19830015	      0.17849066	      0.06668972	      0.05178206
      0.03001102	      0.19829332	      0.17848768	      0.06668693	      0.05178206
      0.03026541	      0.19828643	      0.17848467	      0.06668410	      0.05178206
      0.03051980	      0.19827947	      0.17848162	      0.06668126	      0.05178206
      0.03077419	      0.19827244	      0.17847854	      0.06667838	      0.05178206
      0.03102481	      0.19826545	      0.17847548	      0.06667553	      0.05178206
      0.03127544	      0.19825839	      0.17847238	      0.06667265	      0.05178206
      0.03150969	      0.19825173	      0.17846945	      0.06666993	      0.05178206
      0.03181008	      0.19824311	      0.17846566	      0.06666642	      0.05178206
      0.03211048	      0.19823439	      0.17846181	      0.06666287	      0.05178206
      0.03234592	      0.19822749	      0.17845877	      0.06666007	      0.05178206
      0.03258135	      0.19822053	      0.17845569	      0.06665724	      0.05178206
      0.03285431	      0.19821239	      0.17845209	      0.06665394	      0.05178206
      0.03312728	      0.19820417	      0.17844845	      0.06665060	      0.05178206
      0.03336365	      0.19819699	      0.17844527	      0.06664769	      0.05178206
      0.03365922	      0.19818793	      0.17844124	      0.06664402	      0.05178206
      0.03401855	      0.19817678	      0.17843629	      0.06663952	      0.05178206
      0.03441210	      0.19816442	      0.17843078	      0.06663452	      0.05178206
      0.03471486	      0.19815480	      0.17842649	      0.06663064	      0.05178206
      0.03493999	      0.19814758	      0.17842327	      0.06662772	      0.05178206
      0.03516513	      0.19814030	      0.17842002	      0.06662479	      0.05178206
      0.03538556	      0.19813313	      0.17841681	      0.06662190	      0.05178206
      0.03569838	      0.19812286	      0.17841221	      0.06661777	      0.05178206
      0.03597589	      0.19811366	      0.17840808	      0.06661407	      0.05178206
      0.03620686	      0.19810595	      0.17840462	      0.06661097	      0.05178206
      0.03643782	      0.19809817	      0.17840112	      0.06660785	      0.05178206
      0.03668105	      0.19808992	      0.17839741	      0.06660453	      0.05178206
      0.03698126	      0.19807965	      0.17839279	      0.06660042	      0.05178206
      0.03735693	      0.19806667	      0.17838693	      0.06659521	      0.05178206
      0.03763821	      0.19805685	      0.17838250	      0.06659128	      0.05178206
      0.03787283	      0.19804859	      0.17837877	      0.06658798	      0.05178206
      0.03810744	      0.19804027	      0.17837500	      0.06658465	      0.05178206
      0.03835531	      0.19803142	      0.17837100	      0.06658112	      0.05178206
      0.03860318	      0.19802251	      0.17836695	      0.06657756	      0.05178206
      0.03887291	      0.19801273	      0.17836252	      0.06657365	      0.05178206
      0.03914264	      0.19800287	      0.17835804	      0.06656972	      0.05178206
      0.03933131	      0.19799593	      0.17835488	      0.06656696	      0.05178206
      0.03962084	      0.19798521	      0.17835000	      0.06656269	      0.05178206
      0.03991036	      0.19797439	      0.17834508	      0.06655838	      0.05178206
      0.04014646	      0.19796551	      0.17834102	      0.06655485	      0.05178206
      0.04038257	      0.19795656	      0.17833694	      0.06655129	      0.05178206
      0.04063012	      0.19794712	      0.17833263	      0.06654754	      0.05178206
      0.04092822	      0.19793566	      0.17832739	      0.06654299	      0.05178206
      0.04124913	      0.19792322	      0.17832169	      0.06653805	      0.05178206
      0.04157005	      0.19791066	      0.17831593	      0.06653307	      0.05178206
      0.04178987	      0.19790200	      0.17831196	      0.06652964	      0.05178206
      0.04200970	      0.19789328	      0.17830796	      0.06652619	      0.05178206
      0.04226183	      0.19788322	      0.17830333	      0.06652221	      0.05178206
      0.04256977	      0.19787084	      0.17829764	      0.06651731	      0.05178206
      0.04296841	      0.19785466	      0.17829019	      0.06651092	      0.05178206
      0.04317901	      0.19784605	      0.17828621	      0.06650752	      0.05178206
      0.04338960	      0.19783738	      0.17828222	      0.06650410	      0.05178206
      0.04367373	      0.19782562	      0.17827678	      0.06649945	      0.05178206
      0.04395786	      0.19781376	      0.17827131	      0.06649478	      0.05178206
      0.04419551	      0.19780378	      0.17826669	      0.06649085	      0.05178206
      0.04449162	      0.19779126	      0.17826089	      0.06648592	      0.05178206
      0.04486104	      0.19777551	      0.17825359	      0.06647972	      0.05178206
      0.04517609	      0.19776196	      0.17824730	      0.06647439	      0.05178206
      0.04539646	      0.19775242	      0.17824287	      0.06647064	      0.05178206
      0.04561683	      0.19774283	      0.17823841	      0.06646687	      0.05178206
      0.04586534	      0.19773194	      0.17823334	      0.06646260	      0.05178206
      0.04617480	      0.19771830	      0.17822699	      0.06645724	      0.05178206
      0.04655288	      0.19770149	      0.17821916	      0.06645065	      0.05178206
      0.04688755	      0.19768648	      0.17821215	      0.06644477	      0.05178206
      0.04730391	      0.19766764	      0.17820335	      0.06643739	      0.05178206
      0.04762713	      0.19765289	      0.17819645	      0.06643162	      0.05178206
      0.04784672	      0.19764280	      0.17819173	      0.06642767	      0.05178206
      0.04806631	      0.19763266	      0.17818698	      0.06642371	      0.05178206
      0.04832047	      0.19762086	      0.17818144	      0.06641910	      0.05178206
      0.04862959	      0.19760641	      0.17817467	      0.06641346	      0.05178206
      0.04897571	      0.19759012	      0.17816701	      0.06640709	      0.05178206
      0.04927547	      0.19757590	      0.17816033	      0.06640155	      0.05178206
      0.04950134	      0.19756512	      0.17815526	      0.06639735	      0.05178206
      0.04972721	      0.19755428	      0.17815016	      0.06639312	      0.05178206
      0.04990987	      0.19754548	      0.17814601	      0.06638969	      0.05178206
      0.05019835	      0.19753151	      0.17813942	      0.06638425	      0.05178206
      0.05048683	      0.19751745	      0.17813279	      0.06637878	      0.05178206
      0.05072855	      0.19750560	      0.17812719	      0.06637417	      0.05178206
      0.05097027	      0.19749368	      0.17812156	      0.06636954	      0.05178206
      0.05122507	      0.19748105	      0.17811559	      0.06636463	      0.05178206
      0.05147987	      0.19746836	      0.17810959	      0.06635970	      0.05178206
      0.05171467	      0.19745660	      0.17810402	      0.06635513	      0.05178206
      0.05203008	      0.19744070	      0.17809649	      0.06634896	      0.05178206
      0.05234550	      0.19742470	      0.17808890	      0.06634275	      0.05178206
      0.05256182	      0.19741366	      0.17808366	      0.06633847	      0.05178206
      0.05277814	      0.19740258	      0.17807840	      0.06633418	      0.05178206
      0.05303662	      0.19738927	      0.17807207	      0.06632902	      0.05178206
      0.05329509	      0.19737588	      0.17806571	      0.06632383	      0.05178206
      0.05355895	      0.19736214	      0.17805917	      0.06631852	      0.05178206
      0.05382281	      0.19734833	      0.17805260	      0.06631317	      0.05178206
      0.05408278	      0.19733465	      0.17804608	      0.06630788	      0.05178206
      0.05439899	      0.19731791	      0.17803810	      0.06630141	      0.05178206
      0.05474736	      0.19729935	      0.17802924	      0.06629423	      0.05178206
      0.05505324	      0.19728294	      0.17802140	      0.06628790	      0.05178206
      0.05527764	      0.19727084	      0.17801562	      0.06628322	      0.05178206
      0.05550205	      0.19725869	      0.17800980	      0.06627853	      0.05178206
      0.05573035	      0.19724627	      0.17800386	      0.06627374	      0.05178206
      0.05604660	      0.19722897	      0.17799558	      0.06626707	      0.05178206
      0.05636285	      0.19721156	      0.17798724	      0.06626036	      0.05178206
      0.05656891	      0.19720016	      0.17798177	      0.06625597	      0.05178206
      0.05677497	      0.19718872	      0.17797628	      0.06625156	      0.05178206
      0.05704784	      0.19717349	      0.17796897	      0.06624570	      0.05178206
      0.05732072	      0.19715819	      0.17796162	      0.06623981	      0.05178206
      0.05756460	      0.19714445	      0.17795501	      0.06623452	      0.05178206
      0.05786229	      0.19712758	      0.17794690	      0.06622804	      0.05178206
      0.05820838	      0.19710786	      0.17793741	      0.06622046	      0.05178206
      0.05849887	      0.19709120	      0.17792939	      0.06621406	      0.05178206
      0.05873061	      0.19707785	      0.17792295	      0.06620893	      0.05178206
      0.05896234	      0.19706445	      0.17791648	      0.06620378	      0.05178206
      0.05920416	      0.19705040	      0.17790970	      0.06619839	      0.05178206
      0.05951186	      0.19703243	      0.17790103	      0.06619149	      0.05178206
      0.05981957	      0.19701435	      0.17789230	      0.06618456	      0.05178206
      0.06005571	      0.19700042	      0.17788556	      0.06617922	      0.05178206
      0.06035203	      0.19698285	      0.17787706	      0.06617249	      0.05178206
      0.06071947	      0.19696093	      0.17786645	      0.06616409	      0.05178206
      0.06108690	      0.19693887	      0.17785576	      0.06615564	      0.05178206
      0.06129574	      0.19692626	      0.17784965	      0.06615082	      0.05178206
      0.06150458	      0.19691361	      0.17784351	      0.06614598	      0.05178206
      0.06178233	      0.19689672	      0.17783531	      0.06613952	      0.05178206
      0.06206008	      0.19687974	      0.17782707	      0.06613303	      0.05178206
      0.06230804	      0.19686452	      0.17781967	      0.06612721	      0.05178206
      0.06255599	      0.19684923	      0.17781224	      0.06612136	      0.05178206
      0.06281294	      0.19683332	      0.17780450	      0.06611529	      0.05178206
      0.06312748	      0.19681374	      0.17779497	      0.06610781	      0.05178206
      0.06353357	      0.19678832	      0.17778259	      0.06609811	      0.05178206
      0.06374869	      0.19677478	      0.17777599	      0.06609294	      0.05178206
      0.06396382	      0.19676119	      0.17776936	      0.06608776	      0.05178206
      0.06424931	      0.19674308	      0.17776053	      0.06608085	      0.05178206
      0.06453480	      0.19672489	      0.17775165	      0.06607392	      0.05178206
      0.06473604	      0.19671201	      0.17774536	      0.06606901	      0.05178206
      0.06505987	      0.19669120	      0.17773519	      0.06606108	      0.05178206
      0.06530383	      0.19667545	      0.17772749	      0.06605508	      0.05178206
      0.06554778	      0.19665963	      0.17771976	      0.06604906	      0.05178206
      0.06579173	      0.19664376	      0.17771199	      0.06604302	      0.05178206
      0.06604647	      0.19662712	      0.17770384	      0.06603669	      0.05178206
      0.06630121	      0.19661040	      0.17769565	      0.06603033	      0.05178206
      0.06655739	      0.19659353	      0.17768738	      0.06602391	      0.05178206
      0.06687327	      0.19657263	      0.17767713	      0.06601596	      0.05178206
      0.06726868	      0.19654631	      0.17766422	      0.06600597	      0.05178206
      0.06755302	      0.19652729	      0.17765488	      0.06599874	      0.05178206
      0.06779301	      0.19651117	      0.17764696	      0.06599262	      0.05178206
      0.06803299	      0.19649499	      0.17763901	      0.06598647	      0.05178206
      0.06828845	      0.19647770	      0.17763050	      0.06597991	      0.05178206
      0.06854392	      0.19646034	      0.17762196	      0.06597332	      0.05178206
      0.06880149	      0.19644277	      0.17761331	      0.06596666	      0.05178206
      0.06911766	      0.19642111	      0.17760265	      0.06595844	      0.05178206
      0.06951846	      0.19639349	      0.17758904	      0.06594797	      0.05178206
      0.06976299	      0.19637657	      0.17758069	      0.06594156	      0.05178206
      0.07000752	      0.19635958	      0.17757231	      0.06593512	      0.05178206
      0.07025205	      0.19634252	      0.17756390	      0.06592866	      0.05178206
      0.07049620	      0.19632544	      0.17755546	      0.06592219	      0.05178206
      0.07080310	      0.19630387	      0.17754481	      0.06591402	      0.05178206
      0.07117253	      0.19627778	      0.17753191	      0.06590415	      0.05178206
      0.07143810	      0.19625893	      0.17752259	      0.06589702	      0.05178206
      0.07178725	      0.19623405	      0.17751028	      0.06588761	      0.05178206
      0.07205229	      0.19621508	      0.17750089	      0.06588043	      0.05178206
      0.07231733	      0.19619603	      0.17749145	      0.06587323	      0.05178206
      0.07258236	      0.19617691	      0.17748198	      0.06586600	      0.05178206
      0.07284740	      0.19615772	      0.17747247	      0.06585875	      0.05178206
      0.07311244	      0.19613845	      0.17746291	      0.06585147	      0.05178206
      0.07337748	      0.19611912	      0.17745332	      0.06584417	      0.05178206
      0.07364251	      0.19609971	      0.17744368	      0.06583684	      0.05178206
      0.07390755	      0.19608023	      0.17743401	      0.06582949	      0.05178206
      0.07417259	      0.19606067	      0.17742430	      0.06582211	      0.05178206
      0.07442395	      0.19604206	      0.17741505	      0.06581509	      0.05178206
      0.07467531	      0.19602339	      0.17740576	      0.06580804	      0.05178206
      0.07492942	      0.19600444	      0.17739633	      0.06580090	      0.05178206
      0.07518354	      0.19598543	      0.17738687	      0.06579373	      0.05178206
      0.07544710	      0.19596564	      0.17737702	      0.06578627	      0.05178206
      0.07576352	      0.19594178	      0.17736514	      0.06577728	      0.05178206
      0.07608725	      0.19591727	      0.17735293	      0.06576804	      0.05178206
      0.07641097	      0.19589266	      0.17734066	      0.06575877	      0.05178206
      0.07664952	      0.19587445	      0.17733157	      0.06575191	      0.05178206
      0.07688806	      0.19585619	      0.17732246	      0.06574503	      0.05178206
      0.07710532	      0.19583950	      0.17731413	      0.06573875	      0.05178206
      0.07742541	      0.19581483	      0.17730181	      0.06572946	      0.05178206
      0.07769708	      0.19579381	      0.17729131	      0.06572155	      0.05178206
      0.07793949	      0.19577499	      0.17728190	      0.06571447	      0.05178206
      0.07818189	      0.19575611	      0.17727247	      0.06570737	      0.05178206
      0.07844050	      0.19573590	      0.17726236	      0.06569977	      0.05178206
      0.07869911	      0.19571562	      0.17725221	      0.06569215	      0.05178206
      0.07894473	      0.19569630	      0.17724254	      0.06568488	      0.05178206
      0.07926223	      0.19567124	      0.17722999	      0.06567546	      0.05178206
      0.07957974	      0.19564607	      0.17721739	      0.06566601	      0.05178206
      0.07982350	      0.19562668	      0.17720767	      0.06565872	      0.05178206
      0.08006727	      0.19560723	      0.17719792	      0.06565142	      0.05178206
      0.08031007	      0.19558779	      0.17718817	      0.06564412	      0.05178206
      0.08061896	      0.19556299	      0.17717572	      0.06563480	      0.05178206
      0.08092784	      0.19553808	      0.17716322	      0.06562545	      0.05178206
      0.08116680	      0.19551875	      0.17715352	      0.06561819	      0.05178206
      0.08146422	      0.19549460	      0.17714139	      0.06560913	      0.05178206
      0.08183234	      0.19546460	      0.17712631	      0.06559788	      0.05178206
      0.08220046	      0.19543446	      0.17711116	      0.06558657	      0.05178206
      0.08239763	      0.19541826	      0.17710301	      0.06558049	      0.05178206
      0.08259481	      0.19540202	      0.17709484	      0.06557440	      0.05178206
      0.08288158	      0.19537833	      0.17708291	      0.06556552	      0.05178206
      0.08316835	      0.19535456	      0.17707095	      0.06555661	      0.05178206
      0.08341621	      0.19533395	      0.17706056	      0.06554889	      0.05178206
      0.08366407	      0.19531327	      0.17705015	      0.06554114	      0.05178206
      0.08390034	      0.19529351	      0.17704019	      0.06553374	      0.05178206
      0.08421840	      0.19526682	      0.17702673	      0.06552374	      0.05178206
      0.08453646	      0.19524002	      0.17701322	      0.06551370	      0.05178206
      0.08475932	      0.19522119	      0.17700371	      0.06550665	      0.05178206
      0.08498217	      0.19520231	      0.17699418	      0.06549958	      0.05178206
      0.08524476	      0.19517999	      0.17698292	      0.06549123	      0.05178206
      0.08550735	      0.19515761	      0.17697162	      0.06548285	      0.05178206
      0.08578018	      0.19513429	      0.17695983	      0.06547412	      0.05178206
      0.08605301	      0.19511089	      0.17694801	      0.06546536	      0.05178206
      0.08630604	      0.19508912	      0.17693700	      0.06545722	      0.05178206
      0.08662497	      0.19506159	      0.17692308	      0.06544692	      0.05178206
      0.08694391	      0.19503396	      0.17690910	      0.06543658	      0.05178206
      0.08718330	      0.19501316	      0.17689857	      0.06542880	      0.05178206
      0.08742270	      0.19499230	      0.17688801	      0.06542100	      0.05178206
      0.08770206	      0.19496788	      0.17687565	      0.06541188	      0.05178206
      0.08798141	      0.19494339	      0.17686324	      0.06540272	      0.05178206
      0.08821716	      0.19492266	      0.17685274	      0.06539497	      0.05178206
      0.08852607	      0.19489542	      0.17683893	      0.06538479	      0.05178206
      0.08883498	      0.19486808	      0.17682506	      0.06537458	      0.05178206
      0.08907574	      0.19484671	      0.17681422	      0.06536659	      0.05178206
      0.08931649	      0.19482528	      0.17680335	      0.06535859	      0.05178206
      0.08958212	      0.19480157	      0.17679132	      0.06534973	      0.05178206
      0.08984774	      0.19477780	      0.17677925	      0.06534085	      0.05178206
      0.09011910	      0.19475344	      0.17676688	      0.06533176	      0.05178206
      0.09039045	      0.19472901	      0.17675446	      0.06532263	      0.05178206
      0.09065508	      0.19470511	      0.17674232	      0.06531371	      0.05178206
      0.09097430	      0.19467619	      0.17672762	      0.06530292	      0.05178206
      0.09138025	      0.19463928	      0.17670885	      0.06528914	      0.05178206
      0.09160236	      0.19461901	      0.17669854	      0.06528158	      0.05178206
      0.09182446	      0.19459870	      0.17668820	      0.06527400	      0.05178206
      0.09210943	      0.19457257	      0.17667490	      0.06526425	      0.05178206
      0.09239439	      0.19454636	      0.17666155	      0.06525447	      0.05178206
      0.09267008	      0.19452092	      0.17664860	      0.06524498	      0.05178206
      0.09294577	      0.19449542	      0.17663560	      0.06523547	      0.05178206
      0.09321099	      0.19447081	      0.17662306	      0.06522629	      0.05178206
      0.09353093	      0.19444103	      0.17660789	      0.06521519	      0.05178206
      0.09393335	      0.19440344	      0.17658871	      0.06520117	      0.05178206
      0.09416956	      0.19438130	      0.17657742	      0.06519292	      0.05178206
      0.09440578	      0.19435911	      0.17656610	      0.06518465	      0.05178206
      0.09464200	      0.19433686	      0.17655474	      0.06517635	      0.05178206
      0.09491934	      0.19431068	      0.17654137	      0.06516659	      0.05178206
      0.09519667	      0.19428442	      0.17652796	      0.06515681	      0.05178206
      0.09538243	      0.19426678	      0.17651895	      0.06515024	      0.05178206
      0.09567404	      0.19423904	      0.17650478	      0.06513990	      0.05178206
      0.09596566	      0.19421121	      0.17649056	      0.06512953	      0.05178206
      0.09621096	      0.19418774	      0.17647856	      0.06512079	      0.05178206
      0.09645626	      0.19416422	      0.17646653	      0.06511203	      0.05178206
      0.09670131	      0.19414065	      0.17645448	      0.06510325	      0.05178206
      0.09701716	      0.19411020	      0.17643890	      0.06509191	      0.05178206
      0.09733301	      0.19407965	      0.17642326	      0.06508053	      0.05178206
      0.09757101	      0.19405657	      0.17641145	      0.06507194	      0.05178206
      0.09780900	      0.19403344	      0.17639960	      0.06506332	      0.05178206
      0.09807962	      0.19400706	      0.17638609	      0.06505350	      0.05178206
      0.09835025	      0.19398062	      0.17637255	      0.06504366	      0.05178206
      0.09861147	      0.19395503	      0.17635944	      0.06503413	      0.05178206
      0.09892943	      0.19392380	      0.17634342	      0.06502251	      0.05178206
      0.09931175	      0.19388611	      0.17632410	      0.06500848	      0.05178206
      0.09977254	      0.19384051	      0.17630071	      0.06499151	      0.05178206
      0.09994408	      0.19382348	      0.17629197	      0.06498517	      0.05178206
      0.10022963	      0.19379507	      0.17627740	      0.06497460	      0.05178206
      0.10051518	      0.19376659	      0.17626277	      0.06496400	      0.05178206
      0.10076566	      0.19374154	      0.17624991	      0.06495468	      0.05178206
      0.10101614	      0.19371643	      0.17623702	      0.06494534	      0.05178206
      0.10127886	      0.19369004	      0.17622346	      0.06493552	      0.05178206
      0.10154158	      0.19366357	      0.17620986	      0.06492567	      0.05178206
      0.10182780	      0.19363467	      0.17619500	      0.06491492	      0.05178206
      0.10211403	      0.19360568	      0.17618010	      0.06490414	      0.05178206
      0.10234145	      0.19358260	      0.17616823	      0.06489556	      0.05178206
      0.10265425	      0.19355077	      0.17615186	      0.06488372	      0.05178206
      0.10296706	      0.19351885	      0.17613544	      0.06487185	      0.05178206
      0.10320083	      0.19349494	      0.17612314	      0.06486295	      0.05178206
      0.10343461	      0.19347097	      0.17611080	      0.06485404	      0.05178206
      0.10369085	      0.19344464	      0.17609725	      0.06484425	      0.05178206
      0.10400358	      0.19341243	      0.17608066	      0.06483227	      0.05178206
      0.10431631	      0.19338012	      0.17606402	      0.06482026	      0.05178206
      0.10458282	      0.19335252	      0.17604980	      0.06481000	      0.05178206
      0.10491006	      0.19331854	      0.17603229	      0.06479736	      0.05178206
      0.10523729	      0.19328445	      0.17601472	      0.06478469	      0.05178206
      0.10547547	      0.19325958	      0.17600190	      0.06477545	      0.05178206
      0.10576500	      0.19322928	      0.17598628	      0.06476418	      0.05178206
      0.10612699	      0.19319129	      0.17596668	      0.06475006	      0.05178206
      0.10640909	      0.19316159	      0.17595136	      0.06473902	      0.05178206
      0.10665480	      0.19313567	      0.17593798	      0.06472939	      0.05178206
      0.10690052	      0.19310969	      0.17592457	      0.06471973	      0.05178206
      0.10713842	      0.19308448	      0.17591156	      0.06471036	      0.05178206
      0.10744893	      0.19305150	      0.17589453	      0.06469811	      0.05178206
      0.10775945	      0.19301843	      0.17587745	      0.06468582	      0.05178206
      0.10800129	      0.19299262	      0.17586411	      0.06467622	      0.05178206
      0.10824313	      0.19296675	      0.17585074	      0.06466661	      0.05178206
      0.10851840	      0.19293724	      0.17583549	      0.06465564	      0.05178206
      0.10879367	      0.19290766	      0.17582020	      0.06464465	      0.05178206
      0.10904963	      0.19288009	      0.17580595	      0.06463440	      0.05178206
      0.10936669	      0.19284585	      0.17578825	      0.06462168	      0.05178207
      0.10968376	      0.19281153	      0.17577049	      0.06460893	      0.05178207
      0.10992153	      0.19278573	      0.17575715	      0.06459934	      0.05178208
      0.11022020	      0.19275325	      0.17574034	      0.06458727	      0.05178210
      0.11051886	      0.19272068	      0.17572348	      0.06457517	      0.05178213
      0.11077188	      0.19269303	      0.17570917	      0.06456490	      0.05178216
      0.11109266	      0.19265789	      0.17569098	      0.06455184	      0.05178222
      0.11141344	      0.19262266	      0.17567273	      0.06453875	      0.05178229
      0.11165137	      0.19259646	      0.17565916	      0.06452902	      0.05178237
      0.11188929	      0.19257022	      0.17564557	      0.06451927	      0.05178246
      0.11216699	      0.19253952	      0.17562966	      0.06450787	      0.05178259
      0.11244469	      0.19250875	      0.17561371	      0.06449643	      0.05178276
      0.11269109	      0.19248140	      0.17559953	      0.06448627	      0.05178293
      0.11300891	      0.19244603	      0.17558120	      0.06447313	      0.05178321
      0.11332672	      0.19241057	      0.17556281	      0.06445996	      0.05178354
      0.11357542	      0.19238276	      0.17554838	      0.06444962	      0.05178385
      0.11382411	      0.19235489	      0.17553393	      0.06443927	      0.05178421
      0.11405334	      0.19232915	      0.17552057	      0.06442971	      0.05178459
      0.11437206	      0.19229329	      0.17550196	      0.06441639	      0.05178519
      0.11469077	      0.19225734	      0.17548330	      0.06440303	      0.05178590
      0.11491445	      0.19223205	      0.17547018	      0.06439363	      0.05178647
      0.11513813	      0.19220672	      0.17545702	      0.06438422	      0.05178709
      0.11541477	      0.19217533	      0.17544072	      0.06437256	      0.05178795
      0.11569142	      0.19214387	      0.17542438	      0.06436087	      0.05178891
      0.11593990	      0.19211555	      0.17540967	      0.06435035	      0.05178987
      0.11625781	      0.19207924	      0.17539081	      0.06433686	      0.05179124
      0.11657571	      0.19204284	      0.17537189	      0.06432334	      0.05179278
      0.11681634	      0.19201523	      0.17535754	      0.06431308	      0.05179406
      0.11705697	      0.19198756	      0.17534316	      0.06430280	      0.05179545
      0.11733596	      0.19195542	      0.17532645	      0.06429086	      0.05179719
      0.11761496	      0.19192321	      0.17530970	      0.06427889	      0.05179909
      0.11786498	      0.19189429	      0.17529466	      0.06426815	      0.05180093
      0.11818284	      0.19185744	      0.17527549	      0.06425446	      0.05180347
      0.11850070	      0.19182050	      0.17525627	      0.06424073	      0.05180622
      0.11874238	      0.19179235	      0.17524162	      0.06423027	      0.05180847
      0.11898407	      0.19176415	      0.17522694	      0.06421979	      0.05181086
      0.11926577	      0.19173121	      0.17520980	      0.06420756	      0.05181381
      0.11954748	      0.19169821	      0.17519262	      0.06419529	      0.05181696
      0.11978597	      0.19167021	      0.17517804	      0.06418489	      0.05181978
      0.12010419	      0.19163277	      0.17515855	      0.06417098	      0.05182376
      0.12042242	      0.19159525	      0.17513900	      0.06415703	      0.05182800
      0.12065919	      0.19156727	      0.17512442	      0.06414664	      0.05183132
      0.12089597	      0.19153924	      0.17510982	      0.06413622	      0.05183479
      0.12116372	      0.19150748	      0.17509327	      0.06412442	      0.05183888
      0.12143147	      0.19147566	      0.17507669	      0.06411260	      0.05184316
      0.12171624	      0.19144175	      0.17505902	      0.06409999	      0.05184792
      0.12200101	      0.19140777	      0.17504130	      0.06408736	      0.05185288
      0.12225404	      0.19137751	      0.17502553	      0.06407612	      0.05185747
      0.12257115	      0.19133951	      0.17500571	      0.06406200	      0.05186345
      0.12288827	      0.19130143	      0.17498585	      0.06404784	      0.05186970
      0.12313086	      0.19127223	      0.17497062	      0.06403699	      0.05187464
      0.12337345	      0.19124299	      0.17495536	      0.06402612	      0.05187974
      0.12366193	      0.19120814	      0.17493718	      0.06401317	      0.05188599
      0.12395040	      0.19117322	      0.17491896	      0.06400019	      0.05189245
      0.12416884	      0.19114673	      0.17490513	      0.06399035	      0.05189747
      0.12448426	      0.19110841	      0.17488513	      0.06397610	      0.05190493
      0.12479968	      0.19107000	      0.17486508	      0.06396182	      0.05191263
      0.12502753	      0.19104220	      0.17485056	      0.06395149	      0.05191834
      0.12525538	      0.19101435	      0.17483602	      0.06394114	      0.05192417
      0.12553251	      0.19098042	      0.17481830	      0.06392852	      0.05193141
      0.12580963	      0.19094643	      0.17480054	      0.06391588	      0.05193883
      0.12607196	      0.19091419	      0.17478370	      0.06390390	      0.05194602
      0.12638718	      0.19087536	      0.17476342	      0.06388946	      0.05195485
      0.12670240	      0.19083645	      0.17474309	      0.06387500	      0.05196389
      0.12696053	      0.19080453	      0.17472640	      0.06386313	      0.05197145
      0.12728206	      0.19076468	      0.17470557	      0.06384831	      0.05198105
      0.12760360	      0.19072474	      0.17468469	      0.06383346	      0.05199087
      0.12784406	      0.19069481	      0.17466905	      0.06382233	      0.05199835
      0.12808453	      0.19066483	      0.17465337	      0.06381118	      0.05200594
      0.12837028	      0.19062915	      0.17463471	      0.06379791	      0.05201510
      0.12865604	      0.19059339	      0.17461601	      0.06378461	      0.05202441
      0.12888775	      0.19056434	      0.17460081	      0.06377381	      0.05203208
      0.12920399	      0.19052462	      0.17458003	      0.06375903	      0.05204269
      0.12952024	      0.19048481	      0.17455921	      0.06374423	      0.05205349
      0.12975694	      0.19045496	      0.17454359	      0.06373312	      0.05206168
      0.12999363	      0.19042506	      0.17452794	      0.06372200	      0.05206997
      0.13026716	      0.19039045	      0.17450983	      0.06370913	      0.05207966
      0.13054070	      0.19035578	      0.17449168	      0.06369623	      0.05208948
      0.13081913	      0.19032041	      0.17447316	      0.06368307	      0.05209961
      0.13109757	      0.19028498	      0.17445461	      0.06366989	      0.05210985
      0.13137919	      0.19024908	      0.17443581	      0.06365653	      0.05212034
      0.13166080	      0.19021311	      0.17441698	      0.06364314	      0.05213094
      0.13193932	      0.19017747	      0.17439831	      0.06362988	      0.05214155
      0.13221783	      0.19014177	      0.17437961	      0.06361659	      0.05215228
      0.13250311	      0.19010512	      0.17436041	      0.06360296	      0.05216338
      0.13278839	      0.19006841	      0.17434118	      0.06358929	      0.05217461
      0.13306048	      0.19003333	      0.17432280	      0.06357624	      0.05218542
      0.13333257	      0.18999819	      0.17430438	      0.06356316	      0.05219633
      0.13362690	      0.18996010	      0.17428442	      0.06354898	      0.05220825
      0.13392124	      0.18992194	      0.17426442	      0.06353477	      0.05222030
      0.13415756	      0.18989125	      0.17424833	      0.06352334	      0.05223005
      0.13447262	      0.18985025	      0.17422683	      0.06350808	      0.05224316
      0.13478769	      0.18980918	      0.17420530	      0.06349279	      0.05225641
      0.13503352	      0.18977707	      0.17418846	      0.06348083	      0.05226684
      0.13527935	      0.18974490	      0.17417159	      0.06346885	      0.05227734
      0.13554873	      0.18970960	      0.17415308	      0.06345570	      0.05228893
      0.13581810	      0.18967424	      0.17413453	      0.06344253	      0.05230062
      0.13610744	      0.18963619	      0.17411457	      0.06342836	      0.05231328
      0.13639677	      0.18959807	      0.17409457	      0.06341416	      0.05232603
      0.13665609	      0.18956385	      0.17407661	      0.06340141	      0.05233755
      0.13697023	      0.18952231	      0.17405482	      0.06338593	      0.05235161
      0.13728438	      0.18948068	      0.17403297	      0.06337042	      0.05236580
      0.13746730	      0.18945641	      0.17402023	      0.06336137	      0.05237411
      0.13775284	      0.18941846	      0.17400031	      0.06334723	      0.05238716
      0.13803838	      0.18938044	      0.17398036	      0.06333306	      0.05240031
      0.13826808	      0.18934981	      0.17396428	      0.06332164	      0.05241095
      0.13857464	      0.18930886	      0.17394278	      0.06330638	      0.05242525
      0.13888120	      0.18926783	      0.17392123	      0.06329108	      0.05243966
      0.13912641	      0.18923495	      0.17390397	      0.06327882	      0.05245127
      0.13937162	      0.18920202	      0.17388668	      0.06326654	      0.05246294
      0.13966002	      0.18916323	      0.17386630	      0.06325208	      0.05247675
      0.13994841	      0.18912437	      0.17384589	      0.06323758	      0.05249066
      0.14019630	      0.18909091	      0.17382832	      0.06322510	      0.05250268
      0.14050868	      0.18904868	      0.17380613	      0.06320935	      0.05251794
      0.14082106	      0.18900636	      0.17378390	      0.06319356	      0.05253330
      0.14106353	      0.18897346	      0.17376661	      0.06318128	      0.05254530
      0.14130599	      0.18894051	      0.17374929	      0.06316898	      0.05255736
      0.14159872	      0.18890066	      0.17372835	      0.06315411	      0.05257201
      0.14189145	      0.18886074	      0.17370737	      0.06313921	      0.05258675
      0.14210878	      0.18883105	      0.17369177	      0.06312813	      0.05259775
      0.14242440	      0.18878788	      0.17366908	      0.06311201	      0.05261383
      0.14274001	      0.18874461	      0.17364634	      0.06309585	      0.05263001
      0.14297342	      0.18871257	      0.17362949	      0.06308388	      0.05264204
      0.14320682	      0.18868048	      0.17361262	      0.06307189	      0.05265414
      0.14348679	      0.18864192	      0.17359235	      0.06305749	      0.05266872
      0.14376676	      0.18860330	      0.17357204	      0.06304306	      0.05268339
      0.14403914	      0.18856567	      0.17355225	      0.06302900	      0.05269774
      0.14431152	      0.18852797	      0.17353243	      0.06301491	      0.05271218
      0.14460710	      0.18848699	      0.17351087	      0.06299959	      0.05272793
      0.14490268	      0.18844594	      0.17348928	      0.06298425	      0.05274377
      0.14515686	      0.18841059	      0.17347069	      0.06297103	      0.05275748
      0.14546916	      0.18836707	      0.17344779	      0.06295475	      0.05277440
      0.14578147	      0.18832347	      0.17342486	      0.06293845	      0.05279144
      0.14601119	      0.18829135	      0.17340796	      0.06292643	      0.05280404
      0.14631323	      0.18824905	      0.17338570	      0.06291060	      0.05282068
      0.14661526	      0.18820668	      0.17336341	      0.06289475	      0.05283743
      0.14685259	      0.18817333	      0.17334586	      0.06288226	      0.05285066
      0.14714995	      0.18813148	      0.17332384	      0.06286660	      0.05286731
      0.14744732	      0.18808955	      0.17330177	      0.06285090	      0.05288407
      0.14770602	      0.18805302	      0.17328254	      0.06283722	      0.05289872
      0.14801842	      0.18800883	      0.17325929	      0.06282067	      0.05291651
      0.14833082	      0.18796456	      0.17323598	      0.06280408	      0.05293441
      0.14854485	      0.18793418	      0.17321999	      0.06279270	      0.05294673
      0.14886023	      0.18788935	      0.17319639	      0.06277590	      0.05296497
      0.14917561	      0.18784444	      0.17317275	      0.06275906	      0.05298332
      0.14941072	      0.18781090	      0.17315509	      0.06274649	      0.05299708
      0.14964582	      0.18777732	      0.17313741	      0.06273390	      0.05301089
      0.14992666	      0.18773715	      0.17311626	      0.06271883	      0.05302746
      0.15020749	      0.18769691	      0.17309508	      0.06270374	      0.05304413
      0.15048309	      0.18765737	      0.17307425	      0.06268890	      0.05306056
      0.15075868	      0.18761775	      0.17305339	      0.06267403	      0.05307708
      0.15105365	      0.18757529	      0.17303103	      0.06265809	      0.05309485
      0.15134862	      0.18753275	      0.17300863	      0.06264212	      0.05311272
      0.15161573	      0.18749417	      0.17298831	      0.06262764	      0.05312898
      0.15188284	      0.18745553	      0.17296796	      0.06261312	      0.05314532
      0.15218404	      0.18741189	      0.17294497	      0.06259673	      0.05316383
      0.15248525	      0.18736817	      0.17292195	      0.06258030	      0.05318245
      0.15272606	      0.18733316	      0.17290351	      0.06256714	      0.05319741
      0.15303640	      0.18728798	      0.17287971	      0.06255016	      0.05321678
      0.15334674	      0.18724272	      0.17285586	      0.06253313	      0.05323626
      0.15358948	      0.18720726	      0.17283718	      0.06251980	      0.05325157
      0.15383222	      0.18717175	      0.17281848	      0.06250644	      0.05326694
      0.15412411	      0.18712899	      0.17279595	      0.06249035	      0.05328551
      0.15441600	      0.18708616	      0.17277339	      0.06247423	      0.05330418
      0.15467148	      0.18704861	      0.17275361	      0.06246010	      0.05332060
      0.15498057	      0.18700312	      0.17272964	      0.06244296	      0.05334056
      0.15528965	      0.18695754	      0.17270563	      0.06242580	      0.05336063
      0.15552763	      0.18692240	      0.17268711	      0.06241256	      0.05337616
      0.15583802	      0.18687649	      0.17266292	      0.06239526	      0.05339650
      0.15614840	      0.18683051	      0.17263869	      0.06237793	      0.05341695
      0.15639158	      0.18679443	      0.17261968	      0.06236432	      0.05343305
      0.15663475	      0.18675829	      0.17260064	      0.06235070	      0.05344922
      0.15692563	      0.18671501	      0.17257784	      0.06233437	      0.05346865
      0.15721650	      0.18667166	      0.17255499	      0.06231801	      0.05348817
      0.15747886	      0.18663250	      0.17253436	      0.06230323	      0.05350586
      0.15774122	      0.18659328	      0.17251369	      0.06228843	      0.05352363
      0.15804199	      0.18654825	      0.17248996	      0.06227143	      0.05354410
      0.15834275	      0.18650314	      0.17246620	      0.06225439	      0.05356467
      0.15859233	      0.18646566	      0.17244644	      0.06224023	      0.05358182
      0.15890103	      0.18641922	      0.17242197	      0.06222268	      0.05360313
      0.15920974	      0.18637271	      0.17239746	      0.06220510	      0.05362456
      0.15941143	      0.18634227	      0.17238143	      0.06219359	      0.05363861
      0.15972347	      0.18629512	      0.17235658	      0.06217576	      0.05366045
      0.16003551	      0.18624789	      0.17233169	      0.06215789	      0.05368240
      0.16027909	      0.18621097	      0.17231224	      0.06214392	      0.05369962
      0.16052266	      0.18617400	      0.17229276	      0.06212993	      0.05371690
      0.16080341	      0.18613133	      0.17227027	      0.06211377	      0.05373691
      0.16108416	      0.18608859	      0.17224775	      0.06209758	      0.05375701
      0.16136814	      0.18604529	      0.17222494	      0.06208118	      0.05377743
      0.16165212	      0.18600192	      0.17220209	      0.06206475	      0.05379795
      0.16194399	      0.18595728	      0.17217857	      0.06204783	      0.05381914
      0.16223587	      0.18591257	      0.17215501	      0.06203088	      0.05384043
      0.16252174	      0.18586871	      0.17213190	      0.06201425	      0.05386138
      0.16280761	      0.18582478	      0.17210876	      0.06199758	      0.05388243
      0.16310218	      0.18577945	      0.17208488	      0.06198038	      0.05390422
      0.16339674	      0.18573404	      0.17206095	      0.06196314	      0.05392611
      0.16368112	      0.18569014	      0.17203783	      0.06194647	      0.05394734
      0.16396549	      0.18564617	      0.17201466	      0.06192977	      0.05396867
      0.16426215	      0.18560023	      0.17199046	      0.06191232	      0.05399102
      0.16455880	      0.18555422	      0.17196622	      0.06189483	      0.05401348
      0.16484058	      0.18551044	      0.17194317	      0.06187819	      0.05403491
      0.16512236	      0.18546660	      0.17192008	      0.06186152	      0.05405644
      0.16542099	      0.18542007	      0.17189557	      0.06184382	      0.05407936
      0.16571962	      0.18537346	      0.17187102	      0.06182608	      0.05410238
      0.16599810	      0.18532993	      0.17184810	      0.06180952	      0.05412395
      0.16627659	      0.18528633	      0.17182514	      0.06179292	      0.05414562
      0.16657676	      0.18523927	      0.17180036	      0.06177499	      0.05416907
      0.16687692	      0.18519213	      0.17177554	      0.06175704	      0.05419264
      0.16715209	      0.18514885	      0.17175275	      0.06174054	      0.05421434
      0.16742725	      0.18510551	      0.17172993	      0.06172402	      0.05423613
      0.16772822	      0.18505803	      0.17170493	      0.06170592	      0.05426007
      0.16802919	      0.18501048	      0.17167990	      0.06168778	      0.05428412
      0.16830204	      0.18496730	      0.17165717	      0.06167130	      0.05430603
      0.16857489	      0.18492406	      0.17163441	      0.06165480	      0.05432802
      0.16887604	      0.18487627	      0.17160926	      0.06163655	      0.05435240
      0.16917718	      0.18482840	      0.17158406	      0.06161827	      0.05437690
      0.16944940	      0.18478506	      0.17156126	      0.06160171	      0.05439913
      0.16972161	      0.18474166	      0.17153842	      0.06158513	      0.05442146
      0.17002270	      0.18469358	      0.17151312	      0.06156675	      0.05444627
      0.17032379	      0.18464542	      0.17148779	      0.06154833	      0.05447118
      0.17059688	      0.18460168	      0.17146478	      0.06153160	      0.05449388
      0.17086996	      0.18455788	      0.17144174	      0.06151484	      0.05451667
      0.17117099	      0.18450952	      0.17141630	      0.06149633	      0.05454190
      0.17147201	      0.18446108	      0.17139083	      0.06147779	      0.05456725
      0.17174688	      0.18441679	      0.17136753	      0.06146082	      0.05459049
      0.17202174	      0.18437243	      0.17134421	      0.06144383	      0.05461382
      0.17232273	      0.18432378	      0.17131863	      0.06142519	      0.05463948
      0.17262372	      0.18427506	      0.17129302	      0.06140651	      0.05466526
      0.17290080	      0.18423014	      0.17126940	      0.06138928	      0.05468909
      0.17317788	      0.18418515	      0.17124576	      0.06137202	      0.05471302
      0.17347881	      0.18413622	      0.17122004	      0.06135325	      0.05473912
      0.17377975	      0.18408720	      0.17119429	      0.06133443	      0.05476533
      0.17405921	      0.18404162	      0.17117034	      0.06131693	      0.05478978
      0.17433867	      0.18399597	      0.17114635	      0.06129940	      0.05481432
      0.17463951	      0.18394675	      0.17112050	      0.06128049	      0.05484086
      0.17494035	      0.18389746	      0.17109461	      0.06126154	      0.05486750
      0.17522221	      0.18385120	      0.17107031	      0.06124376	      0.05489258
      0.17550408	      0.18380488	      0.17104599	      0.06122594	      0.05491776
      0.17580477	      0.18375538	      0.17102000	      0.06120690	      0.05494473
      0.17610547	      0.18370581	      0.17099398	      0.06118782	      0.05497181
      0.17638969	      0.18365888	      0.17096935	      0.06116975	      0.05499752
      0.17667392	      0.18361188	      0.17094468	      0.06115166	      0.05502334
      0.17697441	      0.18356212	      0.17091857	      0.06113249	      0.05505074
      0.17727490	      0.18351228	      0.17089242	      0.06111328	      0.05507827
      0.17756139	      0.18346468	      0.17086745	      0.06109493	      0.05510462
      0.17784788	      0.18341702	      0.17084245	      0.06107656	      0.05513108
      0.17814813	      0.18336699	      0.17081622	      0.06105726	      0.05515892
      0.17844837	      0.18331688	      0.17078994	      0.06103792	      0.05518688
      0.17873700	      0.18326864	      0.17076465	      0.06101930	      0.05521387
      0.17902562	      0.18322033	      0.17073933	      0.06100065	      0.05524097
      0.17932559	      0.18317004	      0.17071297	      0.06098123	      0.05526925
      0.17962556	      0.18311967	      0.17068658	      0.06096177	      0.05529765
      0.17991615	      0.18307080	      0.17066097	      0.06094288	      0.05532527
      0.18020674	      0.18302186	      0.17063534	      0.06092396	      0.05535301
      0.18050644	      0.18297131	      0.17060886	      0.06090441	      0.05538173
      0.18080613	      0.18292067	      0.17058235	      0.06088482	      0.05541057
      0.18109849	      0.18287120	      0.17055645	      0.06086567	      0.05543883
      0.18139086	      0.18282166	      0.17053052	      0.06084649	      0.05546720
      0.18169029	      0.18277084	      0.17050392	      0.06082681	      0.05549637
      0.18198973	      0.18271994	      0.17047729	      0.06080709	      0.05552566
      0.18228366	      0.18266989	      0.17045111	      0.06078770	      0.05555453
      0.18257758	      0.18261978	      0.17042489	      0.06076827	      0.05558352
      0.18287682	      0.18256868	      0.17039817	      0.06074846	      0.05561315
      0.18317605	      0.18251749	      0.17037141	      0.06072861	      0.05564291
      0.18347133	      0.18246691	      0.17034498	      0.06070898	      0.05567239
      0.18376660	      0.18241625	      0.17031850	      0.06068932	      0.05570198
      0.18406187	      0.18236552	      0.17029199	      0.06066962	      0.05573170
      0.18435714	      0.18231470	      0.17026545	      0.06064988	      0.05576154
      0.18465242	      0.18226381	      0.17023887	      0.06063011	      0.05579150
      0.18494769	      0.18221284	      0.17021226	      0.06061030	      0.05582157
      0.18524296	      0.18216179	      0.17018561	      0.06059045	      0.05585177
      0.18553824	      0.18211067	      0.17015892	      0.06057057	      0.05588209
      0.18583351	      0.18205946	      0.17013220	      0.06055064	      0.05591253
      0.18612878	      0.18200818	      0.17010545	      0.06053069	      0.05594310
      0.18642406	      0.18195682	      0.17007866	      0.06051069	      0.05597378
      0.18671933	      0.18190537	      0.17005184	      0.06049066	      0.05600459
      0.18701460	      0.18185385	      0.17002499	      0.06047059	      0.05603552
      0.18730988	      0.18180226	      0.16999809	      0.06045048	      0.05606657
      0.18760515	      0.18175058	      0.16997117	      0.06043034	      0.05609775
      0.18790042	      0.18169882	      0.16994421	      0.06041016	      0.05612905
      0.18819570	      0.18164698	      0.16991721	      0.06038994	      0.05616047
      0.18849097	      0.18159506	      0.16989018	      0.06036968	      0.05619202
      0.18878624	      0.18154307	      0.16986312	      0.06034939	      0.05622369
      0.18908151	      0.18149099	      0.16983602	      0.06032905	      0.05625549
      0.18937679	      0.18143883	      0.16980889	      0.06030868	      0.05628741
      0.18967206	      0.18138660	      0.16978172	      0.06028827	      0.05631946
      0.18996733	      0.18133428	      0.16975452	      0.06026783	      0.05635164
      0.19026261	      0.18128188	      0.16972729	      0.06024735	      0.05638394
      0.19055788	      0.18122940	      0.16970002	      0.06022682	      0.05641636
      0.19085315	      0.18117683	      0.16967272	      0.06020626	      0.05644892
      0.19114843	      0.18112419	      0.16964538	      0.06018567	      0.05648160
      0.19144370	      0.18107147	      0.16961801	      0.06016503	      0.05651441
      0.19173897	      0.18101866	      0.16959060	      0.06014435	      0.05654735
      0.19203425	      0.18096577	      0.16956317	      0.06012364	      0.05658042
      0.19232952	      0.18091280	      0.16953569	      0.06010289	      0.05661361
      0.19262479	      0.18085974	      0.16950819	      0.06008210	      0.05664694
      0.19292007	      0.18080660	      0.16948065	      0.06006127	      0.05668039
      0.19321534	      0.18075338	      0.16945307	      0.06004040	      0.05671397
      0.19351061	      0.18070008	      0.16942547	      0.06001950	      0.05674769
      0.19380588	      0.18064669	      0.16939782	      0.05999855	      0.05678153
      0.19410116	      0.18059322	      0.16937015	      0.05997757	      0.05681550
      0.19439643	      0.18053966	      0.16934244	      0.05995655	      0.05684961
      0.19469170	      0.18048602	      0.16931470	      0.05993548	      0.05688385
      0.19498698	      0.18043230	      0.16928692	      0.05991438	      0.05691821
      0.19528225	      0.18037849	      0.16925912	      0.05989324	      0.05695272
      0.19557752	      0.18032459	      0.16923127	      0.05987206	      0.05698735
      0.19587280	      0.18027061	      0.16920340	      0.05985085	      0.05702211
      0.19616807	      0.18021655	      0.16917549	      0.05982959	      0.05705701
      0.19646334	      0.18016239	      0.16914755	      0.05980829	      0.05709204
      0.19675862	      0.18010816	      0.16911957	      0.05978695	      0.05712721
      0.19705389	      0.18005383	      0.16909156	      0.05976558	      0.05716251
      0.19734916	      0.17999942	      0.16906352	      0.05974416	      0.05719794
      0.19764444	      0.17994492	      0.16903545	      0.05972270	      0.05723351
      0.19793971	      0.17989034	      0.16900734	      0.05970121	      0.05726921
      0.19823498	      0.17983566	      0.16897920	      0.05967967	      0.05730505
      0.19853026	      0.17978090	      0.16895103	      0.05965810	      0.05734102
      0.19882553	      0.17972606	      0.16892282	      0.05963648	      0.05737713
      0.19912080	      0.17967112	      0.16889458	      0.05961482	      0.05741338
      0.19941607	      0.17961610	      0.16886631	      0.05959313	      0.05744976
      0.19971135	      0.17956099	      0.16883800	      0.05957139	      0.05748628
      0.20000662	      0.17950579	      0.16880967	      0.05954961	      0.05752294
      0.20030189	      0.17945050	      0.16878130	      0.05952779	      0.05755973
      0.20059717	      0.17939512	      0.16875289	      0.05950594	      0.05759666
      0.20089244	      0.17933965	      0.16872446	      0.05948404	      0.05763373
      0.20118771	      0.17928410	      0.16869599	      0.05946210	      0.05767094
      0.20148299	      0.17922845	      0.16866749	      0.05944012	      0.05770828
      0.20177826	      0.17917271	      0.16863896	      0.05941810	      0.05774577
      0.20207353	      0.17911689	      0.16861039	      0.05939603	      0.05778339
      0.20236881	      0.17906097	      0.16858179	      0.05937393	      0.05782115
      0.20266408	      0.17900497	      0.16855317	      0.05935179	      0.05785906
      0.20295935	      0.17894887	      0.16852450	      0.05932960	      0.05789710
      0.20325463	      0.17889268	      0.16849581	      0.05930737	      0.05793528
      0.20354990	      0.17883640	      0.16846708	      0.05928510	      0.05797361
      0.20384517	      0.17878003	      0.16843833	      0.05926279	      0.05801208
      0.20414044	      0.17872357	      0.16840954	      0.05924044	      0.05805068
      0.20443572	      0.17866702	      0.16838071	      0.05921805	      0.05808943
      0.20473099	      0.17861038	      0.16835186	      0.05919561	      0.05812832
      0.20502626	      0.17855364	      0.16832297	      0.05917314	      0.05816736
      0.20532154	      0.17849681	      0.16829406	      0.05915062	      0.05820653
      0.20561681	      0.17843989	      0.16826511	      0.05912806	      0.05824585
      0.20591208	      0.17838287	      0.16823612	      0.05910546	      0.05828531
      0.20620736	      0.17832576	      0.16820711	      0.05908281	      0.05832492
      0.20650263	      0.17826856	      0.16817807	      0.05906012	      0.05836467
      0.20679790	      0.17821127	      0.16814899	      0.05903739	      0.05840456
      0.20709318	      0.17815388	      0.16811988	      0.05901462	      0.05844460
      0.20738845	      0.17809640	      0.16809074	      0.05899181	      0.05848478
      0.20768372	      0.17803882	      0.16806157	      0.05896895	      0.05852511
      0.20797900	      0.17798115	      0.16803237	      0.05894605	      0.05856558
      0.20827427	      0.17792338	      0.16800313	      0.05892310	      0.05860620
      0.20856954	      0.17786553	      0.16797387	      0.05890012	      0.05864696
      0.20886481	      0.17780757	      0.16794457	      0.05887709	      0.05868787
      0.20916009	      0.17774952	      0.16791524	      0.05885402	      0.05872893
      0.20945536	      0.17769138	      0.16788589	      0.05883090	      0.05877013
      0.20975063	      0.17763314	      0.16785649	      0.05880774	      0.05881148
      0.21004591	      0.17757480	      0.16782707	      0.05878454	      0.05885298
      0.21034118	      0.17751637	      0.16779762	      0.05876129	      0.05889463
      0.21063645	      0.17745785	      0.16776814	      0.05873800	      0.05893642
      0.21093173	      0.17739923	      0.16773862	      0.05871467	      0.05897836
      0.21122700	      0.17734051	      0.16770907	      0.05869129	      0.05902045
      0.21152227	      0.17728170	      0.16767950	      0.05866787	      0.05906269
      0.21181755	      0.17722279	      0.16764989	      0.05864440	      0.05910508
      0.21211282	      0.17716378	      0.16762025	      0.05862090	      0.05914762
      0.21240809	      0.17710468	      0.16759058	      0.05859734	      0.05919031
      0.21270337	      0.17704549	      0.16756088	      0.05857374	      0.05923315
      0.21299864	      0.17698619	      0.16753114	      0.05855010	      0.05927614
      0.21329391	      0.17692681	      0.16750138	      0.05852641	      0.05931928
      0.21358918	      0.17686732	      0.16747159	      0.05850268	      0.05936257
      0.21388446	      0.17680774	      0.16744176	      0.05847890	      0.05940601
      0.21417973	      0.17674806	      0.16741191	      0.05845508	      0.05944961
      0.21447500	      0.17668829	      0.16738202	      0.05843121	      0.05949335
      0.21477028	      0.17662842	      0.16735210	      0.05840730	      0.05953725
      0.21506555	      0.17656845	      0.16732216	      0.05838334	      0.05958130
      0.21536082	      0.17650838	      0.16729218	      0.05835934	      0.05962551
      0.21565610	      0.17644822	      0.16726217	      0.05833529	      0.05966986
      0.21595137	      0.17638796	      0.16723213	      0.05831120	      0.05971437
      0.21624664	      0.17632761	      0.16720206	      0.05828706	      0.05975904
      0.21654192	      0.17626716	      0.16717195	      0.05826287	      0.05980386
      0.21683719	      0.17620661	      0.16714182	      0.05823864	      0.05984883
      0.21713246	      0.17614596	      0.16711166	      0.05821437	      0.05989396
      0.21742774	      0.17608522	      0.16708147	      0.05819004	      0.05993924
      0.21772301	      0.17602437	      0.16705124	      0.05816567	      0.05998468
      0.21801828	      0.17596344	      0.16702099	      0.05814126	      0.06003027
      0.21831355	      0.17590240	      0.16699070	      0.05811679	      0.06007602
      0.21860883	      0.17584126	      0.16696038	      0.05809228	      0.06012193
      0.21890410	      0.17578003	      0.16693004	      0.05806773	      0.06016799
      0.21919937	      0.17571870	      0.16689966	      0.05804312	      0.06021421
      0.21949465	      0.17565727	      0.16686925	      0.05801847	      0.06026059
      0.21978992	      0.17559575	      0.16683881	      0.05799377	      0.06030712
      0.22008519	      0.17553412	      0.16680834	      0.05796903	      0.06035381
      0.22038047	      0.17547240	      0.16677784	      0.05794424	      0.06040066
      0.22067574	      0.17541058	      0.16674731	      0.05791940	      0.06044767
      0.22097101	      0.17534866	      0.16671675	      0.05789451	      0.06049484
      0.22126629	      0.17528664	      0.16668615	      0.05786957	      0.06054216
      0.22156156	      0.17522453	      0.16665553	      0.05784459	      0.06058965
      0.22185683	      0.17516231	      0.16662488	      0.05781956	      0.06063730
      0.22215211	      0.17509999	      0.16659419	      0.05779448	      0.06068510
      0.22244738	      0.17503758	      0.16656347	      0.05776935	      0.06073307
      0.22274265	      0.17497507	      0.16653273	      0.05774417	      0.06078119
      0.22303793	      0.17491245	      0.16650195	      0.05771895	      0.06082948
      0.22333320	      0.17484974	      0.16647114	      0.05769368	      0.06087793
      0.22362847	      0.17478693	      0.16644030	      0.05766835	      0.06092654
      0.22392374	      0.17472401	      0.16640943	      0.05764298	      0.06097531
      0.22421902	      0.17466100	      0.16637853	      0.05761756	      0.06102425
      0.22451429	      0.17459789	      0.16634760	      0.05759209	      0.06107334
      0.22480956	      0.17453467	      0.16631663	      0.05756657	      0.06112260
      0.22510484	      0.17447136	      0.16628564	      0.05754100	      0.06117202
      0.22540011	      0.17440795	      0.16625461	      0.05751538	      0.06122161
      0.22569538	      0.17434443	      0.16622356	      0.05748971	      0.06127136
      0.22599066	      0.17428081	      0.16619247	      0.05746399	      0.06132127
      0.22628593	      0.17421710	      0.16616135	      0.05743823	      0.06137135
      0.22658120	      0.17415328	      0.16613020	      0.05741241	      0.06142160
      0.22687648	      0.17408936	      0.16609902	      0.05738654	      0.06147200
      0.22717175	      0.17402533	      0.16606781	      0.05736062	      0.06152258
      0.22746702	      0.17396121	      0.16603656	      0.05733464	      0.06157332
      0.22776230	      0.17389699	      0.16600529	      0.05730862	      0.06162422
      0.22805757	      0.17383266	      0.16597398	      0.05728255	      0.06167529
      0.22835284	      0.17376823	      0.16594264	      0.05725643	      0.06172653
      0.22864811	      0.17370369	      0.16591127	      0.05723025	      0.06177794
      0.22894339	      0.17363906	      0.16587987	      0.05720402	      0.06182951
      0.22923866	      0.17357432	      0.16584843	      0.05717775	      0.06188125
      0.22953393	      0.17350948	      0.16581697	      0.05715141	      0.06193316
      0.22982921	      0.17344454	      0.16578547	      0.05712503	      0.06198523
      0.23012448	      0.17337949	      0.16575394	      0.05709860	      0.06203748
      0.23041975	      0.17331434	      0.16572238	      0.05707211	      0.06208989
      0.23071503	      0.17324908	      0.16569079	      0.05704557	      0.06214247
      0.23101030	      0.17318372	      0.16565916	      0.05701898	      0.06219522
      0.23130557	      0.17311826	      0.16562751	      0.05699234	      0.06224815
      0.23160085	      0.17305269	      0.16559582	      0.05696564	      0.06230124
      0.23189612	      0.17298702	      0.16556410	      0.05693889	      0.06235450
      0.23219139	      0.17292125	      0.16553235	      0.05691209	      0.06240793
      0.23248667	      0.17285536	      0.16550056	      0.05688523	      0.06246154
      0.23278194	      0.17278938	      0.16546874	      0.05685832	      0.06251532
      0.23307721	      0.17272329	      0.16543689	      0.05683135	      0.06256926
      0.23337248	      0.17265709	      0.16540501	      0.05680434	      0.06262338
      0.23366776	      0.17259079	      0.16537310	      0.05677726	      0.06267768
      0.23396303	      0.17252438	      0.16534115	      0.05675014	      0.06273214
      0.23425830	      0.17245787	      0.16530917	      0.05672296	      0.06278678
      0.23455358	      0.17239125	      0.16527715	      0.05669572	      0.06284159
      0.23484885	      0.17232452	      0.16524511	      0.05666843	      0.06289658
      0.23514412	      0.17225769	      0.16521303	      0.05664109	      0.06295174
      0.23543940	      0.17219075	      0.16518092	      0.05661369	      0.06300707
      0.23573467	      0.17212371	      0.16514877	      0.05658623	      0.06306258
      0.23602994	      0.17205655	      0.16511660	      0.05655872	      0.06311826
      0.23632522	      0.17198929	      0.16508438	      0.05653115	      0.06317412
      0.23662049	      0.17192193	      0.16505214	      0.05650353	      0.06323016
      0.23691576	      0.17185445	      0.16501986	      0.05647585	      0.06328637
      0.23721104	      0.17178687	      0.16498755	      0.05644812	      0.06334276
      0.23750631	      0.17171918	      0.16495521	      0.05642033	      0.06339932
      0.23780158	      0.17165138	      0.16492283	      0.05639248	      0.06345606
      0.23809685	      0.17158347	      0.16489042	      0.05636458	      0.06351298
      0.23839213	      0.17151546	      0.16485797	      0.05633661	      0.06357008
      0.23868740	      0.17144733	      0.16482549	      0.05630860	      0.06362735
      0.23898267	      0.17137910	      0.16479298	      0.05628052	      0.06368480
      0.23927795	      0.17131076	      0.16476043	      0.05625239	      0.06374243
      0.23957322	      0.17124231	      0.16472785	      0.05622420	      0.06380025
      0.23986849	      0.17117375	      0.16469523	      0.05619595	      0.06385824
      0.24016377	      0.17110508	      0.16466258	      0.05616764	      0.06391641
      0.24045904	      0.17103630	      0.16462990	      0.05613928	      0.06397476
      0.24075431	      0.17096741	      0.16459718	      0.05611086	      0.06403329
      0.24104959	      0.17089841	      0.16456443	      0.05608237	      0.06409200
      0.24134486	      0.17082930	      0.16453164	      0.05605383	      0.06415089
      0.24164013	      0.17076008	      0.16449882	      0.05602523	      0.06420996
      0.24193541	      0.17069075	      0.16446596	      0.05599658	      0.06426922
      0.24223068	      0.17062131	      0.16443307	      0.05596786	      0.06432865
      0.24252595	      0.17055176	      0.16440014	      0.05593908	      0.06438827
      0.24282122	      0.17048210	      0.16436718	      0.05591024	      0.06444808
      0.24311650	      0.17041232	      0.16433418	      0.05588134	      0.06450806
      0.24341177	      0.17034244	      0.16430115	      0.05585239	      0.06456823
      0.24370704	      0.17027244	      0.16426808	      0.05582337	      0.06462859
      0.24400232	      0.17020233	      0.16423498	      0.05579429	      0.06468912
      0.24429759	      0.17013211	      0.16420184	      0.05576515	      0.06474984
      0.24459286	      0.17006178	      0.16416866	      0.05573595	      0.06481075
      0.24488814	      0.16999134	      0.16413545	      0.05570669	      0.06487184
      0.24518341	      0.16992079	      0.16410221	      0.05567736	      0.06493312
      0.24547868	      0.16985012	      0.16406892	      0.05564798	      0.06499458
      0.24577396	      0.16977934	      0.16403561	      0.05561853	      0.06505623
      0.24606923	      0.16970845	      0.16400225	      0.05558902	      0.06511807
      0.24636450	      0.16963745	      0.16396886	      0.05555945	      0.06518009
      0.24665978	      0.16956634	      0.16393543	      0.05552982	      0.06524230
      0.24695505	      0.16949511	      0.16390197	      0.05550012	      0.06530470
      0.24725032	      0.16942377	      0.16386847	      0.05547036	      0.06536728
      0.24754560	      0.16935232	      0.16383493	      0.05544053	      0.06543006
      0.24784087	      0.16928076	      0.16380136	      0.05541065	      0.06549302
      0.24813614	      0.16920908	      0.16376775	      0.05538070	      0.06555617
      0.24843141	      0.16913729	      0.16373410	      0.05535068	      0.06561951
      0.24872669	      0.16906539	      0.16370041	      0.05532060	      0.06568304
      0.24902196	      0.16899338	      0.16366669	      0.05529046	      0.06574676
      0.24931723	      0.16892125	      0.16363293	      0.05526025	      0.06581067
      0.24961251	      0.16884901	      0.16359914	      0.05522998	      0.06587477
      0.24990778	      0.16877666	      0.16356530	      0.05519964	      0.06593907
      0.25020305	      0.16870420	      0.16353143	      0.05516924	      0.06600355
      0.25049833	      0.16863162	      0.16349752	      0.05513877	      0.06606823
      0.25079360	      0.16855894	      0.16346357	      0.05510824	      0.06613309
      0.25108887	      0.16848614	      0.16342958	      0.05507764	      0.06619815
      0.25138415	      0.16841322	      0.16339556	      0.05504697	      0.06626341
      0.25167942	      0.16834020	      0.16336150	      0.05501624	      0.06632885
      0.25197469	      0.16826706	      0.16332740	      0.05498544	      0.06639449
      0.25226997	      0.16819381	      0.16329326	      0.05495457	      0.06646033
      0.25256524	      0.16812045	      0.16325908	      0.05492364	      0.06652635
      0.25286051	      0.16804698	      0.16322486	      0.05489264	      0.06659258
      0.25315578	      0.16797340	      0.16319060	      0.05486157	      0.06665899
      0.25345106	      0.16789970	      0.16315631	      0.05483043	      0.06672561
      0.25374633	      0.16782589	      0.16312198	      0.05479922	      0.06679241
      0.25404160	      0.16775197	      0.16308760	      0.05476795	      0.06685942
      0.25433688	      0.16767793	      0.16305319	      0.05473661	      0.06692662
      0.25463215	      0.16760379	      0.16301874	      0.05470520	      0.06699402
      0.25492742	      0.16752953	      0.16298425	      0.05467371	      0.06706161
      0.25522270	      0.16745516	      0.16294971	      0.05464216	      0.06712940
      0.25551797	      0.16738068	      0.16291514	      0.05461054	      0.06719739
      0.25581324	      0.16730608	      0.16288053	      0.05457885	      0.06726558
      0.25610852	      0.16723137	      0.16284588	      0.05454709	      0.06733396
      0.25640379	      0.16715655	      0.16281119	      0.05451526	      0.06740255
      0.25669906	      0.16708162	      0.16277645	      0.05448336	      0.06747133
      0.25699434	      0.16700657	      0.16274168	      0.05445139	      0.06754031
      0.25728961	      0.16693141	      0.16270687	      0.05441934	      0.06760950
      0.25758488	      0.16685614	      0.16267201	      0.05438723	      0.06767888
      0.25788015	      0.16678075	      0.16263711	      0.05435504	      0.06774846
      0.25817543	      0.16670524	      0.16260218	      0.05432278	      0.06781825
      0.25847070	      0.16662963	      0.16256720	      0.05429044	      0.06788823
      0.25876597	      0.16655389	      0.16253218	      0.05425804	      0.06795842
      0.25906125	      0.16647804	      0.16249712	      0.05422556	      0.06802881
      0.25935652	      0.16640208	      0.16246202	      0.05419301	      0.06809940
      0.25965179	      0.16632600	      0.16242687	      0.05416038	      0.06817020
      0.25994707	      0.16624980	      0.16239168	      0.05412768	      0.06824119
      0.26024234	      0.16617349	      0.16235646	      0.05409491	      0.06831240
      0.26053761	      0.16609706	      0.16232119	      0.05406206	      0.06838380
      0.26083289	      0.16602051	      0.16228587	      0.05402914	      0.06845541
      0.26112816	      0.16594384	      0.16225052	      0.05399614	      0.06852722
      0.26142343	      0.16586705	      0.16221512	      0.05396307	      0.06859924
      0.26171871	      0.16579014	      0.16217968	      0.05392992	      0.06867146
      0.26201398	      0.16571312	      0.16214419	      0.05389669	      0.06874389
      0.26230925	      0.16563597	      0.16210866	      0.05386339	      0.06881652
      0.26260452	      0.16555870	      0.16207309	      0.05383001	      0.06888937
      0.26289980	      0.16548130	      0.16203748	      0.05379656	      0.06896241
      0.26319507	      0.16540379	      0.16200182	      0.05376303	      0.06903567
      0.26346055	      0.16533399	      0.16196972	      0.05373281	      0.06910171
      0.26372603	      0.16526409	      0.16193759	      0.05370254	      0.06916791
      0.26399151	      0.16519409	      0.16190542	      0.05367220	      0.06923429
      0.26425700	      0.16512399	      0.16187322	      0.05364179	      0.06930083
      0.26452248	      0.16505379	      0.16184098	      0.05361133	      0.06936755
      0.26478796	      0.16498348	      0.16180870	      0.05358079	      0.06943443
      0.26505344	      0.16491308	      0.16177639	      0.05355020	      0.06950148
      0.26531892	      0.16484257	      0.16174404	      0.05351954	      0.06956870
      0.26558440	      0.16477195	      0.16171166	      0.05348882	      0.06963609
      0.26584988	      0.16470123	      0.16167924	      0.05345803	      0.06970365
      0.26611536	      0.16463041	      0.16164678	      0.05342718	      0.06977138
      0.26638084	      0.16455948	      0.16161429	      0.05339626	      0.06983928
      0.26664633	      0.16448845	      0.16158176	      0.05336528	      0.06990735
      0.26691181	      0.16441731	      0.16154919	      0.05333423	      0.06997559
      0.26717729	      0.16434606	      0.16151658	      0.05330311	      0.07004400
      0.26744277	      0.16427471	      0.16148394	      0.05327193	      0.07011258
      0.26770825	      0.16420325	      0.16145126	      0.05324068	      0.07018134
      0.26797373	      0.16413168	      0.16141855	      0.05320937	      0.07025027
      0.26823921	      0.16406000	      0.16138579	      0.05317799	      0.07031937
      0.26850469	      0.16398822	      0.16135300	      0.05314654	      0.07038864
      0.26877018	      0.16391632	      0.16132017	      0.05311503	      0.07045808
      0.26903566	      0.16384431	      0.16128731	      0.05308345	      0.07052770
      0.26930114	      0.16377219	      0.16125440	      0.05305180	      0.07059749
      0.26956662	      0.16369996	      0.16122146	      0.05302008	      0.07066746
      0.26983210	      0.16362762	      0.16118848	      0.05298829	      0.07073760
      0.27009758	      0.16355517	      0.16115546	      0.05295644	      0.07080791
      0.27036306	      0.16348260	      0.16112240	      0.05292451	      0.07087840
      0.27062854	      0.16340992	      0.16108930	      0.05289252	      0.07094906
      0.27089402	      0.16333712	      0.16105617	      0.05286046	      0.07101989
      0.27115951	      0.16326421	      0.16102299	      0.05282833	      0.07109090
      0.27142499	      0.16319119	      0.16098978	      0.05279613	      0.07116209
      0.27169047	      0.16311805	      0.16095652	      0.05276386	      0.07123345
      0.27195595	      0.16304479	      0.16092323	      0.05273151	      0.07130499
      0.27222143	      0.16297141	      0.16088990	      0.05269910	      0.07137670
      0.27248691	      0.16289792	      0.16085653	      0.05266662	      0.07144859
      0.27275239	      0.16282431	      0.16082312	      0.05263406	      0.07152066
      0.27301787	      0.16275058	      0.16078967	      0.05260144	      0.07159290
      0.27328335	      0.16267674	      0.16075618	      0.05256874	      0.07166532
      0.27354884	      0.16260277	      0.16072265	      0.05253597	      0.07173792
      0.27381432	      0.16252868	      0.16068908	      0.05250313	      0.07181070
      0.27407980	      0.16245447	      0.16065546	      0.05247022	      0.07188365
      0.27434528	      0.16238014	      0.16062181	      0.05243723	      0.07195678
      0.27461076	      0.16230569	      0.16058812	      0.05240417	      0.07203009
      0.27487624	      0.16223112	      0.16055438	      0.05237103	      0.07210358
      0.27514172	      0.16215642	      0.16052061	      0.05233783	      0.07217725
      0.27540720	      0.16208160	      0.16048679	      0.05230455	      0.07225110
      0.27567269	      0.16200666	      0.16045294	      0.05227119	      0.07232512
      0.27593817	      0.16193159	      0.16041904	      0.05223776	      0.07239933
      0.27620365	      0.16185639	      0.16038510	      0.05220426	      0.07247372
      0.27646913	      0.16178107	      0.16035111	      0.05217068	      0.07254828
      0.27673461	      0.16170562	      0.16031709	      0.05213702	      0.07262303
      0.27700009	      0.16163005	      0.16028302	      0.05210329	      0.07269796
      0.27726557	      0.16155435	      0.16024892	      0.05206949	      0.07277307
      0.27753105	      0.16147852	      0.16021476	      0.05203560	      0.07284836
      0.27779653	      0.16140256	      0.16018057	      0.05200164	      0.07292383
      0.27806202	      0.16132647	      0.16014633	      0.05196761	      0.07299949
      0.27832750	      0.16125026	      0.16011206	      0.05193350	      0.07307532
      0.27859298	      0.16117391	      0.16007773	      0.05189930	      0.07315134
      0.27885846	      0.16109743	      0.16004337	      0.05186504	      0.07322754
      0.27912394	      0.16102082	      0.16000896	      0.05183069	      0.07330393
      0.27938942	      0.16094408	      0.15997451	      0.05179626	      0.07338050
      0.27965490	      0.16086720	      0.15994001	      0.05176176	      0.07345725
      0.27992038	      0.16079019	      0.15990547	      0.05172718	      0.07353418
      0.28018586	      0.16071305	      0.15987089	      0.05169252	      0.07361130
      0.28045135	      0.16063577	      0.15983626	      0.05165777	      0.07368861
      0.28071683	      0.16055836	      0.15980159	      0.05162295	      0.07376609
      0.28098231	      0.16048081	      0.15976687	      0.05158805	      0.07384377
      0.28124779	      0.16040313	      0.15973211	      0.05155307	      0.07392163
      0.28151327	      0.16032531	      0.15969730	      0.05151800	      0.07399967
      0.28177875	      0.16024735	      0.15966245	      0.05148286	      0.07407790
      0.28204423	      0.16016926	      0.15962755	      0.05144763	      0.07415632
      0.28230971	      0.16009102	      0.15959261	      0.05141232	      0.07423492
      0.28257519	      0.16001265	      0.15955762	      0.05137693	      0.07431371
      0.28284068	      0.15993413	      0.15952259	      0.05134146	      0.07439268
      0.28310616	      0.15985548	      0.15948751	      0.05130590	      0.07447185
      0.28337164	      0.15977668	      0.15945239	      0.05127027	      0.07455120
      0.28363712	      0.15969774	      0.15941721	      0.05123454	      0.07463073
      0.28390260	      0.15961866	      0.15938200	      0.05119873	      0.07471046
      0.28416808	      0.15953944	      0.15934673	      0.05116284	      0.07479037
      0.28443356	      0.15946008	      0.15931142	      0.05112687	      0.07487048
      0.28469904	      0.15938057	      0.15927606	      0.05109081	      0.07495077
      0.28496453	      0.15930091	      0.15924065	      0.05105466	      0.07503125
      0.28523001	      0.15922111	      0.15920520	      0.05101843	      0.07511192
      0.28549549	      0.15914116	      0.15916970	      0.05098211	      0.07519278
      0.28576097	      0.15906107	      0.15913415	      0.05094570	      0.07527383
      0.28602645	      0.15898083	      0.15909855	      0.05090921	      0.07535507
      0.28629193	      0.15890044	      0.15906291	      0.05087263	      0.07543651
      0.28655741	      0.15881990	      0.15902721	      0.05083597	      0.07551813
      0.28682289	      0.15873921	      0.15899147	      0.05079921	      0.07559994
      0.28708837	      0.15865837	      0.15895568	      0.05076237	      0.07568195
      0.28735386	      0.15857739	      0.15891984	      0.05072544	      0.07576415
      0.28761934	      0.15849625	      0.15888395	      0.05068842	      0.07584653
      0.28785809	      0.15842314	      0.15885163	      0.05065505	      0.07592080
      0.28809685	      0.15834992	      0.15881927	      0.05062161	      0.07599521
      0.28833561	      0.15827657	      0.15878687	      0.05058809	      0.07606979
      0.28857437	      0.15820310	      0.15875443	      0.05055450	      0.07614451
      0.28881312	      0.15812950	      0.15872195	      0.05052084	      0.07621940
      0.28905188	      0.15805577	      0.15868943	      0.05048710	      0.07629444
      0.28929064	      0.15798192	      0.15865686	      0.05045329	      0.07636964
      0.28952939	      0.15790795	      0.15862426	      0.05041941	      0.07644500
      0.28976815	      0.15783384	      0.15859161	      0.05038545	      0.07652052
      0.29000691	      0.15775961	      0.15855893	      0.05035142	      0.07659619
      0.29024567	      0.15768525	      0.15852620	      0.05031731	      0.07667202
      0.29048442	      0.15761077	      0.15849343	      0.05028312	      0.07674801
      0.29072318	      0.15753615	      0.15846062	      0.05024886	      0.07682416
      0.29096194	      0.15746140	      0.15842777	      0.05021453	      0.07690047
      0.29120070	      0.15738653	      0.15839487	      0.05018012	      0.07697693
      0.29143945	      0.15731152	      0.15836193	      0.05014563	      0.07705356
      0.29167821	      0.15723638	      0.15832895	      0.05011106	      0.07713034
      0.29191697	      0.15716111	      0.15829593	      0.05007642	      0.07720729
      0.29215572	      0.15708571	      0.15826286	      0.05004170	      0.07728440
      0.29239448	      0.15701018	      0.15822975	      0.05000690	      0.07736166
      0.29263324	      0.15693451	      0.15819660	      0.04997202	      0.07743909
      0.29287200	      0.15685871	      0.15816340	      0.04993707	      0.07751668
      0.29311075	      0.15678277	      0.15813016	      0.04990203	      0.07759443
      0.29334951	      0.15670670	      0.15809688	      0.04986692	      0.07767234
      0.29358827	      0.15663049	      0.15806355	      0.04983173	      0.07775041
      0.29382702	      0.15655415	      0.15803018	      0.04979646	      0.07782865
      0.29406578	      0.15647767	      0.15799676	      0.04976110	      0.07790705
      0.29430454	      0.15640105	      0.15796330	      0.04972567	      0.07798561
      0.29454330	      0.15632430	      0.15792979	      0.04969016	      0.07806433
      0.29478205	      0.15624741	      0.15789624	      0.04965457	      0.07814322
      0.29502081	      0.15617037	      0.15786265	      0.04961889	      0.07822227
      0.29525957	      0.15609320	      0.15782901	      0.04958314	      0.07830149
      0.29549833	      0.15601589	      0.15779532	      0.04954730	      0.07838087
      0.29573708	      0.15593844	      0.15776159	      0.04951138	      0.07846042
      0.29597584	      0.15586085	      0.15772781	      0.04947537	      0.07854013
      0.29621460	      0.15578311	      0.15769398	      0.04943929	      0.07862001
      0.29645335	      0.15570523	      0.15766011	      0.04940312	      0.07870005
      0.29669211	      0.15562721	      0.15762620	      0.04936687	      0.07878026
      0.29693087	      0.15554904	      0.15759223	      0.04933053	      0.07886064
      0.29716963	      0.15547074	      0.15755822	      0.04929411	      0.07894118
      0.29740838	      0.15539228	      0.15752416	      0.04925760	      0.07902189
      0.29764714	      0.15531368	      0.15749006	      0.04922101	      0.07910277
      0.29788590	      0.15523493	      0.15745591	      0.04918434	      0.07918382
      0.29812465	      0.15515604	      0.15742171	      0.04914758	      0.07926504
      0.29836341	      0.15507700	      0.15738746	      0.04911073	      0.07934642
      0.29860217	      0.15499781	      0.15735316	      0.04907380	      0.07942798
      0.29884093	      0.15491847	      0.15731882	      0.04903678	      0.07950971
      0.29907968	      0.15483898	      0.15728442	      0.04899968	      0.07959161
      0.29931844	      0.15475935	      0.15724998	      0.04896248	      0.07967367
      0.29955720	      0.15467956	      0.15721549	      0.04892520	      0.07975591
      0.29979596	      0.15459962	      0.15718095	      0.04888784	      0.07983833
      0.30003471	      0.15451952	      0.15714636	      0.04885038	      0.07992091
      0.30027347	      0.15443928	      0.15711172	      0.04881283	      0.08000367
      0.30051223	      0.15435888	      0.15707703	      0.04877520	      0.08008660
      0.30075098	      0.15427833	      0.15704229	      0.04873748	      0.08016971
      0.30098974	      0.15419762	      0.15700750	      0.04869967	      0.08025299
      0.30122850	      0.15411676	      0.15697266	      0.04866177	      0.08033644
      0.30146726	      0.15403573	      0.15693777	      0.04862377	      0.08042007
      0.30170601	      0.15395456	      0.15690283	      0.04858569	      0.08050388
      0.30194477	      0.15387322	      0.15686784	      0.04854752	      0.08058786
      0.30218353	      0.15379173	      0.15683279	      0.04850926	      0.08067202
      0.30242229	      0.15371008	      0.15679769	      0.04847090	      0.08075635
      0.30266104	      0.15362826	      0.15676254	      0.04843245	      0.08084086
      0.30289980	      0.15354629	      0.15672734	      0.04839392	      0.08092555
      0.30313856	      0.15346416	      0.15669209	      0.04835528	      0.08101042
      0.30337731	      0.15338186	      0.15665678	      0.04831656	      0.08109547
      0.30361607	      0.15329940	      0.15662142	      0.04827774	      0.08118070
      0.30385483	      0.15321677	      0.15658601	      0.04823883	      0.08126610
      0.30409359	      0.15313399	      0.15655054	      0.04819983	      0.08135168
      0.30433234	      0.15305103	      0.15651502	      0.04816073	      0.08143745
      0.30457110	      0.15296791	      0.15647945	      0.04812154	      0.08152339
      0.30480986	      0.15288463	      0.15644382	      0.04808225	      0.08160952
      0.30504861	      0.15280117	      0.15640814	      0.04804287	      0.08169582
      0.30528737	      0.15271755	      0.15637240	      0.04800340	      0.08178230
      0.30552613	      0.15263376	      0.15633660	      0.04796383	      0.08186897
      0.30576489	      0.15254980	      0.15630075	      0.04792416	      0.08195582
      0.30600364	      0.15246566	      0.15626485	      0.04788440	      0.08204284
      0.30624240	      0.15238136	      0.15622889	      0.04784454	      0.08213005
      0.30648116	      0.15229688	      0.15619287	      0.04780458	      0.08221744
      0.30671992	      0.15221223	      0.15615680	      0.04776453	      0.08230501
      0.30695867	      0.15212741	      0.15612067	      0.04772438	      0.08239277
      0.30719743	      0.15204241	      0.15608448	      0.04768414	      0.08248070
      0.30743619	      0.15195723	      0.15604824	      0.04764379	      0.08256881
      0.30767494	      0.15187188	      0.15601193	      0.04760335	      0.08265711
      0.30791370	      0.15178635	      0.15597557	      0.04756281	      0.08274559
      0.30815246	      0.15170064	      0.15593915	      0.04752218	      0.08283425
      0.30839122	      0.15161475	      0.15590268	      0.04748144	      0.08292309
      0.30862997	      0.15152868	      0.15586614	      0.04744061	      0.08301212
      0.30886873	      0.15144243	      0.15582954	      0.04739968	      0.08310132
      0.30910749	      0.15135600	      0.15579289	      0.04735865	      0.08319071
      0.30934624	      0.15126939	      0.15575617	      0.04731752	      0.08328028
      0.30958500	      0.15118259	      0.15571940	      0.04727629	      0.08337003
      0.30982376	      0.15109560	      0.15568256	      0.04723497	      0.08345996
      0.31006252	      0.15100843	      0.15564566	      0.04719354	      0.08355007
      0.31030127	      0.15092108	      0.15560871	      0.04715202	      0.08364037
      0.31054003	      0.15083353	      0.15557169	      0.04711039	      0.08373084
      0.31077879	      0.15074580	      0.15553461	      0.04706867	      0.08382150
      0.31101755	      0.15065788	      0.15549746	      0.04702684	      0.08391234
      0.31125630	      0.15056976	      0.15546026	      0.04698492	      0.08400336
      0.31147098	      0.15049037	      0.15542675	      0.04694714	      0.08408536
      0.31168567	      0.15041082	      0.15539319	      0.04690928	      0.08416751
      0.31190035	      0.15033111	      0.15535958	      0.04687134	      0.08424980
      0.31211503	      0.15025125	      0.15532592	      0.04683331	      0.08433224
      0.31232971	      0.15017123	      0.15529221	      0.04679521	      0.08441483
      0.31254440	      0.15009105	      0.15525844	      0.04675703	      0.08449756
      0.31275908	      0.15001071	      0.15522462	      0.04671876	      0.08458044
      0.31297376	      0.14993021	      0.15519075	      0.04668042	      0.08466347
      0.31318844	      0.14984955	      0.15515683	      0.04664199	      0.08474665
      0.31340313	      0.14976873	      0.15512285	      0.04660348	      0.08482997
      0.31361781	      0.14968775	      0.15508882	      0.04656489	      0.08491344
      0.31383249	      0.14960660	      0.15505474	      0.04652623	      0.08499706
      0.31404717	      0.14952529	      0.15502060	      0.04648748	      0.08508082
      0.31426185	      0.14944381	      0.15498641	      0.04644865	      0.08516473
      0.31447654	      0.14936217	      0.15495216	      0.04640974	      0.08524879
      0.31469122	      0.14928036	      0.15491786	      0.04637075	      0.08533300
      0.31490590	      0.14919838	      0.15488351	      0.04633167	      0.08541735
      0.31512058	      0.14911623	      0.15484910	      0.04629252	      0.08550185
      0.31533527	      0.14903392	      0.15481463	      0.04625329	      0.08558650
      0.31554995	      0.14895144	      0.15478011	      0.04621397	      0.08567130
      0.31576463	      0.14886878	      0.15474553	      0.04617458	      0.08575624
      0.31597931	      0.14878595	      0.15471089	      0.04613510	      0.08584133
      0.31619400	      0.14870295	      0.15467620	      0.04609554	      0.08592657
      0.31640868	      0.14861978	      0.15464145	      0.04605590	      0.08601196
      0.31662336	      0.14853643	      0.15460664	      0.04601618	      0.08609749
      0.31683804	      0.14845291	      0.15457178	      0.04597638	      0.08618317
      0.31705272	      0.14836921	      0.15453686	      0.04593650	      0.08626901
      0.31726741	      0.14828533	      0.15450187	      0.04589653	      0.08635498
      0.31748209	      0.14820128	      0.15446683	      0.04585648	      0.08644111
      0.31769677	      0.14811705	      0.15443174	      0.04581635	      0.08652739
      0.31791145	      0.14803264	      0.15439658	      0.04577614	      0.08661381
      0.31812614	      0.14794804	      0.15436136	      0.04573584	      0.08670038
      0.31834082	      0.14786327	      0.15432608	      0.04569546	      0.08678711
      0.31855550	      0.14777831	      0.15429074	      0.04565500	      0.08687397
      0.31877018	      0.14769317	      0.15425535	      0.04561446	      0.08696099
      0.31898487	      0.14760785	      0.15421989	      0.04557383	      0.08704816
      0.31919955	      0.14752233	      0.15418436	      0.04553311	      0.08713548
      0.31941423	      0.14743664	      0.15414878	      0.04549231	      0.08722294
      0.31962891	      0.14735075	      0.15411314	      0.04545143	      0.08731056
      0.31984359	      0.14726468	      0.15407743	      0.04541046	      0.08739832
      0.32005828	      0.14717842	      0.15404166	      0.04536940	      0.08748623
      0.32027296	      0.14709196	      0.15400583	      0.04532826	      0.08757429
      0.32048764	      0.14700532	      0.15396993	      0.04528703	      0.08766250
      0.32070232	      0.14691848	      0.15393397	      0.04524572	      0.08775086
      0.32091701	      0.14683145	      0.15389795	      0.04520431	      0.08783937
      0.32113169	      0.14674423	      0.15386186	      0.04516282	      0.08792803
      0.32134637	      0.14665681	      0.15382571	      0.04512124	      0.08801684
      0.32156105	      0.14656919	      0.15378949	      0.04507956	      0.08810580
      0.32177573	      0.14648137	      0.15375320	      0.04503780	      0.08819491
      0.32199042	      0.14639336	      0.15371685	      0.04499595	      0.08828417
      0.32220510	      0.14630514	      0.15368043	      0.04495400	      0.08837358
      0.32241978	      0.14621673	      0.15364395	      0.04491196	      0.08846314
      0.32263446	      0.14612811	      0.15360740	      0.04486983	      0.08855285
      0.32284915	      0.14603929	      0.15357078	      0.04482761	      0.08864271
      0.32306383	      0.14595026	      0.15353409	      0.04478529	      0.08873273
      0.32327851	      0.14586103	      0.15349734	      0.04474287	      0.08882289
      0.32349319	      0.14577159	      0.15346051	      0.04470036	      0.08891320
      0.32370788	      0.14568195	      0.15342362	      0.04465775	      0.08900367
      0.32392256	      0.14559209	      0.15338666	      0.04461504	      0.08909428
      0.32413724	      0.14550203	      0.15334962	      0.04457224	      0.08918505
      0.32435192	      0.14541175	      0.15331252	      0.04452933	      0.08927596
      0.32456660	      0.14532126	      0.15327535	      0.04448632	      0.08936703
      0.32478129	      0.14523055	      0.15323810	      0.04444321	      0.08945825
      0.32499597	      0.14513963	      0.15320078	      0.04439999	      0.08954962
      0.32521065	      0.14504850	      0.15316339	      0.04435667	      0.08964115
      0.32542533	      0.14495714	      0.15312593	      0.04431324	      0.08973282
      0.32564002	      0.14486557	      0.15308839	      0.04426971	      0.08982465
      0.32585470	      0.14477378	      0.15305078	      0.04422606	      0.08991662
      0.32606938	      0.14468176	      0.15301310	      0.04418231	      0.09000875
      0.32628406	      0.14458953	      0.15297534	      0.04413844	      0.09010104
      0.32649875	      0.14449706	      0.15293750	      0.04409447	      0.09019347
      0.32671343	      0.14440438	      0.15289959	      0.04405037	      0.09028606
      0.32692811	      0.14431146	      0.15286161	      0.04400616	      0.09037880
      0.32714279	      0.14421832	      0.15282354	      0.04396184	      0.09047169
      0.32735747	      0.14412495	      0.15278541	      0.04391739	      0.09056473
      0.32757216	      0.14403134	      0.15274719	      0.04387282	      0.09065793
      0.32776515	      0.14394700	      0.15271277	      0.04383265	      0.09074184
      0.32795813	      0.14386247	      0.15267828	      0.04379239	      0.09082587
      0.32815112	      0.14377775	      0.15264373	      0.04375202	      0.09091002
      0.32834411	      0.14369283	      0.15260912	      0.04371154	      0.09099430
      0.32853710	      0.14360773	      0.15257444	      0.04367097	      0.09107871
      0.32873009	      0.14352243	      0.15253970	      0.04363028	      0.09116324
      0.32892308	      0.14343694	      0.15250489	      0.04358949	      0.09124789
      0.32911607	      0.14335125	      0.15247001	      0.04354859	      0.09133266
      0.32930906	      0.14326537	      0.15243507	      0.04350759	      0.09141756
      0.32950205	      0.14317929	      0.15240006	      0.04346647	      0.09150258
      0.32969504	      0.14309301	      0.15236499	      0.04342524	      0.09158773
      0.32988803	      0.14300653	      0.15232985	      0.04338389	      0.09167300
      0.33008102	      0.14291985	      0.15229464	      0.04334243	      0.09175839
      0.33027400	      0.14283297	      0.15225936	      0.04330086	      0.09184391
      0.33046699	      0.14274588	      0.15222401	      0.04325916	      0.09192956
      0.33065998	      0.14265860	      0.15218860	      0.04321735	      0.09201532
      0.33085297	      0.14257110	      0.15215311	      0.04317542	      0.09210122
      0.33104596	      0.14248340	      0.15211756	      0.04313337	      0.09218723
      0.33123895	      0.14239549	      0.15208193	      0.04309119	      0.09227337
      0.33143194	      0.14230738	      0.15204623	      0.04304890	      0.09235964
      0.33162493	      0.14221905	      0.15201046	      0.04300647	      0.09244603
      0.33181792	      0.14213051	      0.15197462	      0.04296392	      0.09253254
      0.33201091	      0.14204176	      0.15193871	      0.04292125	      0.09261918
      0.33220390	      0.14195280	      0.15190273	      0.04287844	      0.09270595
      0.33239688	      0.14186362	      0.15186667	      0.04283551	      0.09279284
      0.33258987	      0.14177422	      0.15183053	      0.04279245	      0.09287985
      0.33278286	      0.14168461	      0.15179433	      0.04274925	      0.09296699
      0.33297585	      0.14159478	      0.15175805	      0.04270593	      0.09305425
      0.33316884	      0.14150473	      0.15172169	      0.04266246	      0.09314164
      0.33336183	      0.14141446	      0.15168526	      0.04261887	      0.09322916
      0.33355482	      0.14132396	      0.15164875	      0.04257514	      0.09331680
      0.33374781	      0.14123324	      0.15161216	      0.04253127	      0.09340456
      0.33394080	      0.14114229	      0.15157550	      0.04248727	      0.09349245
      0.33413379	      0.14105112	      0.15153876	      0.04244312	      0.09358047
      0.33432678	      0.14095972	      0.15150194	      0.04239884	      0.09366861
      0.33451977	      0.14086809	      0.15146504	      0.04235442	      0.09375687
      0.33471275	      0.14077623	      0.15142806	      0.04230985	      0.09384526
      0.33490574	      0.14068414	      0.15139100	      0.04226515	      0.09393378
      0.33509873	      0.14059181	      0.15135387	      0.04222030	      0.09402243
      0.33529172	      0.14049925	      0.15131665	      0.04217531	      0.09411119
      0.33548471	      0.14040645	      0.15127934	      0.04213017	      0.09420009
      0.33567770	      0.14031342	      0.15124196	      0.04208489	      0.09428911
      0.33587069	      0.14022014	      0.15120449	      0.04203946	      0.09437826
      0.33606368	      0.14012663	      0.15116694	      0.04199389	      0.09446753
      0.33625667	      0.14003287	      0.15112931	      0.04194817	      0.09455693
      0.33643012	      0.13994839	      0.15109541	      0.04190695	      0.09463738
      0.33660356	      0.13986372	      0.15106145	      0.04186561	      0.09471794
      0.33677701	      0.13977885	      0.15102741	      0.04182415	      0.09479860
      0.33695046	      0.13969378	      0.15099331	      0.04178257	      0.09487936
      0.33712391	      0.13960851	      0.15095913	      0.04174086	      0.09496022
      0.33729736	      0.13952303	      0.15092489	      0.04169904	      0.09504118
      0.33747080	      0.13943735	      0.15089057	      0.04165709	      0.09512225
      0.33764425	      0.13935147	      0.15085618	      0.04161501	      0.09520342
      0.33781770	      0.13926537	      0.15082172	      0.04157282	      0.09528469
      0.33799115	      0.13917908	      0.15078718	      0.04153050	      0.09536607
      0.33816459	      0.13909257	      0.15075258	      0.04148805	      0.09544754
      0.33833804	      0.13900585	      0.15071789	      0.04144548	      0.09552912
      0.33851149	      0.13891892	      0.15068314	      0.04140278	      0.09561081
      0.33868494	      0.13883178	      0.15064831	      0.04135995	      0.09569259
      0.33885839	      0.13874443	      0.15061340	      0.04131700	      0.09577448
      0.33903183	      0.13865686	      0.15057842	      0.04127392	      0.09585647
      0.33920528	      0.13856908	      0.15054336	      0.04123070	      0.09593857
      0.33937873	      0.13848107	      0.15050822	      0.04118736	      0.09602077
      0.33955218	      0.13839285	      0.15047301	      0.04114389	      0.09610307
      0.33972563	      0.13830441	      0.15043771	      0.04110029	      0.09618547
      0.33989907	      0.13821575	      0.15040234	      0.04105656	      0.09626798
      0.34007252	      0.13812686	      0.15036689	      0.04101269	      0.09635060
      0.34024597	      0.13803776	      0.15033136	      0.04096869	      0.09643331
      0.34041942	      0.13794842	      0.15029575	      0.04092456	      0.09651613
      0.34059287	      0.13785886	      0.15026005	      0.04088029	      0.09659905
      0.34076631	      0.13776907	      0.15022428	      0.04083588	      0.09668207
      0.34093976	      0.13767906	      0.15018842	      0.04079134	      0.09676520
      0.34109518	      0.13759820	      0.15015622	      0.04075131	      0.09683976
      0.34125061	      0.13751715	      0.15012394	      0.04071117	      0.09691441
      0.34140603	      0.13743592	      0.15009161	      0.04067092	      0.09698914
      0.34156145	      0.13735450	      0.15005920	      0.04063055	      0.09706394
      0.34171687	      0.13727289	      0.15002672	      0.04059008	      0.09713883
      0.34187230	      0.13719109	      0.14999418	      0.04054948	      0.09721379
      0.34202772	      0.13710909	      0.14996156	      0.04050878	      0.09728883
      0.34218314	      0.13702691	      0.14992888	      0.04046795	      0.09736395
      0.34233856	      0.13694453	      0.14989612	      0.04042702	      0.09743915
      0.34249398	      0.13686196	      0.14986329	      0.04038596	      0.09751443
      0.34264941	      0.13677919	      0.14983039	      0.04034479	      0.09758978
      0.34280483	      0.13669622	      0.14979741	      0.04030349	      0.09766521
      0.34296025	      0.13661305	      0.14976437	      0.04026208	      0.09774072
      0.34311567	      0.13652969	      0.14973124	      0.04022055	      0.09781630
      0.34327110	      0.13644612	      0.14969805	      0.04017890	      0.09789197
      0.34342652	      0.13636236	      0.14966478	      0.04013712	      0.09796771
      0.34358194	      0.13627839	      0.14963143	      0.04009522	      0.09804353
      0.34373736	      0.13619421	      0.14959801	      0.04005320	      0.09811943
      0.34389279	      0.13610983	      0.14956450	      0.04001105	      0.09819540
      0.34403226	      0.13603393	      0.14953437	      0.03997312	      0.09826365
      0.34417174	      0.13595786	      0.14950418	      0.03993508	      0.09833197
      0.34431122	      0.13588163	      0.14947392	      0.03989695	      0.09840034
      0.34445070	      0.13580522	      0.14944360	      0.03985871	      0.09846878
      0.34459018	      0.13572865	      0.14941321	      0.03982036	      0.09853729
      0.34472966	      0.13565190	      0.14938276	      0.03978191	      0.09860586
      0.34486914	      0.13557499	      0.14935224	      0.03974336	      0.09867449
      0.34500862	      0.13549790	      0.14932166	      0.03970470	      0.09874319
      0.34514810	      0.13542063	      0.14929100	      0.03966593	      0.09881195
      0.34528757	      0.13534319	      0.14926029	      0.03962705	      0.09888078
      0.34542705	      0.13526557	      0.14922950	      0.03958807	      0.09894967
      0.34556653	      0.13518778	      0.14919864	      0.03954897	      0.09901863
      0.34570601	      0.13510981	      0.14916772	      0.03950977	      0.09908766
      0.34584549	      0.13503166	      0.14913672	      0.03947046	      0.09915675
      0.34598497	      0.13495333	      0.14910565	      0.03943103	      0.09922591
      0.34612445	      0.13487482	      0.14907452	      0.03939149	      0.09929514
      0.34626393	      0.13479613	      0.14904331	      0.03935184	      0.09936444
      0.34638867	      0.13472559	      0.14901533	      0.03931628	      0.09942648
      0.34651342	      0.13465491	      0.14898730	      0.03928063	      0.09948857
      0.34663816	      0.13458407	      0.14895921	      0.03924489	      0.09955072
      0.34676291	      0.13451309	      0.14893106	      0.03920906	      0.09961293
      0.34688765	      0.13444196	      0.14890285	      0.03917313	      0.09967519
      0.34701240	      0.13437068	      0.14887457	      0.03913711	      0.09973751
      0.34713714	      0.13429924	      0.14884624	      0.03910100	      0.09979989
      0.34726189	      0.13422766	      0.14881785	      0.03906479	      0.09986232
      0.34738663	      0.13415592	      0.14878939	      0.03902849	      0.09992482
      0.34751138	      0.13408402	      0.14876087	      0.03899209	      0.09998738
      0.34763612	      0.13401197	      0.14873228	      0.03895559	      0.10004999
      0.34776087	      0.13393976	      0.14870364	      0.03891900	      0.10011267
      0.34788561	      0.13386740	      0.14867492	      0.03888232	      0.10017541
      0.34801036	      0.13379487	      0.14864614	      0.03884553	      0.10023822
      0.34813510	      0.13372219	      0.14861730	      0.03880865	      0.10030108
      0.34825985	      0.13364935	      0.14858839	      0.03877168	      0.10036401
      0.34838459	      0.13357634	      0.14855941	      0.03873460	      0.10042701
      0.34850934	      0.13350317	      0.14853036	      0.03869742	      0.10049007
      0.34862134	      0.13343734	      0.14850422	      0.03866396	      0.10054675
      0.34873335	      0.13337137	      0.14847803	      0.03863042	      0.10060348
      0.34884536	      0.13330526	      0.14845178	      0.03859679	      0.10066027
      0.34895737	      0.13323902	      0.14842547	      0.03856309	      0.10071711
      0.34906938	      0.13317265	      0.14839910	      0.03852931	      0.10077401
      0.34918139	      0.13310614	      0.14837267	      0.03849544	      0.10083097
      0.34929340	      0.13303949	      0.14834619	      0.03846150	      0.10088798
      0.34940541	      0.13297271	      0.14831965	      0.03842747	      0.10094505
      0.34951741	      0.13290578	      0.14829304	      0.03839337	      0.10100219
      0.34962942	      0.13283872	      0.14826638	      0.03835918	      0.10105938
      0.34974143	      0.13277152	      0.14823966	      0.03832491	      0.10111663
      0.34985344	      0.13270417	      0.14821287	      0.03829056	      0.10117394
      0.34996545	      0.13263668	      0.14818602	      0.03825613	      0.10123132
      0.35007746	      0.13256905	      0.14815911	      0.03822162	      0.10128876
      0.35018947	      0.13250127	      0.14813213	      0.03818703	      0.10134626
      0.35028275	      0.13244471	      0.14810962	      0.03815817	      0.10139420
      0.35037603	      0.13238805	      0.14808706	      0.03812925	      0.10144218
      0.35046931	      0.13233129	      0.14806445	      0.03810027	      0.10149021
      0.35056259	      0.13227443	      0.14804180	      0.03807124	      0.10153829
      0.35065587	      0.13221746	      0.14801911	      0.03804215	      0.10158641
      0.35074915	      0.13216038	      0.14799636	      0.03801301	      0.10163458
      0.35086144	      0.13209154	      0.14796892	      0.03797785	      0.10169264
      0.35097373	      0.13202254	      0.14794141	      0.03794262	      0.10175076
      0.35108602	      0.13195338	      0.14791383	      0.03790732	      0.10180896
      0.35119832	      0.13188407	      0.14788617	      0.03787193	      0.10186724
      0.35131061	      0.13181460	      0.14785845	      0.03783648	      0.10192559
      0.35142290	      0.13174497	      0.14783065	      0.03780095	      0.10198401
      0.35153519	      0.13167518	      0.14780278	      0.03776534	      0.10204252
      0.35164748	      0.13160523	      0.14777484	      0.03772967	      0.10210110
      0.35175978	      0.13153511	      0.14774682	      0.03769393	      0.10215977
      0.35187207	      0.13146483	      0.14771872	      0.03765812	      0.10221851
      0.35198436	      0.13139438	      0.14769055	      0.03762224	      0.10227734
      0.35209665	      0.13132376	      0.14766230	      0.03758631	      0.10233626
      0.35220895	      0.13125297	      0.14763397	      0.03755032	      0.10239526
      0.35232124	      0.13118201	      0.14760556	      0.03751427	      0.10245435
      0.35243353	      0.13111088	      0.14757707	      0.03747817	      0.10251353
      0.35254582	      0.13103957	      0.14754849	      0.03744202	      0.10257280
      0.35265811	      0.13096808	      0.14751983	      0.03740583	      0.10263217
      0.35277041	      0.13089641	      0.14749109	      0.03736960	      0.10269162
      0.35288270	      0.13082457	      0.14746227	      0.03733334	      0.10275118
      0.35299499	      0.13075253	      0.14743335	      0.03729706	      0.10281083
      0.35310728	      0.13068032	      0.14740435	      0.03726076	      0.10287058
      0.35321958	      0.13060791	      0.14737526	      0.03722446	      0.10293043
      0.35333187	      0.13053532	      0.14734608	      0.03718815	      0.10299038
      0.35344416	      0.13046254	      0.14731681	      0.03715186	      0.10305044
      0.35355645	      0.13038956	      0.14728745	      0.03711559	      0.10311060
      0.35366874	      0.13031638	      0.14725799	      0.03707936	      0.10317087
      0.35378104	      0.13024301	      0.14722844	      0.03704317	      0.10323125
      0.35389333	      0.13016943	      0.14719879	      0.03700703	      0.10329175
      0.35400562	      0.13009566	      0.14716905	      0.03697096	      0.10335235
      0.35411791	      0.13002167	      0.14713920	      0.03693496	      0.10341308
      0.35423021	      0.12994748	      0.14710925	      0.03689903	      0.10347392
      0.35434250	      0.12987308	      0.14707921	      0.03686320	      0.10353487
      0.35445479	      0.12979846	      0.14704906	      0.03682744	      0.10359596
      0.35456708	      0.12972363	      0.14701880	      0.03679178	      0.10365716
      0.35467937	      0.12964858	      0.14698844	      0.03675620	      0.10371849
      0.35479167	      0.12957330	      0.14695797	      0.03672071	      0.10377995
      0.35490396	      0.12949780	      0.14692739	      0.03668530	      0.10384154
      0.35501625	      0.12942208	      0.14689670	      0.03664998	      0.10390326
      0.35512854	      0.12934612	      0.14686590	      0.03661476	      0.10396511
      0.35521614	      0.12928670	      0.14684179	      0.03658733	      0.10401346
      0.35531359	      0.12922043	      0.14681489	      0.03655690	      0.10406734
      0.35541103	      0.12915399	      0.14678790	      0.03652652	      0.10412133
      0.35589824	      0.12881898	      0.14665160	      0.03637568	      0.10439291
      0.35727252	      0.12784747	      0.14625397	      0.03595957	      0.10517418
      0.35864680	      0.12683358	      0.14583478	      0.03555791	      0.10597735
      0.36002107	      0.12577484	      0.14539169	      0.03517154	      0.10679915
      0.36124276	      0.12479545	      0.14497617	      0.03484166	      0.10754108
      0.36246446	      0.12378058	      0.14453922	      0.03452528	      0.10828899
      0.36368615	      0.12273131	      0.14408011	      0.03422313	      0.10903782
      0.36490784	      0.12164902	      0.14359839	      0.03393594	      0.10978232
      0.36612953	      0.12053535	      0.14309393	      0.03366445	      0.11051712
      0.36735123	      0.11939203	      0.14256686	      0.03340939	      0.11123695
      0.36857292	      0.11822092	      0.14201758	      0.03317139	      0.11193661
      0.36979461	      0.11702409	      0.14144675	      0.03295096	      0.11261106
      0.37101630	      0.11580396	      0.14085523	      0.03274843	      0.11325544
      0.37223800	      0.11456351	      0.14024410	      0.03256386	      0.11386518
      0.37236017	      0.11443849	      0.14018196	      0.03254639	      0.11392408
      0.37258593	      0.11420702	      0.14006663	      0.03251456	      0.11403190
      0.37269882	      0.11409109	      0.14000874	      0.03249887	      0.11408530
      0.37275526	      0.11403308	      0.13997974	      0.03249108	      0.11411187
      0.37278348	      0.11400406	      0.13996522	      0.03248720	      0.11412512
      0.37292459	      0.11385885	      0.13989249	      0.03246794	      0.11419106
      0.37293536	      0.11384775	      0.13988693	      0.03246648	      0.11419608
      0.37294584	      0.11383697	      0.13988152	      0.03246506	      0.11420094
      0.37295584	      0.11382667	      0.13987636	      0.03246371	      0.11420559
      0.37296584	      0.11381637	      0.13987119	      0.03246236	      0.11421023
      0.37297584	      0.11380607	      0.13986602	      0.03246100	      0.11421487
      0.37298584	      0.11379576	      0.13986085	      0.03245965	      0.11421951
      0.37299584	      0.11378546	      0.13985568	      0.03245831	      0.11422415
      0.37300584	      0.11377515	      0.13985051	      0.03245696	      0.11422878
      0.37301584	      0.11376485	      0.13984534	      0.03245561	      0.11423341
      0.37302584	      0.11375454	      0.13984016	      0.03245427	      0.11423804
      0.37303584	      0.11374424	      0.13983499	      0.03245292	      0.11424266
      0.37304584	      0.11373393	      0.13982981	      0.03245158	      0.11424728
      0.37305584	      0.11372362	      0.13982464	      0.03245024	      0.11425190
      0.37306584	      0.11371331	      0.13981946	      0.03244890	      0.11425652
      0.37307584	      0.11370300	      0.13981428	      0.03244756	      0.11426113
      0.37308584	      0.11369269	      0.13980910	      0.03244622	      0.11426574
      0.37309584	      0.11368237	      0.13980392	      0.03244488	      0.11427035
      0.37310584	      0.11367206	      0.13979873	      0.03244354	      0.11427495
      0.37311584	      0.11366175	      0.13979355	      0.03244221	      0.11427956
      0.37312724	      0.11364998	      0.13978763	      0.03244069	      0.11428480
      0.37313724	      0.11363967	      0.13978245	      0.03243936	      0.11428939
      0.37314724	      0.11362935	      0.13977726	      0.03243802	      0.11429399
      0.37315724	      0.11361904	      0.13977207	      0.03243669	      0.11429858
      0.37316724	      0.11360872	      0.13976688	      0.03243536	      0.11430316
      0.37317724	      0.11359840	      0.13976169	      0.03243404	      0.11430774
      0.37318724	      0.11358809	      0.13975650	      0.03243271	      0.11431232
      0.37319724	      0.11357777	      0.13975131	      0.03243138	      0.11431690
      0.37320724	      0.11356745	      0.13974612	      0.03243006	      0.11432147
      0.37321724	      0.11355714	      0.13974092	      0.03242874	      0.11432603
      0.37322724	      0.11354682	      0.13973573	      0.03242741	      0.11433060
      0.37323724	      0.11353650	      0.13973054	      0.03242609	      0.11433515
      0.37324724	      0.11352619	      0.13972534	      0.03242477	      0.11433971
      0.37325724	      0.11351588	      0.13972015	      0.03242346	      0.11434426
      0.37326724	      0.11350557	      0.13971495	      0.03242214	      0.11434880
      0.37327724	      0.11349526	      0.13970975	      0.03242082	      0.11435334
      0.37328724	      0.11348495	      0.13970456	      0.03241951	      0.11435787
      0.37329724	      0.11347464	      0.13969936	      0.03241819	      0.11436239
      0.37330948	      0.11346203	      0.13969301	      0.03241659	      0.11436792
      0.37332172	      0.11344943	      0.13968665	      0.03241498	      0.11437344
      0.37333675	      0.11343396	      0.13967885	      0.03241301	      0.11438020
      0.37335522	      0.11341497	      0.13966926	      0.03241060	      0.11438849
      0.37337148	      0.11339826	      0.13966082	      0.03240847	      0.11439576
      0.37338774	      0.11338157	      0.13965239	      0.03240635	      0.11440300
      0.37340224	      0.11336669	      0.13964487	      0.03240447	      0.11440944
      0.37341674	      0.11335183	      0.13963735	      0.03240258	      0.11441586
      0.37343125	      0.11333699	      0.13962985	      0.03240070	      0.11442225
      0.37344575	      0.11332216	      0.13962234	      0.03239882	      0.11442862
      0.37346025	      0.11330736	      0.13961485	      0.03239694	      0.11443495
      0.37347476	      0.11329257	      0.13960736	      0.03239506	      0.11444127
      0.37348926	      0.11327781	      0.13959987	      0.03239319	      0.11444755
      0.37350376	      0.11326308	      0.13959240	      0.03239131	      0.11445380
      0.37351827	      0.11324837	      0.13958493	      0.03238945	      0.11446002
      0.37353277	      0.11323369	      0.13957748	      0.03238758	      0.11446620
      0.37354727	      0.11321903	      0.13957003	      0.03238571	      0.11447235
      0.37356178	      0.11320441	      0.13956259	      0.03238385	      0.11447847
      0.37357628	      0.11318982	      0.13955516	      0.03238199	      0.11448455
      0.37359078	      0.11317526	      0.13954775	      0.03238014	      0.11449060
      0.37360529	      0.11316073	      0.13954034	      0.03237828	      0.11449661
      0.37361979	      0.11314624	      0.13953295	      0.03237643	      0.11450258
      0.37363429	      0.11313178	      0.13952556	      0.03237458	      0.11450851
      0.37364880	      0.11311736	      0.13951819	      0.03237273	      0.11451440
      0.37366330	      0.11310298	      0.13951083	      0.03237089	      0.11452025
      0.37367780	      0.11308863	      0.13950349	      0.03236904	      0.11452607
      0.37369231	      0.11307432	      0.13949615	      0.03236720	      0.11453184
      0.37370681	      0.11306005	      0.13948883	      0.03236537	      0.11453757
      0.37372131	      0.11304582	      0.13948153	      0.03236353	      0.11454326
      0.37373582	      0.11303163	      0.13947423	      0.03236170	      0.11454891
      0.37375032	      0.11301748	      0.13946695	      0.03235987	      0.11455452
      0.37376482	      0.11300337	      0.13945968	      0.03235804	      0.11456009
      0.37377933	      0.11298931	      0.13945243	      0.03235621	      0.11456561
      0.37379695	      0.11297226	      0.13944363	      0.03235400	      0.11457227
      0.37381458	      0.11295528	      0.13943486	      0.03235178	      0.11457887
      0.37383221	      0.11293836	      0.13942610	      0.03234957	      0.11458541
      0.37384984	      0.11292150	      0.13941736	      0.03234737	      0.11459189
      0.37386747	      0.11290471	      0.13940865	      0.03234517	      0.11459830
      0.37388510	      0.11288798	      0.13939996	      0.03234297	      0.11460466
      0.37390272	      0.11287131	      0.13939128	      0.03234077	      0.11461095
      0.37392035	      0.11285470	      0.13938263	      0.03233858	      0.11461718
      0.37393798	      0.11283815	      0.13937400	      0.03233639	      0.11462335
      0.37395995	      0.11281762	      0.13936328	      0.03233367	      0.11463096
      0.37398192	      0.11279719	      0.13935259	      0.03233095	      0.11463847
      0.37400388	      0.11277686	      0.13934193	      0.03232824	      0.11464589
      0.37402585	      0.11275662	      0.13933131	      0.03232554	      0.11465321
      0.37405240	      0.11273228	      0.13931851	      0.03232227	      0.11466195
      0.37407895	      0.11270809	      0.13930576	      0.03231902	      0.11467055
      0.37410551	      0.11268403	      0.13929306	      0.03231577	      0.11467902
      0.37413206	      0.11266012	      0.13928041	      0.03231253	      0.11468736
      0.37416436	      0.11263121	      0.13926508	      0.03230860	      0.11469733
      0.37419665	      0.11260250	      0.13924983	      0.03230469	      0.11470712
      0.37422895	      0.11257399	      0.13923465	      0.03230078	      0.11471672
      0.37426125	      0.11254568	      0.13921954	      0.03229688	      0.11472613
      0.37430080	      0.11251129	      0.13920113	      0.03229213	      0.11473742
      0.37434035	      0.11247718	      0.13918282	      0.03228739	      0.11474843
      0.37437990	      0.11244336	      0.13916463	      0.03228267	      0.11475919
      0.37441945	      0.11240982	      0.13914653	      0.03227797	      0.11476968
      0.37446913	      0.11236809	      0.13912395	      0.03227209	      0.11478251
      0.37451882	      0.11232679	      0.13910152	      0.03226624	      0.11479495
      0.37456851	      0.11228593	      0.13907926	      0.03226041	      0.11480700
      0.37462855	      0.11223712	      0.13905258	      0.03225340	      0.11482106
      0.37468859	      0.11218891	      0.13902612	      0.03224643	      0.11483458
      0.37474863	      0.11214131	      0.13899990	      0.03223950	      0.11484758
      0.37482504	      0.11208160	      0.13896686	      0.03223074	      0.11486340
      0.37490144	      0.11202282	      0.13893419	      0.03222204	      0.11487841
      0.37497784	      0.11196498	      0.13890188	      0.03221341	      0.11489265
      0.37507703	      0.11189124	      0.13886046	      0.03220229	      0.11491003
      0.37517621	      0.11181901	      0.13881964	      0.03219128	      0.11492620
      0.37527540	      0.11174826	      0.13877941	      0.03218037	      0.11494122
      0.37539614	      0.11166408	      0.13873120	      0.03216723	      0.11495801
      0.37551688	      0.11158200	      0.13868384	      0.03215424	      0.11497325
      0.37563763	      0.11150197	      0.13863729	      0.03214139	      0.11498701
      0.37575837	      0.11142395	      0.13859156	      0.03212870	      0.11499939
      0.37587911	      0.11134790	      0.13854661	      0.03211616	      0.11501045
      0.37599986	      0.11127376	      0.13850244	      0.03210376	      0.11502027
      0.37614573	      0.11118667	      0.13845010	      0.03208897	      0.11503059
      0.37629161	      0.11110221	      0.13839884	      0.03207440	      0.11503933
      0.37643749	      0.11102029	      0.13834864	      0.03206003	      0.11504663
      0.37664304	      0.11090898	      0.13827966	      0.03204012	      0.11505470
      0.37682850	      0.11081250	      0.13821913	      0.03202251	      0.11505999
      0.37701396	      0.11071957	      0.13816018	      0.03200521	      0.11506362
      0.37719942	      0.11063003	      0.13810276	      0.03198823	      0.11506576
      0.37738489	      0.11054369	      0.13804682	      0.03197155	      0.11506652
      0.37757035	      0.11046042	      0.13799233	      0.03195518	      0.11506600
      0.37775581	      0.11038009	      0.13793923	      0.03193911	      0.11506426
      0.37796408	      0.11029323	      0.13788122	      0.03192141	      0.11506096
      0.37817235	      0.11020979	      0.13782486	      0.03190407	      0.11505630
      0.37834659	      0.11014252	      0.13777894	      0.03188983	      0.11505143
      0.37852083	      0.11007746	      0.13773412	      0.03187584	      0.11504572
      0.37869507	      0.11001456	      0.13769036	      0.03186209	      0.11503923
      0.37886931	      0.10995376	      0.13764763	      0.03184857	      0.11503198
      0.37904355	      0.10989497	      0.13760591	      0.03183528	      0.11502404
      0.37921779	      0.10983813	      0.13756516	      0.03182222	      0.11501543
      0.37939203	      0.10978317	      0.13752537	      0.03180937	      0.11500621
      0.37956627	      0.10973004	      0.13748651	      0.03179674	      0.11499641
      0.37974051	      0.10967864	      0.13744855	      0.03178433	      0.11498607
      0.37995874	      0.10961663	      0.13740225	      0.03176907	      0.11497244
      0.38017698	      0.10955712	      0.13735728	      0.03175413	      0.11495811
      0.38046339	      0.10948260	      0.13730023	      0.03173500	      0.11493837
      0.38068623	      0.10942726	      0.13725732	      0.03172047	      0.11492237
      0.38092514	      0.10937035	      0.13721272	      0.03170522	      0.11490470
      0.38116406	      0.10931579	      0.13716950	      0.03169032	      0.11488656
      0.38140297	      0.10926344	      0.13712763	      0.03167574	      0.11486805
      0.38164188	      0.10921318	      0.13708707	      0.03166149	      0.11484922
      0.38188080	      0.10916488	      0.13704777	      0.03164755	      0.11483015
      0.38211971	      0.10911842	      0.13700969	      0.03163390	      0.11481090
      0.38235863	      0.10907370	      0.13697279	      0.03162055	      0.11479152
      0.38259754	      0.10903061	      0.13693704	      0.03160749	      0.11477204
      0.38283646	      0.10898906	      0.13690240	      0.03159470	      0.11475250
      0.38307537	      0.10894897	      0.13686883	      0.03158218	      0.11473293
      0.38331428	      0.10891026	      0.13683631	      0.03156991	      0.11471335
      0.38355320	      0.10887284	      0.13680479	      0.03155790	      0.11469376
      0.38379211	      0.10883666	      0.13677426	      0.03154614	      0.11467417
      0.38403103	      0.10880164	      0.13674467	      0.03153461	      0.11465458
      0.38426994	      0.10876772	      0.13671600	      0.03152331	      0.11463499
      0.38435855	      0.10875541	      0.13670559	      0.03151918	      0.11462772
      0.38444716	      0.10874325	      0.13669531	      0.03151508	      0.11462046
      0.38452101	      0.10873321	      0.13668683	      0.03151168	      0.11461440
      0.38459485	      0.10872328	      0.13667843	      0.03150831	      0.11460835
      0.38465893	      0.10871473	      0.13667121	      0.03150539	      0.11460309
      0.38472300	      0.10870625	      0.13666405	      0.03150250	      0.11459784
      0.38478708	      0.10869784	      0.13665695	      0.03149962	      0.11459258
      0.38485115	      0.10868950	      0.13664991	      0.03149675	      0.11458733
      0.38490741	      0.10868223	      0.13664378	      0.03149425	      0.11458272
      0.38496367	      0.10867501	      0.13663770	      0.03149175	      0.11457810
      0.38501993	      0.10866785	      0.13663166	      0.03148927	      0.11457349
      0.38507620	      0.10866073	      0.13662566	      0.03148680	      0.11456888
      0.38513246	      0.10865366	      0.13661971	      0.03148434	      0.11456426
      0.38518872	      0.10864664	      0.13661380	      0.03148190	      0.11455965
      0.38524498	      0.10863967	      0.13660794	      0.03147946	      0.11455504
      0.38530124	      0.10863275	      0.13660212	      0.03147703	      0.11455042
      0.38535165	      0.10862659	      0.13659694	      0.03147487	      0.11454629
      0.38540206	      0.10862046	      0.13659180	      0.03147272	      0.11454216
      0.38545247	      0.10861437	      0.13658669	      0.03147057	      0.11453802
      0.38550288	      0.10860832	      0.13658161	      0.03146843	      0.11453389
      0.38555329	      0.10860231	      0.13657657	      0.03146630	      0.11452976
      0.38560370	      0.10859633	      0.13657157	      0.03146418	      0.11452562
      0.38565411	      0.10859039	      0.13656659	      0.03146207	      0.11452149
      0.38570452	      0.10858449	      0.13656165	      0.03145997	      0.11451736
      0.38575493	      0.10857862	      0.13655675	      0.03145787	      0.11451322
      0.38580534	      0.10857278	      0.13655187	      0.03145578	      0.11450909
      0.38585575	      0.10856698	      0.13654703	      0.03145371	      0.11450496
      0.38590616	      0.10856122	      0.13654222	      0.03145163	      0.11450082
      0.38595657	      0.10855549	      0.13653744	      0.03144957	      0.11449669
      0.38600698	      0.10854979	      0.13653270	      0.03144752	      0.11449256
      0.38605739	      0.10854413	      0.13652799	      0.03144547	      0.11448842
      0.38610780	      0.10853850	      0.13652331	      0.03144343	      0.11448429
      0.38615821	      0.10853290	      0.13651866	      0.03144140	      0.11448016
      0.38620862	      0.10852734	      0.13651404	      0.03143938	      0.11447602
      0.38625903	      0.10852181	      0.13650945	      0.03143737	      0.11447189
      0.38630945	      0.10851632	      0.13650489	      0.03143536	      0.11446775
      0.38635986	      0.10851085	      0.13650037	      0.03143336	      0.11446362
      0.38641027	      0.10850542	      0.13649587	      0.03143137	      0.11445949
      0.38646068	      0.10850003	      0.13649141	      0.03142939	      0.11445535
      0.38651109	      0.10849466	      0.13648697	      0.03142741	      0.11445122
      0.38656150	      0.10848932	      0.13648257	      0.03142545	      0.11444709
      0.38661191	      0.10848402	      0.13647819	      0.03142349	      0.11444295
      0.38666232	      0.10847875	      0.13647384	      0.03142153	      0.11443882
      0.38671273	      0.10847351	      0.13646953	      0.03141959	      0.11443469
      0.38676314	      0.10846830	      0.13646524	      0.03141765	      0.11443055
      0.38681355	      0.10846312	      0.13646098	      0.03141572	      0.11442642
      0.38686396	      0.10845797	      0.13645675	      0.03141380	      0.11442229
      0.38691437	      0.10845286	      0.13645255	      0.03141188	      0.11441815
      0.38696478	      0.10844777	      0.13644838	      0.03140997	      0.11441402
      0.38701519	      0.10844272	      0.13644423	      0.03140807	      0.11440989
      0.38706560	      0.10843769	      0.13644012	      0.03140618	      0.11440575
      0.38711601	      0.10843269	      0.13643603	      0.03140429	      0.11440162
      0.38716642	      0.10842773	      0.13643197	      0.03140241	      0.11439749
      0.38721683	      0.10842279	      0.13642793	      0.03140054	      0.11439335
      0.38726724	      0.10841789	      0.13642393	      0.03139867	      0.11438922
      0.38731765	      0.10841301	      0.13641995	      0.03139681	      0.11438509
      0.38736806	      0.10840816	      0.13641599	      0.03139496	      0.11438095
      0.38741847	      0.10840334	      0.13641207	      0.03139312	      0.11437682
      0.38746888	      0.10839856	      0.13640817	      0.03139128	      0.11437269
      0.38751929	      0.10839380	      0.13640429	      0.03138945	      0.11436855
      0.38756970	      0.10838906	      0.13640045	      0.03138762	      0.11436442
      0.38763180	      0.10838328	      0.13639574	      0.03138538	      0.11435933
      0.38769390	      0.10837753	      0.13639108	      0.03138316	      0.11435424
      0.38775600	      0.10837183	      0.13638645	      0.03138094	      0.11434914
      0.38781810	      0.10836617	      0.13638186	      0.03137873	      0.11434405
      0.38789329	      0.10835938	      0.13637635	      0.03137607	      0.11433789
      0.38796849	      0.10835264	      0.13637090	      0.03137342	      0.11433172
      0.38807129	      0.10834354	      0.13636353	      0.03136983	      0.11432329
      0.38815175	      0.10833649	      0.13635783	      0.03136703	      0.11431669
      0.38823221	      0.10832952	      0.13635220	      0.03136426	      0.11431010
      0.38829992	      0.10832370	      0.13634750	      0.03136193	      0.11430454
      0.38836763	      0.10831793	      0.13634284	      0.03135962	      0.11429899
      0.38843534	      0.10831221	      0.13633822	      0.03135731	      0.11429344
      0.38849614	      0.10830712	      0.13633411	      0.03135525	      0.11428845
      0.38855695	      0.10830206	      0.13633003	      0.03135320	      0.11428347
      0.38861776	      0.10829704	      0.13632598	      0.03135116	      0.11427848
      0.38867857	      0.10829206	      0.13632196	      0.03134913	      0.11427350
      0.38873938	      0.10828712	      0.13631798	      0.03134710	      0.11426851
      0.38880019	      0.10828221	      0.13631402	      0.03134509	      0.11426352
      0.38886100	      0.10827735	      0.13631009	      0.03134308	      0.11425854
      0.38891533	      0.10827303	      0.13630661	      0.03134130	      0.11425408
      0.38896966	      0.10826874	      0.13630315	      0.03133952	      0.11424963
      0.38902399	      0.10826448	      0.13629971	      0.03133774	      0.11424517
      0.38907833	      0.10826025	      0.13629630	      0.03133598	      0.11424072
      0.38913266	      0.10825605	      0.13629290	      0.03133422	      0.11423626
      0.38918699	      0.10825188	      0.13628953	      0.03133246	      0.11423181
      0.38924132	      0.10824774	      0.13628619	      0.03133072	      0.11422735
      0.38929565	      0.10824362	      0.13628286	      0.03132898	      0.11422290
      0.38934999	      0.10823954	      0.13627956	      0.03132725	      0.11421844
      0.38940432	      0.10823548	      0.13627627	      0.03132552	      0.11421399
      0.38945865	      0.10823145	      0.13627301	      0.03132380	      0.11420953
      0.38951298	      0.10822744	      0.13626977	      0.03132208	      0.11420508
      0.38956732	      0.10822347	      0.13626655	      0.03132038	      0.11420062
      0.38962165	      0.10821952	      0.13626335	      0.03131868	      0.11419617
      0.38967598	      0.10821560	      0.13626017	      0.03131698	      0.11419171
      0.38973031	      0.10821170	      0.13625701	      0.03131529	      0.11418726
      0.38978465	      0.10820783	      0.13625386	      0.03131361	      0.11418281
      0.38983898	      0.10820399	      0.13625074	      0.03131193	      0.11417835
      0.38989331	      0.10820018	      0.13624764	      0.03131026	      0.11417390
      0.38994764	      0.10819639	      0.13624455	      0.03130860	      0.11416944
      0.39000197	      0.10819262	      0.13624148	      0.03130694	      0.11416499
      0.39005631	      0.10818888	      0.13623844	      0.03130529	      0.11416053
      0.39011064	      0.10818517	      0.13623540	      0.03130364	      0.11415608
      0.39016497	      0.10818148	      0.13623239	      0.03130200	      0.11415162
      0.39021930	      0.10817782	      0.13622939	      0.03130036	      0.11414717
      0.39027364	      0.10817418	      0.13622642	      0.03129873	      0.11414271
      0.39032797	      0.10817057	      0.13622345	      0.03129711	      0.11413826
      0.39038230	      0.10816698	      0.13622051	      0.03129549	      0.11413380
      0.39043663	      0.10816341	      0.13621758	      0.03129388	      0.11412935
      0.39049097	      0.10815987	      0.13621466	      0.03129228	      0.11412489
      0.39054530	      0.10815635	      0.13621177	      0.03129068	      0.11412044
      0.39059963	      0.10815285	      0.13620889	      0.03128908	      0.11411598
      0.39065396	      0.10814938	      0.13620602	      0.03128749	      0.11411153
      0.39070829	      0.10814593	      0.13620317	      0.03128591	      0.11410707
      0.39076263	      0.10814251	      0.13620033	      0.03128433	      0.11410262
      0.39081696	      0.10813910	      0.13619751	      0.03128276	      0.11409816
      0.39087129	      0.10813572	      0.13619470	      0.03128120	      0.11409371
      0.39092562	      0.10813236	      0.13619191	      0.03127963	      0.11408925
      0.39097996	      0.10812902	      0.13618913	      0.03127808	      0.11408480
      0.39103429	      0.10812571	      0.13618637	      0.03127653	      0.11408034
      0.39108862	      0.10812241	      0.13618362	      0.03127498	      0.11407589
      0.39114295	      0.10811914	      0.13618088	      0.03127344	      0.11407143
      0.39119729	      0.10811588	      0.13617816	      0.03127191	      0.11406698
      0.39125162	      0.10811265	      0.13617545	      0.03127038	      0.11406252
      0.39130595	      0.10810944	      0.13617275	      0.03126886	      0.11405807
      0.39136028	      0.10810625	      0.13617006	      0.03126734	      0.11405361
      0.39141461	      0.10810307	      0.13616739	      0.03126583	      0.11404916
      0.39146895	      0.10809992	      0.13616473	      0.03126432	      0.11404470
      0.39152328	      0.10809679	      0.13616208	      0.03126282	      0.11404025
      0.39157761	      0.10809368	      0.13615945	      0.03126132	      0.11403579
      0.39163194	      0.10809058	      0.13615682	      0.03125983	      0.11403134
      0.39168628	      0.10808751	      0.13615421	      0.03125834	      0.11402689
      0.39174061	      0.10808445	      0.13615161	      0.03125686	      0.11402243
      0.39179494	      0.10808141	      0.13614902	      0.03125538	      0.11401798
      0.39184927	      0.10807839	      0.13614644	      0.03125391	      0.11401352
      0.39190361	      0.10807539	      0.13614387	      0.03125244	      0.11400907
      0.39195794	      0.10807241	      0.13614131	      0.03125098	      0.11400461
      0.39202335	      0.10806884	      0.13613825	      0.03124922	      0.11399925
      0.39208877	      0.10806530	      0.13613520	      0.03124748	      0.11399388
      0.39215419	      0.10806178	      0.13613216	      0.03124574	      0.11398852
      0.39221961	      0.10805829	      0.13612914	      0.03124400	      0.11398316
      0.39228502	      0.10805482	      0.13612613	      0.03124228	      0.11397779
      0.39235044	      0.10805138	      0.13612314	      0.03124056	      0.11397243
      0.39241586	      0.10804795	      0.13612016	      0.03123885	      0.11396707
      0.39248127	      0.10804456	      0.13611719	      0.03123714	      0.11396170
      0.39254669	      0.10804118	      0.13611424	      0.03123544	      0.11395634
      0.39261211	      0.10803783	      0.13611130	      0.03123375	      0.11395098
      0.39267752	      0.10803450	      0.13610837	      0.03123206	      0.11394561
      0.39274294	      0.10803120	      0.13610546	      0.03123039	      0.11394025
      0.39280836	      0.10802791	      0.13610256	      0.03122871	      0.11393488
      0.39287377	      0.10802465	      0.13609967	      0.03122705	      0.11392952
      0.39295272	      0.10802074	      0.13609619	      0.03122505	      0.11392305
      0.39303166	      0.10801686	      0.13609274	      0.03122305	      0.11391658
      0.39311060	      0.10801301	      0.13608930	      0.03122107	      0.11391010
      0.39318955	      0.10800919	      0.13608588	      0.03121910	      0.11390363
      0.39326849	      0.10800540	      0.13608247	      0.03121713	      0.11389716
      0.39334743	      0.10800164	      0.13607908	      0.03121518	      0.11389069
      0.39342637	      0.10799791	      0.13607570	      0.03121323	      0.11388421
      0.39350532	      0.10799420	      0.13607234	      0.03121130	      0.11387774
      0.39358426	      0.10799052	      0.13606899	      0.03120937	      0.11387127
      0.39367993	      0.10798610	      0.13606496	      0.03120704	      0.11386342
      0.39377561	      0.10798172	      0.13606094	      0.03120473	      0.11385558
      0.39387128	      0.10797737	      0.13605695	      0.03120243	      0.11384774
      0.39396696	      0.10797307	      0.13605297	      0.03120015	      0.11383989
      0.39406263	      0.10796880	      0.13604901	      0.03119787	      0.11383205
      0.39415830	      0.10796456	      0.13604507	      0.03119561	      0.11382420
      0.39427725	      0.10795935	      0.13604020	      0.03119282	      0.11381445
      0.39439619	      0.10795419	      0.13603535	      0.03119004	      0.11380470
      0.39451513	      0.10794908	      0.13603054	      0.03118729	      0.11379495
      0.39466128	      0.10794287	      0.13602465	      0.03118392	      0.11378297
      0.39480742	      0.10793674	      0.13601880	      0.03118059	      0.11377098
      0.39500716	      0.10792848	      0.13601087	      0.03117608	      0.11375461
      0.39516247	      0.10792215	      0.13600475	      0.03117260	      0.11374187
      0.39531779	      0.10791590	      0.13599867	      0.03116916	      0.11372914
      0.39547310	      0.10790973	      0.13599262	      0.03116574	      0.11371641
      0.39560922	      0.10790438	      0.13598735	      0.03116277	      0.11370525
      0.39574533	      0.10789909	      0.13598211	      0.03115982	      0.11369409
      0.39588145	      0.10789385	      0.13597690	      0.03115689	      0.11368293
      0.39601756	      0.10788867	      0.13597171	      0.03115399	      0.11367177
      0.39615368	      0.10788353	      0.13596654	      0.03115110	      0.11366061
      0.39628980	      0.10787846	      0.13596140	      0.03114824	      0.11364945
      0.39642591	      0.10787343	      0.13595629	      0.03114540	      0.11363829
      0.39656203	      0.10786845	      0.13595120	      0.03114258	      0.11362713
      0.39669814	      0.10786352	      0.13594613	      0.03113977	      0.11361597
      0.39683426	      0.10785864	      0.13594108	      0.03113699	      0.11360481
      0.39697038	      0.10785381	      0.13593606	      0.03113423	      0.11359365
      0.39710649	      0.10784903	      0.13593106	      0.03113149	      0.11358249
      0.39724261	      0.10784429	      0.13592608	      0.03112876	      0.11357133
      0.39737872	      0.10783959	      0.13592112	      0.03112606	      0.11356017
      0.39751484	      0.10783495	      0.13591619	      0.03112337	      0.11354901
      0.39765096	      0.10783034	      0.13591127	      0.03112070	      0.11353785
      0.39778707	      0.10782578	      0.13590637	      0.03111806	      0.11352670
      0.39792319	      0.10782126	      0.13590150	      0.03111542	      0.11351554
      0.39805930	      0.10781678	      0.13589664	      0.03111281	      0.11350438
      0.39819542	      0.10781235	      0.13589181	      0.03111022	      0.11349322
      0.39833154	      0.10780795	      0.13588699	      0.03110764	      0.11348206
      0.39846765	      0.10780360	      0.13588219	      0.03110508	      0.11347090
      0.39860377	      0.10779928	      0.13587741	      0.03110254	      0.11345974
      0.39877113	      0.10779403	      0.13587156	      0.03109943	      0.11344602
      0.39893849	      0.10778883	      0.13586574	      0.03109635	      0.11343230
      0.39910586	      0.10778370	      0.13585995	      0.03109330	      0.11341858
      0.39927322	      0.10777862	      0.13585418	      0.03109027	      0.11340486
      0.39944058	      0.10777359	      0.13584844	      0.03108727	      0.11339114
      0.39960795	      0.10776862	      0.13584272	      0.03108429	      0.11337742
      0.39982139	      0.10776236	      0.13583547	      0.03108052	      0.11335992
      0.40003484	      0.10775618	      0.13582826	      0.03107679	      0.11334243
      0.40029260	      0.10774884	      0.13581962	      0.03107234	      0.11332133
      0.40057422	      0.10774095	      0.13581023	      0.03106753	      0.11329831
      0.40081372	      0.10773435	      0.13580231	      0.03106350	      0.11327879
      0.40105322	      0.10772785	      0.13579444	      0.03105950	      0.11325934
      0.40126310	      0.10772224	      0.13578758	      0.03105604	      0.11324238
      0.40147298	      0.10771669	      0.13578077	      0.03105261	      0.11322551
      0.40168285	      0.10771122	      0.13577398	      0.03104921	      0.11320876
      0.40189273	      0.10770582	      0.13576724	      0.03104584	      0.11319215
      0.40210260	      0.10770049	      0.13576053	      0.03104251	      0.11317570
      0.40228901	      0.10769582	      0.13575461	      0.03103957	      0.11316124
      0.40247542	      0.10769119	      0.13574871	      0.03103666	      0.11314695
      0.40266183	      0.10768662	      0.13574284	      0.03103377	      0.11313284
      0.40284824	      0.10768211	      0.13573700	      0.03103091	      0.11311893
      0.40303465	      0.10767764	      0.13573119	      0.03102806	      0.11310523
      0.40322106	      0.10767322	      0.13572541	      0.03102524	      0.11309175
      0.40340747	      0.10766885	      0.13571965	      0.03102245	      0.11307852
      0.40359388	      0.10766453	      0.13571392	      0.03101967	      0.11306554
      0.40378029	      0.10766026	      0.13570822	      0.03101692	      0.11305281
      0.40396670	      0.10765604	      0.13570255	      0.03101418	      0.11304036
      0.40415311	      0.10765186	      0.13569690	      0.03101147	      0.11302819
      0.40433952	      0.10764773	      0.13569128	      0.03100878	      0.11301631
      0.40452593	      0.10764365	      0.13568569	      0.03100611	      0.11300471
      0.40471234	      0.10763961	      0.13568012	      0.03100347	      0.11299342
      0.40489875	      0.10763561	      0.13567458	      0.03100084	      0.11298242
      0.40508516	      0.10763166	      0.13566907	      0.03099823	      0.11297172
      0.40527157	      0.10762775	      0.13566358	      0.03099564	      0.11296132
      0.40545798	      0.10762388	      0.13565812	      0.03099307	      0.11295123
      0.40564439	      0.10762006	      0.13565269	      0.03099052	      0.11294143
      0.40583080	      0.10761627	      0.13564728	      0.03098799	      0.11293194
      0.40601721	      0.10761253	      0.13564190	      0.03098548	      0.11292274
      0.40620362	      0.10760883	      0.13563654	      0.03098298	      0.11291383
      0.40639003	      0.10760516	      0.13563121	      0.03098050	      0.11290522
      0.40657644	      0.10760154	      0.13562590	      0.03097805	      0.11289689
      0.40676285	      0.10759795	      0.13562062	      0.03097561	      0.11288885
      0.40694926	      0.10759441	      0.13561537	      0.03097318	      0.11288108
      0.40713566	      0.10759090	      0.13561014	      0.03097078	      0.11287358
      0.40732207	      0.10758742	      0.13560493	      0.03096839	      0.11286635
      0.40750848	      0.10758398	      0.13559975	      0.03096602	      0.11285939
      0.40769489	      0.10758058	      0.13559459	      0.03096366	      0.11285268
      0.40788130	      0.10757722	      0.13558946	      0.03096133	      0.11284622
      0.40806771	      0.10757389	      0.13558435	      0.03095900	      0.11284001
      0.40825412	      0.10757059	      0.13557927	      0.03095670	      0.11283404
      0.40844053	      0.10756733	      0.13557421	      0.03095441	      0.11282830
      0.40862694	      0.10756410	      0.13556917	      0.03095213	      0.11282279
      0.40881335	      0.10756090	      0.13556416	      0.03094988	      0.11281750
      0.40899976	      0.10755774	      0.13555917	      0.03094763	      0.11281243
      0.40918617	      0.10755461	      0.13555421	      0.03094541	      0.11280757
      0.40937258	      0.10755151	      0.13554926	      0.03094319	      0.11280291
      0.40955899	      0.10754844	      0.13554434	      0.03094100	      0.11279846
      0.40974540	      0.10754540	      0.13553945	      0.03093881	      0.11279420
      0.40993181	      0.10754239	      0.13553458	      0.03093664	      0.11279013
      0.41011822	      0.10753942	      0.13552973	      0.03093449	      0.11278624
      0.41030463	      0.10753647	      0.13552490	      0.03093235	      0.11278253
      0.41049104	      0.10753355	      0.13552010	      0.03093022	      0.11277899
      0.41067745	      0.10753066	      0.13551532	      0.03092811	      0.11277562
      0.41086386	      0.10752780	      0.13551056	      0.03092601	      0.11277241
      0.41105027	      0.10752497	      0.13550582	      0.03092393	      0.11276936
      0.41123668	      0.10752216	      0.13550111	      0.03092186	      0.11276646
      0.41142309	      0.10751939	      0.13549641	      0.03091980	      0.11276371
      0.41160950	      0.10751663	      0.13549174	      0.03091776	      0.11276111
      0.41179591	      0.10751391	      0.13548709	      0.03091573	      0.11275864
      0.41198232	      0.10751121	      0.13548247	      0.03091371	      0.11275631
      0.41216873	      0.10750854	      0.13547786	      0.03091170	      0.11275411
      0.41235514	      0.10750589	      0.13547328	      0.03090971	      0.11275204
      0.41254155	      0.10750327	      0.13546871	      0.03090773	      0.11275009
      0.41272796	      0.10750067	      0.13546417	      0.03090576	      0.11274826
      0.41291437	      0.10749810	      0.13545965	      0.03090380	      0.11274654
      0.41310078	      0.10749555	      0.13545515	      0.03090186	      0.11274493
      0.41328719	      0.10749303	      0.13545067	      0.03089993	      0.11274343
      0.41347360	      0.10749052	      0.13544622	      0.03089801	      0.11274204
      0.41366001	      0.10748805	      0.13544178	      0.03089610	      0.11274074
      0.41384642	      0.10748559	      0.13543736	      0.03089420	      0.11273954
      0.41403283	      0.10748316	      0.13543297	      0.03089231	      0.11273843
      0.41421924	      0.10748075	      0.13542859	      0.03089044	      0.11273742
      0.41440565	      0.10747836	      0.13542423	      0.03088858	      0.11273649
      0.41459205	      0.10747599	      0.13541990	      0.03088672	      0.11273565
      0.41477846	      0.10747365	      0.13541558	      0.03088488	      0.11273488
      0.41496487	      0.10747132	      0.13541129	      0.03088305	      0.11273420
      0.41515128	      0.10746902	      0.13540701	      0.03088123	      0.11273359
      0.41533769	      0.10746673	      0.13540275	      0.03087943	      0.11273306
      0.41552410	      0.10746447	      0.13539852	      0.03087763	      0.11273259
      0.41571051	      0.10746223	      0.13539430	      0.03087584	      0.11273220
      0.41589692	      0.10746000	      0.13539010	      0.03087406	      0.11273187
      0.41608333	      0.10745780	      0.13538592	      0.03087230	      0.11273160
      0.41626974	      0.10745561	      0.13538176	      0.03087054	      0.11273140
      0.41645615	      0.10745345	      0.13537762	      0.03086879	      0.11273125
      0.41664256	      0.10745130	      0.13537350	      0.03086706	      0.11273116
      0.41682897	      0.10744917	      0.13536940	      0.03086533	      0.11273113
      0.41701538	      0.10744706	      0.13536531	      0.03086361	      0.11273115
      0.41720179	      0.10744497	      0.13536124	      0.03086190	      0.11273122
      0.41738820	      0.10744289	      0.13535720	      0.03086021	      0.11273134
      0.41757461	      0.10744083	      0.13535317	      0.03085852	      0.11273150
      0.41776102	      0.10743879	      0.13534916	      0.03085684	      0.11273171
      0.41794743	      0.10743677	      0.13534516	      0.03085517	      0.11273197
      0.41813384	      0.10743476	      0.13534119	      0.03085351	      0.11273227
      0.41832025	      0.10743277	      0.13533723	      0.03085186	      0.11273261
      0.41850666	      0.10743079	      0.13533329	      0.03085021	      0.11273299
      0.41869307	      0.10742884	      0.13532937	      0.03084858	      0.11273340
      0.41887948	      0.10742689	      0.13532547	      0.03084696	      0.11273385
      0.41906589	      0.10742497	      0.13532158	      0.03084534	      0.11273434
      0.41925230	      0.10742305	      0.13531771	      0.03084373	      0.11273486
      0.41943871	      0.10742116	      0.13531386	      0.03084213	      0.11273542
      0.41962512	      0.10741928	      0.13531002	      0.03084054	      0.11273600
      0.41981153	      0.10741741	      0.13530621	      0.03083896	      0.11273662
      0.41999794	      0.10741556	      0.13530241	      0.03083739	      0.11273726
      0.42018435	      0.10741372	      0.13529862	      0.03083583	      0.11273793
      0.42037076	      0.10741190	      0.13529486	      0.03083427	      0.11273863
      0.42055717	      0.10741009	      0.13529111	      0.03083272	      0.11273935
      0.42074358	      0.10740829	      0.13528737	      0.03083118	      0.11274010
      0.42092999	      0.10740651	      0.13528366	      0.03082965	      0.11274088
      0.42111640	      0.10740474	      0.13527996	      0.03082812	      0.11274167
      0.42130281	      0.10740299	      0.13527627	      0.03082661	      0.11274249
      0.42148922	      0.10740125	      0.13527260	      0.03082510	      0.11274333
      0.42167563	      0.10739952	      0.13526895	      0.03082360	      0.11274418
      0.42186204	      0.10739781	      0.13526532	      0.03082211	      0.11274506
      0.42204844	      0.10739610	      0.13526170	      0.03082062	      0.11274596
      0.42223485	      0.10739441	      0.13525809	      0.03081914	      0.11274687
      0.42242126	      0.10739273	      0.13525450	      0.03081767	      0.11274780
      0.42260767	      0.10739107	      0.13525093	      0.03081621	      0.11274875
      0.42279408	      0.10738941	      0.13524737	      0.03081475	      0.11274971
      0.42298049	      0.10738777	      0.13524383	      0.03081331	      0.11275069
      0.42316690	      0.10738614	      0.13524031	      0.03081186	      0.11275169
      0.42335331	      0.10738452	      0.13523680	      0.03081043	      0.11275269
      0.42353972	      0.10738292	      0.13523330	      0.03080900	      0.11275371
      0.42372613	      0.10738132	      0.13522982	      0.03080758	      0.11275475
      0.42391254	      0.10737974	      0.13522636	      0.03080617	      0.11275579
      0.42409895	      0.10737816	      0.13522290	      0.03080476	      0.11275685
      0.42428536	      0.10737660	      0.13521947	      0.03080337	      0.11275792
      0.42447177	      0.10737505	      0.13521605	      0.03080197	      0.11275899
      0.42465818	      0.10737350	      0.13521264	      0.03080059	      0.11276008
      0.42484459	      0.10737197	      0.13520925	      0.03079921	      0.11276118
      0.42503100	      0.10737045	      0.13520587	      0.03079784	      0.11276229
      0.42521741	      0.10736894	      0.13520251	      0.03079647	      0.11276341
      0.42540382	      0.10736744	      0.13519916	      0.03079511	      0.11276453
      0.42559023	      0.10736595	      0.13519583	      0.03079376	      0.11276567
      0.42577664	      0.10736447	      0.13519251	      0.03079241	      0.11276681
      0.42596305	      0.10736300	      0.13518920	      0.03079107	      0.11276796
      0.42614946	      0.10736154	      0.13518591	      0.03078974	      0.11276912
      0.42633587	      0.10736008	      0.13518264	      0.03078841	      0.11277028
      0.42652228	      0.10735864	      0.13517937	      0.03078709	      0.11277145
      0.42670869	      0.10735721	      0.13517612	      0.03078578	      0.11277262
      0.42689510	      0.10735578	      0.13517289	      0.03078447	      0.11277381
      0.42708151	      0.10735437	      0.13516966	      0.03078316	      0.11277499
      0.42726792	      0.10735296	      0.13516645	      0.03078187	      0.11277619
      0.42745433	      0.10735156	      0.13516326	      0.03078058	      0.11277738
      0.42764074	      0.10735017	      0.13516008	      0.03077929	      0.11277859
      0.42782715	      0.10734879	      0.13515691	      0.03077801	      0.11277979
      0.42801356	      0.10734742	      0.13515375	      0.03077674	      0.11278100
      0.42819997	      0.10734605	      0.13515061	      0.03077547	      0.11278222
      0.42838638	      0.10734470	      0.13514748	      0.03077421	      0.11278344
      0.42857279	      0.10734335	      0.13514436	      0.03077295	      0.11278466
      0.42875920	      0.10734201	      0.13514126	      0.03077170	      0.11278589
      0.42894561	      0.10734068	      0.13513817	      0.03077046	      0.11278712
      0.42913202	      0.10733935	      0.13513509	      0.03076922	      0.11278835
      0.42931843	      0.10733804	      0.13513202	      0.03076799	      0.11278959
      0.42950483	      0.10733673	      0.13512897	      0.03076676	      0.11279082
      0.42969124	      0.10733542	      0.13512593	      0.03076554	      0.11279206
      0.42987765	      0.10733413	      0.13512290	      0.03076432	      0.11279331
      0.43006406	      0.10733284	      0.13511988	      0.03076311	      0.11279455
      0.43028790	      0.10733131	      0.13511628	      0.03076166	      0.11279605
      0.43051174	      0.10732978	      0.13511269	      0.03076022	      0.11279755
      0.43066782	      0.10732873	      0.13511020	      0.03075922	      0.11279860
      0.43082390	      0.10732767	      0.13510772	      0.03075822	      0.11279965
      0.43101380	      0.10732640	      0.13510471	      0.03075701	      0.11280093
      0.43120370	      0.10732513	      0.13510171	      0.03075581	      0.11280221
      0.43138368	      0.10732394	      0.13509888	      0.03075468	      0.11280342
      0.43156366	      0.10732275	      0.13509606	      0.03075355	      0.11280464
      0.43176323	      0.10732144	      0.13509295	      0.03075230	      0.11280599
      0.43196281	      0.10732014	      0.13508985	      0.03075106	      0.11280734
      0.43212064	      0.10731911	      0.13508741	      0.03075008	      0.11280840
      0.43232875	      0.10731777	      0.13508420	      0.03074879	      0.11280981
      0.43253687	      0.10731643	      0.13508101	      0.03074752	      0.11281122
      0.43270504	      0.10731536	      0.13507844	      0.03074649	      0.11281236
      0.43287321	      0.10731429	      0.13507588	      0.03074546	      0.11281351
      0.43304930	      0.10731318	      0.13507321	      0.03074439	      0.11281470
      0.43322538	      0.10731207	      0.13507055	      0.03074333	      0.11281590
      0.43342115	      0.10731084	      0.13506760	      0.03074215	      0.11281723
      0.43361693	      0.10730962	      0.13506467	      0.03074098	      0.11281855
      0.43372971	      0.10730892	      0.13506298	      0.03074030	      0.11281932
      0.43391797	      0.10730776	      0.13506018	      0.03073918	      0.11282060
      0.43410622	      0.10730660	      0.13505739	      0.03073807	      0.11282188
      0.43426831	      0.10730560	      0.13505499	      0.03073711	      0.11282298
      0.43446630	      0.10730440	      0.13505208	      0.03073594	      0.11282433
      0.43466429	      0.10730320	      0.13504917	      0.03073478	      0.11282567
      0.43485005	      0.10730208	      0.13504646	      0.03073370	      0.11282693
      0.43503580	      0.10730096	      0.13504376	      0.03073262	      0.11282820
      0.43522145	      0.10729985	      0.13504107	      0.03073155	      0.11282946
      0.43540711	      0.10729875	      0.13503839	      0.03073048	      0.11283072
      0.43558306	      0.10729771	      0.13503585	      0.03072947	      0.11283191
      0.43575901	      0.10729667	      0.13503333	      0.03072846	      0.11283311
      0.43595192	      0.10729554	      0.13503058	      0.03072736	      0.11283442
      0.43614482	      0.10729441	      0.13502784	      0.03072627	      0.11283572
      0.43630518	      0.10729348	      0.13502556	      0.03072536	      0.11283681
      0.43650437	      0.10729233	      0.13502275	      0.03072424	      0.11283816
      0.43670356	      0.10729118	      0.13501995	      0.03072312	      0.11283951
      0.43687947	      0.10729017	      0.13501749	      0.03072214	      0.11284070
      0.43709530	      0.10728894	      0.13501447	      0.03072094	      0.11284216
      0.43731114	      0.10728771	      0.13501148	      0.03071975	      0.11284362
      0.43745075	      0.10728692	      0.13500954	      0.03071898	      0.11284457
      0.43766338	      0.10728573	      0.13500661	      0.03071781	      0.11284601
      0.43783783	      0.10728475	      0.13500421	      0.03071685	      0.11284719
      0.43801228	      0.10728377	      0.13500183	      0.03071590	      0.11284836
      0.43818674	      0.10728280	      0.13499945	      0.03071495	      0.11284954
      0.43836119	      0.10728184	      0.13499707	      0.03071401	      0.11285072
      0.43853564	      0.10728088	      0.13499471	      0.03071307	      0.11285189
      0.43871009	      0.10727992	      0.13499235	      0.03071213	      0.11285307
      0.43888454	      0.10727896	      0.13499001	      0.03071120	      0.11285424
      0.43905126	      0.10727805	      0.13498777	      0.03071031	      0.11285537
      0.43921798	      0.10727715	      0.13498554	      0.03070942	      0.11285649
      0.43938994	      0.10727622	      0.13498325	      0.03070851	      0.11285764
      0.43956189	      0.10727529	      0.13498097	      0.03070760	      0.11285880
      0.43972854	      0.10727439	      0.13497876	      0.03070672	      0.11285992
      0.43989519	      0.10727350	      0.13497657	      0.03070585	      0.11286104
      0.44005992	      0.10727262	      0.13497440	      0.03070499	      0.11286214
      0.44027259	      0.10727149	      0.13497162	      0.03070388	      0.11286357
      0.44052959	      0.10727014	      0.13496826	      0.03070255	      0.11286529
      0.44066999	      0.10726940	      0.13496644	      0.03070182	      0.11286623
      0.44081039	      0.10726866	      0.13496462	      0.03070110	      0.11286717
      0.44098850	      0.10726773	      0.13496232	      0.03070018	      0.11286836
      0.44116660	      0.10726680	      0.13496003	      0.03069927	      0.11286955
      0.44133220	      0.10726594	      0.13495791	      0.03069843	      0.11287065
      0.44149780	      0.10726508	      0.13495579	      0.03069759	      0.11287176
      0.44164417	      0.10726433	      0.13495392	      0.03069685	      0.11287273
      0.44185877	      0.10726323	      0.13495120	      0.03069576	      0.11287416
      0.44203032	      0.10726235	      0.13494902	      0.03069490	      0.11287530
      0.44220187	      0.10726147	      0.13494686	      0.03069404	      0.11287645
      0.44237342	      0.10726060	      0.13494470	      0.03069318	      0.11287759
      0.44252679	      0.10725982	      0.13494278	      0.03069242	      0.11287860
      0.44268016	      0.10725905	      0.13494086	      0.03069166	      0.11287962
      0.44285716	      0.10725816	      0.13493866	      0.03069078	      0.11288080
      0.44303415	      0.10725727	      0.13493646	      0.03068991	      0.11288197
      0.44321114	      0.10725638	      0.13493427	      0.03068904	      0.11288314
      0.44338813	      0.10725550	      0.13493208	      0.03068817	      0.11288431
      0.44353043	      0.10725480	      0.13493033	      0.03068748	      0.11288526
      0.44367273	      0.10725409	      0.13492859	      0.03068678	      0.11288620
      0.44385204	      0.10725320	      0.13492639	      0.03068591	      0.11288738
      0.44403135	      0.10725232	      0.13492420	      0.03068504	      0.11288857
      0.44421067	      0.10725144	      0.13492203	      0.03068418	      0.11288975
      0.44436867	      0.10725067	      0.13492011	      0.03068342	      0.11289079
      0.44452666	      0.10724990	      0.13491820	      0.03068266	      0.11289183
      0.44468466	      0.10724913	      0.13491630	      0.03068191	      0.11289287
      0.44485402	      0.10724831	      0.13491427	      0.03068110	      0.11289399
      0.44502337	      0.10724749	      0.13491224	      0.03068030	      0.11289510
      0.44519273	      0.10724667	      0.13491022	      0.03067949	      0.11289621
      0.44536208	      0.10724586	      0.13490820	      0.03067870	      0.11289732
      0.44551266	      0.10724514	      0.13490641	      0.03067799	      0.11289831
      0.44566324	      0.10724442	      0.13490463	      0.03067728	      0.11289930
      0.44583863	      0.10724358	      0.13490256	      0.03067646	      0.11290045
      0.44601402	      0.10724275	      0.13490050	      0.03067564	      0.11290160
      0.44616518	      0.10724204	      0.13489873	      0.03067494	      0.11290259
      0.44631635	      0.10724132	      0.13489696	      0.03067424	      0.11290357
      0.44649044	      0.10724050	      0.13489493	      0.03067343	      0.11290471
      0.44666453	      0.10723968	      0.13489291	      0.03067263	      0.11290585
      0.44681471	      0.10723898	      0.13489117	      0.03067194	      0.11290683
      0.44696490	      0.10723828	      0.13488943	      0.03067125	      0.11290781
      0.44713870	      0.10723747	      0.13488743	      0.03067046	      0.11290894
      0.44731249	      0.10723666	      0.13488543	      0.03066967	      0.11291007
      0.44745989	      0.10723598	      0.13488374	      0.03066900	      0.11291103
      0.44760728	      0.10723530	      0.13488205	      0.03066833	      0.11291199
      0.44778286	      0.10723449	      0.13488005	      0.03066754	      0.11291313
      0.44795844	      0.10723368	      0.13487806	      0.03066675	      0.11291427
      0.44810049	      0.10723303	      0.13487645	      0.03066611	      0.11291520
      0.44824254	      0.10723238	      0.13487484	      0.03066548	      0.11291612
      0.44842247	      0.10723156	      0.13487281	      0.03066467	      0.11291728
      0.44860239	      0.10723075	      0.13487079	      0.03066387	      0.11291845
      0.44873669	      0.10723014	      0.13486929	      0.03066328	      0.11291932
      0.44887098	      0.10722953	      0.13486779	      0.03066268	      0.11292019
      0.44905515	      0.10722870	      0.13486573	      0.03066187	      0.11292138
      0.44923932	      0.10722787	      0.13486368	      0.03066106	      0.11292257
      0.44936917	      0.10722729	      0.13486224	      0.03066049	      0.11292341
      0.44949902	      0.10722671	      0.13486081	      0.03065992	      0.11292425
      0.44968340	      0.10722588	      0.13485877	      0.03065912	      0.11292544
      0.44986778	      0.10722506	      0.13485675	      0.03065832	      0.11292663
      0.44999858	      0.10722448	      0.13485531	      0.03065775	      0.11292747
      0.45012938	      0.10722390	      0.13485388	      0.03065718	      0.11292831
      0.45031456	      0.10722308	      0.13485186	      0.03065638	      0.11292951
      0.45049973	      0.10722226	      0.13484984	      0.03065559	      0.11293070
      0.45062459	      0.10722171	      0.13484849	      0.03065505	      0.11293150
      0.45074946	      0.10722116	      0.13484714	      0.03065452	      0.11293230
      0.45093324	      0.10722036	      0.13484515	      0.03065373	      0.11293348
      0.45111701	      0.10721956	      0.13484317	      0.03065295	      0.11293466
      0.45124764	      0.10721899	      0.13484177	      0.03065240	      0.11293550
      0.45137826	      0.10721842	      0.13484037	      0.03065184	      0.11293634
      0.45156402	      0.10721761	      0.13483838	      0.03065106	      0.11293753
      0.45172387	      0.10721692	      0.13483668	      0.03065038	      0.11293855
      0.45188371	      0.10721623	      0.13483498	      0.03064971	      0.11293958
      0.45204356	      0.10721554	      0.13483328	      0.03064904	      0.11294060
      0.45217805	      0.10721496	      0.13483186	      0.03064848	      0.11294146
      0.45231254	      0.10721438	      0.13483044	      0.03064792	      0.11294232
      0.45251025	      0.10721354	      0.13482836	      0.03064710	      0.11294358
      0.45263785	      0.10721299	      0.13482702	      0.03064657	      0.11294440
      0.45276546	      0.10721245	      0.13482568	      0.03064604	      0.11294521
      0.45294324	      0.10721169	      0.13482382	      0.03064531	      0.11294634
      0.45314677	      0.10721083	      0.13482170	      0.03064447	      0.11294764
      0.45332084	      0.10721009	      0.13481989	      0.03064376	      0.11294875
      0.45346109	      0.10720950	      0.13481844	      0.03064319	      0.11294964
      0.45360134	      0.10720891	      0.13481699	      0.03064261	      0.11295054
      0.45378805	      0.10720812	      0.13481506	      0.03064185	      0.11295172
      0.45391800	      0.10720758	      0.13481372	      0.03064133	      0.11295255
      0.45404795	      0.10720703	      0.13481239	      0.03064080	      0.11295338
      0.45421885	      0.10720632	      0.13481064	      0.03064011	      0.11295446
      0.45438304	      0.10720563	      0.13480896	      0.03063945	      0.11295550
      0.45458566	      0.10720479	      0.13480690	      0.03063864	      0.11295679
      0.45470728	      0.10720429	      0.13480566	      0.03063815	      0.11295756
      0.45482890	      0.10720378	      0.13480443	      0.03063766	      0.11295833
      0.45501655	      0.10720301	      0.13480253	      0.03063692	      0.11295952
      0.45517172	      0.10720237	      0.13480096	      0.03063630	      0.11296050
      0.45532689	      0.10720173	      0.13479940	      0.03063568	      0.11296148
      0.45548207	      0.10720109	      0.13479784	      0.03063507	      0.11296247
      0.45561539	      0.10720054	      0.13479651	      0.03063454	      0.11296331
      0.45574872	      0.10720000	      0.13479517	      0.03063402	      0.11296415
      0.45593144	      0.10719925	      0.13479335	      0.03063330	      0.11296531
      0.45606538	      0.10719870	      0.13479202	      0.03063278	      0.11296615
      0.45619932	      0.10719816	      0.13479069	      0.03063225	      0.11296700
      0.45636159	      0.10719750	      0.13478908	      0.03063162	      0.11296802
      0.45652000	      0.10719686	      0.13478751	      0.03063101	      0.11296902
      0.45667841	      0.10719622	      0.13478595	      0.03063039	      0.11297002
      0.45683681	      0.10719558	      0.13478439	      0.03062978	      0.11297102
      0.45697106	      0.10719504	      0.13478307	      0.03062926	      0.11297186
      0.45710530	      0.10719450	      0.13478176	      0.03062874	      0.11297271
      0.45723954	      0.10719396	      0.13478044	      0.03062823	      0.11297355
      0.45741844	      0.10719324	      0.13477870	      0.03062754	      0.11297468
      0.45756360	      0.10719266	      0.13477728	      0.03062699	      0.11297559
      0.45770876	      0.10719208	      0.13477587	      0.03062643	      0.11297650
      0.45785393	      0.10719150	      0.13477447	      0.03062588	      0.11297742
      0.45799909	      0.10719092	      0.13477306	      0.03062533	      0.11297833
      0.45814426	      0.10719035	      0.13477166	      0.03062478	      0.11297924
      0.45828942	      0.10718977	      0.13477026	      0.03062423	      0.11298015
      0.45843458	      0.10718920	      0.13476887	      0.03062368	      0.11298106
      0.45859274	      0.10718857	      0.13476735	      0.03062309	      0.11298205
      0.45875091	      0.10718795	      0.13476584	      0.03062250	      0.11298304
      0.45888071	      0.10718744	      0.13476460	      0.03062201	      0.11298386
      0.45901052	      0.10718693	      0.13476336	      0.03062153	      0.11298467
      0.45918891	      0.10718623	      0.13476167	      0.03062086	      0.11298579
      0.45932139	      0.10718571	      0.13476041	      0.03062037	      0.11298662
      0.45945388	      0.10718519	      0.13475916	      0.03061988	      0.11298745
      0.45958636	      0.10718467	      0.13475790	      0.03061939	      0.11298828
      0.45976485	      0.10718398	      0.13475622	      0.03061873	      0.11298939
      0.45990538	      0.10718343	      0.13475490	      0.03061821	      0.11299027
      0.46004591	      0.10718289	      0.13475358	      0.03061769	      0.11299115
      0.46018644	      0.10718234	      0.13475226	      0.03061718	      0.11299203
      0.46032697	      0.10718180	      0.13475095	      0.03061666	      0.11299290
      0.46046750	      0.10718126	      0.13474963	      0.03061615	      0.11299378
      0.46063112	      0.10718062	      0.13474811	      0.03061555	      0.11299480
      0.46077547	      0.10718007	      0.13474677	      0.03061503	      0.11299570
      0.46091982	      0.10717951	      0.13474543	      0.03061450	      0.11299660
      0.46106417	      0.10717896	      0.13474409	      0.03061398	      0.11299750
      0.46120852	      0.10717841	      0.13474276	      0.03061346	      0.11299840
      0.46135286	      0.10717786	      0.13474143	      0.03061294	      0.11299930
      0.46149721	      0.10717730	      0.13474010	      0.03061242	      0.11300020
      0.46164156	      0.10717675	      0.13473877	      0.03061190	      0.11300110
      0.46178591	      0.10717621	      0.13473745	      0.03061139	      0.11300200
      0.46193026	      0.10717566	      0.13473613	      0.03061087	      0.11300290
      0.46207461	      0.10717511	      0.13473481	      0.03061036	      0.11300379
      0.46221896	      0.10717456	      0.13473350	      0.03060984	      0.11300469
      0.46234531	      0.10717408	      0.13473235	      0.03060940	      0.11300548
      0.46247165	      0.10717361	      0.13473120	      0.03060895	      0.11300626
      0.46264006	      0.10717297	      0.13472967	      0.03060835	      0.11300731
      0.46277647	      0.10717246	      0.13472844	      0.03060787	      0.11300816
      0.46291288	      0.10717195	      0.13472721	      0.03060739	      0.11300900
      0.46304929	      0.10717144	      0.13472598	      0.03060691	      0.11300985
      0.46321459	      0.10717082	      0.13472449	      0.03060633	      0.11301088
      0.46334055	      0.10717034	      0.13472336	      0.03060589	      0.11301166
      0.46346650	      0.10716987	      0.13472223	      0.03060545	      0.11301244
      0.46362251	      0.10716929	      0.13472083	      0.03060491	      0.11301341
      0.46377279	      0.10716873	      0.13471949	      0.03060439	      0.11301434
      0.46392308	      0.10716817	      0.13471815	      0.03060387	      0.11301527
      0.46405698	      0.10716768	      0.13471696	      0.03060340	      0.11301610
      0.46419089	      0.10716718	      0.13471577	      0.03060294	      0.11301693
      0.46432480	      0.10716669	      0.13471459	      0.03060248	      0.11301776
      0.46445871	      0.10716619	      0.13471340	      0.03060202	      0.11301859
      0.46462532	      0.10716558	      0.13471193	      0.03060145	      0.11301962
      0.46476037	      0.10716508	      0.13471074	      0.03060099	      0.11302045
      0.46489541	      0.10716458	      0.13470955	      0.03060053	      0.11302129
      0.46503046	      0.10716408	      0.13470836	      0.03060006	      0.11302212
      0.46516550	      0.10716359	      0.13470718	      0.03059961	      0.11302296
      0.46530055	      0.10716309	      0.13470600	      0.03059915	      0.11302379
      0.46546346	      0.10716250	      0.13470457	      0.03059859	      0.11302480
      0.46559881	      0.10716200	      0.13470339	      0.03059814	      0.11302564
      0.46573416	      0.10716151	      0.13470222	      0.03059768	      0.11302647
      0.46586952	      0.10716102	      0.13470104	      0.03059722	      0.11302731
      0.46600487	      0.10716053	      0.13469986	      0.03059677	      0.11302815
      0.46614022	      0.10716003	      0.13469869	      0.03059632	      0.11302898
      0.46631063	      0.10715942	      0.13469722	      0.03059574	      0.11303003
      0.46642616	      0.10715900	      0.13469622	      0.03059536	      0.11303075
      0.46654168	      0.10715858	      0.13469523	      0.03059497	      0.11303146
      0.46670713	      0.10715798	      0.13469380	      0.03059442	      0.11303248
      0.46686550	      0.10715741	      0.13469244	      0.03059390	      0.11303346
      0.46702387	      0.10715684	      0.13469108	      0.03059337	      0.11303443
      0.46714674	      0.10715640	      0.13469003	      0.03059297	      0.11303519
      0.46726961	      0.10715596	      0.13468898	      0.03059256	      0.11303595
      0.46743555	      0.10715536	      0.13468757	      0.03059201	      0.11303697
      0.46756551	      0.10715490	      0.13468646	      0.03059159	      0.11303777
      0.46769547	      0.10715443	      0.13468536	      0.03059116	      0.11303857
      0.46782544	      0.10715397	      0.13468425	      0.03059073	      0.11303937
      0.46799290	      0.10715337	      0.13468284	      0.03059019	      0.11304041
      0.46811215	      0.10715295	      0.13468183	      0.03058980	      0.11304114
      0.46823141	      0.10715252	      0.13468082	      0.03058941	      0.11304187
      0.46838833	      0.10715196	      0.13467950	      0.03058890	      0.11304284
      0.46853554	      0.10715144	      0.13467826	      0.03058842	      0.11304375
      0.46868274	      0.10715092	      0.13467702	      0.03058795	      0.11304465
      0.46881104	      0.10715047	      0.13467594	      0.03058753	      0.11304544
      0.46893934	      0.10715001	      0.13467487	      0.03058712	      0.11304623
      0.46906764	      0.10714956	      0.13467380	      0.03058671	      0.11304702
      0.46922628	      0.10714900	      0.13467247	      0.03058620	      0.11304800
      0.46936180	      0.10714852	      0.13467134	      0.03058576	      0.11304883
      0.46949733	      0.10714805	      0.13467022	      0.03058533	      0.11304966
      0.46963285	      0.10714757	      0.13466909	      0.03058490	      0.11305050
      0.46976838	      0.10714710	      0.13466796	      0.03058446	      0.11305133
      0.46990391	      0.10714662	      0.13466684	      0.03058403	      0.11305216
      0.47003943	      0.10714615	      0.13466572	      0.03058360	      0.11305299
      0.47017496	      0.10714567	      0.13466460	      0.03058317	      0.11305383
      0.47031048	      0.10714520	      0.13466348	      0.03058275	      0.11305466
      0.47044601	      0.10714473	      0.13466237	      0.03058232	      0.11305549
      0.47058153	      0.10714426	      0.13466125	      0.03058189	      0.11305632
      0.47071706	      0.10714379	      0.13466014	      0.03058146	      0.11305716
      0.47085258	      0.10714332	      0.13465903	      0.03058104	      0.11305799
      0.47098811	      0.10714285	      0.13465792	      0.03058062	      0.11305882
      0.47112364	      0.10714238	      0.13465681	      0.03058019	      0.11305965
      0.47125916	      0.10714191	      0.13465571	      0.03057977	      0.11306048
      0.47139469	      0.10714144	      0.13465460	      0.03057935	      0.11306132
      0.47153021	      0.10714097	      0.13465350	      0.03057892	      0.11306215
      0.47165153	      0.10714055	      0.13465252	      0.03057855	      0.11306289
      0.47177285	      0.10714014	      0.13465153	      0.03057817	      0.11306364
      0.47189418	      0.10713972	      0.13465055	      0.03057780	      0.11306438
      0.47207057	      0.10713911	      0.13464912	      0.03057725	      0.11306546
      0.47218360	      0.10713873	      0.13464821	      0.03057690	      0.11306616
      0.47229662	      0.10713834	      0.13464730	      0.03057656	      0.11306685
      0.47245741	      0.10713779	      0.13464600	      0.03057606	      0.11306783
      0.47260407	      0.10713729	      0.13464482	      0.03057561	      0.11306873
      0.47275074	      0.10713679	      0.13464365	      0.03057516	      0.11306963
      0.47287331	      0.10713637	      0.13464266	      0.03057479	      0.11307038
      0.47299589	      0.10713595	      0.13464168	      0.03057442	      0.11307114
      0.47314627	      0.10713544	      0.13464048	      0.03057396	      0.11307206
      0.47327574	      0.10713500	      0.13463944	      0.03057357	      0.11307285
      0.47340521	      0.10713456	      0.13463841	      0.03057317	      0.11307364
      0.47353468	      0.10713412	      0.13463738	      0.03057278	      0.11307444
      0.47366415	      0.10713368	      0.13463635	      0.03057239	      0.11307523
      0.47379362	      0.10713325	      0.13463532	      0.03057200	      0.11307602
      0.47392309	      0.10713281	      0.13463430	      0.03057161	      0.11307682
      0.47405256	      0.10713237	      0.13463327	      0.03057122	      0.11307761
      0.47421657	      0.10713182	      0.13463197	      0.03057073	      0.11307862
      0.47432552	      0.10713145	      0.13463111	      0.03057040	      0.11307928
      0.47443447	      0.10713109	      0.13463026	      0.03057008	      0.11307995
      0.47459577	      0.10713055	      0.13462898	      0.03056960	      0.11308094
      0.47474530	      0.10713004	      0.13462781	      0.03056915	      0.11308185
      0.47489483	      0.10712954	      0.13462663	      0.03056871	      0.11308277
      0.47501006	      0.10712916	      0.13462573	      0.03056837	      0.11308348
      0.47512528	      0.10712877	      0.13462483	      0.03056802	      0.11308418
      0.47528282	      0.10712825	      0.13462360	      0.03056756	      0.11308515
      0.47541109	      0.10712782	      0.13462259	      0.03056718	      0.11308593
      0.47553936	      0.10712739	      0.13462159	      0.03056680	      0.11308672
      0.47566763	      0.10712696	      0.13462059	      0.03056642	      0.11308750
      0.47579590	      0.10712654	      0.13461959	      0.03056605	      0.11308829
      0.47592418	      0.10712611	      0.13461860	      0.03056567	      0.11308907
      0.47605245	      0.10712569	      0.13461760	      0.03056530	      0.11308986
      0.47618072	      0.10712526	      0.13461661	      0.03056492	      0.11309064
      0.47633894	      0.10712474	      0.13461538	      0.03056446	      0.11309161
      0.47644868	      0.10712437	      0.13461453	      0.03056414	      0.11309228
      0.47655842	      0.10712401	      0.13461369	      0.03056382	      0.11309295
      0.47671385	      0.10712350	      0.13461249	      0.03056337	      0.11309391
      0.47685630	      0.10712303	      0.13461139	      0.03056296	      0.11309478
      0.47699875	      0.10712256	      0.13461029	      0.03056255	      0.11309565
      0.47711727	      0.10712217	      0.13460938	      0.03056220	      0.11309638
      0.47723580	      0.10712178	      0.13460847	      0.03056186	      0.11309710
      0.47738256	      0.10712130	      0.13460735	      0.03056144	      0.11309800
      0.47751043	      0.10712088	      0.13460637	      0.03056107	      0.11309878
      0.47763830	      0.10712046	      0.13460539	      0.03056071	      0.11309956
      0.47776616	      0.10712004	      0.13460442	      0.03056034	      0.11310035
      0.47789403	      0.10711963	      0.13460344	      0.03055998	      0.11310113
      0.47802189	      0.10711921	      0.13460247	      0.03055961	      0.11310191
      0.47814976	      0.10711879	      0.13460149	      0.03055925	      0.11310270
      0.47827763	      0.10711838	      0.13460052	      0.03055888	      0.11310348
      0.47840549	      0.10711796	      0.13459955	      0.03055852	      0.11310426
      0.47853336	      0.10711754	      0.13459858	      0.03055816	      0.11310504
      0.47866122	      0.10711713	      0.13459761	      0.03055780	      0.11310583
      0.47878909	      0.10711671	      0.13459664	      0.03055744	      0.11310661
      0.47891696	      0.10711630	      0.13459568	      0.03055707	      0.11310739
      0.47904482	      0.10711589	      0.13459471	      0.03055671	      0.11310817
      0.47917269	      0.10711547	      0.13459375	      0.03055636	      0.11310896
      0.47930056	      0.10711506	      0.13459279	      0.03055600	      0.11310974
      0.47942842	      0.10711465	      0.13459182	      0.03055564	      0.11311052
      0.47955629	      0.10711423	      0.13459086	      0.03055528	      0.11311131
      0.47968415	      0.10711382	      0.13458990	      0.03055492	      0.11311209
      0.47981202	      0.10711341	      0.13458894	      0.03055457	      0.11311287
      0.47993989	      0.10711300	      0.13458799	      0.03055421	      0.11311365
      0.48006775	      0.10711259	      0.13458703	      0.03055386	      0.11311444
      0.48019562	      0.10711218	      0.13458607	      0.03055350	      0.11311522
      0.48032348	      0.10711177	      0.13458512	      0.03055315	      0.11311600
      0.48045135	      0.10711136	      0.13458417	      0.03055279	      0.11311679
      0.48057922	      0.10711095	      0.13458321	      0.03055244	      0.11311757
      0.48070708	      0.10711054	      0.13458226	      0.03055209	      0.11311835
      0.48083495	      0.10711013	      0.13458131	      0.03055174	      0.11311914
      0.48096281	      0.10710972	      0.13458036	      0.03055138	      0.11311992
      0.48109068	      0.10710932	      0.13457942	      0.03055103	      0.11312070
      0.48121855	      0.10710891	      0.13457847	      0.03055068	      0.11312148
      0.48134641	      0.10710850	      0.13457752	      0.03055033	      0.11312227
      0.48145826	      0.10710815	      0.13457670	      0.03055003	      0.11312295
      0.48157012	      0.10710779	      0.13457587	      0.03054972	      0.11312364
      0.48171438	      0.10710733	      0.13457481	      0.03054933	      0.11312452
      0.48185865	      0.10710688	      0.13457374	      0.03054894	      0.11312541
      0.48196278	      0.10710655	      0.13457298	      0.03054866	      0.11312604
      0.48206690	      0.10710622	      0.13457221	      0.03054837	      0.11312668
      0.48222902	      0.10710571	      0.13457102	      0.03054793	      0.11312768
      0.48235458	      0.10710531	      0.13457010	      0.03054760	      0.11312845
      0.48248013	      0.10710491	      0.13456918	      0.03054726	      0.11312922
      0.48260568	      0.10710452	      0.13456826	      0.03054692	      0.11312998
      0.48273123	      0.10710412	      0.13456734	      0.03054658	      0.11313075
      0.48285678	      0.10710373	      0.13456642	      0.03054624	      0.11313152
      0.48298233	      0.10710333	      0.13456551	      0.03054591	      0.11313229
      0.48310788	      0.10710294	      0.13456459	      0.03054557	      0.11313306
      0.48323343	      0.10710255	      0.13456368	      0.03054524	      0.11313383
      0.48335898	      0.10710215	      0.13456276	      0.03054490	      0.11313460
      0.48348453	      0.10710176	      0.13456185	      0.03054457	      0.11313537
      0.48361009	      0.10710137	      0.13456094	      0.03054423	      0.11313614
      0.48373564	      0.10710097	      0.13456003	      0.03054390	      0.11313691
      0.48386119	      0.10710058	      0.13455912	      0.03054357	      0.11313768
      0.48398674	      0.10710019	      0.13455821	      0.03054323	      0.11313845
      0.48411229	      0.10709980	      0.13455730	      0.03054290	      0.11313923
      0.48423784	      0.10709941	      0.13455639	      0.03054257	      0.11314000
      0.48435004	      0.10709906	      0.13455558	      0.03054228	      0.11314068
      0.48446223	      0.10709871	      0.13455477	      0.03054198	      0.11314137
      0.48457443	      0.10709836	      0.13455396	      0.03054169	      0.11314206
      0.48473782	      0.10709785	      0.13455278	      0.03054126	      0.11314306
      0.48484683	      0.10709752	      0.13455200	      0.03054097	      0.11314373
      0.48495584	      0.10709718	      0.13455122	      0.03054069	      0.11314440
      0.48510174	      0.10709673	      0.13455017	      0.03054031	      0.11314530
      0.48522932	      0.10709633	      0.13454925	      0.03053997	      0.11314608
      0.48535689	      0.10709594	      0.13454834	      0.03053964	      0.11314687
      0.48548447	      0.10709555	      0.13454742	      0.03053931	      0.11314765
      0.48561204	      0.10709515	      0.13454651	      0.03053898	      0.11314843
      0.48572417	      0.10709481	      0.13454571	      0.03053869	      0.11314912
      0.48583630	      0.10709446	      0.13454491	      0.03053840	      0.11314981
      0.48597369	      0.10709404	      0.13454393	      0.03053804	      0.11315066
      0.48611108	      0.10709362	      0.13454295	      0.03053769	      0.11315150
      0.48621609	      0.10709330	      0.13454220	      0.03053742	      0.11315215
      0.48632109	      0.10709297	      0.13454145	      0.03053715	      0.11315279
      0.48647118	      0.10709251	      0.13454039	      0.03053676	      0.11315372
      0.48659693	      0.10709213	      0.13453949	      0.03053644	      0.11315449
      0.48672268	      0.10709174	      0.13453860	      0.03053612	      0.11315526
      0.48684843	      0.10709136	      0.13453771	      0.03053579	      0.11315604
      0.48697419	      0.10709098	      0.13453682	      0.03053547	      0.11315681
      0.48708438	      0.10709064	      0.13453604	      0.03053519	      0.11315749
      0.48719457	      0.10709030	      0.13453526	      0.03053491	      0.11315817
      0.48732787	      0.10708990	      0.13453432	      0.03053457	      0.11315899
      0.48746118	      0.10708949	      0.13453337	      0.03053423	      0.11315981
      0.48757801	      0.10708914	      0.13453255	      0.03053394	      0.11316053
      0.48769485	      0.10708878	      0.13453173	      0.03053364	      0.11316125
      0.48781168	      0.10708843	      0.13453090	      0.03053335	      0.11316197
      0.48792852	      0.10708807	      0.13453008	      0.03053305	      0.11316269
      0.48807376	      0.10708763	      0.13452906	      0.03053269	      0.11316358
      0.48818752	      0.10708729	      0.13452826	      0.03053240	      0.11316428
      0.48830129	      0.10708694	      0.13452746	      0.03053211	      0.11316498
      0.48843813	      0.10708653	      0.13452650	      0.03053177	      0.11316583
      0.48855708	      0.10708617	      0.13452567	      0.03053147	      0.11316656
      0.48867603	      0.10708581	      0.13452484	      0.03053117	      0.11316730
      0.48879498	      0.10708545	      0.13452400	      0.03053088	      0.11316803
      0.48891393	      0.10708509	      0.13452317	      0.03053058	      0.11316876
      0.48903288	      0.10708474	      0.13452234	      0.03053028	      0.11316950
      0.48915183	      0.10708438	      0.13452151	      0.03052999	      0.11317023
      0.48927079	      0.10708402	      0.13452068	      0.03052969	      0.11317097
      0.48941774	      0.10708358	      0.13451966	      0.03052933	      0.11317187
      0.48952150	      0.10708327	      0.13451893	      0.03052907	      0.11317251
      0.48962527	      0.10708296	      0.13451821	      0.03052881	      0.11317315
      0.48976915	      0.10708253	      0.13451721	      0.03052846	      0.11317404
      0.48989660	      0.10708214	      0.13451632	      0.03052814	      0.11317483
      0.49002405	      0.10708176	      0.13451544	      0.03052783	      0.11317562
      0.49015149	      0.10708138	      0.13451456	      0.03052751	      0.11317641
      0.49025886	      0.10708106	      0.13451381	      0.03052725	      0.11317707
      0.49036623	      0.10708074	      0.13451307	      0.03052699	      0.11317773
      0.49049977	      0.10708034	      0.13451214	      0.03052666	      0.11317856
      0.49063331	      0.10707994	      0.13451122	      0.03052633	      0.11317938
      0.49074511	      0.10707961	      0.13451045	      0.03052606	      0.11318008
      0.49085691	      0.10707928	      0.13450967	      0.03052579	      0.11318077
      0.49096871	      0.10707895	      0.13450890	      0.03052551	      0.11318146
      0.49111677	      0.10707851	      0.13450788	      0.03052515	      0.11318238
      0.49122560	      0.10707818	      0.13450713	      0.03052489	      0.11318305
      0.49133442	      0.10707786	      0.13450638	      0.03052462	      0.11318372
      0.49146992	      0.10707746	      0.13450545	      0.03052430	      0.11318456
      0.49160541	      0.10707706	      0.13450452	      0.03052397	      0.11318540
      0.49170875	      0.10707675	      0.13450381	      0.03052372	      0.11318604
      0.49181208	      0.10707645	      0.13450310	      0.03052347	      0.11318668
      0.49195125	      0.10707604	      0.13450214	      0.03052313	      0.11318755
      0.49207739	      0.10707566	      0.13450128	      0.03052283	      0.11318833
      0.49220353	      0.10707529	      0.13450041	      0.03052253	      0.11318911
      0.49232966	      0.10707492	      0.13449955	      0.03052222	      0.11318989
      0.49243438	      0.10707461	      0.13449883	      0.03052197	      0.11319054
      0.49253910	      0.10707430	      0.13449812	      0.03052172	      0.11319119
      0.49267324	      0.10707391	      0.13449720	      0.03052140	      0.11319203
      0.49279857	      0.10707354	      0.13449634	      0.03052110	      0.11319280
      0.49292389	      0.10707317	      0.13449549	      0.03052080	      0.11319358
      0.49303660	      0.10707284	      0.13449472	      0.03052054	      0.11319428
      0.49314930	      0.10707251	      0.13449395	      0.03052027	      0.11319498
      0.49326201	      0.10707218	      0.13449318	      0.03052000	      0.11319568
      0.49339780	      0.10707179	      0.13449226	      0.03051968	      0.11319653
      0.49351258	      0.10707145	      0.13449148	      0.03051941	      0.11319724
      0.49362736	      0.10707112	      0.13449070	      0.03051913	      0.11319795
      0.49374214	      0.10707078	      0.13448992	      0.03051886	      0.11319867
      0.49385692	      0.10707045	      0.13448914	      0.03051859	      0.11319938
      0.49399691	      0.10707004	      0.13448819	      0.03051826	      0.11320025
      0.49410260	      0.10706973	      0.13448747	      0.03051801	      0.11320091
      0.49420830	      0.10706942	      0.13448676	      0.03051777	      0.11320157
      0.49434271	      0.10706903	      0.13448585	      0.03051745	      0.11320241
      0.49447712	      0.10706864	      0.13448494	      0.03051714	      0.11320324
      0.49457987	      0.10706834	      0.13448424	      0.03051689	      0.11320388
      0.49468262	      0.10706804	      0.13448355	      0.03051665	      0.11320452
      0.49481906	      0.10706765	      0.13448263	      0.03051634	      0.11320538
      0.49494232	      0.10706729	      0.13448179	      0.03051605	      0.11320614
      0.49506557	      0.10706693	      0.13448096	      0.03051576	      0.11320691
      0.49518882	      0.10706658	      0.13448013	      0.03051548	      0.11320768
      0.49529505	      0.10706627	      0.13447942	      0.03051523	      0.11320834
      0.49540128	      0.10706596	      0.13447870	      0.03051498	      0.11320901
      0.49552983	      0.10706559	      0.13447784	      0.03051468	      0.11320981
      0.49565838	      0.10706522	      0.13447697	      0.03051439	      0.11321061
      0.49576778	      0.10706491	      0.13447624	      0.03051413	      0.11321130
      0.49587719	      0.10706459	      0.13447550	      0.03051388	      0.11321198
      0.49598659	      0.10706428	      0.13447477	      0.03051363	      0.11321266
      0.49612919	      0.10706386	      0.13447381	      0.03051330	      0.11321356
      0.49623665	      0.10706356	      0.13447309	      0.03051306	      0.11321423
      0.49634410	      0.10706325	      0.13447237	      0.03051281	      0.11321490
      0.49647482	      0.10706287	      0.13447149	      0.03051251	      0.11321572
      0.49660555	      0.10706250	      0.13447062	      0.03051221	      0.11321654
      0.49670673	      0.10706221	      0.13446994	      0.03051198	      0.11321717
      0.49680792	      0.10706192	      0.13446926	      0.03051175	      0.11321780
      0.49694331	      0.10706153	      0.13446836	      0.03051144	      0.11321865
      0.49706583	      0.10706118	      0.13446754	      0.03051116	      0.11321942
      0.49718836	      0.10706083	      0.13446672	      0.03051088	      0.11322019
      0.49731088	      0.10706048	      0.13446590	      0.03051060	      0.11322096
      0.49741447	      0.10706018	      0.13446521	      0.03051037	      0.11322161
      0.49751806	      0.10705989	      0.13446452	      0.03051013	      0.11322226
      0.49764747	      0.10705952	      0.13446366	      0.03050984	      0.11322307
      0.49777688	      0.10705915	      0.13446280	      0.03050955	      0.11322388
      0.49788361	      0.10705885	      0.13446209	      0.03050931	      0.11322455
      0.49799034	      0.10705854	      0.13446138	      0.03050907	      0.11322522
      0.49809707	      0.10705824	      0.13446067	      0.03050883	      0.11322589
      0.49824471	      0.10705782	      0.13445969	      0.03050849	      0.11322682
      0.49834932	      0.10705752	      0.13445899	      0.03050826	      0.11322748
      0.49845392	      0.10705723	      0.13445830	      0.03050802	      0.11322814
      0.49858699	      0.10705685	      0.13445742	      0.03050773	      0.11322897
      0.49872006	      0.10705647	      0.13445653	      0.03050743	      0.11322981
      0.49881669	      0.10705620	      0.13445589	      0.03050721	      0.11323042
      0.49891332	      0.10705593	      0.13445525	      0.03050700	      0.11323103
      0.49905403	      0.10705553	      0.13445432	      0.03050668	      0.11323192
      0.49917796	      0.10705518	      0.13445350	      0.03050641	      0.11323270
      0.49930190	      0.10705483	      0.13445268	      0.03050613	      0.11323348
      0.49941068	      0.10705452	      0.13445196	      0.03050589	      0.11323416
      0.49951947	      0.10705421	      0.13445124	      0.03050565	      0.11323485
      0.49962825	      0.10705391	      0.13445053	      0.03050541	      0.11323554
      0.49976249	      0.10705353	      0.13444964	      0.03050511	      0.11323638
      0.49987301	      0.10705322	      0.13444891	      0.03050487	      0.11323708
      0.49998353	      0.10705291	      0.13444818	      0.03050462	      0.11323778
      0.50009404	      0.10705260	      0.13444745	      0.03050438	      0.11323848
      0.50020456	      0.10705229	      0.13444672	      0.03050414	      0.11323918
      0.50034531	      0.10705189	      0.13444580	      0.03050383	      0.11324007
      0.50044633	      0.10705161	      0.13444513	      0.03050361	      0.11324071
      0.50054734	      0.10705133	      0.13444447	      0.03050338	      0.11324134
      0.50068140	      0.10705095	      0.13444358	      0.03050309	      0.11324219
      0.50081546	      0.10705058	      0.13444270	      0.03050280	      0.11324304
      0.50091142	      0.10705031	      0.13444207	      0.03050259	      0.11324365
      0.50100739	      0.10705004	      0.13444144	      0.03050238	      0.11324426
      0.50114705	      0.10704965	      0.13444053	      0.03050207	      0.11324514
      0.50126899	      0.10704931	      0.13443973	      0.03050181	      0.11324592
      0.50139094	      0.10704897	      0.13443893	      0.03050154	      0.11324669
      0.50150011	      0.10704867	      0.13443821	      0.03050131	      0.11324738
      0.50160928	      0.10704836	      0.13443749	      0.03050107	      0.11324807
      0.50171845	      0.10704806	      0.13443678	      0.03050083	      0.11324877
      0.50182763	      0.10704775	      0.13443606	      0.03050060	      0.11324946
      0.50196697	      0.10704737	      0.13443515	      0.03050030	      0.11325035
      0.50206823	      0.10704709	      0.13443449	      0.03050008	      0.11325099
      0.50216949	      0.10704681	      0.13443383	      0.03049986	      0.11325163
      0.50230129	      0.10704644	      0.13443296	      0.03049957	      0.11325247
      0.50243308	      0.10704607	      0.13443210	      0.03049929	      0.11325331
      0.50252873	      0.10704581	      0.13443148	      0.03049909	      0.11325392
      0.50262438	      0.10704554	      0.13443085	      0.03049888	      0.11325453
      0.50276218	      0.10704516	      0.13442995	      0.03049858	      0.11325541
      0.50288283	      0.10704483	      0.13442917	      0.03049833	      0.11325618
      0.50300348	      0.10704450	      0.13442838	      0.03049807	      0.11325695
      0.50312413	      0.10704416	      0.13442759	      0.03049781	      0.11325772
      0.50322275	      0.10704389	      0.13442695	      0.03049760	      0.11325834
      0.50332138	      0.10704362	      0.13442631	      0.03049739	      0.11325897
      0.50345106	      0.10704326	      0.13442546	      0.03049711	      0.11325980
      0.50357009	      0.10704293	      0.13442469	      0.03049686	      0.11326056
      0.50368912	      0.10704261	      0.13442391	      0.03049661	      0.11326132
      0.50380815	      0.10704228	      0.13442314	      0.03049636	      0.11326208
      0.50390763	      0.10704201	      0.13442249	      0.03049615	      0.11326272
      0.50400710	      0.10704173	      0.13442185	      0.03049594	      0.11326336
      0.50413455	      0.10704138	      0.13442102	      0.03049567	      0.11326417
      0.50426200	      0.10704103	      0.13442019	      0.03049540	      0.11326499
      0.50436388	      0.10704075	      0.13441953	      0.03049518	      0.11326564
      0.50446576	      0.10704047	      0.13441887	      0.03049497	      0.11326629
      0.50459186	      0.10704013	      0.13441805	      0.03049470	      0.11326710
      0.50471796	      0.10703978	      0.13441723	      0.03049444	      0.11326791
      0.50481740	      0.10703951	      0.13441659	      0.03049423	      0.11326855
      0.50491685	      0.10703924	      0.13441594	      0.03049402	      0.11326919
      0.50504526	      0.10703889	      0.13441511	      0.03049375	      0.11327001
      0.50517368	      0.10703854	      0.13441428	      0.03049348	      0.11327084
      0.50527194	      0.10703827	      0.13441364	      0.03049328	      0.11327147
      0.50537020	      0.10703800	      0.13441300	      0.03049307	      0.11327210
      0.50550035	      0.10703765	      0.13441216	      0.03049280	      0.11327294
      0.50563051	      0.10703729	      0.13441132	      0.03049253	      0.11327377
      0.50572684	      0.10703703	      0.13441070	      0.03049233	      0.11327439
      0.50582317	      0.10703677	      0.13441007	      0.03049213	      0.11327502
      0.50595610	      0.10703641	      0.13440921	      0.03049186	      0.11327587
      0.50607306	      0.10703609	      0.13440846	      0.03049161	      0.11327663
      0.50619002	      0.10703577	      0.13440770	      0.03049137	      0.11327738
      0.50630698	      0.10703546	      0.13440695	      0.03049113	      0.11327813
      0.50640931	      0.10703518	      0.13440629	      0.03049092	      0.11327879
      0.50651163	      0.10703490	      0.13440563	      0.03049071	      0.11327946
      0.50661396	      0.10703462	      0.13440497	      0.03049050	      0.11328012
      0.50675519	      0.10703424	      0.13440405	      0.03049021	      0.11328103
      0.50685783	      0.10703396	      0.13440339	      0.03049000	      0.11328169
      0.50696046	      0.10703369	      0.13440273	      0.03048978	      0.11328236
      0.50708662	      0.10703335	      0.13440192	      0.03048953	      0.11328317
      0.50719986	      0.10703304	      0.13440119	      0.03048929	      0.11328391
      0.50731311	      0.10703273	      0.13440046	      0.03048906	      0.11328464
      0.50742635	      0.10703243	      0.13439973	      0.03048883	      0.11328537
      0.50753959	      0.10703212	      0.13439900	      0.03048860	      0.11328611
      0.50765283	      0.10703182	      0.13439827	      0.03048837	      0.11328684
      0.50775283	      0.10703155	      0.13439763	      0.03048817	      0.11328749
      0.50785282	      0.10703128	      0.13439699	      0.03048796	      0.11328814
      0.50797466	      0.10703095	      0.13439620	      0.03048771	      0.11328893
      0.50809649	      0.10703063	      0.13439542	      0.03048747	      0.11328972
      0.50819960	      0.10703035	      0.13439476	      0.03048726	      0.11329039
      0.50830271	      0.10703007	      0.13439409	      0.03048705	      0.11329106
      0.50840582	      0.10702980	      0.13439343	      0.03048684	      0.11329173
      0.50854191	      0.10702943	      0.13439256	      0.03048657	      0.11329262
      0.50864424	      0.10702916	      0.13439190	      0.03048636	      0.11329329
      0.50874657	      0.10702888	      0.13439124	      0.03048615	      0.11329395
      0.50887044	      0.10702855	      0.13439045	      0.03048590	      0.11329476
      0.50899432	      0.10702822	      0.13438965	      0.03048565	      0.11329557
      0.50908842	      0.10702797	      0.13438905	      0.03048547	      0.11329618
      0.50918252	      0.10702772	      0.13438845	      0.03048528	      0.11329680
      0.50931401	      0.10702737	      0.13438760	      0.03048501	      0.11329765
      0.50943033	      0.10702706	      0.13438686	      0.03048478	      0.11329841
      0.50954664	      0.10702675	      0.13438611	      0.03048455	      0.11329917
      0.50966296	      0.10702644	      0.13438537	      0.03048432	      0.11329993
      0.50976081	      0.10702618	      0.13438474	      0.03048412	      0.11330058
      0.50985867	      0.10702592	      0.13438411	      0.03048392	      0.11330122
      0.50998224	      0.10702559	      0.13438332	      0.03048368	      0.11330202
      0.51010581	      0.10702526	      0.13438253	      0.03048343	      0.11330283
      0.51020493	      0.10702499	      0.13438190	      0.03048324	      0.11330348
      0.51030405	      0.10702473	      0.13438126	      0.03048304	      0.11330413
      0.51042749	      0.10702440	      0.13438047	      0.03048279	      0.11330494
      0.51055093	      0.10702408	      0.13437968	      0.03048255	      0.11330575
      0.51064744	      0.10702382	      0.13437906	      0.03048236	      0.11330639
      0.51074394	      0.10702356	      0.13437845	      0.03048217	      0.11330702
      0.51087035	      0.10702323	      0.13437764	      0.03048192	      0.11330785
      0.51099675	      0.10702290	      0.13437683	      0.03048167	      0.11330869
      0.51109136	      0.10702265	      0.13437623	      0.03048148	      0.11330931
      0.51118597	      0.10702240	      0.13437562	      0.03048130	      0.11330993
      0.51131542	      0.10702205	      0.13437479	      0.03048104	      0.11331078
      0.51142924	      0.10702175	      0.13437407	      0.03048082	      0.11331153
      0.51154306	      0.10702145	      0.13437334	      0.03048060	      0.11331229
      0.51165688	      0.10702115	      0.13437261	      0.03048037	      0.11331304
      0.51175840	      0.10702088	      0.13437197	      0.03048017	      0.11331371
      0.51185993	      0.10702062	      0.13437132	      0.03047997	      0.11331438
      0.51196145	      0.10702035	      0.13437067	      0.03047978	      0.11331505
      0.51209403	      0.10702000	      0.13436982	      0.03047952	      0.11331592
      0.51219616	      0.10701973	      0.13436917	      0.03047932	      0.11331660
      0.51229830	      0.10701946	      0.13436852	      0.03047912	      0.11331728
      0.51240044	      0.10701920	      0.13436787	      0.03047892	      0.11331795
      0.51253520	      0.10701884	      0.13436701	      0.03047866	      0.11331885
      0.51263464	      0.10701858	      0.13436637	      0.03047847	      0.11331951
      0.51273407	      0.10701832	      0.13436574	      0.03047827	      0.11332016
      0.51285775	      0.10701800	      0.13436495	      0.03047803	      0.11332099
      0.51298144	      0.10701767	      0.13436416	      0.03047780	      0.11332181
      0.51307257	      0.10701743	      0.13436358	      0.03047762	      0.11332241
      0.51316370	      0.10701720	      0.13436300	      0.03047744	      0.11332302
      0.51329620	      0.10701685	      0.13436216	      0.03047719	      0.11332390
      0.51341122	      0.10701655	      0.13436143	      0.03047697	      0.11332467
      0.51352624	      0.10701625	      0.13436069	      0.03047674	      0.11332543
      0.51364126	      0.10701595	      0.13435996	      0.03047652	      0.11332620
      0.51373675	      0.10701570	      0.13435935	      0.03047634	      0.11332683
      0.51383224	      0.10701545	      0.13435874	      0.03047616	      0.11332747
      0.51395521	      0.10701513	      0.13435796	      0.03047592	      0.11332829
      0.51407818	      0.10701481	      0.13435718	      0.03047569	      0.11332911
      0.51417444	      0.10701456	      0.13435657	      0.03047550	      0.11332976
      0.51427069	      0.10701431	      0.13435595	      0.03047532	      0.11333040
      0.51439432	      0.10701399	      0.13435517	      0.03047508	      0.11333123
      0.51451794	      0.10701366	      0.13435438	      0.03047485	      0.11333205
      0.51461106	      0.10701342	      0.13435379	      0.03047467	      0.11333268
      0.51470417	      0.10701318	      0.13435319	      0.03047449	      0.11333330
      0.51483199	      0.10701285	      0.13435238	      0.03047425	      0.11333416
      0.51494427	      0.10701256	      0.13435167	      0.03047404	      0.11333491
      0.51505656	      0.10701227	      0.13435095	      0.03047382	      0.11333566
      0.51516884	      0.10701198	      0.13435024	      0.03047361	      0.11333642
      0.51526880	      0.10701172	      0.13434960	      0.03047342	      0.11333709
      0.51536875	      0.10701146	      0.13434897	      0.03047323	      0.11333776
      0.51546871	      0.10701120	      0.13434833	      0.03047304	      0.11333843
      0.51560001	      0.10701086	      0.13434750	      0.03047280	      0.11333932
      0.51570083	      0.10701060	      0.13434686	      0.03047261	      0.11334000
      0.51580166	      0.10701034	      0.13434622	      0.03047242	      0.11334068
      0.51590248	      0.10701008	      0.13434557	      0.03047223	      0.11334136
      0.51603519	      0.10700974	      0.13434473	      0.03047198	      0.11334225
      0.51613346	      0.10700948	      0.13434411	      0.03047179	      0.11334291
      0.51623174	      0.10700923	      0.13434348	      0.03047161	      0.11334358
      0.51635360	      0.10700892	      0.13434271	      0.03047138	      0.11334440
      0.51646317	      0.10700863	      0.13434201	      0.03047118	      0.11334514
      0.51657275	      0.10700835	      0.13434132	      0.03047097	      0.11334588
      0.51668233	      0.10700807	      0.13434062	      0.03047077	      0.11334663
      0.51679191	      0.10700779	      0.13433992	      0.03047056	      0.11334737
      0.51688889	      0.10700754	      0.13433931	      0.03047038	      0.11334803
      0.51698587	      0.10700729	      0.13433869	      0.03047020	      0.11334868
      0.51710388	      0.10700699	      0.13433794	      0.03046998	      0.11334948
      0.51722190	      0.10700668	      0.13433719	      0.03046976	      0.11335029
      0.51731807	      0.10700644	      0.13433658	      0.03046958	      0.11335094
      0.51741425	      0.10700619	      0.13433597	      0.03046940	      0.11335159
      0.51753516	      0.10700588	      0.13433520	      0.03046918	      0.11335242
      0.51765608	      0.10700557	      0.13433443	      0.03046896	      0.11335324
      0.51774738	      0.10700534	      0.13433385	      0.03046879	      0.11335386
      0.51783868	      0.10700511	      0.13433327	      0.03046862	      0.11335448
      0.51796700	      0.10700478	      0.13433246	      0.03046838	      0.11335536
      0.51808119	      0.10700449	      0.13433173	      0.03046817	      0.11335614
      0.51819539	      0.10700419	      0.13433101	      0.03046796	      0.11335692
      0.51828948	      0.10700395	      0.13433041	      0.03046779	      0.11335756
      0.51838356	      0.10700371	      0.13432981	      0.03046762	      0.11335820
      0.51850453	      0.10700341	      0.13432905	      0.03046739	      0.11335903
      0.51862550	      0.10700310	      0.13432828	      0.03046717	      0.11335986
      0.51871926	      0.10700286	      0.13432768	      0.03046700	      0.11336050
      0.51881302	      0.10700262	      0.13432709	      0.03046683	      0.11336114
      0.51893583	      0.10700231	      0.13432631	      0.03046660	      0.11336199
      0.51905863	      0.10700200	      0.13432553	      0.03046638	      0.11336283
      0.51914903	      0.10700177	      0.13432495	      0.03046622	      0.11336345
      0.51923942	      0.10700154	      0.13432438	      0.03046605	      0.11336407
      0.51936735	      0.10700121	      0.13432357	      0.03046582	      0.11336495
      0.51947796	      0.10700093	      0.13432286	      0.03046562	      0.11336571
      0.51958857	      0.10700065	      0.13432216	      0.03046542	      0.11336647
      0.51969919	      0.10700037	      0.13432146	      0.03046521	      0.11336724
      0.51979726	      0.10700012	      0.13432084	      0.03046504	      0.11336791
      0.51989533	      0.10699987	      0.13432021	      0.03046486	      0.11336859
      0.51999341	      0.10699963	      0.13431959	      0.03046468	      0.11336927
      0.52012312	      0.10699930	      0.13431877	      0.03046445	      0.11337016
      0.52022233	      0.10699905	      0.13431814	      0.03046427	      0.11337085
      0.52032154	      0.10699880	      0.13431751	      0.03046409	      0.11337154
      0.52042075	      0.10699854	      0.13431688	      0.03046391	      0.11337222
      0.52055099	      0.10699822	      0.13431605	      0.03046367	      0.11337312
      0.52064783	      0.10699797	      0.13431543	      0.03046350	      0.11337380
      0.52074467	      0.10699773	      0.13431482	      0.03046333	      0.11337447
      0.52086433	      0.10699743	      0.13431406	      0.03046311	      0.11337530
      0.52097169	      0.10699716	      0.13431338	      0.03046292	      0.11337604
      0.52107904	      0.10699688	      0.13431270	      0.03046273	      0.11337679
      0.52118640	      0.10699661	      0.13431201	      0.03046253	      0.11337754
      0.52129376	      0.10699634	      0.13431133	      0.03046234	      0.11337828
      0.52140111	      0.10699607	      0.13431065	      0.03046215	      0.11337903
      0.52149533	      0.10699584	      0.13431005	      0.03046198	      0.11337969
      0.52158954	      0.10699560	      0.13430945	      0.03046181	      0.11338035
      0.52170613	      0.10699531	      0.13430871	      0.03046161	      0.11338116
      0.52182273	      0.10699502	      0.13430797	      0.03046140	      0.11338197
      0.52191871	      0.10699478	      0.13430736	      0.03046123	      0.11338265
      0.52201469	      0.10699453	      0.13430675	      0.03046106	      0.11338332
      0.52213123	      0.10699424	      0.13430601	      0.03046085	      0.11338413
      0.52224778	      0.10699395	      0.13430527	      0.03046064	      0.11338495
      0.52234049	      0.10699372	      0.13430468	      0.03046048	      0.11338560
      0.52243320	      0.10699349	      0.13430409	      0.03046032	      0.11338625
      0.52255353	      0.10699319	      0.13430332	      0.03046010	      0.11338709
      0.52267386	      0.10699288	      0.13430256	      0.03045989	      0.11338794
      0.52276405	      0.10699266	      0.13430198	      0.03045973	      0.11338857
      0.52285424	      0.10699243	      0.13430141	      0.03045957	      0.11338921
      0.52297886	      0.10699212	      0.13430062	      0.03045935	      0.11339008
      0.52310347	      0.10699181	      0.13429982	      0.03045913	      0.11339096
      0.52318997	      0.10699160	      0.13429927	      0.03045898	      0.11339157
      0.52327647	      0.10699138	      0.13429872	      0.03045883	      0.11339218
      0.52340824	      0.10699105	      0.13429789	      0.03045860	      0.11339311
      0.52351817	      0.10699078	      0.13429719	      0.03045840	      0.11339389
      0.52362810	      0.10699051	      0.13429649	      0.03045821	      0.11339467
      0.52373803	      0.10699023	      0.13429579	      0.03045802	      0.11339544
      0.52383340	      0.10699000	      0.13429518	      0.03045785	      0.11339612
      0.52392878	      0.10698976	      0.13429457	      0.03045769	      0.11339680
      0.52402416	      0.10698952	      0.13429396	      0.03045752	      0.11339747
      0.52415683	      0.10698919	      0.13429312	      0.03045729	      0.11339841
      0.52425387	      0.10698895	      0.13429250	      0.03045712	      0.11339910
      0.52435091	      0.10698871	      0.13429188	      0.03045695	      0.11339979
      0.52446839	      0.10698842	      0.13429113	      0.03045675	      0.11340063
      0.52457239	      0.10698816	      0.13429047	      0.03045657	      0.11340137
      0.52467639	      0.10698790	      0.13428981	      0.03045639	      0.11340211
      0.52478039	      0.10698765	      0.13428915	      0.03045621	      0.11340285
      0.52488438	      0.10698739	      0.13428848	      0.03045602	      0.11340359
      0.52498838	      0.10698713	      0.13428782	      0.03045584	      0.11340434
      0.52509238	      0.10698687	      0.13428716	      0.03045567	      0.11340508
      0.52519638	      0.10698662	      0.13428649	      0.03045549	      0.11340582
      0.52530038	      0.10698636	      0.13428583	      0.03045531	      0.11340657
      0.52540438	      0.10698610	      0.13428517	      0.03045513	      0.11340731
      0.52550838	      0.10698585	      0.13428450	      0.03045495	      0.11340806
      0.52561237	      0.10698559	      0.13428384	      0.03045477	      0.11340880
      0.52571637	      0.10698533	      0.13428318	      0.03045459	      0.11340955
      0.52582037	      0.10698508	      0.13428251	      0.03045441	      0.11341030
      0.52592437	      0.10698482	      0.13428185	      0.03045423	      0.11341104
      0.52602837	      0.10698457	      0.13428118	      0.03045405	      0.11341179
      0.52613237	      0.10698431	      0.13428052	      0.03045388	      0.11341254
      0.52623637	      0.10698405	      0.13427986	      0.03045370	      0.11341329
      0.52634036	      0.10698380	      0.13427919	      0.03045352	      0.11341404
      0.52644436	      0.10698354	      0.13427853	      0.03045334	      0.11341479
      0.52654836	      0.10698329	      0.13427786	      0.03045317	      0.11341554
      0.52665236	      0.10698303	      0.13427720	      0.03045299	      0.11341629
      0.52675636	      0.10698278	      0.13427653	      0.03045281	      0.11341705
      0.52684888	      0.10698255	      0.13427594	      0.03045265	      0.11341772
      0.52694139	      0.10698232	      0.13427535	      0.03045250	      0.11341839
      0.52705574	      0.10698204	      0.13427462	      0.03045230	      0.11341922
      0.52717009	      0.10698176	      0.13427389	      0.03045211	      0.11342005
      0.52726377	      0.10698153	      0.13427329	      0.03045195	      0.11342073
      0.52735746	      0.10698131	      0.13427269	      0.03045179	      0.11342141
      0.52747280	      0.10698102	      0.13427195	      0.03045159	      0.11342225
      0.52758815	      0.10698074	      0.13427121	      0.03045140	      0.11342309
      0.52767767	      0.10698052	      0.13427064	      0.03045125	      0.11342374
      0.52776718	      0.10698030	      0.13427007	      0.03045110	      0.11342439
      0.52788805	      0.10698001	      0.13426929	      0.03045089	      0.11342527
      0.52800892	      0.10697971	      0.13426852	      0.03045069	      0.11342616
      0.52809451	      0.10697951	      0.13426797	      0.03045055	      0.11342678
      0.52818011	      0.10697930	      0.13426742	      0.03045040	      0.11342741
      0.52830866	      0.10697898	      0.13426659	      0.03045019	      0.11342835
      0.52841547	      0.10697872	      0.13426591	      0.03045001	      0.11342913
      0.52852227	      0.10697846	      0.13426522	      0.03044983	      0.11342992
      0.52862907	      0.10697820	      0.13426454	      0.03044965	      0.11343070
      0.52873588	      0.10697794	      0.13426385	      0.03044947	      0.11343149
      0.52882692	      0.10697772	      0.13426327	      0.03044932	      0.11343216
      0.52891796	      0.10697750	      0.13426269	      0.03044916	      0.11343283
      0.52903339	      0.10697722	      0.13426194	      0.03044897	      0.11343368
      0.52914881	      0.10697694	      0.13426120	      0.03044878	      0.11343453
      0.52924000	      0.10697672	      0.13426062	      0.03044863	      0.11343520
      0.52933118	      0.10697650	      0.13426003	      0.03044848	      0.11343588
      0.52944840	      0.10697621	      0.13425928	      0.03044828	      0.11343674
      0.52956561	      0.10697593	      0.13425852	      0.03044809	      0.11343761
      0.52965282	      0.10697572	      0.13425796	      0.03044794	      0.11343826
      0.52974003	      0.10697551	      0.13425740	      0.03044780	      0.11343890
      0.52986325	      0.10697521	      0.13425661	      0.03044759	      0.11343982
      0.52996923	      0.10697495	      0.13425593	      0.03044742	      0.11344060
      0.53007522	      0.10697470	      0.13425525	      0.03044724	      0.11344139
      0.53018120	      0.10697444	      0.13425456	      0.03044707	      0.11344218
      0.53028719	      0.10697418	      0.13425388	      0.03044689	      0.11344297
      0.53037761	      0.10697397	      0.13425330	      0.03044674	      0.11344364
      0.53046804	      0.10697375	      0.13425271	      0.03044659	      0.11344432
      0.53058309	      0.10697347	      0.13425197	      0.03044640	      0.11344518
      0.53069813	      0.10697319	      0.13425123	      0.03044621	      0.11344604
      0.53078854	      0.10697297	      0.13425065	      0.03044606	      0.11344671
      0.53087895	      0.10697276	      0.13425007	      0.03044592	      0.11344739
      0.53099611	      0.10697247	      0.13424931	      0.03044572	      0.11344827
      0.53111326	      0.10697219	      0.13424855	      0.03044553	      0.11344915
      0.53119945	      0.10697199	      0.13424800	      0.03044539	      0.11344979
      0.53128564	      0.10697178	      0.13424744	      0.03044525	      0.11345044
      0.53140939	      0.10697148	      0.13424664	      0.03044505	      0.11345137
      0.53151494	      0.10697123	      0.13424596	      0.03044487	      0.11345217
      0.53162049	      0.10697097	      0.13424528	      0.03044470	      0.11345296
      0.53172604	      0.10697072	      0.13424459	      0.03044453	      0.11345376
      0.53183159	      0.10697047	      0.13424391	      0.03044436	      0.11345455
      0.53192141	      0.10697025	      0.13424333	      0.03044421	      0.11345523
      0.53201124	      0.10697004	      0.13424275	      0.03044406	      0.11345591
      0.53212590	      0.10696976	      0.13424201	      0.03044388	      0.11345678
      0.53224057	      0.10696949	      0.13424126	      0.03044369	      0.11345765
      0.53233038	      0.10696927	      0.13424068	      0.03044355	      0.11345833
      0.53242018	      0.10696906	      0.13424010	      0.03044340	      0.11345901
      0.53253701	      0.10696878	      0.13423934	      0.03044321	      0.11345990
      0.53265384	      0.10696850	      0.13423859	      0.03044302	      0.11346079
      0.53273933	      0.10696829	      0.13423803	      0.03044288	      0.11346144
      0.53282482	      0.10696809	      0.13423748	      0.03044275	      0.11346209
      0.53294854	      0.10696779	      0.13423667	      0.03044255	      0.11346303
      0.53305356	      0.10696754	      0.13423599	      0.03044238	      0.11346383
      0.53315857	      0.10696729	      0.13423531	      0.03044221	      0.11346464
      0.53326359	      0.10696704	      0.13423463	      0.03044204	      0.11346544
      0.53336860	      0.10696679	      0.13423394	      0.03044187	      0.11346624
      0.53345814	      0.10696658	      0.13423336	      0.03044172	      0.11346693
      0.53354768	      0.10696636	      0.13423278	      0.03044158	      0.11346762
      0.53366147	      0.10696609	      0.13423204	      0.03044140	      0.11346849
      0.53377526	      0.10696582	      0.13423130	      0.03044122	      0.11346936
      0.53386504	      0.10696561	      0.13423072	      0.03044107	      0.11347006
      0.53395482	      0.10696540	      0.13423013	      0.03044093	      0.11347075
      0.53407031	      0.10696512	      0.13422938	      0.03044074	      0.11347164
      0.53418580	      0.10696485	      0.13422863	      0.03044056	      0.11347253
      0.53427170	      0.10696464	      0.13422807	      0.03044042	      0.11347319
      0.53435760	      0.10696444	      0.13422751	      0.03044028	      0.11347386
      0.53447891	      0.10696415	      0.13422671	      0.03044009	      0.11347479
      0.53458339	      0.10696390	      0.13422603	      0.03043992	      0.11347560
      0.53468788	      0.10696366	      0.13422535	      0.03043976	      0.11347641
      0.53479237	      0.10696341	      0.13422467	      0.03043959	      0.11347723
      0.53489686	      0.10696316	      0.13422398	      0.03043943	      0.11347804
      0.53498556	      0.10696295	      0.13422340	      0.03043929	      0.11347873
      0.53507426	      0.10696274	      0.13422282	      0.03043914	      0.11347942
      0.53518821	      0.10696247	      0.13422208	      0.03043896	      0.11348031
      0.53530216	      0.10696220	      0.13422133	      0.03043878	      0.11348119
      0.53539058	      0.10696199	      0.13422076	      0.03043864	      0.11348189
      0.53547901	      0.10696178	      0.13422018	      0.03043850	      0.11348258
      0.53559559	      0.10696151	      0.13421941	      0.03043832	      0.11348349
      0.53571218	      0.10696123	      0.13421865	      0.03043814	      0.11348440
      0.53579594	      0.10696104	      0.13421810	      0.03043800	      0.11348506
      0.53587970	      0.10696084	      0.13421755	      0.03043787	      0.11348572
      0.53600420	      0.10696054	      0.13421673	      0.03043768	      0.11348669
      0.53610826	      0.10696030	      0.13421605	      0.03043751	      0.11348751
      0.53621231	      0.10696005	      0.13421537	      0.03043735	      0.11348833
      0.53631637	      0.10695981	      0.13421468	      0.03043719	      0.11348915
      0.53642043	      0.10695956	      0.13421400	      0.03043702	      0.11348997
      0.53650936	      0.10695935	      0.13421341	      0.03043688	      0.11349068
      0.53659830	      0.10695915	      0.13421283	      0.03043674	      0.11349138
      0.53671056	      0.10695888	      0.13421209	      0.03043657	      0.11349227
      0.53682283	      0.10695862	      0.13421135	      0.03043639	      0.11349316
      0.53691224	      0.10695841	      0.13421076	      0.03043625	      0.11349387
      0.53700166	      0.10695820	      0.13421017	      0.03043611	      0.11349458
      0.53711517	      0.10695793	      0.13420943	      0.03043594	      0.11349548
      0.53722869	      0.10695767	      0.13420868	      0.03043576	      0.11349638
      0.53731464	      0.10695746	      0.13420811	      0.03043562	      0.11349707
      0.53740059	      0.10695726	      0.13420754	      0.03043549	      0.11349775
      0.53751900	      0.10695699	      0.13420676	      0.03043531	      0.11349870
      0.53763741	      0.10695671	      0.13420598	      0.03043512	      0.11349965
      0.53772010	      0.10695651	      0.13420543	      0.03043499	      0.11350031
      0.53780279	      0.10695632	      0.13420488	      0.03043487	      0.11350097
      0.53792776	      0.10695603	      0.13420406	      0.03043467	      0.11350197
      0.53803225	      0.10695578	      0.13420337	      0.03043451	      0.11350281
      0.53813673	      0.10695554	      0.13420267	      0.03043435	      0.11350365
      0.53824122	      0.10695530	      0.13420198	      0.03043419	      0.11350449
      0.53833278	      0.10695508	      0.13420138	      0.03043405	      0.11350523
      0.53842434	      0.10695487	      0.13420077	      0.03043391	      0.11350597
      0.53851590	      0.10695465	      0.13420016	      0.03043376	      0.11350671
      0.53863985	      0.10695437	      0.13419934	      0.03043357	      0.11350771
      0.53873283	      0.10695415	      0.13419872	      0.03043343	      0.11350846
      0.53882580	      0.10695393	      0.13419810	      0.03043329	      0.11350922
      0.53891878	      0.10695372	      0.13419749	      0.03043314	      0.11350997
      0.53904248	      0.10695343	      0.13419666	      0.03043295	      0.11351097
      0.53913322	      0.10695322	      0.13419606	      0.03043282	      0.11351171
      0.53922395	      0.10695301	      0.13419546	      0.03043268	      0.11351245
      0.53933712	      0.10695274	      0.13419470	      0.03043250	      0.11351337
      0.53943800	      0.10695251	      0.13419403	      0.03043235	      0.11351419
      0.53953888	      0.10695227	      0.13419336	      0.03043219	      0.11351502
      0.53963976	      0.10695204	      0.13419269	      0.03043204	      0.11351584
      0.53974064	      0.10695181	      0.13419201	      0.03043189	      0.11351667
      0.53984153	      0.10695157	      0.13419134	      0.03043173	      0.11351750
      0.53993064	      0.10695136	      0.13419074	      0.03043160	      0.11351823
      0.54001976	      0.10695116	      0.13419015	      0.03043146	      0.11351896
      0.54012878	      0.10695091	      0.13418942	      0.03043129	      0.11351985
      0.54023780	      0.10695065	      0.13418869	      0.03043113	      0.11352075
      0.54032856	      0.10695044	      0.13418808	      0.03043099	      0.11352150
      0.54041933	      0.10695023	      0.13418747	      0.03043085	      0.11352225
      0.54052826	      0.10694998	      0.13418674	      0.03043069	      0.11352315
      0.54063718	      0.10694973	      0.13418601	      0.03043052	      0.11352405
      0.54072516	      0.10694952	      0.13418542	      0.03043039	      0.11352478
      0.54081314	      0.10694932	      0.13418483	      0.03043026	      0.11352551
      0.54092519	      0.10694906	      0.13418408	      0.03043009	      0.11352644
      0.54103725	      0.10694880	      0.13418333	      0.03042992	      0.11352737
      0.54112321	      0.10694861	      0.13418275	      0.03042979	      0.11352808
      0.54120917	      0.10694841	      0.13418217	      0.03042966	      0.11352880
      0.54132452	      0.10694814	      0.13418140	      0.03042948	      0.11352976
      0.54143987	      0.10694788	      0.13418062	      0.03042931	      0.11353073
      0.54152294	      0.10694768	      0.13418006	      0.03042919	      0.11353142
      0.54160601	      0.10694749	      0.13417950	      0.03042906	      0.11353212
      0.54172648	      0.10694721	      0.13417869	      0.03042888	      0.11353312
      0.54182946	      0.10694698	      0.13417800	      0.03042873	      0.11353399
      0.54193244	      0.10694674	      0.13417730	      0.03042857	      0.11353485
      0.54203542	      0.10694650	      0.13417660	      0.03042842	      0.11353572
      0.54212608	      0.10694630	      0.13417599	      0.03042828	      0.11353648
      0.54221675	      0.10694609	      0.13417538	      0.03042815	      0.11353725
      0.54230742	      0.10694588	      0.13417477	      0.03042801	      0.11353801
      0.54242940	      0.10694560	      0.13417394	      0.03042783	      0.11353905
      0.54252122	      0.10694539	      0.13417332	      0.03042769	      0.11353982
      0.54261304	      0.10694518	      0.13417270	      0.03042755	      0.11354060
      0.54270485	      0.10694497	      0.13417207	      0.03042742	      0.11354138
      0.54282745	      0.10694469	      0.13417124	      0.03042723	      0.11354242
      0.54291694	      0.10694448	      0.13417063	      0.03042710	      0.11354318
      0.54300644	      0.10694428	      0.13417003	      0.03042697	      0.11354395
      0.54311851	      0.10694402	      0.13416926	      0.03042680	      0.11354490
      0.54321863	      0.10694379	      0.13416858	      0.03042665	      0.11354576
      0.54331874	      0.10694356	      0.13416790	      0.03042650	      0.11354661
      0.54341886	      0.10694333	      0.13416722	      0.03042636	      0.11354747
      0.54351898	      0.10694310	      0.13416654	      0.03042621	      0.11354833
      0.54360803	      0.10694290	      0.13416593	      0.03042608	      0.11354909
      0.54369707	      0.10694270	      0.13416532	      0.03042594	      0.11354986
      0.54380451	      0.10694245	      0.13416459	      0.03042579	      0.11355078
      0.54391195	      0.10694221	      0.13416386	      0.03042563	      0.11355171
      0.54400041	      0.10694200	      0.13416325	      0.03042550	      0.11355247
      0.54408887	      0.10694180	      0.13416265	      0.03042537	      0.11355324
      0.54419876	      0.10694155	      0.13416189	      0.03042520	      0.11355419
      0.54430866	      0.10694130	      0.13416114	      0.03042504	      0.11355514
      0.54439290	      0.10694111	      0.13416056	      0.03042492	      0.11355587
      0.54447715	      0.10694092	      0.13415999	      0.03042479	      0.11355660
      0.54459335	      0.10694065	      0.13415919	      0.03042462	      0.11355761
      0.54469744	      0.10694042	      0.13415847	      0.03042447	      0.11355852
      0.54480154	      0.10694018	      0.13415776	      0.03042432	      0.11355943
      0.54488838	      0.10693998	      0.13415716	      0.03042419	      0.11356018
      0.54497522	      0.10693978	      0.13415657	      0.03042406	      0.11356094
      0.54508494	      0.10693953	      0.13415581	      0.03042390	      0.11356190
      0.54519465	      0.10693929	      0.13415505	      0.03042374	      0.11356287
      0.54528158	      0.10693909	      0.13415446	      0.03042362	      0.11356363
      0.54536852	      0.10693889	      0.13415386	      0.03042349	      0.11356439
      0.54547930	      0.10693864	      0.13415309	      0.03042333	      0.11356537
      0.54559009	      0.10693839	      0.13415233	      0.03042317	      0.11356634
      0.54567454	      0.10693820	      0.13415174	      0.03042304	      0.11356709
      0.54575899	      0.10693801	      0.13415116	      0.03042292	      0.11356784
      0.54587320	      0.10693775	      0.13415037	      0.03042275	      0.11356885
      0.54598741	      0.10693749	      0.13414958	      0.03042259	      0.11356986
      0.54606963	      0.10693730	      0.13414901	      0.03042247	      0.11357059
      0.54615186	      0.10693712	      0.13414844	      0.03042235	      0.11357132
      0.54627017	      0.10693685	      0.13414762	      0.03042218	      0.11357237
      0.54637198	      0.10693662	      0.13414691	      0.03042203	      0.11357328
      0.54647380	      0.10693639	      0.13414620	      0.03042188	      0.11357419
      0.54657562	      0.10693616	      0.13414549	      0.03042174	      0.11357510
      0.54666448	      0.10693596	      0.13414488	      0.03042161	      0.11357589
      0.54675334	      0.10693576	      0.13414426	      0.03042148	      0.11357669
      0.54684220	      0.10693556	      0.13414364	      0.03042135	      0.11357749
      0.54696506	      0.10693528	      0.13414278	      0.03042118	      0.11357859
      0.54705483	      0.10693508	      0.13414216	      0.03042105	      0.11357940
      0.54714461	      0.10693488	      0.13414153	      0.03042092	      0.11358021
      0.54725398	      0.10693463	      0.13414076	      0.03042076	      0.11358120
      0.54735175	      0.10693441	      0.13414008	      0.03042062	      0.11358208
      0.54744951	      0.10693419	      0.13413940	      0.03042048	      0.11358297
      0.54754728	      0.10693397	      0.13413871	      0.03042034	      0.11358385
      0.54764504	      0.10693375	      0.13413803	      0.03042020	      0.11358474
      0.54774280	      0.10693353	      0.13413734	      0.03042006	      0.11358563
      0.54784057	      0.10693331	      0.13413665	      0.03041992	      0.11358652
      0.54793833	      0.10693309	      0.13413597	      0.03041978	      0.11358741
      0.54803610	      0.10693287	      0.13413528	      0.03041964	      0.11358830
      0.54812289	      0.10693268	      0.13413467	      0.03041951	      0.11358910
      0.54820968	      0.10693248	      0.13413406	      0.03041939	      0.11358989
      0.54831696	      0.10693224	      0.13413330	      0.03041924	      0.11359088
      0.54842424	      0.10693200	      0.13413255	      0.03041908	      0.11359186
      0.54851067	      0.10693181	      0.13413194	      0.03041896	      0.11359266
      0.54859710	      0.10693161	      0.13413133	      0.03041884	      0.11359345
      0.54870723	      0.10693137	      0.13413055	      0.03041868	      0.11359447
      0.54881736	      0.10693112	      0.13412977	      0.03041853	      0.11359549
      0.54889870	      0.10693094	      0.13412919	      0.03041841	      0.11359624
      0.54898005	      0.10693076	      0.13412862	      0.03041829	      0.11359700
      0.54909850	      0.10693049	      0.13412778	      0.03041813	      0.11359809
      0.54920174	      0.10693026	      0.13412705	      0.03041798	      0.11359905
      0.54930498	      0.10693003	      0.13412631	      0.03041783	      0.11360002
      0.54939046	      0.10692984	      0.13412571	      0.03041771	      0.11360081
      0.54947593	      0.10692965	      0.13412510	      0.03041759	      0.11360161
      0.54958455	      0.10692941	      0.13412432	      0.03041744	      0.11360263
      0.54969316	      0.10692916	      0.13412355	      0.03041729	      0.11360365
      0.54977914	      0.10692897	      0.13412294	      0.03041716	      0.11360445
      0.54986511	      0.10692878	      0.13412232	      0.03041704	      0.11360526
      0.54997421	      0.10692854	      0.13412155	      0.03041689	      0.11360629
      0.55008331	      0.10692829	      0.13412077	      0.03041674	      0.11360732
      0.55016722	      0.10692811	      0.13412017	      0.03041662	      0.11360811
      0.55025114	      0.10692792	      0.13411957	      0.03041650	      0.11360890
      0.55036289	      0.10692767	      0.13411877	      0.03041634	      0.11360996
      0.55047464	      0.10692742	      0.13411796	      0.03041619	      0.11361102
      0.55055695	      0.10692724	      0.13411737	      0.03041607	      0.11361180
      0.55063927	      0.10692706	      0.13411678	      0.03041596	      0.11361259
      0.55075380	      0.10692680	      0.13411596	      0.03041580	      0.11361368
      0.55085406	      0.10692658	      0.13411524	      0.03041566	      0.11361463
      0.55095431	      0.10692636	      0.13411452	      0.03041552	      0.11361559
      0.55105457	      0.10692614	      0.13411379	      0.03041538	      0.11361655
      0.55114269	      0.10692594	      0.13411316	      0.03041525	      0.11361740
      0.55123081	      0.10692575	      0.13411252	      0.03041513	      0.11361825
      0.55131893	      0.10692555	      0.13411189	      0.03041501	      0.11361909
      0.55143894	      0.10692528	      0.13411102	      0.03041484	      0.11362025
      0.55152760	      0.10692509	      0.13411038	      0.03041472	      0.11362111
      0.55161625	      0.10692489	      0.13410973	      0.03041459	      0.11362196
      0.55172382	      0.10692465	      0.13410895	      0.03041444	      0.11362301
      0.55183139	      0.10692442	      0.13410817	      0.03041429	      0.11362405
      0.55191224	      0.10692424	      0.13410759	      0.03041418	      0.11362484
      0.55199310	      0.10692406	      0.13410700	      0.03041407	      0.11362562
      0.55210803	      0.10692380	      0.13410616	      0.03041391	      0.11362674
      0.55220944	      0.10692358	      0.13410542	      0.03041377	      0.11362773
      0.55231084	      0.10692336	      0.13410468	      0.03041363	      0.11362873
      0.55241224	      0.10692313	      0.13410395	      0.03041349	      0.11362972
      0.55249573	      0.10692295	      0.13410334	      0.03041337	      0.11363054
      0.55257922	      0.10692276	      0.13410273	      0.03041326	      0.11363136
      0.55268822	      0.10692252	      0.13410193	      0.03041311	      0.11363244
      0.55279723	      0.10692228	      0.13410113	      0.03041296	      0.11363351
      0.55288244	      0.10692210	      0.13410051	      0.03041284	      0.11363435
      0.55296765	      0.10692191	      0.13409988	      0.03041272	      0.11363520
      0.55307608	      0.10692167	      0.13409908	      0.03041257	      0.11363627
      0.55318451	      0.10692143	      0.13409829	      0.03041243	      0.11363735
      0.55326753	      0.10692125	      0.13409768	      0.03041231	      0.11363818
      0.55335055	      0.10692107	      0.13409707	      0.03041220	      0.11363900
      0.55346156	      0.10692082	      0.13409625	      0.03041205	      0.11364011
      0.55357257	      0.10692058	      0.13409543	      0.03041189	      0.11364122
      0.55365441	      0.10692040	      0.13409482	      0.03041178	      0.11364204
      0.55373625	      0.10692022	      0.13409422	      0.03041167	      0.11364286
      0.55384939	      0.10691997	      0.13409338	      0.03041151	      0.11364400
      0.55394887	      0.10691975	      0.13409265	      0.03041138	      0.11364500
      0.55404835	      0.10691954	      0.13409191	      0.03041124	      0.11364601
      0.55414783	      0.10691932	      0.13409117	      0.03041111	      0.11364701
      0.55423502	      0.10691913	      0.13409052	      0.03041099	      0.11364790
      0.55432222	      0.10691894	      0.13408987	      0.03041087	      0.11364878
      0.55440942	      0.10691874	      0.13408923	      0.03041075	      0.11364967
      0.55452929	      0.10691848	      0.13408833	      0.03041059	      0.11365089
      0.55461677	      0.10691829	      0.13408768	      0.03041047	      0.11365178
      0.55470426	      0.10691810	      0.13408703	      0.03041035	      0.11365268
      0.55481150	      0.10691787	      0.13408623	      0.03041020	      0.11365377
      0.55491874	      0.10691763	      0.13408542	      0.03041006	      0.11365487
      0.55499872	      0.10691746	      0.13408482	      0.03040995	      0.11365570
      0.55507870	      0.10691728	      0.13408423	      0.03040984	      0.11365652
      0.55519304	      0.10691703	      0.13408337	      0.03040969	      0.11365770
      0.55529399	      0.10691681	      0.13408261	      0.03040955	      0.11365874
      0.55539495	      0.10691659	      0.13408185	      0.03040941	      0.11365979
      0.55548540	      0.10691639	      0.13408117	      0.03040929	      0.11366072
      0.55557584	      0.10691620	      0.13408049	      0.03040917	      0.11366166
      0.55566628	      0.10691600	      0.13407981	      0.03040905	      0.11366260
      0.55575672	      0.10691580	      0.13407912	      0.03040893	      0.11366355
      0.55587355	      0.10691555	      0.13407824	      0.03040877	      0.11366477
      0.55595758	      0.10691537	      0.13407761	      0.03040865	      0.11366565
      0.55604162	      0.10691518	      0.13407697	      0.03040854	      0.11366653
      0.55615171	      0.10691494	      0.13407614	      0.03040839	      0.11366768
      0.55626179	      0.10691471	      0.13407530	      0.03040825	      0.11366884
      0.55634088	      0.10691453	      0.13407470	      0.03040814	      0.11366968
      0.55641997	      0.10691436	      0.13407410	      0.03040803	      0.11367051
      0.55653571	      0.10691411	      0.13407322	      0.03040788	      0.11367174
      0.55663662	      0.10691389	      0.13407245	      0.03040774	      0.11367281
      0.55673752	      0.10691367	      0.13407168	      0.03040761	      0.11367388
      0.55682778	      0.10691348	      0.13407099	      0.03040749	      0.11367484
      0.55691804	      0.10691328	      0.13407030	      0.03040737	      0.11367580
      0.55700829	      0.10691309	      0.13406961	      0.03040725	      0.11367677
      0.55709855	      0.10691289	      0.13406892	      0.03040713	      0.11367773
      0.55721440	      0.10691264	      0.13406803	      0.03040697	      0.11367898
      0.55729827	      0.10691246	      0.13406738	      0.03040686	      0.11367988
      0.55738215	      0.10691228	      0.13406674	      0.03040675	      0.11368078
      0.55749151	      0.10691204	      0.13406590	      0.03040660	      0.11368196
      0.55760086	      0.10691180	      0.13406506	      0.03040646	      0.11368315
      0.55768010	      0.10691163	      0.13406444	      0.03040635	      0.11368400
      0.55775933	      0.10691146	      0.13406383	      0.03040625	      0.11368486
      0.55787381	      0.10691121	      0.13406295	      0.03040609	      0.11368611
      0.55797411	      0.10691100	      0.13406217	      0.03040596	      0.11368720
      0.55807441	      0.10691078	      0.13406139	      0.03040583	      0.11368830
      0.55816455	      0.10691059	      0.13406069	      0.03040571	      0.11368928
      0.55825468	      0.10691039	      0.13405999	      0.03040559	      0.11369027
      0.55834482	      0.10691020	      0.13405929	      0.03040547	      0.11369126
      0.55843496	      0.10691001	      0.13405859	      0.03040535	      0.11369226
      0.55854934	      0.10690976	      0.13405770	      0.03040520	      0.11369352
      0.55863330	      0.10690958	      0.13405705	      0.03040509	      0.11369445
      0.55871726	      0.10690940	      0.13405639	      0.03040498	      0.11369537
      0.55882548	      0.10690916	      0.13405554	      0.03040484	      0.11369658
      0.55893370	      0.10690893	      0.13405470	      0.03040469	      0.11369778
      0.55901338	      0.10690876	      0.13405407	      0.03040459	      0.11369867
      0.55909306	      0.10690859	      0.13405345	      0.03040448	      0.11369956
      0.55920574	      0.10690835	      0.13405256	      0.03040434	      0.11370082
      0.55930521	      0.10690813	      0.13405178	      0.03040420	      0.11370193
      0.55940469	      0.10690792	      0.13405099	      0.03040407	      0.11370305
      0.55950417	      0.10690771	      0.13405021	      0.03040394	      0.11370417
      0.55958652	      0.10690753	      0.13404956	      0.03040384	      0.11370510
      0.55966887	      0.10690735	      0.13404891	      0.03040373	      0.11370603
      0.55977511	      0.10690713	      0.13404807	      0.03040359	      0.11370724
      0.55988136	      0.10690690	      0.13404723	      0.03040345	      0.11370844
      0.55996608	      0.10690672	      0.13404655	      0.03040334	      0.11370941
      0.56005080	      0.10690654	      0.13404588	      0.03040323	      0.11371037
      0.56015554	      0.10690631	      0.13404505	      0.03040309	      0.11371157
      0.56026029	      0.10690609	      0.13404421	      0.03040295	      0.11371277
      0.56034345	      0.10690591	      0.13404355	      0.03040285	      0.11371372
      0.56042660	      0.10690573	      0.13404289	      0.03040274	      0.11371468
      0.56053274	      0.10690551	      0.13404204	      0.03040260	      0.11371590
      0.56063888	      0.10690528	      0.13404119	      0.03040246	      0.11371713
      0.56072169	      0.10690510	      0.13404052	      0.03040235	      0.11371809
      0.56080449	      0.10690493	      0.13403986	      0.03040225	      0.11371905
      0.56091124	      0.10690470	      0.13403900	      0.03040211	      0.11372029
      0.56101800	      0.10690447	      0.13403814	      0.03040197	      0.11372153
      0.56109995	      0.10690430	      0.13403748	      0.03040186	      0.11372249
      0.56118191	      0.10690412	      0.13403682	      0.03040176	      0.11372345
      0.56128976	      0.10690389	      0.13403595	      0.03040162	      0.11372471
      0.56139761	      0.10690366	      0.13403508	      0.03040148	      0.11372598
      0.56147876	      0.10690349	      0.13403442	      0.03040137	      0.11372694
      0.56155991	      0.10690332	      0.13403376	      0.03040127	      0.11372790
      0.56166896	      0.10690309	      0.13403288	      0.03040113	      0.11372919
      0.56176626	      0.10690288	      0.13403209	      0.03040100	      0.11373034
      0.56186355	      0.10690267	      0.13403129	      0.03040088	      0.11373150
      0.56196084	      0.10690247	      0.13403050	      0.03040075	      0.11373266
      0.56204657	      0.10690229	      0.13402980	      0.03040064	      0.11373368
      0.56213230	      0.10690210	      0.13402910	      0.03040053	      0.11373471
      0.56221803	      0.10690192	      0.13402840	      0.03040042	      0.11373573
      0.56233465	      0.10690167	      0.13402744	      0.03040027	      0.11373714
      0.56242035	      0.10690149	      0.13402674	      0.03040016	      0.11373817
      0.56250606	      0.10690131	      0.13402603	      0.03040005	      0.11373920
      0.56261091	      0.10690109	      0.13402517	      0.03039992	      0.11374047
      0.56271576	      0.10690087	      0.13402431	      0.03039978	      0.11374175
      0.56279493	      0.10690070	      0.13402365	      0.03039968	      0.11374271
      0.56287410	      0.10690053	      0.13402300	      0.03039958	      0.11374367
      0.56298473	      0.10690030	      0.13402209	      0.03039944	      0.11374502
      0.56308342	      0.10690009	      0.13402127	      0.03039931	      0.11374623
      0.56318210	      0.10689988	      0.13402045	      0.03039918	      0.11374744
      0.56327091	      0.10689969	      0.13401971	      0.03039907	      0.11374854
      0.56335972	      0.10689951	      0.13401897	      0.03039896	      0.11374963
      0.56344853	      0.10689932	      0.13401823	      0.03039884	      0.11375073
      0.56353734	      0.10689913	      0.13401749	      0.03039873	      0.11375183
      0.56365128	      0.10689889	      0.13401654	      0.03039859	      0.11375324
      0.56373381	      0.10689872	      0.13401585	      0.03039848	      0.11375427
      0.56381633	      0.10689854	      0.13401516	      0.03039838	      0.11375530
      0.56392390	      0.10689832	      0.13401425	      0.03039824	      0.11375665
      0.56403148	      0.10689809	      0.13401335	      0.03039810	      0.11375800
      0.56410963	      0.10689793	      0.13401269	      0.03039800	      0.11375898
      0.56418779	      0.10689776	      0.13401203	      0.03039790	      0.11375996
      0.56430011	      0.10689753	      0.13401108	      0.03039776	      0.11376138
      0.56439874	      0.10689732	      0.13401025	      0.03039764	      0.11376263
      0.56449736	      0.10689711	      0.13400942	      0.03039751	      0.11376388
      0.56459598	      0.10689691	      0.13400858	      0.03039739	      0.11376514
      0.56467650	      0.10689674	      0.13400790	      0.03039729	      0.11376616
      0.56475701	      0.10689657	      0.13400721	      0.03039718	      0.11376719
      0.56486320	      0.10689634	      0.13400631	      0.03039705	      0.11376855
      0.56496080	      0.10689614	      0.13400547	      0.03039693	      0.11376981
      0.56505841	      0.10689594	      0.13400464	      0.03039680	      0.11377106
      0.56515601	      0.10689573	      0.13400380	      0.03039668	      0.11377232
      0.56523704	      0.10689556	      0.13400311	      0.03039658	      0.11377337
      0.56531807	      0.10689539	      0.13400242	      0.03039648	      0.11377442
      0.56542306	      0.10689517	      0.13400151	      0.03039635	      0.11377579
      0.56552805	      0.10689495	      0.13400061	      0.03039621	      0.11377716
      0.56561147	      0.10689478	      0.13399989	      0.03039611	      0.11377825
      0.56569490	      0.10689460	      0.13399917	      0.03039600	      0.11377934
      0.56579853	      0.10689439	      0.13399827	      0.03039587	      0.11378070
      0.56590216	      0.10689417	      0.13399738	      0.03039574	      0.11378207
      0.56598372	      0.10689400	      0.13399667	      0.03039564	      0.11378315
      0.56606527	      0.10689383	      0.13399596	      0.03039554	      0.11378422
      0.56617080	      0.10689361	      0.13399504	      0.03039541	      0.11378563
      0.56627633	      0.10689339	      0.13399412	      0.03039528	      0.11378703
      0.56635715	      0.10689322	      0.13399342	      0.03039518	      0.11378811
      0.56643797	      0.10689305	      0.13399271	      0.03039507	      0.11378919
      0.56654483	      0.10689283	      0.13399177	      0.03039494	      0.11379062
      0.56665168	      0.10689261	      0.13399084	      0.03039481	      0.11379206
      0.56673110	      0.10689244	      0.13399014	      0.03039471	      0.11379313
      0.56681051	      0.10689228	      0.13398944	      0.03039461	      0.11379420
      0.56691958	      0.10689205	      0.13398848	      0.03039447	      0.11379568
      0.56701579	      0.10689185	      0.13398763	      0.03039435	      0.11379699
      0.56711199	      0.10689165	      0.13398678	      0.03039424	      0.11379830
      0.56720820	      0.10689145	      0.13398593	      0.03039412	      0.11379961
      0.56729268	      0.10689128	      0.13398518	      0.03039401	      0.11380077
      0.56737716	      0.10689110	      0.13398443	      0.03039391	      0.11380193
      0.56746165	      0.10689093	      0.13398367	      0.03039380	      0.11380309
      0.56757731	      0.10689069	      0.13398264	      0.03039366	      0.11380469
      0.56766235	      0.10689051	      0.13398188	      0.03039355	      0.11380587
      0.56774739	      0.10689034	      0.13398112	      0.03039345	      0.11380705
      0.56785091	      0.10689012	      0.13398020	      0.03039332	      0.11380849
      0.56794407	      0.10688993	      0.13397936	      0.03039320	      0.11380979
      0.56803723	      0.10688974	      0.13397852	      0.03039309	      0.11381109
      0.56813040	      0.10688954	      0.13397768	      0.03039297	      0.11381240
      0.56822356	      0.10688935	      0.13397684	      0.03039286	      0.11381371
      0.56831672	      0.10688916	      0.13397600	      0.03039275	      0.11381502
      0.56840988	      0.10688897	      0.13397516	      0.03039263	      0.11381634
      0.56849228	      0.10688880	      0.13397441	      0.03039253	      0.11381751
      0.56857468	      0.10688863	      0.13397366	      0.03039243	      0.11381868
      0.56867660	      0.10688842	      0.13397274	      0.03039230	      0.11382013
      0.56877853	      0.10688821	      0.13397181	      0.03039218	      0.11382159
      0.56886055	      0.10688804	      0.13397106	      0.03039208	      0.11382276
      0.56894258	      0.10688787	      0.13397031	      0.03039198	      0.11382394
      0.56904714	      0.10688765	      0.13396935	      0.03039185	      0.11382545
      0.56915170	      0.10688744	      0.13396839	      0.03039172	      0.11382696
      0.56922926	      0.10688728	      0.13396768	      0.03039162	      0.11382809
      0.56930682	      0.10688712	      0.13396696	      0.03039153	      0.11382921
      0.56941854	      0.10688689	      0.13396593	      0.03039139	      0.11383084
      0.56951714	      0.10688669	      0.13396502	      0.03039127	      0.11383228
      0.56961575	      0.10688649	      0.13396411	      0.03039115	      0.11383373
      0.56969586	      0.10688632	      0.13396337	      0.03039105	      0.11383491
      0.56977596	      0.10688616	      0.13396262	      0.03039096	      0.11383609
      0.56988109	      0.10688594	      0.13396164	      0.03039083	      0.11383764
      0.56998622	      0.10688573	      0.13396066	      0.03039070	      0.11383920
      0.57006590	      0.10688556	      0.13395992	      0.03039060	      0.11384038
      0.57014558	      0.10688540	      0.13395917	      0.03039051	      0.11384157
      0.57025293	      0.10688518	      0.13395817	      0.03039038	      0.11384318
      0.57036028	      0.10688496	      0.13395716	      0.03039025	      0.11384479
      0.57043650	      0.10688480	      0.13395644	      0.03039015	      0.11384594
      0.57051272	      0.10688465	      0.13395572	      0.03039006	      0.11384708
      0.57062626	      0.10688442	      0.13395465	      0.03038992	      0.11384880
      0.57072174	      0.10688422	      0.13395374	      0.03038981	      0.11385025
      0.57081722	      0.10688403	      0.13395284	      0.03038969	      0.11385170
      0.57091271	      0.10688383	      0.13395193	      0.03038958	      0.11385316
      0.57099725	      0.10688366	      0.13395113	      0.03038947	      0.11385446
      0.57108178	      0.10688349	      0.13395032	      0.03038937	      0.11385575
      0.57116632	      0.10688332	      0.13394951	      0.03038927	      0.11385706
      0.57127774	      0.10688309	      0.13394845	      0.03038914	      0.11385878
      0.57136399	      0.10688291	      0.13394762	      0.03038903	      0.11386011
      0.57145024	      0.10688274	      0.13394679	      0.03038893	      0.11386145
      0.57153650	      0.10688256	      0.13394596	      0.03038882	      0.11386280
      0.57164604	      0.10688234	      0.13394490	      0.03038869	      0.11386451
      0.57173080	      0.10688217	      0.13394409	      0.03038859	      0.11386584
      0.57181557	      0.10688200	      0.13394326	      0.03038849	      0.11386717
      0.57191731	      0.10688179	      0.13394228	      0.03038836	      0.11386877
      0.57200869	      0.10688160	      0.13394139	      0.03038826	      0.11387022
      0.57210007	      0.10688142	      0.13394050	      0.03038815	      0.11387167
      0.57219145	      0.10688123	      0.13393961	      0.03038804	      0.11387312
      0.57228284	      0.10688105	      0.13393871	      0.03038793	      0.11387458
      0.57237422	      0.10688086	      0.13393782	      0.03038782	      0.11387604
      0.57246560	      0.10688068	      0.13393692	      0.03038771	      0.11387751
      0.57255698	      0.10688049	      0.13393602	      0.03038760	      0.11387898
      0.57264836	      0.10688031	      0.13393512	      0.03038749	      0.11388046
      0.57273975	      0.10688012	      0.13393422	      0.03038738	      0.11388194
      0.57283113	      0.10687994	      0.13393332	      0.03038727	      0.11388343
      0.57292251	      0.10687975	      0.13393241	      0.03038716	      0.11388492
      0.57301389	      0.10687957	      0.13393150	      0.03038705	      0.11388641
      0.57310528	      0.10687938	      0.13393059	      0.03038694	      0.11388791
      0.57318721	      0.10687922	      0.13392978	      0.03038685	      0.11388926
      0.57326914	      0.10687905	      0.13392896	      0.03038675	      0.11389061
      0.57336952	      0.10687885	      0.13392795	      0.03038663	      0.11389227
      0.57346989	      0.10687865	      0.13392695	      0.03038651	      0.11389394
      0.57355101	      0.10687849	      0.13392613	      0.03038641	      0.11389529
      0.57363213	      0.10687832	      0.13392531	      0.03038632	      0.11389664
      0.57373604	      0.10687811	      0.13392426	      0.03038619	      0.11389838
      0.57383996	      0.10687790	      0.13392321	      0.03038607	      0.11390013
      0.57391533	      0.10687775	      0.13392245	      0.03038598	      0.11390140
      0.57399070	      0.10687760	      0.13392168	      0.03038589	      0.11390268
      0.57410506	      0.10687737	      0.13392052	      0.03038576	      0.11390462
      0.57420023	      0.10687718	      0.13391955	      0.03038564	      0.11390624
      0.57429541	      0.10687699	      0.13391857	      0.03038553	      0.11390786
      0.57438005	      0.10687682	      0.13391771	      0.03038543	      0.11390931
      0.57446469	      0.10687665	      0.13391684	      0.03038533	      0.11391077
      0.57454933	      0.10687648	      0.13391597	      0.03038523	      0.11391223
      0.57465828	      0.10687626	      0.13391485	      0.03038510	      0.11391411
      0.57474205	      0.10687610	      0.13391398	      0.03038500	      0.11391557
      0.57482582	      0.10687593	      0.13391311	      0.03038490	      0.11391703
      0.57490959	      0.10687576	      0.13391224	      0.03038481	      0.11391849
      0.57502553	      0.10687553	      0.13391104	      0.03038467	      0.11392052
      0.57510537	      0.10687537	      0.13391021	      0.03038458	      0.11392192
      0.57518522	      0.10687521	      0.13390937	      0.03038448	      0.11392333
      0.57529088	      0.10687500	      0.13390827	      0.03038436	      0.11392520
      0.57538406	      0.10687481	      0.13390729	      0.03038425	      0.11392685
      0.57547724	      0.10687463	      0.13390631	      0.03038414	      0.11392851
      0.57557043	      0.10687444	      0.13390533	      0.03038403	      0.11393018
      0.57566361	      0.10687426	      0.13390434	      0.03038392	      0.11393185
      0.57574601	      0.10687409	      0.13390347	      0.03038382	      0.11393333
      0.57582841	      0.10687393	      0.13390260	      0.03038373	      0.11393482
      0.57592892	      0.10687373	      0.13390153	      0.03038361	      0.11393664
      0.57602943	      0.10687353	      0.13390046	      0.03038349	      0.11393846
      0.57610629	      0.10687337	      0.13389964	      0.03038340	      0.11393986
      0.57618315	      0.10687322	      0.13389882	      0.03038331	      0.11394127
      0.57629433	      0.10687300	      0.13389763	      0.03038318	      0.11394331
      0.57638506	      0.10687282	      0.13389665	      0.03038308	      0.11394498
      0.57647578	      0.10687264	      0.13389567	      0.03038297	      0.11394665
      0.57656651	      0.10687246	      0.13389469	      0.03038287	      0.11394833
      0.57665723	      0.10687228	      0.13389371	      0.03038276	      0.11395002
      0.57674796	      0.10687210	      0.13389273	      0.03038265	      0.11395171
      0.57683868	      0.10687192	      0.13389174	      0.03038255	      0.11395341
      0.57692941	      0.10687174	      0.13389075	      0.03038244	      0.11395511
      0.57702013	      0.10687156	      0.13388976	      0.03038234	      0.11395682
      0.57711085	      0.10687138	      0.13388877	      0.03038223	      0.11395853
      0.57720158	      0.10687120	      0.13388777	      0.03038213	      0.11396025
      0.57729230	      0.10687103	      0.13388678	      0.03038202	      0.11396198
      0.57737295	      0.10687087	      0.13388589	      0.03038193	      0.11396352
      0.57745360	      0.10687071	      0.13388500	      0.03038184	      0.11396506
      0.57755607	      0.10687050	      0.13388386	      0.03038172	      0.11396703
      0.57764699	      0.10687033	      0.13388285	      0.03038161	      0.11396878
      0.57773791	      0.10687015	      0.13388184	      0.03038151	      0.11397054
      0.57782882	      0.10686997	      0.13388083	      0.03038140	      0.11397231
      0.57791974	      0.10686979	      0.13387981	      0.03038130	      0.11397408
      0.57801066	      0.10686961	      0.13387880	      0.03038119	      0.11397586
      0.57810158	      0.10686943	      0.13387778	      0.03038109	      0.11397764
      0.57819249	      0.10686925	      0.13387675	      0.03038098	      0.11397943
      0.57827182	      0.10686910	      0.13387586	      0.03038089	      0.11398099
      0.57835114	      0.10686894	      0.13387496	      0.03038080	      0.11398256
      0.57845594	      0.10686873	      0.13387377	      0.03038068	      0.11398464
      0.57854532	      0.10686856	      0.13387276	      0.03038058	      0.11398643
      0.57863470	      0.10686838	      0.13387174	      0.03038047	      0.11398821
      0.57872408	      0.10686821	      0.13387072	      0.03038037	      0.11399001
      0.57881346	      0.10686803	      0.13386970	      0.03038027	      0.11399181
      0.57890284	      0.10686786	      0.13386867	      0.03038017	      0.11399362
      0.57899222	      0.10686768	      0.13386765	      0.03038006	      0.11399543
      0.57908160	      0.10686751	      0.13386662	      0.03037996	      0.11399725
      0.57917098	      0.10686733	      0.13386559	      0.03037986	      0.11399907
      0.57926036	      0.10686716	      0.13386455	      0.03037976	      0.11400090
      0.57934975	      0.10686698	      0.13386351	      0.03037965	      0.11400274
      0.57943913	      0.10686681	      0.13386247	      0.03037955	      0.11400458
      0.57952851	      0.10686664	      0.13386143	      0.03037945	      0.11400643
      0.57961789	      0.10686646	      0.13386039	      0.03037935	      0.11400829
      0.57970727	      0.10686629	      0.13385934	      0.03037925	      0.11401015
      0.57979665	      0.10686611	      0.13385829	      0.03037914	      0.11401202
      0.57988603	      0.10686594	      0.13385724	      0.03037904	      0.11401390
      0.57997541	      0.10686576	      0.13385618	      0.03037894	      0.11401578
      0.58006479	      0.10686559	      0.13385512	      0.03037884	      0.11401767
      0.58015418	      0.10686542	      0.13385406	      0.03037874	      0.11401956
      0.58024356	      0.10686524	      0.13385300	      0.03037863	      0.11402146
      0.58033294	      0.10686507	      0.13385194	      0.03037853	      0.11402337
      0.58042232	      0.10686490	      0.13385087	      0.03037843	      0.11402529
      0.58051170	      0.10686472	      0.13384980	      0.03037833	      0.11402721
      0.58060108	      0.10686455	      0.13384872	      0.03037823	      0.11402914
      0.58069046	      0.10686438	      0.13384765	      0.03037813	      0.11403107
      0.58077984	      0.10686420	      0.13384657	      0.03037803	      0.11403301
      0.58086922	      0.10686403	      0.13384549	      0.03037793	      0.11403496
      0.58095860	      0.10686386	      0.13384440	      0.03037782	      0.11403691
      0.58104799	      0.10686368	      0.13384332	      0.03037772	      0.11403887
      0.58113737	      0.10686351	      0.13384223	      0.03037762	      0.11404084
      0.58122675	      0.10686334	      0.13384113	      0.03037752	      0.11404282
      0.58131613	      0.10686316	      0.13384004	      0.03037742	      0.11404480
      0.58140551	      0.10686299	      0.13383894	      0.03037732	      0.11404679
      0.58149489	      0.10686282	      0.13383784	      0.03037722	      0.11404878
      0.58158427	      0.10686265	      0.13383674	      0.03037712	      0.11405079
      0.58167365	      0.10686247	      0.13383563	      0.03037702	      0.11405280
      0.58176303	      0.10686230	      0.13383452	      0.03037692	      0.11405481
      0.58185241	      0.10686213	      0.13383341	      0.03037682	      0.11405684
      0.58194180	      0.10686196	      0.13383229	      0.03037672	      0.11405887
      0.58203118	      0.10686178	      0.13383118	      0.03037661	      0.11406090
      0.58212056	      0.10686161	      0.13383006	      0.03037651	      0.11406295
      0.58220994	      0.10686144	      0.13382893	      0.03037641	      0.11406500
      0.58229932	      0.10686127	      0.13382781	      0.03037631	      0.11406706
      0.58238870	      0.10686110	      0.13382668	      0.03037621	      0.11406913
      0.58247808	      0.10686093	      0.13382554	      0.03037611	      0.11407120
      0.58255829	      0.10686077	      0.13382453	      0.03037602	      0.11407307
      0.58263849	      0.10686062	      0.13382350	      0.03037593	      0.11407494
      0.58274212	      0.10686042	      0.13382218	      0.03037582	      0.11407737
      0.58282660	      0.10686026	      0.13382110	      0.03037572	      0.11407935
      0.58291107	      0.10686010	      0.13382002	      0.03037563	      0.11408134
      0.58299554	      0.10685993	      0.13381893	      0.03037553	      0.11408334
      0.58310226	      0.10685973	      0.13381755	      0.03037542	      0.11408588
      0.58317907	      0.10685958	      0.13381656	      0.03037533	      0.11408771
      0.58325588	      0.10685943	      0.13381557	      0.03037524	      0.11408955
      0.58335597	      0.10685924	      0.13381426	      0.03037513	      0.11409195
      0.58345370	      0.10685906	      0.13381299	      0.03037502	      0.11409430
      0.58355143	      0.10685887	      0.13381171	      0.03037492	      0.11409667
      0.58363449	      0.10685871	      0.13381063	      0.03037482	      0.11409868
      0.58371755	      0.10685855	      0.13380953	      0.03037473	      0.11410070
      0.58381937	      0.10685836	      0.13380819	      0.03037462	      0.11410319
      0.58390172	      0.10685820	      0.13380710	      0.03037453	      0.11410521
      0.58398407	      0.10685804	      0.13380601	      0.03037443	      0.11410724
      0.58406643	      0.10685789	      0.13380492	      0.03037434	      0.11410927
      0.58418053	      0.10685767	      0.13380340	      0.03037422	      0.11411209
      0.58425312	      0.10685753	      0.13380243	      0.03037414	      0.11411390
      0.58432572	      0.10685739	      0.13380146	      0.03037406	      0.11411571
      0.58443298	      0.10685719	      0.13380002	      0.03037394	      0.11411839
      0.58453350	      0.10685700	      0.13379867	      0.03037383	      0.11412091
      0.58467981	      0.10685672	      0.13379669	      0.03037366	      0.11412461
      0.58474266	      0.10685660	      0.13379584	      0.03037360	      0.11412620
      0.58482036	      0.10685645	      0.13379479	      0.03037351	      0.11412817
      0.58493698	      0.10685623	      0.13379320	      0.03037338	      0.11413115
      0.58503025	      0.10685606	      0.13379192	      0.03037328	      0.11413353
      0.58512351	      0.10685588	      0.13379065	      0.03037318	      0.11413593
      0.58521677	      0.10685570	      0.13378937	      0.03037307	      0.11413833
      0.58529392	      0.10685556	      0.13378830	      0.03037299	      0.11414033
      0.58537107	      0.10685541	      0.13378724	      0.03037290	      0.11414233
      0.58547792	      0.10685521	      0.13378576	      0.03037279	      0.11414511
      0.58556309	      0.10685505	      0.13378458	      0.03037269	      0.11414734
      0.58564826	      0.10685489	      0.13378339	      0.03037260	      0.11414957
      0.58573342	      0.10685473	      0.13378220	      0.03037250	      0.11415181
      0.58581859	      0.10685457	      0.13378101	      0.03037241	      0.11415406
      0.58592152	      0.10685437	      0.13377957	      0.03037230	      0.11415678
      0.58600632	      0.10685421	      0.13377837	      0.03037221	      0.11415904
      0.58609111	      0.10685405	      0.13377718	      0.03037211	      0.11416130
      0.58617591	      0.10685389	      0.13377598	      0.03037202	      0.11416356
      0.58626071	      0.10685373	      0.13377477	      0.03037193	      0.11416584
      0.58637218	      0.10685352	      0.13377319	      0.03037181	      0.11416884
      0.58644649	      0.10685338	      0.13377213	      0.03037172	      0.11417085
      0.58652079	      0.10685324	      0.13377107	      0.03037164	      0.11417286
      0.58662836	      0.10685304	      0.13376952	      0.03037153	      0.11417579
      0.58672427	      0.10685286	      0.13376814	      0.03037142	      0.11417840
      0.58682018	      0.10685268	      0.13376676	      0.03037132	      0.11418103
      0.58690201	      0.10685253	      0.13376558	      0.03037123	      0.11418328
      0.58698384	      0.10685237	      0.13376439	      0.03037114	      0.11418554
      0.58706567	      0.10685222	      0.13376320	      0.03037105	      0.11418780
      0.58717376	      0.10685202	      0.13376163	      0.03037093	      0.11419080
      0.58725684	      0.10685186	      0.13376041	      0.03037084	      0.11419311
      0.58733993	      0.10685170	      0.13375919	      0.03037075	      0.11419543
      0.58742301	      0.10685155	      0.13375797	      0.03037066	      0.11419776
      0.58752976	      0.10685135	      0.13375640	      0.03037055	      0.11420076
      0.58761145	      0.10685120	      0.13375519	      0.03037046	      0.11420306
      0.58769314	      0.10685104	      0.13375398	      0.03037037	      0.11420538
      0.58779178	      0.10685086	      0.13375252	      0.03037026	      0.11420818
      0.58788019	      0.10685069	      0.13375120	      0.03037017	      0.11421069
      0.58796860	      0.10685053	      0.13374988	      0.03037007	      0.11421322
      0.58805702	      0.10685036	      0.13374855	      0.03036997	      0.11421575
      0.58814543	      0.10685020	      0.13374722	      0.03036988	      0.11421830
      0.58823384	      0.10685003	      0.13374589	      0.03036978	      0.11422085
      0.58832225	      0.10684987	      0.13374456	      0.03036969	      0.11422341
      0.58841067	      0.10684970	      0.13374322	      0.03036959	      0.11422597
      0.58849908	      0.10684954	      0.13374188	      0.03036950	      0.11422855
      0.58858749	      0.10684937	      0.13374053	      0.03036940	      0.11423113
      0.58867590	      0.10684921	      0.13373918	      0.03036931	      0.11423372
      0.58876432	      0.10684904	      0.13373782	      0.03036921	      0.11423632
      0.58884388	      0.10684889	      0.13373660	      0.03036913	      0.11423867
      0.58892345	      0.10684875	      0.13373538	      0.03036904	      0.11424102
      0.58901952	      0.10684857	      0.13373390	      0.03036894	      0.11424387
      0.58911559	      0.10684839	      0.13373241	      0.03036883	      0.11424673
      0.58919604	      0.10684824	      0.13373116	      0.03036875	      0.11424914
      0.58927649	      0.10684809	      0.13372991	      0.03036866	      0.11425155
      0.58937341	      0.10684791	      0.13372840	      0.03036856	      0.11425446
      0.58947033	      0.10684773	      0.13372688	      0.03036845	      0.11425738
      0.58954761	      0.10684759	      0.13372567	      0.03036837	      0.11425972
      0.58962489	      0.10684744	      0.13372445	      0.03036829	      0.11426206
      0.58972592	      0.10684725	      0.13372286	      0.03036818	      0.11426513
      0.58982695	      0.10684707	      0.13372126	      0.03036807	      0.11426821
      0.58990124	      0.10684693	      0.13372008	      0.03036799	      0.11427049
      0.58997552	      0.10684679	      0.13371890	      0.03036791	      0.11427277
      0.59008209	      0.10684659	      0.13371720	      0.03036780	      0.11427605
      0.59017253	      0.10684643	      0.13371576	      0.03036770	      0.11427884
      0.59026298	      0.10684626	      0.13371431	      0.03036761	      0.11428164
      0.59035342	      0.10684609	      0.13371285	      0.03036751	      0.11428446
      0.59044387	      0.10684593	      0.13371140	      0.03036741	      0.11428727
      0.59052317	      0.10684578	      0.13371011	      0.03036733	      0.11428975
      0.59060248	      0.10684563	      0.13370883	      0.03036724	      0.11429224
      0.59069856	      0.10684545	      0.13370727	      0.03036714	      0.11429526
      0.59079464	      0.10684528	      0.13370570	      0.03036704	      0.11429829
      0.59087443	      0.10684513	      0.13370440	      0.03036696	      0.11430082
      0.59095422	      0.10684498	      0.13370309	      0.03036687	      0.11430335
      0.59105106	      0.10684480	      0.13370150	      0.03036677	      0.11430643
      0.59114789	      0.10684462	      0.13369991	      0.03036667	      0.11430952
      0.59122527	      0.10684448	      0.13369863	      0.03036658	      0.11431200
      0.59130265	      0.10684434	      0.13369735	      0.03036650	      0.11431448
      0.59140257	      0.10684416	      0.13369569	      0.03036640	      0.11431770
      0.59150249	      0.10684397	      0.13369402	      0.03036629	      0.11432093
      0.59157767	      0.10684383	      0.13369277	      0.03036621	      0.11432336
      0.59165285	      0.10684369	      0.13369151	      0.03036613	      0.11432580
      0.59175658	      0.10684350	      0.13368977	      0.03036602	      0.11432918
      0.59186032	      0.10684331	      0.13368802	      0.03036591	      0.11433257
      0.59193240	      0.10684318	      0.13368681	      0.03036584	      0.11433493
      0.59200448	      0.10684305	      0.13368559	      0.03036576	      0.11433730
      0.59211445	      0.10684285	      0.13368372	      0.03036564	      0.11434092
      0.59220600	      0.10684268	      0.13368217	      0.03036555	      0.11434395
      0.59229755	      0.10684251	      0.13368060	      0.03036545	      0.11434699
      0.59238910	      0.10684234	      0.13367904	      0.03036535	      0.11435003
      0.59246918	      0.10684219	      0.13367766	      0.03036527	      0.11435270
      0.59254926	      0.10684205	      0.13367629	      0.03036519	      0.11435538
      0.59262934	      0.10684190	      0.13367491	      0.03036510	      0.11435806
      0.59273826	      0.10684170	      0.13367302	      0.03036499	      0.11436172
      0.59281980	      0.10684155	      0.13367161	      0.03036490	      0.11436447
      0.59290134	      0.10684140	      0.13367019	      0.03036482	      0.11436723
      0.59298288	      0.10684125	      0.13366877	      0.03036473	      0.11436999
      0.59309106	      0.10684105	      0.13366688	      0.03036462	      0.11437367
      0.59317075	      0.10684091	      0.13366548	      0.03036453	      0.11437639
      0.59325045	      0.10684076	      0.13366408	      0.03036445	      0.11437911
      0.59334950	      0.10684058	      0.13366234	      0.03036435	      0.11438251
      0.59343777	      0.10684042	      0.13366078	      0.03036425	      0.11438554
      0.59352604	      0.10684026	      0.13365922	      0.03036416	      0.11438858
      0.59361432	      0.10684010	      0.13365765	      0.03036407	      0.11439164
      0.59370259	      0.10683994	      0.13365608	      0.03036398	      0.11439470
      0.59379086	      0.10683978	      0.13365450	      0.03036389	      0.11439776
      0.59387914	      0.10683961	      0.13365292	      0.03036379	      0.11440084
      0.59395641	      0.10683947	      0.13365153	      0.03036371	      0.11440354
      0.59403368	      0.10683933	      0.13365014	      0.03036363	      0.11440625
      0.59413078	      0.10683916	      0.13364839	      0.03036353	      0.11440966
      0.59422787	      0.10683898	      0.13364664	      0.03036343	      0.11441308
      0.59430583	      0.10683884	      0.13364522	      0.03036335	      0.11441583
      0.59438379	      0.10683869	      0.13364381	      0.03036327	      0.11441859
      0.59448221	      0.10683852	      0.13364201	      0.03036317	      0.11442208
      0.59458064	      0.10683834	      0.13364021	      0.03036306	      0.11442559
      0.59465493	      0.10683820	      0.13363885	      0.03036299	      0.11442824
      0.59472921	      0.10683807	      0.13363749	      0.03036291	      0.11443090
      0.59483310	      0.10683788	      0.13363558	      0.03036280	      0.11443462
      0.59492659	      0.10683771	      0.13363385	      0.03036271	      0.11443798
      0.59502007	      0.10683754	      0.13363212	      0.03036261	      0.11444136
      0.59509540	      0.10683740	      0.13363072	      0.03036253	      0.11444408
      0.59517073	      0.10683726	      0.13362932	      0.03036245	      0.11444681
      0.59527121	      0.10683708	      0.13362744	      0.03036235	      0.11445046
      0.59537168	      0.10683690	      0.13362556	      0.03036225	      0.11445413
      0.59544623	      0.10683676	      0.13362416	      0.03036217	      0.11445685
      0.59552079	      0.10683663	      0.13362276	      0.03036209	      0.11445958
      0.59562412	      0.10683644	      0.13362081	      0.03036198	      0.11446337
      0.59572746	      0.10683625	      0.13361886	      0.03036188	      0.11446718
      0.59579839	      0.10683612	      0.13361751	      0.03036180	      0.11446980
      0.59586932	      0.10683600	      0.13361617	      0.03036173	      0.11447242
      0.59597975	      0.10683580	      0.13361406	      0.03036162	      0.11447652
      0.59607092	      0.10683563	      0.13361232	      0.03036152	      0.11447991
      0.59616209	      0.10683547	      0.13361057	      0.03036143	      0.11448331
      0.59625326	      0.10683530	      0.13360882	      0.03036134	      0.11448672
      0.59633207	      0.10683516	      0.13360730	      0.03036126	      0.11448968
      0.59641088	      0.10683502	      0.13360578	      0.03036117	      0.11449264
      0.59650579	      0.10683484	      0.13360394	      0.03036108	      0.11449621
      0.59660071	      0.10683467	      0.13360210	      0.03036098	      0.11449980
      0.59667898	      0.10683453	      0.13360058	      0.03036090	      0.11450276
      0.59675726	      0.10683439	      0.13359905	      0.03036082	      0.11450573
      0.59685366	      0.10683422	      0.13359717	      0.03036072	      0.11450940
      0.59695005	      0.10683404	      0.13359528	      0.03036062	      0.11451308
      0.59702610	      0.10683390	      0.13359378	      0.03036054	      0.11451598
      0.59710214	      0.10683377	      0.13359228	      0.03036047	      0.11451890
      0.59720167	      0.10683359	      0.13359032	      0.03036037	      0.11452272
      0.59730121	      0.10683341	      0.13358835	      0.03036026	      0.11452655
      0.59737484	      0.10683328	      0.13358689	      0.03036019	      0.11452940
      0.59744848	      0.10683314	      0.13358542	      0.03036011	      0.11453225
      0.59755228	      0.10683296	      0.13358335	      0.03036001	      0.11453627
      0.59764177	      0.10683279	      0.13358156	      0.03035992	      0.11453975
      0.59773126	      0.10683263	      0.13357976	      0.03035982	      0.11454324
      0.59782075	      0.10683247	      0.13357796	      0.03035973	      0.11454674
      0.59791024	      0.10683231	      0.13357616	      0.03035964	      0.11455024
      0.59798638	      0.10683217	      0.13357462	      0.03035957	      0.11455323
      0.59806251	      0.10683204	      0.13357308	      0.03035949	      0.11455623
      0.59816004	      0.10683186	      0.13357110	      0.03035939	      0.11456008
      0.59825756	      0.10683169	      0.13356911	      0.03035929	      0.11456393
      0.59833350	      0.10683155	      0.13356756	      0.03035921	      0.11456694
      0.59840943	      0.10683141	      0.13356601	      0.03035914	      0.11456996
      0.59850924	      0.10683123	      0.13356396	      0.03035903	      0.11457393
      0.59860906	      0.10683105	      0.13356190	      0.03035893	      0.11457791
      0.59868110	      0.10683093	      0.13356042	      0.03035886	      0.11458080
      0.59875314	      0.10683080	      0.13355893	      0.03035879	      0.11458368
      0.59885962	      0.10683061	      0.13355672	      0.03035868	      0.11458796
      0.59894890	      0.10683045	      0.13355487	      0.03035859	      0.11459156
      0.59903818	      0.10683029	      0.13355301	      0.03035850	      0.11459516
      0.59912746	      0.10683013	      0.13355115	      0.03035841	      0.11459878
      0.59921674	      0.10682997	      0.13354928	      0.03035832	      0.11460240
      0.59929332	      0.10682983	      0.13354767	      0.03035824	      0.11460551
      0.59936990	      0.10682969	      0.13354606	      0.03035816	      0.11460863
      0.59946608	      0.10682952	      0.13354403	      0.03035807	      0.11461256
      0.59956226	      0.10682935	      0.13354200	      0.03035797	      0.11461650
      0.59963935	      0.10682921	      0.13354036	      0.03035789	      0.11461966
      0.59971644	      0.10682907	      0.13353873	      0.03035782	      0.11462283
      0.59981365	      0.10682890	      0.13353666	      0.03035772	      0.11462684
      0.59991086	      0.10682872	      0.13353458	      0.03035762	      0.11463085
      0.59998509	      0.10682859	      0.13353299	      0.03035755	      0.11463392
      0.60005932	      0.10682846	      0.13353140	      0.03035747	      0.11463700
      0.60016062	      0.10682828	      0.13352922	      0.03035737	      0.11464121
      0.60026192	      0.10682810	      0.13352704	      0.03035727	      0.11464543
      0.60033343	      0.10682797	      0.13352549	      0.03035720	      0.11464842
      0.60040493	      0.10682784	      0.13352394	      0.03035712	      0.11465141
      0.60051173	      0.10682765	      0.13352163	      0.03035702	      0.11465589
      0.60060140	      0.10682749	      0.13351967	      0.03035693	      0.11465966
      0.60069107	      0.10682733	      0.13351772	      0.03035684	      0.11466344
      0.60078075	      0.10682717	      0.13351575	      0.03035675	      0.11466723
      0.60086021	      0.10682703	      0.13351401	      0.03035667	      0.11467059
      0.60093968	      0.10682689	      0.13351226	      0.03035659	      0.11467396
      0.60101915	      0.10682675	      0.13351051	      0.03035651	      0.11467734
      0.60112362	      0.10682656	      0.13350821	      0.03035641	      0.11468179
      0.60120434	      0.10682642	      0.13350642	      0.03035632	      0.11468523
      0.60128507	      0.10682627	      0.13350463	      0.03035624	      0.11468869
      0.60136579	      0.10682613	      0.13350283	      0.03035616	      0.11469214
      0.60146973	      0.10682594	      0.13350051	      0.03035606	      0.11469661
      0.60154882	      0.10682580	      0.13349875	      0.03035598	      0.11470001
      0.60162791	      0.10682566	      0.13349697	      0.03035590	      0.11470343
      0.60172396	      0.10682549	      0.13349482	      0.03035581	      0.11470758
      0.60182002	      0.10682532	      0.13349265	      0.03035571	      0.11471174
      0.60189217	      0.10682519	      0.13349102	      0.03035564	      0.11471487
      0.60196433	      0.10682506	      0.13348939	      0.03035557	      0.11471801
      0.60206795	      0.10682488	      0.13348704	      0.03035547	      0.11472253
      0.60215754	      0.10682472	      0.13348501	      0.03035538	      0.11472644
      0.60224714	      0.10682456	      0.13348296	      0.03035529	      0.11473036
      0.60233673	      0.10682440	      0.13348092	      0.03035520	      0.11473430
      0.60241447	      0.10682427	      0.13347914	      0.03035512	      0.11473771
      0.60249221	      0.10682413	      0.13347735	      0.03035505	      0.11474114
      0.60258606	      0.10682396	      0.13347520	      0.03035495	      0.11474528
      0.60267990	      0.10682380	      0.13347303	      0.03035486	      0.11474943
      0.60275738	      0.10682366	      0.13347124	      0.03035478	      0.11475287
      0.60283486	      0.10682352	      0.13346945	      0.03035471	      0.11475631
      0.60293000	      0.10682335	      0.13346724	      0.03035461	      0.11476054
      0.60302514	      0.10682318	      0.13346502	      0.03035452	      0.11476478
      0.60310034	      0.10682305	      0.13346327	      0.03035444	      0.11476814
      0.60317554	      0.10682292	      0.13346151	      0.03035437	      0.11477151
      0.60327383	      0.10682274	      0.13345921	      0.03035427	      0.11477592
      0.60337212	      0.10682257	      0.13345690	      0.03035418	      0.11478034
      0.60344496	      0.10682244	      0.13345519	      0.03035410	      0.11478362
      0.60351779	      0.10682231	      0.13345347	      0.03035403	      0.11478691
      0.60362028	      0.10682213	      0.13345104	      0.03035393	      0.11479154
      0.60370869	      0.10682198	      0.13344895	      0.03035385	      0.11479555
      0.60379710	      0.10682182	      0.13344685	      0.03035376	      0.11479956
      0.60388550	      0.10682166	      0.13344474	      0.03035367	      0.11480359
      0.60397391	      0.10682151	      0.13344263	      0.03035358	      0.11480762
      0.60404932	      0.10682137	      0.13344083	      0.03035351	      0.11481106
      0.60412472	      0.10682124	      0.13343902	      0.03035344	      0.11481451
      0.60422089	      0.10682107	      0.13343671	      0.03035334	      0.11481892
      0.60431705	      0.10682090	      0.13343439	      0.03035325	      0.11482334
      0.60439230	      0.10682077	      0.13343257	      0.03035317	      0.11482681
      0.60446755	      0.10682064	      0.13343075	      0.03035310	      0.11483028
      0.60456588	      0.10682046	      0.13342837	      0.03035301	      0.11483482
      0.60466420	      0.10682029	      0.13342597	      0.03035291	      0.11483937
      0.60473571	      0.10682016	      0.13342423	      0.03035284	      0.11484269
      0.60480722	      0.10682004	      0.13342249	      0.03035277	      0.11484602
      0.60491182	      0.10681985	      0.13341993	      0.03035267	      0.11485089
      0.60500001	      0.10681970	      0.13341776	      0.03035258	      0.11485500
      0.60508820	      0.10681954	      0.13341559	      0.03035250	      0.11485913
      0.60517638	      0.10681939	      0.13341342	      0.03035241	      0.11486326
      0.60526457	      0.10681923	      0.13341124	      0.03035232	      0.11486740
      0.60534039	      0.10681910	      0.13340936	      0.03035225	      0.11487097
      0.60541622	      0.10681897	      0.13340748	      0.03035218	      0.11487454
      0.60551113	      0.10681880	      0.13340512	      0.03035208	      0.11487902
      0.60560605	      0.10681863	      0.13340275	      0.03035199	      0.11488351
      0.60568237	      0.10681850	      0.13340085	      0.03035192	      0.11488712
      0.60575868	      0.10681837	      0.13339894	      0.03035184	      0.11489075
      0.60585462	      0.10681820	      0.13339653	      0.03035175	      0.11489531
      0.60595055	      0.10681803	      0.13339412	      0.03035166	      0.11489988
      0.60602406	      0.10681790	      0.13339226	      0.03035159	      0.11490339
      0.60609757	      0.10681777	      0.13339041	      0.03035151	      0.11490690
      0.60619750	      0.10681760	      0.13338788	      0.03035142	      0.11491169
      0.60629742	      0.10681742	      0.13338534	      0.03035132	      0.11491649
      0.60636826	      0.10681730	      0.13338354	      0.03035125	      0.11491990
      0.60643910	      0.10681717	      0.13338173	      0.03035118	      0.11492331
      0.60654437	      0.10681699	      0.13337905	      0.03035108	      0.11492839
      0.60663294	      0.10681683	      0.13337678	      0.03035100	      0.11493267
      0.60672151	      0.10681668	      0.13337451	      0.03035091	      0.11493697
      0.60681008	      0.10681652	      0.13337223	      0.03035083	      0.11494127
      0.60688882	      0.10681638	      0.13337020	      0.03035075	      0.11494510
      0.60696757	      0.10681625	      0.13336816	      0.03035067	      0.11494893
      0.60704631	      0.10681611	      0.13336613	      0.03035060	      0.11495277
      0.60714897	      0.10681593	      0.13336346	      0.03035050	      0.11495779
      0.60722892	      0.10681579	      0.13336138	      0.03035042	      0.11496171
      0.60730887	      0.10681565	      0.13335930	      0.03035034	      0.11496563
      0.60738882	      0.10681551	      0.13335721	      0.03035027	      0.11496956
      0.60749098	      0.10681533	      0.13335454	      0.03035017	      0.11497459
      0.60756937	      0.10681520	      0.13335249	      0.03035009	      0.11497846
      0.60764775	      0.10681506	      0.13335043	      0.03035002	      0.11498233
      0.60774238	      0.10681489	      0.13334793	      0.03034993	      0.11498702
      0.60783702	      0.10681473	      0.13334544	      0.03034984	      0.11499171
      0.60790872	      0.10681460	      0.13334354	      0.03034977	      0.11499528
      0.60798042	      0.10681448	      0.13334164	      0.03034970	      0.11499884
      0.60808220	      0.10681430	      0.13333893	      0.03034960	      0.11500392
      0.60817062	      0.10681415	      0.13333658	      0.03034952	      0.11500834
      0.60825904	      0.10681399	      0.13333422	      0.03034943	      0.11501276
      0.60834746	      0.10681384	      0.13333186	      0.03034935	      0.11501719
      0.60842467	      0.10681370	      0.13332979	      0.03034927	      0.11502107
      0.60850188	      0.10681357	      0.13332771	      0.03034920	      0.11502495
      0.60857909	      0.10681343	      0.13332564	      0.03034913	      0.11502884
      0.60868622	      0.10681325	      0.13332275	      0.03034902	      0.11503425
      0.60876515	      0.10681311	      0.13332061	      0.03034895	      0.11503824
      0.60884408	      0.10681297	      0.13331848	      0.03034887	      0.11504224
      0.60893887	      0.10681281	      0.13331590	      0.03034878	      0.11504705
      0.60902291	      0.10681266	      0.13331362	      0.03034870	      0.11505132
      0.60910695	      0.10681252	      0.13331133	      0.03034862	      0.11505560
      0.60919100	      0.10681237	      0.13330903	      0.03034854	      0.11505988
      0.60927504	      0.10681222	      0.13330673	      0.03034846	      0.11506418
      0.60935908	      0.10681208	      0.13330443	      0.03034838	      0.11506848
      0.60944312	      0.10681193	      0.13330212	      0.03034830	      0.11507279
      0.60952717	      0.10681179	      0.13329980	      0.03034822	      0.11507710
      0.60961121	      0.10681164	      0.13329748	      0.03034814	      0.11508142
      0.60969525	      0.10681149	      0.13329516	      0.03034806	      0.11508575
      0.60977930	      0.10681135	      0.13329283	      0.03034798	      0.11509009
      0.60986334	      0.10681120	      0.13329050	      0.03034790	      0.11509443
      0.60994738	      0.10681106	      0.13328816	      0.03034782	      0.11509878
      0.61003142	      0.10681091	      0.13328581	      0.03034775	      0.11510314
      0.61011547	      0.10681077	      0.13328347	      0.03034767	      0.11510751
      0.61019951	      0.10681062	      0.13328111	      0.03034759	      0.11511188
      0.61028355	      0.10681047	      0.13327875	      0.03034751	      0.11511626
      0.61036759	      0.10681033	      0.13327639	      0.03034743	      0.11512065
      0.61045164	      0.10681018	      0.13327402	      0.03034735	      0.11512504
      0.61053568	      0.10681004	      0.13327165	      0.03034727	      0.11512944
      0.61061972	      0.10680989	      0.13326928	      0.03034719	      0.11513385
      0.61070376	      0.10680975	      0.13326689	      0.03034711	      0.11513827
      0.61078781	      0.10680960	      0.13326451	      0.03034703	      0.11514269
      0.61087185	      0.10680946	      0.13326211	      0.03034695	      0.11514712
      0.61095589	      0.10680931	      0.13325972	      0.03034687	      0.11515156
      0.61103993	      0.10680916	      0.13325732	      0.03034679	      0.11515600
      0.61112398	      0.10680902	      0.13325491	      0.03034671	      0.11516045
      0.61120802	      0.10680887	      0.13325250	      0.03034663	      0.11516491
      0.61129206	      0.10680873	      0.13325008	      0.03034656	      0.11516938
      0.61137610	      0.10680858	      0.13324766	      0.03034648	      0.11517385
      0.61146015	      0.10680844	      0.13324524	      0.03034640	      0.11517833
      0.61154419	      0.10680829	      0.13324280	      0.03034632	      0.11518282
      0.61162823	      0.10680815	      0.13324037	      0.03034624	      0.11518731
      0.61171228	      0.10680800	      0.13323793	      0.03034616	      0.11519181
      0.61179632	      0.10680786	      0.13323548	      0.03034608	      0.11519632
      0.61188036	      0.10680771	      0.13323303	      0.03034600	      0.11520084
      0.61196440	      0.10680757	      0.13323058	      0.03034592	      0.11520536
      0.61204845	      0.10680742	      0.13322812	      0.03034585	      0.11520989
      0.61213249	      0.10680728	      0.13322565	      0.03034577	      0.11521443
      0.61221653	      0.10680713	      0.13322318	      0.03034569	      0.11521897
      0.61230057	      0.10680699	      0.13322071	      0.03034561	      0.11522352
      0.61238462	      0.10680684	      0.13321823	      0.03034553	      0.11522808
      0.61246866	      0.10680670	      0.13321574	      0.03034545	      0.11523265
      0.61255270	      0.10680655	      0.13321325	      0.03034537	      0.11523722
      0.61263674	      0.10680641	      0.13321076	      0.03034530	      0.11524180
      0.61272079	      0.10680626	      0.13320826	      0.03034522	      0.11524638
      0.61280483	      0.10680612	      0.13320576	      0.03034514	      0.11525098
      0.61288887	      0.10680598	      0.13320325	      0.03034506	      0.11525558
      0.61297291	      0.10680583	      0.13320073	      0.03034498	      0.11526019
      0.61305696	      0.10680569	      0.13319821	      0.03034490	      0.11526480
      0.61314100	      0.10680554	      0.13319569	      0.03034483	      0.11526942
      0.61322504	      0.10680540	      0.13319316	      0.03034475	      0.11527405
      0.61330908	      0.10680525	      0.13319063	      0.03034467	      0.11527869
      0.61339313	      0.10680511	      0.13318809	      0.03034459	      0.11528333
      0.61347717	      0.10680496	      0.13318554	      0.03034451	      0.11528798
      0.61356121	      0.10680482	      0.13318299	      0.03034443	      0.11529264
      0.61364526	      0.10680468	      0.13318044	      0.03034436	      0.11529731
      0.61372930	      0.10680453	      0.13317788	      0.03034428	      0.11530198
      0.61380470	      0.10680440	      0.13317558	      0.03034421	      0.11530618
      0.61388011	      0.10680427	      0.13317328	      0.03034414	      0.11531038
      0.61397193	      0.10680411	      0.13317047	      0.03034405	      0.11531551
      0.61406375	      0.10680396	      0.13316765	      0.03034397	      0.11532064
      0.61414091	      0.10680383	      0.13316528	      0.03034390	      0.11532496
      0.61421808	      0.10680369	      0.13316290	      0.03034383	      0.11532929
      0.61429525	      0.10680356	      0.13316052	      0.03034375	      0.11533362
      0.61439981	      0.10680338	      0.13315729	      0.03034366	      0.11533950
      0.61447770	      0.10680325	      0.13315488	      0.03034359	      0.11534389
      0.61455558	      0.10680311	      0.13315246	      0.03034351	      0.11534829
      0.61464937	      0.10680295	      0.13314954	      0.03034343	      0.11535359
      0.61473297	      0.10680281	      0.13314694	      0.03034335	      0.11535832
      0.61481657	      0.10680267	      0.13314433	      0.03034327	      0.11536305
      0.61490017	      0.10680252	      0.13314172	      0.03034320	      0.11536780
      0.61498377	      0.10680238	      0.13313910	      0.03034312	      0.11537255
      0.61506736	      0.10680224	      0.13313647	      0.03034304	      0.11537731
      0.61515096	      0.10680210	      0.13313384	      0.03034297	      0.11538207
      0.61523456	      0.10680195	      0.13313121	      0.03034289	      0.11538685
      0.61531816	      0.10680181	      0.13312857	      0.03034281	      0.11539163
      0.61540176	      0.10680167	      0.13312592	      0.03034273	      0.11539641
      0.61548536	      0.10680152	      0.13312328	      0.03034266	      0.11540121
      0.61556896	      0.10680138	      0.13312062	      0.03034258	      0.11540601
      0.61565256	      0.10680124	      0.13311796	      0.03034250	      0.11541081
      0.61573616	      0.10680110	      0.13311530	      0.03034243	      0.11541563
      0.61581976	      0.10680095	      0.13311263	      0.03034235	      0.11542045
      0.61590336	      0.10680081	      0.13310995	      0.03034227	      0.11542528
      0.61598696	      0.10680067	      0.13310728	      0.03034220	      0.11543011
      0.61607056	      0.10680053	      0.13310459	      0.03034212	      0.11543495
      0.61615416	      0.10680038	      0.13310190	      0.03034204	      0.11543980
      0.61623775	      0.10680024	      0.13309921	      0.03034197	      0.11544466
      0.61632135	      0.10680010	      0.13309651	      0.03034189	      0.11544952
      0.61640495	      0.10679996	      0.13309380	      0.03034182	      0.11545439
      0.61648855	      0.10679981	      0.13309110	      0.03034174	      0.11545927
      0.61657215	      0.10679967	      0.13308838	      0.03034166	      0.11546415
      0.61664709	      0.10679954	      0.13308594	      0.03034159	      0.11546853
      0.61672203	      0.10679942	      0.13308350	      0.03034153	      0.11547292
      0.61681351	      0.10679926	      0.13308052	      0.03034144	      0.11547828
      0.61690498	      0.10679910	      0.13307752	      0.03034136	      0.11548366
      0.61698170	      0.10679897	      0.13307501	      0.03034129	      0.11548817
      0.61705842	      0.10679884	      0.13307249	      0.03034122	      0.11549269
      0.61713514	      0.10679871	      0.13306997	      0.03034115	      0.11549721
      0.61723948	      0.10679853	      0.13306653	      0.03034105	      0.11550337
      0.61731692	      0.10679840	      0.13306398	      0.03034098	      0.11550795
      0.61739437	      0.10679827	      0.13306142	      0.03034091	      0.11551254
      0.61748783	      0.10679811	      0.13305832	      0.03034083	      0.11551808
      0.61757101	      0.10679797	      0.13305556	      0.03034075	      0.11552302
      0.61765419	      0.10679783	      0.13305280	      0.03034068	      0.11552797
      0.61773737	      0.10679769	      0.13305003	      0.03034060	      0.11553293
      0.61782055	      0.10679755	      0.13304725	      0.03034053	      0.11553789
      0.61790374	      0.10679741	      0.13304447	      0.03034045	      0.11554285
      0.61798692	      0.10679726	      0.13304168	      0.03034038	      0.11554783
      0.61807010	      0.10679712	      0.13303889	      0.03034030	      0.11555281
      0.61815328	      0.10679698	      0.13303610	      0.03034023	      0.11555780
      0.61823646	      0.10679684	      0.13303330	      0.03034015	      0.11556279
      0.61831964	      0.10679670	      0.13303049	      0.03034008	      0.11556779
      0.61840282	      0.10679656	      0.13302768	      0.03034000	      0.11557280
      0.61848600	      0.10679642	      0.13302486	      0.03033992	      0.11557782
      0.61856918	      0.10679628	      0.13302204	      0.03033985	      0.11558284
      0.61865236	      0.10679614	      0.13301922	      0.03033977	      0.11558787
      0.61873555	      0.10679600	      0.13301639	      0.03033970	      0.11559290
      0.61881873	      0.10679585	      0.13301355	      0.03033962	      0.11559794
      0.61890191	      0.10679571	      0.13301071	      0.03033955	      0.11560299
      0.61898509	      0.10679557	      0.13300787	      0.03033947	      0.11560805
      0.61906827	      0.10679543	      0.13300501	      0.03033940	      0.11561311
      0.61915145	      0.10679529	      0.13300216	      0.03033932	      0.11561818
      0.61923463	      0.10679515	      0.13299930	      0.03033925	      0.11562325
      0.61931781	      0.10679501	      0.13299643	      0.03033918	      0.11562833
      0.61940099	      0.10679487	      0.13299356	      0.03033910	      0.11563342
      0.61948417	      0.10679473	      0.13299068	      0.03033903	      0.11563852
      0.61955852	      0.10679460	      0.13298811	      0.03033896	      0.11564308
      0.61963287	      0.10679448	      0.13298553	      0.03033889	      0.11564764
      0.61972434	      0.10679432	      0.13298235	      0.03033881	      0.11565327
      0.61981581	      0.10679417	      0.13297917	      0.03033873	      0.11565890
      0.61989140	      0.10679404	      0.13297653	      0.03033866	      0.11566356
      0.61996700	      0.10679391	      0.13297389	      0.03033859	      0.11566823
      0.62005905	      0.10679376	      0.13297067	      0.03033851	      0.11567392
      0.62015111	      0.10679360	      0.13296744	      0.03033843	      0.11567962
      0.62022358	      0.10679348	      0.13296489	      0.03033836	      0.11568411
      0.62029606	      0.10679336	      0.13296234	      0.03033830	      0.11568861
      0.62039222	      0.10679320	      0.13295896	      0.03033821	      0.11569458
      0.62048838	      0.10679303	      0.13295556	      0.03033813	      0.11570057
      0.62055804	      0.10679292	      0.13295310	      0.03033806	      0.11570491
      0.62062770	      0.10679280	      0.13295063	      0.03033800	      0.11570925
      0.62072931	      0.10679263	      0.13294702	      0.03033791	      0.11571560
      0.62081498	      0.10679248	      0.13294398	      0.03033783	      0.11572095
      0.62090065	      0.10679234	      0.13294093	      0.03033776	      0.11572632
      0.62098631	      0.10679219	      0.13293787	      0.03033768	      0.11573169
      0.62107198	      0.10679205	      0.13293481	      0.03033761	      0.11573707
      0.62114611	      0.10679193	      0.13293215	      0.03033754	      0.11574173
      0.62122023	      0.10679180	      0.13292949	      0.03033747	      0.11574640
      0.62131205	      0.10679165	      0.13292620	      0.03033739	      0.11575218
      0.62140387	      0.10679149	      0.13292289	      0.03033731	      0.11575798
      0.62147840	      0.10679137	      0.13292021	      0.03033724	      0.11576269
      0.62155293	      0.10679124	      0.13291752	      0.03033718	      0.11576740
      0.62164575	      0.10679109	      0.13291416	      0.03033710	      0.11577328
      0.62173858	      0.10679093	      0.13291079	      0.03033701	      0.11577917
      0.62181048	      0.10679081	      0.13290819	      0.03033695	      0.11578374
      0.62188237	      0.10679069	      0.13290557	      0.03033689	      0.11578831
      0.62197888	      0.10679053	      0.13290206	      0.03033680	      0.11579445
      0.62207539	      0.10679036	      0.13289854	      0.03033671	      0.11580061
      0.62214477	      0.10679025	      0.13289600	      0.03033665	      0.11580503
      0.62221414	      0.10679013	      0.13289346	      0.03033659	      0.11580947
      0.62231555	      0.10678996	      0.13288975	      0.03033650	      0.11581595
      0.62240147	      0.10678982	      0.13288659	      0.03033643	      0.11582146
      0.62248739	      0.10678967	      0.13288343	      0.03033635	      0.11582697
      0.62257331	      0.10678953	      0.13288026	      0.03033627	      0.11583249
      0.62265038	      0.10678940	      0.13287742	      0.03033621	      0.11583745
      0.62272745	      0.10678927	      0.13287457	      0.03033614	      0.11584241
      0.62280452	      0.10678914	      0.13287171	      0.03033607	      0.11584738
      0.62290276	      0.10678898	      0.13286807	      0.03033598	      0.11585372
      0.62298090	      0.10678885	      0.13286516	      0.03033591	      0.11585877
      0.62305904	      0.10678871	      0.13286226	      0.03033585	      0.11586382
      0.62313718	      0.10678858	      0.13285934	      0.03033578	      0.11586888
      0.62323501	      0.10678842	      0.13285569	      0.03033569	      0.11587523
      0.62331175	      0.10678829	      0.13285282	      0.03033562	      0.11588021
      0.62338850	      0.10678816	      0.13284994	      0.03033556	      0.11588520
      0.62346524	      0.10678803	      0.13284706	      0.03033549	      0.11589020
      0.62356748	      0.10678786	      0.13284322	      0.03033540	      0.11589686
      0.62364348	      0.10678774	      0.13284036	      0.03033533	      0.11590182
      0.62371949	      0.10678761	      0.13283749	      0.03033526	      0.11590679
      0.62381246	      0.10678745	      0.13283398	      0.03033518	      0.11591287
      0.62389540	      0.10678732	      0.13283084	      0.03033511	      0.11591830
      0.62397835	      0.10678718	      0.13282770	      0.03033504	      0.11592374
      0.62406129	      0.10678704	      0.13282455	      0.03033497	      0.11592918
      0.62414424	      0.10678690	      0.13282139	      0.03033489	      0.11593464
      0.62422718	      0.10678676	      0.13281823	      0.03033482	      0.11594009
      0.62431013	      0.10678662	      0.13281507	      0.03033475	      0.11594556
      0.62439307	      0.10678648	      0.13281190	      0.03033467	      0.11595103
      0.62447602	      0.10678635	      0.13280872	      0.03033460	      0.11595651
      0.62455896	      0.10678621	      0.13280554	      0.03033453	      0.11596199
      0.62463257	      0.10678608	      0.13280272	      0.03033447	      0.11596687
      0.62470618	      0.10678596	      0.13279989	      0.03033440	      0.11597174
      0.62479699	      0.10678581	      0.13279639	      0.03033432	      0.11597777
      0.62488780	      0.10678566	      0.13279288	      0.03033424	      0.11598380
      0.62496296	      0.10678553	      0.13278998	      0.03033418	      0.11598880
      0.62503812	      0.10678541	      0.13278707	      0.03033411	      0.11599380
      0.62512902	      0.10678526	      0.13278355	      0.03033403	      0.11599986
      0.62521993	      0.10678511	      0.13278002	      0.03033395	      0.11600593
      0.62529241	      0.10678498	      0.13277720	      0.03033389	      0.11601077
      0.62536489	      0.10678486	      0.13277437	      0.03033383	      0.11601562
      0.62545910	      0.10678471	      0.13277070	      0.03033375	      0.11602193
      0.62555331	      0.10678455	      0.13276701	      0.03033366	      0.11602825
      0.62562368	      0.10678443	      0.13276426	      0.03033360	      0.11603297
      0.62569405	      0.10678432	      0.13276150	      0.03033354	      0.11603770
      0.62579211	      0.10678415	      0.13275765	      0.03033346	      0.11604430
      0.62589016	      0.10678399	      0.13275379	      0.03033337	      0.11605090
      0.62595739	      0.10678388	      0.13275114	      0.03033331	      0.11605544
      0.62602461	      0.10678377	      0.13274849	      0.03033325	      0.11605998
      0.62612927	      0.10678359	      0.13274436	      0.03033316	      0.11606705
      0.62621544	      0.10678345	      0.13274095	      0.03033309	      0.11607288
      0.62630160	      0.10678331	      0.13273753	      0.03033301	      0.11607872
      0.62638777	      0.10678316	      0.13273411	      0.03033294	      0.11608457
      0.62646306	      0.10678304	      0.13273111	      0.03033287	      0.11608968
      0.62653834	      0.10678291	      0.13272811	      0.03033281	      0.11609480
      0.62661362	      0.10678279	      0.13272511	      0.03033274	      0.11609992
      0.62671605	      0.10678262	      0.13272101	      0.03033266	      0.11610690
      0.62679282	      0.10678249	      0.13271794	      0.03033259	      0.11611214
      0.62686959	      0.10678236	      0.13271486	      0.03033252	      0.11611738
      0.62694635	      0.10678224	      0.13271178	      0.03033246	      0.11612263
      0.62704774	      0.10678207	      0.13270770	      0.03033237	      0.11612957
      0.62712284	      0.10678194	      0.13270468	      0.03033230	      0.11613472
      0.62719794	      0.10678182	      0.13270165	      0.03033224	      0.11613987
      0.62729089	      0.10678166	      0.13269789	      0.03033216	      0.11614625
      0.62737379	      0.10678153	      0.13269454	      0.03033209	      0.11615195
      0.62745669	      0.10678139	      0.13269118	      0.03033202	      0.11615766
      0.62753960	      0.10678125	      0.13268781	      0.03033195	      0.11616337
      0.62762250	      0.10678112	      0.13268444	      0.03033187	      0.11616909
      0.62770540	      0.10678098	      0.13268107	      0.03033180	      0.11617482
      0.62778830	      0.10678084	      0.13267769	      0.03033173	      0.11618055
      0.62786206	      0.10678072	      0.13267467	      0.03033167	      0.11618566
      0.62793582	      0.10678060	      0.13267166	      0.03033161	      0.11619077
      0.62802576	      0.10678045	      0.13266797	      0.03033153	      0.11619701
      0.62811570	      0.10678030	      0.13266428	      0.03033145	      0.11620325
      0.62819022	      0.10678018	      0.13266122	      0.03033139	      0.11620843
      0.62826474	      0.10678005	      0.13265815	      0.03033132	      0.11621362
      0.62835554	      0.10677990	      0.13265441	      0.03033125	      0.11621995
      0.62844634	      0.10677975	      0.13265066	      0.03033117	      0.11622628
      0.62851796	      0.10677963	      0.13264770	      0.03033111	      0.11623128
      0.62858959	      0.10677952	      0.13264473	      0.03033105	      0.11623629
      0.62868427	      0.10677936	      0.13264081	      0.03033096	      0.11624291
      0.62877894	      0.10677920	      0.13263688	      0.03033088	      0.11624955
      0.62884782	      0.10677909	      0.13263401	      0.03033083	      0.11625438
      0.62891670	      0.10677898	      0.13263114	      0.03033077	      0.11625921
      0.62901662	      0.10677881	      0.13262697	      0.03033068	      0.11626623
      0.62910112	      0.10677867	      0.13262344	      0.03033061	      0.11627218
      0.62918562	      0.10677853	      0.13261991	      0.03033054	      0.11627813
      0.62927012	      0.10677839	      0.13261636	      0.03033046	      0.11628409
      0.62935462	      0.10677825	      0.13261282	      0.03033039	      0.11629006
      0.62942777	      0.10677813	      0.13260974	      0.03033033	      0.11629522
      0.62950091	      0.10677801	      0.13260666	      0.03033027	      0.11630040
      0.62959150	      0.10677786	      0.13260284	      0.03033019	      0.11630681
      0.62968209	      0.10677771	      0.13259902	      0.03033011	      0.11631324
      0.62975562	      0.10677759	      0.13259591	      0.03033005	      0.11631845
      0.62982915	      0.10677747	      0.13259279	      0.03032999	      0.11632368
      0.62992076	      0.10677732	      0.13258891	      0.03032991	      0.11633019
      0.63001236	      0.10677717	      0.13258502	      0.03032983	      0.11633671
      0.63008328	      0.10677705	      0.13258200	      0.03032977	      0.11634177
      0.63015421	      0.10677694	      0.13257898	      0.03032971	      0.11634683
      0.63024948	      0.10677678	      0.13257491	      0.03032963	      0.11635363
      0.63034476	      0.10677662	      0.13257084	      0.03032955	      0.11636044
      0.63041316	      0.10677651	      0.13256791	      0.03032949	      0.11636534
      0.63048157	      0.10677640	      0.13256498	      0.03032944	      0.11637024
      0.63058175	      0.10677623	      0.13256068	      0.03032935	      0.11637743
      0.63066654	      0.10677610	      0.13255704	      0.03032928	      0.11638351
      0.63075132	      0.10677596	      0.13255339	      0.03032921	      0.11638961
      0.63083611	      0.10677582	      0.13254973	      0.03032914	      0.11639571
      0.63091219	      0.10677569	      0.13254644	      0.03032907	      0.11640119
      0.63098827	      0.10677557	      0.13254315	      0.03032901	      0.11640667
      0.63106434	      0.10677544	      0.13253986	      0.03032894	      0.11641216
      0.63116121	      0.10677528	      0.13253566	      0.03032886	      0.11641916
      0.63123835	      0.10677516	      0.13253231	      0.03032880	      0.11642474
      0.63131550	      0.10677503	      0.13252895	      0.03032873	      0.11643033
      0.63139264	      0.10677490	      0.13252559	      0.03032867	      0.11643592
      0.63148907	      0.10677474	      0.13252139	      0.03032859	      0.11644291
      0.63156485	      0.10677462	      0.13251808	      0.03032852	      0.11644841
      0.63164063	      0.10677450	      0.13251476	      0.03032846	      0.11645392
      0.63171641	      0.10677437	      0.13251144	      0.03032839	      0.11645944
      0.63181713	      0.10677421	      0.13250702	      0.03032831	      0.11646677
      0.63189220	      0.10677408	      0.13250372	      0.03032825	      0.11647225
      0.63196727	      0.10677396	      0.13250042	      0.03032818	      0.11647773
      0.63205893	      0.10677381	      0.13249638	      0.03032811	      0.11648442
      0.63214077	      0.10677368	      0.13249277	      0.03032804	      0.11649041
      0.63222260	      0.10677354	      0.13248916	      0.03032797	      0.11649640
      0.63230444	      0.10677341	      0.13248553	      0.03032790	      0.11650240
      0.63238627	      0.10677328	      0.13248191	      0.03032783	      0.11650840
      0.63246811	      0.10677314	      0.13247827	      0.03032776	      0.11651441
      0.63254994	      0.10677301	      0.13247464	      0.03032769	      0.11652043
      0.63263178	      0.10677287	      0.13247099	      0.03032763	      0.11652645
      0.63271361	      0.10677274	      0.13246735	      0.03032756	      0.11653248
      0.63279545	      0.10677261	      0.13246369	      0.03032749	      0.11653851
      0.63286846	      0.10677249	      0.13246043	      0.03032743	      0.11654390
      0.63294148	      0.10677237	      0.13245716	      0.03032737	      0.11654930
      0.63303066	      0.10677222	      0.13245317	      0.03032729	      0.11655589
      0.63311985	      0.10677208	      0.13244916	      0.03032722	      0.11656249
      0.63319434	      0.10677195	      0.13244581	      0.03032716	      0.11656801
      0.63326882	      0.10677183	      0.13244246	      0.03032709	      0.11657354
      0.63334331	      0.10677171	      0.13243910	      0.03032703	      0.11657907
      0.63344582	      0.10677154	      0.13243448	      0.03032695	      0.11658669
      0.63352116	      0.10677142	      0.13243107	      0.03032688	      0.11659229
      0.63359649	      0.10677130	      0.13242766	      0.03032682	      0.11659790
      0.63368786	      0.10677115	      0.13242352	      0.03032674	      0.11660471
      0.63376882	      0.10677102	      0.13241985	      0.03032668	      0.11661075
      0.63384978	      0.10677089	      0.13241617	      0.03032661	      0.11661680
      0.63393074	      0.10677075	      0.13241248	      0.03032654	      0.11662285
      0.63401170	      0.10677062	      0.13240879	      0.03032647	      0.11662891
      0.63409266	      0.10677049	      0.13240509	      0.03032641	      0.11663497
      0.63417361	      0.10677036	      0.13240139	      0.03032634	      0.11664104
      0.63425457	      0.10677023	      0.13239769	      0.03032627	      0.11664712
      0.63433553	      0.10677009	      0.13239398	      0.03032621	      0.11665320
      0.63441649	      0.10676996	      0.13239026	      0.03032614	      0.11665929
      0.63449745	      0.10676983	      0.13238654	      0.03032607	      0.11666538
      0.63457841	      0.10676970	      0.13238281	      0.03032600	      0.11667148
      0.63465936	      0.10676957	      0.13237908	      0.03032594	      0.11667758
      0.63474032	      0.10676943	      0.13237535	      0.03032587	      0.11668369
      0.63482128	      0.10676930	      0.13237161	      0.03032580	      0.11668981
      0.63490224	      0.10676917	      0.13236786	      0.03032574	      0.11669593
      0.63498320	      0.10676904	      0.13236411	      0.03032567	      0.11670206
      0.63506416	      0.10676891	      0.13236035	      0.03032560	      0.11670820
      0.63514511	      0.10676878	      0.13235659	      0.03032554	      0.11671434
      0.63522607	      0.10676864	      0.13235282	      0.03032547	      0.11672048
      0.63530703	      0.10676851	      0.13234905	      0.03032540	      0.11672664
      0.63538799	      0.10676838	      0.13234527	      0.03032534	      0.11673279
      0.63546895	      0.10676825	      0.13234149	      0.03032527	      0.11673896
      0.63554991	      0.10676812	      0.13233770	      0.03032520	      0.11674513
      0.63563086	      0.10676799	      0.13233391	      0.03032514	      0.11675130
      0.63571182	      0.10676786	      0.13233011	      0.03032507	      0.11675748
      0.63579278	      0.10676772	      0.13232631	      0.03032500	      0.11676367
      0.63587374	      0.10676759	      0.13232250	      0.03032493	      0.11676986
      0.63595470	      0.10676746	      0.13231869	      0.03032487	      0.11677606
      0.63603566	      0.10676733	      0.13231487	      0.03032480	      0.11678226
      0.63611661	      0.10676720	      0.13231105	      0.03032474	      0.11678847
      0.63618903	      0.10676708	      0.13230762	      0.03032468	      0.11679403
      0.63626144	      0.10676696	      0.13230419	      0.03032462	      0.11679960
      0.63635048	      0.10676682	      0.13229997	      0.03032454	      0.11680645
      0.63643952	      0.10676668	      0.13229574	      0.03032447	      0.11681330
      0.63651323	      0.10676656	      0.13229224	      0.03032441	      0.11681898
      0.63658695	      0.10676644	      0.13228873	      0.03032435	      0.11682467
      0.63667646	      0.10676629	      0.13228446	      0.03032428	      0.11683158
      0.63676598	      0.10676615	      0.13228019	      0.03032420	      0.11683849
      0.63683672	      0.10676603	      0.13227681	      0.03032414	      0.11684396
      0.63690746	      0.10676592	      0.13227342	      0.03032409	      0.11684944
      0.63700086	      0.10676577	      0.13226895	      0.03032401	      0.11685668
      0.63709425	      0.10676562	      0.13226447	      0.03032393	      0.11686392
      0.63716236	      0.10676551	      0.13226119	      0.03032388	      0.11686921
      0.63723046	      0.10676540	      0.13225792	      0.03032382	      0.11687450
      0.63732890	      0.10676524	      0.13225318	      0.03032374	      0.11688215
      0.63741231	      0.10676510	      0.13224915	      0.03032367	      0.11688865
      0.63749572	      0.10676497	      0.13224512	      0.03032361	      0.11689515
      0.63757914	      0.10676483	      0.13224109	      0.03032354	      0.11690165
      0.63766255	      0.10676470	      0.13223705	      0.03032347	      0.11690816
      0.63773480	      0.10676458	      0.13223354	      0.03032341	      0.11691381
      0.63780705	      0.10676446	      0.13223003	      0.03032335	      0.11691946
      0.63789645	      0.10676432	      0.13222569	      0.03032328	      0.11692645
      0.63798586	      0.10676418	      0.13222133	      0.03032321	      0.11693346
      0.63805848	      0.10676406	      0.13221779	      0.03032315	      0.11693915
      0.63813111	      0.10676394	      0.13221425	      0.03032309	      0.11694485
      0.63822153	      0.10676379	      0.13220983	      0.03032301	      0.11695195
      0.63831194	      0.10676365	      0.13220540	      0.03032294	      0.11695906
      0.63838199	      0.10676354	      0.13220197	      0.03032288	      0.11696458
      0.63845204	      0.10676342	      0.13219853	      0.03032283	      0.11697009
      0.63854609	      0.10676327	      0.13219391	      0.03032275	      0.11697751
      0.63864014	      0.10676312	      0.13218928	      0.03032267	      0.11698493
      0.63870770	      0.10676301	      0.13218595	      0.03032262	      0.11699026
      0.63877525	      0.10676290	      0.13218262	      0.03032256	      0.11699560
      0.63887417	      0.10676274	      0.13217774	      0.03032248	      0.11700343
      0.63895787	      0.10676261	      0.13217360	      0.03032242	      0.11701005
      0.63904158	      0.10676247	      0.13216945	      0.03032235	      0.11701669
      0.63912529	      0.10676234	      0.13216530	      0.03032228	      0.11702333
      0.63920047	      0.10676222	      0.13216157	      0.03032222	      0.11702930
      0.63927565	      0.10676210	      0.13215783	      0.03032216	      0.11703527
      0.63935082	      0.10676198	      0.13215409	      0.03032210	      0.11704125
      0.63944630	      0.10676182	      0.13214933	      0.03032202	      0.11704885
      0.63952253	      0.10676170	      0.13214552	      0.03032196	      0.11705492
      0.63959876	      0.10676158	      0.13214171	      0.03032190	      0.11706100
      0.63967499	      0.10676145	      0.13213790	      0.03032184	      0.11706708
      0.63977002	      0.10676130	      0.13213314	      0.03032176	      0.11707468
      0.63984492	      0.10676118	      0.13212938	      0.03032170	      0.11708066
      0.63991983	      0.10676106	      0.13212562	      0.03032164	      0.11708666
      0.63999473	      0.10676094	      0.13212185	      0.03032158	      0.11709265
      0.64009393	      0.10676078	      0.13211686	      0.03032150	      0.11710060
      0.64016814	      0.10676066	      0.13211312	      0.03032144	      0.11710656
      0.64024236	      0.10676054	      0.13210937	      0.03032138	      0.11711252
      0.64033274	      0.10676040	      0.13210480	      0.03032131	      0.11711978
      0.64041353	      0.10676027	      0.13210071	      0.03032124	      0.11712628
      0.64049433	      0.10676014	      0.13209662	      0.03032118	      0.11713278
      0.64057512	      0.10676001	      0.13209252	      0.03032111	      0.11713929
      0.64065592	      0.10675988	      0.13208841	      0.03032105	      0.11714580
      0.64073671	      0.10675975	      0.13208430	      0.03032098	      0.11715232
      0.64081751	      0.10675962	      0.13208019	      0.03032092	      0.11715885
      0.64089830	      0.10675949	      0.13207607	      0.03032085	      0.11716538
      0.64097910	      0.10675936	      0.13207194	      0.03032079	      0.11717192
      0.64105989	      0.10675923	      0.13206781	      0.03032072	      0.11717846
      0.64113235	      0.10675911	      0.13206410	      0.03032066	      0.11718433
      0.64120481	      0.10675900	      0.13206039	      0.03032061	      0.11719021
      0.64129249	      0.10675886	      0.13205589	      0.03032054	      0.11719732
      0.64138016	      0.10675872	      0.13205138	      0.03032047	      0.11720445
      0.64145402	      0.10675860	      0.13204758	      0.03032041	      0.11721045
      0.64152787	      0.10675848	      0.13204378	      0.03032035	      0.11721646
      0.64160172	      0.10675836	      0.13203997	      0.03032029	      0.11722247
      0.64170184	      0.10675820	      0.13203480	      0.03032021	      0.11723063
      0.64177649	      0.10675808	      0.13203095	      0.03032015	      0.11723672
      0.64185114	      0.10675796	      0.13202708	      0.03032009	      0.11724281
      0.64194088	      0.10675782	      0.13202243	      0.03032002	      0.11725015
      0.64202083	      0.10675769	      0.13201828	      0.03031995	      0.11725668
      0.64210078	      0.10675757	      0.13201413	      0.03031989	      0.11726323
      0.64218073	      0.10675744	      0.13200997	      0.03031983	      0.11726977
      0.64226068	      0.10675731	      0.13200581	      0.03031976	      0.11727633
      0.64234063	      0.10675718	      0.13200164	      0.03031970	      0.11728289
      0.64242058	      0.10675705	      0.13199746	      0.03031964	      0.11728945
      0.64250053	      0.10675693	      0.13199328	      0.03031957	      0.11729602
      0.64258048	      0.10675680	      0.13198910	      0.03031951	      0.11730259
      0.64266043	      0.10675667	      0.13198491	      0.03031945	      0.11730917
      0.64274038	      0.10675654	      0.13198072	      0.03031938	      0.11731576
      0.64282033	      0.10675642	      0.13197652	      0.03031932	      0.11732235
      0.64290028	      0.10675629	      0.13197231	      0.03031925	      0.11732894
      0.64298023	      0.10675616	      0.13196810	      0.03031919	      0.11733554
      0.64306018	      0.10675603	      0.13196389	      0.03031913	      0.11734215
      0.64314013	      0.10675591	      0.13195967	      0.03031906	      0.11734876
      0.64322008	      0.10675578	      0.13195544	      0.03031900	      0.11735537
      0.64330003	      0.10675565	      0.13195121	      0.03031894	      0.11736199
      0.64337998	      0.10675552	      0.13194698	      0.03031887	      0.11736862
      0.64345993	      0.10675540	      0.13194274	      0.03031881	      0.11737525
      0.64353989	      0.10675527	      0.13193849	      0.03031875	      0.11738188
      0.64361984	      0.10675514	      0.13193424	      0.03031868	      0.11738853
      0.64369979	      0.10675501	      0.13192999	      0.03031862	      0.11739517
      0.64377974	      0.10675489	      0.13192573	      0.03031856	      0.11740182
      0.64385969	      0.10675476	      0.13192146	      0.03031849	      0.11740848
      0.64393964	      0.10675463	      0.13191719	      0.03031843	      0.11741514
      0.64401959	      0.10675450	      0.13191291	      0.03031837	      0.11742181
      0.64409954	      0.10675438	      0.13190863	      0.03031831	      0.11742848
      0.64417949	      0.10675425	      0.13190435	      0.03031824	      0.11743516
      0.64425944	      0.10675412	      0.13190005	      0.03031818	      0.11744184
      0.64433939	      0.10675400	      0.13189576	      0.03031812	      0.11744852
      0.64441934	      0.10675387	      0.13189146	      0.03031805	      0.11745522
      0.64449929	      0.10675374	      0.13188715	      0.03031799	      0.11746191
      0.64457097	      0.10675363	      0.13188328	      0.03031793	      0.11746792
      0.64464264	      0.10675351	      0.13187942	      0.03031788	      0.11747393
      0.64473040	      0.10675337	      0.13187467	      0.03031781	      0.11748130
      0.64481816	      0.10675323	      0.13186992	      0.03031774	      0.11748867
      0.64489114	      0.10675312	      0.13186597	      0.03031768	      0.11749481
      0.64496412	      0.10675300	      0.13186201	      0.03031762	      0.11750095
      0.64505231	      0.10675286	      0.13185722	      0.03031756	      0.11750837
      0.64514049	      0.10675272	      0.13185243	      0.03031749	      0.11751580
      0.64521061	      0.10675261	      0.13184861	      0.03031743	      0.11752171
      0.64528072	      0.10675250	      0.13184479	      0.03031738	      0.11752763
      0.64537259	      0.10675235	      0.13183978	      0.03031730	      0.11753539
      0.64546445	      0.10675221	      0.13183476	      0.03031723	      0.11754315
      0.64553207	      0.10675210	      0.13183106	      0.03031718	      0.11754887
      0.64559968	      0.10675199	      0.13182736	      0.03031713	      0.11755459
      0.64569625	      0.10675184	      0.13182206	      0.03031705	      0.11756276
      0.64577856	      0.10675171	      0.13181755	      0.03031699	      0.11756974
      0.64586087	      0.10675158	      0.13181302	      0.03031692	      0.11757672
      0.64594318	      0.10675145	      0.13180849	      0.03031686	      0.11758371
      0.64602550	      0.10675132	      0.13180396	      0.03031679	      0.11759070
      0.64609709	      0.10675121	      0.13180001	      0.03031674	      0.11759678
      0.64616869	      0.10675109	      0.13179606	      0.03031668	      0.11760287
      0.64625673	      0.10675095	      0.13179119	      0.03031661	      0.11761037
      0.64634477	      0.10675081	      0.13178632	      0.03031654	      0.11761786
      0.64641674	      0.10675070	      0.13178233	      0.03031649	      0.11762400
      0.64648870	      0.10675059	      0.13177834	      0.03031643	      0.11763013
      0.64657771	      0.10675045	      0.13177340	      0.03031636	      0.11763773
      0.64666672	      0.10675030	      0.13176845	      0.03031629	      0.11764533
      0.64673620	      0.10675019	      0.13176459	      0.03031624	      0.11765127
      0.64680568	      0.10675008	      0.13176071	      0.03031618	      0.11765721
      0.64689814	      0.10674994	      0.13175556	      0.03031611	      0.11766513
      0.64699059	      0.10674979	      0.13175039	      0.03031604	      0.11767304
      0.64705768	      0.10674969	      0.13174664	      0.03031599	      0.11767879
      0.64712478	      0.10674958	      0.13174289	      0.03031594	      0.11768455
      0.64722179	      0.10674943	      0.13173745	      0.03031586	      0.11769287
      0.64730435	      0.10674930	      0.13173282	      0.03031580	      0.11769996
      0.64738691	      0.10674917	      0.13172818	      0.03031573	      0.11770706
      0.64746947	      0.10674904	      0.13172354	      0.03031567	      0.11771416
      0.64755203	      0.10674891	      0.13171889	      0.03031560	      0.11772126
      0.64762187	      0.10674880	      0.13171495	      0.03031555	      0.11772728
      0.64769170	      0.10674869	      0.13171101	      0.03031550	      0.11773329
      0.64778189	      0.10674854	      0.13170592	      0.03031543	      0.11774107
      0.64787207	      0.10674840	      0.13170081	      0.03031536	      0.11774885
      0.64794190	      0.10674829	      0.13169686	      0.03031530	      0.11775488
      0.64801173	      0.10674818	      0.13169290	      0.03031525	      0.11776091
      0.64810387	      0.10674804	      0.13168767	      0.03031518	      0.11776888
      0.64819601	      0.10674789	      0.13168244	      0.03031510	      0.11777685
      0.64826235	      0.10674779	      0.13167866	      0.03031505	      0.11778259
      0.64832869	      0.10674768	      0.13167489	      0.03031500	      0.11778834
      0.64842684	      0.10674753	      0.13166929	      0.03031493	      0.11779685
      0.64850928	      0.10674740	      0.13166459	      0.03031486	      0.11780400
      0.64859172	      0.10674727	      0.13165987	      0.03031480	      0.11781115
      0.64867416	      0.10674714	      0.13165516	      0.03031474	      0.11781831
      0.64875659	      0.10674701	      0.13165044	      0.03031467	      0.11782548
      0.64882654	      0.10674690	      0.13164643	      0.03031462	      0.11783156
      0.64889648	      0.10674679	      0.13164241	      0.03031456	      0.11783765
      0.64898608	      0.10674665	      0.13163726	      0.03031450	      0.11784545
      0.64907568	      0.10674650	      0.13163211	      0.03031443	      0.11785325
      0.64914600	      0.10674639	      0.13162806	      0.03031437	      0.11785939
      0.64921633	      0.10674628	      0.13162400	      0.03031432	      0.11786552
      0.64930722	      0.10674614	      0.13161876	      0.03031425	      0.11787345
      0.64939811	      0.10674600	      0.13161351	      0.03031418	      0.11788139
      0.64946545	      0.10674589	      0.13160961	      0.03031413	      0.11788728
      0.64953280	      0.10674579	      0.13160571	      0.03031407	      0.11789317
      0.64962836	      0.10674564	      0.13160017	      0.03031400	      0.11790153
      0.64971056	      0.10674551	      0.13159540	      0.03031394	      0.11790873
      0.64979275	      0.10674538	      0.13159062	      0.03031387	      0.11791593
      0.64987495	      0.10674525	      0.13158584	      0.03031381	      0.11792314
      0.64995715	      0.10674512	      0.13158105	      0.03031375	      0.11793035
      0.65002680	      0.10674501	      0.13157699	      0.03031370	      0.11793646
      0.65009645	      0.10674490	      0.13157293	      0.03031364	      0.11794258
      0.65018624	      0.10674476	      0.13156768	      0.03031357	      0.11795047
      0.65027604	      0.10674462	      0.13156243	      0.03031350	      0.11795837
      0.65034573	      0.10674451	      0.13155835	      0.03031345	      0.11796450
      0.65041541	      0.10674440	      0.13155426	      0.03031340	      0.11797063
      0.65050710	      0.10674426	      0.13154888	      0.03031333	      0.11797871
      0.65059878	      0.10674411	      0.13154350	      0.03031326	      0.11798679
      0.65066502	      0.10674401	      0.13153960	      0.03031321	      0.11799263
      0.65073126	      0.10674391	      0.13153570	      0.03031316	      0.11799848
      0.65082882	      0.10674375	      0.13152995	      0.03031308	      0.11800709
      0.65091095	      0.10674362	      0.13152510	      0.03031302	      0.11801435
      0.65099309	      0.10674350	      0.13152025	      0.03031296	      0.11802161
      0.65107522	      0.10674337	      0.13151539	      0.03031289	      0.11802888
      0.65115735	      0.10674324	      0.13151053	      0.03031283	      0.11803615
      0.65122714	      0.10674313	      0.13150639	      0.03031278	      0.11804233
      0.65129694	      0.10674302	      0.13150225	      0.03031273	      0.11804852
      0.65138612	      0.10674288	      0.13149695	      0.03031266	      0.11805642
      0.65147531	      0.10674274	      0.13149165	      0.03031259	      0.11806434
      0.65154549	      0.10674263	      0.13148747	      0.03031254	      0.11807057
      0.65161566	      0.10674252	      0.13148329	      0.03031248	      0.11807680
      0.65170612	      0.10674238	      0.13147790	      0.03031241	      0.11808484
      0.65179657	      0.10674224	      0.13147249	      0.03031234	      0.11809288
      0.65186380	      0.10674213	      0.13146847	      0.03031229	      0.11809886
      0.65193104	      0.10674203	      0.13146445	      0.03031224	      0.11810484
      0.65202607	      0.10674188	      0.13145876	      0.03031217	      0.11811330
      0.65210796	      0.10674175	      0.13145385	      0.03031211	      0.11812057
      0.65218984	      0.10674162	      0.13144893	      0.03031205	      0.11812783
      0.65227172	      0.10674150	      0.13144401	      0.03031198	      0.11813508
      0.65235361	      0.10674137	      0.13143908	      0.03031192	      0.11814232
      0.65242316	      0.10674126	      0.13143489	      0.03031187	      0.11814845
      0.65249271	      0.10674115	      0.13143070	      0.03031182	      0.11815456
      0.65258203	      0.10674101	      0.13142531	      0.03031175	      0.11816239
      0.65267134	      0.10674087	      0.13141991	      0.03031168	      0.11817018
      0.65274094	      0.10674076	      0.13141570	      0.03031163	      0.11817623
      0.65281054	      0.10674065	      0.13141148	      0.03031158	      0.11818226
      0.65290168	      0.10674051	      0.13140596	      0.03031151	      0.11819011
      0.65299282	      0.10674037	      0.13140043	      0.03031144	      0.11819792
      0.65305905	      0.10674027	      0.13139641	      0.03031139	      0.11820357
      0.65312529	      0.10674016	      0.13139238	      0.03031134	      0.11820919
      0.65322209	      0.10674001	      0.13138649	      0.03031127	      0.11821735
      0.65330389	      0.10673989	      0.13138150	      0.03031120	      0.11822421
      0.65338570	      0.10673976	      0.13137651	      0.03031114	      0.11823102
      0.65346750	      0.10673963	      0.13137151	      0.03031108	      0.11823778
      0.65354930	      0.10673950	      0.13136651	      0.03031102	      0.11824450
      0.65361902	      0.10673939	      0.13136224	      0.03031097	      0.11825019
      0.65368875	      0.10673929	      0.13135797	      0.03031091	      0.11825584
      0.65377743	      0.10673915	      0.13135253	      0.03031085	      0.11826297
      0.65386611	      0.10673901	      0.13134709	      0.03031078	      0.11827005
      0.65393621	      0.10673890	      0.13134278	      0.03031073	      0.11827560
      0.65400631	      0.10673879	      0.13133847	      0.03031068	      0.11828111
      0.65409623	      0.10673865	      0.13133293	      0.03031061	      0.11828811
      0.65418614	      0.10673851	      0.13132739	      0.03031054	      0.11829505
      0.65425335	      0.10673841	      0.13132324	      0.03031049	      0.11830020
      0.65432057	      0.10673830	      0.13131909	      0.03031044	      0.11830531
      0.65441492	      0.10673816	      0.13131325	      0.03031037	      0.11831241
      0.65449646	      0.10673803	      0.13130821	      0.03031031	      0.11831849
      0.65457799	      0.10673790	      0.13130315	      0.03031025	      0.11832451
      0.65465953	      0.10673778	      0.13129809	      0.03031018	      0.11833047
      0.65474106	      0.10673765	      0.13129303	      0.03031012	      0.11833638
      0.65481066	      0.10673754	      0.13128870	      0.03031007	      0.11834137
      0.65488025	      0.10673743	      0.13128437	      0.03031002	      0.11834633
      0.65496889	      0.10673730	      0.13127885	      0.03030995	      0.11835257
      0.65505752	      0.10673716	      0.13127333	      0.03030989	      0.11835875
      0.65512722	      0.10673705	      0.13126897	      0.03030983	      0.11836356
      0.65519691	      0.10673694	      0.13126462	      0.03030978	      0.11836832
      0.65528722	      0.10673680	      0.13125897	      0.03030972	      0.11837443
      0.65537753	      0.10673666	      0.13125332	      0.03030965	      0.11838047
      0.65544402	      0.10673656	      0.13124915	      0.03030960	      0.11838487
      0.65551051	      0.10673646	      0.13124498	      0.03030955	      0.11838923
      0.65560602	      0.10673631	      0.13123898	      0.03030948	      0.11839542
      0.65568744	      0.10673618	      0.13123386	      0.03030942	      0.11840064
      0.65576886	      0.10673606	      0.13122874	      0.03030936	      0.11840581
      0.65585028	      0.10673593	      0.13122361	      0.03030930	      0.11841091
      0.65593170	      0.10673580	      0.13121847	      0.03030923	      0.11841596
      0.65600146	      0.10673569	      0.13121407	      0.03030918	      0.11842024
      0.65607121	      0.10673559	      0.13120966	      0.03030913	      0.11842447
      0.65615927	      0.10673545	      0.13120409	      0.03030907	      0.11842976
      0.65624733	      0.10673531	      0.13119851	      0.03030900	      0.11843499
      0.65631741	      0.10673521	      0.13119407	      0.03030895	      0.11843910
      0.65638750	      0.10673510	      0.13118962	      0.03030890	      0.11844317
      0.65647680	      0.10673496	      0.13118395	      0.03030883	      0.11844830
      0.65656610	      0.10673482	      0.13117828	      0.03030876	      0.11845336
      0.65663334	      0.10673472	      0.13117400	      0.03030871	      0.11845713
      0.65670057	      0.10673461	      0.13116971	      0.03030866	      0.11846087
      0.65679420	      0.10673447	      0.13116374	      0.03030859	      0.11846601
      0.65688783	      0.10673432	      0.13115777	      0.03030852	      0.11847108
      0.65695216	      0.10673422	      0.13115365	      0.03030848	      0.11847452
      0.65701650	      0.10673412	      0.13114954	      0.03030843	      0.11847794
      0.65711644	      0.10673397	      0.13114314	      0.03030835	      0.11848317
      0.65719856	      0.10673384	      0.13113788	      0.03030829	      0.11848742
      0.65728068	      0.10673372	      0.13113261	      0.03030823	      0.11849162
      0.65736280	      0.10673359	      0.13112733	      0.03030817	      0.11849577
      0.65743549	      0.10673348	      0.13112266	      0.03030812	      0.11849940
      0.65750818	      0.10673337	      0.13111798	      0.03030806	      0.11850299
      0.65758087	      0.10673325	      0.13111330	      0.03030801	      0.11850655
      0.65767614	      0.10673311	      0.13110716	      0.03030794	      0.11851116
      0.65775012	      0.10673299	      0.13110238	      0.03030789	      0.11851469
      0.65782409	      0.10673288	      0.13109760	      0.03030783	      0.11851818
      0.65789807	      0.10673276	      0.13109282	      0.03030778	      0.11852164
      0.65799239	      0.10673262	      0.13108671	      0.03030771	      0.11852600
      0.65806499	      0.10673251	      0.13108201	      0.03030765	      0.11852931
      0.65813760	      0.10673239	      0.13107730	      0.03030760	      0.11853259
      0.65822504	      0.10673226	      0.13107162	      0.03030754	      0.11853649
      0.65831247	      0.10673213	      0.13106594	      0.03030747	      0.11854035
      0.65837871	      0.10673202	      0.13106163	      0.03030742	      0.11854324
      0.65844494	      0.10673192	      0.13105732	      0.03030737	      0.11854611
      0.65853933	      0.10673178	      0.13105117	      0.03030730	      0.11855014
      0.65862098	      0.10673165	      0.13104584	      0.03030724	      0.11855359
      0.65870263	      0.10673152	      0.13104051	      0.03030718	      0.11855700
      0.65878429	      0.10673140	      0.13103517	      0.03030712	      0.11856037
      0.65885670	      0.10673129	      0.13103043	      0.03030707	      0.11856333
      0.65892912	      0.10673118	      0.13102568	      0.03030703	      0.11856626
      0.65900154	      0.10673106	      0.13102094	      0.03030699	      0.11856916
      0.65910165	      0.10673091	      0.13101437	      0.03030699	      0.11857312
      0.65916543	      0.10673081	      0.13101018	      0.03030703	      0.11857562
      0.65922921	      0.10673071	      0.13100598	      0.03030712	      0.11857810
      0.65924509	      0.10673069	      0.13100494	      0.03030715	      0.11857871
      0.65925857	      0.10673067	      0.13100405	      0.03030718	      0.11857923
      0.65927205	      0.10673065	      0.13100316	      0.03030721	      0.11857975
      0.65928553	      0.10673063	      0.13100228	      0.03030724	      0.11858027
      0.65929901	      0.10673061	      0.13100139	      0.03030728	      0.11858078
      0.65931578	      0.10673058	      0.13100029	      0.03030733	      0.11858142
      0.65933255	      0.10673056	      0.13099918	      0.03030739	      0.11858206
      0.65934932	      0.10673053	      0.13099808	      0.03030745	      0.11858270
      0.65936609	      0.10673050	      0.13099697	      0.03030752	      0.11858334
      0.65938286	      0.10673048	      0.13099587	      0.03030760	      0.11858398
      0.65939963	      0.10673045	      0.13099476	      0.03030768	      0.11858461
      0.65941975	      0.10673042	      0.13099343	      0.03030779	      0.11858537
      0.65943988	      0.10673039	      0.13099211	      0.03030791	      0.11858613
      0.65946000	      0.10673036	      0.13099078	      0.03030804	      0.11858688
      0.65948013	      0.10673033	      0.13098945	      0.03030818	      0.11858764
      0.65950025	      0.10673030	      0.13098813	      0.03030833	      0.11858839
      0.65952037	      0.10673027	      0.13098680	      0.03030849	      0.11858914
      0.65954050	      0.10673024	      0.13098547	      0.03030866	      0.11858989
      0.65956062	      0.10673021	      0.13098414	      0.03030885	      0.11859063
      0.65958075	      0.10673018	      0.13098281	      0.03030905	      0.11859138
      0.65960087	      0.10673014	      0.13098148	      0.03030926	      0.11859212
      0.65962099	      0.10673011	      0.13098015	      0.03030949	      0.11859286
      0.65964112	      0.10673008	      0.13097882	      0.03030973	      0.11859359
      0.65966124	      0.10673005	      0.13097749	      0.03030998	      0.11859433
      0.65968137	      0.10673002	      0.13097616	      0.03031025	      0.11859506
      0.65970149	      0.10672999	      0.13097483	      0.03031053	      0.11859580
      0.65972162	      0.10672996	      0.13097350	      0.03031083	      0.11859653
      0.65974174	      0.10672993	      0.13097217	      0.03031114	      0.11859725
      0.65976186	      0.10672990	      0.13097083	      0.03031146	      0.11859798
      0.65978199	      0.10672987	      0.13096950	      0.03031180	      0.11859870
      0.65980211	      0.10672984	      0.13096817	      0.03031216	      0.11859942
      0.65982632	      0.10672980	      0.13096657	      0.03031261	      0.11860029
      0.65985052	      0.10672976	      0.13096496	      0.03031308	      0.11860115
      0.65987473	      0.10672973	      0.13096336	      0.03031357	      0.11860201
      0.65989893	      0.10672969	      0.13096175	      0.03031408	      0.11860287
      0.65992314	      0.10672965	      0.13096015	      0.03031462	      0.11860372
      0.65994734	      0.10672962	      0.13095854	      0.03031518	      0.11860457
      0.65997155	      0.10672958	      0.13095694	      0.03031576	      0.11860542
      0.65999575	      0.10672955	      0.13095533	      0.03031637	      0.11860627
      0.66001996	      0.10672951	      0.13095373	      0.03031699	      0.11860711
      0.66004416	      0.10672947	      0.13095212	      0.03031764	      0.11860795
      0.66006837	      0.10672944	      0.13095051	      0.03031831	      0.11860878
      0.66009257	      0.10672940	      0.13094891	      0.03031901	      0.11860961
      0.66011678	      0.10672937	      0.13094730	      0.03031972	      0.11861044
      0.66014098	      0.10672933	      0.13094569	      0.03032046	      0.11861127
      0.66016519	      0.10672929	      0.13094408	      0.03032121	      0.11861209
      0.66018939	      0.10672926	      0.13094247	      0.03032199	      0.11861291
      0.66021360	      0.10672922	      0.13094086	      0.03032279	      0.11861373
      0.66023780	      0.10672919	      0.13093926	      0.03032361	      0.11861454
      0.66026201	      0.10672915	      0.13093765	      0.03032445	      0.11861535
      0.66028621	      0.10672912	      0.13093604	      0.03032531	      0.11861616
      0.66031042	      0.10672908	      0.13093443	      0.03032619	      0.11861696
      0.66033462	      0.10672905	      0.13093282	      0.03032709	      0.11861776
      0.66035883	      0.10672901	      0.13093120	      0.03032801	      0.11861856
      0.66038303	      0.10672898	      0.13092959	      0.03032894	      0.11861935
      0.66040724	      0.10672894	      0.13092798	      0.03032990	      0.11862014
      0.66043145	      0.10672891	      0.13092637	      0.03033087	      0.11862093
      0.66045565	      0.10672888	      0.13092476	      0.03033186	      0.11862171
      0.66047986	      0.10672884	      0.13092315	      0.03033287	      0.11862249
      0.66050406	      0.10672881	      0.13092154	      0.03033389	      0.11862326
      0.66053311	      0.10672877	      0.13091960	      0.03033514	      0.11862419
      0.66056216	      0.10672873	      0.13091767	      0.03033642	      0.11862511
      0.66059121	      0.10672869	      0.13091573	      0.03033771	      0.11862602
      0.66062026	      0.10672865	      0.13091380	      0.03033903	      0.11862693
      0.66064931	      0.10672861	      0.13091186	      0.03034036	      0.11862783
      0.66067836	      0.10672857	      0.13090993	      0.03034172	      0.11862873
      0.66070741	      0.10672853	      0.13090799	      0.03034309	      0.11862962
      0.66073647	      0.10672849	      0.13090606	      0.03034449	      0.11863051
      0.66076552	      0.10672845	      0.13090412	      0.03034590	      0.11863139
      0.66079457	      0.10672841	      0.13090219	      0.03034732	      0.11863226
      0.66082362	      0.10672838	      0.13090025	      0.03034877	      0.11863313
      0.66085267	      0.10672834	      0.13089832	      0.03035022	      0.11863399
      0.66088172	      0.10672830	      0.13089638	      0.03035169	      0.11863484
      0.66091077	      0.10672827	      0.13089445	      0.03035318	      0.11863569
      0.66093982	      0.10672823	      0.13089251	      0.03035467	      0.11863653
      0.66096887	      0.10672819	      0.13089058	      0.03035618	      0.11863736
      0.66099792	      0.10672816	      0.13088865	      0.03035770	      0.11863819
      0.66102397	      0.10672812	      0.13088691	      0.03035906	      0.11863892
      0.66105003	      0.10672809	      0.13088518	      0.03036044	      0.11863965
      0.66107608	      0.10672806	      0.13088344	      0.03036182	      0.11864038
      0.66110213	      0.10672803	      0.13088171	      0.03036321	      0.11864109
      0.66112818	      0.10672800	      0.13087998	      0.03036461	      0.11864181
      0.66115160	      0.10672797	      0.13087842	      0.03036586	      0.11864244
      0.66117501	      0.10672795	      0.13087687	      0.03036712	      0.11864307
      0.66119842	      0.10672792	      0.13087531	      0.03036839	      0.11864369
      0.66122184	      0.10672789	      0.13087375	      0.03036965	      0.11864431
      0.66124525	      0.10672787	      0.13087220	      0.03037092	      0.11864493
      0.66126606	      0.10672784	      0.13087082	      0.03037205	      0.11864547
      0.66128687	      0.10672782	      0.13086944	      0.03037318	      0.11864600
      0.66130768	      0.10672780	      0.13086805	      0.03037431	      0.11864654
      0.66132849	      0.10672778	      0.13086667	      0.03037544	      0.11864706
      0.66134929	      0.10672775	      0.13086529	      0.03037657	      0.11864759
      0.66136782	      0.10672773	      0.13086406	      0.03037757	      0.11864805
      0.66138634	      0.10672772	      0.13086284	      0.03037858	      0.11864851
      0.66140486	      0.10672770	      0.13086161	      0.03037958	      0.11864897
      0.66142339	      0.10672768	      0.13086038	      0.03038059	      0.11864942
      0.66144191	      0.10672766	      0.13085915	      0.03038159	      0.11864987
      0.66145844	      0.10672764	      0.13085806	      0.03038249	      0.11865026
      0.66147497	      0.10672763	      0.13085697	      0.03038338	      0.11865066
      0.66149150	      0.10672761	      0.13085587	      0.03038427	      0.11865105
      0.66150802	      0.10672759	      0.13085478	      0.03038516	      0.11865144
      0.66152455	      0.10672758	      0.13085369	      0.03038605	      0.11865182
      0.66153932	      0.10672756	      0.13085271	      0.03038684	      0.11865216
      0.66155409	      0.10672755	      0.13085173	      0.03038763	      0.11865250
      0.66156886	      0.10672754	      0.13085076	      0.03038842	      0.11865284
      0.66158363	      0.10672752	      0.13084978	      0.03038921	      0.11865317
      0.66159840	      0.10672751	      0.13084881	      0.03038999	      0.11865350
      0.66161162	      0.10672750	      0.13084794	      0.03039069	      0.11865380
      0.66162483	      0.10672749	      0.13084706	      0.03039139	      0.11865409
      0.66163805	      0.10672747	      0.13084619	      0.03039209	      0.11865438
      0.66165127	      0.10672746	      0.13084532	      0.03039279	      0.11865467
      0.66166448	      0.10672745	      0.13084445	      0.03039348	      0.11865495
      0.66167630	      0.10672744	      0.13084367	      0.03039410	      0.11865521
      0.66168812	      0.10672743	      0.13084289	      0.03039472	      0.11865546
      0.66169994	      0.10672742	      0.13084211	      0.03039533	      0.11865571
      0.66171176	      0.10672741	      0.13084134	      0.03039595	      0.11865596
      0.66172358	      0.10672740	      0.13084056	      0.03039656	      0.11865620
      0.66173413	      0.10672739	      0.13083986	      0.03039711	      0.11865642
      0.66174469	      0.10672738	      0.13083917	      0.03039765	      0.11865664
      0.66175524	      0.10672738	      0.13083848	      0.03039819	      0.11865686
      0.66176579	      0.10672737	      0.13083778	      0.03039873	      0.11865707
      0.66177635	      0.10672736	      0.13083709	      0.03039927	      0.11865728
      0.66178635	      0.10672735	      0.13083643	      0.03039978	      0.11865748
      0.66179635	      0.10672734	      0.13083578	      0.03040029	      0.11865768
      0.66180635	      0.10672734	      0.13083512	      0.03040079	      0.11865788
      0.66181635	      0.10672733	      0.13083446	      0.03040130	      0.11865808
      0.66182635	      0.10672732	      0.13083381	      0.03040180	      0.11865827
      0.66183635	      0.10672731	      0.13083315	      0.03040230	      0.11865847
      0.66184635	      0.10672731	      0.13083250	      0.03040280	      0.11865866
      0.66185635	      0.10672730	      0.13083184	      0.03040329	      0.11865885
      0.66186635	      0.10672729	      0.13083119	      0.03040379	      0.11865904
      0.66187635	      0.10672729	      0.13083053	      0.03040428	      0.11865923
      0.66188635	      0.10672728	      0.13082988	      0.03040477	      0.11865941
      0.66189635	      0.10672727	      0.13082922	      0.03040526	      0.11865960
      0.66190635	      0.10672727	      0.13082857	      0.03040575	      0.11865978
      0.66191635	      0.10672726	      0.13082792	      0.03040623	      0.11865996
      0.66192635	      0.10672726	      0.13082726	      0.03040672	      0.11866014
      0.66193635	      0.10672725	      0.13082661	      0.03040720	      0.11866032
      0.66194635	      0.10672724	      0.13082596	      0.03040767	      0.11866050
      0.66195635	      0.10672724	      0.13082530	      0.03040815	      0.11866067
      0.66196635	      0.10672723	      0.13082465	      0.03040862	      0.11866085
      0.66197635	      0.10672723	      0.13082400	      0.03040909	      0.11866102
      0.66198635	      0.10672722	      0.13082335	      0.03040956	      0.11866119
      0.66199635	      0.10672722	      0.13082270	      0.03041003	      0.11866136
      0.66200635	      0.10672721	      0.13082205	      0.03041049	      0.11866153
      0.66201635	      0.10672721	      0.13082140	      0.03041095	      0.11866169
      0.66202635	      0.10672720	      0.13082075	      0.03041141	      0.11866186
      0.66203635	      0.10672720	      0.13082010	      0.03041186	      0.11866202
      0.66204635	      0.10672719	      0.13081945	      0.03041231	      0.11866218
      0.66205635	      0.10672719	      0.13081880	      0.03041276	      0.11866234
      0.66206635	      0.10672718	      0.13081815	      0.03041321	      0.11866250
      0.66207635	      0.10672718	      0.13081750	      0.03041365	      0.11866266
      0.66208635	      0.10672717	      0.13081685	      0.03041409	      0.11866281
      0.66209635	      0.10672717	      0.13081620	      0.03041453	      0.11866297
      0.66210635	      0.10672716	      0.13081555	      0.03041496	      0.11866312
      0.66211635	      0.10672716	      0.13081491	      0.03041539	      0.11866327
      0.66212635	      0.10672715	      0.13081426	      0.03041582	      0.11866342
      0.66213635	      0.10672715	      0.13081361	      0.03041625	      0.11866357
      0.66214635	      0.10672715	      0.13081296	      0.03041667	      0.11866371
      0.66215635	      0.10672714	      0.13081232	      0.03041709	      0.11866386
      0.66216635	      0.10672714	      0.13081167	      0.03041751	      0.11866400
      0.66217635	      0.10672713	      0.13081102	      0.03041792	      0.11866414
      0.66218635	      0.10672713	      0.13081038	      0.03041834	      0.11866428
      0.66219635	      0.10672712	      0.13080973	      0.03041874	      0.11866442
      0.66220635	      0.10672712	      0.13080909	      0.03041915	      0.11866456
      0.66221635	      0.10672712	      0.13080844	      0.03041955	      0.11866469
      0.66222635	      0.10672711	      0.13080780	      0.03041995	      0.11866482
      0.66223635	      0.10672711	      0.13080716	      0.03042035	      0.11866496
      0.66224635	      0.10672710	      0.13080651	      0.03042074	      0.11866509
      0.66225847	      0.10672710	      0.13080573	      0.03042122	      0.11866524
      0.66227058	      0.10672709	      0.13080495	      0.03042169	      0.11866540
      0.66228270	      0.10672709	      0.13080417	      0.03042215	      0.11866555
      0.66229482	      0.10672708	      0.13080339	      0.03042262	      0.11866570
      0.66230694	      0.10672708	      0.13080262	      0.03042307	      0.11866585
      0.66231905	      0.10672707	      0.13080184	      0.03042353	      0.11866599
      0.66233117	      0.10672707	      0.13080106	      0.03042398	      0.11866614
      0.66234329	      0.10672706	      0.13080028	      0.03042442	      0.11866628
      0.66235794	      0.10672706	      0.13079935	      0.03042496	      0.11866644
      0.66237258	      0.10672705	      0.13079841	      0.03042549	      0.11866661
      0.66238723	      0.10672704	      0.13079747	      0.03042601	      0.11866677
      0.66240188	      0.10672704	      0.13079653	      0.03042653	      0.11866693
      0.66241652	      0.10672703	      0.13079560	      0.03042704	      0.11866708
      0.66243117	      0.10672702	      0.13079466	      0.03042754	      0.11866724
      0.66244582	      0.10672702	      0.13079373	      0.03042804	      0.11866739
      0.66246046	      0.10672701	      0.13079279	      0.03042854	      0.11866753
      0.66247850	      0.10672700	      0.13079164	      0.03042914	      0.11866771
      0.66249654	      0.10672700	      0.13079049	      0.03042974	      0.11866788
      0.66251458	      0.10672699	      0.13078935	      0.03043033	      0.11866805
      0.66253262	      0.10672698	      0.13078820	      0.03043091	      0.11866821
      0.66255066	      0.10672697	      0.13078705	      0.03043148	      0.11866837
      0.66256870	      0.10672697	      0.13078591	      0.03043205	      0.11866852
      0.66258674	      0.10672696	      0.13078476	      0.03043261	      0.11866867
      0.66260908	      0.10672695	      0.13078335	      0.03043329	      0.11866885
      0.66263141	      0.10672694	      0.13078193	      0.03043396	      0.11866902
      0.66265375	      0.10672693	      0.13078052	      0.03043462	      0.11866918
      0.66267609	      0.10672692	      0.13077911	      0.03043528	      0.11866934
      0.66269842	      0.10672691	      0.13077770	      0.03043592	      0.11866949
      0.66272076	      0.10672690	      0.13077629	      0.03043655	      0.11866964
      0.66274869	      0.10672688	      0.13077453	      0.03043733	      0.11866981
      0.66277662	      0.10672687	      0.13077278	      0.03043809	      0.11866997
      0.66280455	      0.10672686	      0.13077102	      0.03043884	      0.11867012
      0.66283248	      0.10672684	      0.13076927	      0.03043957	      0.11867026
      0.66286616	      0.10672683	      0.13076716	      0.03044044	      0.11867042
      0.66289985	      0.10672681	      0.13076505	      0.03044129	      0.11867057
      0.66294112	      0.10672679	      0.13076247	      0.03044230	      0.11867072
      0.66298239	      0.10672677	      0.13075990	      0.03044329	      0.11867086
      0.66301505	      0.10672676	      0.13075787	      0.03044405	      0.11867095
      0.66304770	      0.10672674	      0.13075584	      0.03044480	      0.11867103
      0.66308143	      0.10672672	      0.13075374	      0.03044556	      0.11867110
      0.66312724	      0.10672670	      0.13075091	      0.03044656	      0.11867117
      0.66317455	      0.10672667	      0.13074798	      0.03044756	      0.11867122
      0.66320606	      0.10672666	      0.13074604	      0.03044821	      0.11867123
      0.66323757	      0.10672664	      0.13074409	      0.03044886	      0.11867124
      0.66328251	      0.10672662	      0.13074133	      0.03044975	      0.11867123
      0.66331647	      0.10672660	      0.13073924	      0.03045041	      0.11867120
      0.66335043	      0.10672658	      0.13073716	      0.03045105	      0.11867117
      0.66338438	      0.10672656	      0.13073508	      0.03045168	      0.11867112
      0.66342722	      0.10672654	      0.13073246	      0.03045246	      0.11867103
      0.66345775	      0.10672652	      0.13073060	      0.03045301	      0.11867096
      0.66348828	      0.10672650	      0.13072874	      0.03045354	      0.11867088
      0.66352937	      0.10672648	      0.13072624	      0.03045425	      0.11867076
      0.66356535	      0.10672646	      0.13072405	      0.03045485	      0.11867063
      0.66360133	      0.10672644	      0.13072187	      0.03045544	      0.11867050
      0.66363731	      0.10672641	      0.13071969	      0.03045602	      0.11867034
      0.66366833	      0.10672640	      0.13071782	      0.03045651	      0.11867020
      0.66369934	      0.10672638	      0.13071594	      0.03045699	      0.11867005
      0.66373717	      0.10672635	      0.13071366	      0.03045757	      0.11866985
      0.66377501	      0.10672633	      0.13071138	      0.03045813	      0.11866964
      0.66380333	      0.10672631	      0.13070968	      0.03045855	      0.11866947
      0.66383164	      0.10672630	      0.13070798	      0.03045896	      0.11866929
      0.66387350	      0.10672627	      0.13070547	      0.03045955	      0.11866901
      0.66390632	      0.10672625	      0.13070351	      0.03046001	      0.11866878
      0.66393913	      0.10672623	      0.13070155	      0.03046045	      0.11866854
      0.66397194	      0.10672621	      0.13069959	      0.03046089	      0.11866829
      0.66400476	      0.10672619	      0.13069764	      0.03046133	      0.11866803
      0.66403757	      0.10672617	      0.13069568	      0.03046175	      0.11866776
      0.66407039	      0.10672614	      0.13069374	      0.03046217	      0.11866747
      0.66410320	      0.10672612	      0.13069179	      0.03046258	      0.11866718
      0.66413602	      0.10672610	      0.13068984	      0.03046298	      0.11866688
      0.66416883	      0.10672608	      0.13068790	      0.03046338	      0.11866656
      0.66420164	      0.10672606	      0.13068597	      0.03046377	      0.11866624
      0.66423446	      0.10672604	      0.13068403	      0.03046416	      0.11866591
      0.66426296	      0.10672602	      0.13068235	      0.03046448	      0.11866561
      0.66429146	      0.10672600	      0.13068067	      0.03046481	      0.11866530
      0.66432907	      0.10672597	      0.13067847	      0.03046523	      0.11866489
      0.66435924	      0.10672595	      0.13067670	      0.03046556	      0.11866454
      0.66438941	      0.10672593	      0.13067493	      0.03046589	      0.11866419
      0.66441958	      0.10672591	      0.13067316	      0.03046621	      0.11866384
      0.66445740	      0.10672588	      0.13067095	      0.03046661	      0.11866338
      0.66448445	      0.10672586	      0.13066938	      0.03046689	      0.11866304
      0.66451150	      0.10672584	      0.13066780	      0.03046716	      0.11866269
      0.66454699	      0.10672582	      0.13066573	      0.03046752	      0.11866223
      0.66458125	      0.10672579	      0.13066374	      0.03046786	      0.11866178
      0.66461551	      0.10672577	      0.13066176	      0.03046819	      0.11866131
      0.66464507	      0.10672574	      0.13066004	      0.03046848	      0.11866090
      0.66467463	      0.10672572	      0.13065833	      0.03046875	      0.11866049
      0.66470419	      0.10672570	      0.13065663	      0.03046903	      0.11866006
      0.66473375	      0.10672568	      0.13065492	      0.03046930	      0.11865963
      0.66476945	      0.10672565	      0.13065286	      0.03046963	      0.11865910
      0.66480069	      0.10672563	      0.13065107	      0.03046990	      0.11865863
      0.66483192	      0.10672560	      0.13064927	      0.03047018	      0.11865815
      0.66486315	      0.10672558	      0.13064748	      0.03047045	      0.11865766
      0.66489439	      0.10672556	      0.13064569	      0.03047072	      0.11865716
      0.66492562	      0.10672553	      0.13064390	      0.03047098	      0.11865665
      0.66495238	      0.10672551	      0.13064237	      0.03047120	      0.11865621
      0.66497914	      0.10672549	      0.13064084	      0.03047142	      0.11865577
      0.66501684	      0.10672546	      0.13063870	      0.03047173	      0.11865513
      0.66504413	      0.10672544	      0.13063714	      0.03047194	      0.11865467
      0.66507141	      0.10672542	      0.13063559	      0.03047216	      0.11865419
      0.66510453	      0.10672539	      0.13063371	      0.03047242	      0.11865361
      0.66513676	      0.10672536	      0.13063188	      0.03047266	      0.11865303
      0.66516898	      0.10672534	      0.13063006	      0.03047291	      0.11865245
      0.66520121	      0.10672531	      0.13062824	      0.03047315	      0.11865186
      0.66522903	      0.10672529	      0.13062666	      0.03047335	      0.11865134
      0.66525686	      0.10672527	      0.13062509	      0.03047355	      0.11865082
      0.66528469	      0.10672524	      0.13062353	      0.03047375	      0.11865029
      0.66531998	      0.10672521	      0.13062154	      0.03047400	      0.11864961
      0.66535022	      0.10672519	      0.13061984	      0.03047421	      0.11864903
      0.66538046	      0.10672516	      0.13061814	      0.03047442	      0.11864843
      0.66541070	      0.10672514	      0.13061645	      0.03047463	      0.11864783
      0.66544094	      0.10672511	      0.13061476	      0.03047483	      0.11864722
      0.66547118	      0.10672509	      0.13061307	      0.03047503	      0.11864660
      0.66550142	      0.10672506	      0.13061138	      0.03047523	      0.11864598
      0.66553166	      0.10672503	      0.13060969	      0.03047543	      0.11864535
      0.66556190	      0.10672501	      0.13060801	      0.03047562	      0.11864472
      0.66559214	      0.10672498	      0.13060633	      0.03047581	      0.11864408
      0.66562238	      0.10672496	      0.13060465	      0.03047600	      0.11864343
      0.66565262	      0.10672493	      0.13060297	      0.03047619	      0.11864277
      0.66568286	      0.10672490	      0.13060130	      0.03047637	      0.11864211
      0.66571310	      0.10672488	      0.13059963	      0.03047655	      0.11864144
      0.66574334	      0.10672485	      0.13059796	      0.03047673	      0.11864077
      0.66577358	      0.10672482	      0.13059629	      0.03047691	      0.11864009
      0.66580382	      0.10672480	      0.13059462	      0.03047708	      0.11863940
      0.66583406	      0.10672477	      0.13059296	      0.03047725	      0.11863871
      0.66586120	      0.10672474	      0.13059147	      0.03047741	      0.11863809
      0.66588833	      0.10672472	      0.13058998	      0.03047756	      0.11863745
      0.66592423	      0.10672469	      0.13058801	      0.03047776	      0.11863661
      0.66595182	      0.10672466	      0.13058650	      0.03047791	      0.11863596
      0.66597942	      0.10672464	      0.13058499	      0.03047806	      0.11863530
      0.66600701	      0.10672461	      0.13058348	      0.03047820	      0.11863464
      0.66604276	      0.10672458	      0.13058153	      0.03047839	      0.11863377
      0.66607332	      0.10672455	      0.13057987	      0.03047855	      0.11863302
      0.66610388	      0.10672452	      0.13057821	      0.03047871	      0.11863227
      0.66613444	      0.10672449	      0.13057655	      0.03047886	      0.11863151
      0.66616500	      0.10672446	      0.13057489	      0.03047901	      0.11863074
      0.66619556	      0.10672443	      0.13057323	      0.03047916	      0.11862997
      0.66622612	      0.10672440	      0.13057158	      0.03047931	      0.11862919
      0.66625668	      0.10672438	      0.13056993	      0.03047946	      0.11862841
      0.66628724	      0.10672435	      0.13056828	      0.03047961	      0.11862762
      0.66631780	      0.10672432	      0.13056663	      0.03047975	      0.11862682
      0.66634507	      0.10672429	      0.13056516	      0.03047988	      0.11862611
      0.66637234	      0.10672426	      0.13056370	      0.03048001	      0.11862539
      0.66640882	      0.10672423	      0.13056174	      0.03048017	      0.11862442
      0.66643682	      0.10672420	      0.13056024	      0.03048030	      0.11862367
      0.66646482	      0.10672417	      0.13055874	      0.03048042	      0.11862292
      0.66649281	      0.10672415	      0.13055724	      0.03048055	      0.11862216
      0.66652916	      0.10672411	      0.13055530	      0.03048070	      0.11862117
      0.66655998	      0.10672408	      0.13055366	      0.03048084	      0.11862032
      0.66659079	      0.10672405	      0.13055201	      0.03048097	      0.11861947
      0.66662161	      0.10672402	      0.13055038	      0.03048110	      0.11861861
      0.66665243	      0.10672399	      0.13054874	      0.03048122	      0.11861775
      0.66668325	      0.10672396	      0.13054710	      0.03048135	      0.11861688
      0.66671406	      0.10672393	      0.13054547	      0.03048148	      0.11861601
      0.66674488	      0.10672389	      0.13054384	      0.03048160	      0.11861513
      0.66677570	      0.10672386	      0.13054221	      0.03048172	      0.11861424
      0.66680651	      0.10672383	      0.13054058	      0.03048184	      0.11861335
      0.66683733	      0.10672380	      0.13053896	      0.03048196	      0.11861246
      0.66686815	      0.10672377	      0.13053734	      0.03048208	      0.11861155
      0.66689896	      0.10672374	      0.13053572	      0.03048220	      0.11861065
      0.66692978	      0.10672370	      0.13053410	      0.03048231	      0.11860974
      0.66696060	      0.10672367	      0.13053248	      0.03048243	      0.11860882
      0.66699141	      0.10672364	      0.13053087	      0.03048254	      0.11860790
      0.66702518	      0.10672360	      0.13052910	      0.03048266	      0.11860688
      0.66705895	      0.10672357	      0.13052734	      0.03048278	      0.11860586
      0.66708733	      0.10672354	      0.13052586	      0.03048288	      0.11860500
      0.66711571	      0.10672351	      0.13052438	      0.03048298	      0.11860413
      0.66715388	      0.10672347	      0.13052240	      0.03048311	      0.11860295
      0.66718278	      0.10672344	      0.13052090	      0.03048321	      0.11860206
      0.66721168	      0.10672341	      0.13051940	      0.03048331	      0.11860116
      0.66724058	      0.10672338	      0.13051790	      0.03048341	      0.11860026
      0.66727933	      0.10672333	      0.13051589	      0.03048353	      0.11859904
      0.66731090	      0.10672330	      0.13051426	      0.03048364	      0.11859804
      0.66734247	      0.10672327	      0.13051263	      0.03048374	      0.11859704
      0.66737404	      0.10672323	      0.13051101	      0.03048384	      0.11859603
      0.66740562	      0.10672320	      0.13050938	      0.03048394	      0.11859502
      0.66743719	      0.10672316	      0.13050776	      0.03048404	      0.11859400
      0.66747510	      0.10672312	      0.13050582	      0.03048415	      0.11859277
      0.66750316	      0.10672309	      0.13050438	      0.03048424	      0.11859186
      0.66753121	      0.10672306	      0.13050294	      0.03048432	      0.11859094
      0.66756762	      0.10672302	      0.13050108	      0.03048443	      0.11858975
      0.66760387	      0.10672298	      0.13049923	      0.03048454	      0.11858855
      0.66764013	      0.10672294	      0.13049738	      0.03048464	      0.11858734
      0.66767084	      0.10672291	      0.13049582	      0.03048473	      0.11858632
      0.66770155	      0.10672287	      0.13049426	      0.03048482	      0.11858529
      0.66773963	      0.10672283	      0.13049233	      0.03048493	      0.11858400
      0.66777053	      0.10672279	      0.13049076	      0.03048501	      0.11858296
      0.66780144	      0.10672276	      0.13048920	      0.03048510	      0.11858191
      0.66783234	      0.10672272	      0.13048764	      0.03048518	      0.11858085
      0.66787505	      0.10672268	      0.13048548	      0.03048530	      0.11857939
      0.66790284	      0.10672264	      0.13048408	      0.03048537	      0.11857843
      0.66793063	      0.10672261	      0.13048268	      0.03048544	      0.11857747
      0.66797067	      0.10672257	      0.13048067	      0.03048554	      0.11857608
      0.66800685	      0.10672253	      0.13047886	      0.03048564	      0.11857481
      0.66805842	      0.10672247	      0.13047628	      0.03048577	      0.11857300
      0.66808604	      0.10672243	      0.13047490	      0.03048584	      0.11857202
      0.66811366	      0.10672240	      0.13047352	      0.03048590	      0.11857105
      0.66815985	      0.10672235	      0.13047121	      0.03048602	      0.11856940
      0.66819165	      0.10672231	      0.13046963	      0.03048609	      0.11856826
      0.66822345	      0.10672227	      0.13046805	      0.03048617	      0.11856712
      0.66825525	      0.10672224	      0.13046647	      0.03048624	      0.11856598
      0.66830257	      0.10672218	      0.13046413	      0.03048635	      0.11856426
      0.66832982	      0.10672215	      0.13046278	      0.03048641	      0.11856327
      0.66835707	      0.10672212	      0.13046143	      0.03048647	      0.11856228
      0.66840254	      0.10672206	      0.13045919	      0.03048658	      0.11856061
      0.66845099	      0.10672201	      0.13045680	      0.03048668	      0.11855883
      0.66848191	      0.10672197	      0.13045528	      0.03048675	      0.11855768
      0.66851284	      0.10672193	      0.13045376	      0.03048682	      0.11855653
      0.66855925	      0.10672188	      0.13045149	      0.03048691	      0.11855480
      0.66859059	      0.10672184	      0.13044995	      0.03048698	      0.11855363
      0.66862193	      0.10672180	      0.13044842	      0.03048704	      0.11855245
      0.66866305	      0.10672175	      0.13044641	      0.03048713	      0.11855090
      0.66870197	      0.10672170	      0.13044452	      0.03048721	      0.11854943
      0.66874088	      0.10672166	      0.13044263	      0.03048728	      0.11854795
      0.66877522	      0.10672162	      0.13044096	      0.03048735	      0.11854664
      0.66880957	      0.10672157	      0.13043929	      0.03048742	      0.11854532
      0.66884391	      0.10672153	      0.13043763	      0.03048748	      0.11854400
      0.66888639	      0.10672148	      0.13043557	      0.03048756	      0.11854236
      0.66892370	      0.10672143	      0.13043377	      0.03048763	      0.11854092
      0.66896101	      0.10672139	      0.13043198	      0.03048770	      0.11853947
      0.66899831	      0.10672134	      0.13043018	      0.03048777	      0.11853801
      0.66903562	      0.10672130	      0.13042839	      0.03048784	      0.11853655
      0.66907293	      0.10672125	      0.13042660	      0.03048790	      0.11853508
      0.66911024	      0.10672120	      0.13042481	      0.03048797	      0.11853361
      0.66914754	      0.10672116	      0.13042303	      0.03048803	      0.11853213
      0.66918485	      0.10672111	      0.13042125	      0.03048810	      0.11853065
      0.66922216	      0.10672106	      0.13041947	      0.03048816	      0.11852916
      0.66925947	      0.10672102	      0.13041769	      0.03048822	      0.11852767
      0.66929677	      0.10672097	      0.13041592	      0.03048828	      0.11852617
      0.66933408	      0.10672092	      0.13041415	      0.03048834	      0.11852467
      0.66938053	      0.10672087	      0.13041195	      0.03048842	      0.11852280
      0.66941472	      0.10672082	      0.13041033	      0.03048847	      0.11852141
      0.66944890	      0.10672078	      0.13040872	      0.03048853	      0.11852002
      0.66949379	      0.10672072	      0.13040660	      0.03048860	      0.11851819
      0.66953513	      0.10672067	      0.13040466	      0.03048866	      0.11851649
      0.66957647	      0.10672062	      0.13040272	      0.03048872	      0.11851479
      0.66961781	      0.10672056	      0.13040078	      0.03048878	      0.11851309
      0.66965383	      0.10672052	      0.13039909	      0.03048883	      0.11851160
      0.66968986	      0.10672047	      0.13039741	      0.03048889	      0.11851010
      0.66973355	      0.10672042	      0.13039537	      0.03048895	      0.11850829
      0.66977724	      0.10672036	      0.13039333	      0.03048901	      0.11850646
      0.66981584	      0.10672031	      0.13039154	      0.03048906	      0.11850484
      0.66985444	      0.10672026	      0.13038974	      0.03048912	      0.11850322
      0.66989304	      0.10672021	      0.13038795	      0.03048917	      0.11850160
      0.66993982	      0.10672015	      0.13038579	      0.03048923	      0.11849962
      0.66997968	      0.10672010	      0.13038395	      0.03048928	      0.11849793
      0.67001954	      0.10672005	      0.13038211	      0.03048933	      0.11849623
      0.67005939	      0.10671999	      0.13038028	      0.03048938	      0.11849453
      0.67009925	      0.10671994	      0.13037844	      0.03048943	      0.11849282
      0.67014934	      0.10671988	      0.13037615	      0.03048950	      0.11849067
      0.67018767	      0.10671983	      0.13037439	      0.03048954	      0.11848902
      0.67022600	      0.10671978	      0.13037264	      0.03048959	      0.11848737
      0.67027321	      0.10671971	      0.13037048	      0.03048965	      0.11848532
      0.67032041	      0.10671965	      0.13036833	      0.03048970	      0.11848327
      0.67035946	      0.10671960	      0.13036656	      0.03048975	      0.11848157
      0.67039851	      0.10671955	      0.13036479	      0.03048979	      0.11847986
      0.67043756	      0.10671950	      0.13036302	      0.03048983	      0.11847815
      0.67049479	      0.10671942	      0.13036043	      0.03048990	      0.11847563
      0.67053268	      0.10671937	      0.13035872	      0.03048994	      0.11847396
      0.67057057	      0.10671932	      0.13035701	      0.03048998	      0.11847229
      0.67062202	      0.10671925	      0.13035470	      0.03049003	      0.11847001
      0.67066948	      0.10671919	      0.13035257	      0.03049008	      0.11846789
      0.67071694	      0.10671913	      0.13035044	      0.03049013	      0.11846578
      0.67075943	      0.10671907	      0.13034854	      0.03049017	      0.11846388
      0.67080191	      0.10671901	      0.13034664	      0.03049022	      0.11846197
      0.67084440	      0.10671895	      0.13034475	      0.03049026	      0.11846006
      0.67088688	      0.10671890	      0.13034286	      0.03049030	      0.11845815
      0.67094726	      0.10671882	      0.13034018	      0.03049036	      0.11845542
      0.67098340	      0.10671877	      0.13033858	      0.03049039	      0.11845378
      0.67101954	      0.10671872	      0.13033698	      0.03049042	      0.11845213
      0.67107756	      0.10671864	      0.13033442	      0.03049048	      0.11844949
      0.67115235	      0.10671854	      0.13033112	      0.03049054	      0.11844607
      0.67118862	      0.10671849	      0.13032953	      0.03049057	      0.11844441
      0.67122490	      0.10671844	      0.13032794	      0.03049061	      0.11844274
      0.67128421	      0.10671836	      0.13032534	      0.03049066	      0.11844000
      0.67133429	      0.10671829	      0.13032316	      0.03049070	      0.11843769
      0.67138438	      0.10671822	      0.13032097	      0.03049074	      0.11843537
      0.67142744	      0.10671816	      0.13031910	      0.03049077	      0.11843337
      0.67147051	      0.10671810	      0.13031723	      0.03049081	      0.11843136
      0.67151357	      0.10671804	      0.13031536	      0.03049084	      0.11842935
      0.67157088	      0.10671797	      0.13031288	      0.03049088	      0.11842667
      0.67161980	      0.10671790	      0.13031077	      0.03049092	      0.11842437
      0.67166872	      0.10671783	      0.13030866	      0.03049096	      0.11842207
      0.67171764	      0.10671776	      0.13030656	      0.03049099	      0.11841976
      0.67176657	      0.10671770	      0.13030446	      0.03049103	      0.11841745
      0.67181549	      0.10671763	      0.13030237	      0.03049106	      0.11841513
      0.67186441	      0.10671756	      0.13030028	      0.03049110	      0.11841281
      0.67191333	      0.10671749	      0.13029819	      0.03049113	      0.11841048
      0.67196225	      0.10671742	      0.13029611	      0.03049116	      0.11840815
      0.67201117	      0.10671736	      0.13029403	      0.03049119	      0.11840581
      0.67206010	      0.10671729	      0.13029196	      0.03049122	      0.11840346
      0.67210902	      0.10671722	      0.13028989	      0.03049126	      0.11840111
      0.67216290	      0.10671715	      0.13028761	      0.03049129	      0.11839852
      0.67221679	      0.10671707	      0.13028534	      0.03049132	      0.11839591
      0.67226526	      0.10671700	      0.13028331	      0.03049135	      0.11839357
      0.67231374	      0.10671693	      0.13028127	      0.03049138	      0.11839122
      0.67236822	      0.10671686	      0.13027899	      0.03049141	      0.11838857
      0.67242270	      0.10671678	      0.13027672	      0.03049144	      0.11838592
      0.67247718	      0.10671671	      0.13027445	      0.03049147	      0.11838326
      0.67252596	      0.10671664	      0.13027242	      0.03049150	      0.11838087
      0.67257474	      0.10671657	      0.13027039	      0.03049152	      0.11837848
      0.67262352	      0.10671650	      0.13026837	      0.03049155	      0.11837609
      0.67268015	      0.10671642	      0.13026603	      0.03049158	      0.11837330
      0.67273678	      0.10671634	      0.13026370	      0.03049161	      0.11837051
      0.67278747	      0.10671627	      0.13026161	      0.03049163	      0.11836800
      0.67283817	      0.10671620	      0.13025953	      0.03049166	      0.11836549
      0.67289391	      0.10671612	      0.13025725	      0.03049168	      0.11836272
      0.67294966	      0.10671604	      0.13025497	      0.03049171	      0.11835995
      0.67300540	      0.10671596	      0.13025269	      0.03049173	      0.11835717
      0.67306114	      0.10671588	      0.13025043	      0.03049176	      0.11835439
      0.67311689	      0.10671580	      0.13024816	      0.03049178	      0.11835160
      0.67317263	      0.10671572	      0.13024590	      0.03049180	      0.11834880
      0.67322107	      0.10671565	      0.13024395	      0.03049182	      0.11834637
      0.67326952	      0.10671558	      0.13024199	      0.03049184	      0.11834393
      0.67332842	      0.10671550	      0.13023962	      0.03049187	      0.11834096
      0.67338733	      0.10671542	      0.13023726	      0.03049189	      0.11833799
      0.67344060	      0.10671534	      0.13023512	      0.03049191	      0.11833529
      0.67349388	      0.10671526	      0.13023299	      0.03049193	      0.11833259
      0.67355144	      0.10671518	      0.13023070	      0.03049195	      0.11832967
      0.67360901	      0.10671510	      0.13022841	      0.03049197	      0.11832674
      0.67366483	      0.10671502	      0.13022619	      0.03049199	      0.11832389
      0.67372066	      0.10671494	      0.13022398	      0.03049201	      0.11832104
      0.67377790	      0.10671486	      0.13022172	      0.03049203	      0.11831811
      0.67383515	      0.10671478	      0.13021946	      0.03049205	      0.11831517
      0.67389222	      0.10671469	      0.13021721	      0.03049206	      0.11831224
      0.67394928	      0.10671461	      0.13021497	      0.03049208	      0.11830930
      0.67400674	      0.10671453	      0.13021272	      0.03049210	      0.11830634
      0.67406420	      0.10671445	      0.13021048	      0.03049212	      0.11830338
      0.67412153	      0.10671436	      0.13020825	      0.03049213	      0.11830041
      0.67417886	      0.10671428	      0.13020602	      0.03049215	      0.11829744
      0.67423434	      0.10671420	      0.13020386	      0.03049216	      0.11829456
      0.67430366	      0.10671410	      0.13020118	      0.03049218	      0.11829096
      0.67438244	      0.10671399	      0.13019814	      0.03049220	      0.11828686
      0.67444839	      0.10671389	      0.13019561	      0.03049222	      0.11828341
      0.67450101	      0.10671382	      0.13019359	      0.03049223	      0.11828066
      0.67455362	      0.10671374	      0.13019157	      0.03049224	      0.11827791
      0.67461325	      0.10671366	      0.13018930	      0.03049225	      0.11827478
      0.67467288	      0.10671357	      0.13018702	      0.03049227	      0.11827165
      0.67472827	      0.10671349	      0.13018492	      0.03049228	      0.11826874
      0.67479964	      0.10671339	      0.13018221	      0.03049229	      0.11826498
      0.67488672	      0.10671326	      0.13017892	      0.03049231	      0.11826038
      0.67493881	      0.10671318	      0.13017696	      0.03049232	      0.11825763
      0.67500754	      0.10671308	      0.13017437	      0.03049233	      0.11825399
      0.67509005	      0.10671296	      0.13017128	      0.03049235	      0.11824961
      0.67514377	      0.10671289	      0.13016927	      0.03049236	      0.11824676
      0.67521280	      0.10671279	      0.13016670	      0.03049237	      0.11824308
      0.67529982	      0.10671266	      0.13016346	      0.03049238	      0.11823844
      0.67540985	      0.10671250	      0.13015939	      0.03049240	      0.11823256
      0.67545818	      0.10671243	      0.13015760	      0.03049240	      0.11822998
      0.67552204	      0.10671234	      0.13015525	      0.03049241	      0.11822655
      0.67560385	      0.10671222	      0.13015225	      0.03049242	      0.11822216
      0.67568565	      0.10671210	      0.13014925	      0.03049243	      0.11821776
      0.67573903	      0.10671202	      0.13014730	      0.03049244	      0.11821489
      0.67579241	      0.10671194	      0.13014536	      0.03049244	      0.11821201
      0.67584824	      0.10671186	      0.13014333	      0.03049245	      0.11820900
      0.67592614	      0.10671175	      0.13014051	      0.03049246	      0.11820479
      0.67599623	      0.10671165	      0.13013798	      0.03049247	      0.11820099
      0.67605217	      0.10671156	      0.13013596	      0.03049247	      0.11819796
      0.67610811	      0.10671148	      0.13013395	      0.03049248	      0.11819493
      0.67617242	      0.10671139	      0.13013164	      0.03049248	      0.11819143
[truncated: 423,556 more chars]
