# Supplementary material for: Musculoskeletal simulations to examine the effects of accentuated eccentric loading (AEL) on jump height
Source: PeerJ. 2023 Jan 23;11:e14687. doi: 10.7717/peerj.14687 (PMC9879160; doi:10.7717/peerj.14687)
Supplement: Supplemental Information 3 — Added30 folder contains the code and simulation results for a complete jump with an additional 30% model mass. Dropped30 folder contains the code and simulation results for the push-off phase with the original model mass. [file peerj-11-14687-s003.zip › Supplementary Simulation code and output results AEL30/Dropped30/Optimized_for_J_Results/TwoSegment_Two_Segment_FiberPassivePower.sto]

FiberPassivePower
version=1
nRows=9685
nColumns=5
inDegrees=no

This analysis gathers basic information about muscles during a simulation (e.g., forces, tendon lengths, moment arms, etc).
Units are S.I. units (second, meters, Newtons, ...)
Angles are in degrees.

endheader
time	vastus	recfem	glut	ham
      0.00000000	     -0.00000061	      0.00000000	     -0.00000000	     -0.00000000
      0.00006123	      0.00808064	      0.00000484	      0.00000000	     -0.00000000
      0.00012245	      0.01619009	      0.00000969	      0.00000000	     -0.00000000
      0.00020780	      0.02754339	      0.00001649	      0.00000000	     -0.00000000
      0.00029315	      0.03895310	      0.00002332	      0.00000000	     -0.00000000
      0.00042115	      0.05616740	      0.00003364	      0.00000000	     -0.00000000
      0.00054914	      0.07350442	      0.00004406	      0.00000000	     -0.00000000
      0.00075973	      0.10228931	      0.00006140	      0.00000000	     -0.00000000
      0.00097032	      0.13138812	      0.00007899	      0.00000000	     -0.00000000
      0.00125500	      0.17120718	      0.00010319	      0.00000000	     -0.00000000
      0.00153968	      0.21156297	      0.00012787	      0.00000000	     -0.00000000
      0.00177985	      0.24601379	      0.00014907	      0.00000000	     -0.00000000
      0.00202001	      0.28082600	      0.00017061	      0.00000000	     -0.00000000
      0.00230741	      0.32294831	      0.00019683	      0.00000000	     -0.00000000
      0.00259481	      0.36556501	      0.00022354	      0.00000000	     -0.00000000
      0.00282227	      0.39963732	      0.00024501	      0.00000000	     -0.00000000
      0.00304973	      0.43400740	      0.00026678	      0.00000000	     -0.00000000
      0.00334924	      0.47971034	      0.00029590	      0.00000000	     -0.00000000
      0.00364874	      0.52591088	      0.00032551	      0.00000000	     -0.00000000
      0.00386300	      0.55926031	      0.00034699	      0.00000000	     -0.00000000
      0.00407725	      0.59285573	      0.00036872	      0.00000000	     -0.00000000
      0.00437314	      0.63964919	      0.00039913	      0.00000000	     -0.00000000
      0.00466902	      0.68689637	      0.00042999	      0.00000000	     -0.00000000
      0.00490644	      0.72512968	      0.00045507	      0.00000000	     -0.00000000
      0.00514385	      0.76364510	      0.00048043	      0.00000000	     -0.00000000
      0.00542953	      0.81035803	      0.00051131	      0.00000000	     -0.00000000
      0.00571522	      0.85746568	      0.00054258	      0.00000000	     -0.00000000
      0.00595120	      0.89667160	      0.00056870	      0.00000000	     -0.00000000
      0.00618719	      0.93613773	      0.00059507	      0.00000000	     -0.00000000
      0.00647135	      0.98400040	      0.00062715	      0.00000000	     -0.00000000
      0.00675552	      1.03222750	      0.00065957	      0.00000000	     -0.00000000
      0.00699497	      1.07314415	      0.00068716	      0.00000000	     -0.00000000
      0.00723442	      1.11431056	      0.00071498	      0.00000000	     -0.00000000
      0.00751378	      1.16264804	      0.00074772	      0.00000000	     -0.00000000
      0.00779314	      1.21131356	      0.00078076	      0.00000000	     -0.00000000
      0.00803996	      1.25458011	      0.00081020	      0.00000000	     -0.00000000
      0.00828679	      1.29809350	      0.00083986	      0.00000000	     -0.00000000
      0.00855771	      1.34613254	      0.00087265	      0.00000000	     -0.00000000
      0.00882862	      1.39445821	      0.00090569	      0.00000000	     -0.00000000
      0.00909954	      1.44306503	      0.00093897	      0.00000000	     -0.00000000
      0.00937046	      1.49194744	      0.00097247	      0.00000000	     -0.00000000
      0.00960318	      1.53415537	      0.00100143	      0.00000000	     -0.00000000
      0.00983591	      1.57655926	      0.00103054	      0.00000000	     -0.00000000
      0.01011404	      1.62748761	      0.00106552	      0.00000000	     -0.00000000
      0.01039217	      1.67868530	      0.00110071	      0.00000000	     -0.00000000
      0.01067029	      1.73014673	      0.00113608	      0.00000000	     -0.00000000
      0.01091920	      1.77642038	      0.00116789	      0.00000000	     -0.00000000
      0.01116811	      1.82289680	      0.00119984	      0.00000000	     -0.00000000
      0.01141701	      1.86957200	      0.00123191	      0.00000000	     -0.00000000
      0.01168002	      1.91910183	      0.00126593	      0.00000000	     -0.00000000
      0.01194302	      1.96884467	      0.00130008	      0.00000000	     -0.00000000
      0.01219797	      2.01726481	      0.00133329	      0.00000000	     -0.00000000
      0.01245293	      2.06587681	      0.00136661	      0.00000000	     -0.00000000
      0.01271510	      2.11606094	      0.00140096	      0.00000000	     -0.00000000
      0.01297727	      2.16643932	      0.00143540	      0.00000000	     -0.00000000
      0.01323521	      2.21618935	      0.00146936	      0.00000000	     -0.00000000
      0.01349315	      2.26611918	      0.00150338	      0.00000000	     -0.00000000
      0.01375333	      2.31666248	      0.00153776	      0.00000000	     -0.00000000
      0.01401352	      2.36738053	      0.00157219	      0.00000000	     -0.00000000
      0.01427221	      2.41797688	      0.00160646	      0.00000000	     -0.00000000
      0.01453091	      2.46873802	      0.00164076	      0.00000000	     -0.00000000
      0.01478923	      2.51958688	      0.00167503	      0.00000000	     -0.00000000
      0.01504755	      2.57059229	      0.00170931	      0.00000000	     -0.00000000
      0.01530350	      2.62127804	      0.00174328	      0.00000000	     -0.00000000
      0.01555944	      2.67211005	      0.00177724	      0.00000000	     -0.00000000
      0.01580318	      2.72065147	      0.00180956	      0.00000000	     -0.00000000
      0.01611297	      2.78253041	      0.00185061	      0.00000000	     -0.00000000
      0.01651210	      2.86254234	      0.00190342	      0.00000000	     -0.00000000
      0.01679287	      2.91901599	      0.00194050	      0.00000000	     -0.00000000
      0.01703128	      2.96708811	      0.00197192	      0.00000000	     -0.00000000
      0.01726968	      3.01526632	      0.00200329	      0.00000000	     -0.00000000
      0.01753117	      3.06822780	      0.00203761	      0.00000000	     -0.00000000
      0.01779266	      3.12130996	      0.00207185	      0.00000000	     -0.00000000
      0.01804389	      3.17241951	      0.00210464	      0.00000000	     -0.00000000
      0.01829512	      3.22363399	      0.00213733	      0.00000000	     -0.00000000
      0.01849992	      3.26545857	      0.00216390	      0.00000000	     -0.00000000
      0.01882450	      3.33188028	      0.00220585	      0.00000000	     -0.00000000
      0.01906129	      3.38043872	      0.00223632	      0.00000000	     -0.00000000
      0.01929809	      3.42907932	      0.00226667	      0.00000000	     -0.00000000
      0.01953488	      3.47779953	      0.00229688	      0.00000000	     -0.00000000
      0.01977868	      3.52804054	      0.00232785	      0.00000000	     -0.00000000
      0.02008180	      3.59061806	      0.00236615	      0.00000000	     -0.00000000
      0.02046862	      3.67064150	      0.00241465	      0.00000000	     -0.00000000
      0.02071870	      3.72247521	      0.00244577	      0.00000000	     -0.00000000
      0.02096879	      3.77438137	      0.00247671	      0.00000000	     -0.00000000
      0.02121887	      3.82635713	      0.00250744	      0.00000000	     -0.00000000
      0.02147240	      3.87911620	      0.00253839	      0.00000000	     -0.00000000
      0.02172593	      3.93194109	      0.00256911	      0.00000000	     -0.00000000
      0.02197260	      3.98339953	      0.00259878	      0.00000000	     -0.00000000
      0.02221928	      4.03491501	      0.00262822	      0.00000000	     -0.00000000
      0.02247940	      4.08929597	      0.00265902	      0.00000000	     -0.00000000
      0.02273951	      4.14373453	      0.00268954	      0.00000000	     -0.00000000
      0.02299610	      4.19748827	      0.00271938	      0.00000000	     -0.00000000
      0.02330652	      4.26258557	      0.00275510	      0.00000000	     -0.00000000
      0.02365444	      4.33563025	      0.00279464	      0.00000000	     -0.00000000
      0.02394973	      4.39768731	      0.00282776	      0.00000000	     -0.00000000
      0.02417362	      4.44477575	      0.00285260	      0.00000000	     -0.00000000
      0.02439752	      4.49189294	      0.00287719	      0.00000000	     -0.00000000
      0.02462526	      4.53984811	      0.00290195	      0.00000000	     -0.00000000
      0.02493219	      4.60451825	      0.00293491	      0.00000000	     -0.00000000
      0.02523912	      4.66923123	      0.00296738	      0.00000000	     -0.00000000
      0.02545699	      4.71518861	      0.00299012	      0.00000000	     -0.00000000
      0.02567485	      4.76116375	      0.00301260	      0.00000000	     -0.00000000
      0.02592713	      4.81442266	      0.00303831	      0.00000000	     -0.00000000
      0.02617941	      4.86770088	      0.00306365	      0.00000000	     -0.00000000
      0.02645015	      4.92489483	      0.00309044	      0.00000000	     -0.00000000
      0.02672088	      4.98210535	      0.00311680	      0.00000000	     -0.00000000
      0.02691494	      5.02312127	      0.00313542	      0.00000000	     -0.00000000
      0.02723087	      5.08990816	      0.00316524	      0.00000000	     -0.00000000
      0.02747074	      5.14062396	      0.00318747	      0.00000000	     -0.00000000
      0.02771061	      5.19134436	      0.00320933	      0.00000000	     -0.00000000
      0.02795047	      5.24206735	      0.00323082	      0.00000000	     -0.00000000
      0.02819667	      5.29412847	      0.00325249	      0.00000000	     -0.00000000
      0.02844286	      5.34618825	      0.00327375	      0.00000000	     -0.00000000
      0.02871061	      5.40280115	      0.00329642	      0.00000000	     -0.00000000
      0.02897835	      5.45940742	      0.00331859	      0.00000000	     -0.00000000
      0.02918757	      5.50363350	      0.00333557	      0.00000000	     -0.00000000
      0.02950225	      5.57014066	      0.00336052	      0.00000000	     -0.00000000
      0.02975664	      5.62389080	      0.00338018	      0.00000000	     -0.00000000
      0.03001102	      5.67762599	      0.00339938	      0.00000000	     -0.00000000
      0.03026541	      5.73134401	      0.00341810	      0.00000000	     -0.00000000
      0.03051980	      5.78504282	      0.00343633	      0.00000000	     -0.00000000
      0.03077419	      5.83872024	      0.00345409	      0.00000000	     -0.00000000
      0.03102481	      5.89158032	      0.00347110	      0.00000000	     -0.00000000
      0.03127544	      5.94441564	      0.00348763	      0.00000000	     -0.00000000
      0.03150969	      5.99377446	      0.00350265	      0.00000000	     -0.00000000
      0.03181008	      6.05703532	      0.00352127	      0.00000000	     -0.00000000
      0.03211048	      6.12025189	      0.00353919	      0.00000000	     -0.00000000
      0.03234592	      6.16976485	      0.00355272	      0.00000000	     -0.00000000
      0.03258135	      6.21924702	      0.00356582	      0.00000000	     -0.00000000
      0.03285431	      6.27657530	      0.00358043	      0.00000000	     -0.00000000
      0.03312728	      6.33385771	      0.00359444	      0.00000000	     -0.00000000
      0.03336365	      6.38342202	      0.00360607	      0.00000000	     -0.00000000
      0.03365922	      6.44534826	      0.00361997	      0.00000000	     -0.00000000
      0.03401855	      6.52054784	      0.00363588	      0.00000000	     -0.00000000
      0.03441210	      6.60279741	      0.00365205	      0.00000000	     -0.00000000
      0.03471486	      6.66598908	      0.00366360	      0.00000000	     -0.00000000
      0.03493999	      6.71293023	      0.00367168	      0.00000000	     -0.00000000
      0.03516513	      6.75982817	      0.00367932	      0.00000000	     -0.00000000
      0.03538556	      6.80570397	      0.00368638	      0.00000000	     -0.00000000
      0.03569838	      6.87073039	      0.00369567	      0.00000000	     -0.00000000
      0.03597589	      6.92834231	      0.00370320	      0.00000000	     -0.00000000
      0.03620686	      6.97623370	      0.00370896	      0.00000000	     -0.00000000
      0.03643782	      7.02407236	      0.00371424	      0.00000000	     -0.00000000
      0.03668105	      7.07439342	      0.00371930	      0.00000000	     -0.00000000
      0.03698126	      7.13641763	      0.00372482	      0.00000000	     -0.00000000
      0.03735693	      7.21389614	      0.00373060	      0.00000000	     -0.00000000
      0.03763821	      7.27180588	      0.00373411	      0.00000000	     -0.00000000
      0.03787283	      7.32003936	      0.00373650	      0.00000000	     -0.00000000
      0.03810744	      7.36820906	      0.00373840	      0.00000000	     -0.00000000
      0.03835531	      7.41902942	      0.00373987	      0.00000000	     -0.00000000
      0.03860318	      7.46977569	      0.00374080	      0.00000000	     -0.00000000
      0.03887291	      7.52491236	      0.00374118	      0.00000000	     -0.00000000
      0.03914264	      7.57995764	      0.00374091	      0.00000000	     -0.00000000
      0.03933131	      7.61840541	      0.00374034	      0.00000000	     -0.00000000
      0.03962084	      7.67731458	      0.00373884	      0.00000000	     -0.00000000
      0.03991036	      7.73611250	      0.00373659	      0.00000000	     -0.00000000
      0.04014646	      7.78397761	      0.00373421	      0.00000000	     -0.00000000
      0.04038257	      7.83176600	      0.00373133	      0.00000000	     -0.00000000
      0.04063012	      7.88178820	      0.00372778	      0.00000000	     -0.00000000
      0.04092822	      7.94190913	      0.00372278	      0.00000000	     -0.00000000
      0.04124913	      8.00648664	      0.00371653	      0.00000000	     -0.00000000
      0.04157005	      8.07091215	      0.00370937	      0.00000000	     -0.00000000
      0.04178987	      8.11495466	      0.00370394	      0.00000000	     -0.00000000
      0.04200970	      8.15892354	      0.00369810	      0.00000000	     -0.00000000
      0.04226183	      8.20926210	      0.00369087	      0.00000000	     -0.00000000
      0.04256977	      8.27060763	      0.00368130	      0.00000000	     -0.00000000
      0.04296841	      8.34979961	      0.00366770	      0.00000000	     -0.00000000
      0.04317901	      8.39153066	      0.00365997	      0.00000000	     -0.00000000
      0.04338960	      8.43318892	      0.00365186	      0.00000000	     -0.00000000
      0.04367373	      8.48927570	      0.00364032	      0.00000000	     -0.00000000
      0.04395786	      8.54522661	      0.00362811	      0.00000000	     -0.00000000
      0.04419551	      8.59192041	      0.00361738	      0.00000000	     -0.00000000
      0.04449162	      8.64996228	      0.00360335	      0.00000000	     -0.00000000
      0.04486104	      8.72215979	      0.00358485	      0.00000000	     -0.00000000
      0.04517609	      8.78353985	      0.00356819	      0.00000000	     -0.00000000
      0.04539646	      8.82636737	      0.00355607	      0.00000000	     -0.00000000
      0.04561683	      8.86910644	      0.00354356	      0.00000000	     -0.00000000
      0.04586534	      8.91719712	      0.00352899	      0.00000000	     -0.00000000
      0.04617480	      8.97692142	      0.00351018	      0.00000000	     -0.00000000
      0.04655288	      9.04964371	      0.00348620	      0.00000000	     -0.00000000
      0.04688755	      9.11378862	      0.00346407	      0.00000000	     -0.00000000
      0.04730391	      9.19328706	      0.00343537	      0.00000000	     -0.00000000
      0.04762713	      9.25476868	      0.00341221	      0.00000000	     -0.00000000
      0.04784672	      9.29641947	      0.00339605	      0.00000000	     -0.00000000
      0.04806631	      9.33797359	      0.00337955	      0.00000000	     -0.00000000
      0.04832047	      9.38594734	      0.00336003	      0.00000000	     -0.00000000
      0.04862959	      9.44411706	      0.00333569	      0.00000000	     -0.00000000
      0.04897571	      9.50901822	      0.00330766	      0.00000000	     -0.00000000
      0.04927547	      9.56502236	      0.00328275	      0.00000000	     -0.00000000
      0.04950134	      9.60709764	      0.00326359	      0.00000000	     -0.00000000
      0.04972721	      9.64906473	      0.00324410	      0.00000000	     -0.00000000
      0.04990987	      9.68292447	      0.00322811	      0.00000000	     -0.00000000
      0.05019835	      9.73625260	      0.00320243	      0.00000000	     -0.00000000
      0.05048683	      9.78940036	      0.00317625	      0.00000000	     -0.00000000
      0.05072855	      9.83379383	      0.00315393	      0.00000000	     -0.00000000
      0.05097027	      9.87805860	      0.00313127	      0.00000000	     -0.00000000
      0.05122507	      9.92457865	      0.00310702	      0.00000000	     -0.00000000
      0.05147987	      9.97095363	      0.00308241	      0.00000000	     -0.00000000
      0.05171467	     10.01355799	      0.00305943	      0.00000000	     -0.00000000
      0.05203008	     10.07059387	      0.00302809	      0.00000000	     -0.00000000
      0.05234550	     10.12740233	      0.00299623	      0.00000000	     -0.00000000
      0.05256182	     10.16623124	      0.00297410	      0.00000000	     -0.00000000
      0.05277814	     10.20495162	      0.00295174	      0.00000000	     -0.00000000
      0.05303662	     10.25107431	      0.00292473	      0.00000000	     -0.00000000
      0.05329509	     10.29704013	      0.00289742	      0.00000000	     -0.00000000
      0.05355895	     10.34380022	      0.00286923	      0.00000000	     -0.00000000
      0.05382281	     10.39039466	      0.00284074	      0.00000000	     -0.00000000
      0.05408278	     10.43613871	      0.00281239	      0.00000000	     -0.00000000
      0.05439899	     10.49155961	      0.00277753	      0.00000000	     -0.00000000
      0.05474736	     10.55233606	      0.00273870	      0.00000000	     -0.00000000
      0.05505324	     10.60545374	      0.00270423	      0.00000000	     -0.00000000
      0.05527764	     10.64427765	      0.00267874	      0.00000000	     -0.00000000
      0.05550205	     10.68297667	      0.00265308	      0.00000000	     -0.00000000
      0.05573035	     10.72221654	      0.00262682	      0.00000000	     -0.00000000
      0.05604660	     10.77635937	      0.00259017	      0.00000000	     -0.00000000
      0.05636285	     10.83024992	      0.00255324	      0.00000000	     -0.00000000
      0.05656891	     10.86522688	      0.00252903	      0.00000000	     -0.00000000
      0.05677497	     10.90009552	      0.00250472	      0.00000000	     -0.00000000
      0.05704784	     10.94610329	      0.00247236	      0.00000000	     -0.00000000
      0.05732072	     10.99191921	      0.00243984	      0.00000000	     -0.00000000
      0.05756460	     11.03270349	      0.00241064	      0.00000000	     -0.00000000
      0.05786229	     11.08227586	      0.00237485	      0.00000000	     -0.00000000
      0.05820838	     11.13961699	      0.00233304	      0.00000000	     -0.00000000
      0.05849887	     11.18750237	      0.00229781	      0.00000000	     -0.00000000
      0.05873061	     11.22554180	      0.00226962	      0.00000000	     -0.00000000
      0.05896234	     11.26343818	      0.00224137	      0.00000000	     -0.00000000
      0.05920416	     11.30283044	      0.00221182	      0.00000000	     -0.00000000
      0.05951186	     11.35272840	      0.00217415	      0.00000000	     -0.00000000
      0.05981957	     11.40237053	      0.00213641	      0.00000000	     -0.00000000
      0.06005571	     11.44029332	      0.00210741	      0.00000000	     -0.00000000
      0.06035203	     11.48766435	      0.00207099	      0.00000000	     -0.00000000
      0.06071947	     11.54607023	      0.00202580	      0.00000000	     -0.00000000
      0.06108690	     11.60410350	      0.00198061	      0.00000000	     -0.00000000
      0.06129574	     11.63692097	      0.00195494	      0.00000000	     -0.00000000
      0.06150458	     11.66961688	      0.00192928	      0.00000000	     -0.00000000
      0.06178233	     11.71291217	      0.00189519	      0.00000000	     -0.00000000
      0.06206008	     11.75599078	      0.00186114	      0.00000000	     -0.00000000
      0.06230804	     11.79426529	      0.00183080	      0.00000000	     -0.00000000
      0.06255599	     11.83236568	      0.00180052	      0.00000000	     -0.00000000
      0.06281294	     11.87166296	      0.00176921	      0.00000000	     -0.00000000
      0.06312748	     11.91951129	      0.00173099	      0.00000000	     -0.00000000
      0.06353357	     11.98086745	      0.00168186	      0.00000000	     -0.00000000
      0.06374869	     12.01317743	      0.00165593	      0.00000000	     -0.00000000
      0.06396382	     12.04535355	      0.00163009	      0.00000000	     -0.00000000
      0.06424931	     12.08784783	      0.00159593	      0.00000000	     -0.00000000
      0.06453480	     12.13010457	      0.00156193	      0.00000000	     -0.00000000
      0.06473604	     12.15974736	      0.00153807	      0.00000000	     -0.00000000
      0.06505987	     12.20719818	      0.00149987	      0.00000000	     -0.00000000
      0.06530383	     12.24274079	      0.00147127	      0.00000000	     -0.00000000
      0.06554778	     12.27810752	      0.00144281	      0.00000000	     -0.00000000
      0.06579173	     12.31329768	      0.00141451	      0.00000000	     -0.00000000
      0.06604647	     12.34985445	      0.00138514	      0.00000000	     -0.00000000
      0.06630121	     12.38621749	      0.00135597	      0.00000000	     -0.00000000
      0.06655739	     12.42258951	      0.00132682	      0.00000000	     -0.00000000
      0.06687327	     12.46716847	      0.00129117	      0.00000000	     -0.00000000
      0.06726868	     12.52254497	      0.00124702	      0.00000000	     -0.00000000
      0.06755302	     12.56207360	      0.00121560	      0.00000000	     -0.00000000
      0.06779301	     12.59524463	      0.00118931	      0.00000000	     -0.00000000
      0.06803299	     12.62823998	      0.00116324	      0.00000000	     -0.00000000
      0.06828845	     12.66317046	      0.00113572	      0.00000000	     -0.00000000
      0.06854392	     12.69790076	      0.00110847	      0.00000000	     -0.00000000
      0.06880149	     12.73271408	      0.00108125	      0.00000000	     -0.00000000
      0.06911766	     12.77516850	      0.00104822	      0.00000000	     -0.00000000
      0.06951846	     12.82854104	      0.00100695	      0.00000000	     -0.00000000
      0.06976299	     12.86085864	      0.00098212	      0.00000000	     -0.00000000
      0.07000752	     12.89298995	      0.00095756	      0.00000000	     -0.00000000
      0.07025205	     12.92493440	      0.00093327	      0.00000000	     -0.00000000
      0.07049620	     12.95664265	      0.00090929	      0.00000000	     -0.00000000
      0.07080310	     12.99623377	      0.00087955	      0.00000000	     -0.00000000
      0.07117253	     13.04350006	      0.00084435	      0.00000000	     -0.00000000
      0.07143810	     13.07720985	      0.00081947	      0.00000000	     -0.00000000
      0.07178725	     13.12119072	      0.00078728	      0.00000000	     -0.00000000
      0.07205229	     13.15431690	      0.00076326	      0.00000000	     -0.00000000
      0.07231733	     13.18721928	      0.00073960	      0.00000000	     -0.00000000
      0.07258236	     13.21989716	      0.00071631	      0.00000000	     -0.00000000
      0.07284740	     13.25235016	      0.00069339	      0.00000000	     -0.00000000
      0.07311244	     13.28457761	      0.00067084	      0.00000000	     -0.00000000
      0.07337748	     13.31657913	      0.00064867	      0.00000000	     -0.00000000
      0.07364251	     13.34835407	      0.00062688	      0.00000000	     -0.00000000
      0.07390755	     13.37990205	      0.00060548	      0.00000000	     -0.00000000
      0.07417259	     13.41122246	      0.00058446	      0.00000000	     -0.00000000
      0.07442395	     13.44071621	      0.00056488	      0.00000000	     -0.00000000
      0.07467531	     13.47000442	      0.00054566	      0.00000000	     -0.00000000
      0.07492942	     13.49940385	      0.00052659	      0.00000000	     -0.00000000
      0.07518354	     13.52859240	      0.00050788	      0.00000000	     -0.00000000
      0.07544710	     13.55864340	      0.00048887	      0.00000000	     -0.00000000
      0.07576352	     13.59442002	      0.00046656	      0.00000000	     -0.00000000
      0.07608725	     13.63068239	      0.00044433	      0.00000000	     -0.00000000
      0.07641097	     13.66659955	      0.00042270	      0.00000000	     -0.00000000
      0.07664952	     13.69284457	      0.00040715	      0.00000000	     -0.00000000
      0.07688806	     13.71890139	      0.00039192	      0.00000000	     -0.00000000
      0.07710532	     13.74246850	      0.00037834	      0.00000000	     -0.00000000
      0.07742541	     13.77690589	      0.00035883	      0.00000000	     -0.00000000
      0.07769708	     13.80586662	      0.00034272	      0.00000000	     -0.00000000
      0.07793949	     13.83150029	      0.00032871	      0.00000000	     -0.00000000
      0.07818189	     13.85693794	      0.00031504	      0.00000000	     -0.00000000
      0.07844050	     13.88385943	      0.00030083	      0.00000000	     -0.00000000
      0.07869911	     13.91055713	      0.00028699	      0.00000000	     -0.00000000
      0.07894473	     13.93570644	      0.00027421	      0.00000000	     -0.00000000
      0.07926223	     13.96791592	      0.00025818	      0.00000000	     -0.00000000
      0.07957974	     13.99978641	      0.00024273	      0.00000000	     -0.00000000
      0.07982350	     14.02402475	      0.00023125	      0.00000000	     -0.00000000
      0.08006727	     14.04806262	      0.00022010	      0.00000000	     -0.00000000
      0.08031007	     14.07180653	      0.00020932	      0.00000000	     -0.00000000
      0.08061896	     14.10172385	      0.00019608	      0.00000000	     -0.00000000
      0.08092784	     14.13131792	      0.00018335	      0.00000000	     -0.00000000
      0.08116680	     14.15399020	      0.00017386	      0.00000000	     -0.00000000
      0.08146422	     14.18193876	      0.00016248	      0.00000000	     -0.00000000
      0.08183234	     14.21611353	      0.00014904	      0.00000000	     -0.00000000
      0.08220046	     14.24982631	      0.00013630	      0.00000000	     -0.00000000
      0.08239763	     14.26769380	      0.00012977	      0.00000000	     -0.00000000
      0.08259481	     14.28542836	      0.00012343	      0.00000000	     -0.00000000
      0.08288158	     14.31098422	      0.00011457	      0.00000000	     -0.00000000
      0.08316835	     14.33625833	      0.00010611	      0.00000000	     -0.00000000
      0.08341621	     14.35787525	      0.00009912	      0.00000000	     -0.00000000
      0.08366407	     14.37928120	      0.00009243	      0.00000000	     -0.00000000
      0.08390034	     14.39949064	      0.00008632	      0.00000000	     -0.00000000
      0.08421840	     14.42639184	      0.00007851	      0.00000000	     -0.00000000
      0.08453646	     14.45294448	      0.00007116	      0.00000000	     -0.00000000
      0.08475932	     14.47134121	      0.00006628	      0.00000000	     -0.00000000
      0.08498217	     14.48956644	      0.00006162	      0.00000000	     -0.00000000
      0.08524476	     14.51082102	      0.00005640	      0.00000000	     -0.00000000
      0.08550735	     14.53183709	      0.00005147	      0.00000000	     -0.00000000
      0.08578018	     14.55342000	      0.00004665	      0.00000000	     -0.00000000
      0.08605301	     14.57474494	      0.00004213	      0.00000000	     -0.00000000
      0.08630604	     14.59429136	      0.00003820	      0.00000000	     -0.00000000
      0.08662497	     14.61861244	      0.00003359	      0.00000000	     -0.00000000
      0.08694391	     14.64257998	      0.00002936	      0.00000000	     -0.00000000
      0.08718330	     14.66033779	      0.00002642	      0.00000000	     -0.00000000
      0.08742270	     14.67789605	      0.00002368	      0.00000000	     -0.00000000
      0.08770206	     14.69813282	      0.00002072	      0.00000000	     -0.00000000
      0.08798141	     14.71809743	      0.00001801	      0.00000000	     -0.00000000
      0.08821716	     14.73473318	      0.00001591	      0.00000000	     -0.00000000
      0.08852607	     14.75623850	      0.00001342	      0.00000000	     -0.00000000
      0.08883498	     14.77741025	      0.00001119	      0.00000000	     -0.00000000
      0.08907574	     14.79367938	      0.00000963	      0.00000000	     -0.00000000
      0.08931649	     14.80974559	      0.00000823	      0.00000000	     -0.00000000
      0.08958212	     14.82723596	      0.00000684	      0.00000000	     -0.00000000
      0.08984774	     14.84447903	      0.00000561	      0.00000000	     -0.00000000
      0.09011910	     14.86183838	      0.00000452	      0.00000000	     -0.00000000
      0.09039045	     14.87893931	      0.00000358	      0.00000000	     -0.00000000
      0.09065508	     14.89536735	      0.00000279	      0.00000000	     -0.00000000
      0.09097430	     14.91485702	      0.00000201	      0.00000000	     -0.00000000
      0.09138025	     14.93912444	      0.00000124	      0.00000000	     -0.00000000
      0.09160236	     14.95215646	      0.00000092	      0.00000000	     -0.00000000
      0.09182446	     14.96501488	      0.00000066	      0.00000000	     -0.00000000
      0.09210943	     14.98125771	      0.00000040	      0.00000000	     -0.00000000
      0.09239439	     14.99721438	      0.00000022	      0.00000000	     -0.00000000
      0.09267008	     15.01237926	      0.00000011	      0.00000000	     -0.00000000
      0.09294577	     15.02727603	      0.00000004	      0.00000000	     -0.00000000
      0.09321099	     15.04135371	      0.00000001	      0.00000000	     -0.00000000
      0.09353093	     15.05800556	      0.00000000	      0.00000000	     -0.00000000
      0.09393335	     15.07843693	      0.00000000	      0.00000000	     -0.00000000
      0.09416956	     15.09016345	      0.00000000	      0.00000000	     -0.00000000
      0.09440578	     15.10169276	      0.00000000	      0.00000000	     -0.00000000
      0.09464200	     15.11302469	      0.00000000	      0.00000000	     -0.00000000
      0.09491934	     15.12607707	      0.00000000	      0.00000000	     -0.00000000
      0.09519667	     15.13885722	      0.00000000	      0.00000000	     -0.00000000
      0.09538243	     15.14726518	      0.00000000	      0.00000000	     -0.00000000
      0.09567404	     15.16021783	      0.00000000	      0.00000000	     -0.00000000
      0.09596566	     15.17286919	      0.00000000	      0.00000000	     -0.00000000
      0.09621096	     15.18327813	      0.00000000	      0.00000000	     -0.00000000
      0.09645626	     15.19347376	      0.00000000	      0.00000000	     -0.00000000
      0.09670131	     15.20344553	      0.00000000	      0.00000000	     -0.00000000
      0.09701716	     15.21598482	      0.00000000	      0.00000000	     -0.00000000
      0.09733301	     15.22817018	      0.00000000	      0.00000000	     -0.00000000
      0.09757101	     15.23711802	      0.00000000	      0.00000000	     -0.00000000
      0.09780900	     15.24586482	      0.00000000	      0.00000000	     -0.00000000
      0.09807962	     15.25556650	      0.00000000	      0.00000000	     -0.00000000
      0.09835025	     15.26500814	      0.00000000	      0.00000000	     -0.00000000
      0.09861147	     15.27387515	      0.00000000	      0.00000000	     -0.00000000
      0.09892943	     15.28434105	      0.00000000	      0.00000000	     -0.00000000
      0.09931175	     15.29645003	      0.00000000	      0.00000000	     -0.00000000
      0.09977254	     15.31035404	      0.00000000	      0.00000000	     -0.00000000
      0.09994408	     15.31533733	      0.00000000	      0.00000000	     -0.00000000
      0.10022963	     15.32340073	      0.00000000	      0.00000000	     -0.00000000
      0.10051518	     15.33117424	      0.00000000	      0.00000000	     -0.00000000
      0.10076566	     15.33775445	      0.00000000	      0.00000000	     -0.00000000
      0.10101614	     15.34411156	      0.00000000	      0.00000000	     -0.00000000
      0.10127886	     15.35053961	      0.00000000	      0.00000000	     -0.00000000
      0.10154158	     15.35672219	      0.00000000	      0.00000000	     -0.00000000
      0.10182780	     15.36317854	      0.00000000	      0.00000000	     -0.00000000
      0.10211403	     15.36934347	      0.00000000	      0.00000000	     -0.00000000
      0.10234145	     15.37403426	      0.00000000	      0.00000000	     -0.00000000
      0.10265425	     15.38018534	      0.00000000	      0.00000000	     -0.00000000
      0.10296706	     15.38598829	      0.00000000	      0.00000000	     -0.00000000
      0.10320083	     15.39009802	      0.00000000	      0.00000000	     -0.00000000
      0.10343461	     15.39401327	      0.00000000	      0.00000000	     -0.00000000
      0.10369085	     15.39808134	      0.00000000	      0.00000000	     -0.00000000
      0.10400358	     15.40272967	      0.00000000	      0.00000000	     -0.00000000
      0.10431631	     15.40703002	      0.00000000	      0.00000000	     -0.00000000
      0.10458282	     15.41042021	      0.00000000	      0.00000000	     -0.00000000
      0.10491006	     15.41423721	      0.00000000	      0.00000000	     -0.00000000
      0.10523729	     15.41767317	      0.00000000	      0.00000000	     -0.00000000
      0.10547547	     15.41993449	      0.00000000	      0.00000000	     -0.00000000
      0.10576500	     15.42241143	      0.00000000	      0.00000000	     -0.00000000
      0.10612699	     15.42508878	      0.00000000	      0.00000000	     -0.00000000
      0.10640909	     15.42685195	      0.00000000	      0.00000000	     -0.00000000
      0.10665480	     15.42815707	      0.00000000	      0.00000000	     -0.00000000
      0.10690052	     15.42924733	      0.00000000	      0.00000000	     -0.00000000
      0.10713842	     15.43009828	      0.00000000	      0.00000000	     -0.00000000
      0.10744893	     15.43090606	      0.00000000	      0.00000000	     -0.00000000
      0.10775945	     15.43137077	      0.00000000	      0.00000000	     -0.00000000
      0.10800129	     15.43149515	      0.00000000	      0.00000000	     -0.00000000
      0.10824313	     15.43141146	      0.00000000	      0.00000000	     -0.00000000
      0.10851840	     15.43106306	      0.00000000	      0.00000000	     -0.00000000
      0.10879367	     15.43044511	      0.00000000	      0.00000000	     -0.00000000
      0.10904963	     15.42962871	      0.00000000	      0.00000000	     -0.00000000
      0.10936669	     15.42829435	      0.00000000	      0.00000000	     -0.00000000
      0.10968376	     15.42660245	      0.00000000	      0.00000000	     -0.00000000
      0.10992153	     15.42509908	      0.00000000	      0.00000000	     -0.00000000
      0.11022020	     15.42292587	      0.00000000	      0.00000000	     -0.00000000
      0.11051886	     15.42043546	      0.00000000	      0.00000000	     -0.00000000
      0.11077188	     15.41807756	      0.00000000	      0.00000000	     -0.00000000
      0.11109266	     15.41476095	      0.00000000	      0.00000000	     -0.00000000
      0.11141344	     15.41107845	      0.00000000	      0.00000000	     -0.00000000
      0.11165137	     15.40811093	      0.00000000	      0.00000000	     -0.00000000
      0.11188929	     15.40494214	      0.00000000	      0.00000000	     -0.00000000
      0.11216699	     15.40098910	      0.00000000	      0.00000000	     -0.00000000
      0.11244469	     15.39676192	      0.00000000	      0.00000000	     -0.00000000
      0.11269109	     15.39278176	      0.00000000	      0.00000000	     -0.00000000
      0.11300891	     15.38732930	      0.00000000	      0.00000000	     -0.00000000
      0.11332672	     15.38151782	      0.00000000	      0.00000000	     -0.00000000
      0.11357542	     15.37672001	      0.00000000	      0.00000000	     -0.00000000
      0.11382411	     15.37170236	      0.00000000	      0.00000000	     -0.00000000
      0.11405334	     15.36688289	      0.00000000	      0.00000000	     -0.00000000
      0.11437206	     15.35987156	      0.00000000	      0.00000000	     -0.00000000
      0.11469077	     15.35249920	      0.00000000	      0.00000000	     -0.00000000
      0.11491445	     15.34710979	      0.00000000	      0.00000000	     -0.00000000
      0.11513813	     15.34154256	      0.00000000	      0.00000000	     -0.00000000
      0.11541477	     15.33441110	      0.00000000	      0.00000000	     -0.00000000
      0.11569142	     15.32700770	      0.00000000	      0.00000000	     -0.00000000
      0.11593990	     15.32012618	      0.00000000	      0.00000000	     -0.00000000
      0.11625781	     15.31100230	      0.00000000	      0.00000000	     -0.00000000
      0.11657571	     15.30151932	      0.00000000	      0.00000000	     -0.00000000
      0.11681634	     15.29410264	      0.00000000	      0.00000000	     -0.00000000
      0.11705697	     15.28648021	      0.00000000	      0.00000000	     -0.00000000
      0.11733596	     15.27738505	      0.00000000	      0.00000000	     -0.00000000
      0.11761496	     15.26801331	      0.00000000	      0.00000000	     -0.00000000
      0.11786498	     15.25937976	      0.00000000	      0.00000000	     -0.00000000
      0.11818284	     15.24808330	      0.00000000	      0.00000000	     -0.00000000
      0.11850070	     15.23642784	      0.00000000	      0.00000000	     -0.00000000
      0.11874238	     15.22732533	      0.00000000	      0.00000000	     -0.00000000
      0.11898407	     15.21801527	      0.00000000	      0.00000000	     -0.00000000
      0.11926577	     15.20690159	      0.00000000	      0.00000000	     -0.00000000
      0.11954748	     15.19550592	      0.00000000	      0.00000000	     -0.00000000
      0.11978597	     15.18563827	      0.00000000	      0.00000000	     -0.00000000
      0.12010419	     15.17215656	      0.00000000	      0.00000000	     -0.00000000
      0.12042242	     15.15831496	      0.00000000	      0.00000000	     -0.00000000
      0.12065919	     15.14778283	      0.00000000	      0.00000000	     -0.00000000
      0.12089597	     15.13705144	      0.00000000	      0.00000000	     -0.00000000
      0.12116372	     15.12467616	      0.00000000	      0.00000000	     -0.00000000
      0.12143147	     15.11204612	      0.00000000	      0.00000000	     -0.00000000
      0.12171624	     15.09833372	      0.00000000	      0.00000000	     -0.00000000
      0.12200101	     15.08433314	      0.00000000	      0.00000000	     -0.00000000
      0.12225404	     15.07165126	      0.00000000	      0.00000000	     -0.00000000
      0.12257115	     15.05543607	      0.00000000	      0.00000000	     -0.00000000
      0.12288827	     15.03886346	      0.00000000	      0.00000000	     -0.00000000
      0.12313086	     15.02594439	      0.00000000	      0.00000000	     -0.00000000
      0.12337345	     15.01281615	      0.00000000	      0.00000000	     -0.00000000
      0.12366193	     14.99693266	      0.00000000	      0.00000000	     -0.00000000
      0.12395040	     14.98075337	      0.00000000	      0.00000000	     -0.00000000
      0.12416884	     14.96830525	      0.00000000	      0.00000000	     -0.00000000
      0.12448426	     14.95003114	      0.00000000	      0.00000000	     -0.00000000
      0.12479968	     14.93140329	      0.00000000	      0.00000000	     -0.00000000
      0.12502753	     14.91772734	      0.00000000	      0.00000000	     -0.00000000
      0.12525538	     14.90386678	      0.00000000	      0.00000000	     -0.00000000
      0.12553251	     14.88676021	      0.00000000	      0.00000000	     -0.00000000
      0.12580963	     14.86938061	      0.00000000	      0.00000000	     -0.00000000
      0.12607196	     14.85267703	      0.00000000	      0.00000000	     -0.00000000
      0.12638718	     14.83228224	      0.00000000	      0.00000000	     -0.00000000
      0.12670240	     14.81153418	      0.00000000	      0.00000000	     -0.00000000
      0.12696053	     14.79428103	      0.00000000	      0.00000000	     -0.00000000
      0.12728206	     14.77245808	      0.00000000	      0.00000000	     -0.00000000
      0.12760360	     14.75026749	      0.00000000	      0.00000000	     -0.00000000
      0.12784406	     14.73343202	      0.00000000	      0.00000000	     -0.00000000
      0.12808453	     14.71639092	      0.00000000	      0.00000000	     -0.00000000
      0.12837028	     14.69587268	      0.00000000	      0.00000000	     -0.00000000
      0.12865604	     14.67506404	      0.00000000	      0.00000000	     -0.00000000
      0.12888775	     14.65797761	      0.00000000	      0.00000000	     -0.00000000
      0.12920399	     14.63434978	      0.00000000	      0.00000000	     -0.00000000
      0.12952024	     14.61036620	      0.00000000	      0.00000000	     -0.00000000
      0.12975694	     14.59218258	      0.00000000	      0.00000000	     -0.00000000
      0.12999363	     14.57379965	      0.00000000	      0.00000000	     -0.00000000
      0.13026716	     14.55230791	      0.00000000	      0.00000000	     -0.00000000
      0.13054070	     14.53055002	      0.00000000	      0.00000000	     -0.00000000
      0.13081913	     14.50812844	      0.00000000	      0.00000000	     -0.00000000
      0.13109757	     14.48543106	      0.00000000	      0.00000000	     -0.00000000
      0.13137919	     14.46219430	      0.00000000	      0.00000000	     -0.00000000
      0.13166080	     14.43867539	      0.00000000	      0.00000000	     -0.00000000
      0.13193932	     14.41513787	      0.00000000	      0.00000000	     -0.00000000
      0.13221783	     14.39132436	      0.00000000	      0.00000000	     -0.00000000
      0.13250311	     14.36664654	      0.00000000	      0.00000000	     -0.00000000
      0.13278839	     14.34167913	      0.00000000	      0.00000000	     -0.00000000
      0.13306048	     14.31759620	      0.00000000	      0.00000000	     -0.00000000
      0.13333257	     14.29324982	      0.00000000	      0.00000000	     -0.00000000
      0.13362690	     14.26661617	      0.00000000	      0.00000000	     -0.00000000
      0.13392124	     14.23967420	      0.00000000	      0.00000000	     -0.00000000
      0.13415756	     14.21781910	      0.00000000	      0.00000000	     -0.00000000
      0.13447262	     14.18837361	      0.00000000	      0.00000000	     -0.00000000
      0.13478769	     14.15857478	      0.00000000	      0.00000000	     -0.00000000
      0.13503352	     14.13507823	      0.00000000	      0.00000000	     -0.00000000
      0.13527935	     14.11136654	      0.00000000	      0.00000000	     -0.00000000
      0.13554873	     14.08513719	      0.00000000	      0.00000000	     -0.00000000
      0.13581810	     14.05864955	      0.00000000	      0.00000000	     -0.00000000
      0.13610744	     14.02991174	      0.00000000	      0.00000000	     -0.00000000
      0.13639677	     14.00087591	      0.00000000	      0.00000000	     -0.00000000
      0.13665609	     13.97459888	      0.00000000	      0.00000000	     -0.00000000
      0.13697023	     13.94244582	      0.00000000	      0.00000000	     -0.00000000
      0.13728438	     13.90994140	      0.00000000	      0.00000000	     -0.00000000
      0.13746730	     13.89085203	      0.00000000	      0.00000000	     -0.00000000
      0.13775284	     13.86081664	      0.00000000	      0.00000000	     -0.00000000
      0.13803838	     13.83049093	      0.00000000	      0.00000000	     -0.00000000
      0.13826808	     13.80588521	      0.00000000	      0.00000000	     -0.00000000
      0.13857464	     13.77275316	      0.00000000	      0.00000000	     -0.00000000
      0.13888120	     13.73928641	      0.00000000	      0.00000000	     -0.00000000
      0.13912641	     13.71227573	      0.00000000	      0.00000000	     -0.00000000
      0.13937162	     13.68505089	      0.00000000	      0.00000000	     -0.00000000
      0.13966002	     13.65275819	      0.00000000	      0.00000000	     -0.00000000
      0.13994841	     13.62016924	      0.00000000	      0.00000000	     -0.00000000
      0.14019630	     13.59192002	      0.00000000	      0.00000000	     -0.00000000
      0.14050868	     13.55601060	      0.00000000	      0.00000000	     -0.00000000
      0.14082106	     13.51975356	      0.00000000	      0.00000000	     -0.00000000
      0.14106353	     13.49137187	      0.00000000	      0.00000000	     -0.00000000
      0.14130599	     13.46278073	      0.00000000	      0.00000000	     -0.00000000
      0.14159872	     13.42798336	      0.00000000	      0.00000000	     -0.00000000
      0.14189145	     13.39288066	      0.00000000	      0.00000000	     -0.00000000
      0.14210878	     13.36662154	      0.00000000	      0.00000000	     -0.00000000
      0.14242440	     13.32818768	      0.00000000	      0.00000000	     -0.00000000
      0.14274001	     13.28939875	      0.00000000	      0.00000000	     -0.00000000
      0.14297342	     13.26048557	      0.00000000	      0.00000000	     -0.00000000
      0.14320682	     13.23137817	      0.00000000	      0.00000000	     -0.00000000
      0.14348679	     13.19620735	      0.00000000	      0.00000000	     -0.00000000
      0.14376676	     13.16075709	      0.00000000	      0.00000000	     -0.00000000
      0.14403914	     13.12599976	      0.00000000	      0.00000000	     -0.00000000
      0.14431152	     13.09097789	      0.00000000	      0.00000000	     -0.00000000
      0.14460710	     13.05267355	      0.00000000	      0.00000000	     -0.00000000
      0.14490268	     13.01405761	      0.00000000	      0.00000000	     -0.00000000
      0.14515686	     12.98060168	      0.00000000	      0.00000000	     -0.00000000
      0.14546916	     12.93917882	      0.00000000	      0.00000000	     -0.00000000
      0.14578147	     12.89740793	      0.00000000	      0.00000000	     -0.00000000
      0.14601119	     12.86646127	      0.00000000	      0.00000000	     -0.00000000
      0.14631323	     12.82548562	      0.00000000	      0.00000000	     -0.00000000
      0.14661526	     12.78418431	      0.00000000	      0.00000000	     -0.00000000
      0.14685259	     12.75150271	      0.00000000	      0.00000000	     -0.00000000
      0.14714995	     12.71027013	      0.00000000	      0.00000000	     -0.00000000
      0.14744732	     12.66872171	      0.00000000	      0.00000000	     -0.00000000
      0.14770602	     12.63231838	      0.00000000	      0.00000000	     -0.00000000
      0.14801842	     12.58803953	      0.00000000	      0.00000000	     -0.00000000
      0.14833082	     12.54341183	      0.00000000	      0.00000000	     -0.00000000
      0.14854485	     12.51263689	      0.00000000	      0.00000000	     -0.00000000
      0.14886023	     12.46698862	      0.00000000	      0.00000000	     -0.00000000
      0.14917561	     12.42098447	      0.00000000	      0.00000000	     -0.00000000
      0.14941072	     12.38645824	      0.00000000	      0.00000000	     -0.00000000
      0.14964582	     12.35173412	      0.00000000	      0.00000000	     -0.00000000
      0.14992666	     12.30999739	      0.00000000	      0.00000000	     -0.00000000
      0.15020749	     12.26797818	      0.00000000	      0.00000000	     -0.00000000
      0.15048309	     12.22646747	      0.00000000	      0.00000000	     -0.00000000
      0.15075868	     12.18468451	      0.00000000	      0.00000000	     -0.00000000
      0.15105365	     12.13966338	      0.00000000	      0.00000000	     -0.00000000
      0.15134862	     12.09433011	      0.00000000	      0.00000000	     -0.00000000
      0.15161573	     12.05300857	      0.00000000	      0.00000000	     -0.00000000
      0.15188284	     12.01143081	      0.00000000	      0.00000000	     -0.00000000
      0.15218404	     11.96423869	      0.00000000	      0.00000000	     -0.00000000
      0.15248525	     11.91672038	      0.00000000	      0.00000000	     -0.00000000
      0.15272606	     11.87849461	      0.00000000	      0.00000000	     -0.00000000
      0.15303640	     11.82892503	      0.00000000	      0.00000000	     -0.00000000
      0.15334674	     11.77900854	      0.00000000	      0.00000000	     -0.00000000
      0.15358948	     11.73972250	      0.00000000	      0.00000000	     -0.00000000
      0.15383222	     11.70022396	      0.00000000	      0.00000000	     -0.00000000
      0.15412411	     11.65244674	      0.00000000	      0.00000000	     -0.00000000
      0.15441600	     11.60436182	      0.00000000	      0.00000000	     -0.00000000
      0.15467148	     11.56202298	      0.00000000	      0.00000000	     -0.00000000
      0.15498057	     11.51048377	      0.00000000	      0.00000000	     -0.00000000
      0.15528965	     11.45859872	      0.00000000	      0.00000000	     -0.00000000
      0.15552763	     11.41841457	      0.00000000	      0.00000000	     -0.00000000
      0.15583802	     11.36569588	      0.00000000	      0.00000000	     -0.00000000
      0.15614840	     11.31262749	      0.00000000	      0.00000000	     -0.00000000
      0.15639158	     11.27080560	      0.00000000	      0.00000000	     -0.00000000
      0.15663475	     11.22876868	      0.00000000	      0.00000000	     -0.00000000
      0.15692563	     11.17820339	      0.00000000	      0.00000000	     -0.00000000
      0.15721650	     11.12732984	      0.00000000	      0.00000000	     -0.00000000
      0.15747886	     11.08117952	      0.00000000	      0.00000000	     -0.00000000
      0.15774122	     11.03477791	      0.00000000	      0.00000000	     -0.00000000
      0.15804199	     10.98127356	      0.00000000	      0.00000000	     -0.00000000
      0.15834275	     10.92743818	      0.00000000	      0.00000000	     -0.00000000
      0.15859233	     10.88251400	      0.00000000	      0.00000000	     -0.00000000
      0.15890103	     10.82663001	      0.00000000	      0.00000000	     -0.00000000
      0.15920974	     10.77039595	      0.00000000	      0.00000000	     -0.00000000
      0.15941143	     10.73346748	      0.00000000	      0.00000000	     -0.00000000
      0.15972347	     10.67603787	      0.00000000	      0.00000000	     -0.00000000
      0.16003551	     10.61824915	      0.00000000	      0.00000000	     -0.00000000
      0.16027909	     10.57289107	      0.00000000	      0.00000000	     -0.00000000
      0.16052266	     10.52731359	      0.00000000	      0.00000000	     -0.00000000
      0.16080341	     10.47450689	      0.00000000	      0.00000000	     -0.00000000
      0.16108416	     10.42140790	      0.00000000	      0.00000000	     -0.00000000
      0.16136814	     10.36740034	      0.00000000	      0.00000000	     -0.00000000
      0.16165212	     10.31309278	      0.00000000	      0.00000000	     -0.00000000
      0.16194399	     10.25696202	      0.00000000	      0.00000000	     -0.00000000
      0.16223587	     10.20051328	      0.00000000	      0.00000000	     -0.00000000
      0.16252174	     10.14491669	      0.00000000	      0.00000000	     -0.00000000
      0.16280761	     10.08901397	      0.00000000	      0.00000000	     -0.00000000
      0.16310218	     10.03109045	      0.00000000	      0.00000000	     -0.00000000
      0.16339674	      9.97284067	      0.00000000	      0.00000000	     -0.00000000
      0.16368112	      9.91629617	      0.00000000	      0.00000000	     -0.00000000
      0.16396549	      9.85944640	      0.00000000	      0.00000000	     -0.00000000
      0.16426215	      9.79981587	      0.00000000	      0.00000000	     -0.00000000
      0.16455880	      9.73985178	      0.00000000	      0.00000000	     -0.00000000
      0.16484058	      9.68258514	      0.00000000	      0.00000000	     -0.00000000
      0.16512236	      9.62501628	      0.00000000	      0.00000000	     -0.00000000
      0.16542099	      9.56367376	      0.00000000	      0.00000000	     -0.00000000
      0.16571962	      9.50199027	      0.00000000	      0.00000000	     -0.00000000
      0.16599810	      9.44416004	      0.00000000	      0.00000000	     -0.00000000
      0.16627659	      9.38603194	      0.00000000	      0.00000000	     -0.00000000
      0.16657676	      9.32304413	      0.00000000	      0.00000000	     -0.00000000
      0.16687692	      9.25970862	      0.00000000	      0.00000000	     -0.00000000
      0.16715209	      9.20134210	      0.00000000	      0.00000000	     -0.00000000
      0.16742725	      9.14268197	      0.00000000	      0.00000000	     -0.00000000
      0.16772822	      9.07818443	      0.00000000	      0.00000000	     -0.00000000
      0.16802919	      9.01333385	      0.00000000	      0.00000000	     -0.00000000
      0.16830204	      8.95423579	      0.00000000	      0.00000000	     -0.00000000
      0.16857489	      8.89484607	      0.00000000	      0.00000000	     -0.00000000
      0.16887604	      8.82895727	      0.00000000	      0.00000000	     -0.00000000
      0.16917718	      8.76271125	      0.00000000	      0.00000000	     -0.00000000
      0.16944940	      8.70252196	      0.00000000	      0.00000000	     -0.00000000
      0.16972161	      8.64203919	      0.00000000	      0.00000000	     -0.00000000
      0.17002270	      8.57479773	      0.00000000	      0.00000000	     -0.00000000
      0.17032379	      8.50719520	      0.00000000	      0.00000000	     -0.00000000
      0.17059688	      8.44556802	      0.00000000	      0.00000000	     -0.00000000
      0.17086996	      8.38364210	      0.00000000	      0.00000000	     -0.00000000
      0.17117099	      8.31503224	      0.00000000	      0.00000000	     -0.00000000
      0.17147201	      8.24605721	      0.00000000	      0.00000000	     -0.00000000
      0.17174688	      8.18275666	      0.00000000	      0.00000000	     -0.00000000
      0.17202174	      8.11914980	      0.00000000	      0.00000000	     -0.00000000
      0.17232273	      8.04914583	      0.00000000	      0.00000000	     -0.00000000
      0.17262372	      7.97877226	      0.00000000	      0.00000000	     -0.00000000
      0.17290080	      7.91366024	      0.00000000	      0.00000000	     -0.00000000
      0.17317788	      7.84823299	      0.00000000	      0.00000000	     -0.00000000
      0.17347881	      7.77681520	      0.00000000	      0.00000000	     -0.00000000
      0.17377975	      7.70502314	      0.00000000	      0.00000000	     -0.00000000
      0.17405921	      7.63801780	      0.00000000	      0.00000000	     -0.00000000
      0.17433867	      7.57068756	      0.00000000	      0.00000000	     -0.00000000
      0.17463951	      7.49784180	      0.00000000	      0.00000000	     -0.00000000
      0.17494035	      7.42461695	      0.00000000	      0.00000000	     -0.00000000
      0.17522221	      7.35566550	      0.00000000	      0.00000000	     -0.00000000
      0.17550408	      7.28637898	      0.00000000	      0.00000000	     -0.00000000
      0.17580477	      7.21209358	      0.00000000	      0.00000000	     -0.00000000
      0.17610547	      7.13742414	      0.00000000	      0.00000000	     -0.00000000
      0.17638969	      7.06649001	      0.00000000	      0.00000000	     -0.00000000
      0.17667392	      6.99521030	      0.00000000	      0.00000000	     -0.00000000
      0.17697441	      6.91947354	      0.00000000	      0.00000000	     -0.00000000
      0.17727490	      6.84334769	      0.00000000	      0.00000000	     -0.00000000
      0.17756139	      6.77040570	      0.00000000	      0.00000000	     -0.00000000
      0.17784788	      6.69710740	      0.00000000	      0.00000000	     -0.00000000
      0.17814813	      6.61990547	      0.00000000	      0.00000000	     -0.00000000
      0.17844837	      6.54230924	      0.00000000	      0.00000000	     -0.00000000
      0.17873700	      6.46734418	      0.00000000	      0.00000000	     -0.00000000
      0.17902562	      6.39201200	      0.00000000	      0.00000000	     -0.00000000
      0.17932559	      6.31332684	      0.00000000	      0.00000000	     -0.00000000
      0.17962556	      6.23424203	      0.00000000	      0.00000000	     -0.00000000
      0.17991615	      6.15724827	      0.00000000	      0.00000000	     -0.00000000
      0.18020674	      6.07987653	      0.00000000	      0.00000000	     -0.00000000
      0.18050644	      5.99968372	      0.00000000	      0.00000000	     -0.00000000
      0.18080613	      5.91908570	      0.00000000	      0.00000000	     -0.00000000
      0.18109849	      5.84006643	      0.00000000	      0.00000000	     -0.00000000
      0.18139086	      5.76065842	      0.00000000	      0.00000000	     -0.00000000
      0.18169029	      5.67892522	      0.00000000	      0.00000000	     -0.00000000
      0.18198973	      5.59678095	      0.00000000	      0.00000000	     -0.00000000
      0.18228366	      5.51574644	      0.00000000	      0.00000000	     -0.00000000
      0.18257758	      5.43431531	      0.00000000	      0.00000000	     -0.00000000
      0.18287682	      5.35101538	      0.00000000	      0.00000000	     -0.00000000
      0.18317605	      5.26732413	      0.00000000	      0.00000000	     -0.00000000
      0.18347133	      5.18436903	      0.00000000	      0.00000000	     -0.00000000
      0.18376660	      5.10105793	      0.00000000	      0.00000000	     -0.00000000
      0.18406187	      5.01740529	      0.00000000	      0.00000000	     -0.00000000
      0.18435714	      4.93342698	      0.00000000	      0.00000000	     -0.00000000
      0.18465242	      4.84914049	      0.00000000	      0.00000000	     -0.00000000
      0.18494769	      4.76456497	      0.00000000	      0.00000000	     -0.00000000
      0.18524296	      4.67972138	      0.00000000	      0.00000000	     -0.00000000
      0.18553824	      4.59463257	      0.00000000	      0.00000000	     -0.00000000
      0.18583351	      4.50932345	      0.00000000	      0.00000000	     -0.00000000
      0.18612878	      4.42382104	      0.00000000	      0.00000000	     -0.00000000
      0.18642406	      4.33815461	      0.00000000	      0.00000000	     -0.00000000
      0.18671933	      4.25235578	      0.00000000	      0.00000000	     -0.00000000
      0.18701460	      4.16645859	      0.00000000	      0.00000000	     -0.00000000
      0.18730988	      4.08049957	      0.00000000	      0.00000000	     -0.00000000
      0.18760515	      3.99451782	      0.00000000	      0.00000000	     -0.00000000
      0.18790042	      3.90855497	      0.00000000	      0.00000000	     -0.00000000
      0.18819570	      3.82265526	      0.00000000	      0.00000000	     -0.00000000
      0.18849097	      3.73686539	      0.00000000	      0.00000000	     -0.00000000
      0.18878624	      3.65123453	      0.00000000	      0.00000000	     -0.00000000
      0.18908151	      3.56581410	      0.00000000	      0.00000000	     -0.00000000
      0.18937679	      3.48065765	      0.00000000	      0.00000000	     -0.00000000
      0.18967206	      3.39582056	      0.00000000	      0.00000000	     -0.00000000
      0.18996733	      3.31135972	      0.00000000	      0.00000000	     -0.00000000
      0.19026261	      3.22733321	      0.00000000	      0.00000000	     -0.00000000
      0.19055788	      3.14379982	      0.00000000	      0.00000000	     -0.00000000
      0.19085315	      3.06081860	      0.00000000	      0.00000000	     -0.00000000
      0.19114843	      2.97844827	      0.00000000	      0.00000000	     -0.00000000
      0.19144370	      2.89674671	      0.00000000	      0.00000000	     -0.00000000
      0.19173897	      2.81577034	      0.00000000	      0.00000000	     -0.00000000
      0.19203425	      2.73557350	      0.00000000	      0.00000000	     -0.00000000
      0.19232952	      2.65620790	      0.00000000	      0.00000000	     -0.00000000
      0.19262479	      2.57772206	      0.00000000	      0.00000000	     -0.00000000
      0.19292007	      2.50016081	      0.00000000	      0.00000000	     -0.00000000
      0.19321534	      2.42356487	      0.00000000	      0.00000000	     -0.00000000
      0.19351061	      2.34797054	      0.00000000	      0.00000000	     -0.00000000
      0.19380588	      2.27340943	      0.00000000	      0.00000000	     -0.00000000
      0.19410116	      2.19990843	      0.00000000	      0.00000000	     -0.00000000
      0.19439643	      2.12748964	      0.00000000	      0.00000000	     -0.00000000
      0.19469170	      2.05617054	      0.00000000	      0.00000000	     -0.00000000
      0.19498698	      1.98596421	      0.00000000	      0.00000000	     -0.00000000
      0.19528225	      1.91687966	      0.00000000	      0.00000000	     -0.00000000
      0.19557752	      1.84892228	      0.00000000	      0.00000000	     -0.00000000
      0.19587280	      1.78209428	      0.00000000	      0.00000000	     -0.00000000
      0.19616807	      1.71639528	      0.00000000	      0.00000000	     -0.00000000
      0.19646334	      1.65182285	      0.00000000	      0.00000000	     -0.00000000
      0.19675862	      1.58837312	      0.00000000	      0.00000000	     -0.00000000
      0.19705389	      1.52604136	      0.00000000	      0.00000000	     -0.00000000
      0.19734916	      1.46482257	      0.00000000	      0.00000000	     -0.00000000
      0.19764444	      1.40471204	      0.00000000	      0.00000000	     -0.00000000
      0.19793971	      1.34570585	      0.00000000	      0.00000000	     -0.00000000
      0.19823498	      1.28780135	      0.00000000	      0.00000000	     -0.00000000
      0.19853026	      1.23099762	      0.00000000	      0.00000000	     -0.00000000
      0.19882553	      1.17529581	      0.00000000	      0.00000000	     -0.00000000
      0.19912080	      1.12069946	      0.00000000	      0.00000000	     -0.00000000
      0.19941607	      1.06721482	      0.00000000	      0.00000000	     -0.00000000
      0.19971135	      1.01485096	      0.00000000	      0.00000000	     -0.00000000
      0.20000662	      0.96361997	      0.00000000	      0.00000000	     -0.00000000
      0.20030189	      0.91353700	      0.00000000	      0.00000000	     -0.00000000
      0.20059717	      0.86462028	      0.00000000	      0.00000000	     -0.00000000
      0.20089244	      0.81689101	      0.00000000	      0.00000000	     -0.00000000
      0.20118771	      0.77037324	      0.00000000	      0.00000000	     -0.00000000
      0.20148299	      0.72509361	      0.00000000	      0.00000000	     -0.00000000
      0.20177826	      0.68108105	      0.00000000	      0.00000000	     -0.00000000
      0.20207353	      0.63836638	      0.00000000	      0.00000000	     -0.00000000
      0.20236881	      0.59698180	      0.00000000	      0.00000000	     -0.00000000
      0.20266408	      0.55696030	      0.00000000	      0.00000000	     -0.00000000
      0.20295935	      0.51833505	      0.00000000	      0.00000000	     -0.00000000
      0.20325463	      0.48113861	      0.00000000	      0.00000000	     -0.00000000
      0.20354990	      0.44540217	      0.00000000	      0.00000000	     -0.00000000
      0.20384517	      0.41115469	      0.00000000	      0.00000000	     -0.00000000
      0.20414044	      0.37842201	      0.00000000	      0.00000000	     -0.00000000
      0.20443572	      0.34722604	      0.00000000	      0.00000000	     -0.00000000
      0.20473099	      0.31758383	      0.00000000	      0.00000000	     -0.00000000
      0.20502626	      0.28950689	      0.00000000	      0.00000000	     -0.00000000
      0.20532154	      0.26300044	      0.00000000	      0.00000000	     -0.00000000
      0.20561681	      0.23806287	      0.00000000	      0.00000000	     -0.00000000
      0.20591208	      0.21468534	      0.00000000	      0.00000000	     -0.00000000
      0.20620736	      0.19285155	      0.00000000	      0.00000000	     -0.00000000
      0.20650263	      0.17253769	      0.00000000	      0.00000000	     -0.00000000
      0.20679790	      0.15371254	      0.00000000	      0.00000000	     -0.00000000
      0.20709318	      0.13633790	      0.00000000	      0.00000000	     -0.00000000
      0.20738845	      0.12036895	      0.00000000	      0.00000000	     -0.00000000
      0.20768372	      0.10575502	      0.00000000	      0.00000000	     -0.00000000
      0.20797900	      0.09244023	      0.00000000	      0.00000000	     -0.00000000
      0.20827427	      0.08036441	      0.00000000	      0.00000000	     -0.00000000
      0.20856954	      0.06946393	      0.00000000	      0.00000000	     -0.00000000
      0.20886481	      0.05967262	      0.00000000	      0.00000000	     -0.00000000
      0.20916009	      0.05092264	      0.00000000	      0.00000000	     -0.00000000
      0.20945536	      0.04314530	      0.00000000	      0.00000000	     -0.00000000
      0.20975063	      0.03627183	      0.00000000	      0.00000000	     -0.00000000
      0.21004591	      0.03023410	      0.00000000	      0.00000000	     -0.00000000
      0.21034118	      0.02496515	      0.00000000	      0.00000000	     -0.00000000
      0.21063645	      0.02039976	      0.00000000	      0.00000000	     -0.00000000
      0.21093173	      0.01647483	      0.00000000	      0.00000000	     -0.00000000
      0.21122700	      0.01312971	      0.00000000	      0.00000000	     -0.00000000
      0.21152227	      0.01030643	      0.00000000	      0.00000000	     -0.00000000
      0.21181755	      0.00794990	      0.00000000	      0.00000000	     -0.00000000
      0.21211282	      0.00600795	      0.00000000	      0.00000000	     -0.00000000
      0.21240809	      0.00443145	      0.00000000	      0.00000000	     -0.00000000
      0.21270337	      0.00317423	      0.00000000	      0.00000000	     -0.00000000
      0.21299864	      0.00219310	      0.00000000	      0.00000000	     -0.00000000
      0.21329391	      0.00144775	      0.00000000	      0.00000000	     -0.00000000
      0.21358918	      0.00090064	      0.00000000	      0.00000000	     -0.00000000
      0.21388446	      0.00051692	      0.00000000	      0.00000000	     -0.00000000
      0.21417973	      0.00026428	      0.00000000	      0.00000000	     -0.00000000
      0.21447500	      0.00011283	      0.00000000	      0.00000000	     -0.00000000
      0.21477028	      0.00003495	      0.00000000	      0.00000000	     -0.00000000
      0.21506555	      0.00000517	      0.00000000	      0.00000000	     -0.00000000
      0.21536082	      0.00000001	      0.00000000	      0.00000000	     -0.00000000
      0.21565610	      0.00000000	      0.00000000	      0.00000000	     -0.00000000
      0.21595137	      0.00000000	      0.00000000	      0.00000000	     -0.00000000
      0.21624664	      0.00000000	      0.00000000	      0.00000000	     -0.00000000
      0.21654192	      0.00000000	      0.00000000	      0.00000000	     -0.00000000
      0.21683719	      0.00000000	      0.00000000	      0.00000000	     -0.00000000
      0.21713246	      0.00000000	      0.00000000	      0.00000000	     -0.00000000
      0.21742774	      0.00000000	      0.00000000	      0.00000000	     -0.00000000
      0.21772301	      0.00000000	      0.00000000	      0.00000000	     -0.00000000
      0.21801828	      0.00000000	      0.00000000	      0.00000000	     -0.00000000
      0.21831355	      0.00000000	      0.00000000	      0.00000000	     -0.00000000
      0.21860883	      0.00000000	      0.00000000	      0.00000000	     -0.00000000
      0.21890410	      0.00000000	      0.00000000	      0.00000000	     -0.00000000
      0.21919937	      0.00000000	      0.00000000	      0.00000000	     -0.00000000
      0.21949465	      0.00000000	      0.00000000	      0.00000000	     -0.00000000
      0.21978992	      0.00000000	      0.00000000	      0.00000000	     -0.00000000
      0.22008519	      0.00000000	      0.00000000	      0.00000000	     -0.00000000
      0.22038047	      0.00000000	      0.00000000	      0.00000000	     -0.00000000
      0.22067574	      0.00000000	      0.00000000	      0.00000000	     -0.00000000
      0.22097101	      0.00000000	      0.00000000	      0.00000000	     -0.00000000
      0.22126629	      0.00000000	      0.00000000	      0.00000000	     -0.00000000
      0.22156156	      0.00000000	      0.00000000	      0.00000000	     -0.00000000
      0.22185683	      0.00000000	      0.00000000	      0.00000000	     -0.00000000
      0.22215211	      0.00000000	      0.00000000	      0.00000000	     -0.00000000
      0.22244738	      0.00000000	      0.00000000	      0.00000000	     -0.00000000
      0.22274265	      0.00000000	      0.00000000	      0.00000000	     -0.00000000
      0.22303793	      0.00000000	      0.00000000	      0.00000000	     -0.00000000
      0.22333320	      0.00000000	      0.00000000	      0.00000000	     -0.00000000
      0.22362847	      0.00000000	      0.00000000	      0.00000000	     -0.00000000
      0.22392374	      0.00000000	      0.00000000	      0.00000000	     -0.00000000
      0.22421902	      0.00000000	      0.00000000	      0.00000000	     -0.00000000
      0.22451429	      0.00000000	      0.00000000	      0.00000000	     -0.00000000
      0.22480956	      0.00000000	      0.00000000	      0.00000000	     -0.00000000
      0.22510484	      0.00000000	      0.00000000	      0.00000000	     -0.00000000
      0.22540011	      0.00000000	      0.00000000	      0.00000000	     -0.00000000
      0.22569538	      0.00000000	      0.00000000	      0.00000000	     -0.00000000
      0.22599066	      0.00000000	      0.00000000	      0.00000000	     -0.00000000
      0.22628593	      0.00000000	      0.00000000	      0.00000000	     -0.00000000
      0.22658120	      0.00000000	      0.00000000	      0.00000000	     -0.00000000
      0.22687648	      0.00000000	      0.00000000	      0.00000000	     -0.00000000
      0.22717175	      0.00000000	      0.00000000	      0.00000000	     -0.00000000
      0.22746702	      0.00000000	      0.00000000	      0.00000000	     -0.00000000
      0.22776230	      0.00000000	      0.00000000	      0.00000000	     -0.00000000
      0.22805757	      0.00000000	      0.00000000	      0.00000000	     -0.00000000
      0.22835284	      0.00000000	      0.00000000	      0.00000000	     -0.00000000
      0.22864811	      0.00000000	      0.00000000	      0.00000000	     -0.00000000
      0.22894339	      0.00000000	      0.00000000	      0.00000000	     -0.00000000
      0.22923866	      0.00000000	      0.00000000	      0.00000000	     -0.00000000
      0.22953393	      0.00000000	      0.00000000	      0.00000000	     -0.00000000
      0.22982921	      0.00000000	      0.00000000	      0.00000000	     -0.00000000
      0.23012448	      0.00000000	      0.00000000	      0.00000000	     -0.00000000
      0.23041975	      0.00000000	      0.00000000	      0.00000000	     -0.00000000
      0.23071503	      0.00000000	      0.00000000	      0.00000000	     -0.00000000
      0.23101030	      0.00000000	      0.00000000	      0.00000000	     -0.00000000
      0.23130557	      0.00000000	      0.00000000	      0.00000000	     -0.00000000
      0.23160085	      0.00000000	      0.00000000	      0.00000000	     -0.00000000
      0.23189612	      0.00000000	      0.00000000	      0.00000000	     -0.00000000
      0.23219139	      0.00000000	      0.00000000	      0.00000000	     -0.00000000
      0.23248667	      0.00000000	      0.00000000	      0.00000000	     -0.00000000
      0.23278194	      0.00000000	      0.00000000	      0.00000000	     -0.00000000
      0.23307721	      0.00000000	      0.00000000	      0.00000000	     -0.00000000
      0.23337248	      0.00000000	      0.00000000	      0.00000000	     -0.00000000
      0.23366776	      0.00000000	      0.00000000	      0.00000000	     -0.00000000
      0.23396303	      0.00000000	      0.00000000	      0.00000000	     -0.00000000
      0.23425830	      0.00000000	      0.00000000	      0.00000000	     -0.00000000
      0.23455358	      0.00000000	      0.00000000	      0.00000000	     -0.00000000
      0.23484885	      0.00000000	      0.00000000	      0.00000000	     -0.00000000
      0.23514412	      0.00000000	      0.00000000	      0.00000000	     -0.00000000
      0.23543940	      0.00000000	      0.00000000	      0.00000000	     -0.00000000
      0.23573467	      0.00000000	      0.00000000	      0.00000000	     -0.00000000
      0.23602994	      0.00000000	      0.00000000	      0.00000000	     -0.00000000
      0.23632522	      0.00000000	      0.00000000	      0.00000000	     -0.00000000
      0.23662049	      0.00000000	      0.00000000	      0.00000000	     -0.00000000
      0.23691576	      0.00000000	      0.00000000	      0.00000000	     -0.00000000
      0.23721104	      0.00000000	      0.00000000	      0.00000000	     -0.00000000
      0.23750631	      0.00000000	      0.00000000	      0.00000000	     -0.00000000
      0.23780158	      0.00000000	      0.00000000	      0.00000000	     -0.00000000
      0.23809685	      0.00000000	      0.00000000	      0.00000000	     -0.00000000
      0.23839213	      0.00000000	      0.00000000	      0.00000000	     -0.00000000
      0.23868740	      0.00000000	      0.00000000	      0.00000000	     -0.00000000
      0.23898267	      0.00000000	      0.00000000	      0.00000000	     -0.00000000
      0.23927795	      0.00000000	      0.00000000	      0.00000000	     -0.00000000
      0.23957322	      0.00000000	      0.00000000	      0.00000000	     -0.00000000
      0.23986849	      0.00000000	      0.00000000	      0.00000000	     -0.00000000
      0.24016377	      0.00000000	      0.00000000	      0.00000000	     -0.00000000
      0.24045904	      0.00000000	      0.00000000	      0.00000000	     -0.00000000
      0.24075431	      0.00000000	      0.00000000	      0.00000000	     -0.00000000
      0.24104959	      0.00000000	      0.00000000	      0.00000000	     -0.00000000
      0.24134486	      0.00000000	      0.00000000	      0.00000000	     -0.00000000
      0.24164013	      0.00000000	      0.00000000	      0.00000000	     -0.00000000
      0.24193541	      0.00000000	      0.00000000	      0.00000000	     -0.00000000
      0.24223068	      0.00000000	      0.00000000	      0.00000000	     -0.00000000
      0.24252595	      0.00000000	      0.00000000	      0.00000000	     -0.00000000
      0.24282122	      0.00000000	      0.00000000	      0.00000000	     -0.00000000
      0.24311650	      0.00000000	      0.00000000	      0.00000000	     -0.00000000
      0.24341177	      0.00000000	      0.00000000	      0.00000000	     -0.00000000
      0.24370704	      0.00000000	      0.00000000	      0.00000000	     -0.00000000
      0.24400232	      0.00000000	      0.00000000	      0.00000000	     -0.00000000
      0.24429759	      0.00000000	      0.00000000	      0.00000000	     -0.00000000
      0.24459286	      0.00000000	      0.00000000	      0.00000000	     -0.00000000
      0.24488814	      0.00000000	      0.00000000	      0.00000000	     -0.00000000
      0.24518341	      0.00000000	      0.00000000	      0.00000000	     -0.00000000
      0.24547868	      0.00000000	      0.00000000	      0.00000000	     -0.00000000
      0.24577396	      0.00000000	      0.00000000	      0.00000000	     -0.00000000
      0.24606923	      0.00000000	      0.00000000	      0.00000000	     -0.00000000
      0.24636450	      0.00000000	      0.00000000	      0.00000000	     -0.00000000
      0.24665978	      0.00000000	      0.00000000	      0.00000000	     -0.00000000
      0.24695505	      0.00000000	      0.00000000	      0.00000000	     -0.00000000
      0.24725032	      0.00000000	      0.00000000	      0.00000000	     -0.00000000
      0.24754560	      0.00000000	      0.00000000	      0.00000000	     -0.00000000
      0.24784087	      0.00000000	      0.00000000	      0.00000000	     -0.00000000
      0.24813614	      0.00000000	      0.00000000	      0.00000000	     -0.00000000
      0.24843141	      0.00000000	      0.00000000	      0.00000000	     -0.00000000
      0.24872669	      0.00000000	      0.00000000	      0.00000000	     -0.00000000
      0.24902196	      0.00000000	      0.00000000	      0.00000000	     -0.00000000
      0.24931723	      0.00000000	      0.00000000	      0.00000000	     -0.00000000
      0.24961251	      0.00000000	      0.00000000	      0.00000000	     -0.00000000
      0.24990778	      0.00000000	      0.00000000	      0.00000000	     -0.00000000
      0.25020305	      0.00000000	      0.00000000	      0.00000000	     -0.00000000
      0.25049833	      0.00000000	      0.00000000	      0.00000000	     -0.00000000
      0.25079360	      0.00000000	      0.00000000	      0.00000000	     -0.00000000
      0.25108887	      0.00000000	      0.00000000	      0.00000000	     -0.00000000
      0.25138415	      0.00000000	      0.00000000	      0.00000000	     -0.00000000
      0.25167942	      0.00000000	      0.00000000	      0.00000000	     -0.00000000
      0.25197469	      0.00000000	      0.00000000	      0.00000000	     -0.00000000
      0.25226997	      0.00000000	      0.00000000	      0.00000000	     -0.00000000
      0.25256524	      0.00000000	      0.00000000	      0.00000000	     -0.00000000
      0.25286051	      0.00000000	      0.00000000	      0.00000000	     -0.00000000
      0.25315578	      0.00000000	      0.00000000	      0.00000000	     -0.00000000
      0.25345106	      0.00000000	      0.00000000	      0.00000000	     -0.00000000
      0.25374633	      0.00000000	      0.00000000	      0.00000000	     -0.00000000
      0.25404160	      0.00000000	      0.00000000	      0.00000000	     -0.00000000
      0.25433688	      0.00000000	      0.00000000	      0.00000000	     -0.00000000
      0.25463215	      0.00000000	      0.00000000	      0.00000000	     -0.00000000
      0.25492742	      0.00000000	      0.00000000	      0.00000000	     -0.00000000
      0.25522270	      0.00000000	      0.00000000	      0.00000000	     -0.00000000
      0.25551797	      0.00000000	      0.00000000	      0.00000000	     -0.00000000
      0.25581324	      0.00000000	      0.00000000	      0.00000000	     -0.00000000
      0.25610852	      0.00000000	      0.00000000	      0.00000000	     -0.00000000
      0.25640379	      0.00000000	      0.00000000	      0.00000000	     -0.00000000
      0.25669906	      0.00000000	      0.00000000	      0.00000000	     -0.00000000
      0.25699434	      0.00000000	      0.00000000	      0.00000000	     -0.00000000
      0.25728961	      0.00000000	      0.00000000	      0.00000000	     -0.00000000
      0.25758488	      0.00000000	      0.00000000	      0.00000000	     -0.00000000
      0.25788015	      0.00000000	      0.00000000	      0.00000000	     -0.00000000
      0.25817543	      0.00000000	      0.00000000	      0.00000000	     -0.00000000
      0.25847070	      0.00000000	      0.00000000	      0.00000000	     -0.00000000
      0.25876597	      0.00000000	      0.00000000	      0.00000000	     -0.00000000
      0.25906125	      0.00000000	      0.00000000	      0.00000000	     -0.00000000
      0.25935652	      0.00000000	      0.00000000	      0.00000000	     -0.00000000
      0.25965179	      0.00000000	      0.00000000	      0.00000000	     -0.00000000
      0.25994707	      0.00000000	      0.00000000	      0.00000000	     -0.00000000
      0.26024234	      0.00000000	      0.00000000	      0.00000000	     -0.00000000
      0.26053761	      0.00000000	      0.00000000	      0.00000000	     -0.00000000
      0.26083289	      0.00000000	      0.00000000	      0.00000000	     -0.00000000
      0.26112816	      0.00000000	      0.00000000	      0.00000000	     -0.00000000
      0.26142343	      0.00000000	      0.00000000	      0.00000000	     -0.00000000
      0.26171871	      0.00000000	      0.00000000	      0.00000000	     -0.00000000
      0.26201398	      0.00000000	      0.00000000	      0.00000000	     -0.00000000
      0.26230925	      0.00000000	      0.00000000	      0.00000000	     -0.00000000
      0.26260452	      0.00000000	      0.00000000	      0.00000000	     -0.00000000
      0.26289980	      0.00000000	      0.00000000	      0.00000000	     -0.00000000
      0.26319507	      0.00000000	      0.00000000	      0.00000000	     -0.00000000
      0.26346055	      0.00000000	      0.00000000	      0.00000000	     -0.00000000
      0.26372603	      0.00000000	      0.00000000	      0.00000000	     -0.00000000
      0.26399151	      0.00000000	      0.00000000	      0.00000000	     -0.00000000
      0.26425700	      0.00000000	      0.00000000	      0.00000000	     -0.00000000
      0.26452248	      0.00000000	      0.00000000	      0.00000000	     -0.00000000
      0.26478796	      0.00000000	      0.00000000	      0.00000000	     -0.00000000
      0.26505344	      0.00000000	      0.00000000	      0.00000000	     -0.00000000
      0.26531892	      0.00000000	      0.00000000	      0.00000000	     -0.00000000
      0.26558440	      0.00000000	      0.00000000	      0.00000000	     -0.00000000
      0.26584988	      0.00000000	      0.00000000	      0.00000000	     -0.00000000
      0.26611536	      0.00000000	      0.00000000	      0.00000000	     -0.00000000
      0.26638084	      0.00000000	      0.00000000	      0.00000000	     -0.00000000
      0.26664633	      0.00000000	      0.00000000	      0.00000000	     -0.00000000
      0.26691181	      0.00000000	      0.00000000	      0.00000000	     -0.00000000
      0.26717729	      0.00000000	      0.00000000	      0.00000000	     -0.00000000
      0.26744277	      0.00000000	      0.00000000	      0.00000000	     -0.00000000
      0.26770825	      0.00000000	      0.00000000	      0.00000000	     -0.00000000
      0.26797373	      0.00000000	      0.00000000	      0.00000000	     -0.00000000
      0.26823921	      0.00000000	      0.00000000	      0.00000000	     -0.00000000
      0.26850469	      0.00000000	      0.00000000	      0.00000000	     -0.00000000
      0.26877018	      0.00000000	      0.00000000	      0.00000000	     -0.00000000
      0.26903566	      0.00000000	      0.00000000	      0.00000000	     -0.00000000
      0.26930114	      0.00000000	      0.00000000	      0.00000000	     -0.00000000
      0.26956662	      0.00000000	      0.00000000	      0.00000000	     -0.00000000
      0.26983210	      0.00000000	      0.00000000	      0.00000000	     -0.00000000
      0.27009758	      0.00000000	      0.00000000	      0.00000000	     -0.00000000
      0.27036306	      0.00000000	      0.00000000	      0.00000000	     -0.00000000
      0.27062854	      0.00000000	      0.00000000	      0.00000000	     -0.00000000
      0.27089402	      0.00000000	      0.00000000	      0.00000000	     -0.00000000
      0.27115951	      0.00000000	      0.00000000	      0.00000000	     -0.00000000
      0.27142499	      0.00000000	      0.00000000	      0.00000000	     -0.00000000
      0.27169047	      0.00000000	      0.00000000	      0.00000000	     -0.00000000
      0.27195595	      0.00000000	      0.00000000	      0.00000000	     -0.00000000
      0.27222143	      0.00000000	      0.00000000	      0.00000000	     -0.00000000
      0.27248691	      0.00000000	      0.00000000	      0.00000000	     -0.00000000
      0.27275239	      0.00000000	      0.00000000	      0.00000000	     -0.00000000
      0.27301787	      0.00000000	      0.00000000	      0.00000000	     -0.00000000
      0.27328335	      0.00000000	      0.00000000	      0.00000000	     -0.00000000
      0.27354884	      0.00000000	      0.00000000	      0.00000000	     -0.00000000
      0.27381432	      0.00000000	      0.00000000	      0.00000000	     -0.00000000
      0.27407980	      0.00000000	      0.00000000	      0.00000000	     -0.00000000
      0.27434528	      0.00000000	      0.00000000	      0.00000000	     -0.00000000
      0.27461076	      0.00000000	      0.00000000	      0.00000000	     -0.00000000
      0.27487624	      0.00000000	      0.00000000	      0.00000000	     -0.00000000
      0.27514172	      0.00000000	      0.00000000	      0.00000000	     -0.00000000
      0.27540720	      0.00000000	      0.00000000	      0.00000000	     -0.00000000
      0.27567269	      0.00000000	      0.00000000	      0.00000000	     -0.00000000
      0.27593817	      0.00000000	      0.00000000	      0.00000000	     -0.00000000
      0.27620365	      0.00000000	      0.00000000	      0.00000000	     -0.00000000
      0.27646913	      0.00000000	      0.00000000	      0.00000000	     -0.00000000
      0.27673461	      0.00000000	      0.00000000	      0.00000000	     -0.00000000
      0.27700009	      0.00000000	      0.00000000	      0.00000000	     -0.00000000
      0.27726557	      0.00000000	      0.00000000	      0.00000000	     -0.00000000
      0.27753105	      0.00000000	      0.00000000	      0.00000000	     -0.00000000
      0.27779653	      0.00000000	      0.00000000	      0.00000000	     -0.00000000
      0.27806202	      0.00000000	      0.00000000	      0.00000000	     -0.00000000
      0.27832750	      0.00000000	      0.00000000	      0.00000000	     -0.00000000
      0.27859298	      0.00000000	      0.00000000	      0.00000000	     -0.00000000
      0.27885846	      0.00000000	      0.00000000	      0.00000000	     -0.00000000
      0.27912394	      0.00000000	      0.00000000	      0.00000000	     -0.00000000
      0.27938942	      0.00000000	      0.00000000	      0.00000000	     -0.00000000
      0.27965490	      0.00000000	      0.00000000	      0.00000000	     -0.00000000
      0.27992038	      0.00000000	      0.00000000	      0.00000000	     -0.00000000
      0.28018586	      0.00000000	      0.00000000	      0.00000000	     -0.00000000
      0.28045135	      0.00000000	      0.00000000	      0.00000000	     -0.00000000
      0.28071683	      0.00000000	      0.00000000	      0.00000000	     -0.00000000
      0.28098231	      0.00000000	      0.00000000	      0.00000000	     -0.00000000
      0.28124779	      0.00000000	      0.00000000	      0.00000000	     -0.00000000
      0.28151327	      0.00000000	      0.00000000	      0.00000000	     -0.00000000
      0.28177875	      0.00000000	      0.00000000	      0.00000000	     -0.00000000
      0.28204423	      0.00000000	      0.00000000	      0.00000000	     -0.00000000
      0.28230971	      0.00000000	      0.00000000	      0.00000000	     -0.00000000
      0.28257519	      0.00000000	      0.00000000	      0.00000000	     -0.00000000
      0.28284068	      0.00000000	      0.00000000	      0.00000000	     -0.00000000
      0.28310616	      0.00000000	      0.00000000	      0.00000000	     -0.00000000
      0.28337164	      0.00000000	      0.00000000	      0.00000000	     -0.00000000
      0.28363712	      0.00000000	      0.00000000	      0.00000000	     -0.00000000
      0.28390260	      0.00000000	      0.00000000	      0.00000000	     -0.00000000
      0.28416808	      0.00000000	      0.00000000	      0.00000000	     -0.00000000
      0.28443356	      0.00000000	      0.00000000	      0.00000000	     -0.00000000
      0.28469904	      0.00000000	      0.00000000	      0.00000000	     -0.00000000
      0.28496453	      0.00000000	      0.00000000	      0.00000000	     -0.00000000
      0.28523001	      0.00000000	      0.00000000	      0.00000000	     -0.00000000
      0.28549549	      0.00000000	      0.00000000	      0.00000000	     -0.00000000
      0.28576097	      0.00000000	      0.00000000	      0.00000000	     -0.00000000
      0.28602645	      0.00000000	      0.00000000	      0.00000000	     -0.00000000
      0.28629193	      0.00000000	      0.00000000	      0.00000000	     -0.00000000
      0.28655741	      0.00000000	      0.00000000	      0.00000000	     -0.00000000
      0.28682289	      0.00000000	      0.00000000	      0.00000000	     -0.00000000
      0.28708837	      0.00000000	      0.00000000	      0.00000000	     -0.00000000
      0.28735386	      0.00000000	      0.00000000	      0.00000000	     -0.00000000
      0.28761934	      0.00000000	      0.00000000	      0.00000000	     -0.00000000
      0.28785809	      0.00000000	      0.00000000	      0.00000000	     -0.00000000
      0.28809685	      0.00000000	      0.00000000	      0.00000000	     -0.00000000
      0.28833561	      0.00000000	      0.00000000	      0.00000000	     -0.00000000
      0.28857437	      0.00000000	      0.00000000	      0.00000000	     -0.00000000
      0.28881312	      0.00000000	      0.00000000	      0.00000000	     -0.00000000
      0.28905188	      0.00000000	      0.00000000	      0.00000000	     -0.00000000
      0.28929064	      0.00000000	      0.00000000	      0.00000000	     -0.00000000
      0.28952939	      0.00000000	      0.00000000	      0.00000000	     -0.00000000
      0.28976815	      0.00000000	      0.00000000	      0.00000000	     -0.00000000
      0.29000691	      0.00000000	      0.00000000	      0.00000000	     -0.00000000
      0.29024567	      0.00000000	      0.00000000	      0.00000000	     -0.00000000
      0.29048442	      0.00000000	      0.00000000	      0.00000000	     -0.00000000
      0.29072318	      0.00000000	      0.00000000	      0.00000000	     -0.00000000
      0.29096194	      0.00000000	      0.00000000	      0.00000000	     -0.00000000
      0.29120070	      0.00000000	      0.00000000	      0.00000000	     -0.00000000
      0.29143945	      0.00000000	      0.00000000	      0.00000000	     -0.00000000
      0.29167821	      0.00000000	      0.00000000	      0.00000000	     -0.00000000
      0.29191697	      0.00000000	      0.00000000	      0.00000000	     -0.00000000
      0.29215572	      0.00000000	      0.00000000	      0.00000000	     -0.00000000
      0.29239448	      0.00000000	      0.00000000	      0.00000000	     -0.00000000
      0.29263324	      0.00000000	      0.00000000	      0.00000000	     -0.00000000
      0.29287200	      0.00000000	      0.00000000	      0.00000000	     -0.00000000
      0.29311075	      0.00000000	      0.00000000	      0.00000000	     -0.00000000
      0.29334951	      0.00000000	      0.00000000	      0.00000000	     -0.00000000
      0.29358827	      0.00000000	      0.00000000	      0.00000000	     -0.00000000
      0.29382702	      0.00000000	      0.00000000	      0.00000000	     -0.00000000
      0.29406578	      0.00000000	      0.00000000	      0.00000000	     -0.00000000
      0.29430454	      0.00000000	      0.00000000	      0.00000000	     -0.00000000
      0.29454330	      0.00000000	      0.00000000	      0.00000000	     -0.00000000
      0.29478205	      0.00000000	      0.00000000	      0.00000000	     -0.00000000
      0.29502081	      0.00000000	      0.00000000	      0.00000000	     -0.00000000
      0.29525957	      0.00000000	      0.00000000	      0.00000000	     -0.00000000
      0.29549833	      0.00000000	      0.00000000	      0.00000000	     -0.00000000
      0.29573708	      0.00000000	      0.00000000	      0.00000000	     -0.00000000
      0.29597584	      0.00000000	      0.00000000	      0.00000000	     -0.00000000
      0.29621460	      0.00000000	      0.00000000	      0.00000000	     -0.00000000
      0.29645335	      0.00000000	      0.00000000	      0.00000000	     -0.00000000
      0.29669211	      0.00000000	      0.00000000	      0.00000000	     -0.00000000
      0.29693087	      0.00000000	      0.00000000	      0.00000000	     -0.00000000
      0.29716963	      0.00000000	      0.00000000	      0.00000000	     -0.00000000
      0.29740838	      0.00000000	      0.00000000	      0.00000000	     -0.00000000
      0.29764714	      0.00000000	      0.00000000	      0.00000000	     -0.00000000
      0.29788590	      0.00000000	      0.00000000	      0.00000000	     -0.00000000
      0.29812465	      0.00000000	      0.00000000	      0.00000000	     -0.00000000
      0.29836341	      0.00000000	      0.00000000	      0.00000000	     -0.00000000
      0.29860217	      0.00000000	      0.00000000	      0.00000000	     -0.00000000
      0.29884093	      0.00000000	      0.00000000	      0.00000000	     -0.00000000
      0.29907968	      0.00000000	      0.00000000	      0.00000000	     -0.00000000
      0.29931844	      0.00000000	      0.00000000	      0.00000000	     -0.00000000
      0.29955720	      0.00000000	      0.00000000	      0.00000000	     -0.00000000
      0.29979596	      0.00000000	      0.00000000	      0.00000000	     -0.00000000
      0.30003471	      0.00000000	      0.00000000	      0.00000000	     -0.00000000
      0.30027347	      0.00000000	      0.00000000	      0.00000000	     -0.00000000
      0.30051223	      0.00000000	      0.00000000	      0.00000000	     -0.00000000
      0.30075098	      0.00000000	      0.00000000	      0.00000000	     -0.00000000
      0.30098974	      0.00000000	      0.00000000	      0.00000000	     -0.00000000
      0.30122850	      0.00000000	      0.00000000	      0.00000000	     -0.00000000
      0.30146726	      0.00000000	      0.00000000	      0.00000000	     -0.00000000
      0.30170601	      0.00000000	      0.00000000	      0.00000000	     -0.00000000
      0.30194477	      0.00000000	      0.00000000	      0.00000000	     -0.00000000
      0.30218353	      0.00000000	      0.00000000	      0.00000000	     -0.00000000
      0.30242229	      0.00000000	      0.00000000	      0.00000000	     -0.00000000
      0.30266104	      0.00000000	      0.00000000	      0.00000000	     -0.00000000
      0.30289980	      0.00000000	      0.00000000	      0.00000000	     -0.00000000
      0.30313856	      0.00000000	      0.00000000	      0.00000000	     -0.00000000
      0.30337731	      0.00000000	      0.00000000	      0.00000000	     -0.00000000
      0.30361607	      0.00000000	      0.00000000	      0.00000000	     -0.00000000
      0.30385483	      0.00000000	      0.00000000	      0.00000000	     -0.00000000
      0.30409359	      0.00000000	      0.00000000	      0.00000000	     -0.00000000
      0.30433234	      0.00000000	      0.00000000	      0.00000000	     -0.00000000
      0.30457110	      0.00000000	      0.00000000	      0.00000000	     -0.00000000
      0.30480986	      0.00000000	      0.00000000	      0.00000000	     -0.00000000
      0.30504861	      0.00000000	      0.00000000	      0.00000000	     -0.00000000
      0.30528737	      0.00000000	      0.00000000	      0.00000000	     -0.00000000
      0.30552613	      0.00000000	      0.00000000	      0.00000000	     -0.00000000
      0.30576489	      0.00000000	      0.00000000	      0.00000000	     -0.00000000
      0.30600364	      0.00000000	      0.00000000	      0.00000000	     -0.00000000
      0.30624240	      0.00000000	      0.00000000	      0.00000000	     -0.00000000
      0.30648116	      0.00000000	      0.00000000	      0.00000000	     -0.00000000
      0.30671992	      0.00000000	      0.00000000	      0.00000000	     -0.00000000
      0.30695867	      0.00000000	      0.00000000	      0.00000000	     -0.00000000
      0.30719743	      0.00000000	      0.00000000	      0.00000000	     -0.00000000
      0.30743619	      0.00000000	      0.00000000	      0.00000000	     -0.00000000
      0.30767494	      0.00000000	      0.00000000	      0.00000000	     -0.00000000
      0.30791370	      0.00000000	      0.00000000	      0.00000000	     -0.00000000
      0.30815246	      0.00000000	      0.00000000	      0.00000000	     -0.00000000
      0.30839122	      0.00000000	      0.00000000	      0.00000000	     -0.00000000
      0.30862997	      0.00000000	      0.00000000	      0.00000000	     -0.00000000
      0.30886873	      0.00000000	      0.00000000	      0.00000000	     -0.00000000
      0.30910749	      0.00000000	      0.00000000	      0.00000000	     -0.00000000
      0.30934624	      0.00000000	      0.00000000	      0.00000000	     -0.00000000
      0.30958500	      0.00000000	      0.00000000	      0.00000000	     -0.00000000
      0.30982376	      0.00000000	      0.00000000	      0.00000000	     -0.00000000
      0.31006252	      0.00000000	      0.00000000	      0.00000000	     -0.00000000
      0.31030127	      0.00000000	      0.00000000	      0.00000000	     -0.00000000
      0.31054003	      0.00000000	      0.00000000	      0.00000000	     -0.00000000
      0.31077879	      0.00000000	      0.00000000	      0.00000000	     -0.00000000
      0.31101755	      0.00000000	      0.00000000	      0.00000000	     -0.00000000
      0.31125630	      0.00000000	      0.00000000	      0.00000000	     -0.00000000
      0.31147098	      0.00000000	      0.00000000	      0.00000000	     -0.00000000
      0.31168567	      0.00000000	      0.00000000	      0.00000000	     -0.00000000
      0.31190035	      0.00000000	      0.00000000	      0.00000000	     -0.00000000
      0.31211503	      0.00000000	      0.00000000	      0.00000000	     -0.00000000
      0.31232971	      0.00000000	      0.00000000	      0.00000000	     -0.00000000
      0.31254440	      0.00000000	      0.00000000	      0.00000000	     -0.00000000
      0.31275908	      0.00000000	      0.00000000	      0.00000000	     -0.00000000
      0.31297376	      0.00000000	      0.00000000	      0.00000000	     -0.00000000
      0.31318844	      0.00000000	      0.00000000	      0.00000000	     -0.00000000
      0.31340313	      0.00000000	      0.00000000	      0.00000000	     -0.00000000
      0.31361781	      0.00000000	      0.00000000	      0.00000000	     -0.00000000
      0.31383249	      0.00000000	      0.00000000	      0.00000000	     -0.00000000
      0.31404717	      0.00000000	      0.00000000	      0.00000000	     -0.00000000
      0.31426185	      0.00000000	      0.00000000	      0.00000000	     -0.00000000
      0.31447654	      0.00000000	      0.00000000	      0.00000000	     -0.00000000
      0.31469122	      0.00000000	      0.00000000	      0.00000000	     -0.00000000
      0.31490590	      0.00000000	      0.00000000	      0.00000000	     -0.00000000
      0.31512058	      0.00000000	      0.00000000	      0.00000000	     -0.00000000
      0.31533527	      0.00000000	      0.00000000	      0.00000000	     -0.00000000
      0.31554995	      0.00000000	      0.00000000	      0.00000000	     -0.00000000
      0.31576463	      0.00000000	      0.00000000	      0.00000000	     -0.00000000
      0.31597931	      0.00000000	      0.00000000	      0.00000000	     -0.00000000
      0.31619400	      0.00000000	      0.00000000	      0.00000000	     -0.00000000
      0.31640868	      0.00000000	      0.00000000	      0.00000000	     -0.00000000
      0.31662336	      0.00000000	      0.00000000	      0.00000000	     -0.00000000
      0.31683804	      0.00000000	      0.00000000	      0.00000000	     -0.00000000
      0.31705272	      0.00000000	      0.00000000	      0.00000000	     -0.00000000
      0.31726741	      0.00000000	      0.00000000	      0.00000000	     -0.00000000
      0.31748209	      0.00000000	      0.00000000	      0.00000000	     -0.00000000
      0.31769677	      0.00000000	      0.00000000	      0.00000000	     -0.00000000
      0.31791145	      0.00000000	      0.00000000	      0.00000000	     -0.00000000
      0.31812614	      0.00000000	      0.00000000	      0.00000000	     -0.00000000
      0.31834082	      0.00000000	      0.00000000	      0.00000000	     -0.00000000
      0.31855550	      0.00000000	      0.00000000	      0.00000000	     -0.00000000
      0.31877018	      0.00000000	      0.00000000	      0.00000000	     -0.00000000
      0.31898487	      0.00000000	      0.00000000	      0.00000000	     -0.00000000
      0.31919955	      0.00000000	      0.00000000	      0.00000000	     -0.00000000
      0.31941423	      0.00000000	      0.00000000	      0.00000000	     -0.00000000
      0.31962891	      0.00000000	      0.00000000	      0.00000000	     -0.00000000
      0.31984359	      0.00000000	      0.00000000	      0.00000000	     -0.00000000
      0.32005828	      0.00000000	      0.00000000	      0.00000000	     -0.00000000
      0.32027296	      0.00000000	      0.00000000	      0.00000000	     -0.00000000
      0.32048764	      0.00000000	      0.00000000	      0.00000000	     -0.00000000
      0.32070232	      0.00000000	      0.00000000	      0.00000000	     -0.00000000
      0.32091701	      0.00000000	      0.00000000	      0.00000000	     -0.00000000
      0.32113169	      0.00000000	      0.00000000	      0.00000000	     -0.00000000
      0.32134637	      0.00000000	      0.00000000	      0.00000000	     -0.00000000
      0.32156105	      0.00000000	      0.00000000	      0.00000000	     -0.00000000
      0.32177573	      0.00000000	      0.00000000	      0.00000000	     -0.00000000
      0.32199042	      0.00000000	      0.00000000	      0.00000000	     -0.00000000
      0.32220510	      0.00000000	      0.00000000	      0.00000000	     -0.00000000
      0.32241978	      0.00000000	      0.00000000	      0.00000000	     -0.00000000
      0.32263446	      0.00000000	      0.00000000	      0.00000000	     -0.00000000
      0.32284915	      0.00000000	      0.00000000	      0.00000000	     -0.00000000
      0.32306383	      0.00000000	      0.00000000	      0.00000000	     -0.00000000
      0.32327851	      0.00000000	      0.00000000	      0.00000000	     -0.00000000
      0.32349319	      0.00000000	      0.00000000	      0.00000000	     -0.00000000
      0.32370788	      0.00000000	      0.00000000	      0.00000000	     -0.00000000
      0.32392256	      0.00000000	      0.00000000	      0.00000000	     -0.00000000
      0.32413724	      0.00000000	      0.00000000	      0.00000000	     -0.00000000
      0.32435192	      0.00000000	      0.00000000	      0.00000000	     -0.00000000
      0.32456660	      0.00000000	      0.00000000	      0.00000000	     -0.00000000
      0.32478129	      0.00000000	      0.00000000	      0.00000000	     -0.00000000
      0.32499597	      0.00000000	      0.00000000	      0.00000000	     -0.00000000
      0.32521065	      0.00000000	      0.00000000	      0.00000000	     -0.00000000
      0.32542533	      0.00000000	      0.00000000	      0.00000000	     -0.00000000
      0.32564002	      0.00000000	      0.00000000	      0.00000000	     -0.00000000
      0.32585470	      0.00000000	      0.00000000	      0.00000000	     -0.00000000
      0.32606938	      0.00000000	      0.00000000	      0.00000000	     -0.00000000
      0.32628406	      0.00000000	      0.00000000	      0.00000000	     -0.00000000
      0.32649875	      0.00000000	      0.00000000	      0.00000000	     -0.00000000
      0.32671343	      0.00000000	      0.00000000	      0.00000000	     -0.00000000
      0.32692811	      0.00000000	      0.00000000	      0.00000000	     -0.00000000
      0.32714279	      0.00000000	      0.00000000	      0.00000000	     -0.00000000
      0.32735747	      0.00000000	      0.00000000	      0.00000000	     -0.00000000
      0.32757216	      0.00000000	      0.00000000	      0.00000000	     -0.00000000
      0.32776515	      0.00000000	      0.00000000	      0.00000000	     -0.00000000
      0.32795813	      0.00000000	      0.00000000	      0.00000000	     -0.00000000
      0.32815112	      0.00000000	      0.00000000	      0.00000000	     -0.00000000
      0.32834411	      0.00000000	      0.00000000	      0.00000000	     -0.00000000
      0.32853710	      0.00000000	      0.00000000	      0.00000000	     -0.00000000
      0.32873009	      0.00000000	      0.00000000	      0.00000000	     -0.00000000
      0.32892308	      0.00000000	      0.00000000	      0.00000000	     -0.00000000
      0.32911607	      0.00000000	      0.00000000	      0.00000000	     -0.00000000
      0.32930906	      0.00000000	      0.00000000	      0.00000000	     -0.00000000
      0.32950205	      0.00000000	      0.00000000	      0.00000000	     -0.00000000
      0.32969504	      0.00000000	      0.00000000	      0.00000000	     -0.00000000
      0.32988803	      0.00000000	      0.00000000	      0.00000000	     -0.00000000
      0.33008102	      0.00000000	      0.00000000	      0.00000000	     -0.00000000
      0.33027400	      0.00000000	      0.00000000	      0.00000000	     -0.00000000
      0.33046699	      0.00000000	      0.00000000	      0.00000000	     -0.00000000
      0.33065998	      0.00000000	      0.00000000	      0.00000000	     -0.00000000
      0.33085297	      0.00000000	      0.00000000	      0.00000000	     -0.00000000
      0.33104596	      0.00000000	      0.00000000	      0.00000000	     -0.00000000
      0.33123895	      0.00000000	      0.00000000	      0.00000000	     -0.00000000
      0.33143194	      0.00000000	      0.00000000	      0.00000000	     -0.00000000
      0.33162493	      0.00000000	      0.00000000	      0.00000000	     -0.00000000
      0.33181792	      0.00000000	      0.00000000	      0.00000000	     -0.00000000
      0.33201091	      0.00000000	      0.00000000	      0.00000000	     -0.00000000
      0.33220390	      0.00000000	      0.00000000	      0.00000000	     -0.00000000
      0.33239688	      0.00000000	      0.00000000	      0.00000000	     -0.00000000
      0.33258987	      0.00000000	      0.00000000	      0.00000000	     -0.00000000
      0.33278286	      0.00000000	      0.00000000	      0.00000000	     -0.00000000
      0.33297585	      0.00000000	      0.00000000	      0.00000000	     -0.00000000
      0.33316884	      0.00000000	      0.00000000	      0.00000000	     -0.00000000
      0.33336183	      0.00000000	      0.00000000	      0.00000000	     -0.00000000
      0.33355482	      0.00000000	      0.00000000	      0.00000000	     -0.00000000
      0.33374781	      0.00000000	      0.00000000	      0.00000000	     -0.00000000
      0.33394080	      0.00000000	      0.00000000	      0.00000000	     -0.00000000
      0.33413379	      0.00000000	      0.00000000	      0.00000000	     -0.00000000
      0.33432678	      0.00000000	      0.00000000	      0.00000000	     -0.00000000
      0.33451977	      0.00000000	      0.00000000	      0.00000000	     -0.00000000
      0.33471275	      0.00000000	      0.00000000	      0.00000000	     -0.00000000
      0.33490574	      0.00000000	      0.00000000	      0.00000000	     -0.00000000
      0.33509873	      0.00000000	      0.00000000	      0.00000000	     -0.00000000
      0.33529172	      0.00000000	      0.00000000	      0.00000000	     -0.00000000
      0.33548471	      0.00000000	      0.00000000	      0.00000000	     -0.00000000
      0.33567770	      0.00000000	      0.00000000	      0.00000000	     -0.00000000
      0.33587069	      0.00000000	      0.00000000	      0.00000000	     -0.00000000
      0.33606368	      0.00000000	      0.00000000	      0.00000000	     -0.00000000
      0.33625667	      0.00000000	      0.00000000	      0.00000000	     -0.00000000
      0.33643012	      0.00000000	      0.00000000	      0.00000000	     -0.00000000
      0.33660356	      0.00000000	      0.00000000	      0.00000000	     -0.00000000
      0.33677701	      0.00000000	      0.00000000	      0.00000000	     -0.00000000
      0.33695046	      0.00000000	      0.00000000	      0.00000000	     -0.00000000
      0.33712391	      0.00000000	      0.00000000	      0.00000000	     -0.00000000
      0.33729736	      0.00000000	      0.00000000	      0.00000000	     -0.00000000
      0.33747080	      0.00000000	      0.00000000	      0.00000000	     -0.00000000
      0.33764425	      0.00000000	      0.00000000	      0.00000000	     -0.00000000
      0.33781770	      0.00000000	      0.00000000	      0.00000000	     -0.00000000
      0.33799115	      0.00000000	      0.00000000	      0.00000000	     -0.00000000
      0.33816459	      0.00000000	      0.00000000	      0.00000000	     -0.00000000
      0.33833804	      0.00000000	      0.00000000	      0.00000000	     -0.00000000
      0.33851149	      0.00000000	      0.00000000	      0.00000000	     -0.00000000
      0.33868494	      0.00000000	      0.00000000	      0.00000000	     -0.00000000
      0.33885839	      0.00000000	      0.00000000	      0.00000000	     -0.00000000
      0.33903183	      0.00000000	      0.00000000	      0.00000000	     -0.00000000
      0.33920528	      0.00000000	      0.00000000	      0.00000000	     -0.00000000
      0.33937873	      0.00000000	      0.00000000	      0.00000000	     -0.00000000
      0.33955218	      0.00000000	      0.00000000	      0.00000000	     -0.00000000
      0.33972563	      0.00000000	      0.00000000	      0.00000000	     -0.00000000
      0.33989907	      0.00000000	      0.00000000	      0.00000000	     -0.00000000
      0.34007252	      0.00000000	      0.00000000	      0.00000000	     -0.00000000
      0.34024597	      0.00000000	      0.00000000	      0.00000000	     -0.00000000
      0.34041942	      0.00000000	      0.00000000	      0.00000000	     -0.00000000
      0.34059287	      0.00000000	      0.00000000	      0.00000000	     -0.00000000
      0.34076631	      0.00000000	      0.00000000	      0.00000000	     -0.00000000
      0.34093976	      0.00000000	      0.00000000	      0.00000000	     -0.00000000
      0.34109518	      0.00000000	      0.00000000	      0.00000000	     -0.00000000
      0.34125061	      0.00000000	      0.00000000	      0.00000000	     -0.00000000
      0.34140603	      0.00000000	      0.00000000	      0.00000000	     -0.00000000
      0.34156145	      0.00000000	      0.00000000	      0.00000000	     -0.00000000
      0.34171687	      0.00000000	      0.00000000	      0.00000000	     -0.00000000
      0.34187230	      0.00000000	      0.00000000	      0.00000000	     -0.00000000
      0.34202772	      0.00000000	      0.00000000	      0.00000000	     -0.00000000
      0.34218314	      0.00000000	      0.00000000	      0.00000000	     -0.00000000
      0.34233856	      0.00000000	      0.00000000	      0.00000000	     -0.00000000
      0.34249398	      0.00000000	      0.00000000	      0.00000000	     -0.00000000
      0.34264941	      0.00000000	      0.00000000	      0.00000000	     -0.00000000
      0.34280483	      0.00000000	      0.00000000	      0.00000000	     -0.00000000
      0.34296025	      0.00000000	      0.00000000	      0.00000000	     -0.00000000
      0.34311567	      0.00000000	      0.00000000	      0.00000000	     -0.00000000
      0.34327110	      0.00000000	      0.00000000	      0.00000000	     -0.00000000
      0.34342652	      0.00000000	      0.00000000	      0.00000000	     -0.00000000
      0.34358194	      0.00000000	      0.00000000	      0.00000000	     -0.00000000
      0.34373736	      0.00000000	      0.00000000	      0.00000000	     -0.00000000
      0.34389279	      0.00000000	      0.00000000	      0.00000000	     -0.00000000
      0.34403226	      0.00000000	      0.00000000	      0.00000000	     -0.00000000
      0.34417174	      0.00000000	      0.00000000	      0.00000000	     -0.00000000
      0.34431122	      0.00000000	      0.00000000	      0.00000000	     -0.00000000
      0.34445070	      0.00000000	      0.00000000	      0.00000000	     -0.00000000
      0.34459018	      0.00000000	      0.00000000	      0.00000000	     -0.00000000
      0.34472966	      0.00000000	      0.00000000	      0.00000000	     -0.00000000
      0.34486914	      0.00000000	      0.00000000	      0.00000000	     -0.00000000
      0.34500862	      0.00000000	      0.00000000	      0.00000000	     -0.00000000
      0.34514810	      0.00000000	      0.00000000	      0.00000000	     -0.00000000
      0.34528757	      0.00000000	      0.00000000	      0.00000000	     -0.00000000
      0.34542705	      0.00000000	      0.00000000	      0.00000000	     -0.00000000
      0.34556653	      0.00000000	      0.00000000	      0.00000000	     -0.00000000
      0.34570601	      0.00000000	      0.00000000	      0.00000000	     -0.00000000
      0.34584549	      0.00000000	      0.00000000	      0.00000000	     -0.00000000
      0.34598497	      0.00000000	      0.00000000	      0.00000000	     -0.00000000
      0.34612445	      0.00000000	      0.00000000	      0.00000000	     -0.00000000
      0.34626393	      0.00000000	      0.00000000	      0.00000000	     -0.00000000
      0.34638867	      0.00000000	      0.00000000	      0.00000000	     -0.00000000
      0.34651342	      0.00000000	      0.00000000	      0.00000000	     -0.00000000
      0.34663816	      0.00000000	      0.00000000	      0.00000000	     -0.00000000
      0.34676291	      0.00000000	      0.00000000	      0.00000000	     -0.00000000
      0.34688765	      0.00000000	      0.00000000	      0.00000000	     -0.00000000
      0.34701240	      0.00000000	      0.00000000	      0.00000000	     -0.00000000
      0.34713714	      0.00000000	      0.00000000	      0.00000000	     -0.00000000
      0.34726189	      0.00000000	      0.00000000	      0.00000000	     -0.00000000
      0.34738663	      0.00000000	      0.00000000	      0.00000000	     -0.00000000
      0.34751138	      0.00000000	      0.00000000	      0.00000000	     -0.00000000
      0.34763612	      0.00000000	      0.00000000	      0.00000000	     -0.00000000
      0.34776087	      0.00000000	      0.00000000	      0.00000000	     -0.00000000
      0.34788561	      0.00000000	      0.00000000	      0.00000000	     -0.00000000
      0.34801036	      0.00000000	      0.00000000	      0.00000000	     -0.00000000
      0.34813510	      0.00000000	      0.00000000	      0.00000000	     -0.00000000
      0.34825985	      0.00000000	      0.00000000	      0.00000000	     -0.00000000
      0.34838459	      0.00000000	      0.00000000	      0.00000000	     -0.00000000
      0.34850934	      0.00000000	      0.00000000	      0.00000000	     -0.00000000
      0.34862134	      0.00000000	      0.00000000	      0.00000000	     -0.00000000
      0.34873335	      0.00000000	      0.00000000	      0.00000000	     -0.00000000
      0.34884536	      0.00000000	      0.00000000	      0.00000000	     -0.00000000
      0.34895737	      0.00000000	      0.00000000	      0.00000000	     -0.00000000
      0.34906938	      0.00000000	      0.00000000	      0.00000000	     -0.00000000
      0.34918139	      0.00000000	      0.00000000	      0.00000000	     -0.00000000
      0.34929340	      0.00000000	      0.00000000	      0.00000000	     -0.00000000
      0.34940541	      0.00000000	      0.00000000	      0.00000000	     -0.00000000
      0.34951741	      0.00000000	      0.00000000	      0.00000000	     -0.00000000
      0.34962942	      0.00000000	      0.00000000	      0.00000000	     -0.00000000
      0.34974143	      0.00000000	      0.00000000	      0.00000000	     -0.00000000
      0.34985344	      0.00000000	      0.00000000	      0.00000000	     -0.00000000
      0.34996545	      0.00000000	      0.00000000	      0.00000000	     -0.00000000
      0.35007746	      0.00000000	      0.00000000	      0.00000000	     -0.00000000
      0.35018947	      0.00000000	      0.00000000	      0.00000000	     -0.00000000
      0.35028275	      0.00000000	      0.00000000	      0.00000000	     -0.00000000
      0.35037603	      0.00000000	      0.00000000	      0.00000000	     -0.00000000
      0.35046931	      0.00000000	      0.00000000	      0.00000000	     -0.00000000
      0.35056259	      0.00000000	      0.00000000	      0.00000000	     -0.00000000
      0.35065587	      0.00000000	      0.00000000	      0.00000000	     -0.00000000
      0.35074915	      0.00000000	      0.00000000	      0.00000000	     -0.00000000
      0.35086144	      0.00000000	      0.00000000	      0.00000000	     -0.00000000
      0.35097373	      0.00000000	      0.00000000	      0.00000000	     -0.00000000
      0.35108602	      0.00000000	      0.00000000	      0.00000000	     -0.00000000
      0.35119832	      0.00000000	      0.00000000	      0.00000000	     -0.00000000
      0.35131061	      0.00000000	      0.00000000	      0.00000000	     -0.00000000
      0.35142290	      0.00000000	      0.00000000	      0.00000000	     -0.00000000
      0.35153519	      0.00000000	      0.00000000	      0.00000000	     -0.00000000
      0.35164748	      0.00000000	      0.00000000	      0.00000000	     -0.00000000
      0.35175978	      0.00000000	      0.00000000	      0.00000000	     -0.00000000
      0.35187207	      0.00000000	      0.00000000	      0.00000000	     -0.00000000
      0.35198436	      0.00000000	      0.00000000	      0.00000000	     -0.00000000
      0.35209665	      0.00000000	      0.00000000	      0.00000000	     -0.00000000
      0.35220895	      0.00000000	      0.00000000	      0.00000000	     -0.00000000
      0.35232124	      0.00000000	      0.00000000	      0.00000000	     -0.00000000
      0.35243353	      0.00000000	      0.00000000	      0.00000000	     -0.00000000
      0.35254582	      0.00000000	      0.00000000	      0.00000000	     -0.00000000
      0.35265811	      0.00000000	      0.00000000	      0.00000000	     -0.00000000
      0.35277041	      0.00000000	      0.00000000	      0.00000000	     -0.00000000
      0.35288270	      0.00000000	      0.00000000	      0.00000000	     -0.00000000
      0.35299499	      0.00000000	      0.00000000	      0.00000000	     -0.00000000
      0.35310728	      0.00000000	      0.00000000	      0.00000000	     -0.00000000
      0.35321958	      0.00000000	      0.00000000	      0.00000000	     -0.00000000
      0.35333187	      0.00000000	      0.00000000	      0.00000000	     -0.00000000
      0.35344416	      0.00000000	      0.00000000	      0.00000000	     -0.00000000
      0.35355645	      0.00000000	      0.00000000	      0.00000000	     -0.00000000
      0.35366874	      0.00000000	      0.00000000	      0.00000000	     -0.00000000
      0.35378104	      0.00000000	      0.00000000	      0.00000000	     -0.00000000
      0.35389333	      0.00000000	      0.00000000	      0.00000000	     -0.00000000
      0.35400562	      0.00000000	      0.00000000	      0.00000000	     -0.00000000
      0.35411791	      0.00000000	      0.00000000	      0.00000000	     -0.00000000
      0.35423021	      0.00000000	      0.00000000	      0.00000000	     -0.00000000
      0.35434250	      0.00000000	      0.00000000	      0.00000000	     -0.00000000
      0.35445479	      0.00000000	      0.00000000	      0.00000000	     -0.00000000
      0.35456708	      0.00000000	      0.00000000	      0.00000000	     -0.00000000
      0.35467937	      0.00000000	      0.00000000	      0.00000000	     -0.00000000
      0.35479167	      0.00000000	      0.00000000	      0.00000000	     -0.00000000
      0.35490396	      0.00000000	      0.00000000	      0.00000000	     -0.00000000
      0.35501625	      0.00000000	      0.00000000	      0.00000000	     -0.00000000
      0.35512854	      0.00000000	      0.00000000	      0.00000000	     -0.00000000
      0.35521614	      0.00000000	      0.00000000	      0.00000000	     -0.00000000
      0.35531359	      0.00000000	      0.00000000	      0.00000000	     -0.00000000
      0.35541103	      0.00000000	      0.00000000	      0.00000000	     -0.00000000
      0.35589824	      0.00000000	      0.00000000	      0.00000000	     -0.00000000
      0.35727252	      0.00000000	      0.00000000	      0.00000000	     -0.00000000
      0.35864680	      0.00000000	      0.00000000	      0.00000000	     -0.00000000
      0.36002107	      0.00000000	      0.00000000	      0.00000000	     -0.00000000
      0.36124276	      0.00000000	      0.00000000	      0.00000000	     -0.00000000
      0.36246446	      0.00000000	      0.00000000	      0.00000000	     -0.00000000
      0.36368615	      0.00000000	      0.00000000	      0.00000000	     -0.00000000
      0.36490784	      0.00000000	      0.00000000	      0.00000000	     -0.00000000
      0.36612953	      0.00000000	      0.00000000	      0.00000000	     -0.00000000
      0.36735123	      0.00000000	      0.00000000	      0.00000000	     -0.00000000
      0.36857292	      0.00000000	      0.00000000	      0.00000000	     -0.00000000
      0.36979461	      0.00000000	      0.00000000	      0.00000000	     -0.00000000
      0.37101630	      0.00000000	      0.00000000	      0.00000000	     -0.00000000
      0.37223800	      0.00000000	      0.00000000	      0.00000000	     -0.00000000
      0.37236017	      0.00000000	      0.00000000	      0.00000000	     -0.00000000
      0.37258593	      0.00000000	      0.00000000	      0.00000000	     -0.00000000
      0.37269882	      0.00000000	      0.00000000	      0.00000000	     -0.00000000
      0.37275526	      0.00000000	      0.00000000	      0.00000000	     -0.00000000
      0.37278348	      0.00000000	      0.00000000	      0.00000000	     -0.00000000
      0.37292459	      0.00000000	      0.00000000	      0.00000000	     -0.00000000
      0.37293536	      0.00000000	      0.00000000	      0.00000000	     -0.00000000
      0.37294584	      0.00000000	      0.00000000	      0.00000000	     -0.00000000
      0.37295584	      0.00000000	      0.00000000	      0.00000000	     -0.00000000
      0.37296584	      0.00000000	      0.00000000	      0.00000000	     -0.00000000
      0.37297584	      0.00000000	      0.00000000	      0.00000000	     -0.00000000
      0.37298584	      0.00000000	      0.00000000	      0.00000000	     -0.00000000
      0.37299584	      0.00000000	      0.00000000	      0.00000000	     -0.00000000
      0.37300584	      0.00000000	      0.00000000	      0.00000000	     -0.00000000
      0.37301584	      0.00000000	      0.00000000	      0.00000000	     -0.00000000
      0.37302584	      0.00000000	      0.00000000	      0.00000000	     -0.00000000
      0.37303584	      0.00000000	      0.00000000	      0.00000000	     -0.00000000
      0.37304584	      0.00000000	      0.00000000	      0.00000000	     -0.00000000
      0.37305584	      0.00000000	      0.00000000	      0.00000000	     -0.00000000
      0.37306584	      0.00000000	      0.00000000	      0.00000000	     -0.00000000
      0.37307584	      0.00000000	      0.00000000	      0.00000000	     -0.00000000
      0.37308584	      0.00000000	      0.00000000	      0.00000000	     -0.00000000
      0.37309584	      0.00000000	      0.00000000	      0.00000000	     -0.00000000
      0.37310584	      0.00000000	      0.00000000	      0.00000000	     -0.00000000
      0.37311584	      0.00000000	      0.00000000	      0.00000000	     -0.00000000
      0.37312724	      0.00000000	      0.00000000	      0.00000000	     -0.00000000
      0.37313724	      0.00000000	      0.00000000	      0.00000000	     -0.00000000
      0.37314724	      0.00000000	      0.00000000	      0.00000000	     -0.00000000
      0.37315724	      0.00000000	      0.00000000	      0.00000000	     -0.00000000
      0.37316724	      0.00000000	      0.00000000	      0.00000000	     -0.00000000
      0.37317724	      0.00000000	      0.00000000	      0.00000000	     -0.00000000
      0.37318724	      0.00000000	      0.00000000	      0.00000000	     -0.00000000
      0.37319724	      0.00000000	      0.00000000	      0.00000000	     -0.00000000
      0.37320724	      0.00000000	      0.00000000	      0.00000000	     -0.00000000
      0.37321724	      0.00000000	      0.00000000	      0.00000000	     -0.00000000
      0.37322724	      0.00000000	      0.00000000	      0.00000000	     -0.00000000
      0.37323724	      0.00000000	      0.00000000	      0.00000000	     -0.00000000
      0.37324724	      0.00000000	      0.00000000	      0.00000000	     -0.00000000
      0.37325724	      0.00000000	      0.00000000	      0.00000000	     -0.00000000
      0.37326724	      0.00000000	      0.00000000	      0.00000000	     -0.00000000
      0.37327724	      0.00000000	      0.00000000	      0.00000000	     -0.00000000
      0.37328724	      0.00000000	      0.00000000	      0.00000000	     -0.00000000
      0.37329724	      0.00000000	      0.00000000	      0.00000000	     -0.00000000
      0.37330948	      0.00000000	      0.00000000	      0.00000000	     -0.00000000
      0.37332172	      0.00000000	      0.00000000	      0.00000000	     -0.00000000
      0.37333675	      0.00000000	      0.00000000	      0.00000000	     -0.00000000
      0.37335522	      0.00000000	      0.00000000	      0.00000000	     -0.00000000
      0.37337148	      0.00000000	      0.00000000	      0.00000000	     -0.00000000
      0.37338774	      0.00000000	      0.00000000	      0.00000000	     -0.00000000
      0.37340224	      0.00000000	      0.00000000	      0.00000000	     -0.00000000
      0.37341674	      0.00000000	      0.00000000	      0.00000000	     -0.00000000
      0.37343125	      0.00000000	      0.00000000	      0.00000000	     -0.00000000
      0.37344575	      0.00000000	      0.00000000	      0.00000000	     -0.00000000
      0.37346025	      0.00000000	      0.00000000	      0.00000000	     -0.00000000
      0.37347476	      0.00000000	      0.00000000	      0.00000000	     -0.00000000
      0.37348926	      0.00000000	      0.00000000	      0.00000000	     -0.00000000
      0.37350376	      0.00000000	      0.00000000	      0.00000000	     -0.00000000
      0.37351827	      0.00000000	      0.00000000	      0.00000000	     -0.00000000
      0.37353277	      0.00000000	      0.00000000	      0.00000000	     -0.00000000
      0.37354727	      0.00000000	      0.00000000	      0.00000000	     -0.00000000
      0.37356178	      0.00000000	      0.00000000	      0.00000000	     -0.00000000
      0.37357628	      0.00000000	      0.00000000	      0.00000000	     -0.00000000
      0.37359078	      0.00000000	      0.00000000	      0.00000000	     -0.00000000
      0.37360529	      0.00000000	      0.00000000	      0.00000000	     -0.00000000
      0.37361979	      0.00000000	      0.00000000	      0.00000000	     -0.00000000
      0.37363429	      0.00000000	      0.00000000	      0.00000000	     -0.00000000
      0.37364880	      0.00000000	      0.00000000	      0.00000000	     -0.00000000
      0.37366330	      0.00000000	      0.00000000	      0.00000000	     -0.00000000
      0.37367780	      0.00000000	      0.00000000	      0.00000000	     -0.00000000
      0.37369231	      0.00000000	      0.00000000	      0.00000000	     -0.00000000
      0.37370681	      0.00000000	      0.00000000	      0.00000000	     -0.00000000
      0.37372131	      0.00000000	      0.00000000	      0.00000000	     -0.00000000
      0.37373582	      0.00000000	      0.00000000	      0.00000000	     -0.00000000
      0.37375032	      0.00000000	      0.00000000	      0.00000000	     -0.00000000
      0.37376482	      0.00000000	      0.00000000	      0.00000000	     -0.00000000
      0.37377933	      0.00000000	      0.00000000	      0.00000000	     -0.00000000
      0.37379695	      0.00000000	      0.00000000	      0.00000000	     -0.00000000
      0.37381458	      0.00000000	      0.00000000	      0.00000000	     -0.00000000
      0.37383221	      0.00000000	      0.00000000	      0.00000000	     -0.00000000
      0.37384984	      0.00000000	      0.00000000	      0.00000000	     -0.00000000
      0.37386747	      0.00000000	      0.00000000	      0.00000000	     -0.00000000
      0.37388510	      0.00000000	      0.00000000	      0.00000000	     -0.00000000
      0.37390272	      0.00000000	      0.00000000	      0.00000000	     -0.00000000
      0.37392035	      0.00000000	      0.00000000	      0.00000000	     -0.00000000
      0.37393798	      0.00000000	      0.00000000	      0.00000000	     -0.00000000
      0.37395995	      0.00000000	      0.00000000	      0.00000000	     -0.00000000
      0.37398192	      0.00000000	      0.00000000	      0.00000000	     -0.00000000
      0.37400388	      0.00000000	      0.00000000	      0.00000000	     -0.00000000
      0.37402585	      0.00000000	      0.00000000	      0.00000000	     -0.00000000
      0.37405240	      0.00000000	      0.00000000	      0.00000000	     -0.00000000
      0.37407895	      0.00000000	      0.00000000	      0.00000000	     -0.00000000
      0.37410551	      0.00000000	      0.00000000	      0.00000000	     -0.00000000
      0.37413206	      0.00000000	      0.00000000	      0.00000000	     -0.00000000
      0.37416436	      0.00000000	      0.00000000	      0.00000000	     -0.00000000
      0.37419665	      0.00000000	      0.00000000	      0.00000000	     -0.00000000
      0.37422895	      0.00000000	      0.00000000	      0.00000000	     -0.00000000
      0.37426125	      0.00000000	      0.00000000	      0.00000000	     -0.00000000
      0.37430080	      0.00000000	      0.00000000	      0.00000000	     -0.00000000
      0.37434035	      0.00000000	      0.00000000	      0.00000000	     -0.00000000
      0.37437990	      0.00000000	      0.00000000	      0.00000000	     -0.00000000
      0.37441945	      0.00000000	      0.00000000	      0.00000000	     -0.00000000
      0.37446913	      0.00000000	      0.00000000	      0.00000000	     -0.00000000
      0.37451882	      0.00000000	      0.00000000	      0.00000000	     -0.00000000
      0.37456851	      0.00000000	      0.00000000	      0.00000000	     -0.00000000
      0.37462855	      0.00000000	      0.00000000	      0.00000000	     -0.00000000
      0.37468859	      0.00000000	      0.00000000	      0.00000000	     -0.00000000
      0.37474863	      0.00000000	      0.00000000	      0.00000000	     -0.00000000
      0.37482504	      0.00000000	      0.00000000	      0.00000000	     -0.00000000
      0.37490144	      0.00000000	      0.00000000	      0.00000000	     -0.00000000
      0.37497784	      0.00000000	      0.00000000	      0.00000000	     -0.00000000
      0.37507703	      0.00000000	      0.00000000	      0.00000000	     -0.00000000
      0.37517621	      0.00000000	      0.00000000	      0.00000000	     -0.00000000
      0.37527540	      0.00000000	      0.00000000	      0.00000000	     -0.00000000
      0.37539614	      0.00000000	      0.00000000	      0.00000000	     -0.00000000
      0.37551688	      0.00000000	      0.00000000	      0.00000000	     -0.00000000
      0.37563763	      0.00000000	      0.00000000	      0.00000000	     -0.00000000
      0.37575837	      0.00000000	      0.00000000	      0.00000000	     -0.00000000
      0.37587911	      0.00000000	      0.00000000	      0.00000000	     -0.00000000
      0.37599986	      0.00000000	      0.00000000	      0.00000000	     -0.00000000
      0.37614573	      0.00000000	      0.00000000	      0.00000000	     -0.00000000
      0.37629161	      0.00000000	      0.00000000	      0.00000000	     -0.00000000
      0.37643749	      0.00000000	      0.00000000	      0.00000000	     -0.00000000
      0.37664304	      0.00000000	      0.00000000	      0.00000000	     -0.00000000
      0.37682850	      0.00000000	      0.00000000	      0.00000000	     -0.00000000
      0.37701396	      0.00000000	      0.00000000	      0.00000000	     -0.00000000
      0.37719942	      0.00000000	      0.00000000	      0.00000000	     -0.00000000
      0.37738489	      0.00000000	      0.00000000	      0.00000000	     -0.00000000
      0.37757035	      0.00000000	      0.00000000	      0.00000000	      0.00000000
      0.37775581	      0.00000000	      0.00000000	      0.00000000	      0.00000000
      0.37796408	      0.00000000	      0.00000000	      0.00000000	      0.00000000
      0.37817235	      0.00000000	      0.00000000	      0.00000000	      0.00000000
      0.37834659	      0.00000000	      0.00000000	      0.00000000	      0.00000000
      0.37852083	      0.00000000	      0.00000000	      0.00000000	      0.00000000
      0.37869507	      0.00000000	      0.00000000	      0.00000000	      0.00000000
      0.37886931	      0.00000000	      0.00000000	      0.00000000	      0.00000000
      0.37904355	      0.00000000	      0.00000000	      0.00000000	      0.00000000
      0.37921779	      0.00000000	      0.00000000	      0.00000000	      0.00000000
      0.37939203	      0.00000000	      0.00000000	      0.00000000	      0.00000000
      0.37956627	      0.00000000	      0.00000000	      0.00000000	      0.00000000
      0.37974051	      0.00000000	      0.00000000	      0.00000000	      0.00000000
      0.37995874	      0.00000000	      0.00000000	      0.00000000	      0.00000000
      0.38017698	      0.00000000	      0.00000000	      0.00000000	      0.00000000
      0.38046339	      0.00000000	      0.00000000	      0.00000000	      0.00000000
      0.38068623	      0.00000000	      0.00000000	      0.00000000	      0.00000000
      0.38092514	      0.00000000	      0.00000000	      0.00000000	      0.00000000
      0.38116406	      0.00000000	      0.00000000	      0.00000000	      0.00000000
      0.38140297	      0.00000000	      0.00000000	      0.00000000	      0.00000000
      0.38164188	      0.00000000	      0.00000000	      0.00000000	      0.00000000
      0.38188080	      0.00000000	      0.00000000	      0.00000000	      0.00000000
      0.38211971	      0.00000000	      0.00000000	      0.00000000	      0.00000000
      0.38235863	      0.00000000	      0.00000000	      0.00000000	      0.00000000
      0.38259754	      0.00000000	      0.00000000	      0.00000000	      0.00000000
      0.38283646	      0.00000000	      0.00000000	      0.00000000	      0.00000000
      0.38307537	      0.00000000	      0.00000000	      0.00000000	      0.00000000
      0.38331428	      0.00000000	      0.00000000	      0.00000000	      0.00000000
      0.38355320	      0.00000000	      0.00000000	      0.00000000	      0.00000000
      0.38379211	      0.00000000	      0.00000000	      0.00000000	      0.00000000
      0.38403103	      0.00000000	      0.00000000	      0.00000000	      0.00000000
      0.38426994	      0.00000000	      0.00000000	      0.00000000	      0.00000000
      0.38435855	      0.00000000	      0.00000000	      0.00000000	      0.00000000
      0.38444716	      0.00000000	      0.00000000	      0.00000000	      0.00000000
      0.38452101	      0.00000000	      0.00000000	      0.00000000	      0.00000000
      0.38459485	      0.00000000	      0.00000000	      0.00000000	      0.00000000
      0.38465893	      0.00000000	      0.00000000	      0.00000000	      0.00000000
      0.38472300	      0.00000000	      0.00000000	      0.00000000	      0.00000000
      0.38478708	      0.00000000	      0.00000000	      0.00000000	      0.00000000
      0.38485115	      0.00000000	      0.00000000	      0.00000000	      0.00000000
      0.38490741	      0.00000000	      0.00000000	      0.00000000	      0.00000000
      0.38496367	      0.00000000	      0.00000000	      0.00000000	      0.00000000
      0.38501993	      0.00000000	      0.00000000	      0.00000000	      0.00000000
      0.38507620	      0.00000000	      0.00000000	      0.00000000	      0.00000000
      0.38513246	      0.00000000	      0.00000000	      0.00000000	      0.00000000
      0.38518872	      0.00000000	      0.00000000	      0.00000000	      0.00000000
      0.38524498	      0.00000000	      0.00000000	      0.00000000	      0.00000000
      0.38530124	      0.00000000	      0.00000000	      0.00000000	      0.00000000
      0.38535165	      0.00000000	      0.00000000	      0.00000000	      0.00000000
      0.38540206	      0.00000000	      0.00000000	      0.00000000	      0.00000000
      0.38545247	      0.00000000	      0.00000000	      0.00000000	      0.00000000
      0.38550288	      0.00000000	      0.00000000	      0.00000000	      0.00000000
      0.38555329	      0.00000000	      0.00000000	      0.00000000	      0.00000000
      0.38560370	      0.00000000	      0.00000000	      0.00000000	      0.00000000
      0.38565411	      0.00000000	      0.00000000	      0.00000000	      0.00000000
      0.38570452	      0.00000000	      0.00000000	      0.00000000	      0.00000000
      0.38575493	      0.00000000	      0.00000000	      0.00000000	      0.00000000
      0.38580534	      0.00000000	      0.00000000	      0.00000000	      0.00000000
      0.38585575	      0.00000000	      0.00000000	      0.00000000	      0.00000000
      0.38590616	      0.00000000	      0.00000000	      0.00000000	      0.00000000
      0.38595657	      0.00000000	      0.00000000	      0.00000000	      0.00000000
      0.38600698	      0.00000000	      0.00000000	      0.00000000	      0.00000000
      0.38605739	      0.00000000	      0.00000000	      0.00000000	      0.00000000
      0.38610780	      0.00000000	      0.00000000	      0.00000000	      0.00000000
      0.38615821	      0.00000000	      0.00000000	      0.00000000	      0.00000000
      0.38620862	      0.00000000	      0.00000000	      0.00000000	      0.00000000
      0.38625903	      0.00000000	      0.00000000	      0.00000000	      0.00000000
      0.38630945	      0.00000000	      0.00000000	      0.00000000	      0.00000000
      0.38635986	      0.00000000	      0.00000000	      0.00000000	      0.00000000
      0.38641027	      0.00000000	      0.00000000	      0.00000000	      0.00000000
      0.38646068	      0.00000000	      0.00000000	      0.00000000	      0.00000000
      0.38651109	      0.00000000	      0.00000000	      0.00000000	      0.00000000
      0.38656150	      0.00000000	      0.00000000	      0.00000000	      0.00000000
      0.38661191	      0.00000000	      0.00000000	      0.00000000	      0.00000000
      0.38666232	      0.00000000	      0.00000000	      0.00000000	      0.00000000
      0.38671273	      0.00000000	      0.00000000	      0.00000000	      0.00000000
      0.38676314	      0.00000000	      0.00000000	      0.00000000	      0.00000000
      0.38681355	      0.00000000	      0.00000000	      0.00000000	      0.00000000
      0.38686396	      0.00000000	      0.00000000	      0.00000000	      0.00000000
      0.38691437	      0.00000000	      0.00000000	      0.00000000	      0.00000000
      0.38696478	      0.00000000	      0.00000000	      0.00000000	      0.00000000
      0.38701519	      0.00000000	      0.00000000	      0.00000000	      0.00000000
      0.38706560	      0.00000000	      0.00000000	      0.00000000	      0.00000000
      0.38711601	      0.00000000	      0.00000000	      0.00000000	      0.00000000
      0.38716642	      0.00000000	      0.00000000	      0.00000000	      0.00000000
      0.38721683	      0.00000000	      0.00000000	      0.00000000	      0.00000000
      0.38726724	      0.00000000	      0.00000000	      0.00000000	      0.00000000
      0.38731765	      0.00000000	      0.00000000	      0.00000000	      0.00000000
      0.38736806	      0.00000000	      0.00000000	      0.00000000	      0.00000000
      0.38741847	      0.00000000	      0.00000000	      0.00000000	      0.00000000
      0.38746888	      0.00000000	      0.00000000	      0.00000000	      0.00000000
      0.38751929	      0.00000000	      0.00000000	      0.00000000	      0.00000000
      0.38756970	      0.00000000	      0.00000000	      0.00000000	      0.00000000
      0.38763180	      0.00000000	      0.00000000	      0.00000000	      0.00000000
      0.38769390	      0.00000000	      0.00000000	      0.00000000	      0.00000000
      0.38775600	      0.00000000	      0.00000000	      0.00000000	      0.00000000
      0.38781810	      0.00000000	      0.00000000	      0.00000000	      0.00000000
      0.38789329	      0.00000000	      0.00000000	      0.00000000	      0.00000000
      0.38796849	      0.00000000	      0.00000000	      0.00000000	      0.00000000
      0.38807129	      0.00000000	      0.00000000	      0.00000000	      0.00000000
      0.38815175	      0.00000000	      0.00000000	      0.00000000	      0.00000000
      0.38823221	      0.00000000	      0.00000000	      0.00000000	      0.00000000
      0.38829992	      0.00000000	      0.00000000	      0.00000000	      0.00000000
      0.38836763	      0.00000000	      0.00000000	      0.00000000	      0.00000000
      0.38843534	      0.00000000	      0.00000000	      0.00000000	      0.00000000
      0.38849614	      0.00000000	      0.00000000	      0.00000000	      0.00000000
      0.38855695	      0.00000000	      0.00000000	      0.00000000	      0.00000000
      0.38861776	      0.00000000	      0.00000000	      0.00000000	      0.00000000
      0.38867857	      0.00000000	      0.00000000	      0.00000000	      0.00000000
      0.38873938	      0.00000000	      0.00000000	      0.00000000	      0.00000000
      0.38880019	      0.00000000	      0.00000000	      0.00000000	      0.00000000
      0.38886100	      0.00000000	      0.00000000	      0.00000000	      0.00000000
      0.38891533	      0.00000000	      0.00000000	      0.00000000	      0.00000000
      0.38896966	      0.00000000	      0.00000000	      0.00000000	      0.00000000
      0.38902399	      0.00000000	      0.00000000	      0.00000000	      0.00000000
      0.38907833	      0.00000000	      0.00000000	      0.00000000	      0.00000000
      0.38913266	      0.00000000	      0.00000000	      0.00000000	      0.00000000
      0.38918699	      0.00000000	      0.00000000	      0.00000000	      0.00000000
      0.38924132	      0.00000000	      0.00000000	      0.00000000	      0.00000000
      0.38929565	      0.00000000	      0.00000000	      0.00000000	      0.00000000
      0.38934999	      0.00000000	      0.00000000	      0.00000000	      0.00000000
      0.38940432	      0.00000000	      0.00000000	      0.00000000	      0.00000000
      0.38945865	      0.00000000	      0.00000000	      0.00000000	      0.00000000
      0.38951298	      0.00000000	      0.00000000	      0.00000000	      0.00000000
      0.38956732	      0.00000000	      0.00000000	      0.00000000	      0.00000000
      0.38962165	      0.00000000	      0.00000000	      0.00000000	      0.00000000
      0.38967598	      0.00000000	      0.00000000	      0.00000000	      0.00000000
      0.38973031	      0.00000000	      0.00000000	      0.00000000	      0.00000000
      0.38978465	      0.00000000	      0.00000000	      0.00000000	      0.00000000
      0.38983898	      0.00000000	      0.00000000	      0.00000000	      0.00000000
      0.38989331	      0.00000000	      0.00000000	      0.00000000	      0.00000000
      0.38994764	      0.00000000	      0.00000000	      0.00000000	      0.00000000
      0.39000197	      0.00000000	      0.00000000	      0.00000000	      0.00000000
      0.39005631	      0.00000000	      0.00000000	      0.00000000	      0.00000000
      0.39011064	      0.00000000	      0.00000000	      0.00000000	      0.00000000
      0.39016497	      0.00000000	      0.00000000	      0.00000000	      0.00000000
      0.39021930	      0.00000000	      0.00000000	      0.00000000	      0.00000000
      0.39027364	      0.00000000	      0.00000000	      0.00000000	      0.00000000
      0.39032797	      0.00000000	      0.00000000	      0.00000000	      0.00000000
      0.39038230	      0.00000000	      0.00000000	      0.00000000	      0.00000000
      0.39043663	      0.00000000	      0.00000000	      0.00000000	      0.00000000
      0.39049097	      0.00000000	      0.00000000	      0.00000000	      0.00000000
      0.39054530	      0.00000000	      0.00000000	      0.00000000	      0.00000000
      0.39059963	      0.00000000	      0.00000000	      0.00000000	      0.00000000
      0.39065396	      0.00000000	      0.00000000	      0.00000000	      0.00000000
      0.39070829	      0.00000000	      0.00000000	      0.00000000	      0.00000000
      0.39076263	      0.00000000	      0.00000000	      0.00000000	      0.00000000
      0.39081696	      0.00000000	      0.00000000	      0.00000000	      0.00000000
      0.39087129	      0.00000000	      0.00000000	      0.00000000	      0.00000000
      0.39092562	      0.00000000	      0.00000000	      0.00000000	      0.00000000
      0.39097996	      0.00000000	      0.00000000	      0.00000000	      0.00000000
      0.39103429	      0.00000000	      0.00000000	      0.00000000	      0.00000000
      0.39108862	      0.00000000	      0.00000000	      0.00000000	      0.00000000
      0.39114295	      0.00000000	      0.00000000	      0.00000000	      0.00000000
      0.39119729	      0.00000000	      0.00000000	      0.00000000	      0.00000000
      0.39125162	      0.00000000	      0.00000000	      0.00000000	      0.00000000
      0.39130595	      0.00000000	      0.00000000	      0.00000000	      0.00000000
      0.39136028	      0.00000000	      0.00000000	      0.00000000	      0.00000000
      0.39141461	      0.00000000	      0.00000000	      0.00000000	      0.00000000
      0.39146895	      0.00000000	      0.00000000	      0.00000000	      0.00000000
      0.39152328	      0.00000000	      0.00000000	      0.00000000	      0.00000000
      0.39157761	      0.00000000	      0.00000000	      0.00000000	      0.00000000
      0.39163194	      0.00000000	      0.00000000	      0.00000000	      0.00000000
      0.39168628	      0.00000000	      0.00000000	      0.00000000	      0.00000000
      0.39174061	      0.00000000	      0.00000000	      0.00000000	      0.00000000
      0.39179494	      0.00000000	      0.00000000	      0.00000000	      0.00000000
      0.39184927	      0.00000000	      0.00000000	      0.00000000	      0.00000000
      0.39190361	      0.00000000	      0.00000000	      0.00000000	      0.00000000
      0.39195794	      0.00000000	      0.00000000	      0.00000000	      0.00000000
      0.39202335	      0.00000000	      0.00000000	      0.00000000	      0.00000000
      0.39208877	      0.00000000	      0.00000000	      0.00000000	      0.00000000
      0.39215419	      0.00000000	      0.00000000	      0.00000000	      0.00000000
      0.39221961	      0.00000000	      0.00000000	      0.00000000	      0.00000000
      0.39228502	      0.00000000	      0.00000000	      0.00000000	      0.00000000
      0.39235044	      0.00000000	      0.00000000	      0.00000000	      0.00000000
      0.39241586	      0.00000000	      0.00000000	      0.00000000	      0.00000000
      0.39248127	      0.00000000	      0.00000000	      0.00000000	      0.00000000
      0.39254669	      0.00000000	      0.00000000	      0.00000000	      0.00000000
      0.39261211	      0.00000000	      0.00000000	      0.00000000	      0.00000000
      0.39267752	      0.00000000	      0.00000000	      0.00000000	      0.00000000
      0.39274294	      0.00000000	      0.00000000	      0.00000000	      0.00000000
      0.39280836	      0.00000000	      0.00000000	      0.00000000	      0.00000000
      0.39287377	      0.00000000	      0.00000000	      0.00000000	      0.00000000
      0.39295272	      0.00000000	      0.00000000	      0.00000000	      0.00000000
      0.39303166	      0.00000000	      0.00000000	      0.00000000	      0.00000000
      0.39311060	      0.00000000	      0.00000000	      0.00000000	      0.00000000
      0.39318955	      0.00000000	      0.00000000	      0.00000000	      0.00000000
      0.39326849	      0.00000000	      0.00000000	      0.00000000	      0.00000000
      0.39334743	      0.00000000	      0.00000000	      0.00000000	      0.00000000
      0.39342637	      0.00000000	      0.00000000	      0.00000000	      0.00000000
      0.39350532	      0.00000000	      0.00000000	      0.00000000	      0.00000000
      0.39358426	      0.00000000	      0.00000000	      0.00000000	      0.00000000
      0.39367993	      0.00000000	      0.00000000	      0.00000000	      0.00000000
      0.39377561	      0.00000000	      0.00000000	      0.00000000	      0.00000000
      0.39387128	      0.00000000	      0.00000000	      0.00000000	      0.00000000
      0.39396696	      0.00000000	      0.00000000	      0.00000000	      0.00000000
      0.39406263	      0.00000000	      0.00000000	      0.00000000	      0.00000000
      0.39415830	      0.00000000	      0.00000000	      0.00000000	      0.00000000
      0.39427725	      0.00000000	      0.00000000	      0.00000000	      0.00000000
      0.39439619	      0.00000000	      0.00000000	      0.00000000	      0.00000000
      0.39451513	      0.00000000	      0.00000000	      0.00000000	      0.00000000
      0.39466128	      0.00000000	      0.00000000	      0.00000000	      0.00000000
      0.39480742	      0.00000000	      0.00000000	      0.00000000	      0.00000000
      0.39500716	      0.00000000	      0.00000000	      0.00000000	      0.00000000
      0.39516247	      0.00000000	      0.00000000	      0.00000000	      0.00000000
      0.39531779	      0.00000000	      0.00000000	      0.00000000	      0.00000000
      0.39547310	      0.00000000	      0.00000000	      0.00000000	      0.00000000
      0.39560922	      0.00000000	      0.00000000	      0.00000000	      0.00000000
      0.39574533	      0.00000000	      0.00000000	      0.00000000	      0.00000000
      0.39588145	      0.00000000	      0.00000000	      0.00000000	      0.00000000
      0.39601756	      0.00000000	      0.00000000	      0.00000000	      0.00000000
      0.39615368	      0.00000000	      0.00000000	      0.00000000	      0.00000000
      0.39628980	      0.00000000	      0.00000000	      0.00000000	      0.00000000
      0.39642591	      0.00000000	      0.00000000	      0.00000000	      0.00000000
      0.39656203	      0.00000000	      0.00000000	      0.00000000	      0.00000000
      0.39669814	      0.00000000	      0.00000000	      0.00000000	      0.00000000
      0.39683426	      0.00000000	      0.00000000	      0.00000000	      0.00000000
      0.39697038	      0.00000000	      0.00000000	      0.00000000	      0.00000000
      0.39710649	      0.00000000	      0.00000000	      0.00000000	      0.00000000
      0.39724261	      0.00000000	      0.00000000	      0.00000000	      0.00000000
      0.39737872	      0.00000000	      0.00000000	      0.00000000	      0.00000000
      0.39751484	      0.00000000	      0.00000000	      0.00000000	      0.00000000
      0.39765096	      0.00000000	      0.00000000	      0.00000000	      0.00000000
      0.39778707	      0.00000000	      0.00000000	      0.00000000	      0.00000000
      0.39792319	      0.00000000	      0.00000000	      0.00000000	      0.00000000
      0.39805930	      0.00000000	      0.00000000	      0.00000000	      0.00000000
      0.39819542	      0.00000000	      0.00000000	      0.00000000	      0.00000000
      0.39833154	      0.00000000	      0.00000000	      0.00000000	      0.00000000
      0.39846765	      0.00000000	      0.00000000	      0.00000000	      0.00000000
      0.39860377	      0.00000000	      0.00000000	      0.00000000	      0.00000000
      0.39877113	      0.00000000	      0.00000000	      0.00000000	      0.00000000
      0.39893849	      0.00000000	      0.00000000	      0.00000000	      0.00000000
      0.39910586	      0.00000000	      0.00000000	      0.00000000	      0.00000000
      0.39927322	      0.00000000	      0.00000000	      0.00000000	      0.00000000
      0.39944058	      0.00000000	      0.00000000	      0.00000000	      0.00000000
      0.39960795	      0.00000000	      0.00000000	      0.00000000	      0.00000000
      0.39982139	      0.00000000	      0.00000000	      0.00000000	      0.00000000
      0.40003484	      0.00000000	      0.00000000	      0.00000000	      0.00000000
      0.40029260	      0.00000000	      0.00000000	      0.00000000	      0.00000000
      0.40057422	      0.00000000	      0.00000000	      0.00000000	      0.00000000
      0.40081372	      0.00000000	      0.00000000	      0.00000000	      0.00000000
      0.40105322	      0.00000000	      0.00000000	      0.00000000	      0.00000000
      0.40126310	      0.00000000	      0.00000000	      0.00000000	      0.00000000
      0.40147298	      0.00000000	      0.00000000	      0.00000000	      0.00000000
      0.40168285	      0.00000000	      0.00000000	      0.00000000	      0.00000000
      0.40189273	      0.00000000	      0.00000000	      0.00000000	      0.00000000
      0.40210260	      0.00000000	      0.00000000	      0.00000000	      0.00000000
      0.40228901	      0.00000000	      0.00000000	      0.00000000	      0.00000000
      0.40247542	      0.00000000	      0.00000000	      0.00000000	      0.00000000
      0.40266183	      0.00000000	      0.00000000	      0.00000000	      0.00000000
      0.40284824	      0.00000000	      0.00000000	      0.00000000	      0.00000000
      0.40303465	      0.00000000	      0.00000000	      0.00000000	      0.00000000
      0.40322106	      0.00000000	      0.00000000	      0.00000000	      0.00000000
      0.40340747	      0.00000000	      0.00000000	      0.00000000	      0.00000000
      0.40359388	      0.00000000	      0.00000000	      0.00000000	      0.00000000
      0.40378029	      0.00000000	      0.00000000	      0.00000000	      0.00000000
      0.40396670	      0.00000000	      0.00000000	      0.00000000	      0.00000000
      0.40415311	      0.00000000	      0.00000000	      0.00000000	      0.00000000
      0.40433952	      0.00000000	      0.00000000	      0.00000000	      0.00000000
      0.40452593	      0.00000000	      0.00000000	      0.00000000	      0.00000000
      0.40471234	      0.00000000	      0.00000000	      0.00000000	      0.00000000
      0.40489875	      0.00000000	      0.00000000	      0.00000000	      0.00000000
      0.40508516	      0.00000000	      0.00000000	      0.00000000	      0.00000000
      0.40527157	      0.00000000	      0.00000000	      0.00000000	      0.00000000
      0.40545798	      0.00000000	      0.00000000	      0.00000000	      0.00000000
      0.40564439	      0.00000000	      0.00000000	      0.00000000	      0.00000000
      0.40583080	      0.00000000	      0.00000000	      0.00000000	      0.00000000
      0.40601721	      0.00000000	      0.00000000	      0.00000000	      0.00000000
      0.40620362	      0.00000000	      0.00000000	      0.00000000	      0.00000000
      0.40639003	      0.00000000	      0.00000000	      0.00000000	      0.00000000
      0.40657644	      0.00000000	      0.00000000	      0.00000000	      0.00000000
      0.40676285	      0.00000000	      0.00000000	      0.00000000	      0.00000000
      0.40694926	      0.00000000	      0.00000000	      0.00000000	      0.00000000
      0.40713566	      0.00000000	      0.00000000	      0.00000000	      0.00000000
      0.40732207	      0.00000000	      0.00000000	      0.00000000	      0.00000000
      0.40750848	      0.00000000	      0.00000000	      0.00000000	      0.00000000
      0.40769489	      0.00000000	      0.00000000	      0.00000000	      0.00000000
      0.40788130	      0.00000000	      0.00000000	      0.00000000	      0.00000000
      0.40806771	      0.00000000	      0.00000000	      0.00000000	      0.00000000
      0.40825412	      0.00000000	      0.00000000	      0.00000000	      0.00000000
      0.40844053	      0.00000000	      0.00000000	      0.00000000	      0.00000000
      0.40862694	      0.00000000	      0.00000000	      0.00000000	      0.00000000
      0.40881335	      0.00000000	      0.00000000	      0.00000000	      0.00000000
      0.40899976	      0.00000000	      0.00000000	      0.00000000	      0.00000000
      0.40918617	      0.00000000	      0.00000000	      0.00000000	      0.00000000
      0.40937258	      0.00000000	      0.00000000	      0.00000000	      0.00000000
      0.40955899	      0.00000000	      0.00000000	      0.00000000	      0.00000000
      0.40974540	      0.00000000	      0.00000000	      0.00000000	      0.00000000
      0.40993181	      0.00000000	      0.00000000	      0.00000000	      0.00000000
      0.41011822	      0.00000000	      0.00000000	      0.00000000	      0.00000000
      0.41030463	      0.00000000	      0.00000000	      0.00000000	      0.00000000
      0.41049104	      0.00000000	      0.00000000	      0.00000000	      0.00000000
      0.41067745	      0.00000000	      0.00000000	      0.00000000	      0.00000000
      0.41086386	      0.00000000	      0.00000000	      0.00000000	      0.00000000
      0.41105027	      0.00000000	      0.00000000	      0.00000000	      0.00000000
      0.41123668	      0.00000000	      0.00000000	      0.00000000	      0.00000000
      0.41142309	      0.00000000	      0.00000000	      0.00000000	      0.00000000
      0.41160950	      0.00000000	      0.00000000	      0.00000000	      0.00000000
      0.41179591	      0.00000000	      0.00000000	      0.00000000	      0.00000000
      0.41198232	      0.00000000	      0.00000000	      0.00000000	      0.00000000
      0.41216873	      0.00000000	      0.00000000	      0.00000000	      0.00000000
      0.41235514	      0.00000000	      0.00000000	      0.00000000	      0.00000000
      0.41254155	      0.00000000	      0.00000000	      0.00000000	      0.00000000
      0.41272796	      0.00000000	      0.00000000	      0.00000000	      0.00000000
      0.41291437	      0.00000000	      0.00000000	      0.00000000	      0.00000000
      0.41310078	      0.00000000	      0.00000000	      0.00000000	      0.00000000
      0.41328719	      0.00000000	      0.00000000	      0.00000000	      0.00000000
      0.41347360	      0.00000000	      0.00000000	      0.00000000	      0.00000000
      0.41366001	      0.00000000	      0.00000000	      0.00000000	      0.00000000
      0.41384642	      0.00000000	      0.00000000	      0.00000000	      0.00000000
      0.41403283	      0.00000000	      0.00000000	      0.00000000	      0.00000000
      0.41421924	      0.00000000	      0.00000000	      0.00000000	      0.00000000
      0.41440565	      0.00000000	      0.00000000	      0.00000000	      0.00000000
      0.41459205	      0.00000000	      0.00000000	      0.00000000	      0.00000000
      0.41477846	      0.00000000	      0.00000000	      0.00000000	      0.00000000
      0.41496487	      0.00000000	      0.00000000	      0.00000000	      0.00000000
      0.41515128	      0.00000000	      0.00000000	      0.00000000	      0.00000000
      0.41533769	      0.00000000	      0.00000000	      0.00000000	      0.00000000
      0.41552410	      0.00000000	      0.00000000	      0.00000000	      0.00000000
      0.41571051	      0.00000000	      0.00000000	      0.00000000	      0.00000000
      0.41589692	      0.00000000	      0.00000000	      0.00000000	      0.00000000
      0.41608333	      0.00000000	      0.00000000	      0.00000000	      0.00000000
      0.41626974	      0.00000000	      0.00000000	      0.00000000	      0.00000000
      0.41645615	      0.00000000	      0.00000000	      0.00000000	      0.00000000
      0.41664256	      0.00000000	      0.00000000	      0.00000000	      0.00000000
      0.41682897	      0.00000000	      0.00000000	      0.00000000	      0.00000000
      0.41701538	      0.00000000	      0.00000000	      0.00000000	     -0.00000000
      0.41720179	      0.00000000	      0.00000000	      0.00000000	     -0.00000000
      0.41738820	      0.00000000	      0.00000000	      0.00000000	     -0.00000000
      0.41757461	      0.00000000	      0.00000000	      0.00000000	     -0.00000000
      0.41776102	      0.00000000	      0.00000000	      0.00000000	     -0.00000000
      0.41794743	      0.00000000	      0.00000000	      0.00000000	     -0.00000000
      0.41813384	      0.00000000	      0.00000000	      0.00000000	     -0.00000000
      0.41832025	      0.00000000	      0.00000000	      0.00000000	     -0.00000000
      0.41850666	      0.00000000	      0.00000000	      0.00000000	     -0.00000000
      0.41869307	      0.00000000	      0.00000000	      0.00000000	     -0.00000000
      0.41887948	      0.00000000	      0.00000000	      0.00000000	     -0.00000000
      0.41906589	      0.00000000	      0.00000000	      0.00000000	     -0.00000000
      0.41925230	      0.00000000	      0.00000000	      0.00000000	     -0.00000000
      0.41943871	      0.00000000	      0.00000000	      0.00000000	     -0.00000000
      0.41962512	      0.00000000	      0.00000000	      0.00000000	     -0.00000000
      0.41981153	      0.00000000	      0.00000000	      0.00000000	     -0.00000000
      0.41999794	      0.00000000	      0.00000000	      0.00000000	     -0.00000000
      0.42018435	      0.00000000	      0.00000000	      0.00000000	     -0.00000000
      0.42037076	      0.00000000	      0.00000000	      0.00000000	     -0.00000000
      0.42055717	      0.00000000	      0.00000000	      0.00000000	     -0.00000000
      0.42074358	      0.00000000	      0.00000000	      0.00000000	     -0.00000000
      0.42092999	      0.00000000	      0.00000000	      0.00000000	     -0.00000000
      0.42111640	      0.00000000	      0.00000000	      0.00000000	     -0.00000000
      0.42130281	      0.00000000	      0.00000000	      0.00000000	     -0.00000000
      0.42148922	      0.00000000	      0.00000000	      0.00000000	     -0.00000000
      0.42167563	      0.00000000	      0.00000000	      0.00000000	     -0.00000000
      0.42186204	      0.00000000	      0.00000000	      0.00000000	     -0.00000000
      0.42204844	      0.00000000	      0.00000000	      0.00000000	     -0.00000000
      0.42223485	      0.00000000	      0.00000000	      0.00000000	     -0.00000000
      0.42242126	      0.00000000	      0.00000000	      0.00000000	     -0.00000000
      0.42260767	      0.00000000	      0.00000000	      0.00000000	     -0.00000000
      0.42279408	      0.00000000	      0.00000000	      0.00000000	     -0.00000000
      0.42298049	      0.00000000	      0.00000000	      0.00000000	     -0.00000000
      0.42316690	      0.00000000	      0.00000000	      0.00000000	     -0.00000000
      0.42335331	      0.00000000	      0.00000000	      0.00000000	     -0.00000000
      0.42353972	      0.00000000	      0.00000000	      0.00000000	     -0.00000000
      0.42372613	      0.00000000	      0.00000000	      0.00000000	     -0.00000000
      0.42391254	      0.00000000	      0.00000000	      0.00000000	     -0.00000000
      0.42409895	      0.00000000	      0.00000000	      0.00000000	     -0.00000000
      0.42428536	      0.00000000	      0.00000000	      0.00000000	     -0.00000000
      0.42447177	      0.00000000	      0.00000000	      0.00000000	     -0.00000000
      0.42465818	      0.00000000	      0.00000000	      0.00000000	     -0.00000000
      0.42484459	      0.00000000	      0.00000000	      0.00000000	     -0.00000000
      0.42503100	      0.00000000	      0.00000000	      0.00000000	     -0.00000000
      0.42521741	      0.00000000	      0.00000000	      0.00000000	     -0.00000000
      0.42540382	      0.00000000	      0.00000000	      0.00000000	     -0.00000000
      0.42559023	      0.00000000	      0.00000000	      0.00000000	     -0.00000000
      0.42577664	      0.00000000	      0.00000000	      0.00000000	     -0.00000000
      0.42596305	      0.00000000	      0.00000000	      0.00000000	     -0.00000000
      0.42614946	      0.00000000	      0.00000000	      0.00000000	     -0.00000000
      0.42633587	      0.00000000	      0.00000000	      0.00000000	     -0.00000000
      0.42652228	      0.00000000	      0.00000000	      0.00000000	     -0.00000000
      0.42670869	      0.00000000	      0.00000000	      0.00000000	     -0.00000000
      0.42689510	      0.00000000	      0.00000000	      0.00000000	     -0.00000000
      0.42708151	      0.00000000	      0.00000000	      0.00000000	     -0.00000000
      0.42726792	      0.00000000	      0.00000000	      0.00000000	     -0.00000000
      0.42745433	      0.00000000	      0.00000000	      0.00000000	     -0.00000000
      0.42764074	      0.00000000	      0.00000000	      0.00000000	     -0.00000000
      0.42782715	      0.00000000	      0.00000000	      0.00000000	     -0.00000000
      0.42801356	      0.00000000	      0.00000000	      0.00000000	     -0.00000000
      0.42819997	      0.00000000	      0.00000000	      0.00000000	     -0.00000000
      0.42838638	      0.00000000	      0.00000000	      0.00000000	     -0.00000000
      0.42857279	      0.00000000	      0.00000000	      0.00000000	     -0.00000000
      0.42875920	      0.00000000	      0.00000000	      0.00000000	     -0.00000000
      0.42894561	      0.00000000	      0.00000000	      0.00000000	     -0.00000000
      0.42913202	      0.00000000	      0.00000000	      0.00000000	     -0.00000000
      0.42931843	      0.00000000	      0.00000000	      0.00000000	     -0.00000000
      0.42950483	      0.00000000	      0.00000000	      0.00000000	     -0.00000000
      0.42969124	      0.00000000	      0.00000000	      0.00000000	     -0.00000000
      0.42987765	      0.00000000	      0.00000000	      0.00000000	     -0.00000000
      0.43006406	      0.00000000	      0.00000000	      0.00000000	     -0.00000000
      0.43028790	      0.00000000	      0.00000000	      0.00000000	     -0.00000000
      0.43051174	      0.00000000	      0.00000000	      0.00000000	     -0.00000000
      0.43066782	      0.00000000	      0.00000000	      0.00000000	     -0.00000000
      0.43082390	      0.00000000	      0.00000000	      0.00000000	     -0.00000000
      0.43101380	      0.00000000	      0.00000000	      0.00000000	     -0.00000000
      0.43120370	      0.00000000	      0.00000000	      0.00000000	     -0.00000000
      0.43138368	      0.00000000	      0.00000000	      0.00000000	     -0.00000000
      0.43156366	      0.00000000	      0.00000000	      0.00000000	     -0.00000000
      0.43176323	      0.00000000	      0.00000000	      0.00000000	     -0.00000000
      0.43196281	      0.00000000	      0.00000000	      0.00000000	     -0.00000000
      0.43212064	      0.00000000	      0.00000000	      0.00000000	     -0.00000000
      0.43232875	      0.00000000	      0.00000000	      0.00000000	     -0.00000000
      0.43253687	      0.00000000	      0.00000000	      0.00000000	     -0.00000000
      0.43270504	      0.00000000	      0.00000000	      0.00000000	     -0.00000000
      0.43287321	      0.00000000	      0.00000000	      0.00000000	     -0.00000000
      0.43304930	      0.00000000	      0.00000000	      0.00000000	     -0.00000000
      0.43322538	      0.00000000	      0.00000000	      0.00000000	     -0.00000000
      0.43342115	      0.00000000	      0.00000000	      0.00000000	     -0.00000000
      0.43361693	      0.00000000	      0.00000000	      0.00000000	     -0.00000000
      0.43372971	      0.00000000	      0.00000000	      0.00000000	     -0.00000000
      0.43391797	      0.00000000	      0.00000000	      0.00000000	     -0.00000000
      0.43410622	      0.00000000	      0.00000000	      0.00000000	     -0.00000000
      0.43426831	      0.00000000	      0.00000000	      0.00000000	     -0.00000000
      0.43446630	      0.00000000	      0.00000000	      0.00000000	     -0.00000000
      0.43466429	      0.00000000	      0.00000000	      0.00000000	     -0.00000000
      0.43485005	      0.00000000	      0.00000000	      0.00000000	     -0.00000000
      0.43503580	      0.00000000	      0.00000000	      0.00000000	     -0.00000000
      0.43522145	      0.00000000	      0.00000000	      0.00000000	     -0.00000000
      0.43540711	      0.00000000	      0.00000000	      0.00000000	     -0.00000000
      0.43558306	      0.00000000	      0.00000000	      0.00000000	     -0.00000000
      0.43575901	      0.00000000	      0.00000000	      0.00000000	     -0.00000000
      0.43595192	      0.00000000	      0.00000000	      0.00000000	     -0.00000000
      0.43614482	      0.00000000	      0.00000000	      0.00000000	     -0.00000000
      0.43630518	      0.00000000	      0.00000000	      0.00000000	     -0.00000000
      0.43650437	      0.00000000	      0.00000000	      0.00000000	     -0.00000000
      0.43670356	      0.00000000	      0.00000000	      0.00000000	     -0.00000000
      0.43687947	      0.00000000	      0.00000000	      0.00000000	     -0.00000000
      0.43709530	      0.00000000	      0.00000000	      0.00000000	     -0.00000000
      0.43731114	      0.00000000	      0.00000000	      0.00000000	     -0.00000000
      0.43745075	      0.00000000	      0.00000000	      0.00000000	     -0.00000000
      0.43766338	      0.00000000	      0.00000000	      0.00000000	     -0.00000000
      0.43783783	      0.00000000	      0.00000000	      0.00000000	     -0.00000000
      0.43801228	      0.00000000	      0.00000000	      0.00000000	     -0.00000000
      0.43818674	      0.00000000	      0.00000000	      0.00000000	     -0.00000000
      0.43836119	      0.00000000	      0.00000000	      0.00000000	     -0.00000000
      0.43853564	      0.00000000	      0.00000000	      0.00000000	     -0.00000000
      0.43871009	      0.00000000	      0.00000000	      0.00000000	     -0.00000000
      0.43888454	      0.00000000	      0.00000000	      0.00000000	     -0.00000000
      0.43905126	      0.00000000	      0.00000000	      0.00000000	     -0.00000000
      0.43921798	      0.00000000	      0.00000000	      0.00000000	     -0.00000000
      0.43938994	      0.00000000	      0.00000000	      0.00000000	     -0.00000000
      0.43956189	      0.00000000	      0.00000000	      0.00000000	     -0.00000000
      0.43972854	      0.00000000	      0.00000000	      0.00000000	     -0.00000000
      0.43989519	      0.00000000	      0.00000000	      0.00000000	     -0.00000000
      0.44005992	      0.00000000	      0.00000000	      0.00000000	     -0.00000000
      0.44027259	      0.00000000	      0.00000000	      0.00000000	     -0.00000000
      0.44052959	      0.00000000	      0.00000000	      0.00000000	     -0.00000000
      0.44066999	      0.00000000	      0.00000000	      0.00000000	     -0.00000000
      0.44081039	      0.00000000	      0.00000000	      0.00000000	     -0.00000000
      0.44098850	      0.00000000	      0.00000000	      0.00000000	     -0.00000000
      0.44116660	      0.00000000	      0.00000000	      0.00000000	     -0.00000000
      0.44133220	      0.00000000	      0.00000000	      0.00000000	     -0.00000000
      0.44149780	      0.00000000	      0.00000000	      0.00000000	     -0.00000000
      0.44164417	      0.00000000	      0.00000000	      0.00000000	     -0.00000000
      0.44185877	      0.00000000	      0.00000000	      0.00000000	     -0.00000000
      0.44203032	      0.00000000	      0.00000000	      0.00000000	     -0.00000000
      0.44220187	      0.00000000	      0.00000000	      0.00000000	     -0.00000000
      0.44237342	      0.00000000	      0.00000000	      0.00000000	     -0.00000000
      0.44252679	      0.00000000	      0.00000000	      0.00000000	     -0.00000000
      0.44268016	      0.00000000	      0.00000000	      0.00000000	     -0.00000000
      0.44285716	      0.00000000	      0.00000000	      0.00000000	     -0.00000000
      0.44303415	      0.00000000	      0.00000000	      0.00000000	     -0.00000000
      0.44321114	      0.00000000	      0.00000000	      0.00000000	     -0.00000000
      0.44338813	      0.00000000	      0.00000000	      0.00000000	     -0.00000000
      0.44353043	      0.00000000	      0.00000000	      0.00000000	     -0.00000000
      0.44367273	      0.00000000	      0.00000000	      0.00000000	     -0.00000000
      0.44385204	      0.00000000	      0.00000000	      0.00000000	     -0.00000000
      0.44403135	      0.00000000	      0.00000000	      0.00000000	     -0.00000000
      0.44421067	      0.00000000	      0.00000000	      0.00000000	     -0.00000000
      0.44436867	      0.00000000	      0.00000000	      0.00000000	     -0.00000000
      0.44452666	      0.00000000	      0.00000000	      0.00000000	     -0.00000000
      0.44468466	      0.00000000	      0.00000000	      0.00000000	     -0.00000000
      0.44485402	      0.00000000	      0.00000000	      0.00000000	     -0.00000000
      0.44502337	      0.00000000	      0.00000000	      0.00000000	     -0.00000000
      0.44519273	      0.00000000	      0.00000000	      0.00000000	     -0.00000000
      0.44536208	      0.00000000	      0.00000000	      0.00000000	     -0.00000000
      0.44551266	      0.00000000	      0.00000000	      0.00000000	     -0.00000000
      0.44566324	      0.00000000	      0.00000000	      0.00000000	     -0.00000000
      0.44583863	      0.00000000	      0.00000000	      0.00000000	     -0.00000000
      0.44601402	      0.00000000	      0.00000000	      0.00000000	     -0.00000000
      0.44616518	      0.00000000	      0.00000000	      0.00000000	     -0.00000000
      0.44631635	      0.00000000	      0.00000000	      0.00000000	     -0.00000000
      0.44649044	      0.00000000	      0.00000000	      0.00000000	     -0.00000000
      0.44666453	      0.00000000	      0.00000000	      0.00000000	     -0.00000000
      0.44681471	      0.00000000	      0.00000000	      0.00000000	     -0.00000000
      0.44696490	      0.00000000	      0.00000000	      0.00000000	     -0.00000000
      0.44713870	      0.00000000	      0.00000000	      0.00000000	     -0.00000000
      0.44731249	      0.00000000	      0.00000000	      0.00000000	     -0.00000000
      0.44745989	      0.00000000	      0.00000000	      0.00000000	     -0.00000000
      0.44760728	      0.00000000	      0.00000000	      0.00000000	     -0.00000000
      0.44778286	      0.00000000	      0.00000000	      0.00000000	     -0.00000000
      0.44795844	      0.00000000	      0.00000000	      0.00000000	     -0.00000000
      0.44810049	      0.00000000	      0.00000000	      0.00000000	     -0.00000000
      0.44824254	      0.00000000	      0.00000000	      0.00000000	     -0.00000000
      0.44842247	      0.00000000	      0.00000000	      0.00000000	     -0.00000000
      0.44860239	      0.00000000	      0.00000000	      0.00000000	     -0.00000000
      0.44873669	      0.00000000	      0.00000000	      0.00000000	     -0.00000000
      0.44887098	      0.00000000	      0.00000000	      0.00000000	     -0.00000000
      0.44905515	      0.00000000	      0.00000000	      0.00000000	     -0.00000000
      0.44923932	      0.00000000	      0.00000000	      0.00000000	     -0.00000000
      0.44936917	      0.00000000	      0.00000000	      0.00000000	     -0.00000000
      0.44949902	      0.00000000	      0.00000000	      0.00000000	     -0.00000000
      0.44968340	      0.00000000	      0.00000000	      0.00000000	     -0.00000000
      0.44986778	      0.00000000	      0.00000000	      0.00000000	     -0.00000000
      0.44999858	      0.00000000	      0.00000000	      0.00000000	     -0.00000000
      0.45012938	      0.00000000	      0.00000000	      0.00000000	     -0.00000000
      0.45031456	      0.00000000	      0.00000000	      0.00000000	     -0.00000000
      0.45049973	      0.00000000	      0.00000000	      0.00000000	     -0.00000000
      0.45062459	      0.00000000	      0.00000000	      0.00000000	     -0.00000000
      0.45074946	      0.00000000	      0.00000000	      0.00000000	     -0.00000000
      0.45093324	      0.00000000	      0.00000000	      0.00000000	     -0.00000000
      0.45111701	      0.00000000	      0.00000000	      0.00000000	     -0.00000000
      0.45124764	      0.00000000	      0.00000000	      0.00000000	     -0.00000000
      0.45137826	      0.00000000	      0.00000000	      0.00000000	     -0.00000000
      0.45156402	      0.00000000	      0.00000000	      0.00000000	     -0.00000000
      0.45172387	      0.00000000	      0.00000000	      0.00000000	     -0.00000000
      0.45188371	      0.00000000	      0.00000000	      0.00000000	     -0.00000000
      0.45204356	      0.00000000	      0.00000000	      0.00000000	     -0.00000000
      0.45217805	      0.00000000	      0.00000000	      0.00000000	     -0.00000000
      0.45231254	      0.00000000	      0.00000000	      0.00000000	     -0.00000000
      0.45251025	      0.00000000	      0.00000000	      0.00000000	     -0.00000000
      0.45263785	      0.00000000	      0.00000000	      0.00000000	     -0.00000000
      0.45276546	      0.00000000	      0.00000000	      0.00000000	     -0.00000000
      0.45294324	      0.00000000	      0.00000000	      0.00000000	     -0.00000000
      0.45314677	      0.00000000	      0.00000000	      0.00000000	     -0.00000000
      0.45332084	      0.00000000	      0.00000000	      0.00000000	     -0.00000000
      0.45346109	      0.00000000	      0.00000000	      0.00000000	     -0.00000000
      0.45360134	      0.00000000	      0.00000000	      0.00000000	     -0.00000000
      0.45378805	      0.00000000	      0.00000000	      0.00000000	     -0.00000000
      0.45391800	      0.00000000	      0.00000000	      0.00000000	     -0.00000000
      0.45404795	      0.00000000	      0.00000000	      0.00000000	     -0.00000000
      0.45421885	      0.00000000	      0.00000000	      0.00000000	     -0.00000000
      0.45438304	      0.00000000	      0.00000000	      0.00000000	     -0.00000000
      0.45458566	      0.00000000	      0.00000000	      0.00000000	     -0.00000000
      0.45470728	      0.00000000	      0.00000000	      0.00000000	     -0.00000000
      0.45482890	      0.00000000	      0.00000000	      0.00000000	     -0.00000000
      0.45501655	      0.00000000	      0.00000000	      0.00000000	     -0.00000000
      0.45517172	      0.00000000	      0.00000000	      0.00000000	     -0.00000000
      0.45532689	      0.00000000	      0.00000000	      0.00000000	     -0.00000000
      0.45548207	      0.00000000	      0.00000000	      0.00000000	     -0.00000000
      0.45561539	      0.00000000	      0.00000000	      0.00000000	     -0.00000000
      0.45574872	      0.00000000	      0.00000000	      0.00000000	     -0.00000000
      0.45593144	      0.00000000	      0.00000000	      0.00000000	     -0.00000000
      0.45606538	      0.00000000	      0.00000000	      0.00000000	     -0.00000000
      0.45619932	      0.00000000	      0.00000000	      0.00000000	     -0.00000000
      0.45636159	      0.00000000	      0.00000000	      0.00000000	     -0.00000000
      0.45652000	      0.00000000	      0.00000000	      0.00000000	     -0.00000000
      0.45667841	      0.00000000	      0.00000000	      0.00000000	     -0.00000000
      0.45683681	      0.00000000	      0.00000000	      0.00000000	     -0.00000000
      0.45697106	      0.00000000	      0.00000000	      0.00000000	     -0.00000000
      0.45710530	      0.00000000	      0.00000000	      0.00000000	     -0.00000000
      0.45723954	      0.00000000	      0.00000000	      0.00000000	     -0.00000000
      0.45741844	      0.00000000	      0.00000000	      0.00000000	     -0.00000000
      0.45756360	      0.00000000	      0.00000000	      0.00000000	     -0.00000000
      0.45770876	      0.00000000	      0.00000000	      0.00000000	     -0.00000000
      0.45785393	      0.00000000	      0.00000000	      0.00000000	     -0.00000000
      0.45799909	      0.00000000	      0.00000000	      0.00000000	     -0.00000000
      0.45814426	      0.00000000	      0.00000000	      0.00000000	     -0.00000000
      0.45828942	      0.00000000	      0.00000000	      0.00000000	     -0.00000000
      0.45843458	      0.00000000	      0.00000000	      0.00000000	     -0.00000000
      0.45859274	      0.00000000	      0.00000000	      0.00000000	     -0.00000000
      0.45875091	      0.00000000	      0.00000000	      0.00000000	     -0.00000000
      0.45888071	      0.00000000	      0.00000000	      0.00000000	     -0.00000000
      0.45901052	      0.00000000	      0.00000000	      0.00000000	     -0.00000000
      0.45918891	      0.00000000	      0.00000000	      0.00000000	     -0.00000000
      0.45932139	      0.00000000	      0.00000000	      0.00000000	     -0.00000000
      0.45945388	      0.00000000	      0.00000000	      0.00000000	     -0.00000000
      0.45958636	      0.00000000	      0.00000000	      0.00000000	     -0.00000000
      0.45976485	      0.00000000	      0.00000000	      0.00000000	     -0.00000000
      0.45990538	      0.00000000	      0.00000000	      0.00000000	     -0.00000000
      0.46004591	      0.00000000	      0.00000000	      0.00000000	     -0.00000000
      0.46018644	      0.00000000	      0.00000000	      0.00000000	     -0.00000000
      0.46032697	      0.00000000	      0.00000000	      0.00000000	     -0.00000000
      0.46046750	      0.00000000	      0.00000000	      0.00000000	     -0.00000000
      0.46063112	      0.00000000	      0.00000000	      0.00000000	     -0.00000000
      0.46077547	      0.00000000	      0.00000000	      0.00000000	     -0.00000000
      0.46091982	      0.00000000	      0.00000000	      0.00000000	     -0.00000000
      0.46106417	      0.00000000	      0.00000000	      0.00000000	     -0.00000000
      0.46120852	      0.00000000	      0.00000000	      0.00000000	     -0.00000000
      0.46135286	      0.00000000	      0.00000000	      0.00000000	     -0.00000000
      0.46149721	      0.00000000	      0.00000000	      0.00000000	     -0.00000000
      0.46164156	      0.00000000	      0.00000000	      0.00000000	     -0.00000000
      0.46178591	      0.00000000	      0.00000000	      0.00000000	     -0.00000000
      0.46193026	      0.00000000	      0.00000000	      0.00000000	     -0.00000000
      0.46207461	      0.00000000	      0.00000000	      0.00000000	     -0.00000000
      0.46221896	      0.00000000	      0.00000000	      0.00000000	     -0.00000000
      0.46234531	      0.00000000	      0.00000000	      0.00000000	     -0.00000000
      0.46247165	      0.00000000	      0.00000000	      0.00000000	     -0.00000000
      0.46264006	      0.00000000	      0.00000000	      0.00000000	     -0.00000000
      0.46277647	      0.00000000	      0.00000000	      0.00000000	     -0.00000000
      0.46291288	      0.00000000	      0.00000000	      0.00000000	     -0.00000000
      0.46304929	      0.00000000	      0.00000000	      0.00000000	     -0.00000000
      0.46321459	      0.00000000	      0.00000000	      0.00000000	     -0.00000000
      0.46334055	      0.00000000	      0.00000000	      0.00000000	     -0.00000000
      0.46346650	      0.00000000	      0.00000000	      0.00000000	     -0.00000000
      0.46362251	      0.00000000	      0.00000000	      0.00000000	     -0.00000000
      0.46377279	      0.00000000	      0.00000000	      0.00000000	     -0.00000000
      0.46392308	      0.00000000	      0.00000000	      0.00000000	     -0.00000000
      0.46405698	      0.00000000	      0.00000000	      0.00000000	     -0.00000000
      0.46419089	      0.00000000	      0.00000000	      0.00000000	     -0.00000000
      0.46432480	      0.00000000	      0.00000000	      0.00000000	     -0.00000000
      0.46445871	      0.00000000	      0.00000000	      0.00000000	     -0.00000000
      0.46462532	      0.00000000	      0.00000000	      0.00000000	     -0.00000000
      0.46476037	      0.00000000	      0.00000000	      0.00000000	     -0.00000000
      0.46489541	      0.00000000	      0.00000000	      0.00000000	     -0.00000000
      0.46503046	      0.00000000	      0.00000000	      0.00000000	     -0.00000000
      0.46516550	      0.00000000	      0.00000000	      0.00000000	     -0.00000000
      0.46530055	      0.00000000	      0.00000000	      0.00000000	     -0.00000000
      0.46546346	      0.00000000	      0.00000000	      0.00000000	     -0.00000000
      0.46559881	      0.00000000	      0.00000000	      0.00000000	     -0.00000000
      0.46573416	      0.00000000	      0.00000000	      0.00000000	     -0.00000000
      0.46586952	      0.00000000	      0.00000000	      0.00000000	     -0.00000000
      0.46600487	      0.00000000	      0.00000000	      0.00000000	     -0.00000000
      0.46614022	      0.00000000	      0.00000000	      0.00000000	     -0.00000000
      0.46631063	      0.00000000	      0.00000000	      0.00000000	     -0.00000000
      0.46642616	      0.00000000	      0.00000000	      0.00000000	     -0.00000000
      0.46654168	      0.00000000	      0.00000000	      0.00000000	     -0.00000000
      0.46670713	      0.00000000	      0.00000000	      0.00000000	     -0.00000000
      0.46686550	      0.00000000	      0.00000000	      0.00000000	     -0.00000000
      0.46702387	      0.00000000	      0.00000000	      0.00000000	     -0.00000000
      0.46714674	      0.00000000	      0.00000000	      0.00000000	     -0.00000000
      0.46726961	      0.00000000	      0.00000000	      0.00000000	     -0.00000000
      0.46743555	      0.00000000	      0.00000000	      0.00000000	     -0.00000000
      0.46756551	      0.00000000	      0.00000000	      0.00000000	     -0.00000000
      0.46769547	      0.00000000	      0.00000000	      0.00000000	     -0.00000000
      0.46782544	      0.00000000	      0.00000000	      0.00000000	     -0.00000000
      0.46799290	      0.00000000	      0.00000000	      0.00000000	     -0.00000000
      0.46811215	      0.00000000	      0.00000000	      0.00000000	     -0.00000000
      0.46823141	      0.00000000	      0.00000000	      0.00000000	     -0.00000000
      0.46838833	      0.00000000	      0.00000000	      0.00000000	     -0.00000000
      0.46853554	      0.00000000	      0.00000000	      0.00000000	     -0.00000000
      0.46868274	      0.00000000	      0.00000000	      0.00000000	     -0.00000000
      0.46881104	      0.00000000	      0.00000000	      0.00000000	     -0.00000000
      0.46893934	      0.00000000	      0.00000000	      0.00000000	     -0.00000000
      0.46906764	      0.00000000	      0.00000000	      0.00000000	     -0.00000000
      0.46922628	      0.00000000	      0.00000000	      0.00000000	     -0.00000000
      0.46936180	      0.00000000	      0.00000000	      0.00000000	     -0.00000000
      0.46949733	      0.00000000	      0.00000000	      0.00000000	     -0.00000000
      0.46963285	      0.00000000	      0.00000000	      0.00000000	     -0.00000000
      0.46976838	      0.00000000	      0.00000000	      0.00000000	     -0.00000000
      0.46990391	      0.00000000	      0.00000000	      0.00000000	     -0.00000000
      0.47003943	      0.00000000	      0.00000000	      0.00000000	     -0.00000000
      0.47017496	      0.00000000	      0.00000000	      0.00000000	     -0.00000000
      0.47031048	      0.00000000	      0.00000000	      0.00000000	     -0.00000000
      0.47044601	      0.00000000	      0.00000000	      0.00000000	     -0.00000000
      0.47058153	      0.00000000	      0.00000000	      0.00000000	     -0.00000000
      0.47071706	      0.00000000	      0.00000000	      0.00000000	     -0.00000000
      0.47085258	      0.00000000	      0.00000000	      0.00000000	     -0.00000000
      0.47098811	      0.00000000	      0.00000000	      0.00000000	     -0.00000000
      0.47112364	      0.00000000	      0.00000000	      0.00000000	     -0.00000000
      0.47125916	      0.00000000	      0.00000000	      0.00000000	     -0.00000000
      0.47139469	      0.00000000	      0.00000000	      0.00000000	     -0.00000000
      0.47153021	      0.00000000	      0.00000000	      0.00000000	     -0.00000000
      0.47165153	      0.00000000	      0.00000000	      0.00000000	     -0.00000000
      0.47177285	      0.00000000	      0.00000000	      0.00000000	     -0.00000000
      0.47189418	      0.00000000	      0.00000000	      0.00000000	     -0.00000000
      0.47207057	      0.00000000	      0.00000000	      0.00000000	     -0.00000000
      0.47218360	      0.00000000	      0.00000000	      0.00000000	     -0.00000000
      0.47229662	      0.00000000	      0.00000000	      0.00000000	     -0.00000000
      0.47245741	      0.00000000	      0.00000000	      0.00000000	     -0.00000000
      0.47260407	      0.00000000	      0.00000000	      0.00000000	     -0.00000000
      0.47275074	      0.00000000	      0.00000000	      0.00000000	     -0.00000000
      0.47287331	      0.00000000	      0.00000000	      0.00000000	     -0.00000000
      0.47299589	      0.00000000	      0.00000000	      0.00000000	     -0.00000000
      0.47314627	      0.00000000	      0.00000000	      0.00000000	     -0.00000000
      0.47327574	      0.00000000	      0.00000000	      0.00000000	     -0.00000000
      0.47340521	      0.00000000	      0.00000000	      0.00000000	     -0.00000000
      0.47353468	      0.00000000	      0.00000000	      0.00000000	     -0.00000000
      0.47366415	      0.00000000	      0.00000000	      0.00000000	     -0.00000000
      0.47379362	      0.00000000	      0.00000000	      0.00000000	     -0.00000000
      0.47392309	      0.00000000	      0.00000000	      0.00000000	     -0.00000000
      0.47405256	      0.00000000	      0.00000000	      0.00000000	     -0.00000000
      0.47421657	      0.00000000	      0.00000000	      0.00000000	     -0.00000000
      0.47432552	      0.00000000	      0.00000000	      0.00000000	     -0.00000000
      0.47443447	      0.00000000	      0.00000000	      0.00000000	     -0.00000000
      0.47459577	      0.00000000	      0.00000000	      0.00000000	     -0.00000000
      0.47474530	      0.00000000	      0.00000000	      0.00000000	     -0.00000000
      0.47489483	      0.00000000	      0.00000000	      0.00000000	     -0.00000000
      0.47501006	      0.00000000	      0.00000000	      0.00000000	     -0.00000000
      0.47512528	      0.00000000	      0.00000000	      0.00000000	     -0.00000000
      0.47528282	      0.00000000	      0.00000000	      0.00000000	     -0.00000000
      0.47541109	      0.00000000	      0.00000000	      0.00000000	     -0.00000000
      0.47553936	      0.00000000	      0.00000000	      0.00000000	     -0.00000000
      0.47566763	      0.00000000	      0.00000000	      0.00000000	     -0.00000000
      0.47579590	      0.00000000	      0.00000000	      0.00000000	     -0.00000000
      0.47592418	      0.00000000	      0.00000000	      0.00000000	     -0.00000000
      0.47605245	      0.00000000	      0.00000000	      0.00000000	     -0.00000000
      0.47618072	      0.00000000	      0.00000000	      0.00000000	     -0.00000000
      0.47633894	      0.00000000	      0.00000000	      0.00000000	     -0.00000000
      0.47644868	      0.00000000	      0.00000000	      0.00000000	     -0.00000000
      0.47655842	      0.00000000	      0.00000000	      0.00000000	     -0.00000000
      0.47671385	      0.00000000	      0.00000000	      0.00000000	     -0.00000000
      0.47685630	      0.00000000	      0.00000000	      0.00000000	     -0.00000000
      0.47699875	      0.00000000	      0.00000000	      0.00000000	     -0.00000000
      0.47711727	      0.00000000	      0.00000000	      0.00000000	     -0.00000000
      0.47723580	      0.00000000	      0.00000000	      0.00000000	     -0.00000000
      0.47738256	      0.00000000	      0.00000000	      0.00000000	     -0.00000000
      0.47751043	      0.00000000	      0.00000000	      0.00000000	     -0.00000000
      0.47763830	      0.00000000	      0.00000000	      0.00000000	     -0.00000000
      0.47776616	      0.00000000	      0.00000000	      0.00000000	     -0.00000000
      0.47789403	      0.00000000	      0.00000000	      0.00000000	     -0.00000000
      0.47802189	      0.00000000	      0.00000000	      0.00000000	     -0.00000000
      0.47814976	      0.00000000	      0.00000000	      0.00000000	     -0.00000000
      0.47827763	      0.00000000	      0.00000000	      0.00000000	     -0.00000000
      0.47840549	      0.00000000	      0.00000000	      0.00000000	     -0.00000000
      0.47853336	      0.00000000	      0.00000000	      0.00000000	     -0.00000000
      0.47866122	      0.00000000	      0.00000000	      0.00000000	     -0.00000000
      0.47878909	      0.00000000	      0.00000000	      0.00000000	     -0.00000000
      0.47891696	      0.00000000	      0.00000000	      0.00000000	     -0.00000000
      0.47904482	      0.00000000	      0.00000000	      0.00000000	     -0.00000000
      0.47917269	      0.00000000	      0.00000000	      0.00000000	     -0.00000000
      0.47930056	      0.00000000	      0.00000000	      0.00000000	     -0.00000000
      0.47942842	      0.00000000	      0.00000000	      0.00000000	     -0.00000000
      0.47955629	      0.00000000	      0.00000000	      0.00000000	     -0.00000000
      0.47968415	      0.00000000	      0.00000000	      0.00000000	     -0.00000000
      0.47981202	      0.00000000	      0.00000000	      0.00000000	     -0.00000000
      0.47993989	      0.00000000	      0.00000000	      0.00000000	     -0.00000000
      0.48006775	      0.00000000	      0.00000000	      0.00000000	     -0.00000000
      0.48019562	      0.00000000	      0.00000000	      0.00000000	     -0.00000000
      0.48032348	      0.00000000	      0.00000000	      0.00000000	     -0.00000000
      0.48045135	      0.00000000	      0.00000000	      0.00000000	     -0.00000000
      0.48057922	      0.00000000	      0.00000000	      0.00000000	     -0.00000000
      0.48070708	      0.00000000	      0.00000000	      0.00000000	     -0.00000000
      0.48083495	      0.00000000	      0.00000000	      0.00000000	     -0.00000000
      0.48096281	      0.00000000	      0.00000000	      0.00000000	     -0.00000000
      0.48109068	      0.00000000	      0.00000000	      0.00000000	     -0.00000000
      0.48121855	      0.00000000	      0.00000000	      0.00000000	     -0.00000000
      0.48134641	      0.00000000	      0.00000000	      0.00000000	     -0.00000000
      0.48145826	      0.00000000	      0.00000000	      0.00000000	     -0.00000000
      0.48157012	      0.00000000	      0.00000000	      0.00000000	     -0.00000000
      0.48171438	      0.00000000	      0.00000000	      0.00000000	     -0.00000000
      0.48185865	      0.00000000	      0.00000000	      0.00000000	     -0.00000000
      0.48196278	      0.00000000	      0.00000000	      0.00000000	     -0.00000000
      0.48206690	      0.00000000	      0.00000000	      0.00000000	     -0.00000000
      0.48222902	      0.00000000	      0.00000000	      0.00000000	     -0.00000000
      0.48235458	      0.00000000	      0.00000000	      0.00000000	     -0.00000000
      0.48248013	      0.00000000	      0.00000000	      0.00000000	     -0.00000000
      0.48260568	      0.00000000	      0.00000000	      0.00000000	     -0.00000000
      0.48273123	      0.00000000	      0.00000000	      0.00000000	     -0.00000000
      0.48285678	      0.00000000	      0.00000000	      0.00000000	     -0.00000000
      0.48298233	      0.00000000	      0.00000000	      0.00000000	     -0.00000000
      0.48310788	      0.00000000	      0.00000000	      0.00000000	     -0.00000000
      0.48323343	      0.00000000	      0.00000000	      0.00000000	     -0.00000000
      0.48335898	      0.00000000	      0.00000000	      0.00000000	     -0.00000000
      0.48348453	      0.00000000	      0.00000000	      0.00000000	     -0.00000000
      0.48361009	      0.00000000	      0.00000000	      0.00000000	     -0.00000000
      0.48373564	      0.00000000	      0.00000000	      0.00000000	     -0.00000000
      0.48386119	      0.00000000	      0.00000000	      0.00000000	     -0.00000000
      0.48398674	      0.00000000	      0.00000000	      0.00000000	     -0.00000000
      0.48411229	      0.00000000	      0.00000000	      0.00000000	     -0.00000000
      0.48423784	      0.00000000	      0.00000000	      0.00000000	     -0.00000000
      0.48435004	      0.00000000	      0.00000000	      0.00000000	     -0.00000000
      0.48446223	      0.00000000	      0.00000000	      0.00000000	     -0.00000000
      0.48457443	      0.00000000	      0.00000000	      0.00000000	     -0.00000000
      0.48473782	      0.00000000	      0.00000000	      0.00000000	     -0.00000000
      0.48484683	      0.00000000	      0.00000000	      0.00000000	     -0.00000000
      0.48495584	      0.00000000	      0.00000000	      0.00000000	     -0.00000000
      0.48510174	      0.00000000	      0.00000000	      0.00000000	     -0.00000000
      0.48522932	      0.00000000	      0.00000000	      0.00000000	     -0.00000000
      0.48535689	      0.00000000	      0.00000000	      0.00000000	     -0.00000000
      0.48548447	      0.00000000	      0.00000000	      0.00000000	     -0.00000000
      0.48561204	      0.00000000	      0.00000000	      0.00000000	     -0.00000000
      0.48572417	      0.00000000	      0.00000000	      0.00000000	     -0.00000000
      0.48583630	      0.00000000	      0.00000000	      0.00000000	     -0.00000000
      0.48597369	      0.00000000	      0.00000000	      0.00000000	     -0.00000000
      0.48611108	      0.00000000	      0.00000000	      0.00000000	     -0.00000000
      0.48621609	      0.00000000	      0.00000000	      0.00000000	     -0.00000000
      0.48632109	      0.00000000	      0.00000000	      0.00000000	     -0.00000000
      0.48647118	      0.00000000	      0.00000000	      0.00000000	     -0.00000000
      0.48659693	      0.00000000	      0.00000000	      0.00000000	     -0.00000000
      0.48672268	      0.00000000	      0.00000000	      0.00000000	     -0.00000000
      0.48684843	      0.00000000	      0.00000000	      0.00000000	     -0.00000000
      0.48697419	      0.00000000	      0.00000000	      0.00000000	     -0.00000000
      0.48708438	      0.00000000	      0.00000000	      0.00000000	     -0.00000000
      0.48719457	      0.00000000	      0.00000000	      0.00000000	     -0.00000000
      0.48732787	      0.00000000	      0.00000000	      0.00000000	     -0.00000000
      0.48746118	      0.00000000	      0.00000000	      0.00000000	     -0.00000000
      0.48757801	      0.00000000	      0.00000000	      0.00000000	     -0.00000000
      0.48769485	      0.00000000	      0.00000000	      0.00000000	     -0.00000000
      0.48781168	      0.00000000	      0.00000000	      0.00000000	     -0.00000000
      0.48792852	      0.00000000	      0.00000000	      0.00000000	     -0.00000000
      0.48807376	      0.00000000	      0.00000000	      0.00000000	     -0.00000000
      0.48818752	      0.00000000	      0.00000000	      0.00000000	     -0.00000000
      0.48830129	      0.00000000	      0.00000000	      0.00000000	     -0.00000000
      0.48843813	      0.00000000	      0.00000000	      0.00000000	     -0.00000000
      0.48855708	      0.00000000	      0.00000000	      0.00000000	     -0.00000000
      0.48867603	      0.00000000	      0.00000000	      0.00000000	     -0.00000000
      0.48879498	      0.00000000	      0.00000000	      0.00000000	     -0.00000000
      0.48891393	      0.00000000	      0.00000000	      0.00000000	     -0.00000000
      0.48903288	      0.00000000	      0.00000000	      0.00000000	     -0.00000000
      0.48915183	      0.00000000	      0.00000000	      0.00000000	     -0.00000000
      0.48927079	      0.00000000	      0.00000000	      0.00000000	     -0.00000000
      0.48941774	      0.00000000	      0.00000000	      0.00000000	     -0.00000000
      0.48952150	      0.00000000	      0.00000000	      0.00000000	     -0.00000000
      0.48962527	      0.00000000	      0.00000000	      0.00000000	     -0.00000000
      0.48976915	      0.00000000	      0.00000000	      0.00000000	     -0.00000000
      0.48989660	      0.00000000	      0.00000000	      0.00000000	     -0.00000000
      0.49002405	      0.00000000	      0.00000000	      0.00000000	     -0.00000000
      0.49015149	      0.00000000	      0.00000000	      0.00000000	     -0.00000000
      0.49025886	      0.00000000	      0.00000000	      0.00000000	     -0.00000000
      0.49036623	      0.00000000	      0.00000000	      0.00000000	     -0.00000000
      0.49049977	      0.00000000	      0.00000000	      0.00000000	     -0.00000000
      0.49063331	      0.00000000	      0.00000000	      0.00000000	     -0.00000000
      0.49074511	      0.00000000	      0.00000000	      0.00000000	     -0.00000000
      0.49085691	      0.00000000	      0.00000000	      0.00000000	     -0.00000000
      0.49096871	      0.00000000	      0.00000000	      0.00000000	     -0.00000000
      0.49111677	      0.00000000	      0.00000000	      0.00000000	     -0.00000000
      0.49122560	      0.00000000	      0.00000000	      0.00000000	     -0.00000000
      0.49133442	      0.00000000	      0.00000000	      0.00000000	     -0.00000000
      0.49146992	      0.00000000	      0.00000000	      0.00000000	     -0.00000000
      0.49160541	      0.00000000	      0.00000000	      0.00000000	     -0.00000000
      0.49170875	      0.00000000	      0.00000000	      0.00000000	     -0.00000000
      0.49181208	      0.00000000	      0.00000000	      0.00000000	     -0.00000000
      0.49195125	      0.00000000	      0.00000000	      0.00000000	     -0.00000000
      0.49207739	      0.00000000	      0.00000000	      0.00000000	     -0.00000000
      0.49220353	      0.00000000	      0.00000000	      0.00000000	     -0.00000000
      0.49232966	      0.00000000	      0.00000000	      0.00000000	     -0.00000000
      0.49243438	      0.00000000	      0.00000000	      0.00000000	     -0.00000000
      0.49253910	      0.00000000	      0.00000000	      0.00000000	     -0.00000000
      0.49267324	      0.00000000	      0.00000000	      0.00000000	     -0.00000000
      0.49279857	      0.00000000	      0.00000000	      0.00000000	     -0.00000000
      0.49292389	      0.00000000	      0.00000000	      0.00000000	     -0.00000000
      0.49303660	      0.00000000	      0.00000000	      0.00000000	     -0.00000000
      0.49314930	      0.00000000	      0.00000000	      0.00000000	     -0.00000000
      0.49326201	      0.00000000	      0.00000000	      0.00000000	     -0.00000000
      0.49339780	      0.00000000	      0.00000000	      0.00000000	     -0.00000000
      0.49351258	      0.00000000	      0.00000000	      0.00000000	     -0.00000000
      0.49362736	      0.00000000	      0.00000000	      0.00000000	     -0.00000000
      0.49374214	      0.00000000	      0.00000000	      0.00000000	     -0.00000000
      0.49385692	      0.00000000	      0.00000000	      0.00000000	     -0.00000000
      0.49399691	      0.00000000	      0.00000000	      0.00000000	     -0.00000000
      0.49410260	      0.00000000	      0.00000000	      0.00000000	     -0.00000000
      0.49420830	      0.00000000	      0.00000000	      0.00000000	     -0.00000000
      0.49434271	      0.00000000	      0.00000000	      0.00000000	     -0.00000000
      0.49447712	      0.00000000	      0.00000000	      0.00000000	     -0.00000000
      0.49457987	      0.00000000	      0.00000000	      0.00000000	     -0.00000000
      0.49468262	      0.00000000	      0.00000000	      0.00000000	     -0.00000000
      0.49481906	      0.00000000	      0.00000000	      0.00000000	     -0.00000000
      0.49494232	      0.00000000	      0.00000000	      0.00000000	     -0.00000000
      0.49506557	      0.00000000	      0.00000000	      0.00000000	     -0.00000000
      0.49518882	      0.00000000	      0.00000000	      0.00000000	     -0.00000000
      0.49529505	      0.00000000	      0.00000000	      0.00000000	     -0.00000000
      0.49540128	      0.00000000	      0.00000000	      0.00000000	     -0.00000000
      0.49552983	      0.00000000	      0.00000000	      0.00000000	     -0.00000000
      0.49565838	      0.00000000	      0.00000000	      0.00000000	     -0.00000000
      0.49576778	      0.00000000	      0.00000000	      0.00000000	     -0.00000000
      0.49587719	      0.00000000	      0.00000000	      0.00000000	     -0.00000000
      0.49598659	      0.00000000	      0.00000000	      0.00000000	     -0.00000000
      0.49612919	      0.00000000	      0.00000000	      0.00000000	     -0.00000000
      0.49623665	      0.00000000	      0.00000000	      0.00000000	     -0.00000000
      0.49634410	      0.00000000	      0.00000000	      0.00000000	     -0.00000000
      0.49647482	      0.00000000	      0.00000000	      0.00000000	     -0.00000000
      0.49660555	      0.00000000	      0.00000000	      0.00000000	     -0.00000000
      0.49670673	      0.00000000	      0.00000000	      0.00000000	     -0.00000000
      0.49680792	      0.00000000	      0.00000000	      0.00000000	     -0.00000000
      0.49694331	      0.00000000	      0.00000000	      0.00000000	     -0.00000000
      0.49706583	      0.00000000	      0.00000000	      0.00000000	     -0.00000000
      0.49718836	      0.00000000	      0.00000000	      0.00000000	     -0.00000000
      0.49731088	      0.00000000	      0.00000000	      0.00000000	     -0.00000000
      0.49741447	      0.00000000	      0.00000000	      0.00000000	     -0.00000000
      0.49751806	      0.00000000	      0.00000000	      0.00000000	     -0.00000000
      0.49764747	      0.00000000	      0.00000000	      0.00000000	     -0.00000000
      0.49777688	      0.00000000	      0.00000000	      0.00000000	     -0.00000000
      0.49788361	      0.00000000	      0.00000000	      0.00000000	     -0.00000000
      0.49799034	      0.00000000	      0.00000000	      0.00000000	     -0.00000000
      0.49809707	      0.00000000	      0.00000000	      0.00000000	     -0.00000000
      0.49824471	      0.00000000	      0.00000000	      0.00000000	     -0.00000000
      0.49834932	      0.00000000	      0.00000000	      0.00000000	     -0.00000000
      0.49845392	      0.00000000	      0.00000000	      0.00000000	     -0.00000000
      0.49858699	      0.00000000	      0.00000000	      0.00000000	     -0.00000000
      0.49872006	      0.00000000	      0.00000000	      0.00000000	     -0.00000000
      0.49881669	      0.00000000	      0.00000000	      0.00000000	     -0.00000000
      0.49891332	      0.00000000	      0.00000000	      0.00000000	     -0.00000000
      0.49905403	      0.00000000	      0.00000000	      0.00000000	     -0.00000000
      0.49917796	      0.00000000	      0.00000000	      0.00000000	     -0.00000000
      0.49930190	      0.00000000	      0.00000000	      0.00000000	     -0.00000000
      0.49941068	      0.00000000	      0.00000000	      0.00000000	     -0.00000000
      0.49951947	      0.00000000	      0.00000000	      0.00000000	     -0.00000000
      0.49962825	      0.00000000	      0.00000000	      0.00000000	     -0.00000000
      0.49976249	      0.00000000	      0.00000000	      0.00000000	     -0.00000000
      0.49987301	      0.00000000	      0.00000000	      0.00000000	     -0.00000000
      0.49998353	      0.00000000	      0.00000000	      0.00000000	     -0.00000000
      0.50009404	      0.00000000	      0.00000000	      0.00000000	     -0.00000000
      0.50020456	      0.00000000	      0.00000000	      0.00000000	     -0.00000000
      0.50034531	      0.00000000	      0.00000000	      0.00000000	     -0.00000000
      0.50044633	      0.00000000	      0.00000000	      0.00000000	     -0.00000000
      0.50054734	      0.00000000	      0.00000000	      0.00000000	     -0.00000000
      0.50068140	      0.00000000	      0.00000000	      0.00000000	     -0.00000000
      0.50081546	      0.00000000	      0.00000000	      0.00000000	     -0.00000000
      0.50091142	      0.00000000	      0.00000000	      0.00000000	     -0.00000000
      0.50100739	      0.00000000	      0.00000000	      0.00000000	     -0.00000000
      0.50114705	      0.00000000	      0.00000000	      0.00000000	     -0.00000000
      0.50126899	      0.00000000	      0.00000000	      0.00000000	     -0.00000000
      0.50139094	      0.00000000	      0.00000000	      0.00000000	     -0.00000000
      0.50150011	      0.00000000	      0.00000000	      0.00000000	     -0.00000000
      0.50160928	      0.00000000	      0.00000000	      0.00000000	     -0.00000000
      0.50171845	      0.00000000	      0.00000000	      0.00000000	     -0.00000000
      0.50182763	      0.00000000	      0.00000000	      0.00000000	     -0.00000000
      0.50196697	      0.00000000	      0.00000000	      0.00000000	     -0.00000000
      0.50206823	      0.00000000	      0.00000000	      0.00000000	     -0.00000000
      0.50216949	      0.00000000	      0.00000000	      0.00000000	     -0.00000000
      0.50230129	      0.00000000	      0.00000000	      0.00000000	     -0.00000000
      0.50243308	      0.00000000	      0.00000000	      0.00000000	     -0.00000000
      0.50252873	      0.00000000	      0.00000000	      0.00000000	     -0.00000000
      0.50262438	      0.00000000	      0.00000000	      0.00000000	     -0.00000000
      0.50276218	      0.00000000	      0.00000000	      0.00000000	     -0.00000000
      0.50288283	      0.00000000	      0.00000000	      0.00000000	     -0.00000000
      0.50300348	      0.00000000	      0.00000000	      0.00000000	     -0.00000000
      0.50312413	      0.00000000	      0.00000000	      0.00000000	     -0.00000000
      0.50322275	      0.00000000	      0.00000000	      0.00000000	     -0.00000000
      0.50332138	      0.00000000	      0.00000000	      0.00000000	     -0.00000000
      0.50345106	      0.00000000	      0.00000000	      0.00000000	     -0.00000000
      0.50357009	      0.00000000	      0.00000000	      0.00000000	     -0.00000000
      0.50368912	      0.00000000	      0.00000000	      0.00000000	     -0.00000000
      0.50380815	      0.00000000	      0.00000000	      0.00000000	     -0.00000000
      0.50390763	      0.00000000	      0.00000000	      0.00000000	     -0.00000000
      0.50400710	      0.00000000	      0.00000000	      0.00000000	     -0.00000000
      0.50413455	      0.00000000	      0.00000000	      0.00000000	     -0.00000000
      0.50426200	      0.00000000	      0.00000000	      0.00000000	     -0.00000000
      0.50436388	      0.00000000	      0.00000000	      0.00000000	     -0.00000000
      0.50446576	      0.00000000	      0.00000000	      0.00000000	     -0.00000000
      0.50459186	      0.00000000	      0.00000000	      0.00000000	     -0.00000000
      0.50471796	      0.00000000	      0.00000000	      0.00000000	     -0.00000000
      0.50481740	      0.00000000	      0.00000000	      0.00000000	     -0.00000000
      0.50491685	      0.00000000	      0.00000000	      0.00000000	     -0.00000000
      0.50504526	      0.00000000	      0.00000000	      0.00000000	     -0.00000000
      0.50517368	      0.00000000	      0.00000000	      0.00000000	     -0.00000000
      0.50527194	      0.00000000	      0.00000000	      0.00000000	     -0.00000000
      0.50537020	      0.00000000	      0.00000000	      0.00000000	     -0.00000000
      0.50550035	      0.00000000	      0.00000000	      0.00000000	     -0.00000000
      0.50563051	      0.00000000	      0.00000000	      0.00000000	     -0.00000000
      0.50572684	      0.00000000	      0.00000000	      0.00000000	     -0.00000000
      0.50582317	      0.00000000	      0.00000000	      0.00000000	     -0.00000000
      0.50595610	      0.00000000	      0.00000000	      0.00000000	     -0.00000000
      0.50607306	      0.00000000	      0.00000000	      0.00000000	     -0.00000000
      0.50619002	      0.00000000	      0.00000000	      0.00000000	     -0.00000000
      0.50630698	      0.00000000	      0.00000000	      0.00000000	     -0.00000000
      0.50640931	      0.00000000	      0.00000000	      0.00000000	     -0.00000000
      0.50651163	      0.00000000	      0.00000000	      0.00000000	     -0.00000000
      0.50661396	      0.00000000	      0.00000000	      0.00000000	     -0.00000000
      0.50675519	      0.00000000	      0.00000000	      0.00000000	     -0.00000000
      0.50685783	      0.00000000	      0.00000000	      0.00000000	     -0.00000000
      0.50696046	      0.00000000	      0.00000000	      0.00000000	     -0.00000000
      0.50708662	      0.00000000	      0.00000000	      0.00000000	     -0.00000000
      0.50719986	      0.00000000	      0.00000000	      0.00000000	     -0.00000000
      0.50731311	      0.00000000	      0.00000000	      0.00000000	     -0.00000000
      0.50742635	      0.00000000	      0.00000000	      0.00000000	     -0.00000000
      0.50753959	      0.00000000	      0.00000000	      0.00000000	     -0.00000000
      0.50765283	      0.00000000	      0.00000000	      0.00000000	     -0.00000000
      0.50775283	      0.00000000	      0.00000000	      0.00000000	     -0.00000000
      0.50785282	      0.00000000	      0.00000000	      0.00000000	     -0.00000000
      0.50797466	      0.00000000	      0.00000000	      0.00000000	     -0.00000000
      0.50809649	      0.00000000	      0.00000000	      0.00000000	     -0.00000000
      0.50819960	      0.00000000	      0.00000000	      0.00000000	     -0.00000000
      0.50830271	      0.00000000	      0.00000000	      0.00000000	     -0.00000000
      0.50840582	      0.00000000	      0.00000000	      0.00000000	     -0.00000000
      0.50854191	      0.00000000	      0.00000000	      0.00000000	     -0.00000000
      0.50864424	      0.00000000	      0.00000000	      0.00000000	     -0.00000000
      0.50874657	      0.00000000	      0.00000000	      0.00000000	     -0.00000000
      0.50887044	      0.00000000	      0.00000000	      0.00000000	     -0.00000000
      0.50899432	      0.00000000	      0.00000000	      0.00000000	     -0.00000000
      0.50908842	      0.00000000	      0.00000000	      0.00000000	     -0.00000000
      0.50918252	      0.00000000	      0.00000000	      0.00000000	     -0.00000000
      0.50931401	      0.00000000	      0.00000000	      0.00000000	     -0.00000000
      0.50943033	      0.00000000	      0.00000000	      0.00000000	     -0.00000000
      0.50954664	      0.00000000	      0.00000000	      0.00000000	     -0.00000000
      0.50966296	      0.00000000	      0.00000000	      0.00000000	     -0.00000000
      0.50976081	      0.00000000	      0.00000000	      0.00000000	     -0.00000000
      0.50985867	      0.00000000	      0.00000000	      0.00000000	     -0.00000000
      0.50998224	      0.00000000	      0.00000000	      0.00000000	     -0.00000000
      0.51010581	      0.00000000	      0.00000000	      0.00000000	     -0.00000000
      0.51020493	      0.00000000	      0.00000000	      0.00000000	     -0.00000000
      0.51030405	      0.00000000	      0.00000000	      0.00000000	     -0.00000000
      0.51042749	      0.00000000	      0.00000000	      0.00000000	     -0.00000000
      0.51055093	      0.00000000	      0.00000000	      0.00000000	     -0.00000000
      0.51064744	      0.00000000	      0.00000000	      0.00000000	     -0.00000000
      0.51074394	      0.00000000	      0.00000000	      0.00000000	     -0.00000000
      0.51087035	      0.00000000	      0.00000000	      0.00000000	     -0.00000000
      0.51099675	      0.00000000	      0.00000000	      0.00000000	     -0.00000000
      0.51109136	      0.00000000	      0.00000000	      0.00000000	     -0.00000000
      0.51118597	      0.00000000	      0.00000000	      0.00000000	     -0.00000000
      0.51131542	      0.00000000	      0.00000000	      0.00000000	     -0.00000000
      0.51142924	      0.00000000	      0.00000000	      0.00000000	     -0.00000000
      0.51154306	      0.00000000	      0.00000000	      0.00000000	     -0.00000000
      0.51165688	      0.00000000	      0.00000000	      0.00000000	     -0.00000000
      0.51175840	      0.00000000	      0.00000000	      0.00000000	     -0.00000000
      0.51185993	      0.00000000	      0.00000000	      0.00000000	     -0.00000000
      0.51196145	      0.00000000	      0.00000000	      0.00000000	     -0.00000000
      0.51209403	      0.00000000	      0.00000000	      0.00000000	     -0.00000000
      0.51219616	      0.00000000	      0.00000000	      0.00000000	     -0.00000000
      0.51229830	      0.00000000	      0.00000000	      0.00000000	     -0.00000000
      0.51240044	      0.00000000	      0.00000000	      0.00000000	     -0.00000000
      0.51253520	      0.00000000	      0.00000000	      0.00000000	     -0.00000000
      0.51263464	      0.00000000	      0.00000000	      0.00000000	     -0.00000000
      0.51273407	      0.00000000	      0.00000000	      0.00000000	     -0.00000000
      0.51285775	      0.00000000	      0.00000000	      0.00000000	     -0.00000000
      0.51298144	      0.00000000	      0.00000000	      0.00000000	     -0.00000000
      0.51307257	      0.00000000	      0.00000000	      0.00000000	     -0.00000000
      0.51316370	      0.00000000	      0.00000000	      0.00000000	     -0.00000000
      0.51329620	      0.00000000	      0.00000000	      0.00000000	     -0.00000000
      0.51341122	      0.00000000	      0.00000000	      0.00000000	     -0.00000000
      0.51352624	      0.00000000	      0.00000000	      0.00000000	     -0.00000000
      0.51364126	      0.00000000	      0.00000000	      0.00000000	     -0.00000000
      0.51373675	      0.00000000	      0.00000000	      0.00000000	     -0.00000000
      0.51383224	      0.00000000	      0.00000000	      0.00000000	     -0.00000000
      0.51395521	      0.00000000	      0.00000000	      0.00000000	     -0.00000000
      0.51407818	      0.00000000	      0.00000000	      0.00000000	     -0.00000000
      0.51417444	      0.00000000	      0.00000000	      0.00000000	     -0.00000000
      0.51427069	      0.00000000	      0.00000000	      0.00000000	     -0.00000000
      0.51439432	      0.00000000	      0.00000000	      0.00000000	     -0.00000000
      0.51451794	      0.00000000	      0.00000000	      0.00000000	     -0.00000000
      0.51461106	      0.00000000	      0.00000000	      0.00000000	     -0.00000000
      0.51470417	      0.00000000	      0.00000000	      0.00000000	     -0.00000000
      0.51483199	      0.00000000	      0.00000000	      0.00000000	     -0.00000000
      0.51494427	      0.00000000	      0.00000000	      0.00000000	     -0.00000000
      0.51505656	      0.00000000	      0.00000000	      0.00000000	     -0.00000000
      0.51516884	      0.00000000	      0.00000000	      0.00000000	     -0.00000000
      0.51526880	      0.00000000	      0.00000000	      0.00000000	     -0.00000000
      0.51536875	      0.00000000	      0.00000000	      0.00000000	     -0.00000000
      0.51546871	      0.00000000	      0.00000000	      0.00000000	     -0.00000000
      0.51560001	      0.00000000	      0.00000000	      0.00000000	     -0.00000000
      0.51570083	      0.00000000	      0.00000000	      0.00000000	     -0.00000000
      0.51580166	      0.00000000	      0.00000000	      0.00000000	     -0.00000000
      0.51590248	      0.00000000	      0.00000000	      0.00000000	     -0.00000000
      0.51603519	      0.00000000	      0.00000000	      0.00000000	     -0.00000000
      0.51613346	      0.00000000	      0.00000000	      0.00000000	     -0.00000000
      0.51623174	      0.00000000	      0.00000000	      0.00000000	     -0.00000000
      0.51635360	      0.00000000	      0.00000000	      0.00000000	     -0.00000000
      0.51646317	      0.00000000	      0.00000000	      0.00000000	     -0.00000000
      0.51657275	      0.00000000	      0.00000000	      0.00000000	     -0.00000000
      0.51668233	      0.00000000	      0.00000000	      0.00000000	     -0.00000000
      0.51679191	      0.00000000	      0.00000000	      0.00000000	     -0.00000000
      0.51688889	      0.00000000	      0.00000000	      0.00000000	     -0.00000000
      0.51698587	      0.00000000	      0.00000000	      0.00000000	     -0.00000000
      0.51710388	      0.00000000	      0.00000000	      0.00000000	     -0.00000000
      0.51722190	      0.00000000	      0.00000000	      0.00000000	     -0.00000000
      0.51731807	      0.00000000	      0.00000000	      0.00000000	     -0.00000000
      0.51741425	      0.00000000	      0.00000000	      0.00000000	     -0.00000000
      0.51753516	      0.00000000	      0.00000000	      0.00000000	     -0.00000000
      0.51765608	      0.00000000	      0.00000000	      0.00000000	     -0.00000000
      0.51774738	      0.00000000	      0.00000000	      0.00000000	     -0.00000000
      0.51783868	      0.00000000	      0.00000000	      0.00000000	     -0.00000000
      0.51796700	      0.00000000	      0.00000000	      0.00000000	     -0.00000000
      0.51808119	      0.00000000	      0.00000000	      0.00000000	     -0.00000000
      0.51819539	      0.00000000	      0.00000000	      0.00000000	     -0.00000000
      0.51828948	      0.00000000	      0.00000000	      0.00000000	     -0.00000000
      0.51838356	      0.00000000	      0.00000000	      0.00000000	     -0.00000000
      0.51850453	      0.00000000	      0.00000000	      0.00000000	     -0.00000000
      0.51862550	      0.00000000	      0.00000000	      0.00000000	     -0.00000000
      0.51871926	      0.00000000	      0.00000000	      0.00000000	     -0.00000000
      0.51881302	      0.00000000	      0.00000000	      0.00000000	     -0.00000000
      0.51893583	      0.00000000	      0.00000000	      0.00000000	     -0.00000000
      0.51905863	      0.00000000	      0.00000000	      0.00000000	     -0.00000000
      0.51914903	      0.00000000	      0.00000000	      0.00000000	     -0.00000000
      0.51923942	      0.00000000	      0.00000000	      0.00000000	     -0.00000000
      0.51936735	      0.00000000	      0.00000000	      0.00000000	     -0.00000000
      0.51947796	      0.00000000	      0.00000000	      0.00000000	     -0.00000000
      0.51958857	      0.00000000	      0.00000000	      0.00000000	     -0.00000000
      0.51969919	      0.00000000	      0.00000000	      0.00000000	     -0.00000000
      0.51979726	      0.00000000	      0.00000000	      0.00000000	     -0.00000000
      0.51989533	      0.00000000	      0.00000000	      0.00000000	     -0.00000000
      0.51999341	      0.00000000	      0.00000000	      0.00000000	     -0.00000000
      0.52012312	      0.00000000	      0.00000000	      0.00000000	     -0.00000000
      0.52022233	      0.00000000	      0.00000000	      0.00000000	     -0.00000000
      0.52032154	      0.00000000	      0.00000000	      0.00000000	     -0.00000000
      0.52042075	      0.00000000	      0.00000000	      0.00000000	     -0.00000000
      0.52055099	      0.00000000	      0.00000000	      0.00000000	     -0.00000000
      0.52064783	      0.00000000	      0.00000000	      0.00000000	     -0.00000000
      0.52074467	      0.00000000	      0.00000000	      0.00000000	     -0.00000000
      0.52086433	      0.00000000	      0.00000000	      0.00000000	     -0.00000000
      0.52097169	      0.00000000	      0.00000000	      0.00000000	     -0.00000000
      0.52107904	      0.00000000	      0.00000000	      0.00000000	     -0.00000000
      0.52118640	      0.00000000	      0.00000000	      0.00000000	     -0.00000000
      0.52129376	      0.00000000	      0.00000000	      0.00000000	     -0.00000000
      0.52140111	      0.00000000	      0.00000000	      0.00000000	     -0.00000000
      0.52149533	      0.00000000	      0.00000000	      0.00000000	     -0.00000000
      0.52158954	      0.00000000	      0.00000000	      0.00000000	     -0.00000000
      0.52170613	      0.00000000	      0.00000000	      0.00000000	     -0.00000000
      0.52182273	      0.00000000	      0.00000000	      0.00000000	     -0.00000000
      0.52191871	      0.00000000	      0.00000000	      0.00000000	     -0.00000000
      0.52201469	      0.00000000	      0.00000000	      0.00000000	     -0.00000000
      0.52213123	      0.00000000	      0.00000000	      0.00000000	     -0.00000000
      0.52224778	      0.00000000	      0.00000000	      0.00000000	     -0.00000000
      0.52234049	      0.00000000	      0.00000000	      0.00000000	     -0.00000000
      0.52243320	      0.00000000	      0.00000000	      0.00000000	     -0.00000000
      0.52255353	      0.00000000	      0.00000000	      0.00000000	     -0.00000000
      0.52267386	      0.00000000	      0.00000000	      0.00000000	     -0.00000000
      0.52276405	      0.00000000	      0.00000000	      0.00000000	     -0.00000000
      0.52285424	      0.00000000	      0.00000000	      0.00000000	     -0.00000000
      0.52297886	      0.00000000	      0.00000000	      0.00000000	     -0.00000000
      0.52310347	      0.00000000	      0.00000000	      0.00000000	     -0.00000000
      0.52318997	      0.00000000	      0.00000000	      0.00000000	     -0.00000000
      0.52327647	      0.00000000	      0.00000000	      0.00000000	     -0.00000000
      0.52340824	      0.00000000	      0.00000000	      0.00000000	     -0.00000000
      0.52351817	      0.00000000	      0.00000000	      0.00000000	     -0.00000000
      0.52362810	      0.00000000	      0.00000000	      0.00000000	     -0.00000000
      0.52373803	      0.00000000	      0.00000000	      0.00000000	     -0.00000000
      0.52383340	      0.00000000	      0.00000000	      0.00000000	     -0.00000000
      0.52392878	      0.00000000	      0.00000000	      0.00000000	     -0.00000000
      0.52402416	      0.00000000	      0.00000000	      0.00000000	     -0.00000000
      0.52415683	      0.00000000	      0.00000000	      0.00000000	     -0.00000000
      0.52425387	      0.00000000	      0.00000000	      0.00000000	     -0.00000000
      0.52435091	      0.00000000	      0.00000000	      0.00000000	     -0.00000000
      0.52446839	      0.00000000	      0.00000000	      0.00000000	     -0.00000000
      0.52457239	      0.00000000	      0.00000000	      0.00000000	     -0.00000000
      0.52467639	      0.00000000	      0.00000000	      0.00000000	     -0.00000000
      0.52478039	      0.00000000	      0.00000000	      0.00000000	     -0.00000000
      0.52488438	      0.00000000	      0.00000000	      0.00000000	     -0.00000000
      0.52498838	      0.00000000	      0.00000000	      0.00000000	     -0.00000000
      0.52509238	      0.00000000	      0.00000000	      0.00000000	     -0.00000000
      0.52519638	      0.00000000	      0.00000000	      0.00000000	     -0.00000000
      0.52530038	      0.00000000	      0.00000000	      0.00000000	     -0.00000000
      0.52540438	      0.00000000	      0.00000000	      0.00000000	     -0.00000000
      0.52550838	      0.00000000	      0.00000000	      0.00000000	     -0.00000000
      0.52561237	      0.00000000	      0.00000000	      0.00000000	     -0.00000000
      0.52571637	      0.00000000	      0.00000000	      0.00000000	     -0.00000000
      0.52582037	      0.00000000	      0.00000000	      0.00000000	     -0.00000000
      0.52592437	      0.00000000	      0.00000000	      0.00000000	     -0.00000000
      0.52602837	      0.00000000	      0.00000000	      0.00000000	     -0.00000000
      0.52613237	      0.00000000	      0.00000000	      0.00000000	     -0.00000000
      0.52623637	      0.00000000	      0.00000000	      0.00000000	     -0.00000000
      0.52634036	      0.00000000	      0.00000000	      0.00000000	     -0.00000000
      0.52644436	      0.00000000	      0.00000000	      0.00000000	     -0.00000000
      0.52654836	      0.00000000	      0.00000000	      0.00000000	     -0.00000000
      0.52665236	      0.00000000	      0.00000000	      0.00000000	     -0.00000000
      0.52675636	      0.00000000	      0.00000000	      0.00000000	     -0.00000000
      0.52684888	      0.00000000	      0.00000000	      0.00000000	     -0.00000000
      0.52694139	      0.00000000	      0.00000000	      0.00000000	     -0.00000000
      0.52705574	      0.00000000	      0.00000000	      0.00000000	     -0.00000000
      0.52717009	      0.00000000	      0.00000000	      0.00000000	     -0.00000000
      0.52726377	      0.00000000	      0.00000000	      0.00000000	     -0.00000000
      0.52735746	      0.00000000	      0.00000000	      0.00000000	     -0.00000000
      0.52747280	      0.00000000	      0.00000000	      0.00000000	     -0.00000000
      0.52758815	      0.00000000	      0.00000000	      0.00000000	     -0.00000000
      0.52767767	      0.00000000	      0.00000000	      0.00000000	     -0.00000000
      0.52776718	      0.00000000	      0.00000000	      0.00000000	     -0.00000000
      0.52788805	      0.00000000	      0.00000000	      0.00000000	     -0.00000000
      0.52800892	      0.00000000	      0.00000000	      0.00000000	     -0.00000000
      0.52809451	      0.00000000	      0.00000000	      0.00000000	     -0.00000000
      0.52818011	      0.00000000	      0.00000000	      0.00000000	     -0.00000000
      0.52830866	      0.00000000	      0.00000000	      0.00000000	     -0.00000000
      0.52841547	      0.00000000	      0.00000000	      0.00000000	     -0.00000000
      0.52852227	      0.00000000	      0.00000000	      0.00000000	     -0.00000000
      0.52862907	      0.00000000	      0.00000000	      0.00000000	     -0.00000000
      0.52873588	      0.00000000	      0.00000000	      0.00000000	     -0.00000000
      0.52882692	      0.00000000	      0.00000000	      0.00000000	     -0.00000000
      0.52891796	      0.00000000	      0.00000000	      0.00000000	     -0.00000000
      0.52903339	      0.00000000	      0.00000000	      0.00000000	     -0.00000000
      0.52914881	      0.00000000	      0.00000000	      0.00000000	     -0.00000000
      0.52924000	      0.00000000	      0.00000000	      0.00000000	     -0.00000000
      0.52933118	      0.00000000	      0.00000000	      0.00000000	     -0.00000000
      0.52944840	      0.00000000	      0.00000000	      0.00000000	     -0.00000000
      0.52956561	      0.00000000	      0.00000000	      0.00000000	     -0.00000000
      0.52965282	      0.00000000	      0.00000000	      0.00000000	     -0.00000000
      0.52974003	      0.00000000	      0.00000000	      0.00000000	     -0.00000000
      0.52986325	      0.00000000	      0.00000000	      0.00000000	     -0.00000000
      0.52996923	      0.00000000	      0.00000000	      0.00000000	     -0.00000000
      0.53007522	      0.00000000	      0.00000000	      0.00000000	     -0.00000000
      0.53018120	      0.00000000	      0.00000000	      0.00000000	     -0.00000000
      0.53028719	      0.00000000	      0.00000000	      0.00000000	     -0.00000000
      0.53037761	      0.00000000	      0.00000000	      0.00000000	     -0.00000000
      0.53046804	      0.00000000	      0.00000000	      0.00000000	     -0.00000000
      0.53058309	      0.00000000	      0.00000000	      0.00000000	     -0.00000000
      0.53069813	      0.00000000	      0.00000000	      0.00000000	     -0.00000000
      0.53078854	      0.00000000	      0.00000000	      0.00000000	     -0.00000000
      0.53087895	      0.00000000	      0.00000000	      0.00000000	     -0.00000000
      0.53099611	      0.00000000	      0.00000000	      0.00000000	     -0.00000000
      0.53111326	      0.00000000	      0.00000000	      0.00000000	     -0.00000000
      0.53119945	      0.00000000	      0.00000000	      0.00000000	     -0.00000000
      0.53128564	      0.00000000	      0.00000000	      0.00000000	     -0.00000000
      0.53140939	      0.00000000	      0.00000000	      0.00000000	     -0.00000000
      0.53151494	      0.00000000	      0.00000000	      0.00000000	     -0.00000000
      0.53162049	      0.00000000	      0.00000000	      0.00000000	     -0.00000000
      0.53172604	      0.00000000	      0.00000000	      0.00000000	     -0.00000000
      0.53183159	      0.00000000	      0.00000000	      0.00000000	     -0.00000000
      0.53192141	      0.00000000	      0.00000000	      0.00000000	     -0.00000000
      0.53201124	      0.00000000	      0.00000000	      0.00000000	     -0.00000000
      0.53212590	      0.00000000	      0.00000000	      0.00000000	     -0.00000000
      0.53224057	      0.00000000	      0.00000000	      0.00000000	     -0.00000000
      0.53233038	      0.00000000	      0.00000000	      0.00000000	     -0.00000000
      0.53242018	      0.00000000	      0.00000000	      0.00000000	     -0.00000000
      0.53253701	      0.00000000	      0.00000000	      0.00000000	     -0.00000000
      0.53265384	      0.00000000	      0.00000000	      0.00000000	     -0.00000000
      0.53273933	      0.00000000	      0.00000000	      0.00000000	     -0.00000000
      0.53282482	      0.00000000	      0.00000000	      0.00000000	     -0.00000000
      0.53294854	      0.00000000	      0.00000000	      0.00000000	     -0.00000000
      0.53305356	      0.00000000	      0.00000000	      0.00000000	     -0.00000000
      0.53315857	      0.00000000	      0.00000000	      0.00000000	     -0.00000000
      0.53326359	      0.00000000	      0.00000000	      0.00000000	     -0.00000000
      0.53336860	      0.00000000	      0.00000000	      0.00000000	     -0.00000000
      0.53345814	      0.00000000	      0.00000000	      0.00000000	     -0.00000000
      0.53354768	      0.00000000	      0.00000000	      0.00000000	     -0.00000000
      0.53366147	      0.00000000	      0.00000000	      0.00000000	     -0.00000000
      0.53377526	      0.00000000	      0.00000000	      0.00000000	     -0.00000000
      0.53386504	      0.00000000	      0.00000000	      0.00000000	     -0.00000000
      0.53395482	      0.00000000	      0.00000000	      0.00000000	     -0.00000000
      0.53407031	      0.00000000	      0.00000000	      0.00000000	     -0.00000000
      0.53418580	      0.00000000	      0.00000000	      0.00000000	     -0.00000000
      0.53427170	      0.00000000	      0.00000000	      0.00000000	     -0.00000000
      0.53435760	      0.00000000	      0.00000000	      0.00000000	     -0.00000000
      0.53447891	      0.00000000	      0.00000000	      0.00000000	     -0.00000000
      0.53458339	      0.00000000	      0.00000000	      0.00000000	     -0.00000000
      0.53468788	      0.00000000	      0.00000000	      0.00000000	     -0.00000000
      0.53479237	      0.00000000	      0.00000000	      0.00000000	     -0.00000000
      0.53489686	      0.00000000	      0.00000000	      0.00000000	     -0.00000000
      0.53498556	      0.00000000	      0.00000000	      0.00000000	     -0.00000000
      0.53507426	      0.00000000	      0.00000000	      0.00000000	     -0.00000000
      0.53518821	      0.00000000	      0.00000000	      0.00000000	     -0.00000000
      0.53530216	      0.00000000	      0.00000000	      0.00000000	     -0.00000000
      0.53539058	      0.00000000	      0.00000000	      0.00000000	     -0.00000000
      0.53547901	      0.00000000	      0.00000000	      0.00000000	     -0.00000000
      0.53559559	      0.00000000	      0.00000000	      0.00000000	     -0.00000000
      0.53571218	      0.00000000	      0.00000000	      0.00000000	     -0.00000000
      0.53579594	      0.00000000	      0.00000000	      0.00000000	     -0.00000000
      0.53587970	      0.00000000	      0.00000000	      0.00000000	     -0.00000000
      0.53600420	      0.00000000	      0.00000000	      0.00000000	     -0.00000000
      0.53610826	      0.00000000	      0.00000000	      0.00000000	     -0.00000000
      0.53621231	      0.00000000	      0.00000000	      0.00000000	     -0.00000000
      0.53631637	      0.00000000	      0.00000000	      0.00000000	     -0.00000000
      0.53642043	      0.00000000	      0.00000000	      0.00000000	     -0.00000000
      0.53650936	      0.00000000	      0.00000000	      0.00000000	     -0.00000000
      0.53659830	      0.00000000	      0.00000000	      0.00000000	     -0.00000000
      0.53671056	      0.00000000	      0.00000000	      0.00000000	     -0.00000000
      0.53682283	      0.00000000	      0.00000000	      0.00000000	     -0.00000000
      0.53691224	      0.00000000	      0.00000000	      0.00000000	     -0.00000000
      0.53700166	      0.00000000	      0.00000000	      0.00000000	     -0.00000000
      0.53711517	      0.00000000	      0.00000000	      0.00000000	     -0.00000000
      0.53722869	      0.00000000	      0.00000000	      0.00000000	     -0.00000000
      0.53731464	      0.00000000	      0.00000000	      0.00000000	     -0.00000000
      0.53740059	      0.00000000	      0.00000000	      0.00000000	     -0.00000000
      0.53751900	      0.00000000	      0.00000000	      0.00000000	     -0.00000000
      0.53763741	      0.00000000	      0.00000000	      0.00000000	     -0.00000000
      0.53772010	      0.00000000	      0.00000000	      0.00000000	     -0.00000000
      0.53780279	      0.00000000	      0.00000000	      0.00000000	     -0.00000000
      0.53792776	      0.00000000	      0.00000000	      0.00000000	     -0.00000000
      0.53803225	      0.00000000	      0.00000000	      0.00000000	     -0.00000000
      0.53813673	      0.00000000	      0.00000000	      0.00000000	     -0.00000000
      0.53824122	      0.00000000	      0.00000000	      0.00000000	     -0.00000000
      0.53833278	      0.00000000	      0.00000000	      0.00000000	     -0.00000000
      0.53842434	      0.00000000	      0.00000000	      0.00000000	     -0.00000000
      0.53851590	      0.00000000	      0.00000000	      0.00000000	     -0.00000000
      0.53863985	      0.00000000	      0.00000000	      0.00000000	     -0.00000000
      0.53873283	      0.00000000	      0.00000000	      0.00000000	     -0.00000000
      0.53882580	      0.00000000	      0.00000000	      0.00000000	     -0.00000000
      0.53891878	      0.00000000	      0.00000000	      0.00000000	     -0.00000000
      0.53904248	      0.00000000	      0.00000000	      0.00000000	     -0.00000000
      0.53913322	      0.00000000	      0.00000000	      0.00000000	     -0.00000000
      0.53922395	      0.00000000	      0.00000000	      0.00000000	     -0.00000000
      0.53933712	      0.00000000	      0.00000000	      0.00000000	     -0.00000000
      0.53943800	      0.00000000	      0.00000000	      0.00000000	     -0.00000000
      0.53953888	      0.00000000	      0.00000000	      0.00000000	     -0.00000000
      0.53963976	      0.00000000	      0.00000000	      0.00000000	     -0.00000000
      0.53974064	      0.00000000	      0.00000000	      0.00000000	     -0.00000000
      0.53984153	      0.00000000	      0.00000000	      0.00000000	     -0.00000000
      0.53993064	      0.00000000	      0.00000000	      0.00000000	     -0.00000000
      0.54001976	      0.00000000	      0.00000000	      0.00000000	     -0.00000000
      0.54012878	      0.00000000	      0.00000000	      0.00000000	     -0.00000000
      0.54023780	      0.00000000	      0.00000000	      0.00000000	     -0.00000000
      0.54032856	      0.00000000	      0.00000000	      0.00000000	     -0.00000000
      0.54041933	      0.00000000	      0.00000000	      0.00000000	     -0.00000000
      0.54052826	      0.00000000	      0.00000000	      0.00000000	     -0.00000000
      0.54063718	      0.00000000	      0.00000000	      0.00000000	     -0.00000000
      0.54072516	      0.00000000	      0.00000000	      0.00000000	     -0.00000000
      0.54081314	      0.00000000	      0.00000000	      0.00000000	     -0.00000000
      0.54092519	      0.00000000	      0.00000000	      0.00000000	     -0.00000000
      0.54103725	      0.00000000	      0.00000000	      0.00000000	     -0.00000000
      0.54112321	      0.00000000	      0.00000000	      0.00000000	     -0.00000000
      0.54120917	      0.00000000	      0.00000000	      0.00000000	     -0.00000000
      0.54132452	      0.00000000	      0.00000000	      0.00000000	     -0.00000000
      0.54143987	      0.00000000	      0.00000000	      0.00000000	     -0.00000000
      0.54152294	      0.00000000	      0.00000000	      0.00000000	     -0.00000000
      0.54160601	      0.00000000	      0.00000000	      0.00000000	     -0.00000000
      0.54172648	      0.00000000	      0.00000000	      0.00000000	     -0.00000000
      0.54182946	      0.00000000	      0.00000000	      0.00000000	     -0.00000000
      0.54193244	      0.00000000	      0.00000000	      0.00000000	     -0.00000000
      0.54203542	      0.00000000	      0.00000000	      0.00000000	     -0.00000000
      0.54212608	      0.00000000	      0.00000000	      0.00000000	     -0.00000000
      0.54221675	      0.00000000	      0.00000000	      0.00000000	     -0.00000000
      0.54230742	      0.00000000	      0.00000000	      0.00000000	     -0.00000000
      0.54242940	      0.00000000	      0.00000000	      0.00000000	     -0.00000000
      0.54252122	      0.00000000	      0.00000000	      0.00000000	     -0.00000000
      0.54261304	      0.00000000	      0.00000000	      0.00000000	     -0.00000000
      0.54270485	      0.00000000	      0.00000000	      0.00000000	     -0.00000000
      0.54282745	      0.00000000	      0.00000000	      0.00000000	     -0.00000000
      0.54291694	      0.00000000	      0.00000000	      0.00000000	     -0.00000000
      0.54300644	      0.00000000	      0.00000000	      0.00000000	     -0.00000000
      0.54311851	      0.00000000	      0.00000000	      0.00000000	     -0.00000000
      0.54321863	      0.00000000	      0.00000000	      0.00000000	     -0.00000000
      0.54331874	      0.00000000	      0.00000000	      0.00000000	     -0.00000000
      0.54341886	      0.00000000	      0.00000000	      0.00000000	     -0.00000000
      0.54351898	      0.00000000	      0.00000000	      0.00000000	     -0.00000000
      0.54360803	      0.00000000	      0.00000000	      0.00000000	     -0.00000000
      0.54369707	      0.00000000	      0.00000000	      0.00000000	     -0.00000000
      0.54380451	      0.00000000	      0.00000000	      0.00000000	     -0.00000000
      0.54391195	      0.00000000	      0.00000000	      0.00000000	     -0.00000000
      0.54400041	      0.00000000	      0.00000000	      0.00000000	     -0.00000000
      0.54408887	      0.00000000	      0.00000000	      0.00000000	     -0.00000000
      0.54419876	      0.00000000	      0.00000000	      0.00000000	     -0.00000000
      0.54430866	      0.00000000	      0.00000000	      0.00000000	     -0.00000000
      0.54439290	      0.00000000	      0.00000000	      0.00000000	     -0.00000000
      0.54447715	      0.00000000	      0.00000000	      0.00000000	     -0.00000000
      0.54459335	      0.00000000	      0.00000000	      0.00000000	     -0.00000000
      0.54469744	      0.00000000	      0.00000000	      0.00000000	     -0.00000000
      0.54480154	      0.00000000	      0.00000000	      0.00000000	     -0.00000000
      0.54488838	      0.00000000	      0.00000000	      0.00000000	     -0.00000000
      0.54497522	      0.00000000	      0.00000000	      0.00000000	     -0.00000000
      0.54508494	      0.00000000	      0.00000000	      0.00000000	     -0.00000000
      0.54519465	      0.00000000	      0.00000000	      0.00000000	     -0.00000000
      0.54528158	      0.00000000	      0.00000000	      0.00000000	     -0.00000000
      0.54536852	      0.00000000	      0.00000000	      0.00000000	     -0.00000000
      0.54547930	      0.00000000	      0.00000000	      0.00000000	     -0.00000000
      0.54559009	      0.00000000	      0.00000000	      0.00000000	     -0.00000000
      0.54567454	      0.00000000	      0.00000000	      0.00000000	     -0.00000000
      0.54575899	      0.00000000	      0.00000000	      0.00000000	     -0.00000000
      0.54587320	      0.00000000	      0.00000000	      0.00000000	     -0.00000000
      0.54598741	      0.00000000	      0.00000000	      0.00000000	     -0.00000000
      0.54606963	      0.00000000	      0.00000000	      0.00000000	     -0.00000000
      0.54615186	      0.00000000	      0.00000000	      0.00000000	     -0.00000000
      0.54627017	      0.00000000	      0.00000000	      0.00000000	     -0.00000000
      0.54637198	      0.00000000	      0.00000000	      0.00000000	     -0.00000000
      0.54647380	      0.00000000	      0.00000000	      0.00000000	     -0.00000000
      0.54657562	      0.00000000	      0.00000000	      0.00000000	     -0.00000000
      0.54666448	      0.00000000	      0.00000000	      0.00000000	     -0.00000000
      0.54675334	      0.00000000	      0.00000000	      0.00000000	     -0.00000000
      0.54684220	      0.00000000	      0.00000000	      0.00000000	     -0.00000000
      0.54696506	      0.00000000	      0.00000000	      0.00000000	     -0.00000000
      0.54705483	      0.00000000	      0.00000000	      0.00000000	     -0.00000000
      0.54714461	      0.00000000	      0.00000000	      0.00000000	     -0.00000000
      0.54725398	      0.00000000	      0.00000000	      0.00000000	     -0.00000000
      0.54735175	      0.00000000	      0.00000000	      0.00000000	     -0.00000000
      0.54744951	      0.00000000	      0.00000000	      0.00000000	     -0.00000000
      0.54754728	      0.00000000	      0.00000000	      0.00000000	     -0.00000000
      0.54764504	      0.00000000	      0.00000000	      0.00000000	     -0.00000000
      0.54774280	      0.00000000	      0.00000000	      0.00000000	     -0.00000000
      0.54784057	      0.00000000	      0.00000000	      0.00000000	     -0.00000000
      0.54793833	      0.00000000	      0.00000000	      0.00000000	     -0.00000000
      0.54803610	      0.00000000	      0.00000000	      0.00000000	     -0.00000000
      0.54812289	      0.00000000	      0.00000000	      0.00000000	     -0.00000000
      0.54820968	      0.00000000	      0.00000000	      0.00000000	     -0.00000000
      0.54831696	      0.00000000	      0.00000000	      0.00000000	     -0.00000000
      0.54842424	      0.00000000	      0.00000000	      0.00000000	     -0.00000000
      0.54851067	      0.00000000	      0.00000000	      0.00000000	     -0.00000000
      0.54859710	      0.00000000	      0.00000000	      0.00000000	     -0.00000000
      0.54870723	      0.00000000	      0.00000000	      0.00000000	     -0.00000000
      0.54881736	      0.00000000	      0.00000000	      0.00000000	     -0.00000000
      0.54889870	      0.00000000	      0.00000000	      0.00000000	     -0.00000000
      0.54898005	      0.00000000	      0.00000000	      0.00000000	     -0.00000000
      0.54909850	      0.00000000	      0.00000000	      0.00000000	     -0.00000000
      0.54920174	      0.00000000	      0.00000000	      0.00000000	     -0.00000000
      0.54930498	      0.00000000	      0.00000000	      0.00000000	     -0.00000000
      0.54939046	      0.00000000	      0.00000000	      0.00000000	     -0.00000000
      0.54947593	      0.00000000	      0.00000000	      0.00000000	     -0.00000000
      0.54958455	      0.00000000	      0.00000000	      0.00000000	     -0.00000000
      0.54969316	      0.00000000	      0.00000000	      0.00000000	     -0.00000000
      0.54977914	      0.00000000	      0.00000000	      0.00000000	     -0.00000000
      0.54986511	      0.00000000	      0.00000000	      0.00000000	     -0.00000000
      0.54997421	      0.00000000	      0.00000000	      0.00000000	     -0.00000000
      0.55008331	      0.00000000	      0.00000000	      0.00000000	     -0.00000000
      0.55016722	      0.00000000	      0.00000000	      0.00000000	     -0.00000000
      0.55025114	      0.00000000	      0.00000000	      0.00000000	     -0.00000000
      0.55036289	      0.00000000	      0.00000000	      0.00000000	     -0.00000000
      0.55047464	      0.00000000	      0.00000000	      0.00000000	     -0.00000000
      0.55055695	      0.00000000	      0.00000000	      0.00000000	     -0.00000000
      0.55063927	      0.00000000	      0.00000000	      0.00000000	     -0.00000000
      0.55075380	      0.00000000	      0.00000000	      0.00000000	     -0.00000000
      0.55085406	      0.00000000	      0.00000000	      0.00000000	     -0.00000000
      0.55095431	      0.00000000	      0.00000000	      0.00000000	     -0.00000000
      0.55105457	      0.00000000	      0.00000000	      0.00000000	     -0.00000000
      0.55114269	      0.00000000	      0.00000000	      0.00000000	     -0.00000000
      0.55123081	      0.00000000	      0.00000000	      0.00000000	     -0.00000000
      0.55131893	      0.00000000	      0.00000000	      0.00000000	     -0.00000000
      0.55143894	      0.00000000	      0.00000000	      0.00000000	     -0.00000000
      0.55152760	      0.00000000	      0.00000000	      0.00000000	     -0.00000000
      0.55161625	      0.00000000	      0.00000000	      0.00000000	     -0.00000000
      0.55172382	      0.00000000	      0.00000000	      0.00000000	     -0.00000000
      0.55183139	      0.00000000	      0.00000000	      0.00000000	     -0.00000000
      0.55191224	      0.00000000	      0.00000000	      0.00000000	     -0.00000000
      0.55199310	      0.00000000	      0.00000000	      0.00000000	     -0.00000000
      0.55210803	      0.00000000	      0.00000000	      0.00000000	     -0.00000000
      0.55220944	      0.00000000	      0.00000000	      0.00000000	     -0.00000000
      0.55231084	      0.00000000	      0.00000000	      0.00000000	     -0.00000000
      0.55241224	      0.00000000	      0.00000000	      0.00000000	     -0.00000000
      0.55249573	      0.00000000	      0.00000000	      0.00000000	     -0.00000000
      0.55257922	      0.00000000	      0.00000000	      0.00000000	     -0.00000000
      0.55268822	      0.00000000	      0.00000000	      0.00000000	     -0.00000000
      0.55279723	      0.00000000	      0.00000000	      0.00000000	     -0.00000000
      0.55288244	      0.00000000	      0.00000000	      0.00000000	     -0.00000000
      0.55296765	      0.00000000	      0.00000000	      0.00000000	     -0.00000000
      0.55307608	      0.00000000	      0.00000000	      0.00000000	     -0.00000000
      0.55318451	      0.00000000	      0.00000000	      0.00000000	     -0.00000000
      0.55326753	      0.00000000	      0.00000000	      0.00000000	     -0.00000000
      0.55335055	      0.00000000	      0.00000000	      0.00000000	     -0.00000000
      0.55346156	      0.00000000	      0.00000000	      0.00000000	     -0.00000000
      0.55357257	      0.00000000	      0.00000000	      0.00000000	     -0.00000000
      0.55365441	      0.00000000	      0.00000000	      0.00000000	     -0.00000000
      0.55373625	      0.00000000	      0.00000000	      0.00000000	     -0.00000000
      0.55384939	      0.00000000	      0.00000000	      0.00000000	     -0.00000000
      0.55394887	      0.00000000	      0.00000000	      0.00000000	     -0.00000000
      0.55404835	      0.00000000	      0.00000000	      0.00000000	     -0.00000000
      0.55414783	      0.00000000	      0.00000000	      0.00000000	     -0.00000000
      0.55423502	      0.00000000	      0.00000000	      0.00000000	     -0.00000000
      0.55432222	      0.00000000	      0.00000000	      0.00000000	     -0.00000000
      0.55440942	      0.00000000	      0.00000000	      0.00000000	     -0.00000000
      0.55452929	      0.00000000	      0.00000000	      0.00000000	     -0.00000000
      0.55461677	      0.00000000	      0.00000000	      0.00000000	     -0.00000000
      0.55470426	      0.00000000	      0.00000000	      0.00000000	     -0.00000000
      0.55481150	      0.00000000	      0.00000000	      0.00000000	     -0.00000000
      0.55491874	      0.00000000	      0.00000000	      0.00000000	     -0.00000000
      0.55499872	      0.00000000	      0.00000000	      0.00000000	     -0.00000000
      0.55507870	      0.00000000	      0.00000000	      0.00000000	     -0.00000000
      0.55519304	      0.00000000	      0.00000000	      0.00000000	     -0.00000000
      0.55529399	      0.00000000	      0.00000000	      0.00000000	     -0.00000000
      0.55539495	      0.00000000	      0.00000000	      0.00000000	     -0.00000000
      0.55548540	      0.00000000	      0.00000000	      0.00000000	     -0.00000000
      0.55557584	      0.00000000	      0.00000000	      0.00000000	     -0.00000000
      0.55566628	      0.00000000	      0.00000000	      0.00000000	     -0.00000000
      0.55575672	      0.00000000	      0.00000000	      0.00000000	     -0.00000000
      0.55587355	      0.00000000	      0.00000000	      0.00000000	     -0.00000000
      0.55595758	      0.00000000	      0.00000000	      0.00000000	     -0.00000000
      0.55604162	      0.00000000	      0.00000000	      0.00000000	     -0.00000000
      0.55615171	      0.00000000	      0.00000000	      0.00000000	     -0.00000000
      0.55626179	      0.00000000	      0.00000000	      0.00000000	     -0.00000000
      0.55634088	      0.00000000	      0.00000000	      0.00000000	     -0.00000000
      0.55641997	      0.00000000	      0.00000000	      0.00000000	     -0.00000000
      0.55653571	      0.00000000	      0.00000000	      0.00000000	     -0.00000000
      0.55663662	      0.00000000	      0.00000000	      0.00000000	     -0.00000000
      0.55673752	      0.00000000	      0.00000000	      0.00000000	     -0.00000000
      0.55682778	      0.00000000	      0.00000000	      0.00000000	     -0.00000000
      0.55691804	      0.00000000	      0.00000000	      0.00000000	     -0.00000000
      0.55700829	      0.00000000	      0.00000000	      0.00000000	     -0.00000000
      0.55709855	      0.00000000	      0.00000000	      0.00000000	     -0.00000000
      0.55721440	      0.00000000	      0.00000000	      0.00000000	     -0.00000000
      0.55729827	      0.00000000	      0.00000000	      0.00000000	     -0.00000000
      0.55738215	      0.00000000	      0.00000000	      0.00000000	     -0.00000000
      0.55749151	      0.00000000	      0.00000000	      0.00000000	     -0.00000000
      0.55760086	      0.00000000	      0.00000000	      0.00000000	     -0.00000000
      0.55768010	      0.00000000	      0.00000000	      0.00000000	     -0.00000000
      0.55775933	      0.00000000	      0.00000000	      0.00000000	     -0.00000000
      0.55787381	      0.00000000	      0.00000000	      0.00000000	     -0.00000000
      0.55797411	      0.00000000	      0.00000000	      0.00000000	     -0.00000000
      0.55807441	      0.00000000	      0.00000000	      0.00000000	     -0.00000000
      0.55816455	      0.00000000	      0.00000000	      0.00000000	     -0.00000000
      0.55825468	      0.00000000	      0.00000000	      0.00000000	     -0.00000000
      0.55834482	      0.00000000	      0.00000000	      0.00000000	     -0.00000000
      0.55843496	      0.00000000	      0.00000000	      0.00000000	     -0.00000000
      0.55854934	      0.00000000	      0.00000000	      0.00000000	     -0.00000000
      0.55863330	      0.00000000	      0.00000000	      0.00000000	     -0.00000000
      0.55871726	      0.00000000	      0.00000000	      0.00000000	     -0.00000000
      0.55882548	      0.00000000	      0.00000000	      0.00000000	     -0.00000000
      0.55893370	      0.00000000	      0.00000000	      0.00000000	     -0.00000000
      0.55901338	      0.00000000	      0.00000000	      0.00000000	     -0.00000000
      0.55909306	      0.00000000	      0.00000000	      0.00000000	     -0.00000000
      0.55920574	      0.00000000	      0.00000000	      0.00000000	     -0.00000000
      0.55930521	      0.00000000	      0.00000000	      0.00000000	     -0.00000000
      0.55940469	      0.00000000	      0.00000000	      0.00000000	     -0.00000000
      0.55950417	      0.00000000	      0.00000000	      0.00000000	     -0.00000000
      0.55958652	      0.00000000	      0.00000000	      0.00000000	     -0.00000000
      0.55966887	      0.00000000	      0.00000000	      0.00000000	     -0.00000000
      0.55977511	      0.00000000	      0.00000000	      0.00000000	     -0.00000000
      0.55988136	      0.00000000	      0.00000000	      0.00000000	     -0.00000000
      0.55996608	      0.00000000	      0.00000000	      0.00000000	     -0.00000000
      0.56005080	      0.00000000	      0.00000000	      0.00000000	     -0.00000000
      0.56015554	      0.00000000	      0.00000000	      0.00000000	     -0.00000000
      0.56026029	      0.00000000	      0.00000000	      0.00000000	     -0.00000000
      0.56034345	      0.00000000	      0.00000000	      0.00000000	     -0.00000000
      0.56042660	      0.00000000	      0.00000000	      0.00000000	     -0.00000000
      0.56053274	      0.00000000	      0.00000000	      0.00000000	     -0.00000000
      0.56063888	      0.00000000	      0.00000000	      0.00000000	     -0.00000000
      0.56072169	      0.00000000	      0.00000000	      0.00000000	     -0.00000000
      0.56080449	      0.00000000	      0.00000000	      0.00000000	     -0.00000000
      0.56091124	      0.00000000	      0.00000000	      0.00000000	     -0.00000000
      0.56101800	      0.00000000	      0.00000000	      0.00000000	     -0.00000000
      0.56109995	      0.00000000	      0.00000000	      0.00000000	     -0.00000000
      0.56118191	      0.00000000	      0.00000000	      0.00000000	     -0.00000000
      0.56128976	      0.00000000	      0.00000000	      0.00000000	     -0.00000000
      0.56139761	      0.00000000	      0.00000000	      0.00000000	     -0.00000000
      0.56147876	      0.00000000	      0.00000000	      0.00000000	     -0.00000000
      0.56155991	      0.00000000	      0.00000000	      0.00000000	     -0.00000000
      0.56166896	      0.00000000	      0.00000000	      0.00000000	     -0.00000000
      0.56176626	      0.00000000	      0.00000000	      0.00000000	     -0.00000000
      0.56186355	      0.00000000	      0.00000000	      0.00000000	     -0.00000000
      0.56196084	      0.00000000	      0.00000000	      0.00000000	     -0.00000000
      0.56204657	      0.00000000	      0.00000000	      0.00000000	     -0.00000000
      0.56213230	      0.00000000	      0.00000000	      0.00000000	     -0.00000000
      0.56221803	      0.00000000	      0.00000000	      0.00000000	     -0.00000000
      0.56233465	      0.00000000	      0.00000000	      0.00000000	     -0.00000000
      0.56242035	      0.00000000	      0.00000000	      0.00000000	     -0.00000000
      0.56250606	      0.00000000	      0.00000000	      0.00000000	     -0.00000000
      0.56261091	      0.00000000	      0.00000000	      0.00000000	     -0.00000000
      0.56271576	      0.00000000	      0.00000000	      0.00000000	     -0.00000000
      0.56279493	      0.00000000	      0.00000000	      0.00000000	     -0.00000000
      0.56287410	      0.00000000	      0.00000000	      0.00000000	     -0.00000000
      0.56298473	      0.00000000	      0.00000000	      0.00000000	     -0.00000000
      0.56308342	      0.00000000	      0.00000000	      0.00000000	     -0.00000000
      0.56318210	      0.00000000	      0.00000000	      0.00000000	     -0.00000000
      0.56327091	      0.00000000	      0.00000000	      0.00000000	     -0.00000000
      0.56335972	      0.00000000	      0.00000000	      0.00000000	     -0.00000000
      0.56344853	      0.00000000	      0.00000000	      0.00000000	     -0.00000000
      0.56353734	      0.00000000	      0.00000000	      0.00000000	     -0.00000000
      0.56365128	      0.00000000	      0.00000000	      0.00000000	     -0.00000000
      0.56373381	      0.00000000	      0.00000000	      0.00000000	     -0.00000000
      0.56381633	      0.00000000	      0.00000000	      0.00000000	     -0.00000000
      0.56392390	      0.00000000	      0.00000000	      0.00000000	     -0.00000000
      0.56403148	      0.00000000	      0.00000000	      0.00000000	     -0.00000000
      0.56410963	      0.00000000	      0.00000000	      0.00000000	     -0.00000000
      0.56418779	      0.00000000	      0.00000000	      0.00000000	     -0.00000000
      0.56430011	      0.00000000	      0.00000000	      0.00000000	     -0.00000000
      0.56439874	      0.00000000	      0.00000000	      0.00000000	     -0.00000000
      0.56449736	      0.00000000	      0.00000000	      0.00000000	     -0.00000000
      0.56459598	      0.00000000	      0.00000000	      0.00000000	     -0.00000000
      0.56467650	      0.00000000	      0.00000000	      0.00000000	     -0.00000000
      0.56475701	      0.00000000	      0.00000000	      0.00000000	     -0.00000000
      0.56486320	      0.00000000	      0.00000000	      0.00000000	     -0.00000000
      0.56496080	      0.00000000	      0.00000000	      0.00000000	     -0.00000000
      0.56505841	      0.00000000	      0.00000000	      0.00000000	     -0.00000000
      0.56515601	      0.00000000	      0.00000000	      0.00000000	     -0.00000000
      0.56523704	      0.00000000	      0.00000000	      0.00000000	     -0.00000000
      0.56531807	      0.00000000	      0.00000000	      0.00000000	     -0.00000000
      0.56542306	      0.00000000	      0.00000000	      0.00000000	     -0.00000000
      0.56552805	      0.00000000	      0.00000000	      0.00000000	     -0.00000000
      0.56561147	      0.00000000	      0.00000000	      0.00000000	     -0.00000000
      0.56569490	      0.00000000	      0.00000000	      0.00000000	     -0.00000000
      0.56579853	      0.00000000	      0.00000000	      0.00000000	     -0.00000000
      0.56590216	      0.00000000	      0.00000000	      0.00000000	     -0.00000000
      0.56598372	      0.00000000	      0.00000000	      0.00000000	     -0.00000000
      0.56606527	      0.00000000	      0.00000000	      0.00000000	     -0.00000000
      0.56617080	      0.00000000	      0.00000000	      0.00000000	     -0.00000000
      0.56627633	      0.00000000	      0.00000000	      0.00000000	     -0.00000000
      0.56635715	      0.00000000	      0.00000000	      0.00000000	     -0.00000000
      0.56643797	      0.00000000	      0.00000000	      0.00000000	     -0.00000000
      0.56654483	      0.00000000	      0.00000000	      0.00000000	     -0.00000000
      0.56665168	      0.00000000	      0.00000000	      0.00000000	     -0.00000000
      0.56673110	      0.00000000	      0.00000000	      0.00000000	     -0.00000000
      0.56681051	      0.00000000	      0.00000000	      0.00000000	     -0.00000000
      0.56691958	      0.00000000	      0.00000000	      0.00000000	     -0.00000000
      0.56701579	      0.00000000	      0.00000000	      0.00000000	     -0.00000000
      0.56711199	      0.00000000	      0.00000000	      0.00000000	     -0.00000000
      0.56720820	      0.00000000	      0.00000000	      0.00000000	     -0.00000000
      0.56729268	      0.00000000	      0.00000000	      0.00000000	     -0.00000000
      0.56737716	      0.00000000	      0.00000000	      0.00000000	     -0.00000000
      0.56746165	      0.00000000	      0.00000000	      0.00000000	     -0.00000000
      0.56757731	      0.00000000	      0.00000000	      0.00000000	     -0.00000000
      0.56766235	      0.00000000	      0.00000000	      0.00000000	     -0.00000000
      0.56774739	      0.00000000	      0.00000000	      0.00000000	     -0.00000000
      0.56785091	      0.00000000	      0.00000000	      0.00000000	     -0.00000000
      0.56794407	      0.00000000	      0.00000000	      0.00000000	     -0.00000000
      0.56803723	      0.00000000	      0.00000000	      0.00000000	     -0.00000000
      0.56813040	      0.00000000	      0.00000000	      0.00000000	     -0.00000000
      0.56822356	      0.00000000	      0.00000000	      0.00000000	     -0.00000000
      0.56831672	      0.00000000	      0.00000000	      0.00000000	     -0.00000000
      0.56840988	      0.00000000	      0.00000000	      0.00000000	     -0.00000000
      0.56849228	      0.00000000	      0.00000000	      0.00000000	     -0.00000000
      0.56857468	      0.00000000	      0.00000000	      0.00000000	     -0.00000000
      0.56867660	      0.00000000	      0.00000000	      0.00000000	     -0.00000000
      0.56877853	      0.00000000	      0.00000000	      0.00000000	     -0.00000000
      0.56886055	      0.00000000	      0.00000000	      0.00000000	     -0.00000000
      0.56894258	      0.00000000	      0.00000000	      0.00000000	     -0.00000000
      0.56904714	      0.00000000	      0.00000000	      0.00000000	     -0.00000000
      0.56915170	      0.00000000	      0.00000000	      0.00000000	     -0.00000000
      0.56922926	      0.00000000	      0.00000000	      0.00000000	     -0.00000000
      0.56930682	      0.00000000	      0.00000000	      0.00000000	     -0.00000000
      0.56941854	      0.00000000	      0.00000000	      0.00000000	     -0.00000000
      0.56951714	      0.00000000	      0.00000000	      0.00000000	     -0.00000000
      0.56961575	      0.00000000	      0.00000000	      0.00000000	     -0.00000000
      0.56969586	      0.00000000	      0.00000000	      0.00000000	     -0.00000000
      0.56977596	      0.00000000	      0.00000000	      0.00000000	     -0.00000000
      0.56988109	      0.00000000	      0.00000000	      0.00000000	     -0.00000000
      0.56998622	      0.00000000	      0.00000000	      0.00000000	     -0.00000000
      0.57006590	      0.00000000	      0.00000000	      0.00000000	     -0.00000000
      0.57014558	      0.00000000	      0.00000000	      0.00000000	     -0.00000000
      0.57025293	      0.00000000	      0.00000000	      0.00000000	     -0.00000000
      0.57036028	      0.00000000	      0.00000000	      0.00000000	     -0.00000000
      0.57043650	      0.00000000	      0.00000000	      0.00000000	     -0.00000000
      0.57051272	      0.00000000	      0.00000000	      0.00000000	     -0.00000000
      0.57062626	      0.00000000	      0.00000000	      0.00000000	     -0.00000000
      0.57072174	      0.00000000	      0.00000000	      0.00000000	     -0.00000000
      0.57081722	      0.00000000	      0.00000000	      0.00000000	     -0.00000000
      0.57091271	      0.00000000	      0.00000000	      0.00000000	     -0.00000000
      0.57099725	      0.00000000	      0.00000000	      0.00000000	     -0.00000000
      0.57108178	      0.00000000	      0.00000000	      0.00000000	     -0.00000000
      0.57116632	      0.00000000	      0.00000000	      0.00000000	     -0.00000000
      0.57127774	      0.00000000	      0.00000000	      0.00000000	     -0.00000000
      0.57136399	      0.00000000	      0.00000000	      0.00000000	     -0.00000000
      0.57145024	      0.00000000	      0.00000000	      0.00000000	     -0.00000000
      0.57153650	      0.00000000	      0.00000000	      0.00000000	     -0.00000000
      0.57164604	      0.00000000	      0.00000000	      0.00000000	     -0.00000000
      0.57173080	      0.00000000	      0.00000000	      0.00000000	     -0.00000000
      0.57181557	      0.00000000	      0.00000000	      0.00000000	     -0.00000000
      0.57191731	      0.00000000	      0.00000000	      0.00000000	     -0.00000000
      0.57200869	      0.00000000	      0.00000000	      0.00000000	     -0.00000000
      0.57210007	      0.00000000	      0.00000000	      0.00000000	     -0.00000000
      0.57219145	      0.00000000	      0.00000000	      0.00000000	     -0.00000000
      0.57228284	      0.00000000	      0.00000000	      0.00000000	     -0.00000000
      0.57237422	      0.00000000	      0.00000000	      0.00000000	     -0.00000000
      0.57246560	      0.00000000	      0.00000000	      0.00000000	     -0.00000000
      0.57255698	      0.00000000	      0.00000000	      0.00000000	     -0.00000000
      0.57264836	      0.00000000	      0.00000000	      0.00000000	     -0.00000000
      0.57273975	      0.00000000	      0.00000000	      0.00000000	     -0.00000000
      0.57283113	      0.00000000	      0.00000000	      0.00000000	     -0.00000000
      0.57292251	      0.00000000	      0.00000000	      0.00000000	     -0.00000000
      0.57301389	      0.00000000	      0.00000000	      0.00000000	     -0.00000000
      0.57310528	      0.00000000	      0.00000000	      0.00000000	     -0.00000000
      0.57318721	      0.00000000	      0.00000000	      0.00000000	     -0.00000000
      0.57326914	      0.00000000	      0.00000000	      0.00000000	     -0.00000000
      0.57336952	      0.00000000	      0.00000000	      0.00000000	     -0.00000000
      0.57346989	      0.00000000	      0.00000000	      0.00000000	     -0.00000000
      0.57355101	      0.00000000	      0.00000000	      0.00000000	     -0.00000000
      0.57363213	      0.00000000	      0.00000000	      0.00000000	     -0.00000000
      0.57373604	      0.00000000	      0.00000000	      0.00000000	     -0.00000000
      0.57383996	      0.00000000	      0.00000000	      0.00000000	     -0.00000000
      0.57391533	      0.00000000	      0.00000000	      0.00000000	     -0.00000000
      0.57399070	      0.00000000	      0.00000000	      0.00000000	     -0.00000000
      0.57410506	      0.00000000	      0.00000000	      0.00000000	     -0.00000000
      0.57420023	      0.00000000	      0.00000000	      0.00000000	     -0.00000000
      0.57429541	      0.00000000	      0.00000000	      0.00000000	     -0.00000000
      0.57438005	      0.00000000	      0.00000000	      0.00000000	     -0.00000000
      0.57446469	      0.00000000	      0.00000000	      0.00000000	     -0.00000000
      0.57454933	      0.00000000	      0.00000000	      0.00000000	     -0.00000000
      0.57465828	      0.00000000	      0.00000000	      0.00000000	     -0.00000000
      0.57474205	      0.00000000	      0.00000000	      0.00000000	     -0.00000000
      0.57482582	      0.00000000	      0.00000000	      0.00000000	     -0.00000000
      0.57490959	      0.00000000	      0.00000000	      0.00000000	     -0.00000000
      0.57502553	      0.00000000	      0.00000000	      0.00000000	     -0.00000000
      0.57510537	      0.00000000	      0.00000000	      0.00000000	     -0.00000000
      0.57518522	      0.00000000	      0.00000000	      0.00000000	     -0.00000000
      0.57529088	      0.00000000	      0.00000000	      0.00000000	     -0.00000000
      0.57538406	      0.00000000	      0.00000000	      0.00000000	     -0.00000000
      0.57547724	      0.00000000	      0.00000000	      0.00000000	     -0.00000000
      0.57557043	      0.00000000	      0.00000000	      0.00000000	     -0.00000000
      0.57566361	      0.00000000	      0.00000000	      0.00000000	     -0.00000000
      0.57574601	      0.00000000	      0.00000000	      0.00000000	     -0.00000000
      0.57582841	      0.00000000	      0.00000000	      0.00000000	     -0.00000000
      0.57592892	      0.00000000	      0.00000000	      0.00000000	     -0.00000000
      0.57602943	      0.00000000	      0.00000000	      0.00000000	     -0.00000000
      0.57610629	      0.00000000	      0.00000000	      0.00000000	     -0.00000000
      0.57618315	      0.00000000	      0.00000000	      0.00000000	     -0.00000000
      0.57629433	      0.00000000	      0.00000000	      0.00000000	     -0.00000000
      0.57638506	      0.00000000	      0.00000000	      0.00000000	     -0.00000000
      0.57647578	      0.00000000	      0.00000000	      0.00000000	     -0.00000000
      0.57656651	      0.00000000	      0.00000000	      0.00000000	     -0.00000000
      0.57665723	      0.00000000	      0.00000000	      0.00000000	     -0.00000000
      0.57674796	      0.00000000	      0.00000000	      0.00000000	     -0.00000000
      0.57683868	      0.00000000	      0.00000000	      0.00000000	     -0.00000000
      0.57692941	      0.00000000	      0.00000000	      0.00000000	     -0.00000000
      0.57702013	      0.00000000	      0.00000000	      0.00000000	     -0.00000000
      0.57711085	      0.00000000	      0.00000000	      0.00000000	     -0.00000000
      0.57720158	      0.00000000	      0.00000000	      0.00000000	     -0.00000000
      0.57729230	      0.00000000	      0.00000000	      0.00000000	     -0.00000000
      0.57737295	      0.00000000	      0.00000000	      0.00000000	     -0.00000000
      0.57745360	      0.00000000	      0.00000000	      0.00000000	     -0.00000000
      0.57755607	      0.00000000	      0.00000000	      0.00000000	     -0.00000000
      0.57764699	      0.00000000	      0.00000000	      0.00000000	     -0.00000000
      0.57773791	      0.00000000	      0.00000000	      0.00000000	     -0.00000000
      0.57782882	      0.00000000	      0.00000000	      0.00000000	     -0.00000000
      0.57791974	      0.00000000	      0.00000000	      0.00000000	     -0.00000000
      0.57801066	      0.00000000	      0.00000000	      0.00000000	     -0.00000000
      0.57810158	      0.00000000	      0.00000000	      0.00000000	     -0.00000000
      0.57819249	      0.00000000	      0.00000000	      0.00000000	     -0.00000000
      0.57827182	      0.00000000	      0.00000000	      0.00000000	     -0.00000000
      0.57835114	      0.00000000	      0.00000000	      0.00000000	     -0.00000000
      0.57845594	      0.00000000	      0.00000000	      0.00000000	     -0.00000000
      0.57854532	      0.00000000	      0.00000000	      0.00000000	     -0.00000000
      0.57863470	      0.00000000	      0.00000000	      0.00000000	     -0.00000000
      0.57872408	      0.00000000	      0.00000000	      0.00000000	     -0.00000000
      0.57881346	      0.00000000	      0.00000000	      0.00000000	     -0.00000000
      0.57890284	      0.00000000	      0.00000000	      0.00000000	     -0.00000000
      0.57899222	      0.00000000	      0.00000000	      0.00000000	     -0.00000000
      0.57908160	      0.00000000	      0.00000000	      0.00000000	     -0.00000000
      0.57917098	      0.00000000	      0.00000000	      0.00000000	     -0.00000000
      0.57926036	      0.00000000	      0.00000000	      0.00000000	     -0.00000000
      0.57934975	      0.00000000	      0.00000000	      0.00000000	     -0.00000000
      0.57943913	      0.00000000	      0.00000000	      0.00000000	     -0.00000000
      0.57952851	      0.00000000	      0.00000000	      0.00000000	     -0.00000000
      0.57961789	      0.00000000	      0.00000000	      0.00000000	     -0.00000000
      0.57970727	      0.00000000	      0.00000000	      0.00000000	     -0.00000000
      0.57979665	      0.00000000	      0.00000000	      0.00000000	     -0.00000000
      0.57988603	      0.00000000	      0.00000000	      0.00000000	     -0.00000000
      0.57997541	      0.00000000	      0.00000000	      0.00000000	     -0.00000000
      0.58006479	      0.00000000	      0.00000000	      0.00000000	     -0.00000000
      0.58015418	      0.00000000	      0.00000000	      0.00000000	     -0.00000000
      0.58024356	      0.00000000	      0.00000000	      0.00000000	     -0.00000000
      0.58033294	      0.00000000	      0.00000000	      0.00000000	     -0.00000000
      0.58042232	      0.00000000	      0.00000000	      0.00000000	     -0.00000000
      0.58051170	      0.00000000	      0.00000000	      0.00000000	     -0.00000000
      0.58060108	      0.00000000	      0.00000000	      0.00000000	     -0.00000000
      0.58069046	      0.00000000	      0.00000000	      0.00000000	     -0.00000000
      0.58077984	      0.00000000	      0.00000000	      0.00000000	     -0.00000000
      0.58086922	      0.00000000	      0.00000000	      0.00000000	     -0.00000000
      0.58095860	      0.00000000	      0.00000000	      0.00000000	     -0.00000000
      0.58104799	      0.00000000	      0.00000000	      0.00000000	     -0.00000000
      0.58113737	      0.00000000	      0.00000000	      0.00000000	     -0.00000000
      0.58122675	      0.00000000	      0.00000000	      0.00000000	     -0.00000000
      0.58131613	      0.00000000	      0.00000000	      0.00000000	     -0.00000000
      0.58140551	      0.00000000	      0.00000000	      0.00000000	     -0.00000000
      0.58149489	      0.00000000	      0.00000000	      0.00000000	     -0.00000000
      0.58158427	      0.00000000	      0.00000000	      0.00000000	     -0.00000000
      0.58167365	      0.00000000	      0.00000000	      0.00000000	     -0.00000000
      0.58176303	      0.00000000	      0.00000000	      0.00000000	     -0.00000000
      0.58185241	      0.00000000	      0.00000000	      0.00000000	     -0.00000000
      0.58194180	      0.00000000	      0.00000000	      0.00000000	     -0.00000000
      0.58203118	      0.00000000	      0.00000000	      0.00000000	     -0.00000000
      0.58212056	      0.00000000	      0.00000000	      0.00000000	     -0.00000000
      0.58220994	      0.00000000	      0.00000000	      0.00000000	     -0.00000000
      0.58229932	      0.00000000	      0.00000000	      0.00000000	     -0.00000000
      0.58238870	      0.00000000	      0.00000000	      0.00000000	     -0.00000000
      0.58247808	      0.00000000	      0.00000000	      0.00000000	     -0.00000000
      0.58255829	      0.00000000	      0.00000000	      0.00000000	     -0.00000000
      0.58263849	      0.00000000	      0.00000000	      0.00000000	     -0.00000000
      0.58274212	      0.00000000	      0.00000000	      0.00000000	     -0.00000000
      0.58282660	      0.00000000	      0.00000000	      0.00000000	     -0.00000000
      0.58291107	      0.00000000	      0.00000000	      0.00000000	     -0.00000000
      0.58299554	      0.00000000	      0.00000000	      0.00000000	     -0.00000000
      0.58310226	      0.00000000	      0.00000000	      0.00000000	     -0.00000000
      0.58317907	      0.00000000	      0.00000000	      0.00000000	     -0.00000000
      0.58325588	      0.00000000	      0.00000000	      0.00000000	     -0.00000000
      0.58335597	      0.00000000	      0.00000000	      0.00000000	     -0.00000000
      0.58345370	      0.00000000	      0.00000000	      0.00000000	     -0.00000000
      0.58355143	      0.00000000	      0.00000000	      0.00000000	     -0.00000000
      0.58363449	      0.00000000	      0.00000000	      0.00000000	     -0.00000000
      0.58371755	      0.00000000	      0.00000000	      0.00000000	     -0.00000000
      0.58381937	      0.00000000	      0.00000000	      0.00000000	     -0.00000000
      0.58390172	      0.00000000	      0.00000000	      0.00000000	     -0.00000000
      0.58398407	      0.00000000	      0.00000000	      0.00000000	     -0.00000000
      0.58406643	      0.00000000	      0.00000000	      0.00000000	     -0.00000000
      0.58418053	      0.00000000	      0.00000000	      0.00000000	     -0.00000000
      0.58425312	      0.00000000	      0.00000000	      0.00000000	     -0.00000000
      0.58432572	      0.00000000	      0.00000000	      0.00000000	     -0.00000000
      0.58443298	      0.00000000	      0.00000000	      0.00000000	     -0.00000000
      0.58453350	      0.00000000	      0.00000000	      0.00000000	     -0.00000000
      0.58467981	      0.00000000	      0.00000000	      0.00000000	     -0.00000000
      0.58474266	      0.00000000	      0.00000000	      0.00000000	     -0.00000000
      0.58482036	      0.00000000	      0.00000000	      0.00000000	     -0.00000000
      0.58493698	      0.00000000	      0.00000000	      0.00000000	     -0.00000000
      0.58503025	      0.00000000	      0.00000000	      0.00000000	     -0.00000000
      0.58512351	      0.00000000	      0.00000000	      0.00000000	     -0.00000000
      0.58521677	      0.00000000	      0.00000000	      0.00000000	     -0.00000000
      0.58529392	      0.00000000	      0.00000000	      0.00000000	     -0.00000000
      0.58537107	      0.00000000	      0.00000000	      0.00000000	     -0.00000000
      0.58547792	      0.00000000	      0.00000000	      0.00000000	     -0.00000000
      0.58556309	      0.00000000	      0.00000000	      0.00000000	     -0.00000000
      0.58564826	      0.00000000	      0.00000000	      0.00000000	     -0.00000000
      0.58573342	      0.00000000	      0.00000000	      0.00000000	     -0.00000000
      0.58581859	      0.00000000	      0.00000000	      0.00000000	     -0.00000000
      0.58592152	      0.00000000	      0.00000000	      0.00000000	     -0.00000000
      0.58600632	      0.00000000	      0.00000000	      0.00000000	     -0.00000000
      0.58609111	      0.00000000	      0.00000000	      0.00000000	     -0.00000000
      0.58617591	      0.00000000	      0.00000000	      0.00000000	     -0.00000000
      0.58626071	      0.00000000	      0.00000000	      0.00000000	     -0.00000000
      0.58637218	      0.00000000	      0.00000000	      0.00000000	     -0.00000000
      0.58644649	      0.00000000	      0.00000000	      0.00000000	     -0.00000000
      0.58652079	      0.00000000	      0.00000000	      0.00000000	     -0.00000000
      0.58662836	      0.00000000	      0.00000000	      0.00000000	     -0.00000000
      0.58672427	      0.00000000	      0.00000000	      0.00000000	     -0.00000000
      0.58682018	      0.00000000	      0.00000000	      0.00000000	     -0.00000000
      0.58690201	      0.00000000	      0.00000000	      0.00000000	     -0.00000000
      0.58698384	      0.00000000	      0.00000000	      0.00000000	     -0.00000000
      0.58706567	      0.00000000	      0.00000000	      0.00000000	     -0.00000000
      0.58717376	      0.00000000	      0.00000000	      0.00000000	     -0.00000000
      0.58725684	      0.00000000	      0.00000000	      0.00000000	     -0.00000000
      0.58733993	      0.00000000	      0.00000000	      0.00000000	     -0.00000000
      0.58742301	      0.00000000	      0.00000000	      0.00000000	     -0.00000000
      0.58752976	      0.00000000	      0.00000000	      0.00000000	     -0.00000000
      0.58761145	      0.00000000	      0.00000000	      0.00000000	     -0.00000000
      0.58769314	      0.00000000	      0.00000000	      0.00000000	     -0.00000000
      0.58779178	      0.00000000	      0.00000000	      0.00000000	     -0.00000000
      0.58788019	      0.00000000	      0.00000000	      0.00000000	     -0.00000000
      0.58796860	      0.00000000	      0.00000000	      0.00000000	     -0.00000000
      0.58805702	      0.00000000	      0.00000000	      0.00000000	     -0.00000000
      0.58814543	      0.00000000	      0.00000000	      0.00000000	     -0.00000000
      0.58823384	      0.00000000	      0.00000000	      0.00000000	     -0.00000000
      0.58832225	      0.00000000	      0.00000000	      0.00000000	     -0.00000000
      0.58841067	      0.00000000	      0.00000000	      0.00000000	     -0.00000000
      0.58849908	      0.00000000	      0.00000000	      0.00000000	     -0.00000000
      0.58858749	      0.00000000	      0.00000000	      0.00000000	     -0.00000000
      0.58867590	      0.00000000	      0.00000000	      0.00000000	     -0.00000000
      0.58876432	      0.00000000	      0.00000000	      0.00000000	     -0.00000000
      0.58884388	      0.00000000	      0.00000000	      0.00000000	     -0.00000000
      0.58892345	      0.00000000	      0.00000000	      0.00000000	     -0.00000000
      0.58901952	      0.00000000	      0.00000000	      0.00000000	     -0.00000000
      0.58911559	      0.00000000	      0.00000000	      0.00000000	     -0.00000000
      0.58919604	      0.00000000	      0.00000000	      0.00000000	     -0.00000000
      0.58927649	      0.00000000	      0.00000000	      0.00000000	     -0.00000000
      0.58937341	      0.00000000	      0.00000000	      0.00000000	     -0.00000000
      0.58947033	      0.00000000	      0.00000000	      0.00000000	     -0.00000000
      0.58954761	      0.00000000	      0.00000000	      0.00000000	     -0.00000000
      0.58962489	      0.00000000	      0.00000000	      0.00000000	     -0.00000000
      0.58972592	      0.00000000	      0.00000000	      0.00000000	     -0.00000000
      0.58982695	      0.00000000	      0.00000000	      0.00000000	     -0.00000000
      0.58990124	      0.00000000	      0.00000000	      0.00000000	     -0.00000000
      0.58997552	      0.00000000	      0.00000000	      0.00000000	     -0.00000000
      0.59008209	      0.00000000	      0.00000000	      0.00000000	     -0.00000000
      0.59017253	      0.00000000	      0.00000000	      0.00000000	     -0.00000000
      0.59026298	      0.00000000	      0.00000000	      0.00000000	     -0.00000000
      0.59035342	      0.00000000	      0.00000000	      0.00000000	     -0.00000000
      0.59044387	      0.00000000	      0.00000000	      0.00000000	     -0.00000000
      0.59052317	      0.00000000	      0.00000000	      0.00000000	     -0.00000000
      0.59060248	      0.00000000	      0.00000000	      0.00000000	     -0.00000000
      0.59069856	      0.00000000	      0.00000000	      0.00000000	     -0.00000000
      0.59079464	      0.00000000	      0.00000000	      0.00000000	     -0.00000000
      0.59087443	      0.00000000	      0.00000000	      0.00000000	     -0.00000000
      0.59095422	      0.00000000	      0.00000000	      0.00000000	     -0.00000000
      0.59105106	      0.00000000	      0.00000000	      0.00000000	     -0.00000000
      0.59114789	      0.00000000	      0.00000000	      0.00000000	     -0.00000000
      0.59122527	      0.00000000	      0.00000000	      0.00000000	     -0.00000000
      0.59130265	      0.00000000	      0.00000000	      0.00000000	     -0.00000000
      0.59140257	      0.00000000	      0.00000000	      0.00000000	     -0.00000000
      0.59150249	      0.00000000	      0.00000000	      0.00000000	     -0.00000000
      0.59157767	      0.00000000	      0.00000000	      0.00000000	     -0.00000000
      0.59165285	      0.00000000	      0.00000000	      0.00000000	     -0.00000000
      0.59175658	      0.00000000	      0.00000000	      0.00000000	     -0.00000000
      0.59186032	      0.00000000	      0.00000000	      0.00000000	     -0.00000000
      0.59193240	      0.00000000	      0.00000000	      0.00000000	     -0.00000000
      0.59200448	      0.00000000	      0.00000000	      0.00000000	     -0.00000000
      0.59211445	      0.00000000	      0.00000000	      0.00000000	     -0.00000000
      0.59220600	      0.00000000	      0.00000000	      0.00000000	     -0.00000000
      0.59229755	      0.00000000	      0.00000000	      0.00000000	     -0.00000000
      0.59238910	      0.00000000	      0.00000000	      0.00000000	     -0.00000000
      0.59246918	      0.00000000	      0.00000000	      0.00000000	     -0.00000000
      0.59254926	      0.00000000	      0.00000000	      0.00000000	     -0.00000000
      0.59262934	      0.00000000	      0.00000000	      0.00000000	     -0.00000000
      0.59273826	      0.00000000	      0.00000000	      0.00000000	     -0.00000000
      0.59281980	      0.00000000	      0.00000000	      0.00000000	     -0.00000000
      0.59290134	      0.00000000	      0.00000000	      0.00000000	     -0.00000000
      0.59298288	      0.00000000	      0.00000000	      0.00000000	     -0.00000000
      0.59309106	      0.00000000	      0.00000000	      0.00000000	     -0.00000000
      0.59317075	      0.00000000	      0.00000000	      0.00000000	     -0.00000000
      0.59325045	      0.00000000	      0.00000000	      0.00000000	     -0.00000000
      0.59334950	      0.00000000	      0.00000000	      0.00000000	     -0.00000000
      0.59343777	      0.00000000	      0.00000000	      0.00000000	     -0.00000000
      0.59352604	      0.00000000	      0.00000000	      0.00000000	     -0.00000000
      0.59361432	      0.00000000	      0.00000000	      0.00000000	     -0.00000000
      0.59370259	      0.00000000	      0.00000000	      0.00000000	     -0.00000000
      0.59379086	      0.00000000	      0.00000000	      0.00000000	     -0.00000000
      0.59387914	      0.00000000	      0.00000000	      0.00000000	     -0.00000000
      0.59395641	      0.00000000	      0.00000000	      0.00000000	     -0.00000000
      0.59403368	      0.00000000	      0.00000000	      0.00000000	     -0.00000000
      0.59413078	      0.00000000	      0.00000000	      0.00000000	     -0.00000000
      0.59422787	      0.00000000	      0.00000000	      0.00000000	     -0.00000000
      0.59430583	      0.00000000	      0.00000000	      0.00000000	     -0.00000000
      0.59438379	      0.00000000	      0.00000000	      0.00000000	     -0.00000000
      0.59448221	      0.00000000	      0.00000000	      0.00000000	     -0.00000000
      0.59458064	      0.00000000	      0.00000000	      0.00000000	     -0.00000000
      0.59465493	      0.00000000	      0.00000000	      0.00000000	     -0.00000000
      0.59472921	      0.00000000	      0.00000000	      0.00000000	     -0.00000000
      0.59483310	      0.00000000	      0.00000000	      0.00000000	     -0.00000000
      0.59492659	      0.00000000	      0.00000000	      0.00000000	     -0.00000000
      0.59502007	      0.00000000	      0.00000000	      0.00000000	     -0.00000000
      0.59509540	      0.00000000	      0.00000000	      0.00000000	     -0.00000000
      0.59517073	      0.00000000	      0.00000000	      0.00000000	     -0.00000000
      0.59527121	      0.00000000	      0.00000000	      0.00000000	     -0.00000000
      0.59537168	      0.00000000	      0.00000000	      0.00000000	     -0.00000000
      0.59544623	      0.00000000	      0.00000000	      0.00000000	     -0.00000000
      0.59552079	      0.00000000	      0.00000000	      0.00000000	     -0.00000000
      0.59562412	      0.00000000	      0.00000000	      0.00000000	     -0.00000000
      0.59572746	      0.00000000	      0.00000000	      0.00000000	     -0.00000000
      0.59579839	      0.00000000	      0.00000000	      0.00000000	     -0.00000000
      0.59586932	      0.00000000	      0.00000000	      0.00000000	     -0.00000000
      0.59597975	      0.00000000	      0.00000000	      0.00000000	     -0.00000000
      0.59607092	      0.00000000	      0.00000000	      0.00000000	     -0.00000000
      0.59616209	      0.00000000	      0.00000000	      0.00000000	     -0.00000000
      0.59625326	      0.00000000	      0.00000000	      0.00000000	     -0.00000000
      0.59633207	      0.00000000	      0.00000000	      0.00000000	     -0.00000000
      0.59641088	      0.00000000	      0.00000000	      0.00000000	     -0.00000000
      0.59650579	      0.00000000	      0.00000000	      0.00000000	     -0.00000000
      0.59660071	      0.00000000	      0.00000000	      0.00000000	     -0.00000000
      0.59667898	      0.00000000	      0.00000000	      0.00000000	     -0.00000000
      0.59675726	      0.00000000	      0.00000000	      0.00000000	     -0.00000000
      0.59685366	      0.00000000	      0.00000000	      0.00000000	     -0.00000000
      0.59695005	      0.00000000	      0.00000000	      0.00000000	     -0.00000000
      0.59702610	      0.00000000	      0.00000000	      0.00000000	     -0.00000000
      0.59710214	      0.00000000	      0.00000000	      0.00000000	     -0.00000000
      0.59720167	      0.00000000	      0.00000000	      0.00000000	     -0.00000000
      0.59730121	      0.00000000	      0.00000000	      0.00000000	     -0.00000000
      0.59737484	      0.00000000	      0.00000000	      0.00000000	     -0.00000000
      0.59744848	      0.00000000	      0.00000000	      0.00000000	     -0.00000000
      0.59755228	      0.00000000	      0.00000000	      0.00000000	     -0.00000000
      0.59764177	      0.00000000	      0.00000000	      0.00000000	     -0.00000000
      0.59773126	      0.00000000	      0.00000000	      0.00000000	     -0.00000000
      0.59782075	      0.00000000	      0.00000000	      0.00000000	     -0.00000000
      0.59791024	      0.00000000	      0.00000000	      0.00000000	     -0.00000000
      0.59798638	      0.00000000	      0.00000000	      0.00000000	     -0.00000000
      0.59806251	      0.00000000	      0.00000000	      0.00000000	     -0.00000000
      0.59816004	      0.00000000	      0.00000000	      0.00000000	     -0.00000000
      0.59825756	      0.00000000	      0.00000000	      0.00000000	     -0.00000000
      0.59833350	      0.00000000	      0.00000000	      0.00000000	     -0.00000000
      0.59840943	      0.00000000	      0.00000000	      0.00000000	     -0.00000000
      0.59850924	      0.00000000	      0.00000000	      0.00000000	     -0.00000000
      0.59860906	      0.00000000	      0.00000000	      0.00000000	     -0.00000000
      0.59868110	      0.00000000	      0.00000000	      0.00000000	     -0.00000000
      0.59875314	      0.00000000	      0.00000000	      0.00000000	     -0.00000000
      0.59885962	      0.00000000	      0.00000000	      0.00000000	     -0.00000000
      0.59894890	      0.00000000	      0.00000000	      0.00000000	     -0.00000000
      0.59903818	      0.00000000	      0.00000000	      0.00000000	     -0.00000000
      0.59912746	      0.00000000	      0.00000000	      0.00000000	     -0.00000000
      0.59921674	      0.00000000	      0.00000000	      0.00000000	     -0.00000000
      0.59929332	      0.00000000	      0.00000000	      0.00000000	     -0.00000000
      0.59936990	      0.00000000	      0.00000000	      0.00000000	     -0.00000000
      0.59946608	      0.00000000	      0.00000000	      0.00000000	     -0.00000000
      0.59956226	      0.00000000	      0.00000000	      0.00000000	     -0.00000000
      0.59963935	      0.00000000	      0.00000000	      0.00000000	     -0.00000000
      0.59971644	      0.00000000	      0.00000000	      0.00000000	     -0.00000000
      0.59981365	      0.00000000	      0.00000000	      0.00000000	     -0.00000000
      0.59991086	      0.00000000	      0.00000000	      0.00000000	     -0.00000000
      0.59998509	      0.00000000	      0.00000000	      0.00000000	     -0.00000000
      0.60005932	      0.00000000	      0.00000000	      0.00000000	     -0.00000000
      0.60016062	      0.00000000	      0.00000000	      0.00000000	     -0.00000000
      0.60026192	      0.00000000	      0.00000000	      0.00000000	     -0.00000000
      0.60033343	      0.00000000	      0.00000000	      0.00000000	     -0.00000000
      0.60040493	      0.00000000	      0.00000000	      0.00000000	     -0.00000000
      0.60051173	      0.00000000	      0.00000000	      0.00000000	     -0.00000000
      0.60060140	      0.00000000	      0.00000000	      0.00000000	     -0.00000000
      0.60069107	      0.00000000	      0.00000000	      0.00000000	     -0.00000000
      0.60078075	      0.00000000	      0.00000000	      0.00000000	     -0.00000000
      0.60086021	      0.00000000	      0.00000000	      0.00000000	     -0.00000000
      0.60093968	      0.00000000	      0.00000000	      0.00000000	     -0.00000000
      0.60101915	      0.00000000	      0.00000000	      0.00000000	     -0.00000000
      0.60112362	      0.00000000	      0.00000000	      0.00000000	     -0.00000000
      0.60120434	      0.00000000	      0.00000000	      0.00000000	     -0.00000000
      0.60128507	      0.00000000	      0.00000000	      0.00000000	     -0.00000000
      0.60136579	      0.00000000	      0.00000000	      0.00000000	     -0.00000000
      0.60146973	      0.00000000	      0.00000000	      0.00000000	     -0.00000000
      0.60154882	      0.00000000	      0.00000000	      0.00000000	     -0.00000000
      0.60162791	      0.00000000	      0.00000000	      0.00000000	     -0.00000000
      0.60172396	      0.00000000	      0.00000000	      0.00000000	     -0.00000000
      0.60182002	      0.00000000	      0.00000000	      0.00000000	     -0.00000000
      0.60189217	      0.00000000	      0.00000000	      0.00000000	     -0.00000000
      0.60196433	      0.00000000	      0.00000000	      0.00000000	     -0.00000000
      0.60206795	      0.00000000	      0.00000000	      0.00000000	     -0.00000000
      0.60215754	      0.00000000	      0.00000000	      0.00000000	     -0.00000000
      0.60224714	      0.00000000	      0.00000000	      0.00000000	     -0.00000000
      0.60233673	      0.00000000	      0.00000000	      0.00000000	     -0.00000000
      0.60241447	      0.00000000	      0.00000000	      0.00000000	     -0.00000000
      0.60249221	      0.00000000	      0.00000000	      0.00000000	     -0.00000000
      0.60258606	      0.00000000	      0.00000000	      0.00000000	     -0.00000000
      0.60267990	      0.00000000	      0.00000000	      0.00000000	     -0.00000000
      0.60275738	      0.00000000	      0.00000000	      0.00000000	     -0.00000000
      0.60283486	      0.00000000	      0.00000000	      0.00000000	     -0.00000000
      0.60293000	      0.00000000	      0.00000000	      0.00000000	     -0.00000000
      0.60302514	      0.00000000	      0.00000000	      0.00000000	     -0.00000000
      0.60310034	      0.00000000	      0.00000000	      0.00000000	     -0.00000000
      0.60317554	      0.00000000	      0.00000000	      0.00000000	     -0.00000000
      0.60327383	      0.00000000	      0.00000000	      0.00000000	     -0.00000000
      0.60337212	      0.00000000	      0.00000000	      0.00000000	     -0.00000000
      0.60344496	      0.00000000	      0.00000000	      0.00000000	     -0.00000000
      0.60351779	      0.00000000	      0.00000000	      0.00000000	     -0.00000000
      0.60362028	      0.00000000	      0.00000000	      0.00000000	     -0.00000000
      0.60370869	      0.00000000	      0.00000000	      0.00000000	     -0.00000000
      0.60379710	      0.00000000	      0.00000000	      0.00000000	     -0.00000000
      0.60388550	      0.00000000	      0.00000000	      0.00000000	     -0.00000000
      0.60397391	      0.00000000	      0.00000000	      0.00000000	     -0.00000000
      0.60404932	      0.00000000	      0.00000000	      0.00000000	     -0.00000000
      0.60412472	      0.00000000	      0.00000000	      0.00000000	     -0.00000000
      0.60422089	      0.00000000	      0.00000000	      0.00000000	     -0.00000000
      0.60431705	      0.00000000	      0.00000000	      0.00000000	     -0.00000000
      0.60439230	      0.00000000	      0.00000000	      0.00000000	     -0.00000000
      0.60446755	      0.00000000	      0.00000000	      0.00000000	     -0.00000000
      0.60456588	      0.00000000	      0.00000000	      0.00000000	     -0.00000000
      0.60466420	      0.00000000	      0.00000000	      0.00000000	     -0.00000000
      0.60473571	      0.00000000	      0.00000000	      0.00000000	     -0.00000000
      0.60480722	      0.00000000	      0.00000000	      0.00000000	     -0.00000000
      0.60491182	      0.00000000	      0.00000000	      0.00000000	     -0.00000000
      0.60500001	      0.00000000	      0.00000000	      0.00000000	     -0.00000000
      0.60508820	      0.00000000	      0.00000000	      0.00000000	     -0.00000000
      0.60517638	      0.00000000	      0.00000000	      0.00000000	     -0.00000000
      0.60526457	      0.00000000	      0.00000000	      0.00000000	     -0.00000000
      0.60534039	      0.00000000	      0.00000000	      0.00000000	     -0.00000000
      0.60541622	      0.00000000	      0.00000000	      0.00000000	     -0.00000000
      0.60551113	      0.00000000	      0.00000000	      0.00000000	     -0.00000000
      0.60560605	      0.00000000	      0.00000000	      0.00000000	     -0.00000000
      0.60568237	      0.00000000	      0.00000000	      0.00000000	     -0.00000000
      0.60575868	      0.00000000	      0.00000000	      0.00000000	     -0.00000000
      0.60585462	      0.00000000	      0.00000000	      0.00000000	     -0.00000000
      0.60595055	      0.00000000	      0.00000000	      0.00000000	     -0.00000000
      0.60602406	      0.00000000	      0.00000000	      0.00000000	     -0.00000000
      0.60609757	      0.00000000	      0.00000000	      0.00000000	     -0.00000000
      0.60619750	      0.00000000	      0.00000000	      0.00000000	     -0.00000000
      0.60629742	      0.00000000	      0.00000000	      0.00000000	     -0.00000000
      0.60636826	      0.00000000	      0.00000000	      0.00000000	     -0.00000000
      0.60643910	      0.00000000	      0.00000000	      0.00000000	     -0.00000000
      0.60654437	      0.00000000	      0.00000000	      0.00000000	     -0.00000000
      0.60663294	      0.00000000	      0.00000000	      0.00000000	     -0.00000000
      0.60672151	      0.00000000	      0.00000000	      0.00000000	     -0.00000000
      0.60681008	      0.00000000	      0.00000000	      0.00000000	     -0.00000000
      0.60688882	      0.00000000	      0.00000000	      0.00000000	     -0.00000000
      0.60696757	      0.00000000	      0.00000000	      0.00000000	     -0.00000000
      0.60704631	      0.00000000	      0.00000000	      0.00000000	     -0.00000000
      0.60714897	      0.00000000	      0.00000000	      0.00000000	     -0.00000000
      0.60722892	      0.00000000	      0.00000000	      0.00000000	     -0.00000000
      0.60730887	      0.00000000	      0.00000000	      0.00000000	     -0.00000000
      0.60738882	      0.00000000	      0.00000000	      0.00000000	     -0.00000000
      0.60749098	      0.00000000	      0.00000000	      0.00000000	     -0.00000000
      0.60756937	      0.00000000	      0.00000000	      0.00000000	     -0.00000000
      0.60764775	      0.00000000	      0.00000000	      0.00000000	     -0.00000000
      0.60774238	      0.00000000	      0.00000000	      0.00000000	     -0.00000000
      0.60783702	      0.00000000	      0.00000000	      0.00000000	     -0.00000000
      0.60790872	      0.00000000	      0.00000000	      0.00000000	     -0.00000000
      0.60798042	      0.00000000	      0.00000000	      0.00000000	     -0.00000000
      0.60808220	      0.00000000	      0.00000000	      0.00000000	     -0.00000000
      0.60817062	      0.00000000	      0.00000000	      0.00000000	     -0.00000000
      0.60825904	      0.00000000	      0.00000000	      0.00000000	     -0.00000000
      0.60834746	      0.00000000	      0.00000000	      0.00000000	     -0.00000000
      0.60842467	      0.00000000	      0.00000000	      0.00000000	     -0.00000000
      0.60850188	      0.00000000	      0.00000000	      0.00000000	     -0.00000000
      0.60857909	      0.00000000	      0.00000000	      0.00000000	     -0.00000000
      0.60868622	      0.00000000	      0.00000000	      0.00000000	     -0.00000000
      0.60876515	      0.00000000	      0.00000000	      0.00000000	     -0.00000000
      0.60884408	      0.00000000	      0.00000000	      0.00000000	     -0.00000000
      0.60893887	      0.00000000	      0.00000000	      0.00000000	     -0.00000000
      0.60902291	      0.00000000	      0.00000000	      0.00000000	     -0.00000000
      0.60910695	      0.00000000	      0.00000000	      0.00000000	     -0.00000000
      0.60919100	      0.00000000	      0.00000000	      0.00000000	     -0.00000000
      0.60927504	      0.00000000	      0.00000000	      0.00000000	     -0.00000000
      0.60935908	      0.00000000	      0.00000000	      0.00000000	     -0.00000000
      0.60944312	      0.00000000	      0.00000000	      0.00000000	     -0.00000000
      0.60952717	      0.00000000	      0.00000000	      0.00000000	     -0.00000000
      0.60961121	      0.00000000	      0.00000000	      0.00000000	     -0.00000000
      0.60969525	      0.00000000	      0.00000000	      0.00000000	     -0.00000000
      0.60977930	      0.00000000	      0.00000000	      0.00000000	     -0.00000000
      0.60986334	      0.00000000	      0.00000000	      0.00000000	     -0.00000000
      0.60994738	      0.00000000	      0.00000000	      0.00000000	     -0.00000000
      0.61003142	      0.00000000	      0.00000000	      0.00000000	     -0.00000000
      0.61011547	      0.00000000	      0.00000000	      0.00000000	     -0.00000000
      0.61019951	      0.00000000	      0.00000000	      0.00000000	     -0.00000000
      0.61028355	      0.00000000	      0.00000000	      0.00000000	     -0.00000000
      0.61036759	      0.00000000	      0.00000000	      0.00000000	     -0.00000000
      0.61045164	      0.00000000	      0.00000000	      0.00000000	     -0.00000000
      0.61053568	      0.00000000	      0.00000000	      0.00000000	     -0.00000000
      0.61061972	      0.00000000	      0.00000000	      0.00000000	     -0.00000000
      0.61070376	      0.00000000	      0.00000000	      0.00000000	     -0.00000000
      0.61078781	      0.00000000	      0.00000000	      0.00000000	     -0.00000000
      0.61087185	      0.00000000	      0.00000000	      0.00000000	     -0.00000000
      0.61095589	      0.00000000	      0.00000000	      0.00000000	     -0.00000000
      0.61103993	      0.00000000	      0.00000000	      0.00000000	     -0.00000000
      0.61112398	      0.00000000	      0.00000000	      0.00000000	     -0.00000000
      0.61120802	      0.00000000	      0.00000000	      0.00000000	     -0.00000000
      0.61129206	      0.00000000	      0.00000000	      0.00000000	     -0.00000000
      0.61137610	      0.00000000	      0.00000000	      0.00000000	     -0.00000000
      0.61146015	      0.00000000	      0.00000000	      0.00000000	     -0.00000000
      0.61154419	      0.00000000	      0.00000000	      0.00000000	     -0.00000000
      0.61162823	      0.00000000	      0.00000000	      0.00000000	     -0.00000000
      0.61171228	      0.00000000	      0.00000000	      0.00000000	     -0.00000000
      0.61179632	      0.00000000	      0.00000000	      0.00000000	     -0.00000000
      0.61188036	      0.00000000	      0.00000000	      0.00000000	     -0.00000000
      0.61196440	      0.00000000	      0.00000000	      0.00000000	     -0.00000000
      0.61204845	      0.00000000	      0.00000000	      0.00000000	     -0.00000000
      0.61213249	      0.00000000	      0.00000000	      0.00000000	     -0.00000000
      0.61221653	      0.00000000	      0.00000000	      0.00000000	     -0.00000000
      0.61230057	      0.00000000	      0.00000000	      0.00000000	     -0.00000000
      0.61238462	      0.00000000	      0.00000000	      0.00000000	     -0.00000000
      0.61246866	      0.00000000	      0.00000000	      0.00000000	     -0.00000000
      0.61255270	      0.00000000	      0.00000000	      0.00000000	     -0.00000000
      0.61263674	      0.00000000	      0.00000000	      0.00000000	     -0.00000000
      0.61272079	      0.00000000	      0.00000000	      0.00000000	     -0.00000000
      0.61280483	      0.00000000	      0.00000000	      0.00000000	     -0.00000000
      0.61288887	      0.00000000	      0.00000000	      0.00000000	     -0.00000000
      0.61297291	      0.00000000	      0.00000000	      0.00000000	     -0.00000000
      0.61305696	      0.00000000	      0.00000000	      0.00000000	     -0.00000000
      0.61314100	      0.00000000	      0.00000000	      0.00000000	     -0.00000000
      0.61322504	      0.00000000	      0.00000000	      0.00000000	     -0.00000000
      0.61330908	      0.00000000	      0.00000000	      0.00000000	     -0.00000000
      0.61339313	      0.00000000	      0.00000000	      0.00000000	     -0.00000000
      0.61347717	      0.00000000	      0.00000000	      0.00000000	     -0.00000000
      0.61356121	      0.00000000	      0.00000000	      0.00000000	     -0.00000000
      0.61364526	      0.00000000	      0.00000000	      0.00000000	     -0.00000000
      0.61372930	      0.00000000	      0.00000000	      0.00000000	     -0.00000000
      0.61380470	      0.00000000	      0.00000000	      0.00000000	     -0.00000000
      0.61388011	      0.00000000	      0.00000000	      0.00000000	     -0.00000000
      0.61397193	      0.00000000	      0.00000000	      0.00000000	     -0.00000000
      0.61406375	      0.00000000	      0.00000000	      0.00000000	     -0.00000000
      0.61414091	      0.00000000	      0.00000000	      0.00000000	     -0.00000000
      0.61421808	      0.00000000	      0.00000000	      0.00000000	     -0.00000000
      0.61429525	      0.00000000	      0.00000000	      0.00000000	     -0.00000000
      0.61439981	      0.00000000	      0.00000000	      0.00000000	     -0.00000000
      0.61447770	      0.00000000	      0.00000000	      0.00000000	     -0.00000000
      0.61455558	      0.00000000	      0.00000000	      0.00000000	     -0.00000000
      0.61464937	      0.00000000	      0.00000000	      0.00000000	     -0.00000000
      0.61473297	      0.00000000	      0.00000000	      0.00000000	     -0.00000000
      0.61481657	      0.00000000	      0.00000000	      0.00000000	     -0.00000000
      0.61490017	      0.00000000	      0.00000000	      0.00000000	     -0.00000000
      0.61498377	      0.00000000	      0.00000000	      0.00000000	     -0.00000000
      0.61506736	      0.00000000	      0.00000000	      0.00000000	     -0.00000000
      0.61515096	      0.00000000	      0.00000000	      0.00000000	     -0.00000000
      0.61523456	      0.00000000	      0.00000000	      0.00000000	     -0.00000000
      0.61531816	      0.00000000	      0.00000000	      0.00000000	     -0.00000000
      0.61540176	      0.00000000	      0.00000000	      0.00000000	     -0.00000000
      0.61548536	      0.00000000	      0.00000000	      0.00000000	     -0.00000000
      0.61556896	      0.00000000	      0.00000000	      0.00000000	     -0.00000000
      0.61565256	      0.00000000	      0.00000000	      0.00000000	     -0.00000000
      0.61573616	      0.00000000	      0.00000000	      0.00000000	     -0.00000000
      0.61581976	      0.00000000	      0.00000000	      0.00000000	     -0.00000000
      0.61590336	      0.00000000	      0.00000000	      0.00000000	     -0.00000000
      0.61598696	      0.00000000	      0.00000000	      0.00000000	     -0.00000000
      0.61607056	      0.00000000	      0.00000000	      0.00000000	     -0.00000000
      0.61615416	      0.00000000	      0.00000000	      0.00000000	     -0.00000000
      0.61623775	      0.00000000	      0.00000000	      0.00000000	     -0.00000000
      0.61632135	      0.00000000	      0.00000000	      0.00000000	     -0.00000000
      0.61640495	      0.00000000	      0.00000000	      0.00000000	     -0.00000000
      0.61648855	      0.00000000	      0.00000000	      0.00000000	     -0.00000000
      0.61657215	      0.00000000	      0.00000000	      0.00000000	     -0.00000000
      0.61664709	      0.00000000	      0.00000000	      0.00000000	     -0.00000000
      0.61672203	      0.00000000	      0.00000000	      0.00000000	     -0.00000000
      0.61681351	      0.00000000	      0.00000000	      0.00000000	     -0.00000000
      0.61690498	      0.00000000	      0.00000000	      0.00000000	     -0.00000000
      0.61698170	      0.00000000	      0.00000000	      0.00000000	     -0.00000000
      0.61705842	      0.00000000	      0.00000000	      0.00000000	     -0.00000000
      0.61713514	      0.00000000	      0.00000000	      0.00000000	     -0.00000000
      0.61723948	      0.00000000	      0.00000000	      0.00000000	     -0.00000000
      0.61731692	      0.00000000	      0.00000000	      0.00000000	     -0.00000000
      0.61739437	      0.00000000	      0.00000000	      0.00000000	     -0.00000000
      0.61748783	      0.00000000	      0.00000000	      0.00000000	     -0.00000000
      0.61757101	      0.00000000	      0.00000000	      0.00000000	     -0.00000000
      0.61765419	      0.00000000	      0.00000000	      0.00000000	     -0.00000000
      0.61773737	      0.00000000	      0.00000000	      0.00000000	     -0.00000000
      0.61782055	      0.00000000	      0.00000000	      0.00000000	     -0.00000000
      0.61790374	      0.00000000	      0.00000000	      0.00000000	     -0.00000000
      0.61798692	      0.00000000	      0.00000000	      0.00000000	     -0.00000000
      0.61807010	      0.00000000	      0.00000000	      0.00000000	     -0.00000000
      0.61815328	      0.00000000	      0.00000000	      0.00000000	     -0.00000000
      0.61823646	      0.00000000	      0.00000000	      0.00000000	     -0.00000000
      0.61831964	      0.00000000	      0.00000000	      0.00000000	     -0.00000000
      0.61840282	      0.00000000	      0.00000000	      0.00000000	     -0.00000000
      0.61848600	      0.00000000	      0.00000000	      0.00000000	     -0.00000000
      0.61856918	      0.00000000	      0.00000000	      0.00000000	     -0.00000000
      0.61865236	      0.00000000	      0.00000000	      0.00000000	     -0.00000000
      0.61873555	      0.00000000	      0.00000000	      0.00000000	     -0.00000000
      0.61881873	      0.00000000	      0.00000000	      0.00000000	     -0.00000000
      0.61890191	      0.00000000	      0.00000000	      0.00000000	     -0.00000000
      0.61898509	      0.00000000	      0.00000000	      0.00000000	     -0.00000000
      0.61906827	      0.00000000	      0.00000000	      0.00000000	     -0.00000000
      0.61915145	      0.00000000	      0.00000000	      0.00000000	     -0.00000000
      0.61923463	      0.00000000	      0.00000000	      0.00000000	     -0.00000000
      0.61931781	      0.00000000	      0.00000000	      0.00000000	     -0.00000000
      0.61940099	      0.00000000	      0.00000000	      0.00000000	     -0.00000000
      0.61948417	      0.00000000	      0.00000000	      0.00000000	     -0.00000000
      0.61955852	      0.00000000	      0.00000000	      0.00000000	     -0.00000000
      0.61963287	      0.00000000	      0.00000000	      0.00000000	     -0.00000000
      0.61972434	      0.00000000	      0.00000000	      0.00000000	     -0.00000000
      0.61981581	      0.00000000	      0.00000000	      0.00000000	     -0.00000000
      0.61989140	      0.00000000	      0.00000000	      0.00000000	     -0.00000000
      0.61996700	      0.00000000	      0.00000000	      0.00000000	     -0.00000000
      0.62005905	      0.00000000	      0.00000000	      0.00000000	     -0.00000000
      0.62015111	      0.00000000	      0.00000000	      0.00000000	     -0.00000000
      0.62022358	      0.00000000	      0.00000000	      0.00000000	     -0.00000000
      0.62029606	      0.00000000	      0.00000000	      0.00000000	     -0.00000000
      0.62039222	      0.00000000	      0.00000000	      0.00000000	     -0.00000000
      0.62048838	      0.00000000	      0.00000000	      0.00000000	     -0.00000000
      0.62055804	      0.00000000	      0.00000000	      0.00000000	     -0.00000000
      0.62062770	      0.00000000	      0.00000000	      0.00000000	     -0.00000000
      0.62072931	      0.00000000	      0.00000000	      0.00000000	     -0.00000000
      0.62081498	      0.00000000	      0.00000000	      0.00000000	     -0.00000000
      0.62090065	      0.00000000	      0.00000000	      0.00000000	     -0.00000000
      0.62098631	      0.00000000	      0.00000000	      0.00000000	     -0.00000000
      0.62107198	      0.00000000	      0.00000000	      0.00000000	     -0.00000000
      0.62114611	      0.00000000	      0.00000000	      0.00000000	     -0.00000000
      0.62122023	      0.00000000	      0.00000000	      0.00000000	     -0.00000000
      0.62131205	      0.00000000	      0.00000000	      0.00000000	     -0.00000000
      0.62140387	      0.00000000	      0.00000000	      0.00000000	     -0.00000000
      0.62147840	      0.00000000	      0.00000000	      0.00000000	     -0.00000000
      0.62155293	      0.00000000	      0.00000000	      0.00000000	     -0.00000000
      0.62164575	      0.00000000	      0.00000000	      0.00000000	     -0.00000000
      0.62173858	      0.00000000	      0.00000000	      0.00000000	     -0.00000000
      0.62181048	      0.00000000	      0.00000000	      0.00000000	     -0.00000000
      0.62188237	      0.00000000	      0.00000000	      0.00000000	     -0.00000000
      0.62197888	      0.00000000	      0.00000000	      0.00000000	     -0.00000000
      0.62207539	      0.00000000	      0.00000000	      0.00000000	     -0.00000000
      0.62214477	      0.00000000	      0.00000000	      0.00000000	     -0.00000000
      0.62221414	      0.00000000	      0.00000000	      0.00000000	     -0.00000000
      0.62231555	      0.00000000	      0.00000000	      0.00000000	     -0.00000000
      0.62240147	      0.00000000	      0.00000000	      0.00000000	     -0.00000000
      0.62248739	      0.00000000	      0.00000000	      0.00000000	     -0.00000000
      0.62257331	      0.00000000	      0.00000000	      0.00000000	     -0.00000000
      0.62265038	      0.00000000	      0.00000000	      0.00000000	     -0.00000000
      0.62272745	      0.00000000	      0.00000000	      0.00000000	     -0.00000000
      0.62280452	      0.00000000	      0.00000000	      0.00000000	     -0.00000000
      0.62290276	      0.00000000	      0.00000000	      0.00000000	     -0.00000000
      0.62298090	      0.00000000	      0.00000000	      0.00000000	     -0.00000000
      0.62305904	      0.00000000	      0.00000000	      0.00000000	     -0.00000000
      0.62313718	      0.00000000	      0.00000000	      0.00000000	     -0.00000000
      0.62323501	      0.00000000	      0.00000000	      0.00000000	     -0.00000000
      0.62331175	      0.00000000	      0.00000000	      0.00000000	     -0.00000000
      0.62338850	      0.00000000	      0.00000000	      0.00000000	     -0.00000000
      0.62346524	      0.00000000	      0.00000000	      0.00000000	     -0.00000000
      0.62356748	      0.00000000	      0.00000000	      0.00000000	     -0.00000000
      0.62364348	      0.00000000	      0.00000000	      0.00000000	     -0.00000000
      0.62371949	      0.00000000	      0.00000000	      0.00000000	     -0.00000000
      0.62381246	      0.00000000	      0.00000000	      0.00000000	     -0.00000000
      0.62389540	      0.00000000	      0.00000000	      0.00000000	     -0.00000000
      0.62397835	      0.00000000	      0.00000000	      0.00000000	     -0.00000000
      0.62406129	      0.00000000	      0.00000000	      0.00000000	     -0.00000000
      0.62414424	      0.00000000	      0.00000000	      0.00000000	     -0.00000000
      0.62422718	      0.00000000	      0.00000000	      0.00000000	     -0.00000000
      0.62431013	      0.00000000	      0.00000000	      0.00000000	     -0.00000000
      0.62439307	      0.00000000	      0.00000000	      0.00000000	     -0.00000000
      0.62447602	      0.00000000	      0.00000000	      0.00000000	     -0.00000000
      0.62455896	      0.00000000	      0.00000000	      0.00000000	     -0.00000000
      0.62463257	      0.00000000	      0.00000000	      0.00000000	     -0.00000000
      0.62470618	      0.00000000	      0.00000000	      0.00000000	     -0.00000000
      0.62479699	      0.00000000	      0.00000000	      0.00000000	     -0.00000000
      0.62488780	      0.00000000	      0.00000000	      0.00000000	     -0.00000000
      0.62496296	      0.00000000	      0.00000000	      0.00000000	     -0.00000000
      0.62503812	      0.00000000	      0.00000000	      0.00000000	     -0.00000000
      0.62512902	      0.00000000	      0.00000000	      0.00000000	     -0.00000000
      0.62521993	      0.00000000	      0.00000000	      0.00000000	     -0.00000000
      0.62529241	      0.00000000	      0.00000000	      0.00000000	     -0.00000000
      0.62536489	      0.00000000	      0.00000000	      0.00000000	     -0.00000000
      0.62545910	      0.00000000	      0.00000000	      0.00000000	     -0.00000000
      0.62555331	      0.00000000	      0.00000000	      0.00000000	     -0.00000000
      0.62562368	      0.00000000	      0.00000000	      0.00000000	     -0.00000000
      0.62569405	      0.00000000	      0.00000000	      0.00000000	     -0.00000000
      0.62579211	      0.00000000	      0.00000000	      0.00000000	     -0.00000000
      0.62589016	      0.00000000	      0.00000000	      0.00000000	     -0.00000000
      0.62595739	      0.00000000	      0.00000000	      0.00000000	     -0.00000000
      0.62602461	      0.00000000	      0.00000000	      0.00000000	     -0.00000000
      0.62612927	      0.00000000	      0.00000000	      0.00000000	     -0.00000000
      0.62621544	      0.00000000	      0.00000000	      0.00000000	     -0.00000000
      0.62630160	      0.00000000	      0.00000000	      0.00000000	     -0.00000000
      0.62638777	      0.00000000	      0.00000000	      0.00000000	     -0.00000000
      0.62646306	      0.00000000	      0.00000000	      0.00000000	     -0.00000000
      0.62653834	      0.00000000	      0.00000000	      0.00000000	     -0.00000000
      0.62661362	      0.00000000	      0.00000000	      0.00000000	     -0.00000000
      0.62671605	      0.00000000	      0.00000000	      0.00000000	     -0.00000000
      0.62679282	      0.00000000	      0.00000000	      0.00000000	     -0.00000000
      0.62686959	      0.00000000	      0.00000000	      0.00000000	     -0.00000000
      0.62694635	      0.00000000	      0.00000000	      0.00000000	     -0.00000000
      0.62704774	      0.00000000	      0.00000000	      0.00000000	     -0.00000000
      0.62712284	      0.00000000	      0.00000000	      0.00000000	     -0.00000000
      0.62719794	      0.00000000	      0.00000000	      0.00000000	     -0.00000000
      0.62729089	      0.00000000	      0.00000000	      0.00000000	     -0.00000000
      0.62737379	      0.00000000	      0.00000000	      0.00000000	     -0.00000000
      0.62745669	      0.00000000	      0.00000000	      0.00000000	     -0.00000000
      0.62753960	      0.00000000	      0.00000000	      0.00000000	     -0.00000000
      0.62762250	      0.00000000	      0.00000000	      0.00000000	     -0.00000000
      0.62770540	      0.00000000	      0.00000000	      0.00000000	     -0.00000000
      0.62778830	      0.00000000	      0.00000000	      0.00000000	     -0.00000000
      0.62786206	      0.00000000	      0.00000000	      0.00000000	     -0.00000000
      0.62793582	      0.00000000	      0.00000000	      0.00000000	     -0.00000000
      0.62802576	      0.00000000	      0.00000000	      0.00000000	     -0.00000000
      0.62811570	      0.00000000	      0.00000000	      0.00000000	     -0.00000000
      0.62819022	      0.00000000	      0.00000000	      0.00000000	     -0.00000000
      0.62826474	      0.00000000	      0.00000000	      0.00000000	     -0.00000000
      0.62835554	      0.00000000	      0.00000000	      0.00000000	     -0.00000000
      0.62844634	      0.00000000	      0.00000000	      0.00000000	     -0.00000000
      0.62851796	      0.00000000	      0.00000000	      0.00000000	     -0.00000000
      0.62858959	      0.00000000	      0.00000000	      0.00000000	     -0.00000000
      0.62868427	      0.00000000	      0.00000000	      0.00000000	     -0.00000000
      0.62877894	      0.00000000	      0.00000000	      0.00000000	     -0.00000000
      0.62884782	      0.00000000	      0.00000000	      0.00000000	     -0.00000000
      0.62891670	      0.00000000	      0.00000000	      0.00000000	     -0.00000000
      0.62901662	      0.00000000	      0.00000000	      0.00000000	     -0.00000000
      0.62910112	      0.00000000	      0.00000000	      0.00000000	     -0.00000000
      0.62918562	      0.00000000	      0.00000000	      0.00000000	     -0.00000000
      0.62927012	      0.00000000	      0.00000000	      0.00000000	     -0.00000000
      0.62935462	      0.00000000	      0.00000000	      0.00000000	     -0.00000000
      0.62942777	      0.00000000	      0.00000000	      0.00000000	     -0.00000000
      0.62950091	      0.00000000	      0.00000000	      0.00000000	     -0.00000000
      0.62959150	      0.00000000	      0.00000000	      0.00000000	     -0.00000000
      0.62968209	      0.00000000	      0.00000000	      0.00000000	     -0.00000000
      0.62975562	      0.00000000	      0.00000000	      0.00000000	     -0.00000000
      0.62982915	      0.00000000	      0.00000000	      0.00000000	     -0.00000000
      0.62992076	      0.00000000	      0.00000000	      0.00000000	     -0.00000000
      0.63001236	      0.00000000	      0.00000000	      0.00000000	     -0.00000000
      0.63008328	      0.00000000	      0.00000000	      0.00000000	     -0.00000000
      0.63015421	      0.00000000	      0.00000000	      0.00000000	     -0.00000000
      0.63024948	      0.00000000	      0.00000000	      0.00000000	     -0.00000000
      0.63034476	      0.00000000	      0.00000000	      0.00000000	     -0.00000000
      0.63041316	      0.00000000	      0.00000000	      0.00000000	     -0.00000000
      0.63048157	      0.00000000	      0.00000000	      0.00000000	     -0.00000000
      0.63058175	      0.00000000	      0.00000000	      0.00000000	     -0.00000000
      0.63066654	      0.00000000	      0.00000000	      0.00000000	     -0.00000000
      0.63075132	      0.00000000	      0.00000000	      0.00000000	     -0.00000000
      0.63083611	      0.00000000	      0.00000000	      0.00000000	     -0.00000000
      0.63091219	      0.00000000	      0.00000000	      0.00000000	     -0.00000000
      0.63098827	      0.00000000	      0.00000000	      0.00000000	     -0.00000000
      0.63106434	      0.00000000	      0.00000000	      0.00000000	     -0.00000000
      0.63116121	      0.00000000	      0.00000000	      0.00000000	     -0.00000000
      0.63123835	      0.00000000	      0.00000000	      0.00000000	     -0.00000000
      0.63131550	      0.00000000	      0.00000000	      0.00000000	     -0.00000000
      0.63139264	      0.00000000	      0.00000000	      0.00000000	     -0.00000000
      0.63148907	      0.00000000	      0.00000000	      0.00000000	     -0.00000000
      0.63156485	      0.00000000	      0.00000000	      0.00000000	     -0.00000000
      0.63164063	      0.00000000	      0.00000000	      0.00000000	     -0.00000000
      0.63171641	      0.00000000	      0.00000000	      0.00000000	     -0.00000000
      0.63181713	      0.00000000	      0.00000000	      0.00000000	     -0.00000000
      0.63189220	      0.00000000	      0.00000000	      0.00000000	     -0.00000000
      0.63196727	      0.00000000	      0.00000000	      0.00000000	     -0.00000000
      0.63205893	      0.00000000	      0.00000000	      0.00000000	     -0.00000000
      0.63214077	      0.00000000	      0.00000000	      0.00000000	     -0.00000000
      0.63222260	      0.00000000	      0.00000000	      0.00000000	     -0.00000000
      0.63230444	      0.00000000	      0.00000000	      0.00000000	     -0.00000000
      0.63238627	      0.00000000	      0.00000000	      0.00000000	     -0.00000000
      0.63246811	      0.00000000	      0.00000000	      0.00000000	     -0.00000000
      0.63254994	      0.00000000	      0.00000000	      0.00000000	     -0.00000000
      0.63263178	      0.00000000	      0.00000000	      0.00000000	     -0.00000000
      0.63271361	      0.00000000	      0.00000000	      0.00000000	     -0.00000000
      0.63279545	      0.00000000	      0.00000000	      0.00000000	     -0.00000000
      0.63286846	      0.00000000	      0.00000000	      0.00000000	     -0.00000000
      0.63294148	      0.00000000	      0.00000000	      0.00000000	     -0.00000000
      0.63303066	      0.00000000	      0.00000000	      0.00000000	     -0.00000000
      0.63311985	      0.00000000	      0.00000000	      0.00000000	     -0.00000000
      0.63319434	      0.00000000	      0.00000000	      0.00000000	     -0.00000000
      0.63326882	      0.00000000	      0.00000000	      0.00000000	     -0.00000000
      0.63334331	      0.00000000	      0.00000000	      0.00000000	     -0.00000000
      0.63344582	      0.00000000	      0.00000000	      0.00000000	     -0.00000000
      0.63352116	      0.00000000	      0.00000000	      0.00000000	     -0.00000000
      0.63359649	      0.00000000	      0.00000000	      0.00000000	     -0.00000000
      0.63368786	      0.00000000	      0.00000000	      0.00000000	     -0.00000000
      0.63376882	      0.00000000	      0.00000000	      0.00000000	     -0.00000002
      0.63384978	      0.00000000	      0.00000000	      0.00000000	     -0.00000007
      0.63393074	      0.00000000	      0.00000000	      0.00000000	     -0.00000018
      0.63401170	      0.00000000	      0.00000000	      0.00000000	     -0.00000036
      0.63409266	      0.00000000	      0.00000000	      0.00000000	     -0.00000064
      0.63417361	      0.00000000	      0.00000000	      0.00000000	     -0.00000104
      0.63425457	      0.00000000	      0.00000000	      0.00000000	     -0.00000159
      0.63433553	      0.00000000	      0.00000000	      0.00000000	     -0.00000229
      0.63441649	      0.00000000	      0.00000000	      0.00000000	     -0.00000319
      0.63449745	      0.00000000	      0.00000000	      0.00000000	     -0.00000430
      0.63457841	      0.00000000	      0.00000000	      0.00000000	     -0.00000564
      0.63465936	      0.00000000	      0.00000000	      0.00000000	     -0.00000725
      0.63474032	      0.00000000	      0.00000000	      0.00000000	     -0.00000915
      0.63482128	      0.00000000	      0.00000000	      0.00000000	     -0.00001136
      0.63490224	      0.00000000	      0.00000000	      0.00000000	     -0.00001391
      0.63498320	      0.00000000	      0.00000000	      0.00000000	     -0.00001683
      0.63506416	      0.00000000	      0.00000000	      0.00000000	     -0.00002015
      0.63514511	      0.00000000	      0.00000000	      0.00000000	     -0.00002390
      0.63522607	      0.00000000	      0.00000000	      0.00000000	     -0.00002810
      0.63530703	      0.00000000	      0.00000000	      0.00000000	     -0.00003279
      0.63538799	      0.00000000	      0.00000000	      0.00000000	     -0.00003800
      0.63546895	      0.00000000	      0.00000000	      0.00000000	     -0.00004375
      0.63554991	      0.00000000	      0.00000000	      0.00000000	     -0.00005009
      0.63563086	      0.00000000	      0.00000000	      0.00000000	     -0.00005704
      0.63571182	      0.00000000	      0.00000000	      0.00000000	     -0.00006464
      0.63579278	      0.00000000	      0.00000000	      0.00000000	     -0.00007293
      0.63587374	      0.00000000	      0.00000000	      0.00000000	     -0.00008193
      0.63595470	      0.00000000	      0.00000000	      0.00000000	     -0.00009169
      0.63603566	      0.00000000	      0.00000000	      0.00000000	     -0.00010223
      0.63611661	      0.00000000	      0.00000000	      0.00000000	     -0.00011361
      0.63618903	      0.00000000	      0.00000000	      0.00000000	     -0.00012452
      0.63626144	      0.00000000	      0.00000000	      0.00000000	     -0.00013615
      0.63635048	      0.00000000	      0.00000000	      0.00000000	     -0.00015148
      0.63643952	      0.00000000	      0.00000000	      0.00000000	     -0.00016800
      0.63651323	      0.00000000	      0.00000000	      0.00000000	     -0.00018261
      0.63658695	      0.00000000	      0.00000000	      0.00000000	     -0.00019811
      0.63667646	      0.00000000	      0.00000000	      0.00000000	     -0.00021818
      0.63676598	      0.00000000	      0.00000000	      0.00000000	     -0.00023965
      0.63683672	      0.00000000	      0.00000000	      0.00000000	     -0.00025766
      0.63690746	      0.00000000	      0.00000000	      0.00000000	     -0.00027662
      0.63700086	      0.00000000	      0.00000000	      0.00000000	     -0.00030316
      0.63709425	      0.00000000	      0.00000000	      0.00000000	     -0.00033150
      0.63716236	      0.00000000	      0.00000000	      0.00000000	     -0.00035333
      0.63723046	      0.00000000	      0.00000000	      0.00000000	     -0.00037617
      0.63732890	      0.00000000	      0.00000000	      0.00000000	     -0.00041107
      0.63741231	      0.00000000	      0.00000000	      0.00000000	     -0.00044242
      0.63749572	      0.00000000	      0.00000000	      0.00000000	     -0.00047547
      0.63757914	      0.00000000	      0.00000000	      0.00000000	     -0.00051028
      0.63766255	      0.00000000	      0.00000000	      0.00000000	     -0.00054692
      0.63773480	      0.00000000	      0.00000000	      0.00000000	     -0.00058017
      0.63780705	      0.00000000	      0.00000000	      0.00000000	     -0.00061487
      0.63789645	      0.00000000	      0.00000000	      0.00000000	     -0.00065989
      0.63798586	      0.00000000	      0.00000000	      0.00000000	     -0.00070727
      0.63805848	      0.00000000	      0.00000000	      0.00000000	     -0.00074757
      0.63813111	      0.00000000	      0.00000000	      0.00000000	     -0.00078953
      0.63822153	      0.00000000	      0.00000000	      0.00000000	     -0.00084415
      0.63831194	      0.00000000	      0.00000000	      0.00000000	     -0.00090151
      0.63838199	      0.00000000	      0.00000000	      0.00000000	     -0.00094789
      0.63845204	      0.00000000	      0.00000000	      0.00000000	     -0.00099601
      0.63854609	      0.00000000	      0.00000000	      0.00000000	     -0.00106343
      0.63864014	      0.00000000	      0.00000000	      0.00000000	     -0.00113417
      0.63870770	      0.00000000	      0.00000000	      0.00000000	     -0.00118710
      0.63877525	      0.00000000	      0.00000000	      0.00000000	     -0.00124184
      0.63887417	      0.00000000	      0.00000000	      0.00000000	     -0.00132536
      0.63895787	      0.00000000	      0.00000000	      0.00000000	     -0.00139924
      0.63904158	      0.00000000	      0.00000000	      0.00000000	     -0.00147616
      0.63912529	      0.00000000	      0.00000000	      0.00000000	     -0.00155619
      0.63920047	      0.00000000	      0.00000000	      0.00000000	     -0.00163080
      0.63927565	      0.00000000	      0.00000000	      0.00000000	     -0.00170805
      0.63935082	      0.00000000	      0.00000000	      0.00000000	     -0.00178802
      0.63944630	      0.00000000	      0.00000000	      0.00000000	     -0.00189359
      0.63952253	      0.00000000	      0.00000000	      0.00000000	     -0.00198119
      0.63959876	      0.00000000	      0.00000000	      0.00000000	     -0.00207181
      0.63967499	      0.00000000	      0.00000000	      0.00000000	     -0.00216552
      0.63977002	      0.00000000	      0.00000000	      0.00000000	     -0.00228677
      0.63984492	      0.00000000	      0.00000000	      0.00000000	     -0.00238590
      0.63991983	      0.00000000	      0.00000000	      0.00000000	     -0.00248825
      0.63999473	      0.00000000	      0.00000000	      0.00000000	     -0.00259389
      0.64009393	      0.00000000	      0.00000000	      0.00000000	     -0.00273898
      0.64016814	      0.00000000	      0.00000000	      0.00000000	     -0.00285150
      0.64024236	      0.00000000	      0.00000000	      0.00000000	     -0.00296749
      0.64033274	      0.00000000	      0.00000000	      0.00000000	     -0.00311356
      0.64041353	      0.00000000	      0.00000000	      0.00000000	     -0.00324871
      0.64049433	      0.00000000	      0.00000000	      0.00000000	     -0.00338828
      0.64057512	      0.00000000	      0.00000000	      0.00000000	     -0.00353238
      0.64065592	      0.00000000	      0.00000000	      0.00000000	     -0.00368112
      0.64073671	      0.00000000	      0.00000000	      0.00000000	     -0.00383459
      0.64081751	      0.00000000	      0.00000000	      0.00000000	     -0.00399291
      0.64089830	      0.00000000	      0.00000000	      0.00000000	     -0.00415619
      0.64097910	      0.00000000	      0.00000000	      0.00000000	     -0.00432454
      0.64105989	      0.00000000	      0.00000000	      0.00000000	     -0.00449806
      0.64113235	      0.00000000	      0.00000000	      0.00000000	     -0.00465818
      0.64120481	      0.00000000	      0.00000000	      0.00000000	     -0.00482264
      0.64129249	      0.00000000	      0.00000000	      0.00000000	     -0.00502759
      0.64138016	      0.00000000	      0.00000000	      0.00000000	     -0.00523917
      0.64145402	      0.00000000	      0.00000000	      0.00000000	     -0.00542266
      0.64152787	      0.00000000	      0.00000000	      0.00000000	     -0.00561105
      0.64160172	      0.00000000	      0.00000000	      0.00000000	     -0.00580445
      0.64170184	      0.00000000	      0.00000000	      0.00000000	     -0.00607479
      0.64177649	      0.00000000	      0.00000000	      0.00000000	     -0.00628263
      0.64185114	      0.00000000	      0.00000000	      0.00000000	     -0.00649593
      0.64194088	      0.00000000	      0.00000000	      0.00000000	     -0.00675967
      0.64202083	      0.00000000	      0.00000000	      0.00000000	     -0.00700157
      0.64210078	      0.00000000	      0.00000000	      0.00000000	     -0.00725012
      0.64218073	      0.00000000	      0.00000000	      0.00000000	     -0.00750545
      0.64226068	      0.00000000	      0.00000000	      0.00000000	     -0.00776769
      0.64234063	      0.00000000	      0.00000000	      0.00000000	     -0.00803698
      0.64242058	      0.00000000	      0.00000000	      0.00000000	     -0.00831347
      0.64250053	      0.00000000	      0.00000000	      0.00000000	     -0.00859727
      0.64258048	      0.00000000	      0.00000000	      0.00000000	     -0.00888855
      0.64266043	      0.00000000	      0.00000000	      0.00000000	     -0.00918744
      0.64274038	      0.00000000	      0.00000000	      0.00000000	     -0.00949408
      0.64282033	      0.00000000	      0.00000000	      0.00000000	     -0.00980862
      0.64290028	      0.00000000	      0.00000000	      0.00000000	     -0.01013120
      0.64298023	      0.00000000	      0.00000000	      0.00000000	     -0.01046198
      0.64306018	      0.00000000	      0.00000000	      0.00000000	     -0.01080110
      0.64314013	      0.00000000	      0.00000000	      0.00000000	     -0.01114872
      0.64322008	      0.00000000	      0.00000000	      0.00000000	     -0.01150498
      0.64330003	      0.00000000	      0.00000000	      0.00000000	     -0.01187005
      0.64337998	      0.00000000	      0.00000000	      0.00000000	     -0.01224408
      0.64345993	      0.00000000	      0.00000000	      0.00000000	     -0.01262723
      0.64353989	      0.00000000	      0.00000000	      0.00000000	     -0.01301966
      0.64361984	      0.00000000	      0.00000000	      0.00000000	     -0.01342152
      0.64369979	      0.00000000	      0.00000000	      0.00000000	     -0.01383298
      0.64377974	      0.00000000	      0.00000000	      0.00000000	     -0.01425420
      0.64385969	      0.00000000	      0.00000000	      0.00000000	     -0.01468535
      0.64393964	      0.00000000	      0.00000000	      0.00000000	     -0.01512659
      0.64401959	      0.00000000	      0.00000000	      0.00000000	     -0.01557809
      0.64409954	      0.00000000	      0.00000000	      0.00000000	     -0.01604002
      0.64417949	      0.00000000	      0.00000000	      0.00000000	     -0.01651255
      0.64425944	      0.00000000	      0.00000000	      0.00000000	     -0.01699585
      0.64433939	      0.00000000	      0.00000000	      0.00000000	     -0.01749009
      0.64441934	      0.00000000	      0.00000000	      0.00000000	     -0.01799544
      0.64449929	      0.00000000	      0.00000000	      0.00000000	     -0.01851209
      0.64457097	      0.00000000	      0.00000000	      0.00000000	     -0.01898502
      0.64464264	      0.00000000	      0.00000000	      0.00000000	     -0.01946729
      0.64473040	      0.00000000	      0.00000000	      0.00000000	     -0.02007068
      0.64481816	      0.00000000	      0.00000000	      0.00000000	     -0.02068850
      0.64489114	      0.00000000	      0.00000000	      0.00000000	     -0.02121341
      0.64496412	      0.00000000	      0.00000000	      0.00000000	     -0.02174860
      0.64505231	      0.00000000	      0.00000000	      0.00000000	     -0.02240926
      0.64514049	      0.00000000	      0.00000000	      0.00000000	     -0.02308538
      0.64521061	      0.00000000	      0.00000000	      0.00000000	     -0.02363411
      0.64528072	      0.00000000	      0.00000000	      0.00000000	     -0.02419290
      0.64537259	      0.00000000	      0.00000000	      0.00000000	     -0.02494048
      0.64546445	      0.00000000	      0.00000000	      0.00000000	     -0.02570580
      0.64553207	      0.00000000	      0.00000000	      0.00000000	     -0.02628056
      0.64559968	      0.00000000	      0.00000000	      0.00000000	     -0.02686519
      0.64569625	      0.00000000	      0.00000000	      0.00000000	     -0.02771755
      0.64577856	      0.00000000	      0.00000000	      0.00000000	     -0.02846041
      0.64586087	      0.00000000	      0.00000000	      0.00000000	     -0.02921851
      0.64594318	      0.00000000	      0.00000000	      0.00000000	     -0.02999205
      0.64602550	      0.00000000	      0.00000000	      0.00000000	     -0.03078125
      0.64609709	      0.00000000	      0.00000000	      0.00000000	     -0.03148059
      0.64616869	      0.00000000	      0.00000000	      0.00000000	     -0.03219206
      0.64625673	      0.00000000	      0.00000000	      0.00000000	     -0.03308375
      0.64634477	      0.00000000	      0.00000000	      0.00000000	     -0.03399424
      0.64641674	      0.00000000	      0.00000000	      0.00000000	     -0.03475257
      0.64648870	      0.00000000	      0.00000000	      0.00000000	     -0.03552376
      0.64657771	      0.00000000	      0.00000000	      0.00000000	     -0.03649561
      0.64666672	      0.00000000	      0.00000000	      0.00000000	     -0.03748758
      0.64673620	      0.00000000	      0.00000000	      0.00000000	     -0.03827610
      0.64680568	      0.00000000	      0.00000000	      0.00000000	     -0.03907716
      0.64689814	      0.00000000	      0.00000000	      0.00000000	     -0.04016267
      0.64699059	      0.00000000	      0.00000000	      0.00000000	     -0.04127087
      0.64705768	      0.00000000	      0.00000000	      0.00000000	     -0.04208946
      0.64712478	      0.00000000	      0.00000000	      0.00000000	     -0.04292026
      0.64722179	      0.00000000	      0.00000000	      0.00000000	     -0.04414336
      0.64730435	      0.00000000	      0.00000000	      0.00000000	     -0.04520475
      0.64738691	      0.00000000	      0.00000000	      0.00000000	     -0.04628520
      0.64746947	      0.00000000	      0.00000000	      0.00000000	     -0.04738492
      0.64755203	      0.00000000	      0.00000000	      0.00000000	     -0.04850409
      0.64762187	      0.00000000	      0.00000000	      0.00000000	     -0.04946609
      0.64769170	      0.00000000	      0.00000000	      0.00000000	     -0.05044227
      0.64778189	      0.00000000	      0.00000000	      0.00000000	     -0.05172403
      0.64787207	      0.00000000	      0.00000000	      0.00000000	     -0.05302986
      0.64794190	      0.00000000	      0.00000000	      0.00000000	     -0.05405760
      0.64801173	      0.00000000	      0.00000000	      0.00000000	     -0.05510002
      0.64810387	      0.00000000	      0.00000000	      0.00000000	     -0.05649825
      0.64819601	      0.00000000	      0.00000000	      0.00000000	     -0.05792248
      0.64826235	      0.00000000	      0.00000000	      0.00000000	     -0.05896411
      0.64832869	      0.00000000	      0.00000000	      0.00000000	     -0.06001945
      0.64842684	      0.00000000	      0.00000000	      0.00000000	     -0.06160610
      0.64850928	      0.00000000	      0.00000000	      0.00000000	     -0.06296233
      0.64859172	      0.00000000	      0.00000000	      0.00000000	     -0.06434021
      0.64867416	      0.00000000	      0.00000000	      0.00000000	     -0.06573992
      0.64875659	      0.00000000	      0.00000000	      0.00000000	     -0.06716162
      0.64882654	      0.00000000	      0.00000000	      0.00000000	     -0.06838521
      0.64889648	      0.00000000	      0.00000000	      0.00000000	     -0.06962483
      0.64898608	      0.00000000	      0.00000000	      0.00000000	     -0.07123635
      0.64907568	      0.00000000	      0.00000000	      0.00000000	     -0.07287454
      0.64914600	      0.00000000	      0.00000000	      0.00000000	     -0.07417917
      0.64921633	      0.00000000	      0.00000000	      0.00000000	     -0.07550043
      0.64930722	      0.00000000	      0.00000000	      0.00000000	     -0.07723288
      0.64939811	      0.00000000	      0.00000000	      0.00000000	     -0.07899346
      0.64946545	      0.00000000	      0.00000000	      0.00000000	     -0.08031618
      0.64953280	      0.00000000	      0.00000000	      0.00000000	     -0.08165453
      0.64962836	      0.00000000	      0.00000000	      0.00000000	     -0.08358066
      0.64971056	      0.00000000	      0.00000000	      0.00000000	     -0.08526282
      0.64979275	      0.00000000	      0.00000000	      0.00000000	     -0.08696864
      0.64987495	      0.00000000	      0.00000000	      0.00000000	     -0.08869825
      0.64995715	      0.00000000	      0.00000000	      0.00000000	     -0.09045176
      0.65002680	      0.00000000	      0.00000000	      0.00000000	     -0.09195643
      0.65009645	      0.00000000	      0.00000000	      0.00000000	     -0.09347843
      0.65018624	      0.00000000	      0.00000000	      0.00000000	     -0.09546623
      0.65027604	      0.00000000	      0.00000000	      0.00000000	     -0.09748308
      0.65034573	      0.00000000	      0.00000000	      0.00000000	     -0.09906841
      0.65041541	      0.00000000	      0.00000000	      0.00000000	     -0.10067139
      0.65050710	      0.00000000	      0.00000000	      0.00000000	     -0.10280733
      0.65059878	      0.00000000	      0.00000000	      0.00000000	     -0.10497404
      0.65066502	      0.00000000	      0.00000000	      0.00000000	     -0.10655870
      0.65073126	      0.00000000	      0.00000000	      0.00000000	     -0.10815953
      0.65082882	      0.00000000	      0.00000000	      0.00000000	     -0.11054679
      0.65091095	      0.00000000	      0.00000000	      0.00000000	     -0.11258391
      0.65099309	      0.00000000	      0.00000000	      0.00000000	     -0.11464616
      0.65107522	      0.00000000	      0.00000000	      0.00000000	     -0.11673362
      0.65115735	      0.00000000	      0.00000000	      0.00000000	     -0.11884638
      0.65122714	      0.00000000	      0.00000000	      0.00000000	     -0.12066176
      0.65129694	      0.00000000	      0.00000000	      0.00000000	     -0.12249550
      0.65138612	      0.00000000	      0.00000000	      0.00000000	     -0.12486544
      0.65147531	      0.00000000	      0.00000000	      0.00000000	     -0.12726551
      0.65154549	      0.00000000	      0.00000000	      0.00000000	     -0.12917531
      0.65161566	      0.00000000	      0.00000000	      0.00000000	     -0.13110387
      0.65170612	      0.00000000	      0.00000000	      0.00000000	     -0.13361734
      0.65179657	      0.00000000	      0.00000000	      0.00000000	     -0.13615869
      0.65186380	      0.00000000	      0.00000000	      0.00000000	     -0.13803065
      0.65193104	      0.00000000	      0.00000000	      0.00000000	     -0.13986994
      0.65202607	      0.00000000	      0.00000000	      0.00000000	     -0.14241229
      0.65210796	      0.00000000	      0.00000000	      0.00000000	     -0.14454709
      0.65218984	      0.00000000	      0.00000000	      0.00000000	     -0.14662869
      0.65227172	      0.00000000	      0.00000000	      0.00000000	     -0.14865563
      0.65235361	      0.00000000	      0.00000000	      0.00000000	     -0.15062657
      0.65242316	      0.00000000	      0.00000000	      0.00000000	     -0.15225574
      0.65249271	      0.00000000	      0.00000000	      0.00000000	     -0.15384285
      0.65258203	      0.00000000	      0.00000000	      0.00000000	     -0.15581807
      0.65267134	      0.00000000	      0.00000000	      0.00000000	     -0.15772148
      0.65274094	      0.00000000	      0.00000000	      0.00000000	     -0.15915427
      0.65281054	      0.00000000	      0.00000000	      0.00000000	     -0.16054220
      0.65290168	      0.00000000	      0.00000000	      0.00000000	     -0.16229107
      0.65299282	      0.00000000	      0.00000000	      0.00000000	     -0.16396138
      0.65305905	      0.00000000	      0.00000000	      0.00000000	     -0.16512546
      0.65312529	      0.00000000	      0.00000000	      0.00000000	     -0.16624744
      0.65322209	      0.00000000	      0.00000000	      0.00000000	     -0.16781127
      0.65330389	      0.00000000	      0.00000000	      0.00000000	     -0.16906196
      0.65338570	      0.00000000	      0.00000000	      0.00000000	     -0.17024770
      0.65346750	      0.00000000	      0.00000000	      0.00000000	     -0.17136842
      0.65354930	      0.00000000	      0.00000000	      0.00000000	     -0.17242417
      0.65361902	      0.00000000	      0.00000000	      0.00000000	     -0.17327285
      0.65368875	      0.00000000	      0.00000000	      0.00000000	     -0.17407458
      0.65377743	      0.00000000	      0.00000000	      0.00000000	     -0.17502671
      0.65386611	      0.00000000	      0.00000000	      0.00000000	     -0.17590366
      0.65393621	      0.00000000	      0.00000000	      0.00000000	     -0.17654408
      0.65400631	      0.00000000	      0.00000000	      0.00000000	     -0.17713825
      0.65409623	      0.00000000	      0.00000000	      0.00000000	     -0.17783328
      0.65418614	      0.00000000	      0.00000000	      0.00000000	     -0.17845379
      0.65425335	      0.00000000	      0.00000000	      0.00000000	     -0.17886958
      0.65432057	      0.00000000	      0.00000000	      0.00000000	     -0.17924476
      0.65441492	      0.00000000	      0.00000000	      0.00000000	     -0.17970393
      0.65449646	      0.00000000	      0.00000000	      0.00000000	     -0.18003818
      0.65457799	      0.00000000	      0.00000000	      0.00000000	     -0.18031555
      0.65465953	      0.00000000	      0.00000000	      0.00000000	     -0.18053710
      0.65474106	      0.00000000	      0.00000000	      0.00000000	     -0.18070394
      0.65481066	      0.00000000	      0.00000000	      0.00000000	     -0.18080397
      0.65488025	      0.00000000	      0.00000000	      0.00000000	     -0.18086574
      0.65496889	      0.00000000	      0.00000000	      0.00000000	     -0.18089026
      0.65505752	      0.00000000	      0.00000000	      0.00000000	     -0.18085565
      0.65512722	      0.00000000	      0.00000000	      0.00000000	     -0.18078800
      0.65519691	      0.00000000	      0.00000000	      0.00000000	     -0.18068568
      0.65528722	      0.00000000	      0.00000000	      0.00000000	     -0.18050292
      0.65537753	      0.00000000	      0.00000000	      0.00000000	     -0.18026527
      0.65544402	      0.00000000	      0.00000000	      0.00000000	     -0.18005634
      0.65551051	      0.00000000	      0.00000000	      0.00000000	     -0.17981947
      0.65560602	      0.00000000	      0.00000000	      0.00000000	     -0.17943191
      0.65568744	      0.00000000	      0.00000000	      0.00000000	     -0.17905903
      0.65576886	      0.00000000	      0.00000000	      0.00000000	     -0.17864859
      0.65585028	      0.00000000	      0.00000000	      0.00000000	     -0.17820204
      0.65593170	      0.00000000	      0.00000000	      0.00000000	     -0.17772086
      0.65600146	      0.00000000	      0.00000000	      0.00000000	     -0.17728216
      0.65607121	      0.00000000	      0.00000000	      0.00000000	     -0.17682003
      0.65615927	      0.00000000	      0.00000000	      0.00000000	     -0.17620460
      0.65624733	      0.00000000	      0.00000000	      0.00000000	     -0.17555510
      0.65631741	      0.00000000	      0.00000000	      0.00000000	     -0.17501498
      0.65638750	      0.00000000	      0.00000000	      0.00000000	     -0.17445533
      0.65647680	      0.00000000	      0.00000000	      0.00000000	     -0.17371537
      0.65656610	      0.00000000	      0.00000000	      0.00000000	     -0.17294698
      0.65663334	      0.00000000	      0.00000000	      0.00000000	     -0.17235073
      0.65670057	      0.00000000	      0.00000000	      0.00000000	     -0.17174012
      0.65679420	      0.00000000	      0.00000000	      0.00000000	     -0.17086740
      0.65688783	      0.00000000	      0.00000000	      0.00000000	     -0.16997027
      0.65695216	      0.00000000	      0.00000000	      0.00000000	     -0.16934063
      0.65701650	      0.00000000	      0.00000000	      0.00000000	     -0.16870099
      0.65711644	      0.00000000	      0.00000000	      0.00000000	     -0.16768904
      0.65719856	      0.00000000	      0.00000000	      0.00000000	     -0.16684209
      0.65728068	      0.00000000	      0.00000000	      0.00000000	     -0.16598251
      0.65736280	      0.00000000	      0.00000000	      0.00000000	     -0.16511146
      0.65743549	      0.00000000	      0.00000000	      0.00000000	     -0.16433174
      0.65750818	      0.00000000	      0.00000000	      0.00000000	     -0.16354467
      0.65758087	      0.00000000	      0.00000000	      0.00000000	     -0.16275097
      0.65767614	      0.00000000	      0.00000000	      0.00000000	     -0.16170187
      0.65775012	      0.00000000	      0.00000000	      0.00000000	     -0.16088126
      0.65782409	      0.00000000	      0.00000000	      0.00000000	     -0.16005616
      0.65789807	      0.00000000	      0.00000000	      0.00000000	     -0.15922727
      0.65799239	      0.00000000	      0.00000000	      0.00000000	     -0.15816595
      0.65806499	      0.00000000	      0.00000000	      0.00000000	     -0.15734634
      0.65813760	      0.00000000	      0.00000000	      0.00000000	     -0.15652503
      0.65822504	      0.00000000	      0.00000000	      0.00000000	     -0.15553447
      0.65831247	      0.00000000	      0.00000000	      0.00000000	     -0.15454317
      0.65837871	      0.00000000	      0.00000000	      0.00000000	     -0.15379233
      0.65844494	      0.00000000	      0.00000000	      0.00000000	     -0.15304194
      0.65853933	      0.00000000	      0.00000000	      0.00000000	     -0.15197399
      0.65862098	      0.00000000	      0.00000000	      0.00000000	     -0.15105224
      0.65870263	      0.00000000	      0.00000000	      0.00000000	     -0.15013303
      0.65878429	      0.00000000	      0.00000000	      0.00000000	     -0.14921692
      0.65885670	      0.00000000	      0.00000000	      0.00000000	     -0.14840745
      0.65892912	      0.00000000	      0.00000000	      0.00000000	     -0.14760119
      0.65900154	      0.00000000	      0.00000000	      0.00000000	     -0.14679848
      0.65910165	      0.00000000	      0.00000000	     -0.00000000	     -0.14569524
      0.65916543	      0.00000000	      0.00000000	     -0.00000000	     -0.14499662
      0.65922921	      0.00000000	      0.00000000	     -0.00000000	     -0.14430151
      0.65924509	      0.00000000	      0.00000000	     -0.00000000	     -0.14412903
      0.65925857	      0.00000000	      0.00000000	     -0.00000000	     -0.14398279
      0.65927205	      0.00000000	      0.00000000	     -0.00000000	     -0.14383671
      0.65928553	      0.00000000	      0.00000000	     -0.00000000	     -0.14369078
      0.65929901	      0.00000000	      0.00000000	     -0.00000000	     -0.14354499
      0.65931578	      0.00000000	      0.00000000	     -0.00000000	     -0.14336375
      0.65933255	      0.00000000	      0.00000000	     -0.00000000	     -0.14318264
      0.65934932	      0.00000000	      0.00000000	     -0.00000000	     -0.14300161
      0.65936609	      0.00000000	      0.00000000	     -0.00000000	     -0.14282063
      0.65938286	      0.00000000	      0.00000000	     -0.00000000	     -0.14263965
      0.65939963	      0.00000000	      0.00000000	     -0.00000000	     -0.14245863
      0.65941975	      0.00000000	      0.00000000	     -0.00000000	     -0.14224128
      0.65943988	      0.00000000	      0.00000000	     -0.00000000	     -0.14202373
      0.65946000	      0.00000000	      0.00000000	     -0.00000000	     -0.14180588
      0.65948013	      0.00000000	      0.00000000	     -0.00000000	     -0.14158766
      0.65950025	      0.00000000	      0.00000000	     -0.00000000	     -0.14136897
      0.65952037	      0.00000000	      0.00000000	     -0.00000000	     -0.14114972
      0.65954050	      0.00000000	      0.00000000	     -0.00000000	     -0.14092982
      0.65956062	      0.00000000	      0.00000000	     -0.00000000	     -0.14070918
      0.65958075	      0.00000000	      0.00000000	     -0.00000000	     -0.14048769
      0.65960087	      0.00000000	      0.00000000	     -0.00000000	     -0.14026525
      0.65962099	      0.00000000	      0.00000000	     -0.00000000	     -0.14004176
      0.65964112	      0.00000000	      0.00000000	     -0.00000000	     -0.13981712
      0.65966124	      0.00000000	      0.00000000	     -0.00000000	     -0.13959122
      0.65968137	      0.00000000	      0.00000000	     -0.00000000	     -0.13936395
      0.65970149	      0.00000000	      0.00000000	     -0.00000000	     -0.13913520
      0.65972162	      0.00000000	      0.00000000	     -0.00000000	     -0.13890486
      0.65974174	      0.00000000	      0.00000000	     -0.00000000	     -0.13867280
      0.65976186	      0.00000000	      0.00000000	     -0.00000000	     -0.13843893
      0.65978199	      0.00000000	      0.00000000	     -0.00000000	     -0.13820312
      0.65980211	      0.00000000	      0.00000000	     -0.00000000	     -0.13796524
      0.65982632	      0.00000000	      0.00000000	     -0.00000000	     -0.13767624
      0.65985052	      0.00000000	      0.00000000	     -0.00000000	     -0.13738387
      0.65987473	      0.00000000	      0.00000000	     -0.00000000	     -0.13708792
      0.65989893	      0.00000000	      0.00000000	     -0.00000000	     -0.13678818
      0.65992314	      0.00000000	      0.00000000	     -0.00000000	     -0.13648443
      0.65994734	      0.00000000	      0.00000000	     -0.00000000	     -0.13617645
      0.65997155	      0.00000000	      0.00000000	     -0.00000000	     -0.13586401
      0.65999575	      0.00000000	      0.00000000	     -0.00000000	     -0.13554690
      0.66001996	      0.00000000	      0.00000000	     -0.00000000	     -0.13522488
      0.66004416	      0.00000000	      0.00000000	     -0.00000000	     -0.13489774
      0.66006837	      0.00000000	      0.00000000	     -0.00000000	     -0.13456523
      0.66009257	      0.00000000	      0.00000000	     -0.00000000	     -0.13422714
      0.66011678	      0.00000000	      0.00000000	     -0.00000000	     -0.13388324
      0.66014098	      0.00000000	      0.00000000	     -0.00000000	     -0.13353329
      0.66016519	      0.00000000	      0.00000000	     -0.00000000	     -0.13317706
      0.66018939	      0.00000000	      0.00000000	     -0.00000000	     -0.13281432
      0.66021360	      0.00000000	      0.00000000	     -0.00000000	     -0.13244485
      0.66023780	      0.00000000	      0.00000000	     -0.00000000	     -0.13206840
      0.66026201	      0.00000000	      0.00000000	     -0.00000000	     -0.13168475
      0.66028621	      0.00000000	      0.00000000	     -0.00000000	     -0.13129366
      0.66031042	      0.00000000	      0.00000000	     -0.00000000	     -0.13089492
      0.66033462	      0.00000000	      0.00000000	     -0.00000000	     -0.13048827
      0.66035883	      0.00000000	      0.00000000	     -0.00000000	     -0.13007350
      0.66038303	      0.00000000	      0.00000000	     -0.00000000	     -0.12965038
      0.66040724	      0.00000000	      0.00000000	     -0.00000000	     -0.12921868
      0.66043145	      0.00000000	      0.00000000	     -0.00000000	     -0.12877817
      0.66045565	      0.00000000	      0.00000000	     -0.00000000	     -0.12832863
      0.66047986	      0.00000000	      0.00000000	     -0.00000000	     -0.12786984
      0.66050406	      0.00000000	      0.00000000	     -0.00000000	     -0.12740157
      0.66053311	      0.00000000	      0.00000000	     -0.00000000	     -0.12682673
      0.66056216	      0.00000000	      0.00000000	     -0.00000000	     -0.12623754
      0.66059121	      0.00000000	      0.00000000	     -0.00000000	     -0.12563364
      0.66062026	      0.00000000	      0.00000000	     -0.00000000	     -0.12501464
      0.66064931	      0.00000000	      0.00000000	     -0.00000000	     -0.12438018
      0.66067836	      0.00000000	      0.00000000	     -0.00000000	     -0.12372991
      0.66070741	      0.00000000	      0.00000000	     -0.00000000	     -0.12306346
      0.66073647	      0.00000000	      0.00000000	     -0.00000000	     -0.12238049
      0.66076552	      0.00000000	      0.00000000	     -0.00000000	     -0.12168065
      0.66079457	      0.00000000	      0.00000000	     -0.00000000	     -0.12096360
      0.66082362	      0.00000000	      0.00000000	     -0.00000000	     -0.12022900
      0.66085267	      0.00000000	      0.00000000	     -0.00000000	     -0.11947652
      0.66088172	      0.00000000	      0.00000000	     -0.00000000	     -0.11870583
      0.66091077	      0.00000000	      0.00000000	     -0.00000000	     -0.11791662
      0.66093982	      0.00000000	      0.00000000	     -0.00000000	     -0.11710857
      0.66096887	      0.00000000	      0.00000000	     -0.00000000	     -0.11628136
      0.66099792	      0.00000000	      0.00000000	     -0.00000000	     -0.11543469
      0.66102397	      0.00000000	      0.00000000	     -0.00000000	     -0.11465859
      0.66105003	      0.00000000	      0.00000000	     -0.00000000	     -0.11386638
      0.66107608	      0.00000000	      0.00000000	     -0.00000000	     -0.11305783
      0.66110213	      0.00000000	      0.00000000	     -0.00000000	     -0.11223273
      0.66112818	      0.00000000	      0.00000000	     -0.00000000	     -0.11139085
      0.66115160	      0.00000000	      0.00000000	     -0.00000000	     -0.11061975
      0.66117501	      0.00000000	      0.00000000	     -0.00000000	     -0.10983476
      0.66119842	      0.00000000	      0.00000000	     -0.00000000	     -0.10903574
      0.66122184	      0.00000000	      0.00000000	     -0.00000000	     -0.10822250
      0.66124525	      0.00000000	      0.00000000	     -0.00000000	     -0.10739489
      0.66126606	      0.00000000	      0.00000000	     -0.00000000	     -0.10664716
      0.66128687	      0.00000000	      0.00000000	     -0.00000000	     -0.10588781
      0.66130768	      0.00000000	      0.00000000	     -0.00000000	     -0.10511672
      0.66132849	      0.00000000	      0.00000000	     -0.00000000	     -0.10433376
      0.66134929	      0.00000000	      0.00000000	     -0.00000000	     -0.10353878
      0.66136782	      0.00000000	      0.00000000	     -0.00000000	     -0.10282090
      0.66138634	      0.00000000	      0.00000000	     -0.00000000	     -0.10209327
      0.66140486	      0.00000000	      0.00000000	     -0.00000000	     -0.10135580
      0.66142339	      0.00000000	      0.00000000	     -0.00000000	     -0.10060836
      0.66144191	      0.00000000	      0.00000000	     -0.00000000	     -0.09985083
      0.66145844	      0.00000000	      0.00000000	     -0.00000000	     -0.09916628
      0.66147497	      0.00000000	      0.00000000	     -0.00000000	     -0.09847348
      0.66149150	      0.00000000	      0.00000000	     -0.00000000	     -0.09777234
      0.66150802	      0.00000000	      0.00000000	     -0.00000000	     -0.09706273
      0.66152455	      0.00000000	      0.00000000	     -0.00000000	     -0.09634453
      0.66153932	      0.00000000	      0.00000000	     -0.00000000	     -0.09569534
      0.66155409	      0.00000000	      0.00000000	     -0.00000000	     -0.09503908
      0.66156886	      0.00000000	      0.00000000	     -0.00000000	     -0.09437563
      0.66158363	      0.00000000	      0.00000000	     -0.00000000	     -0.09370488
      0.66159840	      0.00000000	      0.00000000	     -0.00000000	     -0.09302671
      0.66161162	      0.00000000	      0.00000000	     -0.00000000	     -0.09241344
      0.66162483	      0.00000000	      0.00000000	     -0.00000000	     -0.09179399
      0.66163805	      0.00000000	      0.00000000	     -0.00000000	     -0.09116825
      0.66165127	      0.00000000	      0.00000000	     -0.00000000	     -0.09053608
      0.66166448	      0.00000000	      0.00000000	     -0.00000000	     -0.08989734
      0.66167630	      0.00000000	      0.00000000	     -0.00000000	     -0.08932046
      0.66168812	      0.00000000	      0.00000000	     -0.00000000	     -0.08873806
      0.66169994	      0.00000000	      0.00000000	     -0.00000000	     -0.08815003
      0.66171176	      0.00000000	      0.00000000	     -0.00000000	     -0.08755621
      0.66172358	      0.00000000	      0.00000000	     -0.00000000	     -0.08695644
      0.66173413	      0.00000000	      0.00000000	     -0.00000000	     -0.08641570
      0.66174469	      0.00000000	      0.00000000	     -0.00000000	     -0.08586994
      0.66175524	      0.00000000	      0.00000000	     -0.00000000	     -0.08531898
      0.66176579	      0.00000000	      0.00000000	     -0.00000000	     -0.08476266
      0.66177635	      0.00000000	      0.00000000	     -0.00000000	     -0.08420078
      0.66178635	      0.00000000	      0.00000000	     -0.00000000	     -0.08366305
      0.66179635	      0.00000000	      0.00000000	     -0.00000000	     -0.08311993
      0.66180635	      0.00000000	      0.00000000	     -0.00000000	     -0.08257119
      0.66181635	      0.00000000	      0.00000000	     -0.00000000	     -0.08201656
      0.66182635	      0.00000000	      0.00000000	     -0.00000000	     -0.08145576
      0.66183635	      0.00000000	      0.00000000	     -0.00000000	     -0.08088843
      0.66184635	      0.00000000	      0.00000000	     -0.00000000	     -0.08031419
      0.66185635	      0.00000000	      0.00000000	     -0.00000000	     -0.07973258
      0.66186635	      0.00000000	      0.00000000	     -0.00000000	     -0.07914308
      0.66187635	      0.00000000	      0.00000000	     -0.00000000	     -0.07854507
      0.66188635	      0.00000000	      0.00000000	     -0.00000000	     -0.07793895
      0.66189635	      0.00000000	      0.00000000	     -0.00000000	     -0.07732606
      0.66190635	      0.00000000	      0.00000000	     -0.00000000	     -0.07670744
      0.66191635	      0.00000000	      0.00000000	     -0.00000000	     -0.07608389
      0.66192635	      0.00000000	      0.00000000	     -0.00000000	     -0.07545605
      0.66193635	      0.00000000	      0.00000000	     -0.00000000	     -0.07482449
      0.66194635	      0.00000000	      0.00000000	     -0.00000000	     -0.07418969
      0.66195635	      0.00000000	      0.00000000	     -0.00000000	     -0.07355213
      0.66196635	      0.00000000	      0.00000000	     -0.00000000	     -0.07291224
      0.66197635	      0.00000000	      0.00000000	     -0.00000000	     -0.07227041
      0.66198635	      0.00000000	      0.00000000	     -0.00000000	     -0.07162700
      0.66199635	      0.00000000	      0.00000000	     -0.00000000	     -0.07098236
      0.66200635	      0.00000000	      0.00000000	     -0.00000000	     -0.07033678
      0.66201635	      0.00000000	      0.00000000	     -0.00000000	     -0.06969056
      0.66202635	      0.00000000	      0.00000000	     -0.00000000	     -0.06904393
      0.66203635	      0.00000000	      0.00000000	     -0.00000000	     -0.06839713
      0.66204635	      0.00000000	      0.00000000	     -0.00000000	     -0.06775034
      0.66205635	      0.00000000	      0.00000000	     -0.00000000	     -0.06710375
      0.66206635	      0.00000000	      0.00000000	     -0.00000000	     -0.06645751
      0.66207635	      0.00000000	      0.00000000	     -0.00000000	     -0.06581176
      0.66208635	      0.00000000	      0.00000000	     -0.00000000	     -0.06516664
      0.66209635	      0.00000000	      0.00000000	     -0.00000000	     -0.06452224
      0.66210635	      0.00000000	      0.00000000	     -0.00000000	     -0.06387866
      0.66211635	      0.00000000	      0.00000000	     -0.00000000	     -0.06323599
      0.66212635	      0.00000000	      0.00000000	     -0.00000000	     -0.06259432
      0.66213635	      0.00000000	      0.00000000	     -0.00000000	     -0.06195370
      0.66214635	      0.00000000	      0.00000000	     -0.00000000	     -0.06131420
      0.66215635	      0.00000000	      0.00000000	     -0.00000000	     -0.06067588
      0.66216635	      0.00000000	      0.00000000	     -0.00000000	     -0.06003878
      0.66217635	      0.00000000	      0.00000000	     -0.00000000	     -0.05940294
      0.66218635	      0.00000000	      0.00000000	     -0.00000000	     -0.05876841
      0.66219635	      0.00000000	      0.00000000	     -0.00000000	     -0.05813522
      0.66220635	      0.00000000	      0.00000000	     -0.00000000	     -0.05750340
      0.66221635	      0.00000000	      0.00000000	     -0.00000000	     -0.05687298
      0.66222635	      0.00000000	      0.00000000	     -0.00000000	     -0.05624397
      0.66223635	      0.00000000	      0.00000000	     -0.00000000	     -0.05561640
      0.66224635	      0.00000000	      0.00000000	     -0.00000000	     -0.05499029
      0.66225847	      0.00000000	      0.00000000	     -0.00000000	     -0.05423357
      0.66227058	      0.00000000	      0.00000000	     -0.00000000	     -0.05347903
      0.66228270	      0.00000000	      0.00000000	     -0.00000000	     -0.05272670
      0.66229482	      0.00000000	      0.00000000	     -0.00000000	     -0.05197659
      0.66230694	      0.00000000	      0.00000000	     -0.00000000	     -0.05122872
      0.66231905	      0.00000000	      0.00000000	     -0.00000000	     -0.05048310
      0.66233117	      0.00000000	      0.00000000	     -0.00000000	     -0.04973972
      0.66234329	      0.00000000	      0.00000000	     -0.00000000	     -0.04899861
      0.66235794	      0.00000000	      0.00000000	     -0.00000000	     -0.04810584
      0.66237258	      0.00000000	      0.00000000	     -0.00000000	     -0.04721638
      0.66238723	      0.00000000	      0.00000000	     -0.00000000	     -0.04633022
      0.66240188	      0.00000000	      0.00000000	     -0.00000000	     -0.04544735
      0.66241652	      0.00000000	      0.00000000	     -0.00000000	     -0.04456777
      0.66243117	      0.00000000	      0.00000000	     -0.00000000	     -0.04369146
      0.66244582	      0.00000000	      0.00000000	     -0.00000000	     -0.04281842
      0.66246046	      0.00000000	      0.00000000	     -0.00000000	     -0.04194863
      0.66247850	      0.00000000	      0.00000000	     -0.00000000	     -0.04088180
      0.66249654	      0.00000000	      0.00000000	     -0.00000000	     -0.03981985
      0.66251458	      0.00000000	      0.00000000	     -0.00000000	     -0.03876275
      0.66253262	      0.00000000	      0.00000000	     -0.00000000	     -0.03771045
      0.66255066	      0.00000000	      0.00000000	     -0.00000000	     -0.03666293
      0.66256870	      0.00000000	      0.00000000	     -0.00000000	     -0.03562015
      0.66258674	      0.00000000	      0.00000000	     -0.00000000	     -0.03458207
      0.66260908	      0.00000000	      0.00000000	     -0.00000000	     -0.03330315
      0.66263141	      0.00000000	      0.00000000	     -0.00000000	     -0.03203130
      0.66265375	      0.00000000	      0.00000000	     -0.00000000	     -0.03076646
      0.66267609	      0.00000000	      0.00000000	     -0.00000000	     -0.02950856
      0.66269842	      0.00000000	      0.00000000	     -0.00000000	     -0.02825752
      0.66272076	      0.00000000	      0.00000000	     -0.00000000	     -0.02701328
      0.66274869	      0.00000000	      0.00000000	     -0.00000000	     -0.02546702
      0.66277662	      0.00000000	      0.00000000	     -0.00000000	     -0.02393114
      0.66280455	      0.00000000	      0.00000000	     -0.00000000	     -0.02240553
      0.66283248	      0.00000000	      0.00000000	     -0.00000000	     -0.02089004
      0.66286616	      0.00000000	      0.00000000	     -0.00000000	     -0.01907550
      0.66289985	      0.00000000	      0.00000000	     -0.00000000	     -0.01727532
      0.66294112	      0.00000000	      0.00000000	     -0.00000000	     -0.01508896
      0.66298239	      0.00000000	      0.00000000	     -0.00000000	     -0.01292355
      0.66301505	      0.00000000	      0.00000000	     -0.00000000	     -0.01122507
      0.66304770	      0.00000000	      0.00000000	     -0.00000000	     -0.00953935
      0.66308143	      0.00000000	      0.00000000	     -0.00000000	     -0.00781134
      0.66312724	      0.00000000	      0.00000000	     -0.00000000	     -0.00548514
      0.66317455	      0.00000000	      0.00000000	     -0.00000000	     -0.00310868
      0.66320606	      0.00000000	      0.00000000	     -0.00000000	     -0.00154017
      0.66323757	      0.00000000	      0.00000000	     -0.00000000	      0.00001716
      0.66328251	      0.00000000	      0.00000000	     -0.00000000	      0.00221943
      0.66331647	      0.00000000	      0.00000000	     -0.00000000	      0.00386846
      0.66335043	      0.00000000	      0.00000000	     -0.00000000	      0.00550471
      0.66338438	      0.00000000	      0.00000000	     -0.00000000	      0.00712822
      0.66342722	      0.00000000	      0.00000000	     -0.00000000	      0.00915836
      0.66345775	      0.00000000	      0.00000000	     -0.00000000	      0.01059280
      0.66348828	      0.00000000	      0.00000000	     -0.00000000	      0.01201705
      0.66352937	      0.00000000	      0.00000000	     -0.00000000	      0.01391776
      0.66356535	      0.00000000	      0.00000000	     -0.00000000	      0.01556735
      0.66360133	      0.00000000	      0.00000000	     -0.00000000	      0.01720297
      0.66363731	      0.00000000	      0.00000000	     -0.00000000	      0.01882466
      0.66366833	      0.00000000	      0.00000000	     -0.00000000	      0.02021129
      0.66369934	      0.00000000	      0.00000000	     -0.00000000	      0.02158766
      0.66373717	      0.00000000	      0.00000000	     -0.00000000	      0.02325289
      0.66377501	      0.00000000	      0.00000000	     -0.00000000	      0.02490296
      0.66380333	      0.00000000	      0.00000000	     -0.00000000	      0.02612803
      0.66383164	      0.00000000	      0.00000000	     -0.00000000	      0.02734469
      0.66387350	      0.00000000	      0.00000000	     -0.00000000	      0.02912785
      0.66390632	      0.00000000	      0.00000000	     -0.00000000	      0.03051290
      0.66393913	      0.00000000	      0.00000000	     -0.00000000	      0.03188678
      0.66397194	      0.00000000	      0.00000000	     -0.00000000	      0.03324952
      0.66400476	      0.00000000	      0.00000000	     -0.00000000	      0.03460117
      0.66403757	      0.00000000	      0.00000000	     -0.00000000	      0.03594177
      0.66407039	      0.00000000	      0.00000000	     -0.00000000	      0.03727136
      0.66410320	      0.00000000	      0.00000000	     -0.00000000	      0.03859000
      0.66413602	      0.00000000	      0.00000000	     -0.00000000	      0.03989773
      0.66416883	      0.00000000	      0.00000000	     -0.00000000	      0.04119458
      0.66420164	      0.00000000	      0.00000000	     -0.00000000	      0.04248061
      0.66423446	      0.00000000	      0.00000000	     -0.00000000	      0.04375587
      0.66426296	      0.00000000	      0.00000000	     -0.00000000	      0.04485480
      0.66429146	      0.00000000	      0.00000000	     -0.00000000	      0.04594566
      0.66432907	      0.00000000	      0.00000000	     -0.00000000	      0.04737290
      0.66435924	      0.00000000	      0.00000000	     -0.00000000	      0.04850768
      0.66438941	      0.00000000	      0.00000000	     -0.00000000	      0.04963353
      0.66441958	      0.00000000	      0.00000000	     -0.00000000	      0.05075048
      0.66445740	      0.00000000	      0.00000000	     -0.00000000	      0.05213828
      0.66448445	      0.00000000	      0.00000000	     -0.00000000	      0.05312227
      0.66451150	      0.00000000	      0.00000000	     -0.00000000	      0.05409920
      0.66454699	      0.00000000	      0.00000000	     -0.00000000	      0.05537024
      0.66458125	      0.00000000	      0.00000000	     -0.00000000	      0.05658586
      0.66461551	      0.00000000	      0.00000000	     -0.00000000	      0.05779030
      0.66464507	      0.00000000	      0.00000000	     -0.00000000	      0.05882057
      0.66467463	      0.00000000	      0.00000000	     -0.00000000	      0.05984259
      0.66470419	      0.00000000	      0.00000000	     -0.00000000	      0.06085639
      0.66473375	      0.00000000	      0.00000000	     -0.00000000	      0.06186201
      0.66476945	      0.00000000	      0.00000000	     -0.00000000	      0.06306588
      0.66480069	      0.00000000	      0.00000000	     -0.00000000	      0.06410920
      0.66483192	      0.00000000	      0.00000000	     -0.00000000	      0.06514351
      0.66486315	      0.00000000	      0.00000000	     -0.00000000	      0.06616884
      0.66489439	      0.00000000	      0.00000000	     -0.00000000	      0.06718524
      0.66492562	      0.00000000	      0.00000000	     -0.00000000	      0.06819274
      0.66495238	      0.00000000	      0.00000000	     -0.00000000	      0.06904896
      0.66497914	      0.00000000	      0.00000000	     -0.00000000	      0.06989871
      0.66501684	      0.00000000	      0.00000000	     -0.00000000	      0.07108490
      0.66504413	      0.00000000	      0.00000000	     -0.00000000	      0.07193528
      0.66507141	      0.00000000	      0.00000000	     -0.00000000	      0.07277902
      0.66510453	      0.00000000	      0.00000000	     -0.00000000	      0.07379461
      0.66513676	      0.00000000	      0.00000000	     -0.00000000	      0.07477324
      0.66516898	      0.00000000	      0.00000000	     -0.00000000	      0.07574272
      0.66520121	      0.00000000	      0.00000000	     -0.00000000	      0.07670309
      0.66522903	      0.00000000	      0.00000000	     -0.00000000	      0.07752513
      0.66525686	      0.00000000	      0.00000000	     -0.00000000	      0.07834043
      0.66528469	      0.00000000	      0.00000000	     -0.00000000	      0.07914903
      0.66531998	      0.00000000	      0.00000000	     -0.00000000	      0.08016493
      0.66535022	      0.00000000	      0.00000000	     -0.00000000	      0.08102691
      0.66538046	      0.00000000	      0.00000000	     -0.00000000	      0.08188108
      0.66541070	      0.00000000	      0.00000000	     -0.00000000	      0.08272747
      0.66544094	      0.00000000	      0.00000000	     -0.00000000	      0.08356613
      0.66547118	      0.00000000	      0.00000000	     -0.00000000	      0.08439708
      0.66550142	      0.00000000	      0.00000000	     -0.00000000	      0.08522035
      0.66553166	      0.00000000	      0.00000000	     -0.00000000	      0.08603599
      0.66556190	      0.00000000	      0.00000000	     -0.00000000	      0.08684403
      0.66559214	      0.00000000	      0.00000000	     -0.00000000	      0.08764450
      0.66562238	      0.00000000	      0.00000000	     -0.00000000	      0.08843744
      0.66565262	      0.00000000	      0.00000000	     -0.00000000	      0.08922288
      0.66568286	      0.00000000	      0.00000000	     -0.00000000	      0.09000085
      0.66571310	      0.00000000	      0.00000000	     -0.00000000	      0.09077140
      0.66574334	      0.00000000	      0.00000000	     -0.00000000	      0.09153455
      0.66577358	      0.00000000	      0.00000000	     -0.00000000	      0.09229034
      0.66580382	      0.00000000	      0.00000000	     -0.00000000	      0.09303880
      0.66583406	      0.00000000	      0.00000000	     -0.00000000	      0.09377997
      0.66586120	      0.00000000	      0.00000000	     -0.00000000	      0.09443884
      0.66588833	      0.00000000	      0.00000000	     -0.00000000	      0.09509190
      0.66592423	      0.00000000	      0.00000000	     -0.00000000	      0.09594691
      0.66595182	      0.00000000	      0.00000000	     -0.00000000	      0.09659734
      0.66597942	      0.00000000	      0.00000000	     -0.00000000	      0.09724183
      0.66600701	      0.00000000	      0.00000000	     -0.00000000	      0.09788041
      0.66604276	      0.00000000	      0.00000000	     -0.00000000	      0.09869888
      0.66607332	      0.00000000	      0.00000000	     -0.00000000	      0.09939081
      0.66610388	      0.00000000	      0.00000000	     -0.00000000	      0.10007559
      0.66613444	      0.00000000	      0.00000000	     -0.00000000	      0.10075327
      0.66616500	      0.00000000	      0.00000000	     -0.00000000	      0.10142387
      0.66619556	      0.00000000	      0.00000000	     -0.00000000	      0.10208744
      0.66622612	      0.00000000	      0.00000000	     -0.00000000	      0.10274400
      0.66625668	      0.00000000	      0.00000000	     -0.00000000	      0.10339359
      0.66628724	      0.00000000	      0.00000000	     -0.00000000	      0.10403625
      0.66631780	      0.00000000	      0.00000000	     -0.00000000	      0.10467201
      0.66634507	      0.00000000	      0.00000000	     -0.00000000	      0.10523362
      0.66637234	      0.00000000	      0.00000000	     -0.00000000	      0.10578978
      0.66640882	      0.00000000	      0.00000000	     -0.00000000	      0.10652513
      0.66643682	      0.00000000	      0.00000000	     -0.00000000	      0.10708301
      0.66646482	      0.00000000	      0.00000000	     -0.00000000	      0.10763523
      0.66649281	      0.00000000	      0.00000000	     -0.00000000	      0.10818183
      0.66652916	      0.00000000	      0.00000000	     -0.00000000	      0.10888305
      0.66655998	      0.00000000	      0.00000000	     -0.00000000	      0.10947024
      0.66659079	      0.00000000	      0.00000000	     -0.00000000	      0.11005072
      0.66662161	      0.00000000	      0.00000000	     -0.00000000	      0.11062452
      0.66665243	      0.00000000	      0.00000000	     -0.00000000	      0.11119168
      0.66668325	      0.00000000	      0.00000000	     -0.00000000	      0.11175222
      0.66671406	      0.00000000	      0.00000000	     -0.00000000	      0.11230619
      0.66674488	      0.00000000	      0.00000000	     -0.00000000	      0.11285361
      0.66677570	      0.00000000	      0.00000000	     -0.00000000	      0.11339453
      0.66680651	      0.00000000	      0.00000000	     -0.00000000	      0.11392897
      0.66683733	      0.00000000	      0.00000000	     -0.00000000	      0.11445697
      0.66686815	      0.00000000	      0.00000000	     -0.00000000	      0.11497856
      0.66689896	      0.00000000	      0.00000000	     -0.00000000	      0.11549378
      0.66692978	      0.00000000	      0.00000000	     -0.00000000	      0.11600265
      0.66696060	      0.00000000	      0.00000000	     -0.00000000	      0.11650522
      0.66699141	      0.00000000	      0.00000000	     -0.00000000	      0.11700151
      0.66702518	      0.00000000	      0.00000000	     -0.00000000	      0.11753819
      0.66705895	      0.00000000	      0.00000000	     -0.00000000	      0.11806741
      0.66708733	      0.00000000	      0.00000000	     -0.00000000	      0.11850642
      0.66711571	      0.00000000	      0.00000000	     -0.00000000	      0.11894023
      0.66715388	      0.00000000	      0.00000000	     -0.00000000	      0.11951554
      0.66718278	      0.00000000	      0.00000000	     -0.00000000	      0.11994491
      0.66721168	      0.00000000	      0.00000000	     -0.00000000	      0.12036897
      0.66724058	      0.00000000	      0.00000000	     -0.00000000	      0.12078774
      0.66727933	      0.00000000	      0.00000000	     -0.00000000	      0.12134105
      0.66731090	      0.00000000	      0.00000000	     -0.00000000	      0.12178490
      0.66734247	      0.00000000	      0.00000000	     -0.00000000	      0.12222256
      0.66737404	      0.00000000	      0.00000000	     -0.00000000	      0.12265406
      0.66740562	      0.00000000	      0.00000000	     -0.00000000	      0.12307943
      0.66743719	      0.00000000	      0.00000000	     -0.00000000	      0.12349870
      0.66747510	      0.00000000	      0.00000000	     -0.00000000	      0.12399422
      0.66750316	      0.00000000	      0.00000000	     -0.00000000	      0.12435528
      0.66753121	      0.00000000	      0.00000000	     -0.00000000	      0.12471161
      0.66756762	      0.00000000	      0.00000000	     -0.00000000	      0.12516700
      0.66760387	      0.00000000	      0.00000000	     -0.00000000	      0.12561265
      0.66764013	      0.00000000	      0.00000000	     -0.00000000	      0.12605054
      0.66767084	      0.00000000	      0.00000000	     -0.00000000	      0.12641547
      0.66770155	      0.00000000	      0.00000000	     -0.00000000	      0.12677490
      0.66773963	      0.00000000	      0.00000000	     -0.00000000	      0.12721292
      0.66777053	      0.00000000	      0.00000000	     -0.00000000	      0.12756233
      0.66780144	      0.00000000	      0.00000000	     -0.00000000	      0.12790627
      0.66783234	      0.00000000	      0.00000000	     -0.00000000	      0.12824478
      0.66787505	      0.00000000	      0.00000000	     -0.00000000	      0.12870368
      0.66790284	      0.00000000	      0.00000000	     -0.00000000	      0.12899678
      0.66793063	      0.00000000	      0.00000000	     -0.00000000	      0.12928557
      0.66797067	      0.00000000	      0.00000000	     -0.00000000	      0.12969404
      0.66800685	      0.00000000	      0.00000000	     -0.00000000	      0.13005559
      0.66805842	      0.00000000	      0.00000000	     -0.00000000	      0.13055863
      0.66808604	      0.00000000	      0.00000000	     -0.00000000	      0.13082203
      0.66811366	      0.00000000	      0.00000000	     -0.00000000	      0.13108133
      0.66815985	      0.00000000	      0.00000000	     -0.00000000	      0.13150593
      0.66819165	      0.00000000	      0.00000000	     -0.00000000	      0.13179160
      0.66822345	      0.00000000	      0.00000000	     -0.00000000	      0.13207193
      0.66825525	      0.00000000	      0.00000000	     -0.00000000	      0.13234694
      0.66830257	      0.00000000	      0.00000000	     -0.00000000	      0.13274640
      0.66832982	      0.00000000	      0.00000000	     -0.00000000	      0.13297117
      0.66835707	      0.00000000	      0.00000000	     -0.00000000	      0.13319210
      0.66840254	      0.00000000	      0.00000000	     -0.00000000	      0.13355236
      0.66845099	      0.00000000	      0.00000000	     -0.00000000	      0.13392464
      0.66848191	      0.00000000	      0.00000000	     -0.00000000	      0.13415605
      0.66851284	      0.00000000	      0.00000000	     -0.00000000	      0.13438268
      0.66855925	      0.00000000	      0.00000000	     -0.00000000	      0.13471397
      0.66859059	      0.00000000	      0.00000000	     -0.00000000	      0.13493166
      0.66862193	      0.00000000	      0.00000000	     -0.00000000	      0.13514454
      0.66866305	      0.00000000	      0.00000000	     -0.00000000	      0.13541662
      0.66870197	      0.00000000	      0.00000000	     -0.00000000	      0.13566659
      0.66874088	      0.00000000	      0.00000000	     -0.00000000	      0.13590931
      0.66877522	      0.00000000	      0.00000000	     -0.00000000	      0.13611754
      0.66880957	      0.00000000	      0.00000000	     -0.00000000	      0.13632021
      0.66884391	      0.00000000	      0.00000000	     -0.00000000	      0.13651736
      0.66888639	      0.00000000	      0.00000000	     -0.00000000	      0.13675365
      0.66892370	      0.00000000	      0.00000000	     -0.00000000	      0.13695429
      0.66896101	      0.00000000	      0.00000000	     -0.00000000	      0.13714857
      0.66899831	      0.00000000	      0.00000000	     -0.00000000	      0.13733653
      0.66903562	      0.00000000	      0.00000000	     -0.00000000	      0.13751821
      0.66907293	      0.00000000	      0.00000000	     -0.00000000	      0.13769368
      0.66911024	      0.00000000	      0.00000000	     -0.00000000	      0.13786297
      0.66914754	      0.00000000	      0.00000000	     -0.00000000	      0.13802613
      0.66918485	      0.00000000	      0.00000000	     -0.00000000	      0.13818321
      0.66922216	      0.00000000	      0.00000000	     -0.00000000	      0.13833426
      0.66925947	      0.00000000	      0.00000000	     -0.00000000	      0.13847932
      0.66929677	      0.00000000	      0.00000000	     -0.00000000	      0.13861845
      0.66933408	      0.00000000	      0.00000000	     -0.00000000	      0.13875168
      0.66938053	      0.00000000	      0.00000000	     -0.00000000	      0.13890939
      0.66941472	      0.00000000	      0.00000000	     -0.00000000	      0.13901974
      0.66944890	      0.00000000	      0.00000000	     -0.00000000	      0.13912526
      0.66949379	      0.00000000	      0.00000000	     -0.00000000	      0.13925654
      0.66953513	      0.00000000	      0.00000000	     -0.00000000	      0.13937020
      0.66957647	      0.00000000	      0.00000000	     -0.00000000	      0.13947700
      0.66961781	      0.00000000	      0.00000000	     -0.00000000	      0.13957698
      0.66965383	      0.00000000	      0.00000000	     -0.00000000	      0.13965861
      0.66968986	      0.00000000	      0.00000000	     -0.00000000	      0.13973515
      0.66973355	      0.00000000	      0.00000000	     -0.00000000	      0.13982120
      0.66977724	      0.00000000	      0.00000000	     -0.00000000	      0.13989989
      0.66981584	      0.00000000	      0.00000000	     -0.00000000	      0.13996337
      0.66985444	      0.00000000	      0.00000000	     -0.00000000	      0.14002121
      0.66989304	      0.00000000	      0.00000000	     -0.00000000	      0.14007346
      0.66993982	      0.00000000	      0.00000000	     -0.00000000	      0.14012938
      0.66997968	      0.00000000	      0.00000000	     -0.00000000	      0.14017066
      0.67001954	      0.00000000	      0.00000000	     -0.00000000	      0.14020615
      0.67005939	      0.00000000	      0.00000000	     -0.00000000	      0.14023590
      0.67009925	      0.00000000	      0.00000000	     -0.00000000	      0.14025997
      0.67014934	      0.00000000	      0.00000000	     -0.00000000	      0.14028223
      0.67018767	      0.00000000	      0.00000000	     -0.00000000	      0.14029332
      0.67022600	      0.00000000	      0.00000000	     -0.00000000	      0.14029930
      0.67027321	      0.00000000	      0.00000000	     -0.00000000	      0.14029972
      0.67032041	      0.00000000	      0.00000000	     -0.00000000	      0.14029255
      0.67035946	      0.00000000	      0.00000000	     -0.00000000	      0.14028094
      0.67039851	      0.00000000	      0.00000000	     -0.00000000	      0.14026424
      0.67043756	      0.00000000	      0.00000000	     -0.00000000	      0.14024249
      0.67049479	      0.00000000	      0.00000000	     -0.00000000	      0.14020161
      0.67053268	      0.00000000	      0.00000000	     -0.00000000	      0.14016871
      0.67057057	      0.00000000	      0.00000000	     -0.00000000	      0.14013120
      0.67062202	      0.00000000	      0.00000000	     -0.00000000	      0.14007299
      0.67066948	      0.00000000	      0.00000000	     -0.00000000	      0.14001192
      0.67071694	      0.00000000	      0.00000000	     -0.00000000	      0.13994387
      0.67075943	      0.00000000	      0.00000000	     -0.00000000	      0.13987711
      0.67080191	      0.00000000	      0.00000000	     -0.00000000	      0.13980487
      0.67084440	      0.00000000	      0.00000000	     -0.00000000	      0.13972722
      0.67088688	      0.00000000	      0.00000000	     -0.00000000	      0.13964420
      0.67094726	      0.00000000	      0.00000000	     -0.00000000	      0.13951711
      0.67098340	      0.00000000	      0.00000000	     -0.00000000	      0.13943597
      0.67101954	      0.00000000	      0.00000000	     -0.00000000	      0.13935110
      0.67107756	      0.00000000	      0.00000000	     -0.00000000	      0.13920710
      0.67115235	      0.00000000	      0.00000000	     -0.00000000	      0.13900759
      0.67118862	      0.00000000	      0.00000000	     -0.00000000	      0.13890526
      0.67122490	      0.00000000	      0.00000000	     -0.00000000	      0.13879936
      0.67128421	      0.00000000	      0.00000000	     -0.00000000	      0.13861857
      0.67133429	      0.00000000	      0.00000000	     -0.00000000	      0.13845863
      0.67138438	      0.00000000	      0.00000000	     -0.00000000	      0.13829211
      0.67142744	      0.00000000	      0.00000000	     -0.00000000	      0.13814375
      0.67147051	      0.00000000	      0.00000000	     -0.00000000	      0.13799065
      0.67151357	      0.00000000	      0.00000000	     -0.00000000	      0.13783287
      0.67157088	      0.00000000	      0.00000000	     -0.00000000	      0.13761570
      0.67161980	      0.00000000	      0.00000000	     -0.00000000	      0.13742392
      0.67166872	      0.00000000	      0.00000000	     -0.00000000	      0.13722633
      0.67171764	      0.00000000	      0.00000000	     -0.00000000	      0.13702300
      0.67176657	      0.00000000	      0.00000000	     -0.00000000	      0.13681402
      0.67181549	      0.00000000	      0.00000000	     -0.00000000	      0.13659946
      0.67186441	      0.00000000	      0.00000000	     -0.00000000	      0.13637939
      0.67191333	      0.00000000	      0.00000000	     -0.00000000	      0.13615389
      0.67196225	      0.00000000	      0.00000000	     -0.00000000	      0.13592303
      0.67201117	      0.00000000	      0.00000000	     -0.00000000	      0.13568689
      0.67206010	      0.00000000	      0.00000000	     -0.00000000	      0.13544554
      0.67210902	      0.00000000	      0.00000000	     -0.00000000	      0.13519905
      0.67216290	      0.00000000	      0.00000000	     -0.00000000	      0.13492171
      0.67221679	      0.00000000	      0.00000000	     -0.00000000	      0.13463831
      0.67226526	      0.00000000	      0.00000000	     -0.00000000	      0.13437825
      0.67231374	      0.00000000	      0.00000000	     -0.00000000	      0.13411345
      0.67236822	      0.00000000	      0.00000000	     -0.00000000	      0.13381027
      0.67242270	      0.00000000	      0.00000000	     -0.00000000	      0.13350128
      0.67247718	      0.00000000	      0.00000000	     -0.00000000	      0.13318657
      0.67252596	      0.00000000	      0.00000000	     -0.00000000	      0.13289998
      0.67257474	      0.00000000	      0.00000000	     -0.00000000	      0.13260894
      0.67262352	      0.00000000	      0.00000000	     -0.00000000	      0.13231353
      0.67268015	      0.00000000	      0.00000000	     -0.00000000	      0.13196520
      0.67273678	      0.00000000	      0.00000000	     -0.00000000	      0.13161116
      0.67278747	      0.00000000	      0.00000000	     -0.00000000	      0.13128946
      0.67283817	      0.00000000	      0.00000000	     -0.00000000	      0.13096333
      0.67289391	      0.00000000	      0.00000000	     -0.00000000	      0.13059969
      0.67294966	      0.00000000	      0.00000000	     -0.00000000	      0.13023088
      0.67300540	      0.00000000	      0.00000000	     -0.00000000	      0.12985700
      0.67306114	      0.00000000	      0.00000000	     -0.00000000	      0.12947814
      0.67311689	      0.00000000	      0.00000000	     -0.00000000	      0.12909439
      0.67317263	      0.00000000	      0.00000000	     -0.00000000	      0.12870584
      0.67322107	      0.00000000	      0.00000000	     -0.00000000	      0.12836436
      0.67326952	      0.00000000	      0.00000000	     -0.00000000	      0.12801939
      0.67332842	      0.00000000	      0.00000000	     -0.00000000	      0.12759529
      0.67338733	      0.00000000	      0.00000000	     -0.00000000	      0.12716621
      0.67344060	      0.00000000	      0.00000000	     -0.00000000	      0.12677391
      0.67349388	      0.00000000	      0.00000000	     -0.00000000	      0.12637771
      0.67355144	      0.00000000	      0.00000000	     -0.00000000	      0.12594531
      0.67360901	      0.00000000	      0.00000000	     -0.00000000	      0.12550853
      0.67366483	      0.00000000	      0.00000000	     -0.00000000	      0.12508081
      0.67372066	      0.00000000	      0.00000000	     -0.00000000	      0.12464914
      0.67377790	      0.00000000	      0.00000000	     -0.00000000	      0.12420249
      0.67383515	      0.00000000	      0.00000000	     -0.00000000	      0.12375186
      0.67389222	      0.00000000	      0.00000000	     -0.00000000	      0.12329874
      0.67394928	      0.00000000	      0.00000000	     -0.00000000	      0.12284183
      0.67400674	      0.00000000	      0.00000000	     -0.00000000	      0.12237806
      0.67406420	      0.00000000	      0.00000000	     -0.00000000	      0.12191062
      0.67412153	      0.00000000	      0.00000000	     -0.00000000	      0.12144066
      0.67417886	      0.00000000	      0.00000000	     -0.00000000	      0.12096721
      0.67423434	      0.00000000	      0.00000000	     -0.00000000	      0.12050584
      0.67430366	      0.00000000	      0.00000000	     -0.00000000	      0.11992498
      0.67438244	      0.00000000	      0.00000000	     -0.00000000	      0.11925915
      0.67444839	      0.00000000	      0.00000000	     -0.00000000	      0.11869724
      0.67450101	      0.00000000	      0.00000000	     -0.00000000	      0.11824604
      0.67455362	      0.00000000	      0.00000000	     -0.00000000	      0.11779236
      0.67461325	      0.00000000	      0.00000000	     -0.00000000	      0.11727535
      0.67467288	      0.00000000	      0.00000000	     -0.00000000	      0.11675531
      0.67472827	      0.00000000	      0.00000000	     -0.00000000	      0.11626958
      0.67479964	      0.00000000	      0.00000000	     -0.00000000	      0.11564009
      0.67488672	      0.00000000	      0.00000000	     -0.00000000	      0.11486669
      0.67493881	      0.00000000	      0.00000000	     -0.00000000	      0.11440139
      0.67500754	      0.00000000	      0.00000000	     -0.00000000	      0.11378437
      0.67509005	      0.00000000	      0.00000000	     -0.00000000	      0.11303941
      0.67514377	      0.00000000	      0.00000000	     -0.00000000	      0.11255195
      0.67521280	      0.00000000	      0.00000000	     -0.00000000	      0.11192279
      0.67529982	      0.00000000	      0.00000000	     -0.00000000	      0.11112553
      0.67540985	      0.00000000	      0.00000000	     -0.00000000	      0.11011113
      0.67545818	      0.00000000	      0.00000000	     -0.00000000	      0.10966345
      0.67552204	      0.00000000	      0.00000000	     -0.00000000	      0.10907000
      0.67560385	      0.00000000	      0.00000000	     -0.00000000	      0.10830673
      0.67568565	      0.00000000	      0.00000000	     -0.00000000	      0.10754026
      0.67573903	      0.00000000	      0.00000000	     -0.00000000	      0.10703852
      0.67579241	      0.00000000	      0.00000000	     -0.00000000	      0.10653554
      0.67584824	      0.00000000	      0.00000000	     -0.00000000	      0.10600812
      0.67592614	      0.00000000	      0.00000000	     -0.00000000	      0.10527026
      0.67599623	      0.00000000	      0.00000000	     -0.00000000	      0.10460435
      0.67605217	      0.00000000	      0.00000000	     -0.00000000	      0.10407170
      0.67610811	      0.00000000	      0.00000000	     -0.00000000	      0.10353802
      0.67617242	      0.00000000	      0.00000000	     -0.00000000	      0.10292314
[truncated: 423,556 more chars]
