# Supplementary material for: Musculoskeletal simulations to examine the effects of accentuated eccentric loading (AEL) on jump height
Source: PeerJ. 2023 Jan 23;11:e14687. doi: 10.7717/peerj.14687 (PMC9879160; doi:10.7717/peerj.14687)
Supplement: Supplemental Information 3 — Added30 folder contains the code and simulation results for a complete jump with an additional 30% model mass. Dropped30 folder contains the code and simulation results for the push-off phase with the original model mass. [file peerj-11-14687-s003.zip › Supplementary Simulation code and output results AEL30/Dropped30/Optimized_for_J_Results/TwoSegment_Two_Segment_FiberVelocity.sto]

FiberVelocity
version=1
nRows=9685
nColumns=5
inDegrees=no

This analysis gathers basic information about muscles during a simulation (e.g., forces, tendon lengths, moment arms, etc).
Units are S.I. units (second, meters, Newtons, ...)
Angles are in degrees.

endheader
time	vastus	recfem	glut	ham
      0.00000000	      0.00000000	     -0.00000000	      0.00000000	      0.00000000
      0.00006123	     -0.00003748	     -0.00001274	     -0.00001840	      0.00000000
      0.00012245	     -0.00007509	     -0.00002552	     -0.00003688	      0.00000000
      0.00020780	     -0.00012774	     -0.00004342	     -0.00006278	      0.00000000
      0.00029315	     -0.00018065	     -0.00006142	     -0.00008881	      0.00000000
      0.00042115	     -0.00026049	     -0.00008861	     -0.00012810	      0.00000000
      0.00054914	     -0.00034090	     -0.00011604	     -0.00016765	      0.00000000
      0.00075973	     -0.00047440	     -0.00016171	     -0.00023327	      0.00000000
      0.00097032	     -0.00060935	     -0.00020807	     -0.00029947	      0.00000000
      0.00125500	     -0.00079404	     -0.00027185	     -0.00038977	      0.00000000
      0.00153968	     -0.00098122	     -0.00033692	     -0.00048090	      0.00000000
      0.00177985	     -0.00114102	     -0.00039282	     -0.00055834	      0.00000000
      0.00202001	     -0.00130250	     -0.00044966	     -0.00063624	      0.00000000
      0.00230741	     -0.00149791	     -0.00051890	     -0.00073003	      0.00000000
      0.00259481	     -0.00169562	     -0.00058946	     -0.00082439	      0.00000000
      0.00282227	     -0.00185371	     -0.00064625	     -0.00089945	      0.00000000
      0.00304973	     -0.00201319	     -0.00070386	     -0.00097483	      0.00000000
      0.00334924	     -0.00222528	     -0.00078097	     -0.00107455	      0.00000000
      0.00364874	     -0.00243970	     -0.00085948	     -0.00117478	      0.00000000
      0.00386300	     -0.00259450	     -0.00091650	     -0.00124679	      0.00000000
      0.00407725	     -0.00275046	     -0.00097423	     -0.00131904	      0.00000000
      0.00437314	     -0.00296771	     -0.00105511	     -0.00141921	      0.00000000
      0.00466902	     -0.00318710	     -0.00113732	     -0.00151982	      0.00000000
      0.00490644	     -0.00336466	     -0.00120423	     -0.00160086	      0.00000000
      0.00514385	     -0.00354356	     -0.00127199	     -0.00168218	      0.00000000
      0.00542953	     -0.00376057	     -0.00135462	     -0.00178038	      0.00000000
      0.00571522	     -0.00397946	     -0.00143844	     -0.00187896	      0.00000000
      0.00595120	     -0.00416167	     -0.00150857	     -0.00196067	      0.00000000
      0.00618719	     -0.00434512	     -0.00157950	     -0.00204263	      0.00000000
      0.00647135	     -0.00456764	     -0.00166595	     -0.00214165	      0.00000000
      0.00675552	     -0.00479191	     -0.00175354	     -0.00224101	      0.00000000
      0.00699497	     -0.00498223	     -0.00182822	     -0.00232500	      0.00000000
      0.00723442	     -0.00517375	     -0.00190369	     -0.00240923	      0.00000000
      0.00751378	     -0.00539869	     -0.00199272	     -0.00250778	      0.00000000
      0.00779314	     -0.00562521	     -0.00208281	     -0.00260665	      0.00000000
      0.00803996	     -0.00582666	     -0.00216328	     -0.00269426	      0.00000000
      0.00828679	     -0.00602931	     -0.00224455	     -0.00278209	      0.00000000
      0.00855771	     -0.00625311	     -0.00233466	     -0.00287877	      0.00000000
      0.00882862	     -0.00647830	     -0.00242574	     -0.00297571	      0.00000000
      0.00909954	     -0.00670488	     -0.00251775	     -0.00307292	      0.00000000
      0.00937046	     -0.00693281	     -0.00261069	     -0.00317038	      0.00000000
      0.00960318	     -0.00712969	     -0.00269127	     -0.00325431	      0.00000000
      0.00983591	     -0.00732753	     -0.00277252	     -0.00333842	      0.00000000
      0.01011404	     -0.00756524	     -0.00287050	     -0.00343918	      0.00000000
      0.01039217	     -0.00780429	     -0.00296942	     -0.00354019	      0.00000000
      0.01067029	     -0.00804466	     -0.00306927	     -0.00364144	      0.00000000
      0.01091920	     -0.00826088	     -0.00315941	     -0.00373226	      0.00000000
      0.01116811	     -0.00847814	     -0.00325029	     -0.00382327	      0.00000000
      0.01141701	     -0.00869640	     -0.00334189	     -0.00391447	      0.00000000
      0.01168002	     -0.00892811	     -0.00343945	     -0.00401103	      0.00000000
      0.01194302	     -0.00916091	     -0.00353781	     -0.00410779	      0.00000000
      0.01219797	     -0.00938762	     -0.00363391	     -0.00420177	      0.00000000
      0.01245293	     -0.00961532	     -0.00373073	     -0.00429594	      0.00000000
      0.01271510	     -0.00985050	     -0.00383105	     -0.00439295	      0.00000000
      0.01297727	     -0.01008669	     -0.00393213	     -0.00449014	      0.00000000
      0.01323521	     -0.01032005	     -0.00403230	     -0.00458594	      0.00000000
      0.01349315	     -0.01055437	     -0.00413318	     -0.00468191	      0.00000000
      0.01375333	     -0.01079168	     -0.00423566	     -0.00477888	      0.00000000
      0.01401352	     -0.01102993	     -0.00433886	     -0.00487602	      0.00000000
      0.01427221	     -0.01126774	     -0.00444216	     -0.00497276	      0.00000000
      0.01453091	     -0.01150644	     -0.00454615	     -0.00506965	      0.00000000
      0.01478923	     -0.01174569	     -0.00465067	     -0.00516655	      0.00000000
      0.01504755	     -0.01198580	     -0.00475586	     -0.00526361	      0.00000000
      0.01530350	     -0.01222454	     -0.00486074	     -0.00535991	      0.00000000
      0.01555944	     -0.01246411	     -0.00496626	     -0.00545635	      0.00000000
      0.01580318	     -0.01269301	     -0.00506735	     -0.00554832	      0.00000000
      0.01611297	     -0.01298500	     -0.00519666	     -0.00566539	      0.00000000
      0.01651210	     -0.01336286	     -0.00536461	     -0.00581649	      0.00000000
      0.01679287	     -0.01362978	     -0.00548365	     -0.00592297	      0.00000000
      0.01703128	     -0.01385714	     -0.00558530	     -0.00601349	      0.00000000
      0.01726968	     -0.01408513	     -0.00568747	     -0.00610412	      0.00000000
      0.01753117	     -0.01433592	     -0.00580013	     -0.00620364	      0.00000000
      0.01779266	     -0.01458746	     -0.00591340	     -0.00630328	      0.00000000
      0.01804389	     -0.01482982	     -0.00602279	     -0.00639911	      0.00000000
      0.01829512	     -0.01507283	     -0.00613274	     -0.00649505	      0.00000000
      0.01849992	     -0.01527142	     -0.00622278	     -0.00657333	      0.00000000
      0.01882450	     -0.01558703	     -0.00636621	     -0.00669753	      0.00000000
      0.01906129	     -0.01581795	     -0.00647141	     -0.00678825	      0.00000000
      0.01929809	     -0.01604941	     -0.00657709	     -0.00687904	      0.00000000
      0.01953488	     -0.01628142	     -0.00668323	     -0.00696992	      0.00000000
      0.01977868	     -0.01652084	     -0.00679298	     -0.00706356	      0.00000000
      0.02008180	     -0.01681929	     -0.00693012	     -0.00718011	      0.00000000
      0.02046862	     -0.01720136	     -0.00710620	     -0.00732901	      0.00000000
      0.02071870	     -0.01744909	     -0.00722066	     -0.00742538	      0.00000000
      0.02096879	     -0.01769737	     -0.00733561	     -0.00752183	      0.00000000
      0.02121887	     -0.01794618	     -0.00745104	     -0.00761835	      0.00000000
      0.02147240	     -0.01819895	     -0.00756854	     -0.00771628	      0.00000000
      0.02172593	     -0.01845226	     -0.00768653	     -0.00781428	      0.00000000
      0.02197260	     -0.01869922	     -0.00780179	     -0.00790970	      0.00000000
      0.02221928	     -0.01894667	     -0.00791750	     -0.00800518	      0.00000000
      0.02247940	     -0.01920811	     -0.00803999	     -0.00810594	      0.00000000
      0.02273951	     -0.01947008	     -0.00816297	     -0.00820676	      0.00000000
      0.02299610	     -0.01972899	     -0.00828475	     -0.00830628	      0.00000000
      0.02330652	     -0.02004287	     -0.00843269	     -0.00842676	      0.00000000
      0.02365444	     -0.02039550	     -0.00859930	     -0.00856189	      0.00000000
      0.02394973	     -0.02069545	     -0.00874135	     -0.00867667	      0.00000000
      0.02417362	     -0.02092328	     -0.00884944	     -0.00876375	      0.00000000
      0.02439752	     -0.02115146	     -0.00895787	     -0.00885086	      0.00000000
      0.02462526	     -0.02138389	     -0.00906850	     -0.00893951	      0.00000000
      0.02493219	     -0.02169768	     -0.00921812	     -0.00905905	      0.00000000
      0.02523912	     -0.02201208	     -0.00936835	     -0.00917865	      0.00000000
      0.02545699	     -0.02223559	     -0.00947534	     -0.00926359	      0.00000000
      0.02567485	     -0.02245940	     -0.00958263	     -0.00934856	      0.00000000
      0.02592713	     -0.02271892	     -0.00970724	     -0.00944698	      0.00000000
      0.02617941	     -0.02297882	     -0.00983223	     -0.00954545	      0.00000000
      0.02645015	     -0.02325813	     -0.00996679	     -0.00965116	      0.00000000
      0.02672088	     -0.02353786	     -0.01010179	     -0.00975691	      0.00000000
      0.02691494	     -0.02373862	     -0.01019882	     -0.00983273	      0.00000000
      0.02723087	     -0.02406589	     -0.01035724	     -0.00995622	      0.00000000
      0.02747074	     -0.02431472	     -0.01047791	     -0.01005000	      0.00000000
      0.02771061	     -0.02456386	     -0.01059890	     -0.01014381	      0.00000000
      0.02795047	     -0.02481328	     -0.01072021	     -0.01023765	      0.00000000
      0.02819667	     -0.02506958	     -0.01084505	     -0.01033399	      0.00000000
      0.02844286	     -0.02532618	     -0.01097022	     -0.01043035	      0.00000000
      0.02871061	     -0.02560557	     -0.01110672	     -0.01053516	      0.00000000
      0.02897835	     -0.02588529	     -0.01124359	     -0.01064001	      0.00000000
      0.02918757	     -0.02610409	     -0.01135081	     -0.01072195	      0.00000000
      0.02950225	     -0.02643356	     -0.01151249	     -0.01084522	      0.00000000
      0.02975664	     -0.02670022	     -0.01164357	     -0.01094489	      0.00000000
      0.03001102	     -0.02696715	     -0.01177496	     -0.01104458	      0.00000000
      0.03026541	     -0.02723436	     -0.01190668	     -0.01114428	      0.00000000
      0.03051980	     -0.02750182	     -0.01203872	     -0.01124400	      0.00000000
      0.03077419	     -0.02776954	     -0.01217106	     -0.01134373	      0.00000000
      0.03102481	     -0.02803355	     -0.01230175	     -0.01144199	      0.00000000
      0.03127544	     -0.02829779	     -0.01243273	     -0.01154026	      0.00000000
      0.03150969	     -0.02854497	     -0.01255541	     -0.01163212	      0.00000000
      0.03181008	     -0.02886225	     -0.01271311	     -0.01174993	      0.00000000
      0.03211048	     -0.02917984	     -0.01287121	     -0.01186774	      0.00000000
      0.03234592	     -0.02942896	     -0.01299540	     -0.01196009	      0.00000000
      0.03258135	     -0.02967827	     -0.01311983	     -0.01205243	      0.00000000
      0.03285431	     -0.02996754	     -0.01326438	     -0.01215950	      0.00000000
      0.03312728	     -0.03025705	     -0.01340926	     -0.01226656	      0.00000000
      0.03336365	     -0.03050792	     -0.01353496	     -0.01235927	      0.00000000
      0.03365922	     -0.03082187	     -0.01369248	     -0.01247521	      0.00000000
      0.03401855	     -0.03120388	     -0.01388444	     -0.01261614	      0.00000000
      0.03441210	     -0.03162267	     -0.01409527	     -0.01277049	      0.00000000
      0.03471486	     -0.03194512	     -0.01425787	     -0.01288922	      0.00000000
      0.03493999	     -0.03218506	     -0.01437900	     -0.01297750	      0.00000000
      0.03516513	     -0.03242512	     -0.01450033	     -0.01306578	      0.00000000
      0.03538556	     -0.03266028	     -0.01461930	     -0.01315221	      0.00000000
      0.03569838	     -0.03299420	     -0.01478844	     -0.01327484	      0.00000000
      0.03597589	     -0.03329062	     -0.01493879	     -0.01338362	      0.00000000
      0.03620686	     -0.03353745	     -0.01506412	     -0.01347414	      0.00000000
      0.03643782	     -0.03378439	     -0.01518964	     -0.01356466	      0.00000000
      0.03668105	     -0.03404456	     -0.01532202	     -0.01365996	      0.00000000
      0.03698126	     -0.03436584	     -0.01548569	     -0.01377758	      0.00000000
      0.03735693	     -0.03476811	     -0.01569091	     -0.01392473	      0.00000000
      0.03763821	     -0.03506948	     -0.01584487	     -0.01403488	      0.00000000
      0.03787283	     -0.03532095	     -0.01597348	     -0.01412674	      0.00000000
      0.03810744	     -0.03557252	     -0.01610226	     -0.01421858	      0.00000000
      0.03835531	     -0.03583839	     -0.01623850	     -0.01431560	      0.00000000
      0.03860318	     -0.03610436	     -0.01637492	     -0.01441259	      0.00000000
      0.03887291	     -0.03639389	     -0.01652359	     -0.01451812	      0.00000000
      0.03914264	     -0.03668352	     -0.01667247	     -0.01462362	      0.00000000
      0.03933131	     -0.03688617	     -0.01677673	     -0.01469740	      0.00000000
      0.03962084	     -0.03719724	     -0.01693692	     -0.01481060	      0.00000000
      0.03991036	     -0.03750840	     -0.01709734	     -0.01492376	      0.00000000
      0.04014646	     -0.03776223	     -0.01722833	     -0.01501602	      0.00000000
      0.04038257	     -0.03801612	     -0.01735947	     -0.01510826	      0.00000000
      0.04063012	     -0.03828238	     -0.01749713	     -0.01520495	      0.00000000
      0.04092822	     -0.03860309	     -0.01766310	     -0.01532134	      0.00000000
      0.04124913	     -0.03894843	     -0.01784203	     -0.01544660	      0.00000000
      0.04157005	     -0.03929387	     -0.01802121	     -0.01557181	      0.00000000
      0.04178987	     -0.03953053	     -0.01814410	     -0.01565755	      0.00000000
      0.04200970	     -0.03976724	     -0.01826710	     -0.01574327	      0.00000000
      0.04226183	     -0.04003877	     -0.01840831	     -0.01584155	      0.00000000
      0.04256977	     -0.04037046	     -0.01858098	     -0.01596155	      0.00000000
      0.04296841	     -0.04079993	     -0.01880483	     -0.01611683	      0.00000000
      0.04317901	     -0.04102684	     -0.01892322	     -0.01619883	      0.00000000
      0.04338960	     -0.04125378	     -0.01904171	     -0.01628080	      0.00000000
      0.04367373	     -0.04155997	     -0.01920171	     -0.01639135	      0.00000000
      0.04395786	     -0.04186619	     -0.01936188	     -0.01650187	      0.00000000
      0.04419551	     -0.04212235	     -0.01949598	     -0.01659427	      0.00000000
      0.04449162	     -0.04244153	     -0.01966321	     -0.01670935	      0.00000000
      0.04486104	     -0.04283976	     -0.01987209	     -0.01685286	      0.00000000
      0.04517609	     -0.04317939	     -0.02005042	     -0.01697518	      0.00000000
      0.04539646	     -0.04341696	     -0.02017527	     -0.01706071	      0.00000000
      0.04561683	     -0.04365453	     -0.02030021	     -0.01714620	      0.00000000
      0.04586534	     -0.04392244	     -0.02044120	     -0.01724258	      0.00000000
      0.04617480	     -0.04425606	     -0.02061692	     -0.01736255	      0.00000000
      0.04655288	     -0.04466363	     -0.02083181	     -0.01750903	      0.00000000
      0.04688755	     -0.04502438	     -0.02102222	     -0.01763861	      0.00000000
      0.04730391	     -0.04547314	     -0.02125935	     -0.01779972	      0.00000000
      0.04762713	     -0.04582150	     -0.02144361	     -0.01792472	      0.00000000
      0.04784672	     -0.04605814	     -0.02156888	     -0.01800960	      0.00000000
      0.04806631	     -0.04629476	     -0.02169422	     -0.01809444	      0.00000000
      0.04832047	     -0.04656860	     -0.02183937	     -0.01819260	      0.00000000
      0.04862959	     -0.04690162	     -0.02201603	     -0.01831193	      0.00000000
      0.04897571	     -0.04727445	     -0.02221398	     -0.01844546	      0.00000000
      0.04927547	     -0.04759728	     -0.02238554	     -0.01856103	      0.00000000
      0.04950134	     -0.04784050	     -0.02251488	     -0.01864808	      0.00000000
      0.04972721	     -0.04808368	     -0.02264428	     -0.01873508	      0.00000000
      0.04990987	     -0.04828033	     -0.02274897	     -0.01880542	      0.00000000
      0.05019835	     -0.04859083	     -0.02291438	     -0.01891645	      0.00000000
      0.05048683	     -0.04890128	     -0.02307988	     -0.01902742	      0.00000000
      0.05072855	     -0.04916135	     -0.02321863	     -0.01912035	      0.00000000
      0.05097027	     -0.04942138	     -0.02335743	     -0.01921324	      0.00000000
      0.05122507	     -0.04969542	     -0.02350381	     -0.01931111	      0.00000000
      0.05147987	     -0.04996941	     -0.02365025	     -0.01940893	      0.00000000
      0.05171467	     -0.05022183	     -0.02378525	     -0.01949903	      0.00000000
      0.05203008	     -0.05056083	     -0.02396667	     -0.01961999	      0.00000000
      0.05234550	     -0.05089974	     -0.02414818	     -0.01974087	      0.00000000
      0.05256182	     -0.05113211	     -0.02427271	     -0.01982373	      0.00000000
      0.05277814	     -0.05136443	     -0.02439727	     -0.01990656	      0.00000000
      0.05303662	     -0.05164196	     -0.02454616	     -0.02000547	      0.00000000
      0.05329509	     -0.05191941	     -0.02469510	     -0.02010433	      0.00000000
      0.05355895	     -0.05220256	     -0.02484719	     -0.02020519	      0.00000000
      0.05382281	     -0.05248562	     -0.02499932	     -0.02030600	      0.00000000
      0.05408278	     -0.05276442	     -0.02514925	     -0.02040526	      0.00000000
      0.05439899	     -0.05310343	     -0.02533167	     -0.02052593	      0.00000000
      0.05474736	     -0.05347676	     -0.02553272	     -0.02065877	      0.00000000
      0.05505324	     -0.05380442	     -0.02570929	     -0.02077532	      0.00000000
      0.05527764	     -0.05404472	     -0.02583886	     -0.02086078	      0.00000000
      0.05550205	     -0.05428496	     -0.02596846	     -0.02094619	      0.00000000
      0.05573035	     -0.05452927	     -0.02610032	     -0.02103305	      0.00000000
      0.05604660	     -0.05486760	     -0.02628303	     -0.02115329	      0.00000000
      0.05636285	     -0.05520577	     -0.02646577	     -0.02127344	      0.00000000
      0.05656891	     -0.05542603	     -0.02658486	     -0.02135168	      0.00000000
      0.05677497	     -0.05564623	     -0.02670396	     -0.02142989	      0.00000000
      0.05704784	     -0.05593772	     -0.02686171	     -0.02153340	      0.00000000
      0.05732072	     -0.05622909	     -0.02701947	     -0.02163684	      0.00000000
      0.05756460	     -0.05648939	     -0.02716049	     -0.02172924	      0.00000000
      0.05786229	     -0.05680699	     -0.02733263	     -0.02184195	      0.00000000
      0.05820838	     -0.05717604	     -0.02753279	     -0.02197289	      0.00000000
      0.05849887	     -0.05748564	     -0.02770081	     -0.02208271	      0.00000000
      0.05873061	     -0.05773252	     -0.02783485	     -0.02217027	      0.00000000
      0.05896234	     -0.05797929	     -0.02796890	     -0.02225777	      0.00000000
      0.05920416	     -0.05823670	     -0.02810879	     -0.02234904	      0.00000000
      0.05951186	     -0.05856409	     -0.02828680	     -0.02246509	      0.00000000
      0.05981957	     -0.05889130	     -0.02846480	     -0.02258106	      0.00000000
      0.06005571	     -0.05914229	     -0.02860142	     -0.02267000	      0.00000000
      0.06035203	     -0.05945709	     -0.02877284	     -0.02278153	      0.00000000
      0.06071947	     -0.05984720	     -0.02898540	     -0.02291972	      0.00000000
      0.06108690	     -0.06023705	     -0.02919795	     -0.02305778	      0.00000000
      0.06129574	     -0.06045850	     -0.02931875	     -0.02313620	      0.00000000
      0.06150458	     -0.06067987	     -0.02943954	     -0.02321458	      0.00000000
      0.06178233	     -0.06097413	     -0.02960018	     -0.02331875	      0.00000000
      0.06206008	     -0.06126824	     -0.02976081	     -0.02342286	      0.00000000
      0.06230804	     -0.06153066	     -0.02990420	     -0.02351574	      0.00000000
      0.06255599	     -0.06179296	     -0.03004758	     -0.02360856	      0.00000000
      0.06281294	     -0.06206462	     -0.03019614	     -0.02370469	      0.00000000
      0.06312748	     -0.06239697	     -0.03037797	     -0.02382227	      0.00000000
      0.06353357	     -0.06282574	     -0.03061268	     -0.02397395	      0.00000000
      0.06374869	     -0.06305273	     -0.03073700	     -0.02405424	      0.00000000
      0.06396382	     -0.06327961	     -0.03086130	     -0.02413448	      0.00000000
      0.06424931	     -0.06358055	     -0.03102624	     -0.02424091	      0.00000000
      0.06453480	     -0.06388130	     -0.03119115	     -0.02434726	      0.00000000
      0.06473604	     -0.06409319	     -0.03130737	     -0.02442218	      0.00000000
      0.06505987	     -0.06443394	     -0.03149436	     -0.02454265	      0.00000000
      0.06530383	     -0.06469048	     -0.03163519	     -0.02463335	      0.00000000
      0.06554778	     -0.06494688	     -0.03177600	     -0.02472399	      0.00000000
      0.06579173	     -0.06520314	     -0.03191678	     -0.02481457	      0.00000000
      0.06604647	     -0.06547057	     -0.03206375	     -0.02490909	      0.00000000
      0.06630121	     -0.06573785	     -0.03221069	     -0.02500356	      0.00000000
      0.06655739	     -0.06600647	     -0.03235842	     -0.02509849	      0.00000000
      0.06687327	     -0.06633748	     -0.03254054	     -0.02521547	      0.00000000
      0.06726868	     -0.06675147	     -0.03276842	     -0.02536177	      0.00000000
      0.06755302	     -0.06704893	     -0.03293224	     -0.02546687	      0.00000000
      0.06779301	     -0.06729982	     -0.03307046	     -0.02555553	      0.00000000
      0.06803299	     -0.06755057	     -0.03320864	     -0.02564412	      0.00000000
      0.06828845	     -0.06781733	     -0.03335570	     -0.02573837	      0.00000000
      0.06854392	     -0.06808392	     -0.03350271	     -0.02583257	      0.00000000
      0.06880149	     -0.06835254	     -0.03365089	     -0.02592747	      0.00000000
      0.06911766	     -0.06868204	     -0.03383272	     -0.02604388	      0.00000000
      0.06951846	     -0.06909934	     -0.03406312	     -0.02619131	      0.00000000
      0.06976299	     -0.06935373	     -0.03420362	     -0.02628118	      0.00000000
      0.07000752	     -0.06960796	     -0.03434408	     -0.02637100	      0.00000000
      0.07025205	     -0.06986203	     -0.03448450	     -0.02646076	      0.00000000
      0.07049620	     -0.07011555	     -0.03462465	     -0.02655032	      0.00000000
      0.07080310	     -0.07043398	     -0.03480074	     -0.02666282	      0.00000000
      0.07117253	     -0.07081696	     -0.03501262	     -0.02679813	      0.00000000
      0.07143810	     -0.07109203	     -0.03516485	     -0.02689532	      0.00000000
      0.07178725	     -0.07145338	     -0.03536491	     -0.02702299	      0.00000000
      0.07205229	     -0.07172745	     -0.03551670	     -0.02711983	      0.00000000
      0.07231733	     -0.07200132	     -0.03566843	     -0.02721660	      0.00000000
      0.07258236	     -0.07227499	     -0.03582009	     -0.02731330	      0.00000000
      0.07284740	     -0.07254846	     -0.03597168	     -0.02740994	      0.00000000
      0.07311244	     -0.07282173	     -0.03612321	     -0.02750651	      0.00000000
      0.07337748	     -0.07309480	     -0.03627467	     -0.02760301	      0.00000000
      0.07364251	     -0.07336767	     -0.03642606	     -0.02769945	      0.00000000
      0.07390755	     -0.07364033	     -0.03657739	     -0.02779583	      0.00000000
      0.07417259	     -0.07391279	     -0.03672864	     -0.02789213	      0.00000000
      0.07442395	     -0.07417100	     -0.03687202	     -0.02798341	      0.00000000
      0.07467531	     -0.07442903	     -0.03701533	     -0.02807463	      0.00000000
      0.07492942	     -0.07468969	     -0.03716015	     -0.02816678	      0.00000000
      0.07518354	     -0.07495016	     -0.03730489	     -0.02825888	      0.00000000
      0.07544710	     -0.07522012	     -0.03745495	     -0.02835434	      0.00000000
      0.07576352	     -0.07554394	     -0.03763500	     -0.02846885	      0.00000000
      0.07608725	     -0.07587492	     -0.03781910	     -0.02858591	      0.00000000
      0.07641097	     -0.07620559	     -0.03800307	     -0.02870288	      0.00000000
      0.07664952	     -0.07644906	     -0.03813857	     -0.02878901	      0.00000000
      0.07688806	     -0.07669234	     -0.03827399	     -0.02887508	      0.00000000
      0.07710532	     -0.07691377	     -0.03839727	     -0.02895343	      0.00000000
      0.07742541	     -0.07723974	     -0.03857881	     -0.02906878	      0.00000000
      0.07769708	     -0.07751616	     -0.03873279	     -0.02916661	      0.00000000
      0.07793949	     -0.07776261	     -0.03887011	     -0.02925384	      0.00000000
      0.07818189	     -0.07800888	     -0.03900735	     -0.02934102	      0.00000000
      0.07844050	     -0.07827141	     -0.03915370	     -0.02943397	      0.00000000
      0.07869911	     -0.07853373	     -0.03929995	     -0.02952686	      0.00000000
      0.07894473	     -0.07878269	     -0.03943879	     -0.02961502	      0.00000000
      0.07926223	     -0.07910422	     -0.03961815	     -0.02972891	      0.00000000
      0.07957974	     -0.07942545	     -0.03979738	     -0.02984271	      0.00000000
      0.07982350	     -0.07967185	     -0.03993490	     -0.02993001	      0.00000000
      0.08006727	     -0.07991807	     -0.04007234	     -0.03001727	      0.00000000
      0.08031007	     -0.08016314	     -0.04020916	     -0.03010412	      0.00000000
      0.08061896	     -0.08047463	     -0.04038311	     -0.03021454	      0.00000000
      0.08092784	     -0.08078582	     -0.04055693	     -0.03032488	      0.00000000
      0.08116680	     -0.08102635	     -0.04069131	     -0.03041018	      0.00000000
      0.08146422	     -0.08132548	     -0.04085847	     -0.03051627	      0.00000000
      0.08183234	     -0.08169533	     -0.04106519	     -0.03064748	      0.00000000
      0.08220046	     -0.08206474	     -0.04127173	     -0.03077857	      0.00000000
      0.08239763	     -0.08226243	     -0.04138228	     -0.03084874	      0.00000000
      0.08259481	     -0.08245999	     -0.04149278	     -0.03091887	      0.00000000
      0.08288158	     -0.08274711	     -0.04165339	     -0.03102081	      0.00000000
      0.08316835	     -0.08303396	     -0.04181388	     -0.03112269	      0.00000000
      0.08341621	     -0.08328167	     -0.04195250	     -0.03121068	      0.00000000
      0.08366407	     -0.08352919	     -0.04209104	     -0.03129861	      0.00000000
      0.08390034	     -0.08376495	     -0.04222302	     -0.03138239	      0.00000000
      0.08421840	     -0.08408204	     -0.04240055	     -0.03149510	      0.00000000
      0.08453646	     -0.08439880	     -0.04257794	     -0.03160772	      0.00000000
      0.08475932	     -0.08462055	     -0.04270214	     -0.03168657	      0.00000000
      0.08498217	     -0.08484213	     -0.04282627	     -0.03176539	      0.00000000
      0.08524476	     -0.08510302	     -0.04297244	     -0.03185820	      0.00000000
      0.08550735	     -0.08536369	     -0.04311851	     -0.03195096	      0.00000000
      0.08578018	     -0.08563428	     -0.04327016	     -0.03204728	      0.00000000
      0.08605301	     -0.08590463	     -0.04342170	     -0.03214353	      0.00000000
      0.08630604	     -0.08615514	     -0.04356214	     -0.03223274	      0.00000000
      0.08662497	     -0.08647060	     -0.04373903	     -0.03234512	      0.00000000
      0.08694391	     -0.08678573	     -0.04391576	     -0.03245741	      0.00000000
      0.08718330	     -0.08702206	     -0.04404831	     -0.03254164	      0.00000000
      0.08742270	     -0.08725819	     -0.04418078	     -0.03262583	      0.00000000
      0.08770206	     -0.08753351	     -0.04433524	     -0.03272401	      0.00000000
      0.08798141	     -0.08780856	     -0.04448959	     -0.03282213	      0.00000000
      0.08821716	     -0.08804048	     -0.04461974	     -0.03290488	      0.00000000
      0.08852607	     -0.08834410	     -0.04479016	     -0.03301325	      0.00000000
      0.08883498	     -0.08864741	     -0.04496042	     -0.03312155	      0.00000000
      0.08907574	     -0.08888358	     -0.04509302	     -0.03320590	      0.00000000
      0.08931649	     -0.08911956	     -0.04522552	     -0.03329020	      0.00000000
      0.08958212	     -0.08937969	     -0.04537160	     -0.03338316	      0.00000000
      0.08984774	     -0.08963960	     -0.04551757	     -0.03347607	      0.00000000
      0.09011910	     -0.08990486	     -0.04566658	     -0.03357093	      0.00000000
      0.09039045	     -0.09016989	     -0.04581546	     -0.03366572	      0.00000000
      0.09065508	     -0.09042811	     -0.04596053	     -0.03375812	      0.00000000
      0.09097430	     -0.09073930	     -0.04613539	     -0.03386950	      0.00000000
      0.09138025	     -0.09113455	     -0.04635751	     -0.03401104	      0.00000000
      0.09160236	     -0.09135058	     -0.04647892	     -0.03408843	      0.00000000
      0.09182446	     -0.09156644	     -0.04660026	     -0.03416578	      0.00000000
      0.09210943	     -0.09184316	     -0.04675581	     -0.03426497	      0.00000000
      0.09239439	     -0.09211961	     -0.04691122	     -0.03436410	      0.00000000
      0.09267008	     -0.09238680	     -0.04706145	     -0.03445994	      0.00000000
      0.09294577	     -0.09265375	     -0.04721156	     -0.03455573	      0.00000000
      0.09321099	     -0.09291032	     -0.04735584	     -0.03464783	      0.00000000
      0.09353093	     -0.09321952	     -0.04752973	     -0.03475887	      0.00000000
      0.09393335	     -0.09360796	     -0.04774821	     -0.03489843	      0.00000000
      0.09416956	     -0.09383572	     -0.04787633	     -0.03498030	      0.00000000
      0.09440578	     -0.09406331	     -0.04800435	     -0.03506212	      0.00000000
      0.09464200	     -0.09429071	     -0.04813228	     -0.03514391	      0.00000000
      0.09491934	     -0.09455745	     -0.04828236	     -0.03523989	      0.00000000
      0.09519667	     -0.09482395	     -0.04843230	     -0.03533581	      0.00000000
      0.09538243	     -0.09500231	     -0.04853266	     -0.03540003	      0.00000000
      0.09567404	     -0.09528208	     -0.04869009	     -0.03550080	      0.00000000
      0.09596566	     -0.09556157	     -0.04884737	     -0.03560151	      0.00000000
      0.09621096	     -0.09579647	     -0.04897956	     -0.03568619	      0.00000000
      0.09645626	     -0.09603116	     -0.04911165	     -0.03577082	      0.00000000
      0.09670131	     -0.09626541	     -0.04924350	     -0.03585532	      0.00000000
      0.09701716	     -0.09656707	     -0.04941329	     -0.03596419	      0.00000000
      0.09733301	     -0.09686840	     -0.04958291	     -0.03607298	      0.00000000
      0.09757101	     -0.09709525	     -0.04971060	     -0.03615492	      0.00000000
      0.09780900	     -0.09732190	     -0.04983819	     -0.03623682	      0.00000000
      0.09807962	     -0.09757941	     -0.04998316	     -0.03632990	      0.00000000
      0.09835025	     -0.09783669	     -0.05012799	     -0.03642294	      0.00000000
      0.09861147	     -0.09808480	     -0.05026768	     -0.03651270	      0.00000000
      0.09892943	     -0.09838650	     -0.05043754	     -0.03662190	      0.00000000
      0.09931175	     -0.09874886	     -0.05064156	     -0.03675312	      0.00000000
      0.09977254	     -0.09918495	     -0.05088710	     -0.03691115	      0.00000000
      0.09994408	     -0.09934712	     -0.05097841	     -0.03696994	      0.00000000
      0.10022963	     -0.09961687	     -0.05113030	     -0.03706778	      0.00000000
      0.10051518	     -0.09988636	     -0.05128204	     -0.03716556	      0.00000000
      0.10076566	     -0.10012254	     -0.05141503	     -0.03725130	      0.00000000
      0.10101614	     -0.10035852	     -0.05154791	     -0.03733699	      0.00000000
      0.10127886	     -0.10060581	     -0.05168716	     -0.03742684	      0.00000000
      0.10154158	     -0.10085289	     -0.05182628	     -0.03751664	      0.00000000
      0.10182780	     -0.10112182	     -0.05197772	     -0.03761443	      0.00000000
      0.10211403	     -0.10139050	     -0.05212901	     -0.03771217	      0.00000000
      0.10234145	     -0.10160380	     -0.05224912	     -0.03778980	      0.00000000
      0.10265425	     -0.10189690	     -0.05241416	     -0.03789653	      0.00000000
      0.10296706	     -0.10218970	     -0.05257903	     -0.03800319	      0.00000000
      0.10320083	     -0.10240833	     -0.05270213	     -0.03808287	      0.00000000
      0.10343461	     -0.10262679	     -0.05282514	     -0.03816252	      0.00000000
      0.10369085	     -0.10286604	     -0.05295985	     -0.03824979	      0.00000000
      0.10400358	     -0.10315775	     -0.05312410	     -0.03835625	      0.00000000
      0.10431631	     -0.10344917	     -0.05328817	     -0.03846265	      0.00000000
      0.10458282	     -0.10369727	     -0.05342786	     -0.03855328	      0.00000000
      0.10491006	     -0.10400161	     -0.05359920	     -0.03866451	      0.00000000
      0.10523729	     -0.10430562	     -0.05377035	     -0.03877568	      0.00000000
      0.10547547	     -0.10452669	     -0.05389480	     -0.03885656	      0.00000000
      0.10576500	     -0.10479517	     -0.05404594	     -0.03895483	      0.00000000
      0.10612699	     -0.10513049	     -0.05423470	     -0.03907763	      0.00000000
      0.10640909	     -0.10539154	     -0.05438163	     -0.03917328	      0.00000000
      0.10665480	     -0.10561871	     -0.05450950	     -0.03925656	      0.00000000
      0.10690052	     -0.10584570	     -0.05463726	     -0.03933981	      0.00000000
      0.10713842	     -0.10606531	     -0.05476085	     -0.03942038	      0.00000000
      0.10744893	     -0.10635168	     -0.05492201	     -0.03952549	      0.00000000
      0.10775945	     -0.10663775	     -0.05508300	     -0.03963055	      0.00000000
      0.10800129	     -0.10686036	     -0.05520826	     -0.03971235	      0.00000000
      0.10824313	     -0.10708279	     -0.05533342	     -0.03979410	      0.00000014
      0.10851840	     -0.10733575	     -0.05547575	     -0.03988713	      0.00000104
      0.10879367	     -0.10758849	     -0.05561794	     -0.03998011	      0.00000346
      0.10904963	     -0.10782330	     -0.05575004	     -0.04006654	      0.00000777
      0.10936669	     -0.10811389	     -0.05591350	     -0.04017355	      0.00001695
      0.10968376	     -0.10840418	     -0.05607679	     -0.04028050	      0.00003173
      0.10992153	     -0.10862169	     -0.05619912	     -0.04036068	      0.00004739
      0.11022020	     -0.10889465	     -0.05635263	     -0.04046134	      0.00007377
      0.11051886	     -0.10916735	     -0.05650599	     -0.04056196	      0.00010896
      0.11077188	     -0.10939817	     -0.05663578	     -0.04064716	      0.00014676
      0.11109266	     -0.10969054	     -0.05680016	     -0.04075513	      0.00020677
      0.11141344	     -0.10998260	     -0.05696436	     -0.04086305	      0.00028212
      0.11165137	     -0.11019904	     -0.05708602	     -0.04094306	      0.00034911
      0.11188929	     -0.11041530	     -0.05720758	     -0.04102304	      0.00042649
      0.11216699	     -0.11066752	     -0.05734934	     -0.04111635	      0.00053106
      0.11244469	     -0.11091952	     -0.05749096	     -0.04120963	      0.00065226
      0.11269109	     -0.11114292	     -0.05761650	     -0.04129236	      0.00077478
      0.11300891	     -0.11143082	     -0.05777826	     -0.04139901	      0.00095508
      0.11332672	     -0.11171843	     -0.05793984	     -0.04150562	      0.00116219
      0.11357542	     -0.11194329	     -0.05806616	     -0.04158900	      0.00134405
      0.11382411	     -0.11216797	     -0.05819235	     -0.04167235	      0.00154413
      0.11405334	     -0.11237490	     -0.05830858	     -0.04174915	      0.00174527
      0.11437206	     -0.11266238	     -0.05847001	     -0.04185589	      0.00205251
      0.11469077	     -0.11294957	     -0.05863127	     -0.04196257	      0.00239280
      0.11491445	     -0.11315095	     -0.05874433	     -0.04203741	      0.00265182
      0.11513813	     -0.11335218	     -0.05885730	     -0.04211222	      0.00292774
      0.11541477	     -0.11360088	     -0.05899690	     -0.04220471	      0.00329257
      0.11569142	     -0.11384937	     -0.05913636	     -0.04229717	      0.00368356
      0.11593990	     -0.11407237	     -0.05926150	     -0.04238018	      0.00405697
      0.11625781	     -0.11435743	     -0.05942144	     -0.04248633	      0.00456509
      0.11657571	     -0.11464220	     -0.05958121	     -0.04259243	      0.00510669
      0.11681634	     -0.11485757	     -0.05970201	     -0.04267270	      0.00553834
      0.11705697	     -0.11507278	     -0.05982272	     -0.04275295	      0.00598811
      0.11733596	     -0.11532209	     -0.05996253	     -0.04284595	      0.00653148
      0.11761496	     -0.11557120	     -0.06010221	     -0.04293891	      0.00709732
      0.11786498	     -0.11579425	     -0.06022726	     -0.04302218	      0.00762249
      0.11818284	     -0.11607758	     -0.06038608	     -0.04312800	      0.00831327
      0.11850070	     -0.11636062	     -0.06054472	     -0.04323377	      0.00902797
      0.11874238	     -0.11657565	     -0.06066522	     -0.04331415	      0.00958603
      0.11898407	     -0.11679053	     -0.06078561	     -0.04339451	      0.01015559
      0.11926577	     -0.11704078	     -0.06092581	     -0.04348813	      0.01083259
      0.11954748	     -0.11729082	     -0.06106587	     -0.04358171	      0.01152210
      0.11978597	     -0.11750233	     -0.06118432	     -0.04366090	      0.01211435
      0.12010419	     -0.11778432	     -0.06134223	     -0.04376653	      0.01291491
      0.12042242	     -0.11806604	     -0.06149995	     -0.04387210	      0.01372502
      0.12065919	     -0.11827547	     -0.06161719	     -0.04395062	      0.01433259
      0.12089597	     -0.11848475	     -0.06173433	     -0.04402911	      0.01494321
      0.12116372	     -0.11872124	     -0.06186666	     -0.04411783	      0.01563624
      0.12143147	     -0.11895753	     -0.06199888	     -0.04420652	      0.01633075
      0.12171624	     -0.11920863	     -0.06213935	     -0.04430080	      0.01706968
      0.12200101	     -0.11945952	     -0.06227968	     -0.04439504	      0.01780755
      0.12225404	     -0.11968226	     -0.06240425	     -0.04447875	      0.01846127
      0.12257115	     -0.11996118	     -0.06256021	     -0.04458361	      0.01927668
      0.12288827	     -0.12023984	     -0.06271598	     -0.04468842	      0.02008638
      0.12313086	     -0.12045283	     -0.06283503	     -0.04476857	      0.02070109
      0.12337345	     -0.12066566	     -0.06295398	     -0.04484869	      0.02131110
      0.12366193	     -0.12091855	     -0.06309528	     -0.04494392	      0.02202969
      0.12395040	     -0.12117123	     -0.06323644	     -0.04503912	      0.02274016
      0.12416884	     -0.12136241	     -0.06334323	     -0.04511117	      0.02327234
      0.12448426	     -0.12163827	     -0.06349729	     -0.04521519	      0.02403142
      0.12479968	     -0.12191386	     -0.06365117	     -0.04531916	      0.02477880
      0.12502753	     -0.12211279	     -0.06376222	     -0.04539424	      0.02531110
      0.12525538	     -0.12231157	     -0.06387317	     -0.04546929	      0.02583685
      0.12553251	     -0.12255317	     -0.06400800	     -0.04556055	      0.02646725
      0.12580963	     -0.12279457	     -0.06414270	     -0.04565177	      0.02708754
      0.12607196	     -0.12302290	     -0.06427008	     -0.04573810	      0.02766527
      0.12638718	     -0.12329704	     -0.06442298	     -0.04584180	      0.02834720
      0.12670240	     -0.12357093	     -0.06457571	     -0.04594546	      0.02901566
      0.12696053	     -0.12379502	     -0.06470065	     -0.04603032	      0.02955301
      0.12728206	     -0.12407393	     -0.06485612	     -0.04613599	      0.03020976
      0.12760360	     -0.12435259	     -0.06501142	     -0.04624164	      0.03085264
      0.12784406	     -0.12456081	     -0.06512743	     -0.04632063	      0.03132445
      0.12808453	     -0.12476888	     -0.06524335	     -0.04639960	      0.03178867
      0.12837028	     -0.12501597	     -0.06538097	     -0.04649342	      0.03233061
      0.12865604	     -0.12526285	     -0.06551845	     -0.04658723	      0.03286218
      0.12888775	     -0.12546289	     -0.06562983	     -0.04666328	      0.03328573
      0.12920399	     -0.12573570	     -0.06578169	     -0.04676706	      0.03385323
      0.12952024	     -0.12600827	     -0.06593338	     -0.04687082	      0.03440882
      0.12975694	     -0.12621211	     -0.06604680	     -0.04694847	      0.03481707
      0.12999363	     -0.12641582	     -0.06616013	     -0.04702612	      0.03521899
      0.13026716	     -0.12665107	     -0.06629097	     -0.04711584	      0.03567577
      0.13054070	     -0.12688613	     -0.06642169	     -0.04720556	      0.03612454
      0.13081913	     -0.12712523	     -0.06655462	     -0.04729688	      0.03657340
      0.13109757	     -0.12736414	     -0.06668741	     -0.04738821	      0.03701447
      0.13137919	     -0.12760558	     -0.06682159	     -0.04748057	      0.03745292
      0.13166080	     -0.12784685	     -0.06695564	     -0.04757294	      0.03788396
      0.13193932	     -0.12808527	     -0.06708808	     -0.04766430	      0.03830322
      0.13221783	     -0.12832351	     -0.06722039	     -0.04775566	      0.03871576
      0.13250311	     -0.12856735	     -0.06735577	     -0.04784926	      0.03913161
      0.13278839	     -0.12881100	     -0.06749102	     -0.04794286	      0.03954095
      0.13306048	     -0.12904321	     -0.06761989	     -0.04803216	      0.03992555
      0.13333257	     -0.12927525	     -0.06774864	     -0.04812147	      0.04030471
      0.13362690	     -0.12952608	     -0.06788778	     -0.04821811	      0.04070900
      0.13392124	     -0.12977670	     -0.06802677	     -0.04831477	      0.04110748
      0.13415756	     -0.12997780	     -0.06813826	     -0.04839241	      0.04142339
      0.13447262	     -0.13024569	     -0.06828676	     -0.04849594	      0.04183923
      0.13478769	     -0.13051336	     -0.06843509	     -0.04859951	      0.04224928
      0.13503352	     -0.13072206	     -0.06855071	     -0.04868036	      0.04256541
      0.13527935	     -0.13093064	     -0.06866624	     -0.04876123	      0.04287836
      0.13554873	     -0.13115903	     -0.06879272	     -0.04884989	      0.04321778
      0.13581810	     -0.13138727	     -0.06891907	     -0.04893858	      0.04355372
      0.13610744	     -0.13163224	     -0.06905466	     -0.04903390	      0.04391086
      0.13639677	     -0.13187704	     -0.06919011	     -0.04912926	      0.04426440
      0.13665609	     -0.13209629	     -0.06931139	     -0.04921478	      0.04457836
      0.13697023	     -0.13236170	     -0.06945817	     -0.04931844	      0.04495522
      0.13728438	     -0.13262691	     -0.06960479	     -0.04942218	      0.04532851
      0.13746730	     -0.13278125	     -0.06969009	     -0.04948262	      0.04554432
      0.13775284	     -0.13302202	     -0.06982313	     -0.04957701	      0.04587903
      0.13803838	     -0.13326263	     -0.06995605	     -0.04967148	      0.04621124
      0.13826808	     -0.13345606	     -0.07006287	     -0.04974752	      0.04647677
      0.13857464	     -0.13371406	     -0.07020531	     -0.04984908	      0.04682893
      0.13888120	     -0.13397187	     -0.07034760	     -0.04995073	      0.04717870
      0.13912641	     -0.13417796	     -0.07046131	     -0.05003210	      0.04745688
      0.13937162	     -0.13438394	     -0.07057492	     -0.05011353	      0.04773373
      0.13966002	     -0.13462603	     -0.07070841	     -0.05020938	      0.04805772
      0.13994841	     -0.13486797	     -0.07084178	     -0.05030532	      0.04838011
      0.14019630	     -0.13507580	     -0.07095631	     -0.05038786	      0.04865603
      0.14050868	     -0.13533754	     -0.07110049	     -0.05049197	      0.04900227
      0.14082106	     -0.13559910	     -0.07124452	     -0.05059620	      0.04934702
      0.14106353	     -0.13580200	     -0.07135621	     -0.05067717	      0.04961367
      0.14130599	     -0.13600479	     -0.07146780	     -0.05075822	      0.04987956
      0.14159872	     -0.13624949	     -0.07160241	     -0.05085617	      0.05019964
      0.14189145	     -0.13649403	     -0.07173689	     -0.05095423	      0.05051880
      0.14210878	     -0.13667550	     -0.07183664	     -0.05102710	      0.05075521
      0.14242440	     -0.13693888	     -0.07198137	     -0.05113304	      0.05109779
      0.14274001	     -0.13720211	     -0.07212595	     -0.05123912	      0.05143957
      0.14297342	     -0.13739666	     -0.07223277	     -0.05131766	      0.05169188
      0.14320682	     -0.13759112	     -0.07233950	     -0.05139627	      0.05194385
      0.14348679	     -0.13782427	     -0.07246742	     -0.05149067	      0.05224570
      0.14376676	     -0.13805729	     -0.07259522	     -0.05158519	      0.05254717
      0.14403914	     -0.13828388	     -0.07271943	     -0.05167725	      0.05284017
      0.14431152	     -0.13851036	     -0.07284354	     -0.05176943	      0.05313293
      0.14460710	     -0.13875601	     -0.07297808	     -0.05186958	      0.05345040
      0.14490268	     -0.13900154	     -0.07311249	     -0.05196988	      0.05376769
      0.14515686	     -0.13921257	     -0.07322797	     -0.05205623	      0.05404045
      0.14546916	     -0.13947174	     -0.07336973	     -0.05216248	      0.05437552
      0.14578147	     -0.13973079	     -0.07351133	     -0.05226889	      0.05471056
      0.14601119	     -0.13992125	     -0.07361540	     -0.05234726	      0.05495702
      0.14631323	     -0.14017156	     -0.07375210	     -0.05245043	      0.05528114
      0.14661526	     -0.14042176	     -0.07388867	     -0.05255376	      0.05560538
      0.14685259	     -0.14061828	     -0.07399588	     -0.05263505	      0.05586026
      0.14714995	     -0.14086442	     -0.07413010	     -0.05273705	      0.05617979
      0.14744732	     -0.14111046	     -0.07426418	     -0.05283921	      0.05649955
      0.14770602	     -0.14132444	     -0.07438072	     -0.05292820	      0.05677795
      0.14801842	     -0.14158273	     -0.07452133	     -0.05303583	      0.05711443
      0.14833082	     -0.14184093	     -0.07466178	     -0.05314363	      0.05745126
      0.14854485	     -0.14201776	     -0.07475792	     -0.05321758	      0.05768225
      0.14886023	     -0.14227825	     -0.07489947	     -0.05332671	      0.05802299
      0.14917561	     -0.14253866	     -0.07504088	     -0.05343601	      0.05836418
      0.14941072	     -0.14273273	     -0.07514620	     -0.05351761	      0.05861885
      0.14964582	     -0.14292675	     -0.07525143	     -0.05359932	      0.05887380
      0.14992666	     -0.14315845	     -0.07537703	     -0.05369704	      0.05917872
      0.15020749	     -0.14339009	     -0.07550251	     -0.05379491	      0.05948407
      0.15048309	     -0.14361736	     -0.07562554	     -0.05389110	      0.05978418
      0.15075868	     -0.14384458	     -0.07574846	     -0.05398744	      0.06008474
      0.15105365	     -0.14408771	     -0.07587990	     -0.05409070	      0.06040694
      0.15134862	     -0.14433079	     -0.07601121	     -0.05419413	      0.06072970
      0.15161573	     -0.14455088	     -0.07613001	     -0.05428793	      0.06102246
      0.15188284	     -0.14477093	     -0.07624871	     -0.05438187	      0.06131571
      0.15218404	     -0.14501903	     -0.07638244	     -0.05448796	      0.06164697
      0.15248525	     -0.14526709	     -0.07651603	     -0.05459423	      0.06197886
      0.15272606	     -0.14546539	     -0.07662275	     -0.05467931	      0.06224468
      0.15303640	     -0.14572092	     -0.07676015	     -0.05478913	      0.06258786
      0.15334674	     -0.14597641	     -0.07689742	     -0.05489914	      0.06293175
      0.15358948	     -0.14617624	     -0.07700469	     -0.05498531	      0.06320124
      0.15383222	     -0.14637607	     -0.07711188	     -0.05507161	      0.06347118
      0.15412411	     -0.14661633	     -0.07724066	     -0.05517552	      0.06379637
      0.15441600	     -0.14685659	     -0.07736932	     -0.05527961	      0.06412223
      0.15467148	     -0.14706687	     -0.07748184	     -0.05537085	      0.06440798
      0.15498057	     -0.14732127	     -0.07761783	     -0.05548140	      0.06475439
      0.15528965	     -0.14757568	     -0.07775370	     -0.05559215	      0.06510157
      0.15552763	     -0.14777157	     -0.07785822	     -0.05567755	      0.06536940
      0.15583802	     -0.14802707	     -0.07799441	     -0.05578910	      0.06571941
      0.15614840	     -0.14828258	     -0.07813047	     -0.05590085	      0.06607020
      0.15639158	     -0.14848278	     -0.07823698	     -0.05598853	      0.06634560
      0.15663475	     -0.14868300	     -0.07834340	     -0.05607633	      0.06662148
      0.15692563	     -0.14892252	     -0.07847059	     -0.05618151	      0.06695213
      0.15721650	     -0.14916207	     -0.07859767	     -0.05628687	      0.06728348
      0.15747886	     -0.14937816	     -0.07871218	     -0.05638204	      0.06758296
      0.15774122	     -0.14959429	     -0.07882660	     -0.05647735	      0.06788301
      0.15804199	     -0.14984210	     -0.07895765	     -0.05658678	      0.06822771
      0.15834275	     -0.15008996	     -0.07908858	     -0.05669640	      0.06857318
      0.15859233	     -0.15029568	     -0.07919713	     -0.05678751	      0.06886042
      0.15890103	     -0.15055020	     -0.07933128	     -0.05690037	      0.06921646
      0.15920974	     -0.15080479	     -0.07946530	     -0.05701343	      0.06957331
      0.15941143	     -0.15097115	     -0.07955279	     -0.05708739	      0.06980688
      0.15972347	     -0.15122862	     -0.07968804	     -0.05720200	      0.07016895
      0.16003551	     -0.15148616	     -0.07982316	     -0.05731681	      0.07053184
      0.16027909	     -0.15168726	     -0.07992854	     -0.05740656	      0.07081568
      0.16052266	     -0.15188842	     -0.08003383	     -0.05749643	      0.07110002
      0.16080341	     -0.15212035	     -0.08015510	     -0.05760018	      0.07142839
      0.16108416	     -0.15235236	     -0.08027626	     -0.05770409	      0.07175743
      0.16136814	     -0.15258714	     -0.08039871	     -0.05780936	      0.07209093
      0.16165212	     -0.15282200	     -0.08052105	     -0.05791479	      0.07242512
      0.16194399	     -0.15306350	     -0.08064668	     -0.05802333	      0.07276930
      0.16223587	     -0.15330511	     -0.08077219	     -0.05813205	      0.07311421
      0.16252174	     -0.15354186	     -0.08089501	     -0.05823870	      0.07345271
      0.16280761	     -0.15377871	     -0.08101772	     -0.05834552	      0.07379190
      0.16310218	     -0.15402289	     -0.08114405	     -0.05845577	      0.07414211
      0.16339674	     -0.15426720	     -0.08127026	     -0.05856620	      0.07449304
      0.16368112	     -0.15450319	     -0.08139199	     -0.05867298	      0.07483252
      0.16396549	     -0.15473929	     -0.08151362	     -0.05877993	      0.07517265
      0.16426215	     -0.15498574	     -0.08164038	     -0.05889167	      0.07552819
      0.16455880	     -0.15523233	     -0.08176703	     -0.05900360	      0.07588444
      0.16484058	     -0.15546669	     -0.08188722	     -0.05911009	      0.07622349
      0.16512236	     -0.15570119	     -0.08200730	     -0.05921674	      0.07656318
      0.16542099	     -0.15594988	     -0.08213445	     -0.05932996	      0.07692388
      0.16571962	     -0.15619873	     -0.08226148	     -0.05944336	      0.07728529
      0.16599810	     -0.15643095	     -0.08237984	     -0.05954928	      0.07762297
      0.16627659	     -0.15666333	     -0.08249809	     -0.05965536	      0.07796125
      0.16657676	     -0.15691396	     -0.08262544	     -0.05976989	      0.07832656
      0.16687692	     -0.15716479	     -0.08275266	     -0.05988460	      0.07869257
      0.16715209	     -0.15739488	     -0.08286919	     -0.05998993	      0.07902871
      0.16742725	     -0.15762514	     -0.08298561	     -0.06009542	      0.07936544
      0.16772822	     -0.15787719	     -0.08311284	     -0.06021098	      0.07973440
      0.16802919	     -0.15812943	     -0.08323995	     -0.06032673	      0.08010406
      0.16830204	     -0.15835829	     -0.08335508	     -0.06043184	      0.08043978
      0.16857489	     -0.15858733	     -0.08347012	     -0.06053710	      0.08077606
      0.16887604	     -0.15884032	     -0.08359697	     -0.06065347	      0.08114787
      0.16917718	     -0.15909353	     -0.08372370	     -0.06077003	      0.08152035
      0.16944940	     -0.15932261	     -0.08383815	     -0.06087555	      0.08185763
      0.16972161	     -0.15955187	     -0.08395251	     -0.06098124	      0.08219546
      0.17002270	     -0.15980568	     -0.08407888	     -0.06109832	      0.08256976
      0.17032379	     -0.16005972	     -0.08420513	     -0.06121559	      0.08294473
      0.17059688	     -0.16029033	     -0.08431954	     -0.06132212	      0.08328540
      0.17086996	     -0.16052115	     -0.08443385	     -0.06142882	      0.08362661
      0.17117099	     -0.16077581	     -0.08455974	     -0.06154661	      0.08400337
      0.17147201	     -0.16103073	     -0.08468552	     -0.06166460	      0.08438079
      0.17174688	     -0.16126372	     -0.08480026	     -0.06177251	      0.08472598
      0.17202174	     -0.16149692	     -0.08491490	     -0.06188058	      0.08507174
      0.17232273	     -0.16175253	     -0.08504032	     -0.06199911	      0.08545098
      0.17262372	     -0.16200841	     -0.08516562	     -0.06211784	      0.08583089
      0.17290080	     -0.16224420	     -0.08528087	     -0.06222731	      0.08618121
      0.17317788	     -0.16248023	     -0.08539601	     -0.06233694	      0.08653210
      0.17347881	     -0.16273683	     -0.08552096	     -0.06245621	      0.08691385
      0.17377975	     -0.16299371	     -0.08564578	     -0.06257567	      0.08729627
      0.17405921	     -0.16323252	     -0.08576159	     -0.06268679	      0.08765201
      0.17433867	     -0.16347157	     -0.08587730	     -0.06279807	      0.08800835
      0.17463951	     -0.16372918	     -0.08600174	     -0.06291807	      0.08839263
      0.17494035	     -0.16398709	     -0.08612606	     -0.06303826	      0.08877760
      0.17522221	     -0.16422900	     -0.08624244	     -0.06315105	      0.08913894
      0.17550408	     -0.16447117	     -0.08635871	     -0.06326402	      0.08950090
      0.17580477	     -0.16472980	     -0.08648263	     -0.06338472	      0.08988775
      0.17610547	     -0.16498874	     -0.08660643	     -0.06350563	      0.09027534
      0.17638969	     -0.16523378	     -0.08672334	     -0.06362010	      0.09064240
      0.17667392	     -0.16547910	     -0.08684014	     -0.06373475	      0.09101013
      0.17697441	     -0.16573876	     -0.08696351	     -0.06385616	      0.09139966
      0.17727490	     -0.16599874	     -0.08708676	     -0.06397778	      0.09178997
      0.17756139	     -0.16624690	     -0.08720415	     -0.06409391	      0.09216284
      0.17784788	     -0.16649534	     -0.08732143	     -0.06421023	      0.09253646
      0.17814813	     -0.16675604	     -0.08744423	     -0.06433233	      0.09292881
      0.17844837	     -0.16701706	     -0.08756691	     -0.06445464	      0.09332201
      0.17873700	     -0.16726828	     -0.08768472	     -0.06457241	      0.09370079
      0.17902562	     -0.16751981	     -0.08780242	     -0.06469036	      0.09408038
      0.17932559	     -0.16778156	     -0.08792463	     -0.06481316	      0.09447577
      0.17962556	     -0.16804364	     -0.08804671	     -0.06493616	      0.09487205
      0.17991615	     -0.16829785	     -0.08816486	     -0.06505551	      0.09525681
      0.18020674	     -0.16855238	     -0.08828290	     -0.06517505	      0.09564245
      0.18050644	     -0.16881521	     -0.08840451	     -0.06529855	      0.09604110
      0.18080613	     -0.16907839	     -0.08852600	     -0.06542225	      0.09644071
      0.18109849	     -0.16933548	     -0.08864440	     -0.06554313	      0.09683149
      0.18139086	     -0.16959289	     -0.08876268	     -0.06566421	      0.09722321
      0.18169029	     -0.16985688	     -0.08888370	     -0.06578842	      0.09762540
      0.18198973	     -0.17012121	     -0.08900459	     -0.06591284	      0.09802861
      0.18228366	     -0.17038104	     -0.08912314	     -0.06603519	      0.09842541
      0.18257758	     -0.17064121	     -0.08924157	     -0.06615773	      0.09882321
      0.18287682	     -0.17090643	     -0.08936201	     -0.06628270	      0.09922924
      0.18317605	     -0.17117203	     -0.08948232	     -0.06640788	      0.09963633
      0.18347133	     -0.17143449	     -0.08960092	     -0.06653161	      0.10003910
      0.18376660	     -0.17169733	     -0.08971939	     -0.06665555	      0.10044292
      0.18406187	     -0.17196055	     -0.08983774	     -0.06677970	      0.10084782
      0.18435714	     -0.17222418	     -0.08995596	     -0.06690406	      0.10125380
      0.18465242	     -0.17248820	     -0.09007406	     -0.06702863	      0.10166086
      0.18494769	     -0.17275264	     -0.09019203	     -0.06715342	      0.10206902
      0.18524296	     -0.17301751	     -0.09030988	     -0.06727841	      0.10247829
      0.18553824	     -0.17328281	     -0.09042759	     -0.06740362	      0.10288866
      0.18583351	     -0.17354857	     -0.09054518	     -0.06752905	      0.10330016
      0.18612878	     -0.17381478	     -0.09066265	     -0.06765468	      0.10371277
      0.18642406	     -0.17408147	     -0.09077998	     -0.06778054	      0.10412650
      0.18671933	     -0.17434864	     -0.09089718	     -0.06790661	      0.10454137
      0.18701460	     -0.17461631	     -0.09101425	     -0.06803290	      0.10495737
      0.18730988	     -0.17488450	     -0.09113120	     -0.06815941	      0.10537451
      0.18760515	     -0.17515322	     -0.09124801	     -0.06828614	      0.10579278
      0.18790042	     -0.17542249	     -0.09136468	     -0.06841308	      0.10621220
      0.18819570	     -0.17569233	     -0.09148123	     -0.06854025	      0.10663276
      0.18849097	     -0.17596274	     -0.09159764	     -0.06866764	      0.10705446
      0.18878624	     -0.17623376	     -0.09171392	     -0.06879526	      0.10747730
      0.18908151	     -0.17650540	     -0.09183006	     -0.06892310	      0.10790129
      0.18937679	     -0.17677767	     -0.09194606	     -0.06905116	      0.10832642
      0.18967206	     -0.17705060	     -0.09206193	     -0.06917945	      0.10875270
      0.18996733	     -0.17732421	     -0.09217766	     -0.06930797	      0.10918011
      0.19026261	     -0.17759852	     -0.09229326	     -0.06943671	      0.10960867
      0.19055788	     -0.17787354	     -0.09240871	     -0.06956569	      0.11003836
      0.19085315	     -0.17814930	     -0.09252403	     -0.06969489	      0.11046920
      0.19114843	     -0.17842581	     -0.09263920	     -0.06982433	      0.11090117
      0.19144370	     -0.17870308	     -0.09275423	     -0.06995400	      0.11133427
      0.19173897	     -0.17898114	     -0.09286913	     -0.07008390	      0.11176850
      0.19203425	     -0.17926001	     -0.09298388	     -0.07021404	      0.11220386
      0.19232952	     -0.17953968	     -0.09309848	     -0.07034442	      0.11264035
      0.19262479	     -0.17982018	     -0.09321294	     -0.07047503	      0.11307796
      0.19292007	     -0.18010151	     -0.09332726	     -0.07060588	      0.11351669
      0.19321534	     -0.18038368	     -0.09344143	     -0.07073697	      0.11395654
      0.19351061	     -0.18066670	     -0.09355545	     -0.07086830	      0.11439751
      0.19380588	     -0.18095056	     -0.09366933	     -0.07099987	      0.11483958
      0.19410116	     -0.18123527	     -0.09378305	     -0.07113169	      0.11528276
      0.19439643	     -0.18152082	     -0.09389663	     -0.07126375	      0.11572705
      0.19469170	     -0.18180722	     -0.09401006	     -0.07139606	      0.11617244
      0.19498698	     -0.18209446	     -0.09412334	     -0.07152861	      0.11661893
      0.19528225	     -0.18238252	     -0.09423647	     -0.07166141	      0.11706652
      0.19557752	     -0.18267141	     -0.09434945	     -0.07179446	      0.11751520
      0.19587280	     -0.18296111	     -0.09446227	     -0.07192777	      0.11796497
      0.19616807	     -0.18325161	     -0.09457494	     -0.07206132	      0.11841582
      0.19646334	     -0.18354290	     -0.09468746	     -0.07219514	      0.11886776
      0.19675862	     -0.18383498	     -0.09479982	     -0.07232920	      0.11932078
      0.19705389	     -0.18412781	     -0.09491203	     -0.07246353	      0.11977488
      0.19734916	     -0.18442141	     -0.09502408	     -0.07259811	      0.12023005
      0.19764444	     -0.18471575	     -0.09513597	     -0.07273295	      0.12068629
      0.19793971	     -0.18501083	     -0.09524771	     -0.07286805	      0.12114361
      0.19823498	     -0.18530663	     -0.09535929	     -0.07300342	      0.12160199
      0.19853026	     -0.18560316	     -0.09547072	     -0.07313905	      0.12206144
      0.19882553	     -0.18590039	     -0.09558198	     -0.07327495	      0.12252195
      0.19912080	     -0.18619834	     -0.09569309	     -0.07341111	      0.12298351
      0.19941607	     -0.18649698	     -0.09580404	     -0.07354755	      0.12344614
      0.19971135	     -0.18679633	     -0.09591483	     -0.07368425	      0.12390982
      0.20000662	     -0.18709637	     -0.09602546	     -0.07382123	      0.12437455
      0.20030189	     -0.18739711	     -0.09613593	     -0.07395848	      0.12484034
      0.20059717	     -0.18769856	     -0.09624625	     -0.07409601	      0.12530717
      0.20089244	     -0.18800070	     -0.09635640	     -0.07423382	      0.12577505
      0.20118771	     -0.18830355	     -0.09646639	     -0.07437190	      0.12624398
      0.20148299	     -0.18860712	     -0.09657623	     -0.07451027	      0.12671394
      0.20177826	     -0.18891140	     -0.09668591	     -0.07464892	      0.12718495
      0.20207353	     -0.18921640	     -0.09679542	     -0.07478785	      0.12765700
      0.20236881	     -0.18952214	     -0.09690478	     -0.07492707	      0.12813009
      0.20266408	     -0.18982861	     -0.09701398	     -0.07506658	      0.12860422
      0.20295935	     -0.19013583	     -0.09712302	     -0.07520638	      0.12907938
      0.20325463	     -0.19044380	     -0.09723191	     -0.07534647	      0.12955558
      0.20354990	     -0.19075253	     -0.09734064	     -0.07548686	      0.13003281
      0.20384517	     -0.19106202	     -0.09744921	     -0.07562754	      0.13051107
      0.20414044	     -0.19137228	     -0.09755763	     -0.07576852	      0.13099037
      0.20443572	     -0.19168330	     -0.09766590	     -0.07590980	      0.13147069
      0.20473099	     -0.19199509	     -0.09777401	     -0.07605138	      0.13195204
      0.20502626	     -0.19230765	     -0.09788197	     -0.07619326	      0.13243443
      0.20532154	     -0.19262096	     -0.09798977	     -0.07633545	      0.13291784
      0.20561681	     -0.19293502	     -0.09809743	     -0.07647795	      0.13340228
      0.20591208	     -0.19324982	     -0.09820494	     -0.07662075	      0.13388774
      0.20620736	     -0.19356535	     -0.09831231	     -0.07676387	      0.13437423
      0.20650263	     -0.19388159	     -0.09841953	     -0.07690730	      0.13486175
      0.20679790	     -0.19419852	     -0.09852660	     -0.07705105	      0.13535029
      0.20709318	     -0.19451611	     -0.09863354	     -0.07719512	      0.13583986
      0.20738845	     -0.19483435	     -0.09874033	     -0.07733950	      0.13633045
      0.20768372	     -0.19515321	     -0.09884699	     -0.07748421	      0.13682207
      0.20797900	     -0.19547266	     -0.09895351	     -0.07762924	      0.13731471
      0.20827427	     -0.19579267	     -0.09905989	     -0.07777460	      0.13780838
      0.20856954	     -0.19611322	     -0.09916615	     -0.07792029	      0.13830307
      0.20886481	     -0.19643428	     -0.09927228	     -0.07806631	      0.13879878
      0.20916009	     -0.19675582	     -0.09937828	     -0.07821266	      0.13929552
      0.20945536	     -0.19707782	     -0.09948416	     -0.07835935	      0.13979329
      0.20975063	     -0.19740024	     -0.09958992	     -0.07850637	      0.14029208
      0.21004591	     -0.19772306	     -0.09969556	     -0.07865374	      0.14079189
      0.21034118	     -0.19804626	     -0.09980109	     -0.07880145	      0.14129273
      0.21063645	     -0.19836982	     -0.09990650	     -0.07894950	      0.14179459
      0.21093173	     -0.19869371	     -0.10001181	     -0.07909790	      0.14229748
      0.21122700	     -0.19901793	     -0.10011701	     -0.07924665	      0.14280140
      0.21152227	     -0.19934244	     -0.10022212	     -0.07939575	      0.14330634
      0.21181755	     -0.19966724	     -0.10032712	     -0.07954521	      0.14381231
      0.21211282	     -0.19999232	     -0.10043203	     -0.07969502	      0.14431931
      0.21240809	     -0.20031766	     -0.10053685	     -0.07984519	      0.14482734
      0.21270337	     -0.20064326	     -0.10064158	     -0.07999572	      0.14533639
      0.21299864	     -0.20096910	     -0.10074623	     -0.08014662	      0.14584647
      0.21329391	     -0.20129519	     -0.10085080	     -0.08029788	      0.14635759
      0.21358918	     -0.20162152	     -0.10095530	     -0.08044952	      0.14686973
      0.21388446	     -0.20194808	     -0.10105972	     -0.08060152	      0.14738291
      0.21417973	     -0.20227488	     -0.10116408	     -0.08075390	      0.14789711
      0.21447500	     -0.20260191	     -0.10126838	     -0.08090665	      0.14841235
      0.21477028	     -0.20292918	     -0.10137262	     -0.08105979	      0.14892862
      0.21506555	     -0.20325669	     -0.10147680	     -0.08121330	      0.14944593
      0.21536082	     -0.20358444	     -0.10158094	     -0.08136721	      0.14996427
      0.21565610	     -0.20391244	     -0.10168504	     -0.08152149	      0.15048365
      0.21595137	     -0.20424069	     -0.10178909	     -0.08167617	      0.15100406
      0.21624664	     -0.20456921	     -0.10189311	     -0.08183124	      0.15152551
      0.21654192	     -0.20489801	     -0.10199710	     -0.08198670	      0.15204800
      0.21683719	     -0.20522709	     -0.10210106	     -0.08214256	      0.15257152
      0.21713246	     -0.20555648	     -0.10220501	     -0.08229882	      0.15309609
      0.21742774	     -0.20588617	     -0.10230893	     -0.08245549	      0.15362170
      0.21772301	     -0.20621619	     -0.10241285	     -0.08261256	      0.15414834
      0.21801828	     -0.20654653	     -0.10251676	     -0.08277004	      0.15467604
      0.21831355	     -0.20687721	     -0.10262067	     -0.08292793	      0.15520477
      0.21860883	     -0.20720823	     -0.10272458	     -0.08308623	      0.15573455
      0.21890410	     -0.20753961	     -0.10282850	     -0.08324495	      0.15626537
      0.21919937	     -0.20787136	     -0.10293244	     -0.08340409	      0.15679724
      0.21949465	     -0.20820348	     -0.10303639	     -0.08356365	      0.15733016
      0.21978992	     -0.20853599	     -0.10314037	     -0.08372363	      0.15786413
      0.22008519	     -0.20886888	     -0.10324438	     -0.08388405	      0.15839914
      0.22038047	     -0.20920218	     -0.10334842	     -0.08404489	      0.15893521
      0.22067574	     -0.20953588	     -0.10345249	     -0.08420617	      0.15947233
      0.22097101	     -0.20987000	     -0.10355662	     -0.08436788	      0.16001050
      0.22126629	     -0.21020455	     -0.10366079	     -0.08453003	      0.16054972
      0.22156156	     -0.21053952	     -0.10376501	     -0.08469263	      0.16109000
      0.22185683	     -0.21087494	     -0.10386929	     -0.08485567	      0.16163133
      0.22215211	     -0.21121080	     -0.10397364	     -0.08501915	      0.16217373
      0.22244738	     -0.21154712	     -0.10407806	     -0.08518309	      0.16271718
      0.22274265	     -0.21188390	     -0.10418254	     -0.08534748	      0.16326168
      0.22303793	     -0.21222115	     -0.10428711	     -0.08551233	      0.16380725
      0.22333320	     -0.21255887	     -0.10439176	     -0.08567764	      0.16435389
      0.22362847	     -0.21289708	     -0.10449649	     -0.08584341	      0.16490158
      0.22392374	     -0.21323577	     -0.10460132	     -0.08600964	      0.16545034
      0.22421902	     -0.21357496	     -0.10470625	     -0.08617634	      0.16600016
      0.22451429	     -0.21391465	     -0.10481128	     -0.08634352	      0.16655105
      0.22480956	     -0.21425486	     -0.10491641	     -0.08651117	      0.16710300
      0.22510484	     -0.21459557	     -0.10502166	     -0.08667930	      0.16765603
      0.22540011	     -0.21493681	     -0.10512702	     -0.08684790	      0.16821013
      0.22569538	     -0.21527857	     -0.10523250	     -0.08701699	      0.16876529
      0.22599066	     -0.21562087	     -0.10533811	     -0.08718657	      0.16932153
      0.22628593	     -0.21596370	     -0.10544385	     -0.08735664	      0.16987884
      0.22658120	     -0.21630708	     -0.10554972	     -0.08752720	      0.17043723
      0.22687648	     -0.21665100	     -0.10565573	     -0.08769826	      0.17099669
      0.22717175	     -0.21699548	     -0.10576188	     -0.08786982	      0.17155723
      0.22746702	     -0.21734052	     -0.10586818	     -0.08804188	      0.17211885
      0.22776230	     -0.21768613	     -0.10597463	     -0.08821444	      0.17268155
      0.22805757	     -0.21803230	     -0.10608124	     -0.08838751	      0.17324533
      0.22835284	     -0.21837904	     -0.10618801	     -0.08856110	      0.17381020
      0.22864811	     -0.21872637	     -0.10629494	     -0.08873520	      0.17437614
      0.22894339	     -0.21907427	     -0.10640204	     -0.08890982	      0.17494318
      0.22923866	     -0.21942276	     -0.10650931	     -0.08908496	      0.17551129
      0.22953393	     -0.21977185	     -0.10661676	     -0.08926063	      0.17608050
      0.22982921	     -0.22012152	     -0.10672439	     -0.08943682	      0.17665080
      0.23012448	     -0.22047180	     -0.10683220	     -0.08961355	      0.17722218
      0.23041975	     -0.22082268	     -0.10694020	     -0.08979081	      0.17779466
      0.23071503	     -0.22117416	     -0.10704839	     -0.08996861	      0.17836823
      0.23101030	     -0.22152625	     -0.10715678	     -0.09014695	      0.17894290
      0.23130557	     -0.22187895	     -0.10726537	     -0.09032584	      0.17951866
      0.23160085	     -0.22223227	     -0.10737416	     -0.09050528	      0.18009552
      0.23189612	     -0.22258620	     -0.10748316	     -0.09068526	      0.18067348
      0.23219139	     -0.22294076	     -0.10759237	     -0.09086581	      0.18125253
      0.23248667	     -0.22329593	     -0.10770180	     -0.09104691	      0.18183269
      0.23278194	     -0.22365173	     -0.10781144	     -0.09122857	      0.18241395
      0.23307721	     -0.22400815	     -0.10792130	     -0.09141080	      0.18299632
      0.23337248	     -0.22436520	     -0.10803139	     -0.09159360	      0.18357979
      0.23366776	     -0.22472288	     -0.10814171	     -0.09177697	      0.18416437
      0.23396303	     -0.22508119	     -0.10825226	     -0.09196092	      0.18475006
      0.23425830	     -0.22544013	     -0.10836304	     -0.09214544	      0.18533685
      0.23455358	     -0.22579970	     -0.10847407	     -0.09233055	      0.18592476
      0.23484885	     -0.22615990	     -0.10858533	     -0.09251625	      0.18651378
      0.23514412	     -0.22652073	     -0.10869684	     -0.09270254	      0.18710392
      0.23543940	     -0.22688219	     -0.10880860	     -0.09288942	      0.18769517
      0.23573467	     -0.22724428	     -0.10892062	     -0.09307690	      0.18828753
      0.23602994	     -0.22760700	     -0.10903288	     -0.09326498	      0.18888102
      0.23632522	     -0.22797034	     -0.10914541	     -0.09345367	      0.18947563
      0.23662049	     -0.22833431	     -0.10925820	     -0.09364296	      0.19007135
      0.23691576	     -0.22869891	     -0.10937125	     -0.09383287	      0.19066820
      0.23721104	     -0.22906412	     -0.10948457	     -0.09402340	      0.19126617
      0.23750631	     -0.22942995	     -0.10959816	     -0.09421454	      0.19186527
      0.23780158	     -0.22979640	     -0.10971202	     -0.09440631	      0.19246550
      0.23809685	     -0.23016345	     -0.10982616	     -0.09459870	      0.19306685
      0.23839213	     -0.23053111	     -0.10994058	     -0.09479173	      0.19366934
      0.23868740	     -0.23089938	     -0.11005528	     -0.09498539	      0.19427296
      0.23898267	     -0.23126823	     -0.11017027	     -0.09517970	      0.19487770
      0.23927795	     -0.23163768	     -0.11028555	     -0.09537464	      0.19548359
      0.23957322	     -0.23200770	     -0.11040112	     -0.09557023	      0.19609061
      0.23986849	     -0.23237830	     -0.11051699	     -0.09576647	      0.19669876
      0.24016377	     -0.23274947	     -0.11063315	     -0.09596337	      0.19730806
      0.24045904	     -0.23312120	     -0.11074961	     -0.09616092	      0.19791849
      0.24075431	     -0.23349348	     -0.11086638	     -0.09635914	      0.19853007
      0.24104959	     -0.23386629	     -0.11098345	     -0.09655802	      0.19914279
      0.24134486	     -0.23423963	     -0.11110083	     -0.09675757	      0.19975665
      0.24164013	     -0.23461349	     -0.11121852	     -0.09695780	      0.20037166
      0.24193541	     -0.23498786	     -0.11133652	     -0.09715870	      0.20098782
      0.24223068	     -0.23536271	     -0.11145485	     -0.09736028	      0.20160513
      0.24252595	     -0.23573805	     -0.11157349	     -0.09756255	      0.20222358
      0.24282122	     -0.23611384	     -0.11169246	     -0.09776551	      0.20284319
      0.24311650	     -0.23649009	     -0.11181175	     -0.09796917	      0.20346395
      0.24341177	     -0.23686676	     -0.11193137	     -0.09817352	      0.20408587
      0.24370704	     -0.23724385	     -0.11205132	     -0.09837858	      0.20470894
      0.24400232	     -0.23762133	     -0.11217160	     -0.09858434	      0.20533317
      0.24429759	     -0.23799919	     -0.11229222	     -0.09879081	      0.20595856
      0.24459286	     -0.23837741	     -0.11241318	     -0.09899799	      0.20658511
      0.24488814	     -0.23875596	     -0.11253449	     -0.09920590	      0.20721281
      0.24518341	     -0.23913482	     -0.11265613	     -0.09941453	      0.20784169
      0.24547868	     -0.23951397	     -0.11277813	     -0.09962388	      0.20847172
      0.24577396	     -0.23989339	     -0.11290047	     -0.09983397	      0.20910292
      0.24606923	     -0.24027306	     -0.11302317	     -0.10004480	      0.20973529
      0.24636450	     -0.24065295	     -0.11314622	     -0.10025636	      0.21036883
      0.24665978	     -0.24103302	     -0.11326963	     -0.10046867	      0.21100353
      0.24695505	     -0.24141327	     -0.11339340	     -0.10068173	      0.21163941
      0.24725032	     -0.24179366	     -0.11351753	     -0.10089554	      0.21227646
      0.24754560	     -0.24217417	     -0.11364203	     -0.10111011	      0.21291468
      0.24784087	     -0.24255478	     -0.11376689	     -0.10132544	      0.21355407
      0.24813614	     -0.24293544	     -0.11389213	     -0.10154154	      0.21419464
      0.24843141	     -0.24331616	     -0.11401775	     -0.10175841	      0.21483639
      0.24872669	     -0.24369689	     -0.11414374	     -0.10197606	      0.21547931
      0.24902196	     -0.24407761	     -0.11427010	     -0.10219449	      0.21612342
      0.24931723	     -0.24445831	     -0.11439686	     -0.10241370	      0.21676870
      0.24961251	     -0.24483897	     -0.11452399	     -0.10263370	      0.21741516
      0.24990778	     -0.24521956	     -0.11465151	     -0.10285450	      0.21806281
      0.25020305	     -0.24560007	     -0.11477943	     -0.10307610	      0.21871164
      0.25049833	     -0.24598050	     -0.11490773	     -0.10329850	      0.21936165
      0.25079360	     -0.24636082	     -0.11503643	     -0.10352170	      0.22001285
      0.25108887	     -0.24674103	     -0.11516553	     -0.10374573	      0.22066523
      0.25138415	     -0.24712114	     -0.11529503	     -0.10397056	      0.22131880
      0.25167942	     -0.24750114	     -0.11542494	     -0.10419623	      0.22197356
      0.25197469	     -0.24788104	     -0.11555525	     -0.10442272	      0.22262950
      0.25226997	     -0.24826085	     -0.11568597	     -0.10465004	      0.22328663
      0.25256524	     -0.24864059	     -0.11581710	     -0.10487820	      0.22394496
      0.25286051	     -0.24902028	     -0.11594865	     -0.10510720	      0.22460447
      0.25315578	     -0.24939994	     -0.11608061	     -0.10533704	      0.22526517
      0.25345106	     -0.24977961	     -0.11621299	     -0.10556774	      0.22592707
      0.25374633	     -0.25015933	     -0.11634580	     -0.10579930	      0.22659015
      0.25404160	     -0.25053913	     -0.11647903	     -0.10603172	      0.22725443
      0.25433688	     -0.25091908	     -0.11661269	     -0.10626500	      0.22791990
      0.25463215	     -0.25129921	     -0.11674678	     -0.10649915	      0.22858657
      0.25492742	     -0.25167959	     -0.11688131	     -0.10673419	      0.22925443
      0.25522270	     -0.25206028	     -0.11701627	     -0.10697010	      0.22992348
      0.25551797	     -0.25244135	     -0.11715167	     -0.10720690	      0.23059372
      0.25581324	     -0.25282286	     -0.11728751	     -0.10744459	      0.23126517
      0.25610852	     -0.25320490	     -0.11742380	     -0.10768317	      0.23193780
      0.25640379	     -0.25358752	     -0.11756054	     -0.10792266	      0.23261163
      0.25669906	     -0.25397083	     -0.11769773	     -0.10816306	      0.23328666
      0.25699434	     -0.25435488	     -0.11783537	     -0.10840437	      0.23396288
      0.25728961	     -0.25473976	     -0.11797347	     -0.10864659	      0.23464029
      0.25758488	     -0.25512556	     -0.11811203	     -0.10888974	      0.23531890
      0.25788015	     -0.25551235	     -0.11825105	     -0.10913382	      0.23599871
      0.25817543	     -0.25590022	     -0.11839054	     -0.10937883	      0.23667971
      0.25847070	     -0.25628924	     -0.11853050	     -0.10962477	      0.23736191
      0.25876597	     -0.25667949	     -0.11867092	     -0.10987166	      0.23804530
      0.25906125	     -0.25707105	     -0.11881183	     -0.11011950	      0.23872989
      0.25935652	     -0.25746399	     -0.11895321	     -0.11036830	      0.23941567
      0.25965179	     -0.25785839	     -0.11909507	     -0.11061805	      0.24010265
      0.25994707	     -0.25825432	     -0.11923741	     -0.11086877	      0.24079082
      0.26024234	     -0.25865184	     -0.11938024	     -0.11112046	      0.24148019
      0.26053761	     -0.25905102	     -0.11952356	     -0.11137313	      0.24217076
      0.26083289	     -0.25945192	     -0.11966738	     -0.11162678	      0.24286252
      0.26112816	     -0.25985460	     -0.11981169	     -0.11188142	      0.24355547
      0.26142343	     -0.26025912	     -0.11995650	     -0.11213705	      0.24424962
      0.26171871	     -0.26066553	     -0.12010181	     -0.11239368	      0.24494496
      0.26201398	     -0.26107389	     -0.12024763	     -0.11265132	      0.24564150
      0.26230925	     -0.26148423	     -0.12039396	     -0.11290996	      0.24633924
      0.26260452	     -0.26189661	     -0.12054080	     -0.11316963	      0.24703817
      0.26289980	     -0.26231106	     -0.12068816	     -0.11343031	      0.24773830
      0.26319507	     -0.26272763	     -0.12083603	     -0.11369203	      0.24843963
      0.26346055	     -0.26310401	     -0.12096944	     -0.11392822	      0.24907122
      0.26372603	     -0.26348215	     -0.12110326	     -0.11416525	      0.24970378
      0.26399151	     -0.26386208	     -0.12123752	     -0.11440313	      0.25033730
      0.26425700	     -0.26424382	     -0.12137220	     -0.11464185	      0.25097180
      0.26452248	     -0.26462740	     -0.12150732	     -0.11488143	      0.25160726
      0.26478796	     -0.26501282	     -0.12164287	     -0.11512187	      0.25224370
      0.26505344	     -0.26540011	     -0.12177886	     -0.11536317	      0.25288111
      0.26531892	     -0.26578929	     -0.12191529	     -0.11560534	      0.25351948
      0.26558440	     -0.26618037	     -0.12205216	     -0.11584839	      0.25415883
      0.26584988	     -0.26657336	     -0.12218947	     -0.11609231	      0.25479914
      0.26611536	     -0.26696828	     -0.12232724	     -0.11633711	      0.25544043
      0.26638084	     -0.26736515	     -0.12246546	     -0.11658279	      0.25608269
      0.26664633	     -0.26776396	     -0.12260413	     -0.11682937	      0.25672592
      0.26691181	     -0.26816474	     -0.12274325	     -0.11707685	      0.25737013
      0.26717729	     -0.26856749	     -0.12288284	     -0.11732523	      0.25801530
      0.26744277	     -0.26897222	     -0.12302289	     -0.11757451	      0.25866145
      0.26770825	     -0.26937894	     -0.12316340	     -0.11782470	      0.25930858
      0.26797373	     -0.26978767	     -0.12330438	     -0.11807581	      0.25995667
      0.26823921	     -0.27019839	     -0.12344583	     -0.11832784	      0.26060575
      0.26850469	     -0.27061113	     -0.12358776	     -0.11858079	      0.26125579
      0.26877018	     -0.27102589	     -0.12373016	     -0.11883468	      0.26190681
      0.26903566	     -0.27144267	     -0.12387304	     -0.11908950	      0.26255881
      0.26930114	     -0.27186148	     -0.12401640	     -0.11934527	      0.26321179
      0.26956662	     -0.27228232	     -0.12416025	     -0.11960198	      0.26386574
      0.26983210	     -0.27270521	     -0.12430459	     -0.11985964	      0.26452067
      0.27009758	     -0.27313013	     -0.12444942	     -0.12011826	      0.26517658
      0.27036306	     -0.27355711	     -0.12459474	     -0.12037785	      0.26583347
      0.27062854	     -0.27398614	     -0.12474056	     -0.12063840	      0.26649133
      0.27089402	     -0.27441722	     -0.12488689	     -0.12089992	      0.26715018
      0.27115951	     -0.27485036	     -0.12503372	     -0.12116243	      0.26781001
      0.27142499	     -0.27528557	     -0.12518105	     -0.12142592	      0.26847082
      0.27169047	     -0.27572284	     -0.12532890	     -0.12169040	      0.26913262
      0.27195595	     -0.27616218	     -0.12547726	     -0.12195587	      0.26979540
      0.27222143	     -0.27660360	     -0.12562614	     -0.12222235	      0.27045916
      0.27248691	     -0.27704709	     -0.12577554	     -0.12248984	      0.27112391
      0.27275239	     -0.27749266	     -0.12592547	     -0.12275833	      0.27178965
      0.27301787	     -0.27794032	     -0.12607592	     -0.12302785	      0.27245637
      0.27328335	     -0.27839006	     -0.12622690	     -0.12329839	      0.27312409
      0.27354884	     -0.27884189	     -0.12637843	     -0.12356997	      0.27379279
      0.27381432	     -0.27929581	     -0.12653049	     -0.12384258	      0.27446248
      0.27407980	     -0.27975183	     -0.12668309	     -0.12411623	      0.27513317
      0.27434528	     -0.28020995	     -0.12683624	     -0.12439093	      0.27580485
      0.27461076	     -0.28067017	     -0.12698994	     -0.12466669	      0.27647753
      0.27487624	     -0.28113250	     -0.12714419	     -0.12494351	      0.27715120
      0.27514172	     -0.28159693	     -0.12729900	     -0.12522140	      0.27782587
      0.27540720	     -0.28206349	     -0.12745437	     -0.12550036	      0.27850154
      0.27567269	     -0.28253216	     -0.12761031	     -0.12578040	      0.27917820
      0.27593817	     -0.28300296	     -0.12776681	     -0.12606153	      0.27985588
      0.27620365	     -0.28347588	     -0.12792389	     -0.12634376	      0.28053455
      0.27646913	     -0.28395093	     -0.12808154	     -0.12662708	      0.28121423
      0.27673461	     -0.28442813	     -0.12823977	     -0.12691151	      0.28189492
      0.27700009	     -0.28490746	     -0.12839859	     -0.12719705	      0.28257661
      0.27726557	     -0.28538894	     -0.12855799	     -0.12748372	      0.28325932
      0.27753105	     -0.28587257	     -0.12871799	     -0.12777151	      0.28394304
      0.27779653	     -0.28635836	     -0.12887858	     -0.12806043	      0.28462777
      0.27806202	     -0.28684631	     -0.12903977	     -0.12835049	      0.28531352
      0.27832750	     -0.28733643	     -0.12920157	     -0.12864171	      0.28600029
      0.27859298	     -0.28782872	     -0.12936397	     -0.12893407	      0.28668808
      0.27885846	     -0.28832319	     -0.12952699	     -0.12922760	      0.28737690
      0.27912394	     -0.28881986	     -0.12969062	     -0.12952229	      0.28806674
      0.27938942	     -0.28931871	     -0.12985488	     -0.12981816	      0.28875760
      0.27965490	     -0.28981977	     -0.13001976	     -0.13011521	      0.28944950
      0.27992038	     -0.29032303	     -0.13018527	     -0.13041346	      0.29014243
      0.28018586	     -0.29082851	     -0.13035141	     -0.13071290	      0.29083640
      0.28045135	     -0.29133621	     -0.13051819	     -0.13101354	      0.29153141
      0.28071683	     -0.29184614	     -0.13068562	     -0.13131539	      0.29222746
      0.28098231	     -0.29235831	     -0.13085369	     -0.13161847	      0.29292455
      0.28124779	     -0.29287273	     -0.13102242	     -0.13192277	      0.29362269
      0.28151327	     -0.29338940	     -0.13119180	     -0.13222830	      0.29432189
      0.28177875	     -0.29390834	     -0.13136184	     -0.13253508	      0.29502214
      0.28204423	     -0.29442954	     -0.13153255	     -0.13284311	      0.29572344
      0.28230971	     -0.29495303	     -0.13170394	     -0.13315239	      0.29642581
      0.28257519	     -0.29547881	     -0.13187600	     -0.13346294	      0.29712925
      0.28284068	     -0.29600690	     -0.13204874	     -0.13377476	      0.29783376
      0.28310616	     -0.29653729	     -0.13222217	     -0.13408786	      0.29853934
      0.28337164	     -0.29707000	     -0.13239629	     -0.13440225	      0.29924601
      0.28363712	     -0.29760505	     -0.13257110	     -0.13471793	      0.29995375
      0.28390260	     -0.29814244	     -0.13274662	     -0.13503492	      0.30066259
      0.28416808	     -0.29868218	     -0.13292285	     -0.13535322	      0.30137252
      0.28443356	     -0.29922428	     -0.13309979	     -0.13567284	      0.30208355
      0.28469904	     -0.29976876	     -0.13327745	     -0.13599379	      0.30279568
      0.28496453	     -0.30031563	     -0.13345583	     -0.13631608	      0.30350892
      0.28523001	     -0.30086490	     -0.13363494	     -0.13663971	      0.30422328
      0.28549549	     -0.30141658	     -0.13381478	     -0.13696469	      0.30493877
      0.28576097	     -0.30197068	     -0.13399537	     -0.13729103	      0.30565538
      0.28602645	     -0.30252722	     -0.13417670	     -0.13761875	      0.30637313
      0.28629193	     -0.30308621	     -0.13435878	     -0.13794784	      0.30709203
      0.28655741	     -0.30364766	     -0.13454162	     -0.13827831	      0.30781207
      0.28682289	     -0.30421158	     -0.13472523	     -0.13861018	      0.30853327
      0.28708837	     -0.30477800	     -0.13490960	     -0.13894345	      0.30925565
      0.28735386	     -0.30534692	     -0.13509475	     -0.13927814	      0.30997920
      0.28761934	     -0.30591836	     -0.13528068	     -0.13961424	      0.31070393
      0.28785809	     -0.30643443	     -0.13544857	     -0.13991773	      0.31135673
      0.28809685	     -0.30695257	     -0.13561710	     -0.14022238	      0.31201050
      0.28833561	     -0.30747278	     -0.13578628	     -0.14052819	      0.31266526
      0.28857437	     -0.30799507	     -0.13595611	     -0.14083518	      0.31332101
      0.28881312	     -0.30851945	     -0.13612659	     -0.14114335	      0.31397775
      0.28905188	     -0.30904593	     -0.13629773	     -0.14145271	      0.31463550
      0.28929064	     -0.30957453	     -0.13646954	     -0.14176326	      0.31529427
      0.28952939	     -0.31010525	     -0.13664202	     -0.14207500	      0.31595407
      0.28976815	     -0.31063812	     -0.13681518	     -0.14238795	      0.31661490
      0.29000691	     -0.31117314	     -0.13698901	     -0.14270211	      0.31727677
      0.29024567	     -0.31171032	     -0.13716353	     -0.14301749	      0.31793971
      0.29048442	     -0.31224967	     -0.13733874	     -0.14333409	      0.31860371
      0.29072318	     -0.31279122	     -0.13751464	     -0.14365191	      0.31926879
      0.29096194	     -0.31333496	     -0.13769125	     -0.14397097	      0.31993497
      0.29120070	     -0.31388092	     -0.13786856	     -0.14429128	      0.32060226
      0.29143945	     -0.31442911	     -0.13804658	     -0.14461283	      0.32127066
      0.29167821	     -0.31497954	     -0.13822532	     -0.14493563	      0.32194021
      0.29191697	     -0.31553222	     -0.13840478	     -0.14525969	      0.32261090
      0.29215572	     -0.31608718	     -0.13858496	     -0.14558502	      0.32328276
      0.29239448	     -0.31664441	     -0.13876588	     -0.14591162	      0.32395580
      0.29263324	     -0.31720395	     -0.13894754	     -0.14623949	      0.32463005
      0.29287200	     -0.31776579	     -0.13912993	     -0.14656864	      0.32530551
      0.29311075	     -0.31832996	     -0.13931308	     -0.14689909	      0.32598221
      0.29334951	     -0.31889647	     -0.13949698	     -0.14723083	      0.32666017
      0.29358827	     -0.31946533	     -0.13968165	     -0.14756386	      0.32733941
      0.29382702	     -0.32003657	     -0.13986708	     -0.14789821	      0.32801995
      0.29406578	     -0.32061019	     -0.14005328	     -0.14823386	      0.32870181
      0.29430454	     -0.32118622	     -0.14024026	     -0.14857083	      0.32938502
      0.29454330	     -0.32176466	     -0.14042802	     -0.14890911	      0.33006960
      0.29478205	     -0.32234553	     -0.14061658	     -0.14924873	      0.33075558
      0.29502081	     -0.32292886	     -0.14080593	     -0.14958967	      0.33144297
      0.29525957	     -0.32351465	     -0.14099608	     -0.14993195	      0.33213181
      0.29549833	     -0.32410292	     -0.14118704	     -0.15027558	      0.33282213
      0.29573708	     -0.32469369	     -0.14137882	     -0.15062054	      0.33351396
      0.29597584	     -0.32528698	     -0.14157142	     -0.15096686	      0.33420731
      0.29621460	     -0.32588280	     -0.14176485	     -0.15131453	      0.33490223
      0.29645335	     -0.32648117	     -0.14195911	     -0.15166355	      0.33559874
      0.29669211	     -0.32708211	     -0.14215421	     -0.15201394	      0.33629687
      0.29693087	     -0.32768564	     -0.14235017	     -0.15236570	      0.33699666
      0.29716963	     -0.32829177	     -0.14254697	     -0.15271882	      0.33769812
      0.29740838	     -0.32890052	     -0.14274464	     -0.15307331	      0.33840130
      0.29764714	     -0.32951192	     -0.14294318	     -0.15342918	      0.33910623
      0.29788590	     -0.33012597	     -0.14314259	     -0.15378643	      0.33981292
      0.29812465	     -0.33074270	     -0.14334288	     -0.15414505	      0.34052142
      0.29836341	     -0.33136213	     -0.14354407	     -0.15450506	      0.34123174
      0.29860217	     -0.33198428	     -0.14374615	     -0.15486645	      0.34194391
      0.29884093	     -0.33260917	     -0.14394913	     -0.15522923	      0.34265795
      0.29907968	     -0.33323681	     -0.14415303	     -0.15559339	      0.34337389
      0.29931844	     -0.33386724	     -0.14435785	     -0.15595894	      0.34409174
      0.29955720	     -0.33450045	     -0.14456359	     -0.15632588	      0.34481151
      0.29979596	     -0.33513649	     -0.14477026	     -0.15669420	      0.34553321
      0.30003471	     -0.33577537	     -0.14497788	     -0.15706391	      0.34625685
      0.30027347	     -0.33641711	     -0.14518645	     -0.15743501	      0.34698243
      0.30051223	     -0.33706173	     -0.14539598	     -0.15780749	      0.34770994
      0.30075098	     -0.33770925	     -0.14560647	     -0.15818134	      0.34843937
      0.30098974	     -0.33835970	     -0.14581793	     -0.15855658	      0.34917071
      0.30122850	     -0.33901309	     -0.14603038	     -0.15893319	      0.34990394
      0.30146726	     -0.33966946	     -0.14624381	     -0.15931117	      0.35063902
      0.30170601	     -0.34032882	     -0.14645825	     -0.15969052	      0.35137591
      0.30194477	     -0.34099119	     -0.14667369	     -0.16007122	      0.35211459
      0.30218353	     -0.34165661	     -0.14689014	     -0.16045328	      0.35285500
      0.30242229	     -0.34232508	     -0.14710762	     -0.16083669	      0.35359708
      0.30266104	     -0.34299665	     -0.14732613	     -0.16122144	      0.35434078
      0.30289980	     -0.34367132	     -0.14754568	     -0.16160751	      0.35508603
      0.30313856	     -0.34434913	     -0.14776629	     -0.16199490	      0.35583277
      0.30337731	     -0.34503009	     -0.14798795	     -0.16238361	      0.35658091
      0.30361607	     -0.34571425	     -0.14821068	     -0.16277361	      0.35733039
      0.30385483	     -0.34640161	     -0.14843448	     -0.16316489	      0.35808112
      0.30409359	     -0.34709221	     -0.14865938	     -0.16355744	      0.35883302
      0.30433234	     -0.34778606	     -0.14888537	     -0.16395125	      0.35958601
      0.30457110	     -0.34848321	     -0.14911246	     -0.16434629	      0.36034000
      0.30480986	     -0.34918367	     -0.14934067	     -0.16474256	      0.36109491
      0.30504861	     -0.34988747	     -0.14957001	     -0.16514002	      0.36185067
      0.30528737	     -0.35059464	     -0.14980048	     -0.16553867	      0.36260718
      0.30552613	     -0.35130520	     -0.15003209	     -0.16593847	      0.36336438
      0.30576489	     -0.35201918	     -0.15026486	     -0.16633941	      0.36412219
      0.30600364	     -0.35273662	     -0.15049879	     -0.16674146	      0.36488053
      0.30624240	     -0.35345753	     -0.15073390	     -0.16714459	      0.36563935
      0.30648116	     -0.35418196	     -0.15097020	     -0.16754877	      0.36639858
      0.30671992	     -0.35490991	     -0.15120769	     -0.16795398	      0.36715816
      0.30695867	     -0.35564144	     -0.15144639	     -0.16836019	      0.36791804
      0.30719743	     -0.35637656	     -0.15168630	     -0.16876735	      0.36867816
      0.30743619	     -0.35711531	     -0.15192744	     -0.16917544	      0.36943850
      0.30767494	     -0.35785771	     -0.15216983	     -0.16958442	      0.37019900
      0.30791370	     -0.35860380	     -0.15241346	     -0.16999426	      0.37095964
      0.30815246	     -0.35935361	     -0.15265836	     -0.17040490	      0.37172038
      0.30839122	     -0.36010716	     -0.15290453	     -0.17081632	      0.37248120
      0.30862997	     -0.36086450	     -0.15315198	     -0.17122847	      0.37324208
      0.30886873	     -0.36162566	     -0.15340074	     -0.17164130	      0.37400301
      0.30910749	     -0.36239065	     -0.15365080	     -0.17205478	      0.37476396
      0.30934624	     -0.36315953	     -0.15390218	     -0.17246885	      0.37552494
      0.30958500	     -0.36393232	     -0.15415489	     -0.17288348	      0.37628593
      0.30982376	     -0.36470906	     -0.15440895	     -0.17329862	      0.37704694
      0.31006252	     -0.36548977	     -0.15466436	     -0.17371421	      0.37780796
      0.31030127	     -0.36627450	     -0.15492115	     -0.17413022	      0.37856900
      0.31054003	     -0.36706328	     -0.15517932	     -0.17454659	      0.37933006
      0.31077879	     -0.36785614	     -0.15543888	     -0.17496329	      0.38009115
      0.31101755	     -0.36865313	     -0.15569986	     -0.17538027	      0.38085228
      0.31125630	     -0.36945427	     -0.15596225	     -0.17579749	      0.38161346
      0.31147098	     -0.37017821	     -0.15619941	     -0.17617281	      0.38229793
      0.31168567	     -0.37090556	     -0.15643774	     -0.17654826	      0.38298247
      0.31190035	     -0.37163636	     -0.15667725	     -0.17692382	      0.38366708
      0.31211503	     -0.37237063	     -0.15691796	     -0.17729948	      0.38435177
      0.31232971	     -0.37310840	     -0.15715986	     -0.17767520	      0.38503655
      0.31254440	     -0.37384969	     -0.15740297	     -0.17805097	      0.38572144
      0.31275908	     -0.37459454	     -0.15764730	     -0.17842678	      0.38640644
      0.31297376	     -0.37534298	     -0.15789287	     -0.17880263	      0.38709157
      0.31318844	     -0.37609503	     -0.15813967	     -0.17917850	      0.38777684
      0.31340313	     -0.37685072	     -0.15838773	     -0.17955440	      0.38846226
      0.31361781	     -0.37761008	     -0.15863705	     -0.17993032	      0.38914785
      0.31383249	     -0.37837314	     -0.15888765	     -0.18030629	      0.38983362
      0.31404717	     -0.37913993	     -0.15913953	     -0.18068231	      0.39051958
      0.31426185	     -0.37991048	     -0.15939271	     -0.18105840	      0.39120575
      0.31447654	     -0.38068483	     -0.15964720	     -0.18143459	      0.39189213
      0.31469122	     -0.38146300	     -0.15990301	     -0.18181091	      0.39257874
      0.31490590	     -0.38224503	     -0.16016014	     -0.18218738	      0.39326559
      0.31512058	     -0.38303094	     -0.16041863	     -0.18256406	      0.39395269
      0.31533527	     -0.38382077	     -0.16067846	     -0.18294099	      0.39464005
      0.31554995	     -0.38461455	     -0.16093966	     -0.18331821	      0.39532769
      0.31576463	     -0.38541231	     -0.16120225	     -0.18369579	      0.39601561
      0.31597931	     -0.38621409	     -0.16146622	     -0.18407378	      0.39670382
      0.31619400	     -0.38701993	     -0.16173160	     -0.18445225	      0.39739234
      0.31640868	     -0.38782984	     -0.16199839	     -0.18483127	      0.39808118
      0.31662336	     -0.38864387	     -0.16226661	     -0.18521092	      0.39877034
      0.31683804	     -0.38946206	     -0.16253628	     -0.18559126	      0.39945984
      0.31705272	     -0.39028443	     -0.16280740	     -0.18597238	      0.40014968
      0.31726741	     -0.39111103	     -0.16307998	     -0.18635437	      0.40083986
      0.31748209	     -0.39194189	     -0.16335405	     -0.18673730	      0.40153041
      0.31769677	     -0.39277704	     -0.16362962	     -0.18712127	      0.40222133
      0.31791145	     -0.39361652	     -0.16390669	     -0.18750636	      0.40291262
      0.31812614	     -0.39446036	     -0.16418529	     -0.18789267	      0.40360428
      0.31834082	     -0.39530861	     -0.16446542	     -0.18828030	      0.40429634
      0.31855550	     -0.39616131	     -0.16474711	     -0.18866933	      0.40498879
      0.31877018	     -0.39701848	     -0.16503036	     -0.18905987	      0.40568165
      0.31898487	     -0.39788016	     -0.16531519	     -0.18945201	      0.40637490
      0.31919955	     -0.39874640	     -0.16560162	     -0.18984585	      0.40706857
      0.31941423	     -0.39961724	     -0.16588965	     -0.19024149	      0.40776266
      0.31962891	     -0.40049271	     -0.16617931	     -0.19063904	      0.40845716
      0.31984359	     -0.40137286	     -0.16647061	     -0.19103860	      0.40915209
      0.32005828	     -0.40225771	     -0.16676357	     -0.19144027	      0.40984745
      0.32027296	     -0.40314733	     -0.16705820	     -0.19184415	      0.41054324
      0.32048764	     -0.40404173	     -0.16735452	     -0.19225037	      0.41123947
      0.32070232	     -0.40494098	     -0.16765254	     -0.19265902	      0.41193614
      0.32091701	     -0.40584511	     -0.16795228	     -0.19307023	      0.41263325
      0.32113169	     -0.40675416	     -0.16825376	     -0.19348410	      0.41333081
      0.32134637	     -0.40766817	     -0.16855699	     -0.19390076	      0.41402881
      0.32156105	     -0.40858720	     -0.16886199	     -0.19432033	      0.41472726
      0.32177573	     -0.40951128	     -0.16916878	     -0.19474293	      0.41542616
      0.32199042	     -0.41044046	     -0.16947738	     -0.19516870	      0.41612552
      0.32220510	     -0.41137479	     -0.16978780	     -0.19559778	      0.41682533
      0.32241978	     -0.41231430	     -0.17010006	     -0.19603029	      0.41752560
      0.32263446	     -0.41325905	     -0.17041418	     -0.19646639	      0.41822632
      0.32284915	     -0.41420909	     -0.17073019	     -0.19690622	      0.41892750
      0.32306383	     -0.41516446	     -0.17104808	     -0.19734993	      0.41962913
      0.32327851	     -0.41612520	     -0.17136790	     -0.19779769	      0.42033123
      0.32349319	     -0.41709138	     -0.17168965	     -0.19824966	      0.42103378
      0.32370788	     -0.41806303	     -0.17201335	     -0.19870600	      0.42173679
      0.32392256	     -0.41904021	     -0.17233903	     -0.19916689	      0.42244025
      0.32413724	     -0.42002297	     -0.17266671	     -0.19963251	      0.42314417
      0.32435192	     -0.42101135	     -0.17299640	     -0.20010303	      0.42384855
      0.32456660	     -0.42200542	     -0.17332813	     -0.20057864	      0.42455338
      0.32478129	     -0.42300521	     -0.17366192	     -0.20105953	      0.42525866
      0.32499597	     -0.42401079	     -0.17399779	     -0.20154590	      0.42596439
      0.32521065	     -0.42502221	     -0.17433575	     -0.20203792	      0.42667058
      0.32542533	     -0.42603953	     -0.17467584	     -0.20253581	      0.42737721
      0.32564002	     -0.42706278	     -0.17501808	     -0.20303975	      0.42808429
      0.32585470	     -0.42809204	     -0.17536249	     -0.20354995	      0.42879182
      0.32606938	     -0.42912736	     -0.17570909	     -0.20406660	      0.42949978
      0.32628406	     -0.43016879	     -0.17605790	     -0.20458989	      0.43020819
      0.32649875	     -0.43121640	     -0.17640895	     -0.20512003	      0.43091704
      0.32671343	     -0.43227023	     -0.17676227	     -0.20565720	      0.43162632
      0.32692811	     -0.43333035	     -0.17711787	     -0.20620160	      0.43233603
      0.32714279	     -0.43439682	     -0.17747579	     -0.20675341	      0.43304617
      0.32735747	     -0.43546970	     -0.17783605	     -0.20731282	      0.43375674
      0.32757216	     -0.43654904	     -0.17819867	     -0.20788000	      0.43446773
      0.32776515	     -0.43752489	     -0.17852669	     -0.20839665	      0.43510724
      0.32795813	     -0.43850606	     -0.17885666	     -0.20891985	      0.43574708
      0.32815112	     -0.43949259	     -0.17918861	     -0.20944971	      0.43638726
      0.32834411	     -0.44048454	     -0.17952254	     -0.20998635	      0.43702778
      0.32853710	     -0.44148195	     -0.17985849	     -0.21052989	      0.43766862
      0.32873009	     -0.44248487	     -0.18019647	     -0.21108042	      0.43830980
      0.32892308	     -0.44349333	     -0.18053650	     -0.21163796	      0.43895130
      0.32911607	     -0.44450740	     -0.18087861	     -0.21220244	      0.43959312
      0.32930906	     -0.44552712	     -0.18122282	     -0.21277383	      0.44023526
      0.32950205	     -0.44655254	     -0.18156914	     -0.21335205	      0.44087772
      0.32969504	     -0.44758370	     -0.18191761	     -0.21393705	      0.44152050
      0.32988803	     -0.44862067	     -0.18226824	     -0.21452877	      0.44216360
      0.33008102	     -0.44966348	     -0.18262105	     -0.21512715	      0.44280700
      0.33027400	     -0.45071219	     -0.18297608	     -0.21573212	      0.44345072
      0.33046699	     -0.45176686	     -0.18333334	     -0.21634360	      0.44409474
      0.33065998	     -0.45282753	     -0.18369286	     -0.21696155	      0.44473907
      0.33085297	     -0.45389425	     -0.18405466	     -0.21758587	      0.44538370
      0.33104596	     -0.45496709	     -0.18441877	     -0.21821650	      0.44602864
      0.33123895	     -0.45604609	     -0.18478522	     -0.21885336	      0.44667388
      0.33143194	     -0.45713131	     -0.18515403	     -0.21949637	      0.44731942
      0.33162493	     -0.45822280	     -0.18552522	     -0.22014544	      0.44796526
      0.33181792	     -0.45932063	     -0.18589883	     -0.22080051	      0.44861139
      0.33201091	     -0.46042484	     -0.18627488	     -0.22146146	      0.44925782
      0.33220390	     -0.46153549	     -0.18665340	     -0.22212822	      0.44990455
      0.33239688	     -0.46265265	     -0.18703441	     -0.22280070	      0.45055158
      0.33258987	     -0.46377637	     -0.18741796	     -0.22347880	      0.45119890
      0.33278286	     -0.46490671	     -0.18780406	     -0.22416241	      0.45184652
      0.33297585	     -0.46604372	     -0.18819275	     -0.22485146	      0.45249444
      0.33316884	     -0.46718748	     -0.18858405	     -0.22554582	      0.45314266
      0.33336183	     -0.46833803	     -0.18897801	     -0.22624541	      0.45379118
      0.33355482	     -0.46949545	     -0.18937464	     -0.22695012	      0.45444001
      0.33374781	     -0.47065980	     -0.18977399	     -0.22765984	      0.45508914
      0.33394080	     -0.47183113	     -0.19017609	     -0.22837448	      0.45573858
      0.33413379	     -0.47300952	     -0.19058097	     -0.22909393	      0.45638833
      0.33432678	     -0.47419503	     -0.19098867	     -0.22981810	      0.45703841
      0.33451977	     -0.47538772	     -0.19139921	     -0.23054687	      0.45768880
      0.33471275	     -0.47658766	     -0.19181265	     -0.23128016	      0.45833952
      0.33490574	     -0.47779491	     -0.19222901	     -0.23201787	      0.45899058
      0.33509873	     -0.47900956	     -0.19264833	     -0.23275991	      0.45964198
      0.33529172	     -0.48023165	     -0.19307066	     -0.23350620	      0.46029373
      0.33548471	     -0.48146127	     -0.19349603	     -0.23425667	      0.46094584
      0.33567770	     -0.48269849	     -0.19392448	     -0.23501123	      0.46159831
      0.33587069	     -0.48394337	     -0.19435605	     -0.23576982	      0.46225117
      0.33606368	     -0.48519600	     -0.19479079	     -0.23653239	      0.46290443
      0.33625667	     -0.48645643	     -0.19522874	     -0.23729890	      0.46355808
      0.33643012	     -0.48759597	     -0.19562512	     -0.23799111	      0.46414591
      0.33660356	     -0.48874193	     -0.19602416	     -0.23868646	      0.46473410
      0.33677701	     -0.48989437	     -0.19642590	     -0.23938492	      0.46532265
      0.33695046	     -0.49105335	     -0.19683036	     -0.24008649	      0.46591157
      0.33712391	     -0.49221892	     -0.19723760	     -0.24079118	      0.46650089
      0.33729736	     -0.49339114	     -0.19764763	     -0.24149899	      0.46709063
      0.33747080	     -0.49457007	     -0.19806051	     -0.24220996	      0.46768078
      0.33764425	     -0.49575576	     -0.19847626	     -0.24292410	      0.46827139
      0.33781770	     -0.49694829	     -0.19889492	     -0.24364146	      0.46886246
      0.33799115	     -0.49814770	     -0.19931655	     -0.24436208	      0.46945401
      0.33816459	     -0.49935406	     -0.19974117	     -0.24508602	      0.47004608
      0.33833804	     -0.50056743	     -0.20016883	     -0.24581334	      0.47063869
      0.33851149	     -0.50178787	     -0.20059957	     -0.24654411	      0.47123185
      0.33868494	     -0.50301545	     -0.20103344	     -0.24727843	      0.47182561
      0.33885839	     -0.50425023	     -0.20147048	     -0.24801636	      0.47241999
      0.33903183	     -0.50549228	     -0.20191074	     -0.24875802	      0.47301502
      0.33920528	     -0.50674167	     -0.20235427	     -0.24950349	      0.47361075
      0.33937873	     -0.50799846	     -0.20280111	     -0.25025290	      0.47420720
      0.33955218	     -0.50926272	     -0.20325132	     -0.25100636	      0.47480441
      0.33972563	     -0.51053452	     -0.20370494	     -0.25176399	      0.47540244
      0.33989907	     -0.51181394	     -0.20416204	     -0.25252591	      0.47600133
      0.34007252	     -0.51310104	     -0.20462267	     -0.25329227	      0.47659901
      0.34024597	     -0.51439590	     -0.20508687	     -0.25406319	      0.47719171
      0.34041942	     -0.51569861	     -0.20555473	     -0.25483882	      0.47777971
      0.34059287	     -0.51700922	     -0.20602628	     -0.25561930	      0.47836343
      0.34076631	     -0.51832783	     -0.20650160	     -0.25640478	      0.47894324
      0.34093976	     -0.51965452	     -0.20698075	     -0.25719541	      0.47951950
      0.34109518	     -0.52085025	     -0.20741342	     -0.25790837	      0.48003315
      0.34125061	     -0.52205260	     -0.20784925	     -0.25862569	      0.48054447
      0.34140603	     -0.52326162	     -0.20828832	     -0.25934747	      0.48105370
      0.34156145	     -0.52447738	     -0.20873067	     -0.26007384	      0.48156106
      0.34171687	     -0.52569993	     -0.20917635	     -0.26080490	      0.48206679
      0.34187230	     -0.52692935	     -0.20962542	     -0.26154075	      0.48257109
      0.34202772	     -0.52816571	     -0.21007794	     -0.26228150	      0.48307417
      0.34218314	     -0.52940907	     -0.21053396	     -0.26302726	      0.48357625
      0.34233856	     -0.53065951	     -0.21099354	     -0.26377813	      0.48407753
      0.34249398	     -0.53191709	     -0.21145676	     -0.26453421	      0.48457821
      0.34264941	     -0.53318190	     -0.21192366	     -0.26529561	      0.48507848
      0.34280483	     -0.53445401	     -0.21239433	     -0.26606242	      0.48557855
      0.34296025	     -0.53573350	     -0.21286882	     -0.26683473	      0.48607861
      0.34311567	     -0.53702045	     -0.21334721	     -0.26761264	      0.48657886
      0.34327110	     -0.53831494	     -0.21382958	     -0.26839625	      0.48707950
      0.34342652	     -0.53961706	     -0.21431599	     -0.26918562	      0.48758072
      0.34358194	     -0.54092691	     -0.21480653	     -0.26998086	      0.48808272
      0.34373736	     -0.54224457	     -0.21530128	     -0.27078202	      0.48858570
      0.34389279	     -0.54357014	     -0.21580032	     -0.27158920	      0.48908987
      0.34403226	     -0.54476655	     -0.21625189	     -0.27231874	      0.48954350
      0.34417174	     -0.54596947	     -0.21670705	     -0.27305323	      0.48999839
      0.34431122	     -0.54717900	     -0.21716587	     -0.27379271	      0.49045471
      0.34445070	     -0.54839521	     -0.21762842	     -0.27453721	      0.49091261
      0.34459018	     -0.54961817	     -0.21809476	     -0.27528677	      0.49137225
      0.34472966	     -0.55084798	     -0.21856497	     -0.27604143	      0.49183378
      0.34486914	     -0.55208471	     -0.21903913	     -0.27680122	      0.49229738
      0.34500862	     -0.55332846	     -0.21951731	     -0.27756616	      0.49276322
      0.34514810	     -0.55457933	     -0.21999959	     -0.27833626	      0.49323145
      0.34528757	     -0.55583740	     -0.22048606	     -0.27911156	      0.49370227
      0.34542705	     -0.55710279	     -0.22097680	     -0.27989206	      0.49417585
      0.34556653	     -0.55837558	     -0.22147190	     -0.28067776	      0.49465238
      0.34570601	     -0.55965590	     -0.22197145	     -0.28146866	      0.49513204
      0.34584549	     -0.56094384	     -0.22247554	     -0.28226477	      0.49561504
      0.34598497	     -0.56223953	     -0.22298427	     -0.28306606	      0.49610157
      0.34612445	     -0.56354309	     -0.22349773	     -0.28387253	      0.49659183
      0.34626393	     -0.56485464	     -0.22401604	     -0.28468415	      0.49708604
      0.34638867	     -0.56603451	     -0.22448378	     -0.28541437	      0.49753156
      0.34651342	     -0.56722098	     -0.22495555	     -0.28614865	      0.49798056
      0.34663816	     -0.56841415	     -0.22543143	     -0.28688696	      0.49843322
      0.34676291	     -0.56961411	     -0.22591151	     -0.28762927	      0.49888969
      0.34688765	     -0.57082097	     -0.22639587	     -0.28837552	      0.49935014
      0.34701240	     -0.57203484	     -0.22688459	     -0.28912567	      0.49981475
      0.34713714	     -0.57325585	     -0.22737776	     -0.28987966	      0.50028369
      0.34726189	     -0.57448410	     -0.22787548	     -0.29063743	      0.50075714
      0.34738663	     -0.57571973	     -0.22837783	     -0.29139890	      0.50123529
      0.34751138	     -0.57696285	     -0.22888491	     -0.29216400	      0.50171833
      0.34763612	     -0.57821361	     -0.22939682	     -0.29293264	      0.50220645
      0.34776087	     -0.57947215	     -0.22991367	     -0.29370472	      0.50269983
      0.34788561	     -0.58073859	     -0.23043554	     -0.29448013	      0.50319870
      0.34801036	     -0.58201311	     -0.23096256	     -0.29525875	      0.50370324
      0.34813510	     -0.58329584	     -0.23149482	     -0.29604047	      0.50421367
      0.34825985	     -0.58458695	     -0.23203244	     -0.29682513	      0.50473020
      0.34838459	     -0.58588660	     -0.23257552	     -0.29761258	      0.50525305
      0.34850934	     -0.58719497	     -0.23312420	     -0.29840264	      0.50578243
      0.34862134	     -0.58837734	     -0.23362171	     -0.29911412	      0.50626351
      0.34873335	     -0.58956701	     -0.23412392	     -0.29982742	      0.50675021
      0.34884536	     -0.59076413	     -0.23463090	     -0.30054237	      0.50724270
      0.34895737	     -0.59196884	     -0.23514275	     -0.30125879	      0.50774113
      0.34906938	     -0.59318128	     -0.23565957	     -0.30197651	      0.50824569
      0.34918139	     -0.59440162	     -0.23618144	     -0.30269532	      0.50875655
      0.34929340	     -0.59563001	     -0.23670848	     -0.30341498	      0.50927389
      0.34940541	     -0.59686661	     -0.23724077	     -0.30413527	      0.50979789
      0.34951741	     -0.59811159	     -0.23777842	     -0.30485591	      0.51032873
      0.34962942	     -0.59936513	     -0.23832154	     -0.30557661	      0.51086660
      0.34974143	     -0.60062742	     -0.23887023	     -0.30629707	      0.51141168
      0.34985344	     -0.60189863	     -0.23942459	     -0.30701693	      0.51196417
      0.34996545	     -0.60317896	     -0.23998475	     -0.30773582	      0.51252426
      0.35007746	     -0.60446861	     -0.24055080	     -0.30845333	      0.51309215
      0.35018947	     -0.60576779	     -0.24112288	     -0.30916899	      0.51366803
      0.35028275	     -0.60685716	     -0.24160397	     -0.30976323	      0.51415386
      0.35037603	     -0.60795349	     -0.24208942	     -0.31035554	      0.51464575
      0.35046931	     -0.60905703	     -0.24257937	     -0.31094561	      0.51514415
      0.35056259	     -0.61016796	     -0.24307389	     -0.31153306	      0.51564931
      0.35065587	     -0.61128643	     -0.24357307	     -0.31211748	      0.51616141
      0.35074915	     -0.61241258	     -0.24407701	     -0.31269841	      0.51668057
      0.35086144	     -0.61377866	     -0.24469006	     -0.31339242	      0.51731511
      0.35097373	     -0.61515635	     -0.24531025	     -0.31407974	      0.51796031
      0.35108602	     -0.61654592	     -0.24593772	     -0.31475930	      0.51861638
      0.35119832	     -0.61794764	     -0.24657262	     -0.31542996	      0.51928355
      0.35131061	     -0.61936179	     -0.24721509	     -0.31609042	      0.51996204
      0.35142290	     -0.62078867	     -0.24786529	     -0.31673923	      0.52065206
      0.35153519	     -0.62222857	     -0.24852336	     -0.31737477	      0.52135384
      0.35164748	     -0.62368181	     -0.24918947	     -0.31799522	      0.52206759
      0.35175978	     -0.62514870	     -0.24986377	     -0.31859854	      0.52279354
      0.35187207	     -0.62662956	     -0.25054642	     -0.31918242	      0.52353191
      0.35198436	     -0.62812474	     -0.25123758	     -0.31974427	      0.52428292
      0.35209665	     -0.62963457	     -0.25193742	     -0.32028116	      0.52504680
      0.35220895	     -0.63115941	     -0.25264611	     -0.32078977	      0.52582377
      0.35232124	     -0.63269961	     -0.25336382	     -0.32126638	      0.52661407
      0.35243353	     -0.63425557	     -0.25409072	     -0.32170680	      0.52741792
      0.35254582	     -0.63582764	     -0.25482699	     -0.32210633	      0.52823555
      0.35265811	     -0.63741624	     -0.25557281	     -0.32245971	      0.52906721
      0.35277041	     -0.63902175	     -0.25632836	     -0.32276117	      0.52991313
      0.35288270	     -0.64064460	     -0.25709384	     -0.32300437	      0.53077355
      0.35299499	     -0.64228522	     -0.25786943	     -0.32318253	      0.53164872
      0.35310728	     -0.64394402	     -0.25865532	     -0.32328856	      0.53253889
      0.35321958	     -0.64562148	     -0.25945172	     -0.32331533	      0.53344433
      0.35333187	     -0.64731803	     -0.26025883	     -0.32325608	      0.53436528
      0.35344416	     -0.64903417	     -0.26107686	     -0.32310495	      0.53530202
      0.35355645	     -0.65077036	     -0.26190601	     -0.32285777	      0.53625482
      0.35366874	     -0.65252710	     -0.26274651	     -0.32251284	      0.53722397
      0.35378104	     -0.65430492	     -0.26359856	     -0.32207183	      0.53820974
      0.35389333	     -0.65610432	     -0.26446241	     -0.32154041	      0.53921244
      0.35400562	     -0.65792585	     -0.26533829	     -0.32092862	      0.54023238
      0.35411791	     -0.65977006	     -0.26622642	     -0.32025057	      0.54126985
      0.35423021	     -0.66163752	     -0.26712705	     -0.31952376	      0.54232520
      0.35434250	     -0.66352880	     -0.26804043	     -0.31876774	      0.54339875
      0.35445479	     -0.66544450	     -0.26896682	     -0.31800155	      0.54449084
      0.35456708	     -0.66738524	     -0.26990647	     -0.31723198	      0.54560184
      0.35467937	     -0.66935165	     -0.27085966	     -0.31645910	      0.54673211
      0.35479167	     -0.67134427	     -0.27182667	     -0.31568287	      0.54788204
      0.35490396	     -0.67336356	     -0.27280777	     -0.31490327	      0.54905201
      0.35501625	     -0.67541000	     -0.27380326	     -0.31412027	      0.55024246
      0.35512854	     -0.67748406	     -0.27481344	     -0.31333385	      0.55145380
      0.35521614	     -0.67912154	     -0.27561189	     -0.31271797	      0.55241357
      0.35531359	     -0.68096331	     -0.27651092	     -0.31203041	      0.55349645
      0.35541103	     -0.68282622	     -0.27742135	     -0.31134023	      0.55459428
      0.35589824	     -0.69244441	     -0.28214127	     -0.30784931	      0.56025792
      0.35727252	     -0.72193059	     -0.29687170	     -0.29762782	      0.57670005
      0.35864680	     -0.75389574	     -0.31346428	     -0.28681384	      0.59175135
      0.36002107	     -0.78696831	     -0.33160616	     -0.27535646	      0.60356672
      0.36124276	     -0.81630245	     -0.34876682	     -0.26459097	      0.61040649
      0.36246446	     -0.84495825	     -0.36664947	     -0.25324723	      0.61327603
      0.36368615	     -0.87258832	     -0.38501115	     -0.24130231	      0.61189831
      0.36490784	     -0.89896988	     -0.40361057	     -0.22874658	      0.60615479
      0.36612953	     -0.92396276	     -0.42221203	     -0.21559085	      0.59604681
      0.36735123	     -0.94748392	     -0.44058958	     -0.20187534	      0.58165010
      0.36857292	     -0.96942209	     -0.45853140	     -0.18767963	      0.56305813
      0.36979461	     -0.98955069	     -0.47584452	     -0.17313211	      0.54039570
      0.37101630	     -1.00749182	     -0.49235946	     -0.15841605	      0.51386591
      0.37223800	     -1.02269322	     -0.50793494	     -0.14376843	      0.48374567
      0.37236017	     -1.02403443	     -0.50943632	     -0.14231790	      0.48054857
      0.37258593	     -1.02641685	     -0.51218288	     -0.13964738	      0.47455557
      0.37269882	     -1.02755951	     -0.51354242	     -0.13831750	      0.47151838
      0.37275526	     -1.02811831	     -0.51421872	     -0.13765401	      0.46998973
      0.37278348	     -1.02839451	     -0.51455600	     -0.13732264	      0.46922292
      0.37292459	     -1.02974305	     -0.51623367	     -0.13566966	      0.46536403
      0.37293536	     -1.02984380	     -0.51636123	     -0.13554366	      0.46506755
      0.37294584	     -1.02994137	     -0.51648507	     -0.13542130	      0.46477930
      0.37295584	     -1.03003426	     -0.51660326	     -0.13530448	      0.46450383
      0.37296584	     -1.03012686	     -0.51672137	     -0.13518770	      0.46422816
      0.37297584	     -1.03021918	     -0.51683940	     -0.13507095	      0.46395228
      0.37298584	     -1.03031121	     -0.51695737	     -0.13495423	      0.46367619
      0.37299584	     -1.03040295	     -0.51707525	     -0.13483756	      0.46339988
      0.37300584	     -1.03049435	     -0.51719304	     -0.13472091	      0.46312333
      0.37301584	     -1.03058536	     -0.51731071	     -0.13460431	      0.46284645
      0.37302584	     -1.03067588	     -0.51742823	     -0.13448773	      0.46256916
      0.37303584	     -1.03076574	     -0.51754553	     -0.13437120	      0.46229129
      0.37304584	     -1.03085475	     -0.51766252	     -0.13425470	      0.46201262
      0.37305584	     -1.03094264	     -0.51777910	     -0.13413824	      0.46173289
      0.37306584	     -1.03102904	     -0.51789512	     -0.13402181	      0.46145171
      0.37307584	     -1.03111354	     -0.51801042	     -0.13390542	      0.46116867
      0.37308584	     -1.03119563	     -0.51812478	     -0.13378907	      0.46088322
      0.37309584	     -1.03127469	     -0.51823796	     -0.13367275	      0.46059473
      0.37310584	     -1.03135003	     -0.51834966	     -0.13355647	      0.46030249
      0.37311584	     -1.03142084	     -0.51845956	     -0.13344023	      0.46000565
      0.37312724	     -1.03149491	     -0.51858223	     -0.13330769	      0.45966030
      0.37313724	     -1.03155283	     -0.51868696	     -0.13319153	      0.45935034
      0.37314724	     -1.03160302	     -0.51878857	     -0.13307541	      0.45903248
      0.37315724	     -1.03164423	     -0.51888653	     -0.13295932	      0.45870542
      0.37316724	     -1.03167510	     -0.51898030	     -0.13284327	      0.45836780
      0.37317724	     -1.03169420	     -0.51906926	     -0.13272726	      0.45801810
      0.37318724	     -1.03169998	     -0.51915279	     -0.13261129	      0.45765476
      0.37319724	     -1.03169079	     -0.51923020	     -0.13249536	      0.45727609
      0.37320724	     -1.03166492	     -0.51930077	     -0.13237946	      0.45688035
      0.37321724	     -1.03162057	     -0.51936376	     -0.13226360	      0.45646572
      0.37322724	     -1.03155589	     -0.51941841	     -0.13214779	      0.45603033
      0.37323724	     -1.03146897	     -0.51946393	     -0.13203201	      0.45557227
      0.37324724	     -1.03135786	     -0.51949950	     -0.13191627	      0.45508960
      0.37325724	     -1.03122059	     -0.51952433	     -0.13180057	      0.45458038
      0.37326724	     -1.03105516	     -0.51953761	     -0.13168491	      0.45404268
      0.37327724	     -1.03085960	     -0.51953853	     -0.13156929	      0.45347460
      0.37328724	     -1.03063195	     -0.51952632	     -0.13145371	      0.45287430
      0.37329724	     -1.03037027	     -0.51950020	     -0.13133817	      0.45223999
      0.37330948	     -1.03000093	     -0.51944823	     -0.13119680	      0.45141483
      0.37332172	     -1.02957452	     -0.51937308	     -0.13105550	      0.45053330
      0.37333675	     -1.02896852	     -0.51924743	     -0.13088213	      0.44937036
      0.37335522	     -1.02809152	     -0.51903990	     -0.13066911	      0.44781283
      0.37337148	     -1.02719287	     -0.51880670	     -0.13048173	      0.44632086
      0.37338774	     -1.02617056	     -0.51852465	     -0.13029446	      0.44471262
      0.37340224	     -1.02515122	     -0.51823102	     -0.13012750	      0.44317863
      0.37341674	     -1.02402868	     -0.51789742	     -0.12996063	      0.44155074
      0.37343125	     -1.02280183	     -0.51752382	     -0.12979385	      0.43982957
      0.37344575	     -1.02147028	     -0.51711049	     -0.12962716	      0.43801649
      0.37346025	     -1.02003439	     -0.51665802	     -0.12946055	      0.43611356
      0.37347476	     -1.01849520	     -0.51616721	     -0.12929404	      0.43412348
      0.37348926	     -1.01685443	     -0.51563912	     -0.12912762	      0.43204950
      0.37350376	     -1.01511440	     -0.51507500	     -0.12896128	      0.42989533
      0.37351827	     -1.01327798	     -0.51447625	     -0.12879504	      0.42766504
      0.37353277	     -1.01134852	     -0.51384441	     -0.12862890	      0.42536300
      0.37354727	     -1.00932979	     -0.51318112	     -0.12846284	      0.42299379
      0.37356178	     -1.00722590	     -0.51248808	     -0.12829688	      0.42056211
      0.37357628	     -1.00504122	     -0.51176702	     -0.12813101	      0.41807271
      0.37359078	     -1.00278031	     -0.51101971	     -0.12796523	      0.41553036
      0.37360529	     -1.00044788	     -0.51024790	     -0.12779955	      0.41293973
      0.37361979	     -0.99804869	     -0.50945329	     -0.12763397	      0.41030543
      0.37363429	     -0.99558751	     -0.50863759	     -0.12746848	      0.40763189
      0.37364880	     -0.99306908	     -0.50780239	     -0.12730309	      0.40492340
      0.37366330	     -0.99049806	     -0.50694929	     -0.12713779	      0.40218404
      0.37367780	     -0.98787898	     -0.50607975	     -0.12697259	      0.39941767
      0.37369231	     -0.98521623	     -0.50519521	     -0.12680749	      0.39662797
      0.37370681	     -0.98251403	     -0.50429699	     -0.12664248	      0.39381836
      0.37372131	     -0.97977641	     -0.50338636	     -0.12647758	      0.39099205
      0.37373582	     -0.97700718	     -0.50246449	     -0.12631277	      0.38815202
      0.37375032	     -0.97420999	     -0.50153248	     -0.12614806	      0.38530105
      0.37376482	     -0.97138822	     -0.50059136	     -0.12598346	      0.38244169
      0.37377933	     -0.96854507	     -0.49964207	     -0.12581895	      0.37957630
      0.37379695	     -0.96506482	     -0.49847851	     -0.12561913	      0.37608849
      0.37381458	     -0.96156232	     -0.49730561	     -0.12541946	      0.37259848
      0.37383221	     -0.95804208	     -0.49612467	     -0.12521994	      0.36910941
      0.37384984	     -0.95450819	     -0.49493688	     -0.12502058	      0.36562409
      0.37386747	     -0.95096436	     -0.49374329	     -0.12482136	      0.36214503
      0.37388510	     -0.94741391	     -0.49254485	     -0.12462230	      0.35867443
      0.37390272	     -0.94385986	     -0.49134240	     -0.12442340	      0.35521425
      0.37392035	     -0.94030488	     -0.49013671	     -0.12422464	      0.35176622
      0.37393798	     -0.93675136	     -0.48892845	     -0.12402605	      0.34833183
      0.37395995	     -0.93232847	     -0.48742014	     -0.12377879	      0.34407322
      0.37398192	     -0.92791473	     -0.48590981	     -0.12353178	      0.33984003
      0.37400388	     -0.92351323	     -0.48439836	     -0.12328501	      0.33563409
      0.37402585	     -0.91912658	     -0.48288656	     -0.12303850	      0.33145691
      0.37405240	     -0.91384742	     -0.48105973	     -0.12274086	      0.32644814
      0.37407895	     -0.90859644	     -0.47923436	     -0.12244360	      0.32148499
      0.37410551	     -0.90337623	     -0.47741129	     -0.12214670	      0.31656884
      0.37413206	     -0.89818884	     -0.47559122	     -0.12185018	      0.31170071
      0.37416436	     -0.89192541	     -0.47338216	     -0.12148999	      0.30584488
      0.37419665	     -0.88571498	     -0.47117926	     -0.12113037	      0.30006209
      0.37422895	     -0.87955897	     -0.46898322	     -0.12077131	      0.29435281
      0.37426125	     -0.87345822	     -0.46679460	     -0.12041282	      0.28871721
      0.37430080	     -0.86606350	     -0.46412533	     -0.11997463	      0.28191649
      0.37434035	     -0.85875221	     -0.46146849	     -0.11953731	      0.27522557
      0.37437990	     -0.85152372	     -0.45882460	     -0.11910087	      0.26864360
      0.37441945	     -0.84437695	     -0.45619402	     -0.11866532	      0.26216949
      0.37446913	     -0.83551192	     -0.45290850	     -0.11811941	      0.25418694
      0.37451882	     -0.82677011	     -0.44964488	     -0.11757494	      0.24636993
      0.37456851	     -0.81814768	     -0.44640347	     -0.11703192	      0.23871559
      0.37462855	     -0.80788160	     -0.44251644	     -0.11637769	      0.22967881
      0.37468859	     -0.79777626	     -0.43866239	     -0.11572564	      0.22086993
      0.37474863	     -0.78782402	     -0.43484147	     -0.11507580	      0.21228366
      0.37482504	     -0.77536910	     -0.43002727	     -0.11425210	      0.20167117
      0.37490144	     -0.76313492	     -0.42526685	     -0.11343207	      0.19140036
      0.37497784	     -0.75110742	     -0.42056014	     -0.11261579	      0.18146119
      0.37507703	     -0.73578109	     -0.41452993	     -0.11156179	      0.16903758
      0.37517621	     -0.72075683	     -0.40858951	     -0.11051431	      0.15713691
      0.37527540	     -0.70601474	     -0.40273827	     -0.10947346	      0.14574067
      0.37539614	     -0.68842840	     -0.39573462	     -0.10821551	      0.13252362
      0.37551688	     -0.67122292	     -0.38886069	     -0.10696775	      0.12000082
      0.37563763	     -0.65439372	     -0.38211492	     -0.10573040	      0.10814752
      0.37575837	     -0.63794552	     -0.37549564	     -0.10450362	      0.09694244
      0.37587911	     -0.62188939	     -0.36900107	     -0.10328760	      0.08636796
      0.37599986	     -0.60623926	     -0.36262938	     -0.10208251	      0.07641020
      0.37614573	     -0.58789198	     -0.35509243	     -0.10064133	      0.06518774
      0.37629161	     -0.57017554	     -0.34772860	     -0.09921660	      0.05483793
      0.37643749	     -0.55309964	     -0.34053436	     -0.09780855	      0.04534879
      0.37664304	     -0.53012507	     -0.33067827	     -0.09585328	      0.03339187
      0.37682850	     -0.51046599	     -0.32205986	     -0.09411835	      0.02390244
      0.37701396	     -0.49178698	     -0.31369410	     -0.09241156	      0.01542909
      0.37719942	     -0.47403802	     -0.30557358	     -0.09073320	      0.00772014
      0.37738489	     -0.45712777	     -0.29769091	     -0.08908352	      0.00056669
      0.37757035	     -0.44095912	     -0.29003880	     -0.08746272	     -0.00615640
      0.37775581	     -0.42544662	     -0.28261003	     -0.08587095	     -0.01249451
      0.37796408	     -0.40871999	     -0.27452514	     -0.08411816	     -0.01918546
      0.37817235	     -0.39265197	     -0.26670312	     -0.08240216	     -0.02545446
      0.37834659	     -0.37967556	     -0.26035409	     -0.08099480	     -0.03039256
      0.37852083	     -0.36710298	     -0.25417676	     -0.07961315	     -0.03506292
      0.37869507	     -0.35492416	     -0.24816570	     -0.07825714	     -0.03947367
      0.37886931	     -0.34313551	     -0.24231562	     -0.07692664	     -0.04363102
      0.37904355	     -0.33173728	     -0.23662133	     -0.07562153	     -0.04753970
      0.37921779	     -0.32073133	     -0.23107776	     -0.07434163	     -0.05120362
      0.37939203	     -0.31011935	     -0.22567997	     -0.07308676	     -0.05462625
      0.37956627	     -0.29990173	     -0.22042315	     -0.07185669	     -0.05781101
      0.37974051	     -0.29007693	     -0.21530262	     -0.07065117	     -0.06076154
      0.37995874	     -0.27831956	     -0.20907442	     -0.06917550	     -0.06413297
      0.38017698	     -0.26716049	     -0.20304427	     -0.06773737	     -0.06715261
      0.38046339	     -0.25339529	     -0.19541716	     -0.06590598	     -0.07060026
      0.38068623	     -0.24334846	     -0.18969757	     -0.06452413	     -0.07289546
      0.38092514	     -0.23319046	     -0.18376420	     -0.06308356	     -0.07500002
      0.38116406	     -0.22363499	     -0.17802759	     -0.06168447	     -0.07675851
      0.38140297	     -0.21464784	     -0.17247907	     -0.06032588	     -0.07819694
      0.38164188	     -0.20619456	     -0.16711055	     -0.05900680	     -0.07934406
      0.38188080	     -0.19824122	     -0.16191449	     -0.05772622	     -0.08023111
      0.38211971	     -0.19075485	     -0.15688388	     -0.05648312	     -0.08089126
      0.38235863	     -0.18370381	     -0.15201225	     -0.05527647	     -0.08135896
      0.38259754	     -0.17705800	     -0.14729360	     -0.05410524	     -0.08166907
      0.38283646	     -0.17078901	     -0.14272238	     -0.05296840	     -0.08185602
      0.38307537	     -0.16487017	     -0.13829342	     -0.05186493	     -0.08195293
      0.38331428	     -0.15927655	     -0.13400187	     -0.05079383	     -0.08199080
      0.38355320	     -0.15398494	     -0.12984314	     -0.04975408	     -0.08199796
      0.38379211	     -0.14897382	     -0.12581284	     -0.04874472	     -0.08199789
      0.38403103	     -0.14422323	     -0.12190672	     -0.04776477	     -0.08199777
      0.38426994	     -0.13971474	     -0.11812061	     -0.04681329	     -0.08199764
      0.38435855	     -0.13810072	     -0.11674612	     -0.04646745	     -0.08199760
      0.38444716	     -0.13651681	     -0.11538735	     -0.04612536	     -0.08199755
      0.38452101	     -0.13521915	     -0.11426678	     -0.04584308	     -0.08199751
      0.38459485	     -0.13394133	     -0.11315686	     -0.04556334	     -0.08199747
      0.38465893	     -0.13284836	     -0.11220238	     -0.04532266	     -0.08199743
      0.38472300	     -0.13176964	     -0.11125573	     -0.04508386	     -0.08199740
      0.38478708	     -0.13070485	     -0.11031682	     -0.04484691	     -0.08199736
      0.38485115	     -0.12965367	     -0.10938556	     -0.04461181	     -0.08199733
      0.38490741	     -0.12874162	     -0.10857410	     -0.04440689	     -0.08199729
      0.38496367	     -0.12783959	     -0.10776842	     -0.04420336	     -0.08199726
      0.38501993	     -0.12694736	     -0.10696845	     -0.04400121	     -0.08199723
      0.38507620	     -0.12606471	     -0.10617415	     -0.04380044	     -0.08199720
      0.38513246	     -0.12519142	     -0.10538544	     -0.04360103	     -0.08199716
      0.38518872	     -0.12432727	     -0.10460228	     -0.04340298	     -0.08199713
      0.38524498	     -0.12347205	     -0.10382461	     -0.04320626	     -0.08199710
      0.38530124	     -0.12262552	     -0.10305238	     -0.04301088	     -0.08199707
      0.38535165	     -0.12187426	     -0.10236504	     -0.04283694	     -0.08199704
      0.38540206	     -0.12112966	     -0.10168198	     -0.04266405	     -0.08199701
      0.38545247	     -0.12039156	     -0.10100317	     -0.04249221	     -0.08199698
      0.38550288	     -0.11965983	     -0.10032858	     -0.04232140	     -0.08199694
      0.38555329	     -0.11893430	     -0.09965818	     -0.04215163	     -0.08199691
      0.38560370	     -0.11821483	     -0.09899192	     -0.04198288	     -0.08199688
      0.38565411	     -0.11750127	     -0.09832978	     -0.04181514	     -0.08199685
      0.38570452	     -0.11679347	     -0.09767173	     -0.04164841	     -0.08199682
      0.38575493	     -0.11609130	     -0.09701775	     -0.04148268	     -0.08199679
      0.38580534	     -0.11539462	     -0.09636780	     -0.04131795	     -0.08199676
      0.38585575	     -0.11470327	     -0.09572187	     -0.04115420	     -0.08199673
      0.38590616	     -0.11401712	     -0.09507992	     -0.04099143	     -0.08199670
      0.38595657	     -0.11333605	     -0.09444194	     -0.04082963	     -0.08199666
      0.38600698	     -0.11265991	     -0.09380790	     -0.04066880	     -0.08199663
      0.38605739	     -0.11198858	     -0.09317779	     -0.04050892	     -0.08199660
      0.38610780	     -0.11132192	     -0.09255160	     -0.04035000	     -0.08199657
      0.38615821	     -0.11065982	     -0.09192929	     -0.04019202	     -0.08199653
      0.38620862	     -0.11000214	     -0.09131087	     -0.04003498	     -0.08199650
      0.38625903	     -0.10934878	     -0.09069632	     -0.03987887	     -0.08199647
      0.38630945	     -0.10869961	     -0.09008562	     -0.03972369	     -0.08199644
      0.38635986	     -0.10805453	     -0.08947878	     -0.03956942	     -0.08199640
      0.38641027	     -0.10741341	     -0.08887577	     -0.03941606	     -0.08199637
      0.38646068	     -0.10677616	     -0.08827661	     -0.03926361	     -0.08199634
      0.38651109	     -0.10614267	     -0.08768127	     -0.03911205	     -0.08199630
      0.38656150	     -0.10551284	     -0.08708977	     -0.03896139	     -0.08199627
      0.38661191	     -0.10488657	     -0.08650209	     -0.03881161	     -0.08199623
      0.38666232	     -0.10426378	     -0.08591825	     -0.03866271	     -0.08199620
      0.38671273	     -0.10364436	     -0.08533824	     -0.03851468	     -0.08199616
      0.38676314	     -0.10302824	     -0.08476206	     -0.03836751	     -0.08199613
      0.38681355	     -0.10241533	     -0.08418972	     -0.03822121	     -0.08199610
      0.38686396	     -0.10180556	     -0.08362123	     -0.03807576	     -0.08199606
      0.38691437	     -0.10119885	     -0.08305659	     -0.03793116	     -0.08199603
      0.38696478	     -0.10059512	     -0.08249581	     -0.03778739	     -0.08199599
      0.38701519	     -0.09999432	     -0.08193890	     -0.03764447	     -0.08199595
      0.38706560	     -0.09939638	     -0.08138588	     -0.03750237	     -0.08199592
      0.38711601	     -0.09880124	     -0.08083675	     -0.03736109	     -0.08199588
      0.38716642	     -0.09820885	     -0.08029153	     -0.03722063	     -0.08199585
      0.38721683	     -0.09761915	     -0.07975022	     -0.03708099	     -0.08199581
      0.38726724	     -0.09703209	     -0.07921286	     -0.03694214	     -0.08199577
      0.38731765	     -0.09644764	     -0.07867944	     -0.03680410	     -0.08199574
      0.38736806	     -0.09586576	     -0.07814998	     -0.03666685	     -0.08199570
      0.38741847	     -0.09528640	     -0.07762450	     -0.03653039	     -0.08199566
      0.38746888	     -0.09470955	     -0.07710302	     -0.03639471	     -0.08199563
      0.38751929	     -0.09413516	     -0.07658553	     -0.03625981	     -0.08199559
      0.38756970	     -0.09356321	     -0.07607207	     -0.03612568	     -0.08199555
      0.38763180	     -0.09286198	     -0.07544509	     -0.03596150	     -0.08199550
      0.38769390	     -0.09216439	     -0.07482426	     -0.03579847	     -0.08199546
      0.38775600	     -0.09147042	     -0.07420961	     -0.03563659	     -0.08199541
      0.38781810	     -0.09078006	     -0.07360116	     -0.03547583	     -0.08199536
      0.38789329	     -0.08994893	     -0.07287275	     -0.03528267	     -0.08199531
      0.38796849	     -0.08912307	     -0.07215353	     -0.03509115	     -0.08199525
      0.38807129	     -0.08800254	     -0.07118521	     -0.03483189	     -0.08199517
      0.38815175	     -0.08713249	     -0.07043948	     -0.03463106	     -0.08199510
      0.38823221	     -0.08626858	     -0.06970446	     -0.03443202	     -0.08199504
      0.38829992	     -0.08554643	     -0.06909429	     -0.03426590	     -0.08199498
      0.38836763	     -0.08482873	     -0.06849177	     -0.03410103	     -0.08199493
      0.38843534	     -0.08411553	     -0.06789693	     -0.03393739	     -0.08199488
      0.38849614	     -0.08347889	     -0.06736926	     -0.03379147	     -0.08199483
      0.38855695	     -0.08284599	     -0.06684782	     -0.03364653	     -0.08199478
      0.38861776	     -0.08221686	     -0.06633262	     -0.03350255	     -0.08199473
      0.38867857	     -0.08159156	     -0.06582367	     -0.03335953	     -0.08199467
      0.38873938	     -0.08097014	     -0.06532097	     -0.03321747	     -0.08199462
      0.38880019	     -0.08035266	     -0.06482453	     -0.03307635	     -0.08199457
      0.38886100	     -0.07973918	     -0.06433436	     -0.03293617	     -0.08199452
      0.38891533	     -0.07919446	     -0.06390170	     -0.03281170	     -0.08199447
      0.38896966	     -0.07865301	     -0.06347403	     -0.03268796	     -0.08199443
      0.38902399	     -0.07811489	     -0.06305136	     -0.03256496	     -0.08199438
      0.38907833	     -0.07758013	     -0.06263369	     -0.03244268	     -0.08199433
      0.38913266	     -0.07704876	     -0.06222100	     -0.03232112	     -0.08199429
      0.38918699	     -0.07652085	     -0.06181328	     -0.03220027	     -0.08199424
      0.38924132	     -0.07599642	     -0.06141054	     -0.03208013	     -0.08199419
      0.38929565	     -0.07547551	     -0.06101275	     -0.03196070	     -0.08199414
      0.38934999	     -0.07495817	     -0.06061990	     -0.03184196	     -0.08199410
      0.38940432	     -0.07444444	     -0.06023198	     -0.03172391	     -0.08199405
      0.38945865	     -0.07393435	     -0.05984897	     -0.03160655	     -0.08199400
      0.38951298	     -0.07342794	     -0.05947086	     -0.03148987	     -0.08199395
      0.38956732	     -0.07292525	     -0.05909762	     -0.03137387	     -0.08199390
      0.38962165	     -0.07242631	     -0.05872922	     -0.03125854	     -0.08199385
      0.38967598	     -0.07193116	     -0.05836566	     -0.03114388	     -0.08199380
      0.38973031	     -0.07143982	     -0.05800690	     -0.03102987	     -0.08199375
      0.38978465	     -0.07095234	     -0.05765292	     -0.03091653	     -0.08199370
      0.38983898	     -0.07046873	     -0.05730368	     -0.03080383	     -0.08199365
      0.38989331	     -0.06998903	     -0.05695917	     -0.03069179	     -0.08199360
      0.38994764	     -0.06951326	     -0.05661935	     -0.03058038	     -0.08199355
      0.39000197	     -0.06904144	     -0.05628419	     -0.03046962	     -0.08199350
      0.39005631	     -0.06857360	     -0.05595365	     -0.03035948	     -0.08199344
      0.39011064	     -0.06810976	     -0.05562770	     -0.03024997	     -0.08199339
      0.39016497	     -0.06764994	     -0.05530631	     -0.03014109	     -0.08199334
      0.39021930	     -0.06719415	     -0.05498944	     -0.03003283	     -0.08199329
      0.39027364	     -0.06674240	     -0.05467706	     -0.02992518	     -0.08199324
      0.39032797	     -0.06629472	     -0.05436912	     -0.02981814	     -0.08199318
      0.39038230	     -0.06585111	     -0.05406558	     -0.02971170	     -0.08199313
      0.39043663	     -0.06541157	     -0.05376640	     -0.02960586	     -0.08199308
      0.39049097	     -0.06497613	     -0.05347155	     -0.02950063	     -0.08199302
      0.39054530	     -0.06454478	     -0.05318098	     -0.02939598	     -0.08199297
      0.39059963	     -0.06411752	     -0.05289464	     -0.02929192	     -0.08199291
      0.39065396	     -0.06369437	     -0.05261250	     -0.02918845	     -0.08199286
      0.39070829	     -0.06327531	     -0.05233451	     -0.02908555	     -0.08199280
      0.39076263	     -0.06286034	     -0.05206062	     -0.02898323	     -0.08199275
      0.39081696	     -0.06244947	     -0.05179079	     -0.02888148	     -0.08199269
      0.39087129	     -0.06204268	     -0.05152498	     -0.02878029	     -0.08199264
      0.39092562	     -0.06163997	     -0.05126312	     -0.02867967	     -0.08199258
      0.39097996	     -0.06124133	     -0.05100519	     -0.02857961	     -0.08199252
      0.39103429	     -0.06084674	     -0.05075113	     -0.02848010	     -0.08199247
      0.39108862	     -0.06045620	     -0.05050089	     -0.02838114	     -0.08199241
      0.39114295	     -0.06006970	     -0.05025443	     -0.02828272	     -0.08199235
      0.39119729	     -0.05968720	     -0.05001170	     -0.02818485	     -0.08199230
      0.39125162	     -0.05930871	     -0.04977264	     -0.02808752	     -0.08199224
      0.39130595	     -0.05893420	     -0.04953721	     -0.02799072	     -0.08199218
      0.39136028	     -0.05856364	     -0.04930537	     -0.02789446	     -0.08199212
      0.39141461	     -0.05819703	     -0.04907705	     -0.02779872	     -0.08199206
      0.39146895	     -0.05783433	     -0.04885222	     -0.02770350	     -0.08199200
      0.39152328	     -0.05747552	     -0.04863082	     -0.02760881	     -0.08199195
      0.39157761	     -0.05712058	     -0.04841281	     -0.02751462	     -0.08199189
      0.39163194	     -0.05676948	     -0.04819813	     -0.02742095	     -0.08199183
      0.39168628	     -0.05642220	     -0.04798673	     -0.02732779	     -0.08199177
      0.39174061	     -0.05607869	     -0.04777857	     -0.02723514	     -0.08199171
      0.39179494	     -0.05573895	     -0.04757361	     -0.02714298	     -0.08199164
      0.39184927	     -0.05540293	     -0.04737178	     -0.02705133	     -0.08199158
      0.39190361	     -0.05507060	     -0.04717304	     -0.02696016	     -0.08199152
      0.39195794	     -0.05474194	     -0.04697734	     -0.02686949	     -0.08199146
      0.39202335	     -0.05435103	     -0.04674569	     -0.02676097	     -0.08199139
      0.39208877	     -0.05396533	     -0.04651829	     -0.02665314	     -0.08199131
      0.39215419	     -0.05358477	     -0.04629507	     -0.02654601	     -0.08199123
      0.39221961	     -0.05320929	     -0.04607594	     -0.02643957	     -0.08199116
      0.39228502	     -0.05283883	     -0.04586082	     -0.02633381	     -0.08199108
      0.39235044	     -0.05247332	     -0.04564963	     -0.02622873	     -0.08199101
      0.39241586	     -0.05211270	     -0.04544228	     -0.02612431	     -0.08199093
      0.39248127	     -0.05175690	     -0.04523871	     -0.02602057	     -0.08199085
      0.39254669	     -0.05140586	     -0.04503883	     -0.02591748	     -0.08199077
      0.39261211	     -0.05105951	     -0.04484255	     -0.02581505	     -0.08199069
      0.39267752	     -0.05071777	     -0.04464982	     -0.02571327	     -0.08199061
      0.39274294	     -0.05038059	     -0.04446054	     -0.02561213	     -0.08199053
      0.39280836	     -0.05004790	     -0.04427465	     -0.02551163	     -0.08199045
      0.39287377	     -0.04971962	     -0.04409207	     -0.02541176	     -0.08199037
      0.39295272	     -0.04932925	     -0.04387604	     -0.02529208	     -0.08199027
      0.39303166	     -0.04894508	     -0.04366459	     -0.02517330	     -0.08199018
      0.39311060	     -0.04856700	     -0.04345762	     -0.02505542	     -0.08199008
      0.39318955	     -0.04819489	     -0.04325498	     -0.02493842	     -0.08198998
      0.39326849	     -0.04782863	     -0.04305657	     -0.02482231	     -0.08198988
      0.39334743	     -0.04746808	     -0.04286226	     -0.02470706	     -0.08198977
      0.39342637	     -0.04711315	     -0.04267194	     -0.02459267	     -0.08198967
      0.39350532	     -0.04676369	     -0.04248550	     -0.02447914	     -0.08198957
      0.39358426	     -0.04641961	     -0.04230283	     -0.02436645	     -0.08198946
      0.39367993	     -0.04600964	     -0.04208633	     -0.02423099	     -0.08198934
      0.39377561	     -0.04560717	     -0.04187503	     -0.02409675	     -0.08198921
      0.39387128	     -0.04521201	     -0.04166872	     -0.02396371	     -0.08198908
      0.39396696	     -0.04482395	     -0.04146725	     -0.02383185	     -0.08198895
      0.39406263	     -0.04444281	     -0.04127042	     -0.02370116	     -0.08198882
      0.39415830	     -0.04406839	     -0.04107809	     -0.02357163	     -0.08198869
      0.39427725	     -0.04361198	     -0.04084499	     -0.02341218	     -0.08198852
      0.39439619	     -0.04316532	     -0.04061827	     -0.02325448	     -0.08198835
      0.39451513	     -0.04272806	     -0.04039764	     -0.02309849	     -0.08198818
      0.39466128	     -0.04220320	     -0.04013449	     -0.02290915	     -0.08198797
      0.39480742	     -0.04169142	     -0.03987964	     -0.02272231	     -0.08198776
      0.39500716	     -0.04101210	     -0.03954386	     -0.02247093	     -0.08198746
      0.39516247	     -0.04049913	     -0.03929214	     -0.02227857	     -0.08198723
      0.39531779	     -0.03999885	     -0.03904807	     -0.02208887	     -0.08198699
      0.39547310	     -0.03951066	     -0.03881119	     -0.02190180	     -0.08198675
      0.39560922	     -0.03909231	     -0.03860915	     -0.02173996	     -0.08198654
      0.39574533	     -0.03868246	     -0.03841201	     -0.02158006	     -0.08198632
      0.39588145	     -0.03828077	     -0.03821950	     -0.02142207	     -0.08198610
      0.39601756	     -0.03788690	     -0.03803138	     -0.02126597	     -0.08198588
      0.39615368	     -0.03750056	     -0.03784741	     -0.02111171	     -0.08198566
      0.39628980	     -0.03712145	     -0.03766735	     -0.02095928	     -0.08198543
      0.39642591	     -0.03674928	     -0.03749101	     -0.02080863	     -0.08198520
      0.39656203	     -0.03638379	     -0.03731817	     -0.02065976	     -0.08198497
      0.39669814	     -0.03602473	     -0.03714866	     -0.02051262	     -0.08198474
      0.39683426	     -0.03567186	     -0.03698228	     -0.02036718	     -0.08198450
      0.39697038	     -0.03532495	     -0.03681888	     -0.02022344	     -0.08198426
      0.39710649	     -0.03498379	     -0.03665828	     -0.02008135	     -0.08198402
      0.39724261	     -0.03464816	     -0.03650036	     -0.01994089	     -0.08198377
      0.39737872	     -0.03431789	     -0.03634495	     -0.01980203	     -0.08198352
      0.39751484	     -0.03399278	     -0.03619193	     -0.01966476	     -0.08198327
      0.39765096	     -0.03367267	     -0.03604118	     -0.01952905	     -0.08198302
      0.39778707	     -0.03335738	     -0.03589257	     -0.01939487	     -0.08198276
      0.39792319	     -0.03304677	     -0.03574600	     -0.01926220	     -0.08198250
      0.39805930	     -0.03274068	     -0.03560137	     -0.01913102	     -0.08198224
      0.39819542	     -0.03243897	     -0.03545856	     -0.01900131	     -0.08198197
      0.39833154	     -0.03214152	     -0.03531751	     -0.01887304	     -0.08198170
      0.39846765	     -0.03184820	     -0.03517810	     -0.01874619	     -0.08198143
      0.39860377	     -0.03155889	     -0.03504028	     -0.01862074	     -0.08198115
      0.39877113	     -0.03120850	     -0.03487286	     -0.01846839	     -0.08198081
      0.39893849	     -0.03086380	     -0.03470758	     -0.01831808	     -0.08198046
      0.39910586	     -0.03052461	     -0.03454432	     -0.01816979	     -0.08198011
      0.39927322	     -0.03019075	     -0.03438295	     -0.01802347	     -0.08197975
      0.39944058	     -0.02986208	     -0.03422339	     -0.01787909	     -0.08197913
      0.39960795	     -0.02953842	     -0.03406553	     -0.01773661	     -0.08197527
      0.39982139	     -0.02913270	     -0.03386654	     -0.01755762	     -0.08195800
      0.40003484	     -0.02873464	     -0.03367000	     -0.01738160	     -0.08191682
      0.40029260	     -0.02826378	     -0.03343573	     -0.01717291	     -0.08181863
      0.40057422	     -0.02776117	     -0.03318333	     -0.01694962	     -0.08162686
      0.40081372	     -0.02734311	     -0.03297142	     -0.01676350	     -0.08137377
      0.40105322	     -0.02693335	     -0.03276186	     -0.01658075	     -0.08102012
      0.40126310	     -0.02658090	     -0.03258005	     -0.01642332	     -0.08061531
      0.40147298	     -0.02623446	     -0.03239986	     -0.01626836	     -0.08011239
      0.40168285	     -0.02589389	     -0.03222123	     -0.01611582	     -0.07950401
      0.40189273	     -0.02555902	     -0.03204409	     -0.01596566	     -0.07878485
      0.40210260	     -0.02522973	     -0.03186838	     -0.01581781	     -0.07795179
      0.40228901	     -0.02494182	     -0.03171346	     -0.01568840	     -0.07711565
      0.40247542	     -0.02465811	     -0.03155960	     -0.01556076	     -0.07618992
      0.40266183	     -0.02437853	     -0.03140675	     -0.01543484	     -0.07517688
      0.40284824	     -0.02410299	     -0.03125489	     -0.01531061	     -0.07408005
      0.40303465	     -0.02383141	     -0.03110400	     -0.01518805	     -0.07290403
      0.40322106	     -0.02356372	     -0.03095404	     -0.01506712	     -0.07165429
      0.40340747	     -0.02329985	     -0.03080501	     -0.01494780	     -0.07033701
      0.40359388	     -0.02303973	     -0.03065686	     -0.01483005	     -0.06895889
      0.40378029	     -0.02278329	     -0.03050960	     -0.01471385	     -0.06752692
      0.40396670	     -0.02253047	     -0.03036320	     -0.01459917	     -0.06604826
      0.40415311	     -0.02228122	     -0.03021764	     -0.01448598	     -0.06453007
      0.40433952	     -0.02203546	     -0.03007291	     -0.01437426	     -0.06297938
      0.40452593	     -0.02179314	     -0.02992900	     -0.01426398	     -0.06140296
      0.40471234	     -0.02155421	     -0.02978590	     -0.01415511	     -0.05980729
      0.40489875	     -0.02131862	     -0.02964359	     -0.01404764	     -0.05819846
      0.40508516	     -0.02108630	     -0.02950206	     -0.01394153	     -0.05658214
      0.40527157	     -0.02085721	     -0.02936130	     -0.01383676	     -0.05496354
      0.40545798	     -0.02063130	     -0.02922131	     -0.01373331	     -0.05334744
      0.40564439	     -0.02040851	     -0.02908208	     -0.01363115	     -0.05173814
      0.40583080	     -0.02018881	     -0.02894360	     -0.01353027	     -0.05013950
      0.40601721	     -0.01997214	     -0.02880586	     -0.01343065	     -0.04855495
      0.40620362	     -0.01975846	     -0.02866885	     -0.01333225	     -0.04698750
      0.40639003	     -0.01954773	     -0.02853258	     -0.01323506	     -0.04543979
      0.40657644	     -0.01933990	     -0.02839703	     -0.01313907	     -0.04391408
      0.40676285	     -0.01913493	     -0.02826220	     -0.01304424	     -0.04241234
      0.40694926	     -0.01893277	     -0.02812808	     -0.01295057	     -0.04093620
      0.40713566	     -0.01873340	     -0.02799467	     -0.01285802	     -0.03948703
      0.40732207	     -0.01853676	     -0.02786197	     -0.01276659	     -0.03806595
      0.40750848	     -0.01834282	     -0.02772997	     -0.01267625	     -0.03667388
      0.40769489	     -0.01815153	     -0.02759867	     -0.01258699	     -0.03531152
      0.40788130	     -0.01796287	     -0.02746806	     -0.01249879	     -0.03397939
      0.40806771	     -0.01777679	     -0.02733814	     -0.01241163	     -0.03267788
      0.40825412	     -0.01759326	     -0.02720891	     -0.01232549	     -0.03140722
      0.40844053	     -0.01741224	     -0.02708036	     -0.01224036	     -0.03016752
      0.40862694	     -0.01723370	     -0.02695249	     -0.01215622	     -0.02895881
      0.40881335	     -0.01705760	     -0.02682531	     -0.01207306	     -0.02778099
      0.40899976	     -0.01688391	     -0.02669879	     -0.01199086	     -0.02663392
      0.40918617	     -0.01671259	     -0.02657295	     -0.01190960	     -0.02551735
      0.40937258	     -0.01654361	     -0.02644778	     -0.01182928	     -0.02443101
      0.40955899	     -0.01637693	     -0.02632328	     -0.01174987	     -0.02337455
      0.40974540	     -0.01621253	     -0.02619944	     -0.01167136	     -0.02234759
      0.40993181	     -0.01605038	     -0.02607626	     -0.01159374	     -0.02134970
      0.41011822	     -0.01589043	     -0.02595374	     -0.01151699	     -0.02038042
      0.41030463	     -0.01573267	     -0.02583188	     -0.01144110	     -0.01943929
      0.41049104	     -0.01557706	     -0.02571068	     -0.01136605	     -0.01852579
      0.41067745	     -0.01542357	     -0.02559012	     -0.01129184	     -0.01763940
      0.41086386	     -0.01527217	     -0.02547022	     -0.01121845	     -0.01677960
      0.41105027	     -0.01512283	     -0.02535097	     -0.01114587	     -0.01594582
      0.41123668	     -0.01497552	     -0.02523236	     -0.01107408	     -0.01513752
      0.41142309	     -0.01483022	     -0.02511439	     -0.01100308	     -0.01435413
      0.41160950	     -0.01468690	     -0.02499707	     -0.01093285	     -0.01359508
      0.41179591	     -0.01454552	     -0.02488038	     -0.01086338	     -0.01285981
      0.41198232	     -0.01440607	     -0.02476433	     -0.01079466	     -0.01214775
      0.41216873	     -0.01426851	     -0.02464892	     -0.01072667	     -0.01145833
      0.41235514	     -0.01413282	     -0.02453413	     -0.01065942	     -0.01079098
      0.41254155	     -0.01399897	     -0.02441998	     -0.01059288	     -0.01014514
      0.41272796	     -0.01386694	     -0.02430645	     -0.01052704	     -0.00952026
      0.41291437	     -0.01373670	     -0.02419355	     -0.01046190	     -0.00891577
      0.41310078	     -0.01360823	     -0.02408127	     -0.01039744	     -0.00833113
      0.41328719	     -0.01348149	     -0.02396961	     -0.01033366	     -0.00776580
      0.41347360	     -0.01335648	     -0.02385857	     -0.01027055	     -0.00721926
      0.41366001	     -0.01323315	     -0.02374814	     -0.01020809	     -0.00669096
      0.41384642	     -0.01311150	     -0.02363833	     -0.01014627	     -0.00618041
      0.41403283	     -0.01299149	     -0.02352913	     -0.01008510	     -0.00568709
      0.41421924	     -0.01287311	     -0.02342053	     -0.01002455	     -0.00521049
      0.41440565	     -0.01275632	     -0.02331254	     -0.00996462	     -0.00475015
      0.41459205	     -0.01264111	     -0.02320516	     -0.00990530	     -0.00430556
      0.41477846	     -0.01252746	     -0.02309837	     -0.00984658	     -0.00387627
      0.41496487	     -0.01241533	     -0.02299219	     -0.00978845	     -0.00346182
      0.41515128	     -0.01230472	     -0.02288660	     -0.00973091	     -0.00306175
      0.41533769	     -0.01219560	     -0.02278160	     -0.00967395	     -0.00267563
      0.41552410	     -0.01208795	     -0.02267720	     -0.00961755	     -0.00230302
      0.41571051	     -0.01198175	     -0.02257338	     -0.00956171	     -0.00194352
      0.41589692	     -0.01187697	     -0.02247015	     -0.00950643	     -0.00159670
      0.41608333	     -0.01177360	     -0.02236750	     -0.00945169	     -0.00126217
      0.41626974	     -0.01167162	     -0.02226544	     -0.00939749	     -0.00093955
      0.41645615	     -0.01157101	     -0.02216395	     -0.00934382	     -0.00062844
      0.41664256	     -0.01147174	     -0.02206304	     -0.00929068	     -0.00032849
      0.41682897	     -0.01137381	     -0.02196270	     -0.00923805	     -0.00003934
      0.41701538	     -0.01127718	     -0.02186294	     -0.00918592	      0.00023937
      0.41720179	     -0.01118185	     -0.02176374	     -0.00913430	      0.00050797
      0.41738820	     -0.01108779	     -0.02166511	     -0.00908318	      0.00076681
      0.41757461	     -0.01099498	     -0.02156704	     -0.00903255	      0.00101619
      0.41776102	     -0.01090341	     -0.02146953	     -0.00898239	      0.00125645
      0.41794743	     -0.01081307	     -0.02137258	     -0.00893272	      0.00148788
      0.41813384	     -0.01072392	     -0.02127619	     -0.00888351	      0.00171077
      0.41832025	     -0.01063596	     -0.02118035	     -0.00883477	      0.00192541
      0.41850666	     -0.01054917	     -0.02108506	     -0.00878648	      0.00213208
      0.41869307	     -0.01046353	     -0.02099031	     -0.00873865	      0.00233105
      0.41887948	     -0.01037902	     -0.02089612	     -0.00869126	      0.00252258
      0.41906589	     -0.01029563	     -0.02080246	     -0.00864431	      0.00270691
      0.41925230	     -0.01021335	     -0.02070935	     -0.00859779	      0.00288430
      0.41943871	     -0.01013215	     -0.02061677	     -0.00855170	      0.00305499
      0.41962512	     -0.01005203	     -0.02052473	     -0.00850604	      0.00321919
      0.41981153	     -0.00997296	     -0.02043322	     -0.00846079	      0.00337713
      0.41999794	     -0.00989493	     -0.02034224	     -0.00841596	      0.00352904
      0.42018435	     -0.00981793	     -0.02025179	     -0.00837153	      0.00367511
      0.42037076	     -0.00974194	     -0.02016186	     -0.00832751	      0.00381554
      0.42055717	     -0.00966695	     -0.02007246	     -0.00828388	      0.00395054
      0.42074358	     -0.00959294	     -0.01998357	     -0.00824064	      0.00408029
      0.42092999	     -0.00951990	     -0.01989520	     -0.00819779	      0.00420498
      0.42111640	     -0.00944782	     -0.01980735	     -0.00815532	      0.00432478
      0.42130281	     -0.00937667	     -0.01972000	     -0.00811323	      0.00443986
      0.42148922	     -0.00930646	     -0.01963317	     -0.00807151	      0.00455039
      0.42167563	     -0.00923715	     -0.01954684	     -0.00803016	      0.00465652
      0.42186204	     -0.00916875	     -0.01946102	     -0.00798917	      0.00475842
      0.42204844	     -0.00910124	     -0.01937569	     -0.00794854	      0.00485624
      0.42223485	     -0.00903461	     -0.01929087	     -0.00790827	      0.00495011
      0.42242126	     -0.00896883	     -0.01920654	     -0.00786834	      0.00504018
      0.42260767	     -0.00890391	     -0.01912271	     -0.00782876	      0.00512658
      0.42279408	     -0.00883983	     -0.01903937	     -0.00778953	      0.00520945
      0.42298049	     -0.00877657	     -0.01895651	     -0.00775063	      0.00528891
      0.42316690	     -0.00871412	     -0.01887414	     -0.00771206	      0.00536509
      0.42335331	     -0.00865248	     -0.01879226	     -0.00767383	      0.00543809
      0.42353972	     -0.00859164	     -0.01871086	     -0.00763592	      0.00550805
      0.42372613	     -0.00853157	     -0.01862993	     -0.00759833	      0.00557505
      0.42391254	     -0.00847227	     -0.01854948	     -0.00756106	      0.00563922
      0.42409895	     -0.00841373	     -0.01846951	     -0.00752410	      0.00570066
      0.42428536	     -0.00835593	     -0.01839000	     -0.00748745	      0.00575946
      0.42447177	     -0.00829887	     -0.01831097	     -0.00745111	      0.00581573
      0.42465818	     -0.00824254	     -0.01823240	     -0.00741508	      0.00586954
      0.42484459	     -0.00818692	     -0.01815429	     -0.00737934	      0.00592100
      0.42503100	     -0.00813201	     -0.01807664	     -0.00734390	      0.00597019
      0.42521741	     -0.00807779	     -0.01799946	     -0.00730875	      0.00601720
      0.42540382	     -0.00802426	     -0.01792272	     -0.00727389	      0.00606210
      0.42559023	     -0.00797140	     -0.01784645	     -0.00723932	      0.00610497
      0.42577664	     -0.00791921	     -0.01777062	     -0.00720503	      0.00614589
      0.42596305	     -0.00786767	     -0.01769524	     -0.00717101	      0.00618493
      0.42614946	     -0.00781678	     -0.01762031	     -0.00713728	      0.00622215
      0.42633587	     -0.00776653	     -0.01754582	     -0.00710382	      0.00625764
      0.42652228	     -0.00771690	     -0.01747178	     -0.00707063	      0.00629145
      0.42670869	     -0.00766790	     -0.01739817	     -0.00703770	      0.00632364
      0.42689510	     -0.00761950	     -0.01732500	     -0.00700504	      0.00635428
      0.42708151	     -0.00757171	     -0.01725226	     -0.00697264	      0.00638342
      0.42726792	     -0.00752451	     -0.01717996	     -0.00694050	      0.00641112
      0.42745433	     -0.00747789	     -0.01710808	     -0.00690861	      0.00643744
      0.42764074	     -0.00743185	     -0.01703663	     -0.00687697	      0.00646243
      0.42782715	     -0.00738638	     -0.01696561	     -0.00684559	      0.00648613
      0.42801356	     -0.00734146	     -0.01689501	     -0.00681445	      0.00650860
      0.42819997	     -0.00729710	     -0.01682483	     -0.00678355	      0.00652989
      0.42838638	     -0.00725329	     -0.01675507	     -0.00675290	      0.00655003
      0.42857279	     -0.00721000	     -0.01668572	     -0.00672248	      0.00656908
      0.42875920	     -0.00716725	     -0.01661679	     -0.00669230	      0.00658708
      0.42894561	     -0.00712502	     -0.01654826	     -0.00666236	      0.00660406
      0.42913202	     -0.00708330	     -0.01648015	     -0.00663264	      0.00662007
      0.42931843	     -0.00704209	     -0.01641244	     -0.00660316	      0.00663514
      0.42950483	     -0.00700138	     -0.01634514	     -0.00657390	      0.00664931
      0.42969124	     -0.00696116	     -0.01627823	     -0.00654486	      0.00666262
      0.42987765	     -0.00692142	     -0.01621173	     -0.00651604	      0.00667509
      0.43006406	     -0.00688216	     -0.01614563	     -0.00648745	      0.00668677
      0.43028790	     -0.00683564	     -0.01606677	     -0.00645339	      0.00669979
      0.43051174	     -0.00678979	     -0.01598848	     -0.00641965	      0.00671174
      0.43066782	     -0.00675821	     -0.01593422	     -0.00639630	      0.00671949
      0.43082390	     -0.00672694	     -0.01588023	     -0.00637309	      0.00672676
      0.43101380	     -0.00668932	     -0.01581491	     -0.00634506	      0.00673500
      0.43120370	     -0.00665215	     -0.01574999	     -0.00631723	      0.00674258
      0.43138368	     -0.00661734	     -0.01568883	     -0.00629106	      0.00674920
      0.43156366	     -0.00658292	     -0.01562802	     -0.00626507	      0.00675529
      0.43176323	     -0.00654522	     -0.01556100	     -0.00623647	      0.00676143
      0.43196281	     -0.00650799	     -0.01549441	     -0.00620809	      0.00676698
      0.43212064	     -0.00647888	     -0.01544205	     -0.00618581	      0.00677095
      0.43232875	     -0.00644093	     -0.01537342	     -0.00615664	      0.00677565
      0.43253687	     -0.00640348	     -0.01530524	     -0.00612770	      0.00677978
      0.43270504	     -0.00637357	     -0.01525049	     -0.00610449	      0.00678271
      0.43287321	     -0.00634398	     -0.01519603	     -0.00608143	      0.00678530
      0.43304930	     -0.00631332	     -0.01513932	     -0.00605745	      0.00678765
      0.43322538	     -0.00628300	     -0.01508294	     -0.00603363	      0.00678965
      0.43342115	     -0.00624967	     -0.01502063	     -0.00600734	      0.00679147
      0.43361693	     -0.00621675	     -0.01495871	     -0.00598125	      0.00679290
      0.43372971	     -0.00619797	     -0.01492322	     -0.00596631	      0.00679355
      0.43391797	     -0.00616690	     -0.01486426	     -0.00594151	      0.00679436
      0.43410622	     -0.00613619	     -0.01480566	     -0.00591688	      0.00679485
      0.43426831	     -0.00611003	     -0.01475550	     -0.00589583	      0.00679502
      0.43446630	     -0.00607843	     -0.01469457	     -0.00587028	      0.00679492
      0.43466429	     -0.00604721	     -0.01463404	     -0.00584492	      0.00679450
      0.43485005	     -0.00601826	     -0.01457760	     -0.00582131	      0.00679384
      0.43503580	     -0.00598963	     -0.01452150	     -0.00579785	      0.00679292
      0.43522145	     -0.00596135	     -0.01446576	     -0.00577458	      0.00679176
      0.43540711	     -0.00593337	     -0.01441036	     -0.00575146	      0.00679037
      0.43558306	     -0.00590715	     -0.01435816	     -0.00572970	      0.00678885
      0.43575901	     -0.00588120	     -0.01430626	     -0.00570809	      0.00678714
      0.43595192	     -0.00585306	     -0.01424970	     -0.00568455	      0.00678505
      0.43614482	     -0.00582525	     -0.01419349	     -0.00566118	      0.00678276
      0.43630518	     -0.00580237	     -0.01414703	     -0.00564188	      0.00678070
      0.43650437	     -0.00577425	     -0.01408966	     -0.00561806	      0.00677797
      0.43670356	     -0.00574647	     -0.01403266	     -0.00559442	      0.00677505
      0.43687947	     -0.00572220	     -0.01398263	     -0.00557368	      0.00677231
      0.43709530	     -0.00569276	     -0.01392163	     -0.00554842	      0.00676878
      0.43731114	     -0.00566370	     -0.01386106	     -0.00552336	      0.00676505
      0.43745075	     -0.00564510	     -0.01382210	     -0.00550725	      0.00676254
      0.43766338	     -0.00561705	     -0.01376311	     -0.00548287	      0.00675859
      0.43783783	     -0.00559430	     -0.01371502	     -0.00546301	      0.00675522
      0.43801228	     -0.00557177	     -0.01366719	     -0.00544328	      0.00675176
      0.43818674	     -0.00554948	     -0.01361964	     -0.00542366	      0.00674820
      0.43836119	     -0.00552740	     -0.01357236	     -0.00540417	      0.00674455
      0.43853564	     -0.00550555	     -0.01352535	     -0.00538480	      0.00674082
      0.43871009	     -0.00548392	     -0.01347860	     -0.00536555	      0.00673700
      0.43888454	     -0.00546250	     -0.01343212	     -0.00534642	      0.00673311
      0.43905126	     -0.00544222	     -0.01338794	     -0.00532825	      0.00672932
      0.43921798	     -0.00542214	     -0.01334400	     -0.00531018	      0.00672547
      0.43938994	     -0.00540163	     -0.01329894	     -0.00529166	      0.00672144
      0.43956189	     -0.00538132	     -0.01325412	     -0.00527325	      0.00671735
      0.43972854	     -0.00536181	     -0.01321093	     -0.00525552	      0.00671333
      0.43989519	     -0.00534250	     -0.01316797	     -0.00523788	      0.00670926
      0.44005992	     -0.00532358	     -0.01312574	     -0.00522056	      0.00670519
      0.44027259	     -0.00529941	     -0.01307155	     -0.00519833	      0.00669988
      0.44052959	     -0.00527058	     -0.01300656	     -0.00517169	      0.00669337
      0.44066999	     -0.00525500	     -0.01297129	     -0.00515724	      0.00668978
      0.44081039	     -0.00523955	     -0.01293618	     -0.00514285	      0.00668617
      0.44098850	     -0.00522011	     -0.01289187	     -0.00512470	      0.00668155
      0.44116660	     -0.00520087	     -0.01284782	     -0.00510667	      0.00667690
      0.44133220	     -0.00518314	     -0.01280709	     -0.00509000	      0.00667254
      0.44149780	     -0.00516558	     -0.01276658	     -0.00507342	      0.00666817
      0.44164417	     -0.00515018	     -0.01273096	     -0.00505885	      0.00666428
      0.44185877	     -0.00512783	     -0.01267904	     -0.00503761	      0.00665855
      0.44203032	     -0.00511015	     -0.01263779	     -0.00502074	      0.00665395
      0.44220187	     -0.00509264	     -0.01259678	     -0.00500398	      0.00664933
      0.44237342	     -0.00507528	     -0.01255600	     -0.00498730	      0.00664470
      0.44252679	     -0.00505990	     -0.01251973	     -0.00497248	      0.00664055
      0.44268016	     -0.00504464	     -0.01248364	     -0.00495773	      0.00663639
      0.44285716	     -0.00502719	     -0.01244222	     -0.00494081	      0.00663157
      0.44303415	     -0.00500990	     -0.01240104	     -0.00492399	      0.00662675
      0.44321114	     -0.00499278	     -0.01236010	     -0.00490726	      0.00662192
      0.44338813	     -0.00497581	     -0.01231939	     -0.00489064	      0.00661708
      0.44353043	     -0.00496228	     -0.01228684	     -0.00487734	      0.00661319
      0.44367273	     -0.00494886	     -0.01225444	     -0.00486411	      0.00660930
      0.44385204	     -0.00493208	     -0.01221382	     -0.00484752	      0.00660439
      0.44403135	     -0.00491546	     -0.01217344	     -0.00483103	      0.00659949
      0.44421067	     -0.00489899	     -0.01213330	     -0.00481464	      0.00659459
      0.44436867	     -0.00488461	     -0.01209812	     -0.00480027	      0.00659027
      0.44452666	     -0.00487035	     -0.01206313	     -0.00478598	      0.00658595
      0.44468466	     -0.00485620	     -0.01202832	     -0.00477176	      0.00658164
      0.44485402	     -0.00484116	     -0.01199120	     -0.00475661	      0.00657703
      0.44502337	     -0.00482625	     -0.01195429	     -0.00474153	      0.00657242
      0.44519273	     -0.00481147	     -0.01191759	     -0.00472654	      0.00656782
      0.44536208	     -0.00479681	     -0.01188109	     -0.00471163	      0.00656323
      0.44551266	     -0.00478389	     -0.01184881	     -0.00469845	      0.00655915
      0.44566324	     -0.00477106	     -0.01181669	     -0.00468532	      0.00655509
      0.44583863	     -0.00475625	     -0.01177947	     -0.00467012	      0.00655036
      0.44601402	     -0.00474156	     -0.01174247	     -0.00465500	      0.00654565
      0.44616518	     -0.00472901	     -0.01171075	     -0.00464203	      0.00654160
      0.44631635	     -0.00471654	     -0.01167918	     -0.00462913	      0.00653756
      0.44649044	     -0.00470231	     -0.01164303	     -0.00461435	      0.00653293
      0.44666453	     -0.00468820	     -0.01160708	     -0.00459965	      0.00652830
      0.44681471	     -0.00467612	     -0.01157623	     -0.00458704	      0.00652433
      0.44696490	     -0.00466413	     -0.01154553	     -0.00457448	      0.00652037
      0.44713870	     -0.00465037	     -0.01151020	     -0.00456003	      0.00651580
      0.44731249	     -0.00463672	     -0.01147507	     -0.00454565	      0.00651125
      0.44745989	     -0.00462524	     -0.01144543	     -0.00453352	      0.00650741
      0.44760728	     -0.00461384	     -0.01141594	     -0.00452145	      0.00650358
      0.44778286	     -0.00460036	     -0.01138099	     -0.00450714	      0.00649904
      0.44795844	     -0.00458700	     -0.01134625	     -0.00449290	      0.00649451
      0.44810049	     -0.00457628	     -0.01131828	     -0.00448145	      0.00649087
      0.44824254	     -0.00456562	     -0.01129045	     -0.00447004	      0.00648724
      0.44842247	     -0.00455223	     -0.01125539	     -0.00445566	      0.00648267
      0.44860239	     -0.00453895	     -0.01122053	     -0.00444137	      0.00647811
      0.44873669	     -0.00452912	     -0.01119465	     -0.00443075	      0.00647473
      0.44887098	     -0.00451935	     -0.01116888	     -0.00442018	      0.00647136
      0.44905515	     -0.00450604	     -0.01113372	     -0.00440575	      0.00646677
      0.44923932	     -0.00449286	     -0.01109879	     -0.00439140	      0.00646220
      0.44936917	     -0.00448363	     -0.01107428	     -0.00438133	      0.00645899
      0.44949902	     -0.00447445	     -0.01104987	     -0.00437130	      0.00645580
      0.44968340	     -0.00446152	     -0.01101540	     -0.00435713	      0.00645129
      0.44986778	     -0.00444870	     -0.01098114	     -0.00434304	      0.00644680
      0.44999858	     -0.00443967	     -0.01095696	     -0.00433309	      0.00644364
      0.45012938	     -0.00443070	     -0.01093289	     -0.00432318	      0.00644049
      0.45031456	     -0.00441808	     -0.01089899	     -0.00430922	      0.00643606
      0.45049973	     -0.00440557	     -0.01086529	     -0.00429534	      0.00643166
      0.45062459	     -0.00439720	     -0.01084268	     -0.00428602	      0.00642870
      0.45074946	     -0.00438887	     -0.01082017	     -0.00427674	      0.00642576
      0.45093324	     -0.00437671	     -0.01078721	     -0.00426314	      0.00642146
      0.45111701	     -0.00436464	     -0.01075444	     -0.00424962	      0.00641719
      0.45124764	     -0.00435612	     -0.01073128	     -0.00424005	      0.00641417
      0.45137826	     -0.00434765	     -0.01070821	     -0.00423052	      0.00641117
      0.45156402	     -0.00433570	     -0.01067557	     -0.00421703	      0.00640693
      0.45172387	     -0.00432549	     -0.01064766	     -0.00420548	      0.00640330
      0.45188371	     -0.00431535	     -0.01061988	     -0.00419399	      0.00639970
      0.45204356	     -0.00430528	     -0.01059226	     -0.00418256	      0.00639612
      0.45217805	     -0.00429687	     -0.01056913	     -0.00417297	      0.00639312
      0.45231254	     -0.00428851	     -0.01054610	     -0.00416343	      0.00639014
      0.45251025	     -0.00427630	     -0.01051244	     -0.00414947	      0.00638580
      0.45263785	     -0.00426848	     -0.01049083	     -0.00414050	      0.00638301
      0.45276546	     -0.00426070	     -0.01046931	     -0.00413157	      0.00638024
      0.45294324	     -0.00424993	     -0.01043948	     -0.00411918	      0.00637640
      0.45314677	     -0.00423771	     -0.01040555	     -0.00410507	      0.00637204
      0.45332084	     -0.00422734	     -0.01037671	     -0.00409307	      0.00636835
      0.45346109	     -0.00421904	     -0.01035359	     -0.00408345	      0.00636539
      0.45360134	     -0.00421079	     -0.01033058	     -0.00407387	      0.00636245
      0.45378805	     -0.00419989	     -0.01030012	     -0.00406117	      0.00635857
      0.45391800	     -0.00419235	     -0.01027903	     -0.00405237	      0.00635589
      0.45404795	     -0.00418485	     -0.01025803	     -0.00404361	      0.00635322
      0.45421885	     -0.00417506	     -0.01023055	     -0.00403213	      0.00634974
      0.45438304	     -0.00416571	     -0.01020430	     -0.00402116	      0.00634642
      0.45458566	     -0.00415427	     -0.01017210	     -0.00400769	      0.00634236
      0.45470728	     -0.00414744	     -0.01015287	     -0.00399965	      0.00633994
      0.45482890	     -0.00414065	     -0.01013373	     -0.00399163	      0.00633753
      0.45501655	     -0.00413025	     -0.01010434	     -0.00397931	      0.00633385
      0.45517172	     -0.00412170	     -0.01008018	     -0.00396917	      0.00633083
      0.45532689	     -0.00411321	     -0.01005614	     -0.00395908	      0.00632783
      0.45548207	     -0.00410477	     -0.01003222	     -0.00394904	      0.00632486
      0.45561539	     -0.00409757	     -0.01001177	     -0.00394044	      0.00632232
      0.45574872	     -0.00409040	     -0.00999141	     -0.00393188	      0.00631980
      0.45593144	     -0.00408064	     -0.00996366	     -0.00392019	      0.00631637
      0.45606538	     -0.00407354	     -0.00994342	     -0.00391166	      0.00631388
      0.45619932	     -0.00406647	     -0.00992328	     -0.00390317	      0.00631140
      0.45636159	     -0.00405795	     -0.00989899	     -0.00389292	      0.00630843
      0.45652000	     -0.00404970	     -0.00987541	     -0.00388296	      0.00630555
      0.45667841	     -0.00404149	     -0.00985195	     -0.00387304	      0.00630269
      0.45683681	     -0.00403334	     -0.00982862	     -0.00386317	      0.00629986
      0.45697106	     -0.00402647	     -0.00980894	     -0.00385484	      0.00629747
      0.45710530	     -0.00401963	     -0.00978936	     -0.00384654	      0.00629511
      0.45723954	     -0.00401284	     -0.00976985	     -0.00383827	      0.00629276
      0.45741844	     -0.00400384	     -0.00974400	     -0.00382730	      0.00628966
      0.45756360	     -0.00399658	     -0.00972314	     -0.00381844	      0.00628716
      0.45770876	     -0.00398936	     -0.00970238	     -0.00380961	      0.00628469
      0.45785393	     -0.00398219	     -0.00968172	     -0.00380082	      0.00628223
      0.45799909	     -0.00397505	     -0.00966116	     -0.00379206	      0.00627980
      0.45814426	     -0.00396795	     -0.00964070	     -0.00378334	      0.00627738
      0.45828942	     -0.00396090	     -0.00962034	     -0.00377465	      0.00627499
      0.45843458	     -0.00395388	     -0.00960008	     -0.00376600	      0.00627261
      0.45859274	     -0.00394628	     -0.00957811	     -0.00375661	      0.00627005
      0.45875091	     -0.00393873	     -0.00955627	     -0.00374726	      0.00626750
      0.45888071	     -0.00393256	     -0.00953842	     -0.00373962	      0.00626543
      0.45901052	     -0.00392642	     -0.00952066	     -0.00373201	      0.00626338
      0.45918891	     -0.00391804	     -0.00949637	     -0.00372159	      0.00626059
      0.45932139	     -0.00391185	     -0.00947843	     -0.00371388	      0.00625853
      0.45945388	     -0.00390569	     -0.00946056	     -0.00370620	      0.00625649
      0.45958636	     -0.00389957	     -0.00944278	     -0.00369855	      0.00625446
      0.45976485	     -0.00389136	     -0.00941894	     -0.00368829	      0.00625176
      0.45990538	     -0.00388493	     -0.00940028	     -0.00368024	      0.00624965
      0.46004591	     -0.00387854	     -0.00938170	     -0.00367222	      0.00624757
      0.46018644	     -0.00387219	     -0.00936321	     -0.00366424	      0.00624550
      0.46032697	     -0.00386586	     -0.00934481	     -0.00365628	      0.00624344
      0.46046750	     -0.00385957	     -0.00932650	     -0.00364835	      0.00624141
      0.46063112	     -0.00385228	     -0.00930528	     -0.00363916	      0.00623907
      0.46077547	     -0.00384589	     -0.00928666	     -0.00363109	      0.00623702
      0.46091982	     -0.00383954	     -0.00926814	     -0.00362305	      0.00623499
      0.46106417	     -0.00383321	     -0.00924970	     -0.00361503	      0.00623298
      0.46120852	     -0.00382692	     -0.00923135	     -0.00360705	      0.00623099
      0.46135286	     -0.00382066	     -0.00921309	     -0.00359910	      0.00622902
      0.46149721	     -0.00381444	     -0.00919492	     -0.00359118	      0.00622706
      0.46164156	     -0.00380824	     -0.00917684	     -0.00358329	      0.00622513
      0.46178591	     -0.00380208	     -0.00915885	     -0.00357543	      0.00622322
      0.46193026	     -0.00379595	     -0.00914095	     -0.00356760	      0.00622132
      0.46207461	     -0.00378985	     -0.00912313	     -0.00355980	      0.00621944
      0.46221896	     -0.00378378	     -0.00910540	     -0.00355202	      0.00621758
      0.46234531	     -0.00377850	     -0.00908996	     -0.00354525	      0.00621597
      0.46247165	     -0.00377324	     -0.00907457	     -0.00353849	      0.00621438
      0.46264006	     -0.00376626	     -0.00905418	     -0.00352952	      0.00621227
      0.46277647	     -0.00376064	     -0.00903774	     -0.00352228	      0.00621058
      0.46291288	     -0.00375504	     -0.00902138	     -0.00351507	      0.00620891
      0.46304929	     -0.00374947	     -0.00900509	     -0.00350789	      0.00620726
      0.46321459	     -0.00374276	     -0.00898546	     -0.00349921	      0.00620528
      0.46334055	     -0.00373767	     -0.00897057	     -0.00349263	      0.00620378
      0.46346650	     -0.00373260	     -0.00895575	     -0.00348607	      0.00620230
      0.46362251	     -0.00372636	     -0.00893748	     -0.00347797	      0.00620049
      0.46377279	     -0.00372037	     -0.00891997	     -0.00347020	      0.00619876
      0.46392308	     -0.00371441	     -0.00890255	     -0.00346246	      0.00619706
      0.46405698	     -0.00370913	     -0.00888710	     -0.00345559	      0.00619555
      0.46419089	     -0.00370388	     -0.00887173	     -0.00344874	      0.00619406
      0.46432480	     -0.00369864	     -0.00885642	     -0.00344192	      0.00619259
      0.46445871	     -0.00369344	     -0.00884119	     -0.00343512	      0.00619114
      0.46462532	     -0.00368699	     -0.00882233	     -0.00342669	      0.00618935
      0.46476037	     -0.00368179	     -0.00880712	     -0.00341988	      0.00618791
      0.46489541	     -0.00367661	     -0.00879198	     -0.00341310	      0.00618650
      0.46503046	     -0.00367145	     -0.00877692	     -0.00340634	      0.00618509
      0.46516550	     -0.00366632	     -0.00876192	     -0.00339961	      0.00618371
      0.46530055	     -0.00366121	     -0.00874699	     -0.00339290	      0.00618234
      0.46546346	     -0.00365508	     -0.00872907	     -0.00338483	      0.00618071
      0.46559881	     -0.00365001	     -0.00871426	     -0.00337815	      0.00617937
      0.46573416	     -0.00364496	     -0.00869952	     -0.00337150	      0.00617805
      0.46586952	     -0.00363994	     -0.00868485	     -0.00336487	      0.00617674
      0.46600487	     -0.00363494	     -0.00867025	     -0.00335826	      0.00617545
      0.46614022	     -0.00362996	     -0.00865571	     -0.00335167	      0.00617417
      0.46631063	     -0.00362372	     -0.00863751	     -0.00334341	      0.00617259
      0.46642616	     -0.00361950	     -0.00862522	     -0.00333783	      0.00617153
      0.46654168	     -0.00361531	     -0.00861299	     -0.00333227	      0.00617049
      0.46670713	     -0.00360933	     -0.00859556	     -0.00332433	      0.00616901
      0.46686550	     -0.00360363	     -0.00857896	     -0.00331676	      0.00616761
      0.46702387	     -0.00359796	     -0.00856246	     -0.00330922	      0.00616624
      0.46714674	     -0.00359359	     -0.00854972	     -0.00330339	      0.00616518
      0.46726961	     -0.00358923	     -0.00853703	     -0.00329758	      0.00616415
      0.46743555	     -0.00358336	     -0.00851998	     -0.00328976	      0.00616276
      0.46756551	     -0.00357880	     -0.00850669	     -0.00328366	      0.00616170
      0.46769547	     -0.00357424	     -0.00849346	     -0.00327758	      0.00616065
      0.46782544	     -0.00356971	     -0.00848030	     -0.00327151	      0.00615961
      0.46799290	     -0.00356390	     -0.00846342	     -0.00326373	      0.00615829
      0.46811215	     -0.00355978	     -0.00845146	     -0.00325821	      0.00615737
      0.46823141	     -0.00355567	     -0.00843955	     -0.00325270	      0.00615646
      0.46838833	     -0.00355029	     -0.00842395	     -0.00324548	      0.00615528
      0.46853554	     -0.00354527	     -0.00840939	     -0.00323873	      0.00615419
      0.46868274	     -0.00354027	     -0.00839491	     -0.00323200	      0.00615311
      0.46881104	     -0.00353593	     -0.00838235	     -0.00322616	      0.00615220
      0.46893934	     -0.00353160	     -0.00836985	     -0.00322034	      0.00615129
      0.46906764	     -0.00352730	     -0.00835740	     -0.00321454	      0.00615040
      0.46922628	     -0.00352200	     -0.00834208	     -0.00320738	      0.00614931
      0.46936180	     -0.00351749	     -0.00832907	     -0.00320129	      0.00614841
      0.46949733	     -0.00351300	     -0.00831611	     -0.00319523	      0.00614751
      0.46963285	     -0.00350852	     -0.00830322	     -0.00318918	      0.00614663
      0.46976838	     -0.00350407	     -0.00829039	     -0.00318315	      0.00614577
      0.46990391	     -0.00349963	     -0.00827761	     -0.00317714	      0.00614492
      0.47003943	     -0.00349522	     -0.00826490	     -0.00317115	      0.00614409
      0.47017496	     -0.00349082	     -0.00825225	     -0.00316518	      0.00614327
      0.47031048	     -0.00348643	     -0.00823966	     -0.00315923	      0.00614246
      0.47044601	     -0.00348207	     -0.00822713	     -0.00315330	      0.00614167
      0.47058153	     -0.00347772	     -0.00821465	     -0.00314739	      0.00614090
      0.47071706	     -0.00347339	     -0.00820224	     -0.00314150	      0.00614014
      0.47085258	     -0.00346908	     -0.00818989	     -0.00313563	      0.00613940
      0.47098811	     -0.00346478	     -0.00817759	     -0.00312977	      0.00613867
      0.47112364	     -0.00346050	     -0.00816535	     -0.00312394	      0.00613796
      0.47125916	     -0.00345624	     -0.00815318	     -0.00311812	      0.00613726
      0.47139469	     -0.00345200	     -0.00814106	     -0.00311233	      0.00613657
      0.47153021	     -0.00344777	     -0.00812899	     -0.00310655	      0.00613590
      0.47165153	     -0.00344400	     -0.00811824	     -0.00310139	      0.00613532
      0.47177285	     -0.00344024	     -0.00810754	     -0.00309625	      0.00613474
      0.47189418	     -0.00343649	     -0.00809688	     -0.00309112	      0.00613418
      0.47207057	     -0.00343107	     -0.00808147	     -0.00308369	      0.00613338
      0.47218360	     -0.00342761	     -0.00807164	     -0.00307895	      0.00613288
      0.47229662	     -0.00342416	     -0.00806186	     -0.00307422	      0.00613240
      0.47245741	     -0.00341927	     -0.00804800	     -0.00306751	      0.00613172
      0.47260407	     -0.00341484	     -0.00803543	     -0.00306141	      0.00613112
      0.47275074	     -0.00341042	     -0.00802293	     -0.00305534	      0.00613054
      0.47287331	     -0.00340674	     -0.00801253	     -0.00305028	      0.00613007
      0.47299589	     -0.00340307	     -0.00800218	     -0.00304523	      0.00612961
      0.47314627	     -0.00339858	     -0.00798953	     -0.00303906	      0.00612906
      0.47327574	     -0.00339474	     -0.00797871	     -0.00303376	      0.00612860
      0.47340521	     -0.00339091	     -0.00796793	     -0.00302848	      0.00612816
      0.47353468	     -0.00338709	     -0.00795720	     -0.00302321	      0.00612772
      0.47366415	     -0.00338329	     -0.00794652	     -0.00301797	      0.00612731
      0.47379362	     -0.00337950	     -0.00793588	     -0.00301273	      0.00612690
      0.47392309	     -0.00337573	     -0.00792530	     -0.00300751	      0.00612651
      0.47405256	     -0.00337196	     -0.00791477	     -0.00300231	      0.00612613
      0.47421657	     -0.00336722	     -0.00790150	     -0.00299575	      0.00612567
      0.47432552	     -0.00336407	     -0.00789272	     -0.00299140	      0.00612538
      0.47443447	     -0.00336094	     -0.00788399	     -0.00298706	      0.00612509
      0.47459577	     -0.00335632	     -0.00787111	     -0.00298066	      0.00612469
      0.47474530	     -0.00335206	     -0.00785924	     -0.00297475	      0.00612433
      0.47489483	     -0.00334781	     -0.00784744	     -0.00296885	      0.00612399
      0.47501006	     -0.00334455	     -0.00783838	     -0.00296433	      0.00612375
      0.47512528	     -0.00334130	     -0.00782937	     -0.00295981	      0.00612351
      0.47528282	     -0.00333687	     -0.00781710	     -0.00295366	      0.00612320
      0.47541109	     -0.00333327	     -0.00780716	     -0.00294866	      0.00612296
      0.47553936	     -0.00332969	     -0.00779727	     -0.00294368	      0.00612274
      0.47566763	     -0.00332612	     -0.00778743	     -0.00293872	      0.00612252
      0.47579590	     -0.00332257	     -0.00777763	     -0.00293377	      0.00612233
      0.47592418	     -0.00331902	     -0.00776788	     -0.00292883	      0.00612214
      0.47605245	     -0.00331549	     -0.00775817	     -0.00292391	      0.00612197
      0.47618072	     -0.00331197	     -0.00774851	     -0.00291900	      0.00612181
      0.47633894	     -0.00330765	     -0.00773665	     -0.00291297	      0.00612163
      0.47644868	     -0.00330466	     -0.00772847	     -0.00290880	      0.00612151
      0.47655842	     -0.00330167	     -0.00772032	     -0.00290464	      0.00612141
      0.47671385	     -0.00329747	     -0.00770883	     -0.00289876	      0.00612128
      0.47685630	     -0.00329363	     -0.00769836	     -0.00289339	      0.00612118
      0.47699875	     -0.00328980	     -0.00768795	     -0.00288804	      0.00612109
      0.47711727	     -0.00328662	     -0.00767932	     -0.00288360	      0.00612103
      0.47723580	     -0.00328346	     -0.00767073	     -0.00287918	      0.00612098
      0.47738256	     -0.00327956	     -0.00766015	     -0.00287371	      0.00612093
      0.47751043	     -0.00327617	     -0.00765098	     -0.00286897	      0.00612090
      0.47763830	     -0.00327279	     -0.00764185	     -0.00286423	      0.00612089
      0.47776616	     -0.00326942	     -0.00763276	     -0.00285951	      0.00612089
      0.47789403	     -0.00326606	     -0.00762372	     -0.00285481	      0.00612090
      0.47802189	     -0.00326272	     -0.00761472	     -0.00285012	      0.00612092
      0.47814976	     -0.00325938	     -0.00760576	     -0.00284544	      0.00612096
      0.47827763	     -0.00325606	     -0.00759684	     -0.00284077	      0.00612101
      0.47840549	     -0.00325274	     -0.00758797	     -0.00283612	      0.00612107
      0.47853336	     -0.00324944	     -0.00757913	     -0.00283148	      0.00612115
      0.47866122	     -0.00324615	     -0.00757034	     -0.00282685	      0.00612123
      0.47878909	     -0.00324287	     -0.00756159	     -0.00282224	      0.00612133
      0.47891696	     -0.00323959	     -0.00755289	     -0.00281764	      0.00612145
      0.47904482	     -0.00323633	     -0.00754422	     -0.00281305	      0.00612157
      0.47917269	     -0.00323308	     -0.00753560	     -0.00280848	      0.00612171
      0.47930056	     -0.00322984	     -0.00752701	     -0.00280392	      0.00612186
      0.47942842	     -0.00322661	     -0.00751847	     -0.00279937	      0.00612202
      0.47955629	     -0.00322339	     -0.00750997	     -0.00279483	      0.00612220
      0.47968415	     -0.00322018	     -0.00750151	     -0.00279031	      0.00612239
      0.47981202	     -0.00321698	     -0.00749309	     -0.00278580	      0.00612259
      0.47993989	     -0.00321379	     -0.00748471	     -0.00278130	      0.00612280
      0.48006775	     -0.00321061	     -0.00747637	     -0.00277682	      0.00612303
      0.48019562	     -0.00320744	     -0.00746807	     -0.00277235	      0.00612327
      0.48032348	     -0.00320428	     -0.00745982	     -0.00276789	      0.00612352
      0.48045135	     -0.00320113	     -0.00745160	     -0.00276344	      0.00612378
      0.48057922	     -0.00319799	     -0.00744342	     -0.00275901	      0.00612406
      0.48070708	     -0.00319486	     -0.00743528	     -0.00275458	      0.00612435
      0.48083495	     -0.00319174	     -0.00742718	     -0.00275017	      0.00612465
      0.48096281	     -0.00318863	     -0.00741912	     -0.00274578	      0.00612497
      0.48109068	     -0.00318553	     -0.00741110	     -0.00274139	      0.00612529
      0.48121855	     -0.00318244	     -0.00740311	     -0.00273702	      0.00612563
      0.48134641	     -0.00317935	     -0.00739517	     -0.00273266	      0.00612599
      0.48145826	     -0.00317666	     -0.00738825	     -0.00272885	      0.00612631
      0.48157012	     -0.00317398	     -0.00738137	     -0.00272506	      0.00612663
      0.48171438	     -0.00317053	     -0.00737253	     -0.00272017	      0.00612707
      0.48185865	     -0.00316710	     -0.00736374	     -0.00271531	      0.00612753
      0.48196278	     -0.00316462	     -0.00735742	     -0.00271180	      0.00612786
      0.48206690	     -0.00316216	     -0.00735113	     -0.00270831	      0.00612821
      0.48222902	     -0.00315833	     -0.00734139	     -0.00270288	      0.00612877
      0.48235458	     -0.00315537	     -0.00733389	     -0.00269869	      0.00612921
      0.48248013	     -0.00315242	     -0.00732642	     -0.00269451	      0.00612967
      0.48260568	     -0.00314948	     -0.00731899	     -0.00269034	      0.00613014
      0.48273123	     -0.00314655	     -0.00731160	     -0.00268619	      0.00613062
      0.48285678	     -0.00314363	     -0.00730424	     -0.00268204	      0.00613111
      0.48298233	     -0.00314072	     -0.00729692	     -0.00267791	      0.00613162
      0.48310788	     -0.00313782	     -0.00728963	     -0.00267378	      0.00613213
      0.48323343	     -0.00313492	     -0.00728238	     -0.00266967	      0.00613266
      0.48335898	     -0.00313203	     -0.00727517	     -0.00266557	      0.00613321
      0.48348453	     -0.00312915	     -0.00726799	     -0.00266148	      0.00613376
      0.48361009	     -0.00312628	     -0.00726084	     -0.00265740	      0.00613433
      0.48373564	     -0.00312342	     -0.00725373	     -0.00265333	      0.00613491
      0.48386119	     -0.00312057	     -0.00724666	     -0.00264928	      0.00613550
      0.48398674	     -0.00311772	     -0.00723962	     -0.00264523	      0.00613610
      0.48411229	     -0.00311488	     -0.00723262	     -0.00264119	      0.00613672
      0.48423784	     -0.00311205	     -0.00722565	     -0.00263717	      0.00613734
      0.48435004	     -0.00310953	     -0.00721945	     -0.00263358	      0.00613792
      0.48446223	     -0.00310701	     -0.00721328	     -0.00263000	      0.00613850
      0.48457443	     -0.00310451	     -0.00720714	     -0.00262643	      0.00613909
      0.48473782	     -0.00310086	     -0.00719824	     -0.00262124	      0.00613997
      0.48484683	     -0.00309844	     -0.00719233	     -0.00261779	      0.00614056
      0.48495584	     -0.00309602	     -0.00718646	     -0.00261435	      0.00614117
      0.48510174	     -0.00309280	     -0.00717863	     -0.00260976	      0.00614200
      0.48522932	     -0.00308998	     -0.00717182	     -0.00260575	      0.00614273
      0.48535689	     -0.00308718	     -0.00716505	     -0.00260176	      0.00614348
      0.48548447	     -0.00308438	     -0.00715831	     -0.00259777	      0.00614425
      0.48561204	     -0.00308159	     -0.00715161	     -0.00259380	      0.00614502
      0.48572417	     -0.00307915	     -0.00714575	     -0.00259031	      0.00614571
      0.48583630	     -0.00307671	     -0.00713991	     -0.00258684	      0.00614641
      0.48597369	     -0.00307373	     -0.00713279	     -0.00258259	      0.00614729
      0.48611108	     -0.00307076	     -0.00712572	     -0.00257835	      0.00614817
      0.48621609	     -0.00306850	     -0.00712034	     -0.00257512	      0.00614886
      0.48632109	     -0.00306624	     -0.00711498	     -0.00257190	      0.00614956
      0.48647118	     -0.00306302	     -0.00710736	     -0.00256731	      0.00615057
      0.48659693	     -0.00306033	     -0.00710102	     -0.00256347	      0.00615143
      0.48672268	     -0.00305765	     -0.00709470	     -0.00255964	      0.00615230
      0.48684843	     -0.00305497	     -0.00708842	     -0.00255582	      0.00615319
      0.48697419	     -0.00305231	     -0.00708217	     -0.00255202	      0.00615409
      0.48708438	     -0.00304997	     -0.00707672	     -0.00254869	      0.00615489
      0.48719457	     -0.00304765	     -0.00707130	     -0.00254537	      0.00615569
      0.48732787	     -0.00304484	     -0.00706477	     -0.00254136	      0.00615668
      0.48746118	     -0.00304204	     -0.00705827	     -0.00253736	      0.00615769
      0.48757801	     -0.00303960	     -0.00705261	     -0.00253387	      0.00615858
      0.48769485	     -0.00303716	     -0.00704698	     -0.00253038	      0.00615948
      0.48781168	     -0.00303472	     -0.00704137	     -0.00252690	      0.00616039
      0.48792852	     -0.00303229	     -0.00703579	     -0.00252343	      0.00616131
      0.48807376	     -0.00302929	     -0.00702890	     -0.00251913	      0.00616248
      0.48818752	     -0.00302693	     -0.00702352	     -0.00251577	      0.00616340
      0.48830129	     -0.00302459	     -0.00701818	     -0.00251242	      0.00616433
      0.48843813	     -0.00302178	     -0.00701178	     -0.00250840	      0.00616547
      0.48855708	     -0.00301934	     -0.00700625	     -0.00250491	      0.00616647
      0.48867603	     -0.00301690	     -0.00700074	     -0.00250143	      0.00616748
      0.48879498	     -0.00301448	     -0.00699527	     -0.00249796	      0.00616850
      0.48891393	     -0.00301206	     -0.00698982	     -0.00249450	      0.00616953
      0.48903288	     -0.00300964	     -0.00698440	     -0.00249105	      0.00617058
      0.48915183	     -0.00300723	     -0.00697901	     -0.00248760	      0.00617164
      0.48927079	     -0.00300483	     -0.00697364	     -0.00248417	      0.00617270
      0.48941774	     -0.00300187	     -0.00696705	     -0.00247993	      0.00617404
      0.48952150	     -0.00299978	     -0.00696242	     -0.00247695	      0.00617499
      0.48962527	     -0.00299770	     -0.00695781	     -0.00247397	      0.00617595
      0.48976915	     -0.00299483	     -0.00695146	     -0.00246986	      0.00617730
      0.48989660	     -0.00299229	     -0.00694586	     -0.00246622	      0.00617851
      0.49002405	     -0.00298975	     -0.00694030	     -0.00246259	      0.00617973
      0.49015149	     -0.00298722	     -0.00693476	     -0.00245897	      0.00618096
      0.49025886	     -0.00298510	     -0.00693012	     -0.00245593	      0.00618201
      0.49036623	     -0.00298298	     -0.00692551	     -0.00245290	      0.00618307
      0.49049977	     -0.00298035	     -0.00691979	     -0.00244913	      0.00618440
      0.49063331	     -0.00297772	     -0.00691412	     -0.00244538	      0.00618575
      0.49074511	     -0.00297553	     -0.00690939	     -0.00244224	      0.00618688
      0.49085691	     -0.00297335	     -0.00690468	     -0.00243911	      0.00618803
      0.49096871	     -0.00297117	     -0.00690000	     -0.00243599	      0.00618919
      0.49111677	     -0.00296829	     -0.00689384	     -0.00243187	      0.00619074
      0.49122560	     -0.00296618	     -0.00688933	     -0.00242884	      0.00619189
      0.49133442	     -0.00296407	     -0.00688485	     -0.00242583	      0.00619305
      0.49146992	     -0.00296145	     -0.00687930	     -0.00242208	      0.00619450
      0.49160541	     -0.00295884	     -0.00687378	     -0.00241834	      0.00619598
      0.49170875	     -0.00295686	     -0.00686960	     -0.00241550	      0.00619711
      0.49181208	     -0.00295488	     -0.00686543	     -0.00241266	      0.00619825
      0.49195125	     -0.00295222	     -0.00685985	     -0.00240885	      0.00619980
      0.49207739	     -0.00294981	     -0.00685483	     -0.00240540	      0.00620122
      0.49220353	     -0.00294741	     -0.00684983	     -0.00240197	      0.00620266
      0.49232966	     -0.00294502	     -0.00684486	     -0.00239854	      0.00620410
      0.49243438	     -0.00294303	     -0.00684076	     -0.00239570	      0.00620531
      0.49253910	     -0.00294105	     -0.00683668	     -0.00239286	      0.00620653
      0.49267324	     -0.00293853	     -0.00683148	     -0.00238924	      0.00620811
      0.49279857	     -0.00293617	     -0.00682665	     -0.00238586	      0.00620960
      0.49292389	     -0.00293382	     -0.00682184	     -0.00238250	      0.00621110
      0.49303660	     -0.00293171	     -0.00681755	     -0.00237947	      0.00621246
      0.49314930	     -0.00292961	     -0.00681328	     -0.00237646	      0.00621383
      0.49326201	     -0.00292751	     -0.00680903	     -0.00237345	      0.00621521
      0.49339780	     -0.00292498	     -0.00680393	     -0.00236984	      0.00621689
      0.49351258	     -0.00292285	     -0.00679966	     -0.00236679	      0.00621832
      0.49362736	     -0.00292073	     -0.00679540	     -0.00236374	      0.00621976
      0.49374214	     -0.00291861	     -0.00679117	     -0.00236071	      0.00622121
      0.49385692	     -0.00291650	     -0.00678696	     -0.00235768	      0.00622267
      0.49399691	     -0.00291393	     -0.00678186	     -0.00235400	      0.00622448
      0.49410260	     -0.00291199	     -0.00677803	     -0.00235122	      0.00622585
      0.49420830	     -0.00291006	     -0.00677422	     -0.00234845	      0.00622723
      0.49434271	     -0.00290761	     -0.00676941	     -0.00234494	      0.00622899
      0.49447712	     -0.00290516	     -0.00676462	     -0.00234143	      0.00623078
      0.49457987	     -0.00290329	     -0.00676098	     -0.00233876	      0.00623215
      0.49468262	     -0.00290143	     -0.00675736	     -0.00233609	      0.00623354
      0.49481906	     -0.00289897	     -0.00675259	     -0.00233256	      0.00623539
      0.49494232	     -0.00289674	     -0.00674830	     -0.00232937	      0.00623707
      0.49506557	     -0.00289453	     -0.00674403	     -0.00232620	      0.00623877
      0.49518882	     -0.00289231	     -0.00673980	     -0.00232303	      0.00624048
      0.49529505	     -0.00289041	     -0.00673617	     -0.00232030	      0.00624197
      0.49540128	     -0.00288851	     -0.00673256	     -0.00231758	      0.00624347
      0.49552983	     -0.00288622	     -0.00672821	     -0.00231430	      0.00624529
      0.49565838	     -0.00288393	     -0.00672389	     -0.00231102	      0.00624713
      0.49576778	     -0.00288199	     -0.00672024	     -0.00230824	      0.00624870
      0.49587719	     -0.00288005	     -0.00671661	     -0.00230546	      0.00625029
      0.49598659	     -0.00287812	     -0.00671299	     -0.00230269	      0.00625188
      0.49612919	     -0.00287560	     -0.00670832	     -0.00229909	      0.00625398
      0.49623665	     -0.00287371	     -0.00670481	     -0.00229638	      0.00625557
      0.49634410	     -0.00287183	     -0.00670133	     -0.00229368	      0.00625717
      0.49647482	     -0.00286954	     -0.00669712	     -0.00229040	      0.00625913
      0.49660555	     -0.00286725	     -0.00669293	     -0.00228713	      0.00626111
      0.49670673	     -0.00286549	     -0.00668971	     -0.00228460	      0.00626265
      0.49680792	     -0.00286373	     -0.00668651	     -0.00228208	      0.00626420
      0.49694331	     -0.00286138	     -0.00668225	     -0.00227871	      0.00626629
      0.49706583	     -0.00285925	     -0.00667842	     -0.00227567	      0.00626819
      0.49718836	     -0.00285714	     -0.00667462	     -0.00227264	      0.00627011
      0.49731088	     -0.00285502	     -0.00667084	     -0.00226961	      0.00627204
      0.49741447	     -0.00285324	     -0.00666767	     -0.00226706	      0.00627368
      0.49751806	     -0.00285146	     -0.00666451	     -0.00226451	      0.00627533
      0.49764747	     -0.00284924	     -0.00666059	     -0.00226134	      0.00627741
      0.49777688	     -0.00284703	     -0.00665669	     -0.00225817	      0.00627950
      0.49788361	     -0.00284521	     -0.00665350	     -0.00225556	      0.00628124
      0.49799034	     -0.00284339	     -0.00665033	     -0.00225296	      0.00628299
      0.49809707	     -0.00284158	     -0.00664717	     -0.00225036	      0.00628475
      0.49824471	     -0.00283908	     -0.00664284	     -0.00224678	      0.00628720
      0.49834932	     -0.00283731	     -0.00663979	     -0.00224425	      0.00628894
      0.49845392	     -0.00283554	     -0.00663676	     -0.00224172	      0.00629070
      0.49858699	     -0.00283330	     -0.00663292	     -0.00223851	      0.00629295
      0.49872006	     -0.00283106	     -0.00662912	     -0.00223531	      0.00629521
      0.49881669	     -0.00282944	     -0.00662638	     -0.00223299	      0.00629687
      0.49891332	     -0.00282782	     -0.00662365	     -0.00223068	      0.00629853
      0.49905403	     -0.00282547	     -0.00661970	     -0.00222731	      0.00630097
      0.49917796	     -0.00282341	     -0.00661625	     -0.00222436	      0.00630313
      0.49930190	     -0.00282135	     -0.00661282	     -0.00222141	      0.00630531
      0.49941068	     -0.00281954	     -0.00660983	     -0.00221883	      0.00630723
      0.49951947	     -0.00281774	     -0.00660686	     -0.00221625	      0.00630917
      0.49962825	     -0.00281594	     -0.00660391	     -0.00221368	      0.00631111
      0.49976249	     -0.00281373	     -0.00660029	     -0.00221051	      0.00631352
      0.49987301	     -0.00281191	     -0.00659733	     -0.00220791	      0.00631553
      0.49998353	     -0.00281009	     -0.00659439	     -0.00220531	      0.00631754
      0.50009404	     -0.00280828	     -0.00659148	     -0.00220272	      0.00631956
      0.50020456	     -0.00280647	     -0.00658858	     -0.00220014	      0.00632160
      0.50034531	     -0.00280418	     -0.00658491	     -0.00219685	      0.00632421
      0.50044633	     -0.00280253	     -0.00658230	     -0.00219450	      0.00632609
      0.50054734	     -0.00280089	     -0.00657970	     -0.00219215	      0.00632798
      0.50068140	     -0.00279871	     -0.00657628	     -0.00218904	      0.00633051
      0.50081546	     -0.00279654	     -0.00657288	     -0.00218594	      0.00633305
      0.50091142	     -0.00279499	     -0.00657047	     -0.00218372	      0.00633489
      0.50100739	     -0.00279345	     -0.00656807	     -0.00218151	      0.00633673
      0.50114705	     -0.00279120	     -0.00656461	     -0.00217830	      0.00633942
      0.50126899	     -0.00278924	     -0.00656161	     -0.00217550	      0.00634179
      0.50139094	     -0.00278729	     -0.00655863	     -0.00217271	      0.00634418
      0.50150011	     -0.00278554	     -0.00655598	     -0.00217022	      0.00634632
      0.50160928	     -0.00278380	     -0.00655335	     -0.00216773	      0.00634848
      0.50171845	     -0.00278206	     -0.00655074	     -0.00216524	      0.00635065
      0.50182763	     -0.00278033	     -0.00654814	     -0.00216276	      0.00635283
      0.50196697	     -0.00277812	     -0.00654486	     -0.00215961	      0.00635563
      0.50206823	     -0.00277651	     -0.00654249	     -0.00215732	      0.00635767
      0.50216949	     -0.00277491	     -0.00654013	     -0.00215503	      0.00635973
      0.50230129	     -0.00277283	     -0.00653709	     -0.00215206	      0.00636242
      0.50243308	     -0.00277076	     -0.00653408	     -0.00214910	      0.00636513
      0.50252873	     -0.00276926	     -0.00653191	     -0.00214696	      0.00636711
      0.50262438	     -0.00276776	     -0.00652975	     -0.00214482	      0.00636909
      0.50276218	     -0.00276560	     -0.00652667	     -0.00214174	      0.00637197
      0.50288283	     -0.00276372	     -0.00652399	     -0.00213905	      0.00637451
      0.50300348	     -0.00276184	     -0.00652133	     -0.00213637	      0.00637705
      0.50312413	     -0.00275996	     -0.00651870	     -0.00213370	      0.00637962
      0.50322275	     -0.00275843	     -0.00651656	     -0.00213151	      0.00638172
      0.50332138	     -0.00275691	     -0.00651444	     -0.00212933	      0.00638384
      0.50345106	     -0.00275490	     -0.00651167	     -0.00212647	      0.00638664
      0.50357009	     -0.00275306	     -0.00650915	     -0.00212385	      0.00638922
      0.50368912	     -0.00275123	     -0.00650665	     -0.00212124	      0.00639182
      0.50380815	     -0.00274940	     -0.00650417	     -0.00211863	      0.00639443
      0.50390763	     -0.00274788	     -0.00650211	     -0.00211646	      0.00639662
      0.50400710	     -0.00274635	     -0.00650007	     -0.00211429	      0.00639883
      0.50413455	     -0.00274441	     -0.00649748	     -0.00211151	      0.00640167
      0.50426200	     -0.00274246	     -0.00649491	     -0.00210874	      0.00640452
      0.50436388	     -0.00274091	     -0.00649287	     -0.00210653	      0.00640682
      0.50446576	     -0.00273937	     -0.00649085	     -0.00210432	      0.00640912
      0.50459186	     -0.00273745	     -0.00648836	     -0.00210160	      0.00641199
      0.50471796	     -0.00273554	     -0.00648590	     -0.00209888	      0.00641487
      0.50481740	     -0.00273404	     -0.00648398	     -0.00209674	      0.00641716
      0.50491685	     -0.00273254	     -0.00648207	     -0.00209461	      0.00641946
      0.50504526	     -0.00273061	     -0.00647963	     -0.00209185	      0.00642244
      0.50517368	     -0.00272868	     -0.00647721	     -0.00208911	      0.00642544
      0.50527194	     -0.00272721	     -0.00647537	     -0.00208701	      0.00642774
      0.50537020	     -0.00272574	     -0.00647355	     -0.00208492	      0.00643006
      0.50550035	     -0.00272380	     -0.00647115	     -0.00208215	      0.00643315
      0.50563051	     -0.00272186	     -0.00646879	     -0.00207939	      0.00643625
      0.50572684	     -0.00272042	     -0.00646705	     -0.00207735	      0.00643856
      0.50582317	     -0.00271899	     -0.00646532	     -0.00207531	      0.00644087
      0.50595610	     -0.00271702	     -0.00646297	     -0.00207251	      0.00644409
      0.50607306	     -0.00271529	     -0.00646091	     -0.00207005	      0.00644693
      0.50619002	     -0.00271356	     -0.00645888	     -0.00206759	      0.00644979
      0.50630698	     -0.00271184	     -0.00645687	     -0.00206514	      0.00645266
      0.50640931	     -0.00271034	     -0.00645512	     -0.00206300	      0.00645519
      0.50651163	     -0.00270883	     -0.00645339	     -0.00206086	      0.00645773
      0.50661396	     -0.00270733	     -0.00645167	     -0.00205873	      0.00646028
      0.50675519	     -0.00270527	     -0.00644933	     -0.00205579	      0.00646381
      0.50685783	     -0.00270377	     -0.00644764	     -0.00205366	      0.00646640
      0.50696046	     -0.00270227	     -0.00644597	     -0.00205154	      0.00646899
      0.50708662	     -0.00270044	     -0.00644393	     -0.00204893	      0.00647220
      0.50719986	     -0.00269879	     -0.00644213	     -0.00204659	      0.00647509
      0.50731311	     -0.00269715	     -0.00644034	     -0.00204426	      0.00647800
      0.50742635	     -0.00269551	     -0.00643857	     -0.00204193	      0.00648092
      0.50753959	     -0.00269388	     -0.00643681	     -0.00203961	      0.00648386
      0.50765283	     -0.00269225	     -0.00643508	     -0.00203729	      0.00648681
      0.50775283	     -0.00269081	     -0.00643356	     -0.00203525	      0.00648943
      0.50785282	     -0.00268937	     -0.00643206	     -0.00203321	      0.00649206
      0.50797466	     -0.00268762	     -0.00643024	     -0.00203073	      0.00649527
      0.50809649	     -0.00268588	     -0.00642845	     -0.00202826	      0.00649851
      0.50819960	     -0.00268441	     -0.00642695	     -0.00202617	      0.00650126
      0.50830271	     -0.00268293	     -0.00642547	     -0.00202408	      0.00650402
      0.50840582	     -0.00268147	     -0.00642399	     -0.00202200	      0.00650680
      0.50854191	     -0.00267953	     -0.00642208	     -0.00201925	      0.00651048
      0.50864424	     -0.00267808	     -0.00642065	     -0.00201719	      0.00651326
      0.50874657	     -0.00267663	     -0.00641924	     -0.00201514	      0.00651606
      0.50887044	     -0.00267488	     -0.00641755	     -0.00201266	      0.00651946
      0.50899432	     -0.00267313	     -0.00641588	     -0.00201018	      0.00652287
      0.50908842	     -0.00267181	     -0.00641463	     -0.00200830	      0.00652548
      0.50918252	     -0.00267048	     -0.00641339	     -0.00200643	      0.00652810
      0.50931401	     -0.00266864	     -0.00641168	     -0.00200381	      0.00653177
      0.50943033	     -0.00266701	     -0.00641018	     -0.00200150	      0.00653504
      0.50954664	     -0.00266538	     -0.00640870	     -0.00199920	      0.00653833
      0.50966296	     -0.00266376	     -0.00640725	     -0.00199690	      0.00654163
      0.50976081	     -0.00266239	     -0.00640603	     -0.00199497	      0.00654442
      0.50985867	     -0.00266103	     -0.00640483	     -0.00199304	      0.00654722
      0.50998224	     -0.00265932	     -0.00640334	     -0.00199061	      0.00655077
      0.51010581	     -0.00265760	     -0.00640186	     -0.00198818	      0.00655434
      0.51020493	     -0.00265623	     -0.00640070	     -0.00198624	      0.00655722
      0.51030405	     -0.00265486	     -0.00639954	     -0.00198431	      0.00656011
      0.51042749	     -0.00265316	     -0.00639812	     -0.00198190	      0.00656372
      0.51055093	     -0.00265146	     -0.00639673	     -0.00197949	      0.00656736
      0.51064744	     -0.00265013	     -0.00639565	     -0.00197762	      0.00657021
      0.51074394	     -0.00264881	     -0.00639458	     -0.00197575	      0.00657307
      0.51087035	     -0.00264708	     -0.00639321	     -0.00197330	      0.00657684
      0.51099675	     -0.00264535	     -0.00639185	     -0.00197085	      0.00658063
      0.51109136	     -0.00264406	     -0.00639085	     -0.00196903	      0.00658348
      0.51118597	     -0.00264277	     -0.00638987	     -0.00196721	      0.00658634
      0.51131542	     -0.00264101	     -0.00638853	     -0.00196472	      0.00659028
      0.51142924	     -0.00263946	     -0.00638738	     -0.00196254	      0.00659375
      0.51154306	     -0.00263792	     -0.00638625	     -0.00196036	      0.00659724
      0.51165688	     -0.00263638	     -0.00638513	     -0.00195818	      0.00660075
      0.51175840	     -0.00263501	     -0.00638415	     -0.00195625	      0.00660389
      0.51185993	     -0.00263364	     -0.00638319	     -0.00195431	      0.00660704
      0.51196145	     -0.00263227	     -0.00638223	     -0.00195238	      0.00661021
      0.51209403	     -0.00263049	     -0.00638101	     -0.00194987	      0.00661437
      0.51219616	     -0.00262912	     -0.00638008	     -0.00194793	      0.00661759
      0.51229830	     -0.00262775	     -0.00637917	     -0.00194600	      0.00662082
      0.51240044	     -0.00262638	     -0.00637827	     -0.00194408	      0.00662406
      0.51253520	     -0.00262459	     -0.00637711	     -0.00194154	      0.00662836
      0.51263464	     -0.00262326	     -0.00637627	     -0.00193967	      0.00663155
      0.51273407	     -0.00262194	     -0.00637544	     -0.00193781	      0.00663475
      0.51285775	     -0.00262029	     -0.00637443	     -0.00193549	      0.00663875
      0.51298144	     -0.00261865	     -0.00637343	     -0.00193318	      0.00664277
      0.51307257	     -0.00261745	     -0.00637272	     -0.00193148	      0.00664575
      0.51316370	     -0.00261624	     -0.00637201	     -0.00192978	      0.00664873
      0.51329620	     -0.00261449	     -0.00637100	     -0.00192732	      0.00665310
      0.51341122	     -0.00261298	     -0.00637015	     -0.00192518	      0.00665690
      0.51352624	     -0.00261146	     -0.00636931	     -0.00192305	      0.00666072
      0.51364126	     -0.00260995	     -0.00636849	     -0.00192093	      0.00666456
      0.51373675	     -0.00260870	     -0.00636783	     -0.00191917	      0.00666776
      0.51383224	     -0.00260745	     -0.00636717	     -0.00191741	      0.00667098
      0.51395521	     -0.00260585	     -0.00636635	     -0.00191515	      0.00667513
      0.51407818	     -0.00260424	     -0.00636554	     -0.00191289	      0.00667931
      0.51417444	     -0.00260299	     -0.00636493	     -0.00191113	      0.00668259
      0.51427069	     -0.00260174	     -0.00636433	     -0.00190937	      0.00668589
      0.51439432	     -0.00260013	     -0.00636357	     -0.00190711	      0.00669014
      0.51451794	     -0.00259853	     -0.00636284	     -0.00190486	      0.00669442
      0.51461106	     -0.00259732	     -0.00636230	     -0.00190317	      0.00669765
      0.51470417	     -0.00259612	     -0.00636177	     -0.00190148	      0.00670089
      0.51483199	     -0.00259447	     -0.00636106	     -0.00189916	      0.00670537
      0.51494427	     -0.00259303	     -0.00636046	     -0.00189713	      0.00670932
      0.51505656	     -0.00259158	     -0.00635987	     -0.00189510	      0.00671328
      0.51516884	     -0.00259014	     -0.00635930	     -0.00189308	      0.00671727
      0.51526880	     -0.00258886	     -0.00635881	     -0.00189128	      0.00672083
      0.51536875	     -0.00258758	     -0.00635833	     -0.00188949	      0.00672440
      0.51546871	     -0.00258631	     -0.00635787	     -0.00188769	      0.00672799
      0.51560001	     -0.00258463	     -0.00635728	     -0.00188534	      0.00673273
      0.51570083	     -0.00258335	     -0.00635684	     -0.00188354	      0.00673638
      0.51580166	     -0.00258207	     -0.00635642	     -0.00188175	      0.00674005
      0.51590248	     -0.00258079	     -0.00635601	     -0.00187995	      0.00674374
      0.51603519	     -0.00257910	     -0.00635549	     -0.00187759	      0.00674861
      0.51613346	     -0.00257786	     -0.00635512	     -0.00187585	      0.00675223
      0.51623174	     -0.00257662	     -0.00635477	     -0.00187411	      0.00675587
      0.51635360	     -0.00257508	     -0.00635434	     -0.00187196	      0.00676040
      0.51646317	     -0.00257370	     -0.00635398	     -0.00187003	      0.00676449
      0.51657275	     -0.00257232	     -0.00635363	     -0.00186810	      0.00676860
      0.51668233	     -0.00257095	     -0.00635330	     -0.00186617	      0.00677273
      0.51679191	     -0.00256958	     -0.00635298	     -0.00186425	      0.00677687
      0.51688889	     -0.00256836	     -0.00635272	     -0.00186255	      0.00678055
      0.51698587	     -0.00256715	     -0.00635247	     -0.00186085	      0.00678425
      0.51710388	     -0.00256568	     -0.00635218	     -0.00185879	      0.00678877
      0.51722190	     -0.00256421	     -0.00635190	     -0.00185674	      0.00679331
      0.51731807	     -0.00256301	     -0.00635170	     -0.00185506	      0.00679702
      0.51741425	     -0.00256182	     -0.00635150	     -0.00185339	      0.00680075
      0.51753516	     -0.00256032	     -0.00635128	     -0.00185130	      0.00680546
      0.51765608	     -0.00255882	     -0.00635107	     -0.00184921	      0.00681019
      0.51774738	     -0.00255769	     -0.00635092	     -0.00184763	      0.00681378
      0.51783868	     -0.00255656	     -0.00635079	     -0.00184606	      0.00681738
      0.51796700	     -0.00255498	     -0.00635062	     -0.00184385	      0.00682246
      0.51808119	     -0.00255358	     -0.00635049	     -0.00184188	      0.00682700
      0.51819539	     -0.00255217	     -0.00635038	     -0.00183993	      0.00683157
      0.51828948	     -0.00255102	     -0.00635030	     -0.00183832	      0.00683534
      0.51838356	     -0.00254987	     -0.00635024	     -0.00183671	      0.00683913
      0.51850453	     -0.00254839	     -0.00635017	     -0.00183464	      0.00684402
      0.51862550	     -0.00254691	     -0.00635012	     -0.00183258	      0.00684894
      0.51871926	     -0.00254577	     -0.00635009	     -0.00183099	      0.00685276
      0.51881302	     -0.00254463	     -0.00635008	     -0.00182940	      0.00685660
      0.51893583	     -0.00254313	     -0.00635008	     -0.00182732	      0.00686165
      0.51905863	     -0.00254164	     -0.00635010	     -0.00182524	      0.00686673
      0.51914903	     -0.00254055	     -0.00635013	     -0.00182371	      0.00687048
      0.51923942	     -0.00253945	     -0.00635017	     -0.00182219	      0.00687424
      0.51936735	     -0.00253791	     -0.00635025	     -0.00182004	      0.00687959
      0.51947796	     -0.00253657	     -0.00635033	     -0.00181818	      0.00688424
      0.51958857	     -0.00253524	     -0.00635043	     -0.00181632	      0.00688890
      0.51969919	     -0.00253391	     -0.00635055	     -0.00181447	      0.00689359
      0.51979726	     -0.00253273	     -0.00635067	     -0.00181283	      0.00689776
      0.51989533	     -0.00253156	     -0.00635080	     -0.00181120	      0.00690195
      0.51999341	     -0.00253038	     -0.00635094	     -0.00180956	      0.00690616
      0.52012312	     -0.00252883	     -0.00635115	     -0.00180741	      0.00691174
      0.52022233	     -0.00252765	     -0.00635133	     -0.00180576	      0.00691603
      0.52032154	     -0.00252646	     -0.00635152	     -0.00180411	      0.00692034
      0.52042075	     -0.00252528	     -0.00635172	     -0.00180247	      0.00692467
      0.52055099	     -0.00252373	     -0.00635201	     -0.00180032	      0.00693037
      0.52064783	     -0.00252258	     -0.00635224	     -0.00179873	      0.00693463
      0.52074467	     -0.00252143	     -0.00635248	     -0.00179713	      0.00693890
      0.52086433	     -0.00252002	     -0.00635280	     -0.00179517	      0.00694420
      0.52097169	     -0.00251875	     -0.00635310	     -0.00179341	      0.00694898
      0.52107904	     -0.00251748	     -0.00635342	     -0.00179165	      0.00695378
      0.52118640	     -0.00251622	     -0.00635375	     -0.00178989	      0.00695860
      0.52129376	     -0.00251495	     -0.00635410	     -0.00178814	      0.00696344
      0.52140111	     -0.00251369	     -0.00635446	     -0.00178639	      0.00696830
      0.52149533	     -0.00251259	     -0.00635480	     -0.00178486	      0.00697259
      0.52158954	     -0.00251148	     -0.00635514	     -0.00178333	      0.00697688
      0.52170613	     -0.00251012	     -0.00635558	     -0.00178144	      0.00698222
      0.52182273	     -0.00250876	     -0.00635605	     -0.00177955	      0.00698759
      0.52191871	     -0.00250764	     -0.00635644	     -0.00177800	      0.00699202
      0.52201469	     -0.00250652	     -0.00635685	     -0.00177645	      0.00699647
      0.52213123	     -0.00250516	     -0.00635736	     -0.00177458	      0.00700190
      0.52224778	     -0.00250381	     -0.00635789	     -0.00177270	      0.00700735
      0.52234049	     -0.00250273	     -0.00635833	     -0.00177121	      0.00701170
      0.52243320	     -0.00250166	     -0.00635878	     -0.00176973	      0.00701607
      0.52255353	     -0.00250027	     -0.00635938	     -0.00176780	      0.00702177
      0.52267386	     -0.00249888	     -0.00636000	     -0.00176588	      0.00702749
      0.52276405	     -0.00249784	     -0.00636047	     -0.00176444	      0.00703180
      0.52285424	     -0.00249680	     -0.00636096	     -0.00176301	      0.00703612
      0.52297886	     -0.00249536	     -0.00636166	     -0.00176103	      0.00704211
      0.52310347	     -0.00249393	     -0.00636237	     -0.00175905	      0.00704814
      0.52318997	     -0.00249294	     -0.00636288	     -0.00175768	      0.00705233
      0.52327647	     -0.00249195	     -0.00636340	     -0.00175631	      0.00705655
      0.52340824	     -0.00249044	     -0.00636422	     -0.00175423	      0.00706299
      0.52351817	     -0.00248919	     -0.00636491	     -0.00175250	      0.00706839
      0.52362810	     -0.00248793	     -0.00636563	     -0.00175077	      0.00707382
      0.52373803	     -0.00248668	     -0.00636636	     -0.00174904	      0.00707927
      0.52383340	     -0.00248560	     -0.00636701	     -0.00174755	      0.00708401
      0.52392878	     -0.00248451	     -0.00636767	     -0.00174606	      0.00708878
      0.52402416	     -0.00248343	     -0.00636834	     -0.00174456	      0.00709356
      0.52415683	     -0.00248193	     -0.00636930	     -0.00174249	      0.00710024
      0.52425387	     -0.00248083	     -0.00637002	     -0.00174098	      0.00710515
      0.52435091	     -0.00247973	     -0.00637075	     -0.00173947	      0.00711007
      0.52446839	     -0.00247841	     -0.00637165	     -0.00173765	      0.00711606
      0.52457239	     -0.00247724	     -0.00637246	     -0.00173604	      0.00712139
      0.52467639	     -0.00247607	     -0.00637329	     -0.00173443	      0.00712673
      0.52478039	     -0.00247490	     -0.00637414	     -0.00173282	      0.00713210
      0.52488438	     -0.00247373	     -0.00637500	     -0.00173122	      0.00713749
      0.52498838	     -0.00247256	     -0.00637588	     -0.00172961	      0.00714290
      0.52509238	     -0.00247140	     -0.00637677	     -0.00172801	      0.00714834
      0.52519638	     -0.00247024	     -0.00637768	     -0.00172642	      0.00715379
      0.52530038	     -0.00246908	     -0.00637860	     -0.00172482	      0.00715927
      0.52540438	     -0.00246792	     -0.00637954	     -0.00172323	      0.00716477
      0.52550838	     -0.00246676	     -0.00638050	     -0.00172164	      0.00717029
      0.52561237	     -0.00246561	     -0.00638147	     -0.00172006	      0.00717584
      0.52571637	     -0.00246445	     -0.00638245	     -0.00171847	      0.00718140
      0.52582037	     -0.00246330	     -0.00638346	     -0.00171689	      0.00718699
      0.52592437	     -0.00246215	     -0.00638447	     -0.00171531	      0.00719261
      0.52602837	     -0.00246100	     -0.00638551	     -0.00171374	      0.00719824
      0.52613237	     -0.00245985	     -0.00638656	     -0.00171216	      0.00720390
      0.52623637	     -0.00245870	     -0.00638762	     -0.00171059	      0.00720958
      0.52634036	     -0.00245756	     -0.00638870	     -0.00170902	      0.00721529
      0.52644436	     -0.00245641	     -0.00638980	     -0.00170746	      0.00722101
      0.52654836	     -0.00245527	     -0.00639091	     -0.00170589	      0.00722676
      0.52665236	     -0.00245413	     -0.00639204	     -0.00170433	      0.00723254
      0.52675636	     -0.00245299	     -0.00639318	     -0.00170277	      0.00723834
      0.52684888	     -0.00245198	     -0.00639421	     -0.00170139	      0.00724351
      0.52694139	     -0.00245096	     -0.00639526	     -0.00170000	      0.00724871
      0.52705574	     -0.00244972	     -0.00639656	     -0.00169830	      0.00725516
      0.52717009	     -0.00244847	     -0.00639789	     -0.00169659	      0.00726164
      0.52726377	     -0.00244745	     -0.00639899	     -0.00169520	      0.00726696
      0.52735746	     -0.00244643	     -0.00640011	     -0.00169381	      0.00727231
      0.52747280	     -0.00244518	     -0.00640150	     -0.00169210	      0.00727892
      0.52758815	     -0.00244393	     -0.00640291	     -0.00169039	      0.00728557
      0.52767767	     -0.00244296	     -0.00640402	     -0.00168907	      0.00729074
      0.52776718	     -0.00244199	     -0.00640514	     -0.00168775	      0.00729593
      0.52788805	     -0.00244068	     -0.00640667	     -0.00168597	      0.00730298
      0.52800892	     -0.00243938	     -0.00640822	     -0.00168419	      0.00731005
      0.52809451	     -0.00243846	     -0.00640934	     -0.00168293	      0.00731508
      0.52818011	     -0.00243754	     -0.00641046	     -0.00168168	      0.00732013
      0.52830866	     -0.00243615	     -0.00641217	     -0.00167979	      0.00732774
      0.52841547	     -0.00243501	     -0.00641361	     -0.00167823	      0.00733410
      0.52852227	     -0.00243386	     -0.00641507	     -0.00167667	      0.00734048
      0.52862907	     -0.00243272	     -0.00641654	     -0.00167512	      0.00734688
      0.52873588	     -0.00243158	     -0.00641804	     -0.00167356	      0.00735332
      0.52882692	     -0.00243060	     -0.00641932	     -0.00167224	      0.00735883
      0.52891796	     -0.00242963	     -0.00642062	     -0.00167092	      0.00736435
      0.52903339	     -0.00242840	     -0.00642228	     -0.00166925	      0.00737139
      0.52914881	     -0.00242717	     -0.00642397	     -0.00166758	      0.00737845
      0.52924000	     -0.00242621	     -0.00642531	     -0.00166626	      0.00738406
      0.52933118	     -0.00242524	     -0.00642667	     -0.00166495	      0.00738969
      0.52944840	     -0.00242399	     -0.00642844	     -0.00166326	      0.00739695
      0.52956561	     -0.00242275	     -0.00643022	     -0.00166158	      0.00740424
      0.52965282	     -0.00242183	     -0.00643157	     -0.00166033	      0.00740969
      0.52974003	     -0.00242091	     -0.00643292	     -0.00165908	      0.00741516
      0.52986325	     -0.00241961	     -0.00643485	     -0.00165732	      0.00742292
      0.52996923	     -0.00241849	     -0.00643654	     -0.00165580	      0.00742963
      0.53007522	     -0.00241738	     -0.00643824	     -0.00165429	      0.00743636
      0.53018120	     -0.00241626	     -0.00643996	     -0.00165278	      0.00744312
      0.53028719	     -0.00241515	     -0.00644169	     -0.00165128	      0.00744991
      0.53037761	     -0.00241420	     -0.00644319	     -0.00164999	      0.00745573
      0.53046804	     -0.00241326	     -0.00644469	     -0.00164871	      0.00746156
      0.53058309	     -0.00241205	     -0.00644663	     -0.00164708	      0.00746902
      0.53069813	     -0.00241085	     -0.00644859	     -0.00164546	      0.00747651
      0.53078854	     -0.00240991	     -0.00645014	     -0.00164418	      0.00748242
      0.53087895	     -0.00240896	     -0.00645171	     -0.00164291	      0.00748835
      0.53099611	     -0.00240774	     -0.00645376	     -0.00164126	      0.00749607
      0.53111326	     -0.00240653	     -0.00645583	     -0.00163962	      0.00750383
      0.53119945	     -0.00240563	     -0.00645737	     -0.00163841	      0.00750955
      0.53128564	     -0.00240474	     -0.00645892	     -0.00163720	      0.00751530
      0.53140939	     -0.00240345	     -0.00646117	     -0.00163547	      0.00752359
      0.53151494	     -0.00240236	     -0.00646310	     -0.00163400	      0.00753069
      0.53162049	     -0.00240127	     -0.00646506	     -0.00163253	      0.00753782
      0.53172604	     -0.00240018	     -0.00646703	     -0.00163106	      0.00754498
      0.53183159	     -0.00239909	     -0.00646902	     -0.00162959	      0.00755218
      0.53192141	     -0.00239817	     -0.00647073	     -0.00162835	      0.00755832
      0.53201124	     -0.00239724	     -0.00647245	     -0.00162710	      0.00756449
      0.53212590	     -0.00239606	     -0.00647466	     -0.00162552	      0.00757239
      0.53224057	     -0.00239489	     -0.00647690	     -0.00162394	      0.00758033
      0.53233038	     -0.00239397	     -0.00647867	     -0.00162270	      0.00758658
      0.53242018	     -0.00239305	     -0.00648045	     -0.00162146	      0.00759285
      0.53253701	     -0.00239185	     -0.00648279	     -0.00161985	      0.00760103
      0.53265384	     -0.00239066	     -0.00648515	     -0.00161825	      0.00760926
      0.53273933	     -0.00238979	     -0.00648689	     -0.00161708	      0.00761530
      0.53282482	     -0.00238891	     -0.00648865	     -0.00161591	      0.00762137
      0.53294854	     -0.00238765	     -0.00649121	     -0.00161422	      0.00763018
      0.53305356	     -0.00238659	     -0.00649340	     -0.00161279	      0.00763770
      0.53315857	     -0.00238552	     -0.00649561	     -0.00161136	      0.00764525
      0.53326359	     -0.00238445	     -0.00649784	     -0.00160993	      0.00765283
      0.53336860	     -0.00238339	     -0.00650009	     -0.00160850	      0.00766044
      0.53345814	     -0.00238248	     -0.00650203	     -0.00160729	      0.00766696
      0.53354768	     -0.00238158	     -0.00650397	     -0.00160608	      0.00767350
      0.53366147	     -0.00238043	     -0.00650647	     -0.00160454	      0.00768185
      0.53377526	     -0.00237928	     -0.00650898	     -0.00160300	      0.00769023
      0.53386504	     -0.00237837	     -0.00651098	     -0.00160179	      0.00769688
      0.53395482	     -0.00237747	     -0.00651300	     -0.00160058	      0.00770354
      0.53407031	     -0.00237631	     -0.00651561	     -0.00159903	      0.00771216
      0.53418580	     -0.00237515	     -0.00651824	     -0.00159748	      0.00772081
      0.53427170	     -0.00237429	     -0.00652022	     -0.00159633	      0.00772727
      0.53435760	     -0.00237342	     -0.00652221	     -0.00159518	      0.00773376
      0.53447891	     -0.00237221	     -0.00652504	     -0.00159356	      0.00774296
      0.53458339	     -0.00237116	     -0.00652750	     -0.00159216	      0.00775092
      0.53468788	     -0.00237012	     -0.00652997	     -0.00159077	      0.00775891
      0.53479237	     -0.00236908	     -0.00653247	     -0.00158938	      0.00776694
      0.53489686	     -0.00236804	     -0.00653498	     -0.00158799	      0.00777500
      0.53498556	     -0.00236715	     -0.00653714	     -0.00158682	      0.00778187
      0.53507426	     -0.00236627	     -0.00653930	     -0.00158564	      0.00778877
      0.53518821	     -0.00236514	     -0.00654210	     -0.00158414	      0.00779766
      0.53530216	     -0.00236401	     -0.00654493	     -0.00158263	      0.00780660
      0.53539058	     -0.00236313	     -0.00654714	     -0.00158147	      0.00781357
      0.53547901	     -0.00236225	     -0.00654936	     -0.00158030	      0.00782056
      0.53559559	     -0.00236110	     -0.00655231	     -0.00157877	      0.00782981
      0.53571218	     -0.00235995	     -0.00655529	     -0.00157724	      0.00783911
      0.53579594	     -0.00235912	     -0.00655744	     -0.00157614	      0.00784582
      0.53587970	     -0.00235829	     -0.00655961	     -0.00157504	      0.00785256
      0.53600420	     -0.00235707	     -0.00656285	     -0.00157342	      0.00786261
      0.53610826	     -0.00235604	     -0.00656558	     -0.00157206	      0.00787105
      0.53621231	     -0.00235502	     -0.00656834	     -0.00157070	      0.00787953
      0.53631637	     -0.00235400	     -0.00657111	     -0.00156935	      0.00788804
      0.53642043	     -0.00235297	     -0.00657390	     -0.00156800	      0.00789659
      0.53650936	     -0.00235210	     -0.00657631	     -0.00156684	      0.00790393
      0.53659830	     -0.00235123	     -0.00657873	     -0.00156569	      0.00791129
      0.53671056	     -0.00235013	     -0.00658180	     -0.00156424	      0.00792063
      0.53682283	     -0.00234904	     -0.00658490	     -0.00156279	      0.00793001
      0.53691224	     -0.00234816	     -0.00658738	     -0.00156163	      0.00793751
      0.53700166	     -0.00234729	     -0.00658988	     -0.00156048	      0.00794504
      0.53711517	     -0.00234618	     -0.00659308	     -0.00155902	      0.00795464
      0.53722869	     -0.00234508	     -0.00659629	     -0.00155756	      0.00796429
      0.53731464	     -0.00234424	     -0.00659875	     -0.00155646	      0.00797162
      0.53740059	     -0.00234341	     -0.00660122	     -0.00155536	      0.00797898
      0.53751900	     -0.00234226	     -0.00660464	     -0.00155385	      0.00798917
      0.53763741	     -0.00234111	     -0.00660809	     -0.00155234	      0.00799940
      0.53772010	     -0.00234031	     -0.00661052	     -0.00155128	      0.00800658
      0.53780279	     -0.00233951	     -0.00661296	     -0.00155023	      0.00801378
      0.53792776	     -0.00233830	     -0.00661667	     -0.00154864	      0.00802471
      0.53803225	     -0.00233729	     -0.00661979	     -0.00154731	      0.00803390
      0.53813673	     -0.00233628	     -0.00662294	     -0.00154599	      0.00804313
      0.53824122	     -0.00233528	     -0.00662611	     -0.00154467	      0.00805239
      0.53833278	     -0.00233440	     -0.00662891	     -0.00154351	      0.00806055
      0.53842434	     -0.00233352	     -0.00663172	     -0.00154235	      0.00806873
      0.53851590	     -0.00233264	     -0.00663455	     -0.00154120	      0.00807695
      0.53863985	     -0.00233144	     -0.00663840	     -0.00153964	      0.00808813
      0.53873283	     -0.00233055	     -0.00664131	     -0.00153847	      0.00809655
      0.53882580	     -0.00232966	     -0.00664424	     -0.00153730	      0.00810501
      0.53891878	     -0.00232877	     -0.00664719	     -0.00153614	      0.00811349
      0.53904248	     -0.00232759	     -0.00665114	     -0.00153459	      0.00812484
      0.53913322	     -0.00232672	     -0.00665406	     -0.00153345	      0.00813320
      0.53922395	     -0.00232586	     -0.00665699	     -0.00153232	      0.00814160
      0.53933712	     -0.00232478	     -0.00666067	     -0.00153091	      0.00815211
      0.53943800	     -0.00232381	     -0.00666397	     -0.00152965	      0.00816153
      0.53953888	     -0.00232285	     -0.00666730	     -0.00152840	      0.00817098
      0.53963976	     -0.00232189	     -0.00667064	     -0.00152715	      0.00818048
      0.53974064	     -0.00232094	     -0.00667401	     -0.00152590	      0.00819002
      0.53984153	     -0.00231998	     -0.00667740	     -0.00152465	      0.00819960
      0.53993064	     -0.00231913	     -0.00668041	     -0.00152355	      0.00820810
      0.54001976	     -0.00231829	     -0.00668344	     -0.00152245	      0.00821663
      0.54012878	     -0.00231726	     -0.00668717	     -0.00152111	      0.00822711
      0.54023780	     -0.00231622	     -0.00669092	     -0.00151976	      0.00823763
      0.54032856	     -0.00231537	     -0.00669406	     -0.00151865	      0.00824644
      0.54041933	     -0.00231451	     -0.00669722	     -0.00151753	      0.00825528
      0.54052826	     -0.00231348	     -0.00670104	     -0.00151620	      0.00826593
      0.54063718	     -0.00231245	     -0.00670488	     -0.00151487	      0.00827664
      0.54072516	     -0.00231163	     -0.00670800	     -0.00151379	      0.00828532
      0.54081314	     -0.00231080	     -0.00671114	     -0.00151272	      0.00829403
      0.54092519	     -0.00230974	     -0.00671516	     -0.00151135	      0.00830518
      0.54103725	     -0.00230869	     -0.00671921	     -0.00150999	      0.00831639
      0.54112321	     -0.00230788	     -0.00672233	     -0.00150894	      0.00832502
      0.54120917	     -0.00230708	     -0.00672547	     -0.00150790	      0.00833368
      0.54132452	     -0.00230600	     -0.00672971	     -0.00150650	      0.00834536
      0.54143987	     -0.00230492	     -0.00673398	     -0.00150511	      0.00835710
      0.54152294	     -0.00230414	     -0.00673708	     -0.00150410	      0.00836559
      0.54160601	     -0.00230336	     -0.00674019	     -0.00150310	      0.00837411
      0.54172648	     -0.00230224	     -0.00674472	     -0.00150165	      0.00838652
      0.54182946	     -0.00230128	     -0.00674863	     -0.00150041	      0.00839718
      0.54193244	     -0.00230032	     -0.00675255	     -0.00149917	      0.00840789
      0.54203542	     -0.00229936	     -0.00675650	     -0.00149793	      0.00841865
      0.54212608	     -0.00229851	     -0.00676000	     -0.00149685	      0.00842816
      0.54221675	     -0.00229767	     -0.00676352	     -0.00149576	      0.00843771
      0.54230742	     -0.00229683	     -0.00676706	     -0.00149468	      0.00844730
      0.54242940	     -0.00229570	     -0.00677184	     -0.00149322	      0.00846026
      0.54252122	     -0.00229484	     -0.00677547	     -0.00149213	      0.00847006
      0.54261304	     -0.00229399	     -0.00677912	     -0.00149103	      0.00847991
      0.54270485	     -0.00229314	     -0.00678278	     -0.00148994	      0.00848979
      0.54282745	     -0.00229201	     -0.00678771	     -0.00148849	      0.00850305
      0.54291694	     -0.00229118	     -0.00679132	     -0.00148743	      0.00851277
      0.54300644	     -0.00229035	     -0.00679496	     -0.00148637	      0.00852254
      0.54311851	     -0.00228932	     -0.00679954	     -0.00148504	      0.00853482
      0.54321863	     -0.00228840	     -0.00680366	     -0.00148386	      0.00854584
      0.54331874	     -0.00228747	     -0.00680780	     -0.00148268	      0.00855691
      0.54341886	     -0.00228655	     -0.00681197	     -0.00148150	      0.00856804
      0.54351898	     -0.00228563	     -0.00681616	     -0.00148032	      0.00857921
      0.54360803	     -0.00228481	     -0.00681990	     -0.00147928	      0.00858919
      0.54369707	     -0.00228399	     -0.00682367	     -0.00147823	      0.00859921
      0.54380451	     -0.00228300	     -0.00682824	     -0.00147697	      0.00861135
      0.54391195	     -0.00228202	     -0.00683284	     -0.00147572	      0.00862355
      0.54400041	     -0.00228121	     -0.00683664	     -0.00147469	      0.00863364
      0.54408887	     -0.00228040	     -0.00684047	     -0.00147365	      0.00864377
      0.54419876	     -0.00227939	     -0.00684525	     -0.00147237	      0.00865641
      0.54430866	     -0.00227838	     -0.00685006	     -0.00147109	      0.00866912
      0.54439290	     -0.00227761	     -0.00685377	     -0.00147012	      0.00867890
      0.54447715	     -0.00227684	     -0.00685750	     -0.00146914	      0.00868872
      0.54459335	     -0.00227578	     -0.00686267	     -0.00146779	      0.00870233
      0.54469744	     -0.00227483	     -0.00686733	     -0.00146659	      0.00871458
      0.54480154	     -0.00227388	     -0.00687201	     -0.00146539	      0.00872689
      0.54488838	     -0.00227309	     -0.00687594	     -0.00146438	      0.00873720
      0.54497522	     -0.00227230	     -0.00687989	     -0.00146338	      0.00874755
      0.54508494	     -0.00227130	     -0.00688491	     -0.00146212	      0.00876069
      0.54519465	     -0.00227031	     -0.00688996	     -0.00146086	      0.00877390
      0.54528158	     -0.00226952	     -0.00689399	     -0.00145986	      0.00878441
      0.54536852	     -0.00226873	     -0.00689803	     -0.00145887	      0.00879496
      0.54547930	     -0.00226772	     -0.00690321	     -0.00145760	      0.00880847
      0.54559009	     -0.00226672	     -0.00690843	     -0.00145633	      0.00882205
      0.54567454	     -0.00226595	     -0.00691243	     -0.00145537	      0.00883245
      0.54575899	     -0.00226519	     -0.00691644	     -0.00145440	      0.00884288
      0.54587320	     -0.00226415	     -0.00692190	     -0.00145310	      0.00885706
      0.54598741	     -0.00226312	     -0.00692740	     -0.00145181	      0.00887132
      0.54606963	     -0.00226238	     -0.00693138	     -0.00145087	      0.00888163
      0.54615186	     -0.00226164	     -0.00693537	     -0.00144994	      0.00889198
      0.54627017	     -0.00226057	     -0.00694116	     -0.00144860	      0.00890694
      0.54637198	     -0.00225965	     -0.00694616	     -0.00144745	      0.00891988
      0.54647380	     -0.00225873	     -0.00695120	     -0.00144630	      0.00893288
      0.54657562	     -0.00225781	     -0.00695626	     -0.00144515	      0.00894594
      0.54666448	     -0.00225701	     -0.00696071	     -0.00144415	      0.00895740
      0.54675334	     -0.00225621	     -0.00696517	     -0.00144315	      0.00896890
      0.54684220	     -0.00225542	     -0.00696966	     -0.00144215	      0.00898044
      0.54696506	     -0.00225431	     -0.00697590	     -0.00144077	      0.00899649
      0.54705483	     -0.00225350	     -0.00698049	     -0.00143977	      0.00900827
      0.54714461	     -0.00225270	     -0.00698510	     -0.00143876	      0.00902010
      0.54725398	     -0.00225172	     -0.00699075	     -0.00143754	      0.00903459
      0.54735175	     -0.00225084	     -0.00699583	     -0.00143645	      0.00904759
      0.54744951	     -0.00224996	     -0.00700093	     -0.00143536	      0.00906066
      0.54754728	     -0.00224909	     -0.00700606	     -0.00143427	      0.00907379
      0.54764504	     -0.00224821	     -0.00701122	     -0.00143318	      0.00908698
      0.54774280	     -0.00224734	     -0.00701641	     -0.00143210	      0.00910023
      0.54784057	     -0.00224647	     -0.00702163	     -0.00143101	      0.00911354
      0.54793833	     -0.00224559	     -0.00702687	     -0.00142993	      0.00912692
      0.54803610	     -0.00224472	     -0.00703214	     -0.00142885	      0.00914035
      0.54812289	     -0.00224394	     -0.00703685	     -0.00142789	      0.00915233
      0.54820968	     -0.00224317	     -0.00704157	     -0.00142694	      0.00916436
      0.54831696	     -0.00224221	     -0.00704745	     -0.00142575	      0.00917930
      0.54842424	     -0.00224126	     -0.00705336	     -0.00142457	      0.00919432
      0.54851067	     -0.00224049	     -0.00705814	     -0.00142362	      0.00920647
      0.54859710	     -0.00223972	     -0.00706295	     -0.00142268	      0.00921867
      0.54870723	     -0.00223874	     -0.00706911	     -0.00142147	      0.00923429
      0.54881736	     -0.00223776	     -0.00707531	     -0.00142026	      0.00925000
      0.54889870	     -0.00223703	     -0.00707991	     -0.00141937	      0.00926165
      0.54898005	     -0.00223631	     -0.00708453	     -0.00141849	      0.00927335
      0.54909850	     -0.00223526	     -0.00709130	     -0.00141719	      0.00929047
      0.54920174	     -0.00223434	     -0.00709723	     -0.00141607	      0.00930547
      0.54930498	     -0.00223343	     -0.00710320	     -0.00141495	      0.00932054
      0.54939046	     -0.00223267	     -0.00710816	     -0.00141402	      0.00933308
      0.54947593	     -0.00223191	     -0.00711315	     -0.00141309	      0.00934567
      0.54958455	     -0.00223095	     -0.00711952	     -0.00141192	      0.00936174
      0.54969316	     -0.00222999	     -0.00712593	     -0.00141074	      0.00937790
      0.54977914	     -0.00222923	     -0.00713103	     -0.00140981	      0.00939075
      0.54986511	     -0.00222847	     -0.00713616	     -0.00140888	      0.00940365
      0.54997421	     -0.00222750	     -0.00714270	     -0.00140771	      0.00942011
      0.55008331	     -0.00222654	     -0.00714928	     -0.00140654	      0.00943665
      0.55016722	     -0.00222579	     -0.00715436	     -0.00140563	      0.00944943
      0.55025114	     -0.00222505	     -0.00715947	     -0.00140473	      0.00946226
      0.55036289	     -0.00222407	     -0.00716631	     -0.00140353	      0.00947944
      0.55047464	     -0.00222308	     -0.00717319	     -0.00140234	      0.00949671
      0.55055695	     -0.00222235	     -0.00717829	     -0.00140146	      0.00950949
      0.55063927	     -0.00222163	     -0.00718341	     -0.00140058	      0.00952232
      0.55075380	     -0.00222062	     -0.00719057	     -0.00139936	      0.00954026
      0.55085406	     -0.00221973	     -0.00719687	     -0.00139829	      0.00955605
      0.55095431	     -0.00221885	     -0.00720321	     -0.00139722	      0.00957191
      0.55105457	     -0.00221797	     -0.00720958	     -0.00139616	      0.00958786
      0.55114269	     -0.00221719	     -0.00721521	     -0.00139522	      0.00960194
      0.55123081	     -0.00221642	     -0.00722087	     -0.00139429	      0.00961608
      0.55131893	     -0.00221564	     -0.00722655	     -0.00139336	      0.00963028
      0.55143894	     -0.00221459	     -0.00723434	     -0.00139209	      0.00964973
      0.55152760	     -0.00221381	     -0.00724012	     -0.00139115	      0.00966417
      0.55161625	     -0.00221303	     -0.00724593	     -0.00139022	      0.00967867
      0.55172382	     -0.00221208	     -0.00725302	     -0.00138908	      0.00969635
      0.55183139	     -0.00221114	     -0.00726015	     -0.00138795	      0.00971413
      0.55191224	     -0.00221043	     -0.00726554	     -0.00138710	      0.00972755
      0.55199310	     -0.00220972	     -0.00727095	     -0.00138626	      0.00974103
      0.55210803	     -0.00220871	     -0.00727868	     -0.00138505	      0.00976029
      0.55220944	     -0.00220782	     -0.00728554	     -0.00138399	      0.00977737
      0.55231084	     -0.00220693	     -0.00729244	     -0.00138293	      0.00979454
      0.55241224	     -0.00220604	     -0.00729938	     -0.00138187	      0.00981179
      0.55249573	     -0.00220531	     -0.00730512	     -0.00138100	      0.00982607
      0.55257922	     -0.00220458	     -0.00731088	     -0.00138013	      0.00984040
      0.55268822	     -0.00220362	     -0.00731845	     -0.00137900	      0.00985921
      0.55279723	     -0.00220267	     -0.00732606	     -0.00137787	      0.00987812
      0.55288244	     -0.00220192	     -0.00733205	     -0.00137698	      0.00989297
      0.55296765	     -0.00220118	     -0.00733805	     -0.00137610	      0.00990789
      0.55307608	     -0.00220023	     -0.00734574	     -0.00137498	      0.00992697
      0.55318451	     -0.00219928	     -0.00735348	     -0.00137386	      0.00994616
      0.55326753	     -0.00219855	     -0.00735943	     -0.00137300	      0.00996092
      0.55335055	     -0.00219782	     -0.00736540	     -0.00137215	      0.00997574
      0.55346156	     -0.00219685	     -0.00737344	     -0.00137100	      0.00999566
      0.55357257	     -0.00219588	     -0.00738152	     -0.00136986	      0.01001569
      0.55365441	     -0.00219517	     -0.00738752	     -0.00136902	      0.01003053
      0.55373625	     -0.00219445	     -0.00739353	     -0.00136818	      0.01004543
      0.55384939	     -0.00219346	     -0.00740190	     -0.00136703	      0.01006614
      0.55394887	     -0.00219259	     -0.00740929	     -0.00136601	      0.01008445
      0.55404835	     -0.00219172	     -0.00741673	     -0.00136499	      0.01010285
      0.55414783	     -0.00219086	     -0.00742420	     -0.00136398	      0.01012134
      0.55423502	     -0.00219009	     -0.00743079	     -0.00136309	      0.01013763
      0.55432222	     -0.00218933	     -0.00743741	     -0.00136220	      0.01015399
      0.55440942	     -0.00218857	     -0.00744405	     -0.00136131	      0.01017043
      0.55452929	     -0.00218752	     -0.00745325	     -0.00136010	      0.01019315
      0.55461677	     -0.00218676	     -0.00745999	     -0.00135921	      0.01020982
      0.55470426	     -0.00218600	     -0.00746677	     -0.00135832	      0.01022656
      0.55481150	     -0.00218506	     -0.00747512	     -0.00135724	      0.01024719
      0.55491874	     -0.00218413	     -0.00748352	     -0.00135616	      0.01026794
      0.55499872	     -0.00218343	     -0.00748982	     -0.00135535	      0.01028349
      0.55507870	     -0.00218273	     -0.00749614	     -0.00135454	      0.01029910
      0.55519304	     -0.00218173	     -0.00750523	     -0.00135339	      0.01032153
      0.55529399	     -0.00218085	     -0.00751331	     -0.00135238	      0.01034145
      0.55539495	     -0.00217997	     -0.00752142	     -0.00135136	      0.01036148
      0.55548540	     -0.00217918	     -0.00752873	     -0.00135046	      0.01037951
      0.55557584	     -0.00217839	     -0.00753608	     -0.00134955	      0.01039763
      0.55566628	     -0.00217760	     -0.00754346	     -0.00134865	      0.01041583
      0.55575672	     -0.00217681	     -0.00755088	     -0.00134774	      0.01043412
      0.55587355	     -0.00217579	     -0.00756052	     -0.00134658	      0.01045788
      0.55595758	     -0.00217506	     -0.00756748	     -0.00134574	      0.01047505
      0.55604162	     -0.00217433	     -0.00757449	     -0.00134490	      0.01049231
      0.55615171	     -0.00217337	     -0.00758371	     -0.00134381	      0.01051503
      0.55626179	     -0.00217241	     -0.00759298	     -0.00134271	      0.01053788
      0.55634088	     -0.00217172	     -0.00759968	     -0.00134193	      0.01055439
      0.55641997	     -0.00217103	     -0.00760641	     -0.00134115	      0.01057096
      0.55653571	     -0.00217002	     -0.00761630	     -0.00134000	      0.01059533
      0.55663662	     -0.00216914	     -0.00762498	     -0.00133900	      0.01061671
      0.55673752	     -0.00216826	     -0.00763371	     -0.00133801	      0.01063820
      0.55682778	     -0.00216747	     -0.00764156	     -0.00133712	      0.01065752
      0.55691804	     -0.00216668	     -0.00764944	     -0.00133623	      0.01067693
      0.55700829	     -0.00216589	     -0.00765737	     -0.00133534	      0.01069644
      0.55709855	     -0.00216511	     -0.00766533	     -0.00133446	      0.01071605
      0.55721440	     -0.00216409	     -0.00767561	     -0.00133332	      0.01074135
      0.55729827	     -0.00216336	     -0.00768310	     -0.00133250	      0.01075977
      0.55738215	     -0.00216263	     -0.00769061	     -0.00133168	      0.01077827
      0.55749151	     -0.00216167	     -0.00770047	     -0.00133061	      0.01080251
      0.55760086	     -0.00216072	     -0.00771038	     -0.00132954	      0.01082690
      0.55768010	     -0.00216003	     -0.00771760	     -0.00132877	      0.01084467
      0.55775933	     -0.00215933	     -0.00772485	     -0.00132800	      0.01086251
      0.55787381	     -0.00215833	     -0.00773538	     -0.00132688	      0.01088842
      0.55797411	     -0.00215746	     -0.00774466	     -0.00132591	      0.01091125
      0.55807441	     -0.00215658	     -0.00775400	     -0.00132494	      0.01093421
      0.55816455	     -0.00215579	     -0.00776243	     -0.00132406	      0.01095495
      0.55825468	     -0.00215500	     -0.00777090	     -0.00132319	      0.01097579
      0.55834482	     -0.00215422	     -0.00777942	     -0.00132232	      0.01099673
      0.55843496	     -0.00215343	     -0.00778797	     -0.00132145	      0.01101778
      0.55854934	     -0.00215243	     -0.00779889	     -0.00132035	      0.01104464
      0.55863330	     -0.00215169	     -0.00780695	     -0.00131954	      0.01106446
      0.55871726	     -0.00215096	     -0.00781505	     -0.00131873	      0.01108438
      0.55882548	     -0.00215001	     -0.00782554	     -0.00131769	      0.01111018
      0.55893370	     -0.00214906	     -0.00783609	     -0.00131665	      0.01113614
      0.55901338	     -0.00214836	     -0.00784390	     -0.00131589	      0.01115535
      0.55909306	     -0.00214766	     -0.00785175	     -0.00131512	      0.01117465
      0.55920574	     -0.00214668	     -0.00786290	     -0.00131405	      0.01120208
      0.55930521	     -0.00214580	     -0.00787281	     -0.00131310	      0.01122644
      0.55940469	     -0.00214493	     -0.00788277	     -0.00131215	      0.01125094
      0.55950417	     -0.00214406	     -0.00789278	     -0.00131120	      0.01127557
      0.55958652	     -0.00214334	     -0.00790111	     -0.00131042	      0.01129606
      0.55966887	     -0.00214261	     -0.00790948	     -0.00130963	      0.01131665
      0.55977511	     -0.00214168	     -0.00792034	     -0.00130862	      0.01134335
      0.55988136	     -0.00214075	     -0.00793125	     -0.00130762	      0.01137021
      0.55996608	     -0.00214000	     -0.00794001	     -0.00130681	      0.01139174
      0.56005080	     -0.00213926	     -0.00794880	     -0.00130601	      0.01141338
      0.56015554	     -0.00213833	     -0.00795973	     -0.00130502	      0.01144027
      0.56026029	     -0.00213741	     -0.00797072	     -0.00130403	      0.01146731
      0.56034345	     -0.00213668	     -0.00797950	     -0.00130325	      0.01148890
      0.56042660	     -0.00213595	     -0.00798831	     -0.00130247	      0.01151059
      0.56053274	     -0.00213501	     -0.00799962	     -0.00130147	      0.01153841
      0.56063888	     -0.00213408	     -0.00801099	     -0.00130047	      0.01156641
      0.56072169	     -0.00213335	     -0.00801991	     -0.00129969	      0.01158836
      0.56080449	     -0.00213262	     -0.00802888	     -0.00129892	      0.01161042
      0.56091124	     -0.00213167	     -0.00804049	     -0.00129792	      0.01163902
      0.56101800	     -0.00213073	     -0.00805218	     -0.00129692	      0.01166778
      0.56109995	     -0.00213001	     -0.00806119	     -0.00129616	      0.01168998
      0.56118191	     -0.00212928	     -0.00807025	     -0.00129539	      0.01171228
      0.56128976	     -0.00212833	     -0.00808224	     -0.00129439	      0.01174179
      0.56139761	     -0.00212738	     -0.00809430	     -0.00129338	      0.01177149
      0.56147876	     -0.00212666	     -0.00810342	     -0.00129263	      0.01179395
      0.56155991	     -0.00212594	     -0.00811258	     -0.00129187	      0.01181651
      0.56166896	     -0.00212497	     -0.00812496	     -0.00129086	      0.01184700
      0.56176626	     -0.00212411	     -0.00813606	     -0.00128996	      0.01187436
      0.56186355	     -0.00212325	     -0.00814723	     -0.00128906	      0.01190187
      0.56196084	     -0.00212238	     -0.00815846	     -0.00128816	      0.01192954
      0.56204657	     -0.00212162	     -0.00816840	     -0.00128737	      0.01195404
      0.56213230	     -0.00212086	     -0.00817839	     -0.00128658	      0.01197867
      0.56221803	     -0.00212010	     -0.00818844	     -0.00128579	      0.01200342
      0.56233465	     -0.00211906	     -0.00820217	     -0.00128472	      0.01203728
      0.56242035	     -0.00211830	     -0.00821232	     -0.00128393	      0.01206231
      0.56250606	     -0.00211753	     -0.00822253	     -0.00128315	      0.01208746
      0.56261091	     -0.00211660	     -0.00823507	     -0.00128218	      0.01211840
      0.56271576	     -0.00211566	     -0.00824770	     -0.00128122	      0.01214953
      0.56279493	     -0.00211496	     -0.00825728	     -0.00128050	      0.01217316
      0.56287410	     -0.00211425	     -0.00826690	     -0.00127978	      0.01219690
      0.56298473	     -0.00211326	     -0.00828042	     -0.00127877	      0.01223025
      0.56308342	     -0.00211238	     -0.00829255	     -0.00127787	      0.01226018
      0.56318210	     -0.00211150	     -0.00830475	     -0.00127697	      0.01229029
      0.56327091	     -0.00211070	     -0.00831578	     -0.00127616	      0.01231753
      0.56335972	     -0.00210991	     -0.00832687	     -0.00127536	      0.01234491
      0.56344853	     -0.00210911	     -0.00833802	     -0.00127455	      0.01237243
      0.56353734	     -0.00210831	     -0.00834922	     -0.00127375	      0.01240009
      0.56365128	     -0.00210729	     -0.00836368	     -0.00127272	      0.01243580
      0.56373381	     -0.00210655	     -0.00837421	     -0.00127197	      0.01246180
      0.56381633	     -0.00210581	     -0.00838479	     -0.00127122	      0.01248793
      0.56392390	     -0.00210484	     -0.00839865	     -0.00127025	      0.01252219
      0.56403148	     -0.00210387	     -0.00841260	     -0.00126929	      0.01255666
      0.56410963	     -0.00210316	     -0.00842279	     -0.00126858	      0.01258184
      0.56418779	     -0.00210246	     -0.00843302	     -0.00126788	      0.01260713
      0.56430011	     -0.00210144	     -0.00844781	     -0.00126687	      0.01264369
      0.56439874	     -0.00210055	     -0.00846087	     -0.00126599	      0.01267599
      0.56449736	     -0.00209966	     -0.00847400	     -0.00126510	      0.01270847
      0.56459598	     -0.00209877	     -0.00848721	     -0.00126422	      0.01274115
      0.56467650	     -0.00209804	     -0.00849805	     -0.00126350	      0.01276796
      0.56475701	     -0.00209731	     -0.00850894	     -0.00126278	      0.01279491
      0.56486320	     -0.00209635	     -0.00852337	     -0.00126184	      0.01283063
      0.56496080	     -0.00209546	     -0.00853672	     -0.00126097	      0.01286367
      0.56505841	     -0.00209457	     -0.00855014	     -0.00126010	      0.01289690
      0.56515601	     -0.00209369	     -0.00856364	     -0.00125923	      0.01293033
      0.56523704	     -0.00209295	     -0.00857490	     -0.00125851	      0.01295822
      0.56531807	     -0.00209221	     -0.00858622	     -0.00125780	      0.01298625
      0.56542306	     -0.00209125	     -0.00860096	     -0.00125687	      0.01302276
      0.56552805	     -0.00209029	     -0.00861578	     -0.00125594	      0.01305951
      0.56561147	     -0.00208953	     -0.00862763	     -0.00125520	      0.01308887
      0.56569490	     -0.00208877	     -0.00863953	     -0.00125446	      0.01311837
      0.56579853	     -0.00208782	     -0.00865440	     -0.00125355	      0.01315523
      0.56590216	     -0.00208687	     -0.00866935	     -0.00125264	      0.01319232
      0.56598372	     -0.00208612	     -0.00868118	     -0.00125192	      0.01322166
      0.56606527	     -0.00208537	     -0.00869307	     -0.00125121	      0.01325115
      0.56617080	     -0.00208440	     -0.00870853	     -0.00125028	      0.01328952
      0.56627633	     -0.00208343	     -0.00872409	     -0.00124935	      0.01332813
      0.56635715	     -0.00208269	     -0.00873607	     -0.00124865	      0.01335787
      0.56643797	     -0.00208194	     -0.00874810	     -0.00124794	      0.01338775
      0.56654483	     -0.00208096	     -0.00876410	     -0.00124701	      0.01342748
      0.56665168	     -0.00207997	     -0.00878020	     -0.00124607	      0.01346746
      0.56673110	     -0.00207924	     -0.00879223	     -0.00124538	      0.01349734
      0.56681051	     -0.00207850	     -0.00880431	     -0.00124469	      0.01352736
      0.56691958	     -0.00207749	     -0.00882100	     -0.00124374	      0.01356883
      0.56701579	     -0.00207660	     -0.00883580	     -0.00124291	      0.01360564
      0.56711199	     -0.00207571	     -0.00885069	     -0.00124207	      0.01364265
      0.56720820	     -0.00207481	     -0.00886566	     -0.00124124	      0.01367988
      0.56729268	     -0.00207403	     -0.00887888	     -0.00124051	      0.01371275
      0.56737716	     -0.00207324	     -0.00889216	     -0.00123978	      0.01374579
      0.56746165	     -0.00207245	     -0.00890550	     -0.00123905	      0.01377900
      0.56757731	     -0.00207137	     -0.00892388	     -0.00123805	      0.01382474
      0.56766235	     -0.00207058	     -0.00893747	     -0.00123732	      0.01385857
      0.56774739	     -0.00206978	     -0.00895113	     -0.00123659	      0.01389257
      0.56785091	     -0.00206881	     -0.00896785	     -0.00123570	      0.01393420
      0.56794407	     -0.00206794	     -0.00898298	     -0.00123490	      0.01397189
      0.56803723	     -0.00206707	     -0.00899819	     -0.00123410	      0.01400979
      0.56813040	     -0.00206619	     -0.00901348	     -0.00123330	      0.01404790
      0.56822356	     -0.00206532	     -0.00902886	     -0.00123250	      0.01408623
      0.56831672	     -0.00206444	     -0.00904432	     -0.00123170	      0.01412477
      0.56840988	     -0.00206356	     -0.00905987	     -0.00123091	      0.01416353
      0.56849228	     -0.00206278	     -0.00907369	     -0.00123021	      0.01419800
      0.56857468	     -0.00206200	     -0.00908758	     -0.00122950	      0.01423263
      0.56867660	     -0.00206104	     -0.00910485	     -0.00122864	      0.01427572
      0.56877853	     -0.00206007	     -0.00912222	     -0.00122777	      0.01431907
      0.56886055	     -0.00205930	     -0.00913627	     -0.00122707	      0.01435415
      0.56894258	     -0.00205852	     -0.00915040	     -0.00122638	      0.01438941
      0.56904714	     -0.00205752	     -0.00916850	     -0.00122549	      0.01443460
      0.56915170	     -0.00205653	     -0.00918671	     -0.00122460	      0.01448009
      0.56922926	     -0.00205579	     -0.00920029	     -0.00122395	      0.01451401
      0.56930682	     -0.00205505	     -0.00921394	     -0.00122329	      0.01454810
      0.56941854	     -0.00205398	     -0.00923370	     -0.00122235	      0.01459748
      0.56951714	     -0.00205304	     -0.00925125	     -0.00122152	      0.01464134
      0.56961575	     -0.00205210	     -0.00926890	     -0.00122069	      0.01468546
      0.56969586	     -0.00205133	     -0.00928331	     -0.00122002	      0.01472150
      0.56977596	     -0.00205056	     -0.00929779	     -0.00121934	      0.01475772
      0.56988109	     -0.00204955	     -0.00931690	     -0.00121846	      0.01480551
      0.56998622	     -0.00204854	     -0.00933613	     -0.00121758	      0.01485361
      0.57006590	     -0.00204777	     -0.00935078	     -0.00121691	      0.01489028
      0.57014558	     -0.00204700	     -0.00936550	     -0.00121625	      0.01492712
      0.57025293	     -0.00204597	     -0.00938544	     -0.00121535	      0.01497703
      0.57036028	     -0.00204493	     -0.00940550	     -0.00121445	      0.01502727
      0.57043650	     -0.00204419	     -0.00941982	     -0.00121382	      0.01506314
      0.57051272	     -0.00204345	     -0.00943421	     -0.00121318	      0.01509918
      0.57062626	     -0.00204235	     -0.00945576	     -0.00121224	      0.01515317
      0.57072174	     -0.00204142	     -0.00947400	     -0.00121145	      0.01519886
      0.57081722	     -0.00204050	     -0.00949234	     -0.00121065	      0.01524482
      0.57091271	     -0.00203957	     -0.00951078	     -0.00120986	      0.01529104
      0.57099725	     -0.00203874	     -0.00952719	     -0.00120916	      0.01533219
      0.57108178	     -0.00203792	     -0.00954369	     -0.00120846	      0.01537355
      0.57116632	     -0.00203709	     -0.00956026	     -0.00120776	      0.01541512
      0.57127774	     -0.00203600	     -0.00958223	     -0.00120685	      0.01547024
      0.57136399	     -0.00203515	     -0.00959934	     -0.00120613	      0.01551316
      0.57145024	     -0.00203431	     -0.00961654	     -0.00120542	      0.01555631
      0.57153650	     -0.00203346	     -0.00963382	     -0.00120471	      0.01559968
      0.57164604	     -0.00203238	     -0.00965590	     -0.00120381	      0.01565510
      0.57173080	     -0.00203155	     -0.00967308	     -0.00120312	      0.01569823
      0.57181557	     -0.00203071	     -0.00969034	     -0.00120242	      0.01574158
      0.57191731	     -0.00202971	     -0.00971118	     -0.00120159	      0.01579390
      0.57200869	     -0.00202880	     -0.00973000	     -0.00120084	      0.01584118
      0.57210007	     -0.00202790	     -0.00974893	     -0.00120010	      0.01588871
      0.57219145	     -0.00202699	     -0.00976795	     -0.00119935	      0.01593651
      0.57228284	     -0.00202608	     -0.00978708	     -0.00119860	      0.01598458
      0.57237422	     -0.00202518	     -0.00980631	     -0.00119786	      0.01603290
      0.57246560	     -0.00202427	     -0.00982564	     -0.00119712	      0.01608150
      0.57255698	     -0.00202336	     -0.00984507	     -0.00119637	      0.01613036
      0.57264836	     -0.00202245	     -0.00986462	     -0.00119563	      0.01617949
      0.57273975	     -0.00202153	     -0.00988426	     -0.00119489	      0.01622889
      0.57283113	     -0.00202062	     -0.00990401	     -0.00119415	      0.01627856
      0.57292251	     -0.00201970	     -0.00992387	     -0.00119341	      0.01632850
      0.57301389	     -0.00201879	     -0.00994383	     -0.00119267	      0.01637872
      0.57310528	     -0.00201787	     -0.00996390	     -0.00119193	      0.01642921
      0.57318721	     -0.00201705	     -0.00998199	     -0.00119127	      0.01647472
      0.57326914	     -0.00201622	     -0.01000016	     -0.00119061	      0.01652045
      0.57336952	     -0.00201521	     -0.01002254	     -0.00118980	      0.01657678
      0.57346989	     -0.00201420	     -0.01004506	     -0.00118900	      0.01663345
      0.57355101	     -0.00201338	     -0.01006335	     -0.00118834	      0.01667949
      0.57363213	     -0.00201256	     -0.01008173	     -0.00118769	      0.01672576
      0.57373604	     -0.00201151	     -0.01010540	     -0.00118686	      0.01678536
      0.57383996	     -0.00201046	     -0.01012921	     -0.00118603	      0.01684532
      0.57391533	     -0.00200969	     -0.01014657	     -0.00118542	      0.01688905
      0.57399070	     -0.00200893	     -0.01016401	     -0.00118482	      0.01693297
      0.57410506	     -0.00200777	     -0.01019062	     -0.00118391	      0.01699998
      0.57420023	     -0.00200680	     -0.01021290	     -0.00118315	      0.01705610
      0.57429541	     -0.00200583	     -0.01023531	     -0.00118239	      0.01711253
      0.57438005	     -0.00200496	     -0.01025533	     -0.00118172	      0.01716299
      0.57446469	     -0.00200410	     -0.01027546	     -0.00118105	      0.01721370
      0.57454933	     -0.00200323	     -0.01029569	     -0.00118037	      0.01726465
      0.57465828	     -0.00200212	     -0.01032187	     -0.00117951	      0.01733062
      0.57474205	     -0.00200126	     -0.01034211	     -0.00117884	      0.01738163
      0.57482582	     -0.00200040	     -0.01036245	     -0.00117818	      0.01743289
      0.57490959	     -0.00199954	     -0.01038290	     -0.00117752	      0.01748440
      0.57502553	     -0.00199835	     -0.01041135	     -0.00117660	      0.01755611
      0.57510537	     -0.00199753	     -0.01043106	     -0.00117597	      0.01760577
      0.57518522	     -0.00199671	     -0.01045086	     -0.00117534	      0.01765566
      0.57529088	     -0.00199562	     -0.01047720	     -0.00117451	      0.01772205
      0.57538406	     -0.00199466	     -0.01050056	     -0.00117378	      0.01778093
      0.57547724	     -0.00199369	     -0.01052405	     -0.00117305	      0.01784013
      0.57557043	     -0.00199273	     -0.01054767	     -0.00117232	      0.01789964
      0.57566361	     -0.00199176	     -0.01057141	     -0.00117159	      0.01795948
      0.57574601	     -0.00199091	     -0.01059251	     -0.00117094	      0.01801266
      0.57582841	     -0.00199006	     -0.01061371	     -0.00117030	      0.01806609
      0.57592892	     -0.00198901	     -0.01063971	     -0.00116951	      0.01813161
      0.57602943	     -0.00198797	     -0.01066586	     -0.00116872	      0.01819750
      0.57610629	     -0.00198717	     -0.01068595	     -0.00116813	      0.01824814
      0.57618315	     -0.00198637	     -0.01070614	     -0.00116753	      0.01829900
      0.57629433	     -0.00198521	     -0.01073550	     -0.00116666	      0.01837297
      0.57638506	     -0.00198427	     -0.01075959	     -0.00116596	      0.01843367
      0.57647578	     -0.00198332	     -0.01078381	     -0.00116525	      0.01849469
      0.57656651	     -0.00198237	     -0.01080815	     -0.00116455	      0.01855601
      0.57665723	     -0.00198143	     -0.01083262	     -0.00116384	      0.01861765
      0.57674796	     -0.00198048	     -0.01085721	     -0.00116314	      0.01867960
      0.57683868	     -0.00197953	     -0.01088194	     -0.00116244	      0.01874186
      0.57692941	     -0.00197858	     -0.01090679	     -0.00116174	      0.01880444
      0.57702013	     -0.00197763	     -0.01093176	     -0.00116104	      0.01886733
      0.57711085	     -0.00197668	     -0.01095687	     -0.00116034	      0.01893054
      0.57720158	     -0.00197573	     -0.01098210	     -0.00115964	      0.01899407
      0.57729230	     -0.00197478	     -0.01100747	     -0.00115894	      0.01905791
      0.57737295	     -0.00197393	     -0.01103012	     -0.00115832	      0.01911493
      0.57745360	     -0.00197308	     -0.01105288	     -0.00115770	      0.01917219
      0.57755607	     -0.00197200	     -0.01108194	     -0.00115692	      0.01924532
      0.57764699	     -0.00197105	     -0.01110787	     -0.00115622	      0.01931055
      0.57773791	     -0.00197009	     -0.01113393	     -0.00115552	      0.01937609
      0.57782882	     -0.00196914	     -0.01116012	     -0.00115483	      0.01944195
      0.57791974	     -0.00196818	     -0.01118645	     -0.00115413	      0.01950814
      0.57801066	     -0.00196722	     -0.01121290	     -0.00115344	      0.01957465
      0.57810158	     -0.00196626	     -0.01123950	     -0.00115275	      0.01964148
      0.57819249	     -0.00196531	     -0.01126622	     -0.00115206	      0.01970863
      0.57827182	     -0.00196447	     -0.01128965	     -0.00115145	      0.01976748
      0.57835114	     -0.00196363	     -0.01131318	     -0.00115085	      0.01982658
      0.57845594	     -0.00196253	     -0.01134442	     -0.00115005	      0.01990503
      0.57854532	     -0.00196159	     -0.01137121	     -0.00114938	      0.01997228
      0.57863470	     -0.00196064	     -0.01139813	     -0.00114870	      0.02003985
      0.57872408	     -0.00195970	     -0.01142519	     -0.00114802	      0.02010773
      0.57881346	     -0.00195876	     -0.01145237	     -0.00114735	      0.02017592
      0.57890284	     -0.00195781	     -0.01147969	     -0.00114667	      0.02024442
      0.57899222	     -0.00195687	     -0.01150714	     -0.00114600	      0.02031324
      0.57908160	     -0.00195593	     -0.01153473	     -0.00114532	      0.02038236
      0.57917098	     -0.00195498	     -0.01156244	     -0.00114465	      0.02045181
      0.57926036	     -0.00195404	     -0.01159030	     -0.00114398	      0.02052156
      0.57934975	     -0.00195310	     -0.01161828	     -0.00114331	      0.02059162
      0.57943913	     -0.00195216	     -0.01164640	     -0.00114263	      0.02066200
      0.57952851	     -0.00195121	     -0.01167466	     -0.00114196	      0.02073269
      0.57961789	     -0.00195027	     -0.01170305	     -0.00114129	      0.02080369
      0.57970727	     -0.00194933	     -0.01173158	     -0.00114063	      0.02087501
      0.57979665	     -0.00194839	     -0.01176024	     -0.00113996	      0.02094663
      0.57988603	     -0.00194745	     -0.01178904	     -0.00113929	      0.02101856
      0.57997541	     -0.00194650	     -0.01181797	     -0.00113862	      0.02109081
      0.58006479	     -0.00194556	     -0.01184704	     -0.00113796	      0.02116336
      0.58015418	     -0.00194462	     -0.01187625	     -0.00113729	      0.02123622
      0.58024356	     -0.00194368	     -0.01190560	     -0.00113663	      0.02130939
      0.58033294	     -0.00194275	     -0.01193508	     -0.00113596	      0.02138287
      0.58042232	     -0.00194181	     -0.01196470	     -0.00113530	      0.02145666
      0.58051170	     -0.00194087	     -0.01199446	     -0.00113464	      0.02153075
      0.58060108	     -0.00193993	     -0.01202435	     -0.00113397	      0.02160515
      0.58069046	     -0.00193900	     -0.01205439	     -0.00113331	      0.02167986
      0.58077984	     -0.00193806	     -0.01208456	     -0.00113265	      0.02175486
      0.58086922	     -0.00193712	     -0.01211487	     -0.00113199	      0.02183017
      0.58095860	     -0.00193619	     -0.01214532	     -0.00113133	      0.02190579
      0.58104799	     -0.00193526	     -0.01217591	     -0.00113067	      0.02198170
      0.58113737	     -0.00193433	     -0.01220663	     -0.00113001	      0.02205792
      0.58122675	     -0.00193339	     -0.01223750	     -0.00112936	      0.02213443
      0.58131613	     -0.00193246	     -0.01226851	     -0.00112870	      0.02221125
      0.58140551	     -0.00193153	     -0.01229965	     -0.00112804	      0.02228836
      0.58149489	     -0.00193061	     -0.01233094	     -0.00112739	      0.02236576
      0.58158427	     -0.00192968	     -0.01236236	     -0.00112673	      0.02244346
      0.58167365	     -0.00192875	     -0.01239393	     -0.00112608	      0.02252146
      0.58176303	     -0.00192783	     -0.01242563	     -0.00112542	      0.02259974
      0.58185241	     -0.00192691	     -0.01245747	     -0.00112477	      0.02267832
      0.58194180	     -0.00192598	     -0.01248946	     -0.00112412	      0.02275719
      0.58203118	     -0.00192506	     -0.01252158	     -0.00112347	      0.02283634
      0.58212056	     -0.00192414	     -0.01255385	     -0.00112282	      0.02291578
      0.58220994	     -0.00192323	     -0.01258625	     -0.00112217	      0.02299550
      0.58229932	     -0.00192231	     -0.01261880	     -0.00112152	      0.02307551
      0.58238870	     -0.00192140	     -0.01265148	     -0.00112087	      0.02315579
      0.58247808	     -0.00192048	     -0.01268431	     -0.00112022	      0.02323636
      0.58255829	     -0.00191967	     -0.01271388	     -0.00111964	      0.02330889
      0.58263849	     -0.00191885	     -0.01274357	     -0.00111906	      0.02338164
      0.58274212	     -0.00191780	     -0.01278209	     -0.00111831	      0.02347597
      0.58282660	     -0.00191694	     -0.01281364	     -0.00111770	      0.02355313
      0.58291107	     -0.00191609	     -0.01284530	     -0.00111709	      0.02363053
      0.58299554	     -0.00191523	     -0.01287709	     -0.00111648	      0.02370817
      0.58310226	     -0.00191416	     -0.01291744	     -0.00111571	      0.02380660
      0.58317907	     -0.00191339	     -0.01294660	     -0.00111516	      0.02387768
      0.58325588	     -0.00191262	     -0.01297586	     -0.00111460	      0.02394894
      0.58335597	     -0.00191162	     -0.01301415	     -0.00111388	      0.02404210
      0.58345370	     -0.00191064	     -0.01305170	     -0.00111318	      0.02413337
      0.58355143	     -0.00190967	     -0.01308942	     -0.00111248	      0.02422494
      0.58363449	     -0.00190884	     -0.01312161	     -0.00111189	      0.02430301
      0.58371755	     -0.00190802	     -0.01315392	     -0.00111129	      0.02438129
      0.58381937	     -0.00190701	     -0.01319369	     -0.00111057	      0.02447754
      0.58390172	     -0.00190620	     -0.01322599	     -0.00110998	      0.02455562
      0.58398407	     -0.00190539	     -0.01325841	     -0.00110939	      0.02463391
      0.58406643	     -0.00190459	     -0.01329094	     -0.00110880	      0.02471240
      0.58418053	     -0.00190347	     -0.01333621	     -0.00110799	      0.02482148
      0.58425312	     -0.00190276	     -0.01336513	     -0.00110747	      0.02489108
      0.58432572	     -0.00190206	     -0.01339413	     -0.00110696	      0.02496084
      0.58443298	     -0.00190102	     -0.01343716	     -0.00110620	      0.02506417
      0.58453350	     -0.00190005	     -0.01347766	     -0.00110548	      0.02516131
      0.58467981	     -0.00189864	     -0.01353693	     -0.00110445	      0.02530320
      0.58474266	     -0.00189804	     -0.01356250	     -0.00110400	      0.02536434
      0.58482036	     -0.00189730	     -0.01359420	     -0.00110345	      0.02544006
      0.58493698	     -0.00189619	     -0.01364198	     -0.00110263	      0.02555402
      0.58503025	     -0.00189531	     -0.01368035	     -0.00110197	      0.02564541
      0.58512351	     -0.00189443	     -0.01371887	     -0.00110132	      0.02573702
      0.58521677	     -0.00189355	     -0.01375754	     -0.00110066	      0.02582885
      0.58529392	     -0.00189282	     -0.01378964	     -0.00110012	      0.02590498
      0.58537107	     -0.00189210	     -0.01382184	     -0.00109958	      0.02598126
      0.58547792	     -0.00189111	     -0.01386659	     -0.00109883	      0.02608715
      0.58556309	     -0.00189032	     -0.01390240	     -0.00109823	      0.02617174
      0.58564826	     -0.00188953	     -0.01393834	     -0.00109763	      0.02625650
      0.58573342	     -0.00188874	     -0.01397439	     -0.00109704	      0.02634143
      0.58581859	     -0.00188796	     -0.01401056	     -0.00109644	      0.02642653
      0.58592152	     -0.00188702	     -0.01405444	     -0.00109572	      0.02652958
      0.58600632	     -0.00188625	     -0.01409072	     -0.00109513	      0.02661466
      0.58609111	     -0.00188548	     -0.01412711	     -0.00109454	      0.02669989
      0.58617591	     -0.00188471	     -0.01416363	     -0.00109395	      0.02678528
      0.58626071	     -0.00188395	     -0.01420026	     -0.00109336	      0.02687081
      0.58637218	     -0.00188295	     -0.01424859	     -0.00109259	      0.02698348
      0.58644649	     -0.00188228	     -0.01428092	     -0.00109207	      0.02705872
      0.58652079	     -0.00188162	     -0.01431334	     -0.00109155	      0.02713406
      0.58662836	     -0.00188067	     -0.01436042	     -0.00109081	      0.02724333
      0.58672427	     -0.00187982	     -0.01440257	     -0.00109015	      0.02734093
      0.58682018	     -0.00187898	     -0.01444485	     -0.00108948	      0.02743871
      0.58690201	     -0.00187826	     -0.01448105	     -0.00108892	      0.02752226
      0.58698384	     -0.00187754	     -0.01451735	     -0.00108835	      0.02760593
      0.58706567	     -0.00187683	     -0.01455376	     -0.00108779	      0.02768971
      0.58717376	     -0.00187590	     -0.01460201	     -0.00108704	      0.02780055
      0.58725684	     -0.00187518	     -0.01463922	     -0.00108647	      0.02788588
      0.58733993	     -0.00187447	     -0.01467655	     -0.00108590	      0.02797133
      0.58742301	     -0.00187375	     -0.01471398	     -0.00108533	      0.02805688
      0.58752976	     -0.00187284	     -0.01476222	     -0.00108460	      0.02816696
      0.58761145	     -0.00187215	     -0.01479926	     -0.00108404	      0.02825131
      0.58769314	     -0.00187146	     -0.01483641	     -0.00108348	      0.02833577
      0.58779178	     -0.00187063	     -0.01488140	     -0.00108280	      0.02843787
      0.58788019	     -0.00186988	     -0.01492185	     -0.00108220	      0.02852950
      0.58796860	     -0.00186914	     -0.01496242	     -0.00108160	      0.02862125
      0.58805702	     -0.00186841	     -0.01500310	     -0.00108099	      0.02871309
      0.58814543	     -0.00186767	     -0.01504391	     -0.00108039	      0.02880505
      0.58823384	     -0.00186694	     -0.01508483	     -0.00107979	      0.02889710
      0.58832225	     -0.00186621	     -0.01512588	     -0.00107919	      0.02898925
      0.58841067	     -0.00186549	     -0.01516703	     -0.00107859	      0.02908149
      0.58849908	     -0.00186476	     -0.01520831	     -0.00107799	      0.02917383
      0.58858749	     -0.00186404	     -0.01524970	     -0.00107739	      0.02926626
      0.58867590	     -0.00186332	     -0.01529121	     -0.00107679	      0.02935878
      0.58876432	     -0.00186261	     -0.01533283	     -0.00107619	      0.02945139
      0.58884388	     -0.00186197	     -0.01537039	     -0.00107565	      0.02953480
      0.58892345	     -0.00186133	     -0.01540804	     -0.00107511	      0.02961829
      0.58901952	     -0.00186056	     -0.01545362	     -0.00107447	      0.02971917
      0.58911559	     -0.00185979	     -0.01549934	     -0.00107382	      0.02982016
      0.58919604	     -0.00185915	     -0.01553773	     -0.00107328	      0.02990479
      0.58927649	     -0.00185851	     -0.01557621	     -0.00107273	      0.02998948
      0.58937341	     -0.00185774	     -0.01562269	     -0.00107208	      0.03009159
      0.58947033	     -0.00185698	     -0.01566931	     -0.00107143	      0.03019379
      0.58954761	     -0.00185637	     -0.01570657	     -0.00107091	      0.03027534
      0.58962489	     -0.00185577	     -0.01574392	     -0.00107039	      0.03035694
      0.58972592	     -0.00185498	     -0.01579288	     -0.00106972	      0.03046369
      0.58982695	     -0.00185420	     -0.01584199	     -0.00106904	      0.03057054
      0.58990124	     -0.00185362	     -0.01587818	     -0.00106855	      0.03064914
      0.58997552	     -0.00185305	     -0.01591446	     -0.00106805	      0.03072778
      0.59008209	     -0.00185223	     -0.01596663	     -0.00106734	      0.03084069
      0.59017253	     -0.00185153	     -0.01601104	     -0.00106674	      0.03093658
      0.59026298	     -0.00185084	     -0.01605556	     -0.00106613	      0.03103252
      0.59035342	     -0.00185015	     -0.01610019	     -0.00106553	      0.03112852
      0.59044387	     -0.00184947	     -0.01614493	     -0.00106493	      0.03122458
      0.59052317	     -0.00184887	     -0.01618426	     -0.00106440	      0.03130885
      0.59060248	     -0.00184827	     -0.01622367	     -0.00106388	      0.03139316
      0.59069856	     -0.00184755	     -0.01627154	     -0.00106324	      0.03149535
      0.59079464	     -0.00184683	     -0.01631953	     -0.00106260	      0.03159760
      0.59087443	     -0.00184623	     -0.01635948	     -0.00106208	      0.03168256
      0.59095422	     -0.00184564	     -0.01639951	     -0.00106155	      0.03176755
      0.59105106	     -0.00184492	     -0.01644821	     -0.00106091	      0.03187073
      0.59114789	     -0.00184420	     -0.01649704	     -0.00106027	      0.03197397
      0.59122527	     -0.00184363	     -0.01653615	     -0.00105976	      0.03205650
      0.59130265	     -0.00184306	     -0.01657534	     -0.00105925	      0.03213906
      0.59140257	     -0.00184233	     -0.01662606	     -0.00105859	      0.03224571
      0.59150249	     -0.00184160	     -0.01667691	     -0.00105794	      0.03235240
      0.59157767	     -0.00184105	     -0.01671526	     -0.00105744	      0.03243271
      0.59165285	     -0.00184051	     -0.01675369	     -0.00105695	      0.03251304
      0.59175658	     -0.00183976	     -0.01680683	     -0.00105627	      0.03262392
      0.59186032	     -0.00183901	     -0.01686011	     -0.00105559	      0.03273484
      0.59193240	     -0.00183849	     -0.01689721	     -0.00105512	      0.03281194
      0.59200448	     -0.00183797	     -0.01693438	     -0.00105465	      0.03288905
      0.59211445	     -0.00183719	     -0.01699122	     -0.00105393	      0.03300674
      0.59220600	     -0.00183653	     -0.01703866	     -0.00105333	      0.03310474
      0.59229755	     -0.00183588	     -0.01708620	     -0.00105274	      0.03320277
      0.59238910	     -0.00183523	     -0.01713386	     -0.00105214	      0.03330082
      0.59246918	     -0.00183467	     -0.01717562	     -0.00105162	      0.03338661
      0.59254926	     -0.00183410	     -0.01721748	     -0.00105110	      0.03347241
      0.59262934	     -0.00183354	     -0.01725941	     -0.00105058	      0.03355823
      0.59273826	     -0.00183278	     -0.01731657	     -0.00104987	      0.03367499
      0.59281980	     -0.00183221	     -0.01735946	     -0.00104935	      0.03376241
      0.59290134	     -0.00183164	     -0.01740244	     -0.00104882	      0.03384985
      0.59298288	     -0.00183107	     -0.01744549	     -0.00104829	      0.03393730
      0.59309106	     -0.00183032	     -0.01750275	     -0.00104759	      0.03405334
      0.59317075	     -0.00182977	     -0.01754502	     -0.00104708	      0.03413884
      0.59325045	     -0.00182922	     -0.01758736	     -0.00104656	      0.03422436
      0.59334950	     -0.00182854	     -0.01764010	     -0.00104593	      0.03433064
      0.59343777	     -0.00182794	     -0.01768721	     -0.00104536	      0.03442538
      0.59352604	     -0.00182734	     -0.01773441	     -0.00104479	      0.03452014
      0.59361432	     -0.00182673	     -0.01778170	     -0.00104422	      0.03461489
      0.59370259	     -0.00182613	     -0.01782909	     -0.00104366	      0.03470966
      0.59379086	     -0.00182554	     -0.01787657	     -0.00104309	      0.03480444
      0.59387914	     -0.00182494	     -0.01792415	     -0.00104252	      0.03489922
      0.59395641	     -0.00182442	     -0.01796587	     -0.00104203	      0.03498220
      0.59403368	     -0.00182390	     -0.01800767	     -0.00104154	      0.03506518
      0.59413078	     -0.00182325	     -0.01806029	     -0.00104092	      0.03516944
      0.59422787	     -0.00182260	     -0.01811301	     -0.00104030	      0.03527372
      0.59430583	     -0.00182208	     -0.01815543	     -0.00103980	      0.03535745
      0.59438379	     -0.00182156	     -0.01819792	     -0.00103930	      0.03544118
      0.59448221	     -0.00182091	     -0.01825167	     -0.00103868	      0.03554689
      0.59458064	     -0.00182026	     -0.01830553	     -0.00103805	      0.03565260
      0.59465493	     -0.00181977	     -0.01834626	     -0.00103758	      0.03573238
      0.59472921	     -0.00181928	     -0.01838705	     -0.00103711	      0.03581217
      0.59483310	     -0.00181860	     -0.01844420	     -0.00103645	      0.03592375
      0.59492659	     -0.00181798	     -0.01849573	     -0.00103585	      0.03602415
      0.59502007	     -0.00181737	     -0.01854736	     -0.00103526	      0.03612454
      0.59509540	     -0.00181688	     -0.01858904	     -0.00103479	      0.03620544
      0.59517073	     -0.00181639	     -0.01863079	     -0.00103431	      0.03628634
      0.59527121	     -0.00181574	     -0.01868657	     -0.00103368	      0.03639423
      0.59537168	     -0.00181509	     -0.01874246	     -0.00103304	      0.03650212
      0.59544623	     -0.00181461	     -0.01878401	     -0.00103257	      0.03658216
      0.59552079	     -0.00181413	     -0.01882562	     -0.00103210	      0.03666220
      0.59562412	     -0.00181347	     -0.01888340	     -0.00103145	      0.03677314
      0.59572746	     -0.00181280	     -0.01894129	     -0.00103080	      0.03688407
      0.59579839	     -0.00181235	     -0.01898110	     -0.00103036	      0.03696020
      0.59586932	     -0.00181190	     -0.01902097	     -0.00102991	      0.03703633
      0.59597975	     -0.00181120	     -0.01908315	     -0.00102922	      0.03715484
      0.59607092	     -0.00181062	     -0.01913458	     -0.00102865	      0.03725266
      0.59616209	     -0.00181004	     -0.01918610	     -0.00102808	      0.03735047
      0.59625326	     -0.00180947	     -0.01923771	     -0.00102751	      0.03744828
      0.59633207	     -0.00180897	     -0.01928240	     -0.00102702	      0.03753281
      0.59641088	     -0.00180848	     -0.01932716	     -0.00102653	      0.03761734
      0.59650579	     -0.00180788	     -0.01938116	     -0.00102594	      0.03771912
      0.59660071	     -0.00180729	     -0.01943525	     -0.00102535	      0.03782089
      0.59667898	     -0.00180680	     -0.01947993	     -0.00102486	      0.03790481
      0.59675726	     -0.00180631	     -0.01952468	     -0.00102437	      0.03798872
      0.59685366	     -0.00180571	     -0.01957987	     -0.00102377	      0.03809203
      0.59695005	     -0.00180511	     -0.01963517	     -0.00102318	      0.03819532
      0.59702610	     -0.00180464	     -0.01967886	     -0.00102271	      0.03827680
      0.59710214	     -0.00180418	     -0.01972261	     -0.00102223	      0.03835826
      0.59720167	     -0.00180356	     -0.01977997	     -0.00102162	      0.03846486
      0.59730121	     -0.00180295	     -0.01983743	     -0.00102100	      0.03857145
      0.59737484	     -0.00180250	     -0.01988000	     -0.00102055	      0.03865029
      0.59744848	     -0.00180205	     -0.01992264	     -0.00102009	      0.03872911
      0.59755228	     -0.00180142	     -0.01998283	     -0.00101946	      0.03884021
      0.59764177	     -0.00180087	     -0.02003482	     -0.00101890	      0.03893597
      0.59773126	     -0.00180033	     -0.02008689	     -0.00101835	      0.03903171
      0.59782075	     -0.00179978	     -0.02013904	     -0.00101780	      0.03912743
      0.59791024	     -0.00179924	     -0.02019127	     -0.00101725	      0.03922313
      0.59798638	     -0.00179878	     -0.02023577	     -0.00101679	      0.03930453
      0.59806251	     -0.00179833	     -0.02028033	     -0.00101632	      0.03938592
      0.59816004	     -0.00179774	     -0.02033749	     -0.00101572	      0.03949015
      0.59825756	     -0.00179715	     -0.02039475	     -0.00101513	      0.03959435
      0.59833350	     -0.00179670	     -0.02043940	     -0.00101466	      0.03967547
      0.59840943	     -0.00179625	     -0.02048411	     -0.00101420	      0.03975656
      0.59850924	     -0.00179565	     -0.02054296	     -0.00101359	      0.03986314
      0.59860906	     -0.00179506	     -0.02060192	     -0.00101298	      0.03996970
      0.59868110	     -0.00179463	     -0.02064453	     -0.00101254	      0.04004658
      0.59875314	     -0.00179420	     -0.02068720	     -0.00101210	      0.04012345
      0.59885962	     -0.00179357	     -0.02075035	     -0.00101146	      0.04023704
      0.59894890	     -0.00179305	     -0.02080338	     -0.00101091	      0.04033225
      0.59903818	     -0.00179252	     -0.02085650	     -0.00101037	      0.04042744
      0.59912746	     -0.00179199	     -0.02090969	     -0.00100983	      0.04052261
      0.59921674	     -0.00179147	     -0.02096296	     -0.00100929	      0.04061775
      0.59929332	     -0.00179102	     -0.02100871	     -0.00100883	      0.04069933
      0.59936990	     -0.00179057	     -0.02105452	     -0.00100836	      0.04078090
      0.59946608	     -0.00179001	     -0.02111214	     -0.00100778	      0.04088332
      0.59956226	     -0.00178945	     -0.02116984	     -0.00100720	      0.04098570
      0.59963935	     -0.00178901	     -0.02121616	     -0.00100674	      0.04106774
      0.59971644	     -0.00178856	     -0.02126252	     -0.00100627	      0.04114976
      0.59981365	     -0.00178800	     -0.02132108	     -0.00100569	      0.04125316
      0.59991086	     -0.00178743	     -0.02137972	     -0.00100510	      0.04135653
      0.59998509	     -0.00178701	     -0.02142456	     -0.00100466	      0.04143544
      0.60005932	     -0.00178658	     -0.02146945	     -0.00100421	      0.04151432
      0.60016062	     -0.00178600	     -0.02153080	     -0.00100360	      0.04162195
      0.60026192	     -0.00178542	     -0.02159224	     -0.00100300	      0.04172955
      0.60033343	     -0.00178501	     -0.02163567	     -0.00100257	      0.04180547
      0.60040493	     -0.00178460	     -0.02167914	     -0.00100214	      0.04188138
      0.60051173	     -0.00178399	     -0.02174416	     -0.00100150	      0.04199471
      0.60060140	     -0.00178348	     -0.02179883	     -0.00100097	      0.04208984
      0.60069107	     -0.00178297	     -0.02185358	     -0.00100043	      0.04218494
      0.60078075	     -0.00178246	     -0.02190840	     -0.00099990	      0.04228001
      0.60086021	     -0.00178201	     -0.02195705	     -0.00099942	      0.04236424
      0.60093968	     -0.00178156	     -0.02200575	     -0.00099895	      0.04244844
      0.60101915	     -0.00178111	     -0.02205451	     -0.00099848	      0.04253262
      0.60112362	     -0.00178053	     -0.02211869	     -0.00099786	      0.04264324
      0.60120434	     -0.00178007	     -0.02216835	     -0.00099738	      0.04272869
      0.60128507	     -0.00177962	     -0.02221807	     -0.00099690	      0.04281411
      0.60136579	     -0.00177917	     -0.02226785	     -0.00099642	      0.04289951
      0.60146973	     -0.00177858	     -0.02233204	     -0.00099581	      0.04300944
      0.60154882	     -0.00177814	     -0.02238093	     -0.00099534	      0.04309305
      0.60162791	     -0.00177770	     -0.02242989	     -0.00099487	      0.04317664
      0.60172396	     -0.00177717	     -0.02248942	     -0.00099431	      0.04327813
      0.60182002	     -0.00177663	     -0.02254903	     -0.00099374	      0.04337958
      0.60189217	     -0.00177623	     -0.02259386	     -0.00099331	      0.04345576
      0.60196433	     -0.00177584	     -0.02263874	     -0.00099289	      0.04353192
      0.60206795	     -0.00177526	     -0.02270326	     -0.00099228	      0.04364126
      0.60215754	     -0.00177477	     -0.02275913	     -0.00099175	      0.04373576
      0.60224714	     -0.00177427	     -0.02281507	     -0.00099123	      0.04383022
      0.60233673	     -0.00177378	     -0.02287107	     -0.00099070	      0.04392466
      0.60241447	     -0.00177336	     -0.02291972	     -0.00099025	      0.04400657
      0.60249221	     -0.00177293	     -0.02296842	     -0.00098979	      0.04408847
      0.60258606	     -0.00177242	     -0.02302728	     -0.00098924	      0.04418728
      0.60267990	     -0.00177190	     -0.02308621	     -0.00098869	      0.04428606
      0.60275738	     -0.00177148	     -0.02313492	     -0.00098824	      0.04436759
      0.60283486	     -0.00177106	     -0.02318369	     -0.00098779	      0.04444909
      0.60293000	     -0.00177054	     -0.02324363	     -0.00098723	      0.04454913
      0.60302514	     -0.00177002	     -0.02330366	     -0.00098668	      0.04464914
      0.60310034	     -0.00176962	     -0.02335115	     -0.00098624	      0.04472816
      0.60317554	     -0.00176921	     -0.02339869	     -0.00098580	      0.04480715
      0.60327383	     -0.00176868	     -0.02346090	     -0.00098523	      0.04491036
      0.60337212	     -0.00176815	     -0.02352319	     -0.00098466	      0.04501353
      0.60344496	     -0.00176776	     -0.02356940	     -0.00098424	      0.04508996
      0.60351779	     -0.00176736	     -0.02361565	     -0.00098382	      0.04516636
      0.60362028	     -0.00176681	     -0.02368081	     -0.00098322	      0.04527383
      0.60370869	     -0.00176634	     -0.02373708	     -0.00098271	      0.04536649
      0.60379710	     -0.00176587	     -0.02379342	     -0.00098220	      0.04545912
      0.60388550	     -0.00176539	     -0.02384981	     -0.00098169	      0.04555172
      0.60397391	     -0.00176492	     -0.02390628	     -0.00098118	      0.04564428
      0.60404932	     -0.00176452	     -0.02395448	     -0.00098075	      0.04572320
      0.60412472	     -0.00176412	     -0.02400274	     -0.00098031	      0.04580210
      0.60422089	     -0.00176361	     -0.02406434	     -0.00097976	      0.04590268
      0.60431705	     -0.00176310	     -0.02412602	     -0.00097921	      0.04600321
      0.60439230	     -0.00176270	     -0.02417433	     -0.00097877	      0.04608186
      0.60446755	     -0.00176230	     -0.02422269	     -0.00097834	      0.04616047
      0.60456588	     -0.00176178	     -0.02428594	     -0.00097778	      0.04626315
      0.60466420	     -0.00176126	     -0.02434926	     -0.00097722	      0.04636579
      0.60473571	     -0.00176088	     -0.02439537	     -0.00097681	      0.04644042
      0.60480722	     -0.00176051	     -0.02444151	     -0.00097640	      0.04651502
      0.60491182	     -0.00175996	     -0.02450908	     -0.00097580	      0.04662410
      0.60500001	     -0.00175950	     -0.02456611	     -0.00097530	      0.04671602
      0.60508820	     -0.00175903	     -0.02462320	     -0.00097479	      0.04680790
      0.60517638	     -0.00175857	     -0.02468035	     -0.00097429	      0.04689975
      0.60526457	     -0.00175811	     -0.02473756	     -0.00097379	      0.04699157
      0.60534039	     -0.00175772	     -0.02478680	     -0.00097336	      0.04707048
      0.60541622	     -0.00175732	     -0.02483608	     -0.00097293	      0.04714936
      0.60551113	     -0.00175683	     -0.02489783	     -0.00097239	      0.04724808
      0.60560605	     -0.00175633	     -0.02495965	     -0.00097185	      0.04734675
      0.60568237	     -0.00175594	     -0.02500940	     -0.00097142	      0.04742606
      0.60575868	     -0.00175554	     -0.02505919	     -0.00097098	      0.04750533
      0.60585462	     -0.00175505	     -0.02512185	     -0.00097044	      0.04760495
      0.60595055	     -0.00175455	     -0.02518458	     -0.00096990	      0.04770453
      0.60602406	     -0.00175417	     -0.02523269	     -0.00096948	      0.04778080
      0.60609757	     -0.00175379	     -0.02528084	     -0.00096907	      0.04785705
      0.60619750	     -0.00175328	     -0.02534636	     -0.00096850	      0.04796065
      0.60629742	     -0.00175276	     -0.02541195	     -0.00096794	      0.04806421
      0.60636826	     -0.00175240	     -0.02545849	     -0.00096754	      0.04813759
      0.60643910	     -0.00175204	     -0.02550507	     -0.00096714	      0.04821096
      0.60654437	     -0.00175150	     -0.02557435	     -0.00096655	      0.04831992
      0.60663294	     -0.00175104	     -0.02563271	     -0.00096605	      0.04841157
      0.60672151	     -0.00175059	     -0.02569112	     -0.00096556	      0.04850318
      0.60681008	     -0.00175014	     -0.02574959	     -0.00096506	      0.04859475
      0.60688882	     -0.00174974	     -0.02580162	     -0.00096462	      0.04867613
      0.60696757	     -0.00174934	     -0.02585369	     -0.00096418	      0.04875749
      0.60704631	     -0.00174894	     -0.02590581	     -0.00096374	      0.04883881
      0.60714897	     -0.00174842	     -0.02597382	     -0.00096317	      0.04894479
      0.60722892	     -0.00174801	     -0.02602684	     -0.00096272	      0.04902728
      0.60730887	     -0.00174761	     -0.02607990	     -0.00096227	      0.04910975
      0.60738882	     -0.00174720	     -0.02613301	     -0.00096183	      0.04919219
      0.60749098	     -0.00174669	     -0.02620093	     -0.00096126	      0.04929748
      0.60756937	     -0.00174629	     -0.02625310	     -0.00096082	      0.04937823
      0.60764775	     -0.00174590	     -0.02630531	     -0.00096039	      0.04945896
      0.60774238	     -0.00174542	     -0.02636840	     -0.00095986	      0.04955638
      0.60783702	     -0.00174494	     -0.02643155	     -0.00095934	      0.04965375
      0.60790872	     -0.00174458	     -0.02647944	     -0.00095894	      0.04972750
      0.60798042	     -0.00174422	     -0.02652736	     -0.00095854	      0.04980123
      0.60808220	     -0.00174371	     -0.02659545	     -0.00095798	      0.04990584
      0.60817062	     -0.00174327	     -0.02665466	     -0.00095749	      0.04999668
      0.60825904	     -0.00174283	     -0.02671391	     -0.00095700	      0.05008748
      0.60834746	     -0.00174239	     -0.02677323	     -0.00095651	      0.05017824
      0.60842467	     -0.00174200	     -0.02682506	     -0.00095609	      0.05025747
      0.60850188	     -0.00174162	     -0.02687694	     -0.00095566	      0.05033666
      0.60857909	     -0.00174124	     -0.02692886	     -0.00095524	      0.05041583
      0.60868622	     -0.00174070	     -0.02700095	     -0.00095465	      0.05052562
      0.60876515	     -0.00174031	     -0.02705412	     -0.00095421	      0.05060649
      0.60884408	     -0.00173992	     -0.02710734	     -0.00095378	      0.05068732
      0.60893887	     -0.00173945	     -0.02717129	     -0.00095326	      0.05078435
      0.60902291	     -0.00173904	     -0.02722805	     -0.00095280	      0.05087034
      0.60910695	     -0.00173862	     -0.02728485	     -0.00095234	      0.05095630
      0.60919100	     -0.00173821	     -0.02734169	     -0.00095188	      0.05104222
      0.60927504	     -0.00173779	     -0.02739859	     -0.00095142	      0.05112811
      0.60935908	     -0.00173738	     -0.02745553	     -0.00095096	      0.05121396
      0.60944312	     -0.00173697	     -0.02751251	     -0.00095050	      0.05129978
      0.60952717	     -0.00173655	     -0.02756954	     -0.00095004	      0.05138557
      0.60961121	     -0.00173614	     -0.02762661	     -0.00094958	      0.05147132
      0.60969525	     -0.00173573	     -0.02768373	     -0.00094913	      0.05155703
      0.60977930	     -0.00173532	     -0.02774090	     -0.00094867	      0.05164271
      0.60986334	     -0.00173491	     -0.02779811	     -0.00094821	      0.05172836
      0.60994738	     -0.00173450	     -0.02785536	     -0.00094775	      0.05181397
      0.61003142	     -0.00173409	     -0.02791266	     -0.00094730	      0.05189955
      0.61011547	     -0.00173368	     -0.02797000	     -0.00094684	      0.05198509
      0.61019951	     -0.00173327	     -0.02802739	     -0.00094639	      0.05207060
      0.61028355	     -0.00173286	     -0.02808482	     -0.00094593	      0.05215607
      0.61036759	     -0.00173245	     -0.02814230	     -0.00094548	      0.05224150
      0.61045164	     -0.00173204	     -0.02819982	     -0.00094502	      0.05232691
      0.61053568	     -0.00173163	     -0.02825738	     -0.00094457	      0.05241227
      0.61061972	     -0.00173123	     -0.02831499	     -0.00094411	      0.05249761
      0.61070376	     -0.00173082	     -0.02837264	     -0.00094366	      0.05258290
      0.61078781	     -0.00173041	     -0.02843033	     -0.00094321	      0.05266817
      0.61087185	     -0.00173001	     -0.02848807	     -0.00094276	      0.05275340
      0.61095589	     -0.00172960	     -0.02854585	     -0.00094230	      0.05283859
      0.61103993	     -0.00172920	     -0.02860367	     -0.00094185	      0.05292375
      0.61112398	     -0.00172879	     -0.02866153	     -0.00094140	      0.05300887
      0.61120802	     -0.00172839	     -0.02871944	     -0.00094095	      0.05309396
      0.61129206	     -0.00172799	     -0.02877739	     -0.00094050	      0.05317901
      0.61137610	     -0.00172758	     -0.02883538	     -0.00094005	      0.05326403
      0.61146015	     -0.00172718	     -0.02889341	     -0.00093960	      0.05334901
      0.61154419	     -0.00172678	     -0.02895149	     -0.00093915	      0.05343396
      0.61162823	     -0.00172637	     -0.02900961	     -0.00093870	      0.05351887
      0.61171228	     -0.00172597	     -0.02906776	     -0.00093825	      0.05360375
      0.61179632	     -0.00172557	     -0.02912596	     -0.00093780	      0.05368859
      0.61188036	     -0.00172517	     -0.02918421	     -0.00093736	      0.05377340
      0.61196440	     -0.00172477	     -0.02924249	     -0.00093691	      0.05385817
      0.61204845	     -0.00172437	     -0.02930081	     -0.00093646	      0.05394291
      0.61213249	     -0.00172397	     -0.02935918	     -0.00093601	      0.05402761
      0.61221653	     -0.00172357	     -0.02941758	     -0.00093557	      0.05411228
      0.61230057	     -0.00172317	     -0.02947603	     -0.00093512	      0.05419691
      0.61238462	     -0.00172277	     -0.02953452	     -0.00093468	      0.05428151
      0.61246866	     -0.00172237	     -0.02959305	     -0.00093423	      0.05436607
      0.61255270	     -0.00172198	     -0.02965161	     -0.00093379	      0.05445059
      0.61263674	     -0.00172158	     -0.02971022	     -0.00093334	      0.05453508
      0.61272079	     -0.00172118	     -0.02976887	     -0.00093290	      0.05461954
      0.61280483	     -0.00172079	     -0.02982756	     -0.00093245	      0.05470396
      0.61288887	     -0.00172039	     -0.02988629	     -0.00093201	      0.05478835
      0.61297291	     -0.00171999	     -0.02994505	     -0.00093157	      0.05487270
      0.61305696	     -0.00171960	     -0.03000386	     -0.00093112	      0.05495701
      0.61314100	     -0.00171920	     -0.03006271	     -0.00093068	      0.05504129
      0.61322504	     -0.00171881	     -0.03012159	     -0.00093024	      0.05512553
      0.61330908	     -0.00171841	     -0.03018051	     -0.00092980	      0.05520974
      0.61339313	     -0.00171802	     -0.03023948	     -0.00092936	      0.05529392
      0.61347717	     -0.00171762	     -0.03029848	     -0.00092891	      0.05537806
      0.61356121	     -0.00171723	     -0.03035752	     -0.00092847	      0.05546216
      0.61364526	     -0.00171684	     -0.03041660	     -0.00092803	      0.05554623
      0.61372930	     -0.00171644	     -0.03047572	     -0.00092759	      0.05563026
      0.61380470	     -0.00171609	     -0.03052879	     -0.00092720	      0.05570562
      0.61388011	     -0.00171574	     -0.03058190	     -0.00092680	      0.05578096
      0.61397193	     -0.00171531	     -0.03064661	     -0.00092632	      0.05587266
      0.61406375	     -0.00171489	     -0.03071136	     -0.00092585	      0.05596432
      0.61414091	     -0.00171453	     -0.03076581	     -0.00092544	      0.05604131
      0.61421808	     -0.00171417	     -0.03082030	     -0.00092504	      0.05611828
      0.61429525	     -0.00171381	     -0.03087482	     -0.00092464	      0.05619522
      0.61439981	     -0.00171332	     -0.03094874	     -0.00092410	      0.05629943
      0.61447770	     -0.00171296	     -0.03100384	     -0.00092369	      0.05637701
      0.61455558	     -0.00171260	     -0.03105897	     -0.00092329	      0.05645456
      0.61464937	     -0.00171217	     -0.03112540	     -0.00092280	      0.05654791
      0.61473297	     -0.00171178	     -0.03118465	     -0.00092237	      0.05663107
      0.61481657	     -0.00171140	     -0.03124394	     -0.00092193	      0.05671421
      0.61490017	     -0.00171101	     -0.03130327	     -0.00092150	      0.05679731
      0.61498377	     -0.00171062	     -0.03136263	     -0.00092107	      0.05688037
      0.61506736	     -0.00171024	     -0.03142203	     -0.00092064	      0.05696340
      0.61515096	     -0.00170985	     -0.03148146	     -0.00092020	      0.05704639
      0.61523456	     -0.00170947	     -0.03154093	     -0.00091977	      0.05712935
      0.61531816	     -0.00170908	     -0.03160044	     -0.00091934	      0.05721227
      0.61540176	     -0.00170870	     -0.03165998	     -0.00091891	      0.05729516
      0.61548536	     -0.00170832	     -0.03171956	     -0.00091848	      0.05737802
      0.61556896	     -0.00170793	     -0.03177917	     -0.00091805	      0.05746083
      0.61565256	     -0.00170755	     -0.03183882	     -0.00091762	      0.05754362
      0.61573616	     -0.00170717	     -0.03189850	     -0.00091719	      0.05762637
      0.61581976	     -0.00170679	     -0.03195822	     -0.00091676	      0.05770908
      0.61590336	     -0.00170640	     -0.03201797	     -0.00091634	      0.05779176
      0.61598696	     -0.00170602	     -0.03207776	     -0.00091591	      0.05787440
      0.61607056	     -0.00170564	     -0.03213758	     -0.00091548	      0.05795701
      0.61615416	     -0.00170526	     -0.03219743	     -0.00091505	      0.05803958
      0.61623775	     -0.00170488	     -0.03225732	     -0.00091463	      0.05812212
      0.61632135	     -0.00170450	     -0.03231725	     -0.00091420	      0.05820462
      0.61640495	     -0.00170412	     -0.03237721	     -0.00091377	      0.05828709
      0.61648855	     -0.00170374	     -0.03243720	     -0.00091335	      0.05836952
      0.61657215	     -0.00170336	     -0.03249723	     -0.00091292	      0.05845192
      0.61664709	     -0.00170302	     -0.03255107	     -0.00091254	      0.05852575
      0.61672203	     -0.00170268	     -0.03260493	     -0.00091216	      0.05859955
      0.61681351	     -0.00170227	     -0.03267072	     -0.00091169	      0.05868960
      0.61690498	     -0.00170185	     -0.03273655	     -0.00091123	      0.05877961
      0.61698170	     -0.00170151	     -0.03279179	     -0.00091084	      0.05885507
      0.61705842	     -0.00170116	     -0.03284705	     -0.00091045	      0.05893049
      0.61713514	     -0.00170081	     -0.03290235	     -0.00091006	      0.05900589
      0.61723948	     -0.00170034	     -0.03297760	     -0.00090953	      0.05910838
      0.61731692	     -0.00169999	     -0.03303349	     -0.00090914	      0.05918443
      0.61739437	     -0.00169964	     -0.03308940	     -0.00090875	      0.05926044
      0.61748783	     -0.00169922	     -0.03315691	     -0.00090828	      0.05935213
      0.61757101	     -0.00169885	     -0.03321704	     -0.00090786	      0.05943369
      0.61765419	     -0.00169848	     -0.03327719	     -0.00090744	      0.05951522
      0.61773737	     -0.00169810	     -0.03333738	     -0.00090702	      0.05959672
      0.61782055	     -0.00169773	     -0.03339760	     -0.00090660	      0.05967818
      0.61790374	     -0.00169736	     -0.03345785	     -0.00090618	      0.05975961
      0.61798692	     -0.00169698	     -0.03351813	     -0.00090577	      0.05984100
      0.61807010	     -0.00169661	     -0.03357844	     -0.00090535	      0.05992236
      0.61815328	     -0.00169624	     -0.03363879	     -0.00090493	      0.06000368
      0.61823646	     -0.00169587	     -0.03369917	     -0.00090452	      0.06008497
      0.61831964	     -0.00169550	     -0.03375958	     -0.00090410	      0.06016622
      0.61840282	     -0.00169513	     -0.03382002	     -0.00090368	      0.06024744
      0.61848600	     -0.00169475	     -0.03388049	     -0.00090327	      0.06032863
      0.61856918	     -0.00169438	     -0.03394099	     -0.00090285	      0.06040977
      0.61865236	     -0.00169401	     -0.03400152	     -0.00090244	      0.06049089
      0.61873555	     -0.00169364	     -0.03406209	     -0.00090202	      0.06057197
      0.61881873	     -0.00169327	     -0.03412268	     -0.00090161	      0.06065301
      0.61890191	     -0.00169290	     -0.03418331	     -0.00090119	      0.06073402
      0.61898509	     -0.00169254	     -0.03424396	     -0.00090078	      0.06081499
      0.61906827	     -0.00169217	     -0.03430465	     -0.00090036	      0.06089593
      0.61915145	     -0.00169180	     -0.03436537	     -0.00089995	      0.06097684
      0.61923463	     -0.00169143	     -0.03442611	     -0.00089954	      0.06105771
      0.61931781	     -0.00169106	     -0.03448689	     -0.00089913	      0.06113854
      0.61940099	     -0.00169069	     -0.03454770	     -0.00089871	      0.06121934
      0.61948417	     -0.00169033	     -0.03460854	     -0.00089830	      0.06130011
      0.61955852	     -0.00169000	     -0.03466294	     -0.00089793	      0.06137226
      0.61963287	     -0.00168967	     -0.03471736	     -0.00089757	      0.06144439
      0.61972434	     -0.00168927	     -0.03478436	     -0.00089711	      0.06153310
      0.61981581	     -0.00168886	     -0.03485139	     -0.00089666	      0.06162176
      0.61989140	     -0.00168853	     -0.03490681	     -0.00089629	      0.06169500
      0.61996700	     -0.00168820	     -0.03496225	     -0.00089592	      0.06176822
      0.62005905	     -0.00168779	     -0.03502981	     -0.00089546	      0.06185733
      0.62015111	     -0.00168739	     -0.03509739	     -0.00089501	      0.06194640
      0.62022358	     -0.00168707	     -0.03515063	     -0.00089465	      0.06201650
      0.62029606	     -0.00168675	     -0.03520389	     -0.00089430	      0.06208658
      0.62039222	     -0.00168633	     -0.03527459	     -0.00089383	      0.06217951
      0.62048838	     -0.00168591	     -0.03534533	     -0.00089335	      0.06227239
      0.62055804	     -0.00168561	     -0.03539660	     -0.00089301	      0.06233965
      0.62062770	     -0.00168530	     -0.03544788	     -0.00089267	      0.06240688
      0.62072931	     -0.00168486	     -0.03552273	     -0.00089217	      0.06250490
      0.62081498	     -0.00168448	     -0.03558586	     -0.00089175	      0.06258750
      0.62090065	     -0.00168411	     -0.03564903	     -0.00089134	      0.06267007
      0.62098631	     -0.00168373	     -0.03571223	     -0.00089092	      0.06275260
      0.62107198	     -0.00168336	     -0.03577545	     -0.00089050	      0.06283510
      0.62114611	     -0.00168304	     -0.03583018	     -0.00089014	      0.06290645
      0.62122023	     -0.00168272	     -0.03588493	     -0.00088978	      0.06297776
      0.62131205	     -0.00168232	     -0.03595279	     -0.00088933	      0.06306607
      0.62140387	     -0.00168192	     -0.03602068	     -0.00088888	      0.06315434
      0.62147840	     -0.00168159	     -0.03607581	     -0.00088852	      0.06322595
      0.62155293	     -0.00168127	     -0.03613096	     -0.00088816	      0.06329753
      0.62164575	     -0.00168087	     -0.03619968	     -0.00088771	      0.06338665
      0.62173858	     -0.00168047	     -0.03626843	     -0.00088726	      0.06347573
      0.62181048	     -0.00168015	     -0.03632171	     -0.00088691	      0.06354469
      0.62188237	     -0.00167984	     -0.03637500	     -0.00088656	      0.06361363
      0.62197888	     -0.00167943	     -0.03644658	     -0.00088610	      0.06370612
      0.62207539	     -0.00167901	     -0.03651819	     -0.00088563	      0.06379857
      0.62214477	     -0.00167871	     -0.03656969	     -0.00088529	      0.06386499
      0.62221414	     -0.00167841	     -0.03662120	     -0.00088496	      0.06393139
      0.62231555	     -0.00167797	     -0.03669655	     -0.00088447	      0.06402841
      0.62240147	     -0.00167760	     -0.03676041	     -0.00088406	      0.06411057
      0.62248739	     -0.00167723	     -0.03682430	     -0.00088364	      0.06419269
      0.62257331	     -0.00167686	     -0.03688822	     -0.00088323	      0.06427477
      0.62265038	     -0.00167653	     -0.03694558	     -0.00088286	      0.06434837
      0.62272745	     -0.00167620	     -0.03700296	     -0.00088249	      0.06442194
      0.62280452	     -0.00167587	     -0.03706037	     -0.00088212	      0.06449547
      0.62290276	     -0.00167545	     -0.03713357	     -0.00088165	      0.06458916
      0.62298090	     -0.00167511	     -0.03719183	     -0.00088127	      0.06466366
      0.62305904	     -0.00167478	     -0.03725010	     -0.00088090	      0.06473812
      0.62313718	     -0.00167444	     -0.03730841	     -0.00088053	      0.06481255
      0.62323501	     -0.00167402	     -0.03738142	     -0.00088006	      0.06490568
      0.62331175	     -0.00167369	     -0.03743873	     -0.00087969	      0.06497871
      0.62338850	     -0.00167337	     -0.03749607	     -0.00087933	      0.06505171
      0.62346524	     -0.00167304	     -0.03755342	     -0.00087896	      0.06512468
      0.62356748	     -0.00167260	     -0.03762985	     -0.00087847	      0.06522184
      0.62364348	     -0.00167228	     -0.03768670	     -0.00087811	      0.06529404
      0.62371949	     -0.00167195	     -0.03774357	     -0.00087775	      0.06536621
      0.62381246	     -0.00167156	     -0.03781317	     -0.00087731	      0.06545445
      0.62389540	     -0.00167120	     -0.03787528	     -0.00087691	      0.06553313
      0.62397835	     -0.00167085	     -0.03793742	     -0.00087652	      0.06561178
      0.62406129	     -0.00167050	     -0.03799959	     -0.00087613	      0.06569040
      0.62414424	     -0.00167015	     -0.03806178	     -0.00087573	      0.06576898
      0.62422718	     -0.00166979	     -0.03812399	     -0.00087534	      0.06584753
      0.62431013	     -0.00166944	     -0.03818623	     -0.00087495	      0.06592604
      0.62439307	     -0.00166909	     -0.03824849	     -0.00087455	      0.06600452
      0.62447602	     -0.00166874	     -0.03831078	     -0.00087416	      0.06608296
      0.62455896	     -0.00166839	     -0.03837309	     -0.00087377	      0.06616136
      0.62463257	     -0.00166807	     -0.03842841	     -0.00087342	      0.06623092
      0.62470618	     -0.00166776	     -0.03848375	     -0.00087308	      0.06630044
      0.62479699	     -0.00166738	     -0.03855205	     -0.00087265	      0.06638617
      0.62488780	     -0.00166700	     -0.03862037	     -0.00087222	      0.06647187
      0.62496296	     -0.00166668	     -0.03867694	     -0.00087187	      0.06654276
      0.62503812	     -0.00166636	     -0.03873353	     -0.00087151	      0.06661362
      0.62512902	     -0.00166598	     -0.03880200	     -0.00087109	      0.06669929
      0.62521993	     -0.00166559	     -0.03887050	     -0.00087066	      0.06678492
      0.62529241	     -0.00166529	     -0.03892514	     -0.00087032	      0.06685317
      0.62536489	     -0.00166498	     -0.03897980	     -0.00086998	      0.06692139
      0.62545910	     -0.00166459	     -0.03905086	     -0.00086954	      0.06701001
      0.62555331	     -0.00166419	     -0.03912196	     -0.00086910	      0.06709859
      0.62562368	     -0.00166390	     -0.03917509	     -0.00086877	      0.06716473
      0.62569405	     -0.00166360	     -0.03922823	     -0.00086844	      0.06723085
      0.62579211	     -0.00166319	     -0.03930231	     -0.00086798	      0.06732293
      0.62589016	     -0.00166278	     -0.03937642	     -0.00086753	      0.06741496
      0.62595739	     -0.00166250	     -0.03942725	     -0.00086721	      0.06747803
      0.62602461	     -0.00166222	     -0.03947809	     -0.00086690	      0.06754107
      0.62612927	     -0.00166178	     -0.03955727	     -0.00086641	      0.06763917
      0.62621544	     -0.00166142	     -0.03962249	     -0.00086601	      0.06771990
      0.62630160	     -0.00166106	     -0.03968774	     -0.00086561	      0.06780060
      0.62638777	     -0.00166070	     -0.03975300	     -0.00086521	      0.06788125
      0.62646306	     -0.00166038	     -0.03981005	     -0.00086486	      0.06795169
      0.62653834	     -0.00166007	     -0.03986711	     -0.00086451	      0.06802209
      0.62661362	     -0.00165975	     -0.03992419	     -0.00086417	      0.06809247
      0.62671605	     -0.00165933	     -0.04000189	     -0.00086369	      0.06818818
      0.62679282	     -0.00165901	     -0.04006014	     -0.00086334	      0.06825987
      0.62686959	     -0.00165869	     -0.04011841	     -0.00086298	      0.06833154
      0.62694635	     -0.00165837	     -0.04017670	     -0.00086263	      0.06840318
      0.62704774	     -0.00165795	     -0.04025371	     -0.00086216	      0.06849774
      0.62712284	     -0.00165764	     -0.04031077	     -0.00086181	      0.06856775
      0.62719794	     -0.00165732	     -0.04036786	     -0.00086147	      0.06863773
      0.62729089	     -0.00165694	     -0.04043853	     -0.00086104	      0.06872431
      0.62737379	     -0.00165659	     -0.04050159	     -0.00086066	      0.06880149
      0.62745669	     -0.00165625	     -0.04056467	     -0.00086028	      0.06887864
      0.62753960	     -0.00165591	     -0.04062777	     -0.00085990	      0.06895575
      0.62762250	     -0.00165556	     -0.04069089	     -0.00085952	      0.06903282
      0.62770540	     -0.00165522	     -0.04075404	     -0.00085914	      0.06910986
      0.62778830	     -0.00165488	     -0.04081720	     -0.00085876	      0.06918687
      0.62786206	     -0.00165457	     -0.04087342	     -0.00085842	      0.06925535
      0.62793582	     -0.00165427	     -0.04092966	     -0.00085808	      0.06932381
      0.62802576	     -0.00165390	     -0.04099825	     -0.00085767	      0.06940725
      0.62811570	     -0.00165353	     -0.04106687	     -0.00085726	      0.06949065
      0.62819022	     -0.00165322	     -0.04112374	     -0.00085692	      0.06955971
      0.62826474	     -0.00165291	     -0.04118063	     -0.00085658	      0.06962875
      0.62835554	     -0.00165254	     -0.04124997	     -0.00085616	      0.06971283
      0.62844634	     -0.00165217	     -0.04131933	     -0.00085575	      0.06979687
      0.62851796	     -0.00165187	     -0.04137407	     -0.00085543	      0.06986313
      0.62858959	     -0.00165158	     -0.04142882	     -0.00085510	      0.06992937
      0.62868427	     -0.00165119	     -0.04150121	     -0.00085467	      0.07001688
      0.62877894	     -0.00165080	     -0.04157363	     -0.00085424	      0.07010435
      0.62884782	     -0.00165052	     -0.04162634	     -0.00085393	      0.07016795
      0.62891670	     -0.00165024	     -0.04167905	     -0.00085361	      0.07023153
      0.62901662	     -0.00164983	     -0.04175555	     -0.00085316	      0.07032372
      0.62910112	     -0.00164948	     -0.04182027	     -0.00085278	      0.07040165
      0.62918562	     -0.00164913	     -0.04188501	     -0.00085240	      0.07047954
      0.62927012	     -0.00164879	     -0.04194977	     -0.00085201	      0.07055740
      0.62935462	     -0.00164844	     -0.04201455	     -0.00085163	      0.07063521
      0.62942777	     -0.00164815	     -0.04207064	     -0.00085130	      0.07070254
      0.62950091	     -0.00164785	     -0.04212675	     -0.00085097	      0.07076984
      0.62959150	     -0.00164748	     -0.04219626	     -0.00085056	      0.07085315
      0.62968209	     -0.00164711	     -0.04226579	     -0.00085016	      0.07093643
      0.62975562	     -0.00164681	     -0.04232225	     -0.00084983	      0.07100399
      0.62982915	     -0.00164651	     -0.04237872	     -0.00084950	      0.07107153
      0.62992076	     -0.00164614	     -0.04244910	     -0.00084908	      0.07115562
      0.63001236	     -0.00164576	     -0.04251949	     -0.00084867	      0.07123967
      0.63008328	     -0.00164547	     -0.04257401	     -0.00084835	      0.07130472
      0.63015421	     -0.00164519	     -0.04262855	     -0.00084804	      0.07136974
      0.63024948	     -0.00164480	     -0.04270183	     -0.00084761	      0.07145704
      0.63034476	     -0.00164441	     -0.04277514	     -0.00084718	      0.07154430
      0.63041316	     -0.00164414	     -0.04282779	     -0.00084688	      0.07160692
      0.63048157	     -0.00164386	     -0.04288045	     -0.00084657	      0.07166952
      0.63058175	     -0.00164345	     -0.04295760	     -0.00084612	      0.07176116
      0.63066654	     -0.00164311	     -0.04302291	     -0.00084575	      0.07183867
      0.63075132	     -0.00164277	     -0.04308825	     -0.00084537	      0.07191614
      0.63083611	     -0.00164242	     -0.04315360	     -0.00084499	      0.07199358
      0.63091219	     -0.00164212	     -0.04321226	     -0.00084465	      0.07206303
      0.63098827	     -0.00164181	     -0.04327093	     -0.00084431	      0.07213245
      0.63106434	     -0.00164150	     -0.04332962	     -0.00084397	      0.07220185
      0.63116121	     -0.00164111	     -0.04340437	     -0.00084354	      0.07229016
      0.63123835	     -0.00164080	     -0.04346391	     -0.00084320	      0.07236045
      0.63131550	     -0.00164049	     -0.04352348	     -0.00084286	      0.07243072
      0.63139264	     -0.00164018	     -0.04358306	     -0.00084252	      0.07250096
      0.63148907	     -0.00163979	     -0.04365755	     -0.00084209	      0.07258871
      0.63156485	     -0.00163949	     -0.04371611	     -0.00084175	      0.07265764
      0.63164063	     -0.00163918	     -0.04377469	     -0.00084142	      0.07272653
      0.63171641	     -0.00163888	     -0.04383328	     -0.00084108	      0.07279540
      0.63181713	     -0.00163847	     -0.04391118	     -0.00084064	      0.07288689
      0.63189220	     -0.00163817	     -0.04396925	     -0.00084031	      0.07295504
      0.63196727	     -0.00163787	     -0.04402734	     -0.00083998	      0.07302317
      0.63205893	     -0.00163750	     -0.04409829	     -0.00083957	      0.07310631
      0.63214077	     -0.00163717	     -0.04416166	     -0.00083921	      0.07318051
      0.63222260	     -0.00163685	     -0.04422504	     -0.00083885	      0.07325467
      0.63230444	     -0.00163652	     -0.04428843	     -0.00083849	      0.07332879
      0.63238627	     -0.00163619	     -0.04435185	     -0.00083813	      0.07340288
      0.63246811	     -0.00163587	     -0.04441528	     -0.00083777	      0.07347694
      0.63254994	     -0.00163554	     -0.04447873	     -0.00083741	      0.07355096
      0.63263178	     -0.00163521	     -0.04454219	     -0.00083706	      0.07362495
      0.63271361	     -0.00163489	     -0.04460567	     -0.00083670	      0.07369890
      0.63279545	     -0.00163456	     -0.04466917	     -0.00083634	      0.07377282
      0.63286846	     -0.00163427	     -0.04472584	     -0.00083602	      0.07383874
      0.63294148	     -0.00163398	     -0.04478252	     -0.00083570	      0.07390464
      0.63303066	     -0.00163362	     -0.04485178	     -0.00083531	      0.07398509
      0.63311985	     -0.00163327	     -0.04492105	     -0.00083492	      0.07406551
      0.63319434	     -0.00163297	     -0.04497893	     -0.00083460	      0.07413263
      0.63326882	     -0.00163267	     -0.04503681	     -0.00083427	      0.07419973
      0.63334331	     -0.00163238	     -0.04509471	     -0.00083395	      0.07426680
      0.63344582	     -0.00163197	     -0.04517442	     -0.00083350	      0.07435906
      0.63352116	     -0.00163167	     -0.04523301	     -0.00083317	      0.07442682
      0.63359649	     -0.00163137	     -0.04529161	     -0.00083285	      0.07449456
      0.63368786	     -0.00163101	     -0.04536271	     -0.00083245	      0.07457668
      0.63376882	     -0.00163069	     -0.04542572	     -0.00083210	      0.07464940
      0.63384978	     -0.00163037	     -0.04548875	     -0.00083175	      0.07472208
      0.63393074	     -0.00163005	     -0.04555179	     -0.00083140	      0.07479474
      0.63401170	     -0.00162973	     -0.04561485	     -0.00083105	      0.07486735
      0.63409266	     -0.00162941	     -0.04567793	     -0.00083070	      0.07493993
      0.63417361	     -0.00162909	     -0.04574102	     -0.00083035	      0.07501248
      0.63425457	     -0.00162877	     -0.04580413	     -0.00083000	      0.07508499
      0.63433553	     -0.00162845	     -0.04586725	     -0.00082965	      0.07515746
      0.63441649	     -0.00162813	     -0.04593039	     -0.00082930	      0.07522989
      0.63449745	     -0.00162781	     -0.04599354	     -0.00082895	      0.07530229
      0.63457841	     -0.00162749	     -0.04605671	     -0.00082860	      0.07537465
      0.63465936	     -0.00162718	     -0.04611989	     -0.00082825	      0.07544697
      0.63474032	     -0.00162686	     -0.04618309	     -0.00082790	      0.07551925
      0.63482128	     -0.00162654	     -0.04624630	     -0.00082755	      0.07559149
      0.63490224	     -0.00162622	     -0.04630953	     -0.00082721	      0.07566370
      0.63498320	     -0.00162590	     -0.04637277	     -0.00082686	      0.07573586
      0.63506416	     -0.00162558	     -0.04643603	     -0.00082651	      0.07580798
      0.63514511	     -0.00162527	     -0.04649930	     -0.00082616	      0.07588006
      0.63522607	     -0.00162495	     -0.04656259	     -0.00082582	      0.07595210
      0.63530703	     -0.00162463	     -0.04662590	     -0.00082547	      0.07602410
      0.63538799	     -0.00162432	     -0.04668921	     -0.00082513	      0.07609606
      0.63546895	     -0.00162400	     -0.04675255	     -0.00082478	      0.07616797
      0.63554991	     -0.00162368	     -0.04681589	     -0.00082443	      0.07623985
      0.63563086	     -0.00162336	     -0.04687925	     -0.00082409	      0.07631167
      0.63571182	     -0.00162305	     -0.04694263	     -0.00082374	      0.07638346
      0.63579278	     -0.00162273	     -0.04700602	     -0.00082340	      0.07645520
      0.63587374	     -0.00162242	     -0.04706943	     -0.00082305	      0.07652689
      0.63595470	     -0.00162210	     -0.04713284	     -0.00082271	      0.07659854
      0.63603566	     -0.00162178	     -0.04719628	     -0.00082236	      0.07667015
      0.63611661	     -0.00162147	     -0.04725973	     -0.00082202	      0.07674171
      0.63618903	     -0.00162119	     -0.04731649	     -0.00082171	      0.07680567
      0.63626144	     -0.00162090	     -0.04737326	     -0.00082141	      0.07686960
      0.63635048	     -0.00162056	     -0.04744309	     -0.00082103	      0.07694816
      0.63643952	     -0.00162021	     -0.04751293	     -0.00082065	      0.07702666
      0.63651323	     -0.00161993	     -0.04757076	     -0.00082034	      0.07709160
      0.63658695	     -0.00161964	     -0.04762861	     -0.00082003	      0.07715650
      0.63667646	     -0.00161929	     -0.04769887	     -0.00081965	      0.07723527
      0.63676598	     -0.00161894	     -0.04776915	     -0.00081927	      0.07731397
      0.63683672	     -0.00161867	     -0.04782470	     -0.00081897	      0.07737612
      0.63690746	     -0.00161840	     -0.04788026	     -0.00081867	      0.07743823
      0.63700086	     -0.00161803	     -0.04795363	     -0.00081828	      0.07752018
      0.63709425	     -0.00161767	     -0.04802702	     -0.00081789	      0.07760205
      0.63716236	     -0.00161741	     -0.04808055	     -0.00081760	      0.07766172
      0.63723046	     -0.00161714	     -0.04813408	     -0.00081731	      0.07772134
      0.63732890	     -0.00161676	     -0.04821148	     -0.00081690	      0.07780745
      0.63741231	     -0.00161644	     -0.04827708	     -0.00081655	      0.07788036
      0.63749572	     -0.00161612	     -0.04834269	     -0.00081620	      0.07795321
      0.63757914	     -0.00161580	     -0.04840832	     -0.00081585	      0.07802600
      0.63766255	     -0.00161548	     -0.04847396	     -0.00081550	      0.07809874
      0.63773480	     -0.00161520	     -0.04853083	     -0.00081520	      0.07816169
      0.63780705	     -0.00161492	     -0.04858771	     -0.00081489	      0.07822460
      0.63789645	     -0.00161457	     -0.04865811	     -0.00081452	      0.07830238
      0.63798586	     -0.00161423	     -0.04872852	     -0.00081415	      0.07838010
      0.63805848	     -0.00161395	     -0.04878573	     -0.00081384	      0.07844317
      0.63813111	     -0.00161367	     -0.04884296	     -0.00081354	      0.07850620
      0.63822153	     -0.00161332	     -0.04891421	     -0.00081316	      0.07858461
      0.63831194	     -0.00161298	     -0.04898548	     -0.00081279	      0.07866294
      0.63838199	     -0.00161271	     -0.04904071	     -0.00081249	      0.07872357
      0.63845204	     -0.00161244	     -0.04909595	     -0.00081220	      0.07878416
      0.63854609	     -0.00161208	     -0.04917012	     -0.00081181	      0.07886544
      0.63864014	     -0.00161172	     -0.04924431	     -0.00081142	      0.07894663
      0.63870770	     -0.00161146	     -0.04929762	     -0.00081114	      0.07900490
      0.63877525	     -0.00161120	     -0.04935093	     -0.00081086	      0.07906313
      0.63887417	     -0.00161082	     -0.04942901	     -0.00081045	      0.07914830
      0.63895787	     -0.00161050	     -0.04949509	     -0.00081010	      0.07922030
      0.63904158	     -0.00161018	     -0.04956119	     -0.00080976	      0.07929224
      0.63912529	     -0.00160986	     -0.04962731	     -0.00080941	      0.07936410
      0.63920047	     -0.00160958	     -0.04968669	     -0.00080910	      0.07942858
      0.63927565	     -0.00160929	     -0.04974609	     -0.00080879	      0.07949301
      0.63935082	     -0.00160900	     -0.04980550	     -0.00080848	      0.07955737
      0.63944630	     -0.00160864	     -0.04988097	     -0.00080808	      0.07963903
      0.63952253	     -0.00160835	     -0.04994123	     -0.00080777	      0.07970416
      0.63959876	     -0.00160806	     -0.05000151	     -0.00080746	      0.07976923
      0.63967499	     -0.00160777	     -0.05006180	     -0.00080714	      0.07983424
      0.63977002	     -0.00160741	     -0.05013697	     -0.00080675	      0.07991519
      0.63984492	     -0.00160712	     -0.05019623	     -0.00080644	      0.07997893
      0.63991983	     -0.00160684	     -0.05025550	     -0.00080614	      0.08004261
      0.63999473	     -0.00160655	     -0.05031478	     -0.00080583	      0.08010622
      0.64009393	     -0.00160618	     -0.05039330	     -0.00080542	      0.08019037
      0.64016814	     -0.00160589	     -0.05045206	     -0.00080512	      0.08025325
      0.64024236	     -0.00160561	     -0.05051083	     -0.00080481	      0.08031607
      0.64033274	     -0.00160527	     -0.05058242	     -0.00080444	      0.08039249
      0.64041353	     -0.00160496	     -0.05064642	     -0.00080411	      0.08046072
      0.64049433	     -0.00160466	     -0.05071044	     -0.00080378	      0.08052888
      0.64057512	     -0.00160435	     -0.05077447	     -0.00080345	      0.08059696
      0.64065592	     -0.00160405	     -0.05083851	     -0.00080312	      0.08066495
      0.64073671	     -0.00160374	     -0.05090256	     -0.00080279	      0.08073288
      0.64081751	     -0.00160344	     -0.05096662	     -0.00080246	      0.08080072
      0.64089830	     -0.00160313	     -0.05103069	     -0.00080213	      0.08086847
      0.64097910	     -0.00160283	     -0.05109478	     -0.00080181	      0.08093615
      0.64105989	     -0.00160252	     -0.05115888	     -0.00080148	      0.08100375
      0.64113235	     -0.00160225	     -0.05121636	     -0.00080118	      0.08106429
      0.64120481	     -0.00160198	     -0.05127386	     -0.00080089	      0.08112477
      0.64129249	     -0.00160165	     -0.05134346	     -0.00080053	      0.08119787
      0.64138016	     -0.00160132	     -0.05141306	     -0.00080018	      0.08127087
      0.64145402	     -0.00160104	     -0.05147170	     -0.00079988	      0.08133227
      0.64152787	     -0.00160076	     -0.05153035	     -0.00079958	      0.08139360
      0.64160172	     -0.00160048	     -0.05158900	     -0.00079928	      0.08145486
      0.64170184	     -0.00160011	     -0.05166853	     -0.00079887	      0.08153779
      0.64177649	     -0.00159983	     -0.05172785	     -0.00079857	      0.08159953
      0.64185114	     -0.00159955	     -0.05178717	     -0.00079827	      0.08166120
      0.64194088	     -0.00159921	     -0.05185849	     -0.00079791	      0.08173522
      0.64202083	     -0.00159891	     -0.05192205	     -0.00079759	      0.08180108
      0.64210078	     -0.00159861	     -0.05198562	     -0.00079726	      0.08186684
      0.64218073	     -0.00159831	     -0.05204919	     -0.00079694	      0.08193251
      0.64226068	     -0.00159801	     -0.05211278	     -0.00079662	      0.08199809
      0.64234063	     -0.00159771	     -0.05217637	     -0.00079630	      0.08206357
      0.64242058	     -0.00159741	     -0.05223998	     -0.00079598	      0.08212896
      0.64250053	     -0.00159712	     -0.05230360	     -0.00079566	      0.08219426
      0.64258048	     -0.00159682	     -0.05236723	     -0.00079534	      0.08225945
      0.64266043	     -0.00159652	     -0.05243086	     -0.00079501	      0.08232455
      0.64274038	     -0.00159622	     -0.05249451	     -0.00079469	      0.08238955
      0.64282033	     -0.00159592	     -0.05255817	     -0.00079437	      0.08245445
      0.64290028	     -0.00159563	     -0.05262184	     -0.00079405	      0.08251926
      0.64298023	     -0.00159533	     -0.05268552	     -0.00079373	      0.08258396
      0.64306018	     -0.00159503	     -0.05274920	     -0.00079341	      0.08264855
      0.64314013	     -0.00159473	     -0.05281290	     -0.00079310	      0.08271305
      0.64322008	     -0.00159444	     -0.05287661	     -0.00079278	      0.08277744
      0.64330003	     -0.00159414	     -0.05294033	     -0.00079246	      0.08284173
      0.64337998	     -0.00159384	     -0.05300406	     -0.00079214	      0.08290591
      0.64345993	     -0.00159354	     -0.05306779	     -0.00079182	      0.08296999
      0.64353989	     -0.00159325	     -0.05313154	     -0.00079150	      0.08303396
      0.64361984	     -0.00159295	     -0.05319530	     -0.00079118	      0.08309782
      0.64369979	     -0.00159265	     -0.05325906	     -0.00079087	      0.08316157
      0.64377974	     -0.00159236	     -0.05332284	     -0.00079055	      0.08322521
      0.64385969	     -0.00159206	     -0.05338662	     -0.00079023	      0.08328874
      0.64393964	     -0.00159177	     -0.05345042	     -0.00078991	      0.08335216
      0.64401959	     -0.00159147	     -0.05351422	     -0.00078960	      0.08341546
      0.64409954	     -0.00159118	     -0.05357804	     -0.00078928	      0.08347865
      0.64417949	     -0.00159088	     -0.05364186	     -0.00078896	      0.08354173
      0.64425944	     -0.00159058	     -0.05370569	     -0.00078865	      0.08360469
      0.64433939	     -0.00159029	     -0.05376953	     -0.00078833	      0.08366754
      0.64441934	     -0.00158999	     -0.05383338	     -0.00078802	      0.08373027
      0.64449929	     -0.00158970	     -0.05389724	     -0.00078770	      0.08379288
      0.64457097	     -0.00158944	     -0.05395450	     -0.00078742	      0.08384891
      0.64464264	     -0.00158917	     -0.05401177	     -0.00078713	      0.08390485
      0.64473040	     -0.00158885	     -0.05408190	     -0.00078679	      0.08397320
      0.64481816	     -0.00158853	     -0.05415204	     -0.00078644	      0.08404141
      0.64489114	     -0.00158826	     -0.05421037	     -0.00078616	      0.08409802
      0.64496412	     -0.00158799	     -0.05426871	     -0.00078587	      0.08415453
      0.64505231	     -0.00158766	     -0.05433922	     -0.00078552	      0.08422267
      0.64514049	     -0.00158734	     -0.05440973	     -0.00078518	      0.08429066
      0.64521061	     -0.00158708	     -0.05446581	     -0.00078490	      0.08434461
      0.64528072	     -0.00158683	     -0.05452189	     -0.00078463	      0.08439847
      0.64537259	     -0.00158649	     -0.05459538	     -0.00078427	      0.08446888
      0.64546445	     -0.00158615	     -0.05466888	     -0.00078391	      0.08453913
      0.64553207	     -0.00158590	     -0.05472298	     -0.00078364	      0.08459072
      0.64559968	     -0.00158566	     -0.05477709	     -0.00078338	      0.08464222
      0.64569625	     -0.00158530	     -0.05485439	     -0.00078300	      0.08471562
      0.64577856	     -0.00158500	     -0.05492028	     -0.00078268	      0.08477803
      0.64586087	     -0.00158470	     -0.05498618	     -0.00078236	      0.08484030
      0.64594318	     -0.00158440	     -0.05505209	     -0.00078204	      0.08490243
      0.64602550	     -0.00158410	     -0.05511801	     -0.00078172	      0.08496443
      0.64609709	     -0.00158384	     -0.05517536	     -0.00078144	      0.08501824
      0.64616869	     -0.00158358	     -0.05523271	     -0.00078116	      0.08507194
      0.64625673	     -0.00158326	     -0.05530325	     -0.00078082	      0.08513783
      0.64634477	     -0.00158294	     -0.05537379	     -0.00078048	      0.08520356
      0.64641674	     -0.00158267	     -0.05543146	     -0.00078020	      0.08525716
      0.64648870	     -0.00158241	     -0.05548913	     -0.00077992	      0.08531065
      0.64657771	     -0.00158209	     -0.05556048	     -0.00077957	      0.08537666
      0.64666672	     -0.00158176	     -0.05563184	     -0.00077923	      0.08544251
      0.64673620	     -0.00158151	     -0.05568755	     -0.00077896	      0.08549379
      0.64680568	     -0.00158126	     -0.05574326	     -0.00077869	      0.08554497
      0.64689814	     -0.00158092	     -0.05581741	     -0.00077833	      0.08561290
      0.64699059	     -0.00158059	     -0.05589156	     -0.00077797	      0.08568065
      0.64705768	     -0.00158035	     -0.05594538	     -0.00077771	      0.08572971
      0.64712478	     -0.00158010	     -0.05599921	     -0.00077746	      0.08577866
      0.64722179	     -0.00157975	     -0.05607705	     -0.00077708	      0.08584928
      0.64730435	     -0.00157945	     -0.05614330	     -0.00077676	      0.08590921
      0.64738691	     -0.00157915	     -0.05620956	     -0.00077645	      0.08596900
      0.64746947	     -0.00157885	     -0.05627583	     -0.00077613	      0.08602864
      0.64755203	     -0.00157856	     -0.05634211	     -0.00077581	      0.08608813
      0.64762187	     -0.00157830	     -0.05639817	     -0.00077554	      0.08613833
      0.64769170	     -0.00157805	     -0.05645425	     -0.00077527	      0.08618843
      0.64778189	     -0.00157772	     -0.05652667	     -0.00077493	      0.08625297
      0.64787207	     -0.00157740	     -0.05659910	     -0.00077458	      0.08631733
      0.64794190	     -0.00157715	     -0.05665519	     -0.00077431	      0.08636705
      0.64801173	     -0.00157690	     -0.05671128	     -0.00077405	      0.08641665
      0.64810387	     -0.00157656	     -0.05678531	     -0.00077369	      0.08648195
      0.64819601	     -0.00157623	     -0.05685935	     -0.00077334	      0.08654707
      0.64826235	     -0.00157599	     -0.05691266	     -0.00077309	      0.08659383
      0.64832869	     -0.00157575	     -0.05696598	     -0.00077283	      0.08664050
      0.64842684	     -0.00157540	     -0.05704487	     -0.00077246	      0.08670938
      0.64850928	     -0.00157510	     -0.05711114	     -0.00077215	      0.08676706
      0.64859172	     -0.00157481	     -0.05717742	     -0.00077183	      0.08682461
      0.64867416	     -0.00157451	     -0.05724370	     -0.00077152	      0.08688200
      0.64875659	     -0.00157422	     -0.05731000	     -0.00077120	      0.08693925
      0.64882654	     -0.00157397	     -0.05736625	     -0.00077094	      0.08698772
      0.64889648	     -0.00157371	     -0.05742251	     -0.00077067	      0.08703607
      0.64898608	     -0.00157339	     -0.05749458	     -0.00077033	      0.08709786
      0.64907568	     -0.00157307	     -0.05756666	     -0.00076999	      0.08715949
      0.64914600	     -0.00157282	     -0.05762324	     -0.00076972	      0.08720774
      0.64921633	     -0.00157257	     -0.05767983	     -0.00076946	      0.08725588
      0.64930722	     -0.00157224	     -0.05775298	     -0.00076911	      0.08731795
      0.64939811	     -0.00157192	     -0.05782613	     -0.00076877	      0.08737986
      0.64946545	     -0.00157168	     -0.05788034	     -0.00076851	      0.08742561
      0.64953280	     -0.00157144	     -0.05793455	     -0.00076826	      0.08747127
      0.64962836	     -0.00157110	     -0.05801148	     -0.00076790	      0.08753591
      0.64971056	     -0.00157080	     -0.05807767	     -0.00076759	      0.08759136
      0.64979275	     -0.00157051	     -0.05814386	     -0.00076728	      0.08764667
      0.64987495	     -0.00157022	     -0.05821005	     -0.00076697	      0.08770184
      0.64995715	     -0.00156992	     -0.05827626	     -0.00076666	      0.08775688
      0.65002680	     -0.00156968	     -0.05833236	     -0.00076640	      0.08780342
      0.65009645	     -0.00156943	     -0.05838847	     -0.00076614	      0.08784986
      0.65018624	     -0.00156911	     -0.05846082	     -0.00076580	      0.08790959
      0.65027604	     -0.00156879	     -0.05853317	     -0.00076546	      0.08796917
      0.65034573	     -0.00156854	     -0.05858932	     -0.00076520	      0.08801530
      0.65041541	     -0.00156829	     -0.05864548	     -0.00076494	      0.08806133
      0.65050710	     -0.00156797	     -0.05871938	     -0.00076459	      0.08812176
      0.65059878	     -0.00156764	     -0.05879328	     -0.00076425	      0.08818203
      0.65066502	     -0.00156741	     -0.05884668	     -0.00076400	      0.08822548
      0.65073126	     -0.00156717	     -0.05890008	     -0.00076375	      0.08826885
      0.65082882	     -0.00156683	     -0.05897875	     -0.00076339	      0.08833258
      0.65091095	     -0.00156654	     -0.05904497	     -0.00076308	      0.08838610
      0.65099309	     -0.00156625	     -0.05911121	     -0.00076277	      0.08843950
      0.65107522	     -0.00156596	     -0.05917745	     -0.00076247	      0.08849277
      0.65115735	     -0.00156567	     -0.05924369	     -0.00076216	      0.08854594
      0.65122714	     -0.00156542	     -0.05930000	     -0.00076190	      0.08859102
      0.65129694	     -0.00156517	     -0.05935630	     -0.00076164	      0.08863603
      0.65138612	     -0.00156486	     -0.05942826	     -0.00076131	      0.08869341
      0.65147531	     -0.00156454	     -0.05950022	     -0.00076098	      0.08875066
      0.65154549	     -0.00156429	     -0.05955685	     -0.00076072	      0.08879562
      0.65161566	     -0.00156405	     -0.05961348	     -0.00076046	      0.08884050
      0.65170612	     -0.00156373	     -0.05968649	     -0.00076012	      0.08889823
      0.65179657	     -0.00156341	     -0.05975950	     -0.00075979	      0.08895361
      0.65186380	     -0.00156317	     -0.05981377	     -0.00075954	      0.08897085
      0.65193104	     -0.00156294	     -0.05986805	     -0.00075929	      0.08895743
      0.65202607	     -0.00156260	     -0.05994477	     -0.00075894	      0.08888817
      0.65210796	     -0.00156231	     -0.06001089	     -0.00075863	      0.08878323
      0.65218984	     -0.00156203	     -0.06007701	     -0.00075833	      0.08863827
      0.65227172	     -0.00156174	     -0.06014314	     -0.00075803	      0.08845504
      0.65235361	     -0.00156145	     -0.06020928	     -0.00075772	      0.08823524
      0.65242316	     -0.00156121	     -0.06026545	     -0.00075747	      0.08802106
      0.65249271	     -0.00156096	     -0.06032164	     -0.00075721	      0.08778271
      0.65258203	     -0.00156065	     -0.06039379	     -0.00075688	      0.08744273
      0.65267134	     -0.00156034	     -0.06046594	     -0.00075655	      0.08706650
      0.65274094	     -0.00156009	     -0.06052218	     -0.00075630	      0.08674941
      0.65281054	     -0.00155985	     -0.06057842	     -0.00075604	      0.08641239
      0.65290168	     -0.00155953	     -0.06065207	     -0.00075571	      0.08594239
      0.65299282	     -0.00155921	     -0.06072572	     -0.00075537	      0.08544163
      0.65305905	     -0.00155898	     -0.06077925	     -0.00075513	      0.08505950
      0.65312529	     -0.00155875	     -0.06083278	     -0.00075489	      0.08466280
      0.65322209	     -0.00155841	     -0.06091104	     -0.00075453	      0.08405815
      0.65330389	     -0.00155812	     -0.06097716	     -0.00075423	      0.08352559
      0.65338570	     -0.00155783	     -0.06104330	     -0.00075393	      0.08297449
      0.65346750	     -0.00155755	     -0.06110944	     -0.00075363	      0.08240603
      0.65354930	     -0.00155726	     -0.06117558	     -0.00075333	      0.08182131
      0.65361902	     -0.00155702	     -0.06123196	     -0.00075308	      0.08131091
      0.65368875	     -0.00155677	     -0.06128834	     -0.00075282	      0.08079016
      0.65377743	     -0.00155646	     -0.06136006	     -0.00075250	      0.08011386
      0.65386611	     -0.00155615	     -0.06143179	     -0.00075218	      0.07942311
      0.65393621	     -0.00155591	     -0.06148849	     -0.00075192	      0.07886764
      0.65400631	     -0.00155566	     -0.06154519	     -0.00075167	      0.07830450
      0.65409623	     -0.00155535	     -0.06161793	     -0.00075134	      0.07757185
      0.65418614	     -0.00155503	     -0.06169067	     -0.00075101	      0.07682865
      0.65425335	     -0.00155480	     -0.06174505	     -0.00075077	      0.07626689
      0.65432057	     -0.00155456	     -0.06179943	     -0.00075052	      0.07570031
      0.65441492	     -0.00155423	     -0.06187578	     -0.00075018	      0.07489763
      0.65449646	     -0.00155395	     -0.06194176	     -0.00074989	      0.07419798
      0.65457799	     -0.00155366	     -0.06200774	     -0.00074959	      0.07349349
      0.65465953	     -0.00155337	     -0.06207372	     -0.00074930	      0.07278485
      0.65474106	     -0.00155309	     -0.06213971	     -0.00074900	      0.07207274
      0.65481066	     -0.00155284	     -0.06219604	     -0.00074875	      0.07146263
      0.65488025	     -0.00155260	     -0.06225237	     -0.00074850	      0.07085086
      0.65496889	     -0.00155229	     -0.06232412	     -0.00074818	      0.07006991
      0.65505752	     -0.00155198	     -0.06239587	     -0.00074786	      0.06928761
      0.65512722	     -0.00155173	     -0.06245229	     -0.00074761	      0.06867201
      0.65519691	     -0.00155149	     -0.06250871	     -0.00074735	      0.06805634
      0.65528722	     -0.00155117	     -0.06258182	     -0.00074703	      0.06725900
      0.65537753	     -0.00155085	     -0.06265494	     -0.00074670	      0.06646276
      0.65544402	     -0.00155061	     -0.06270877	     -0.00074647	      0.06587760
      0.65551051	     -0.00155038	     -0.06276261	     -0.00074623	      0.06529363
      0.65560602	     -0.00155004	     -0.06283994	     -0.00074588	      0.06445732
      0.65568744	     -0.00154975	     -0.06290588	     -0.00074559	      0.06374719
      0.65576886	     -0.00154946	     -0.06297181	     -0.00074530	      0.06304006
      0.65585028	     -0.00154918	     -0.06303775	     -0.00074501	      0.06233629
      0.65593170	     -0.00154889	     -0.06310368	     -0.00074471	      0.06163624
      0.65600146	     -0.00154864	     -0.06316018	     -0.00074446	      0.06103970
      0.65607121	     -0.00154839	     -0.06321667	     -0.00074422	      0.06044634
      0.65615927	     -0.00154808	     -0.06328799	     -0.00074390	      0.05970213
      0.65624733	     -0.00154776	     -0.06335931	     -0.00074359	      0.05896365
      0.65631741	     -0.00154751	     -0.06341608	     -0.00074334	      0.05838018
      0.65638750	     -0.00154726	     -0.06347284	     -0.00074309	      0.05780071
      0.65647680	     -0.00154694	     -0.06354517	     -0.00074277	      0.05706843
      0.65656610	     -0.00154662	     -0.06361750	     -0.00074245	      0.05634319
      0.65663334	     -0.00154638	     -0.06367197	     -0.00074221	      0.05580191
      0.65670057	     -0.00154614	     -0.06372643	     -0.00074197	      0.05526489
      0.65679420	     -0.00154580	     -0.06380227	     -0.00074164	      0.05452438
      0.65688783	     -0.00154547	     -0.06387811	     -0.00074130	      0.05379257
      0.65695216	     -0.00154523	     -0.06393022	     -0.00074107	      0.05329483
      0.65701650	     -0.00154500	     -0.06398234	     -0.00074085	      0.05280137
      0.65711644	     -0.00154464	     -0.06406329	     -0.00074049	      0.05204353
      0.65719856	     -0.00154434	     -0.06412981	     -0.00074020	      0.05142881
      0.65728068	     -0.00154405	     -0.06419633	     -0.00073991	      0.05082142
      0.65736280	     -0.00154375	     -0.06426285	     -0.00073962	      0.05022146
      0.65743549	     -0.00154348	     -0.06432173	     -0.00073936	      0.04969664
      0.65750818	     -0.00154322	     -0.06438061	     -0.00073910	      0.04917776
      0.65758087	     -0.00154295	     -0.06443949	     -0.00073885	      0.04866486
      0.65767614	     -0.00154260	     -0.06451666	     -0.00073851	      0.04800174
      0.65775012	     -0.00154233	     -0.06457658	     -0.00073825	      0.04749401
      0.65782409	     -0.00154206	     -0.06463650	     -0.00073799	      0.04699258
      0.65789807	     -0.00154179	     -0.06469642	     -0.00073773	      0.04649747
      0.65799239	     -0.00154144	     -0.06477282	     -0.00073740	      0.04587538
      0.65806499	     -0.00154118	     -0.06483162	     -0.00073714	      0.04540355
      0.65813760	     -0.00154091	     -0.06489042	     -0.00073688	      0.04493783
      0.65822504	     -0.00154059	     -0.06496124	     -0.00073658	      0.04438507
      0.65831247	     -0.00154026	     -0.06503205	     -0.00073627	      0.04384115
      0.65837871	     -0.00154002	     -0.06508569	     -0.00073604	      0.04343501
      0.65844494	     -0.00153977	     -0.06513932	     -0.00073580	      0.04303392
      0.65853933	     -0.00153942	     -0.06521576	     -0.00073547	      0.04247101
      0.65862098	     -0.00153912	     -0.06528187	     -0.00073519	      0.04199228
      0.65870263	     -0.00153881	     -0.06534799	     -0.00073490	      0.04152112
      0.65878429	     -0.00153850	     -0.06541410	     -0.00073011	      0.04105749
      0.65885670	     -0.00153823	     -0.06547273	     -0.00068996	      0.04065255
      0.65892912	     -0.00153796	     -0.06553136	     -0.00057019	      0.04025345
      0.65900154	     -0.00153769	     -0.06558998	     -0.00032288	      0.03986016
      0.65910165	     -0.00153731	     -0.06567102	      0.00031791	      0.03932595
      0.65916543	     -0.00153707	     -0.06572265	      0.00095344	      0.03899130
      0.65922921	     -0.00153683	     -0.06577427	      0.00179270	      0.03866104
      0.65924509	     -0.00153677	     -0.06578712	      0.00203509	      0.03857950
      0.65925857	     -0.00153672	     -0.06579803	      0.00225157	      0.03851049
      0.65927205	     -0.00153667	     -0.06580894	      0.00247793	      0.03844167
      0.65928553	     -0.00153662	     -0.06581985	      0.00271421	      0.03837305
      0.65929901	     -0.00153656	     -0.06583075	      0.00296044	      0.03830460
      0.65931578	     -0.00153647	     -0.06584432	      0.00328066	      0.03821969
      0.65933255	     -0.00153637	     -0.06585787	      0.00361625	      0.03813503
      0.65934932	     -0.00153624	     -0.06587141	      0.00396711	      0.03805063
      0.65936609	     -0.00153609	     -0.06588493	      0.00433313	      0.03796646
      0.65938286	     -0.00153592	     -0.06589844	      0.00471414	      0.03788251
      0.65939963	     -0.00153572	     -0.06591192	      0.00510994	      0.03779877
      0.65941975	     -0.00153543	     -0.06592808	      0.00560409	      0.03769854
      0.65943988	     -0.00153510	     -0.06594420	      0.00611872	      0.03759857
      0.65946000	     -0.00153471	     -0.06596027	      0.00665327	      0.03749884
      0.65948013	     -0.00153427	     -0.06597630	      0.00720714	      0.03739932
      0.65950025	     -0.00153378	     -0.06599228	      0.00777967	      0.03729998
      0.65952037	     -0.00153322	     -0.06600820	      0.00837015	      0.03720081
      0.65954050	     -0.00153260	     -0.06602406	      0.00897781	      0.03710177
      0.65956062	     -0.00153191	     -0.06603985	      0.00960186	      0.03700284
      0.65958075	     -0.00153115	     -0.06605557	      0.01024148	      0.03690399
      0.65960087	     -0.00153033	     -0.06607121	      0.01089582	      0.03680520
      0.65962099	     -0.00152943	     -0.06608676	      0.01156400	      0.03670644
      0.65964112	     -0.00152846	     -0.06610223	      0.01224513	      0.03660767
      0.65966124	     -0.00152741	     -0.06611760	      0.01293831	      0.03650888
      0.65968137	     -0.00152629	     -0.06613287	      0.01364264	      0.03641002
      0.65970149	     -0.00152508	     -0.06614804	      0.01435720	      0.03631108
      0.65972162	     -0.00152379	     -0.06616309	      0.01508108	      0.03621203
      0.65974174	     -0.00152242	     -0.06617802	      0.01581339	      0.03611282
      0.65976186	     -0.00152097	     -0.06619282	      0.01655321	      0.03601344
      0.65978199	     -0.00151942	     -0.06620749	      0.01729967	      0.03591386
      0.65980211	     -0.00151779	     -0.06622203	      0.01805188	      0.03581403
      0.65982632	     -0.00151571	     -0.06623931	      0.01896304	      0.03569361
      0.65985052	     -0.00151349	     -0.06625638	      0.01987982	      0.03557274
      0.65987473	     -0.00151114	     -0.06627321	      0.02080079	      0.03545138
      0.65989893	     -0.00150865	     -0.06628980	      0.02172456	      0.03532947
      0.65992314	     -0.00150602	     -0.06630613	      0.02264979	      0.03520696
      0.65994734	     -0.00150325	     -0.06632219	      0.02357519	      0.03508379
      0.65997155	     -0.00150033	     -0.06633797	      0.02449952	      0.03495990
      0.65999575	     -0.00149727	     -0.06635345	      0.02542156	      0.03483525
      0.66001996	     -0.00149406	     -0.06636863	      0.02634019	      0.03470977
      0.66004416	     -0.00149070	     -0.06638348	      0.02725429	      0.03458341
      0.66006837	     -0.00148719	     -0.06639800	      0.02816282	      0.03445612
      0.66009257	     -0.00148352	     -0.06641218	      0.02906478	      0.03432784
      0.66011678	     -0.00147970	     -0.06642600	      0.02995922	      0.03419852
      0.66014098	     -0.00147572	     -0.06643944	      0.03084524	      0.03406810
      0.66016519	     -0.00147159	     -0.06645250	      0.03172198	      0.03393652
      0.66018939	     -0.00146729	     -0.06646516	      0.03258863	      0.03380374
      0.66021360	     -0.00146283	     -0.06647741	      0.03344442	      0.03366969
      0.66023780	     -0.00145821	     -0.06648923	      0.03428863	      0.03353433
      0.66026201	     -0.00145343	     -0.06650061	      0.03512058	      0.03339759
      0.66028621	     -0.00144848	     -0.06651154	      0.03593963	      0.03325943
      0.66031042	     -0.00144337	     -0.06652200	      0.03674516	      0.03311980
      0.66033462	     -0.00143809	     -0.06653197	      0.03753662	      0.03297863
      0.66035883	     -0.00143264	     -0.06654145	      0.03831347	      0.03283589
      0.66038303	     -0.00142702	     -0.06655042	      0.03907521	      0.03269150
      0.66040724	     -0.00142123	     -0.06655887	      0.03982138	      0.03254544
      0.66043145	     -0.00141527	     -0.06656678	      0.04055154	      0.03239763
      0.66045565	     -0.00140914	     -0.06657413	      0.04126528	      0.03224804
      0.66047986	     -0.00140284	     -0.06658092	      0.04196224	      0.03209662
      0.66050406	     -0.00139636	     -0.06658713	      0.04264207	      0.03194330
      0.66053311	     -0.00138836	     -0.06659379	      0.04343490	      0.03175674
      0.66056216	     -0.00138011	     -0.06659957	      0.04420207	      0.03156731
      0.66059121	     -0.00137161	     -0.06660444	      0.04494311	      0.03137492
      0.66062026	     -0.00136285	     -0.06660837	      0.04565760	      0.03117951
      0.66064931	     -0.00135384	     -0.06661135	      0.04634516	      0.03098098
      0.66067836	     -0.00134458	     -0.06661334	      0.04700547	      0.03077927
      0.66070741	     -0.00133506	     -0.06661432	      0.04763820	      0.03057429
      0.66073647	     -0.00132529	     -0.06661427	      0.04824311	      0.03036597
      0.66076552	     -0.00131526	     -0.06661315	      0.04881995	      0.03015424
      0.66079457	     -0.00130497	     -0.06661095	      0.04936853	      0.02993903
      0.66082362	     -0.00129442	     -0.06660764	      0.04988867	      0.02972026
      0.66085267	     -0.00128362	     -0.06660318	      0.05038023	      0.02949787
      0.66088172	     -0.00127256	     -0.06659756	      0.05084308	      0.02927179
      0.66091077	     -0.00126123	     -0.06659075	      0.05127712	      0.02904196
      0.66093982	     -0.00124965	     -0.06658273	      0.05168228	      0.02880830
      0.66096887	     -0.00123780	     -0.06657346	      0.05205850	      0.02857075
      0.66099792	     -0.00122568	     -0.06656292	      0.05240573	      0.02832925
      0.66102397	     -0.00121459	     -0.06655236	      0.05269246	      0.02810927
      0.66105003	     -0.00120329	     -0.06654074	      0.05295585	      0.02788601
      0.66107608	     -0.00119177	     -0.06652803	      0.05319591	      0.02765944
      0.66110213	     -0.00118003	     -0.06651423	      0.05341265	      0.02742951
      0.66112818	     -0.00116806	     -0.06649929	      0.05360608	      0.02719617
      0.66115160	     -0.00115712	     -0.06648490	      0.05376006	      0.02698352
      0.66117501	     -0.00114600	     -0.06646956	      0.05389525	      0.02676806
      0.66119842	     -0.00113468	     -0.06645326	      0.05401167	      0.02654974
      0.66122184	     -0.00112318	     -0.06643600	      0.05410936	      0.02632853
      0.66124525	     -0.00111149	     -0.06641774	      0.05418834	      0.02610440
      0.66126606	     -0.00110094	     -0.06640067	      0.05424284	      0.02590273
      0.66128687	     -0.00109022	     -0.06638279	      0.05428261	      0.02569869
      0.66130768	     -0.00107935	     -0.06636409	      0.05430765	      0.02549226
      0.66132849	     -0.00106831	     -0.06634456	      0.05431799	      0.02528342
      0.66134929	     -0.00105710	     -0.06632419	      0.05431365	      0.02507213
      0.66136782	     -0.00104697	     -0.06630532	      0.05429744	      0.02488196
      0.66138634	     -0.00103670	     -0.06628577	      0.05426961	      0.02468981
      0.66140486	     -0.00102629	     -0.06626551	      0.05423017	      0.02449564
      0.66142339	     -0.00101572	     -0.06624453	      0.05417912	      0.02429943
      0.66144191	     -0.00100500	     -0.06622283	      0.05411647	      0.02410116
      0.66145844	     -0.00099529	     -0.06620284	      0.05405077	      0.02392249
      0.66147497	     -0.00098545	     -0.06618225	      0.05397582	      0.02374212
      0.66149150	     -0.00097547	     -0.06616106	      0.05389163	      0.02356004
      0.66150802	     -0.00096534	     -0.06613924	      0.05379817	      0.02337621
      0.66152455	     -0.00095505	     -0.06611680	      0.05369544	      0.02319062
      0.66153932	     -0.00094573	     -0.06609620	      0.05359578	      0.02302324
      0.66155409	     -0.00093627	     -0.06607507	      0.05348869	      0.02285440
      0.66156886	     -0.00092667	     -0.06605342	      0.05337414	      0.02268408
      0.66158363	     -0.00091692	     -0.06603123	      0.05325211	      0.02251224
      0.66159840	     -0.00090701	     -0.06600848	      0.05312259	      0.02233886
      0.66161162	     -0.00089800	     -0.06598764	      0.05300030	      0.02218237
      0.66162483	     -0.00088885	     -0.06596635	      0.05287195	      0.02202460
      0.66163805	     -0.00087956	     -0.06594458	      0.05273752	      0.02186550
      0.66165127	     -0.00087010	     -0.06592234	      0.05259696	      0.02170506
      0.66166448	     -0.00086047	     -0.06589960	      0.05245025	      0.02154324
      0.66167630	     -0.00085171	     -0.06587883	      0.05231381	      0.02139734
      0.66168812	     -0.00084280	     -0.06585765	      0.05217236	      0.02125026
      0.66169994	     -0.00083372	     -0.06583605	      0.05202589	      0.02110200
      0.66171176	     -0.00082446	     -0.06581401	      0.05187434	      0.02095250
      0.66172358	     -0.00081502	     -0.06579152	      0.05171766	      0.02080173
      0.66173413	     -0.00080641	     -0.06577105	      0.05157339	      0.02066600
      0.66174469	     -0.00079763	     -0.06575020	      0.05142494	      0.02052920
      0.66175524	     -0.00078866	     -0.06572895	      0.05127228	      0.02039127
      0.66176579	     -0.00077949	     -0.06570730	      0.05111534	      0.02025219
      0.66177635	     -0.00077010	     -0.06568523	      0.05095408	      0.02011191
      0.66178635	     -0.00076097	     -0.06566391	      0.05079723	      0.01997783
      0.66179635	     -0.00075161	     -0.06564219	      0.05063638	      0.01984257
      0.66180635	     -0.00074200	     -0.06562003	      0.05047146	      0.01970609
      0.66181635	     -0.00073209	     -0.06559744	      0.05030240	      0.01956831
      0.66182635	     -0.00072188	     -0.06557438	      0.05012912	      0.01942917
      0.66183635	     -0.00071132	     -0.06555082	      0.04995153	      0.01928859
      0.66184635	     -0.00070037	     -0.06552674	      0.04976953	      0.01914648
      0.66185635	     -0.00068898	     -0.06550210	      0.04958301	      0.01900273
      0.66186635	     -0.00067710	     -0.06547686	      0.04939185	      0.01885721
      0.66187635	     -0.00066466	     -0.06545098	      0.04919591	      0.01870978
      0.66188635	     -0.00065178	     -0.06542450	      0.04899474	      0.01856053
      0.66189635	     -0.00063873	     -0.06539752	      0.04878780	      0.01840979
      0.66190635	     -0.00062571	     -0.06537014	      0.04857481	      0.01825781
      0.66191635	     -0.00061285	     -0.06534241	      0.04835568	      0.01810476
      0.66192635	     -0.00060024	     -0.06531438	      0.04813044	      0.01795081
      0.66193635	     -0.00058797	     -0.06528611	      0.04789922	      0.01779609
      0.66194635	     -0.00057608	     -0.06525761	      0.04766219	      0.01764072
      0.66195635	     -0.00056461	     -0.06522893	      0.04741959	      0.01748481
      0.66196635	     -0.00055360	     -0.06520009	      0.04717167	      0.01732845
      0.66197635	     -0.00054309	     -0.06517112	      0.04691871	      0.01717175
      0.66198635	     -0.00053307	     -0.06514204	      0.04666104	      0.01701479
      0.66199635	     -0.00052357	     -0.06511287	      0.04639896	      0.01685764
      0.66200635	     -0.00051459	     -0.06508363	      0.04613282	      0.01670039
      0.66201635	     -0.00050612	     -0.06505434	      0.04586295	      0.01654309
      0.66202635	     -0.00049818	     -0.06502500	      0.04558968	      0.01638581
      0.66203635	     -0.00049073	     -0.06499563	      0.04531337	      0.01622859
      0.66204635	     -0.00048379	     -0.06496624	      0.04503434	      0.01607148
      0.66205635	     -0.00047732	     -0.06493684	      0.04475291	      0.01591453
      0.66206635	     -0.00047131	     -0.06490744	      0.04446941	      0.01575776
      0.66207635	     -0.00046575	     -0.06487803	      0.04418414	      0.01560122
      0.66208635	     -0.00046061	     -0.06484863	      0.04389739	      0.01544492
      0.66209635	     -0.00045588	     -0.06481923	      0.04360943	      0.01528889
      0.66210635	     -0.00045153	     -0.06478985	      0.04332054	      0.01513317
      0.66211635	     -0.00044755	     -0.06476048	      0.04303095	      0.01497775
      0.66212635	     -0.00044391	     -0.06473112	      0.04274091	      0.01482267
      0.66213635	     -0.00044061	     -0.06470178	      0.04245064	      0.01466794
      0.66214635	     -0.00043761	     -0.06467247	      0.04216033	      0.01451356
      0.66215635	     -0.00043491	     -0.06464317	      0.04187019	      0.01435956
      0.66216635	     -0.00043247	     -0.06461389	      0.04158039	      0.01420594
      0.66217635	     -0.00043030	     -0.06458463	      0.04129110	      0.01405271
      0.66218635	     -0.00042837	     -0.06455539	      0.04100247	      0.01389987
      0.66219635	     -0.00042666	     -0.06452618	      0.04071464	      0.01374745
      0.66220635	     -0.00042517	     -0.06449699	      0.04042776	      0.01359543
      0.66221635	     -0.00042387	     -0.06446782	      0.04014193	      0.01344384
      0.66222635	     -0.00042276	     -0.06443867	      0.03985727	      0.01329266
      0.66223635	     -0.00042183	     -0.06440954	      0.03957388	      0.01314191
      0.66224635	     -0.00042106	     -0.06438044	      0.03929185	      0.01299158
      0.66225847	     -0.00042033	     -0.06434520	      0.03895205	      0.01281000
      0.66227058	     -0.00041980	     -0.06431000	      0.03861451	      0.01262905
      0.66228270	     -0.00041946	     -0.06427482	      0.03827936	      0.01244874
      0.66229482	     -0.00041930	     -0.06423968	      0.03794669	      0.01226907
      0.66230694	     -0.00041930	     -0.06420457	      0.03761660	      0.01209003
      0.66231905	     -0.00041944	     -0.06416950	      0.03728918	      0.01191164
      0.66233117	     -0.00041972	     -0.06413445	      0.03696449	      0.01173388
      0.66234329	     -0.00042012	     -0.06409943	      0.03664259	      0.01155677
      0.66235794	     -0.00042075	     -0.06405715	      0.03625732	      0.01134354
      0.66237258	     -0.00042154	     -0.06401491	      0.03587628	      0.01113124
      0.66238723	     -0.00042246	     -0.06397271	      0.03549953	      0.01091986
      0.66240188	     -0.00042350	     -0.06393056	      0.03512711	      0.01070939
      0.66241652	     -0.00042464	     -0.06388844	      0.03475905	      0.01049984
      0.66243117	     -0.00042589	     -0.06384638	      0.03439537	      0.01029120
      0.66244582	     -0.00042722	     -0.06380435	      0.03403609	      0.01008346
      0.66246046	     -0.00042863	     -0.06376236	      0.03368121	      0.00987661
      0.66247850	     -0.00043047	     -0.06371070	      0.03325014	      0.00962306
      0.66249654	     -0.00043240	     -0.06365911	      0.03282570	      0.00937085
      0.66251458	     -0.00043441	     -0.06360757	      0.03240786	      0.00911995
      0.66253262	     -0.00043649	     -0.06355609	      0.03199655	      0.00887036
      0.66255066	     -0.00043864	     -0.06350467	      0.03159172	      0.00862206
      0.66256870	     -0.00044084	     -0.06345332	      0.03119330	      0.00837503
      0.66258674	     -0.00044309	     -0.06340202	      0.03080122	      0.00812927
      0.66260908	     -0.00044593	     -0.06333857	      0.03032439	      0.00782668
      0.66263141	     -0.00044883	     -0.06327522	      0.02985698	      0.00752598
      0.66265375	     -0.00045178	     -0.06321195	      0.02939884	      0.00722713
      0.66267609	     -0.00045476	     -0.06314877	      0.02894977	      0.00693011
      0.66269842	     -0.00045778	     -0.06308568	      0.02850961	      0.00663490
      0.66272076	     -0.00046082	     -0.06302267	      0.02807817	      0.00634147
      0.66274869	     -0.00046466	     -0.06294401	      0.02755072	      0.00597704
      0.66277662	     -0.00046854	     -0.06286548	      0.02703627	      0.00561531
      0.66280455	     -0.00047244	     -0.06278708	      0.02653446	      0.00525622
      0.66283248	     -0.00047635	     -0.06270881	      0.02604494	      0.00489972
      0.66286616	     -0.00048111	     -0.06261459	      0.02547038	      0.00447314
      0.66289985	     -0.00048588	     -0.06252055	      0.02491261	      0.00405019
      0.66294112	     -0.00049174	     -0.06240559	      0.02425124	      0.00353683
      0.66298239	     -0.00049763	     -0.06229090	      0.02361319	      0.00302869
      0.66301505	     -0.00050230	     -0.06220037	      0.02312429	      0.00263030
      0.66304770	     -0.00050698	     -0.06211002	      0.02264890	      0.00223505
      0.66308143	     -0.00051182	     -0.06201687	      0.02217155	      0.00183001
      0.66312724	     -0.00051841	     -0.06189062	      0.02154453	      0.00128491
      0.66317455	     -0.00052522	     -0.06176062	      0.02092194	      0.00072817
      0.66320606	     -0.00052977	     -0.06167424	      0.02052072	      0.00036076
      0.66323757	     -0.00053431	     -0.06158803	      0.02012982	     -0.00000402
      0.66328251	     -0.00054080	     -0.06146532	      0.01958942	     -0.00051986
      0.66331647	     -0.00054571	     -0.06137282	      0.01919405	     -0.00090615
      0.66335043	     -0.00055063	     -0.06128050	      0.01880939	     -0.00128950
      0.66338438	     -0.00055554	     -0.06118836	      0.01843508	     -0.00166993
      0.66342722	     -0.00056175	     -0.06107238	      0.01797708	     -0.00214577
      0.66345775	     -0.00056618	     -0.06098991	      0.01766004	     -0.00248210
      0.66348828	     -0.00057060	     -0.06090758	      0.01735052	     -0.00281615
      0.66352937	     -0.00057656	     -0.06079702	      0.01694544	     -0.00326214
      0.66356535	     -0.00058179	     -0.06070040	      0.01660111	     -0.00364941
      0.66360133	     -0.00058701	     -0.06060398	      0.01626618	     -0.00403362
      0.66363731	     -0.00059224	     -0.06050777	      0.01594032	     -0.00441480
      0.66366833	     -0.00059674	     -0.06042500	      0.01566649	     -0.00474094
      0.66369934	     -0.00060125	     -0.06034238	      0.01539898	     -0.00506487
      0.66373717	     -0.00060675	     -0.06024178	      0.01508093	     -0.00545708
      0.66377501	     -0.00061225	     -0.06014141	      0.01477169	     -0.00584607
      0.66380333	     -0.00061636	     -0.06006642	      0.01454582	     -0.00613511
      0.66383164	     -0.00062048	     -0.05999156	      0.01432458	     -0.00642239
      0.66387350	     -0.00062656	     -0.05988112	      0.01400577	     -0.00684385
      0.66390632	     -0.00063133	     -0.05979473	      0.01376251	     -0.00717158
      0.66393913	     -0.00063610	     -0.05970850	      0.01352491	     -0.00749701
      0.66397194	     -0.00064086	     -0.05962243	      0.01329280	     -0.00782015
      0.66400476	     -0.00064563	     -0.05953652	      0.01306602	     -0.00814104
      0.66403757	     -0.00065039	     -0.05945078	      0.01284441	     -0.00845968
      0.66407039	     -0.00065515	     -0.05936519	      0.01262783	     -0.00877610
      0.66410320	     -0.00065991	     -0.05927976	      0.01241612	     -0.00909031
      0.66413602	     -0.00066467	     -0.05919449	      0.01220915	     -0.00940235
      0.66416883	     -0.00066942	     -0.05910938	      0.01200679	     -0.00971223
      0.66420164	     -0.00067417	     -0.05902443	      0.01180889	     -0.01001997
      0.66423446	     -0.00067892	     -0.05893963	      0.01161534	     -0.01032559
      0.66426296	     -0.00068304	     -0.05886611	      0.01145066	     -0.01058934
      0.66429146	     -0.00068716	     -0.05879270	      0.01128908	     -0.01085151
      0.66432907	     -0.00069259	     -0.05869601	      0.01108049	     -0.01119510
      0.66435924	     -0.00069695	     -0.05861860	      0.01091687	     -0.01146876
      0.66438941	     -0.00070130	     -0.05854132	      0.01075646	     -0.01174071
      0.66441958	     -0.00070564	     -0.05846418	      0.01059918	     -0.01201095
      0.66445740	     -0.00071109	     -0.05836764	      0.01040629	     -0.01234737
      0.66448445	     -0.00071498	     -0.05829873	      0.01027120	     -0.01258635
      0.66451150	     -0.00071886	     -0.05822992	      0.01013843	     -0.01282400
      0.66454699	     -0.00072395	     -0.05813981	      0.00996767	     -0.01313378
      0.66458125	     -0.00072886	     -0.05805298	      0.00980642	     -0.01343070
      0.66461551	     -0.00073377	     -0.05796632	      0.00964861	     -0.01372554
      0.66464507	     -0.00073799	     -0.05789167	      0.00951514	     -0.01397827
      0.66467463	     -0.00074221	     -0.05781716	      0.00938410	     -0.01422948
      0.66470419	     -0.00074643	     -0.05774276	      0.00925543	     -0.01447918
      0.66473375	     -0.00075064	     -0.05766849	      0.00912908	     -0.01472738
      0.66476945	     -0.00075571	     -0.05757893	      0.00897947	     -0.01502520
      0.66480069	     -0.00076015	     -0.05750074	      0.00885123	     -0.01528394
      0.66483192	     -0.00076458	     -0.05742268	      0.00872540	     -0.01554105
      0.66486315	     -0.00076900	     -0.05734476	      0.00860190	     -0.01579654
      0.66489439	     -0.00077341	     -0.05726697	      0.00848069	     -0.01605043
      0.66492562	     -0.00077782	     -0.05718932	      0.00836170	     -0.01630272
      0.66495238	     -0.00078159	     -0.05712289	      0.00826148	     -0.01651764
      0.66497914	     -0.00078535	     -0.05705655	      0.00816282	     -0.01673140
      0.66501684	     -0.00079064	     -0.05696327	      0.00802642	     -0.01703062
      0.66504413	     -0.00079446	     -0.05689588	      0.00792957	     -0.01724573
      0.66507141	     -0.00079828	     -0.05682860	      0.00783424	     -0.01745967
      0.66510453	     -0.00080291	     -0.05674704	      0.00772048	     -0.01771788
      0.66513676	     -0.00080740	     -0.05666784	      0.00761186	     -0.01796743
      0.66516898	     -0.00081188	     -0.05658878	      0.00750522	     -0.01821539
      0.66520121	     -0.00081635	     -0.05650986	      0.00740051	     -0.01846177
      0.66522903	     -0.00082020	     -0.05644182	      0.00731160	     -0.01867326
      0.66525686	     -0.00082404	     -0.05637388	      0.00722406	     -0.01888360
      0.66528469	     -0.00082788	     -0.05630605	      0.00713788	     -0.01909278
      0.66531998	     -0.00083274	     -0.05622016	      0.00703047	     -0.01935643
      0.66535022	     -0.00083689	     -0.05614670	      0.00694009	     -0.01958089
      0.66538046	     -0.00084103	     -0.05607336	      0.00685119	     -0.01980401
      0.66541070	     -0.00084516	     -0.05600014	      0.00676375	     -0.02002582
      0.66544094	     -0.00084928	     -0.05592704	      0.00667774	     -0.02024631
      0.66547118	     -0.00085339	     -0.05585406	      0.00659312	     -0.02046550
      0.66550142	     -0.00085749	     -0.05578120	      0.00650987	     -0.02068340
      0.66553166	     -0.00086158	     -0.05570845	      0.00642795	     -0.02090002
      0.66556190	     -0.00086566	     -0.05563583	      0.00634735	     -0.02111536
      0.66559214	     -0.00086973	     -0.05556332	      0.00626802	     -0.02132944
      0.66562238	     -0.00087378	     -0.05549093	      0.00618996	     -0.02154226
      0.66565262	     -0.00087783	     -0.05541866	      0.00611312	     -0.02175384
      0.66568286	     -0.00088187	     -0.05534650	      0.00603749	     -0.02196418
      0.66571310	     -0.00088589	     -0.05527446	      0.00596304	     -0.02217330
      0.66574334	     -0.00088990	     -0.05520254	      0.00588975	     -0.02238119
      0.66577358	     -0.00089390	     -0.05513073	      0.00581759	     -0.02258788
      0.66580382	     -0.00089789	     -0.05505904	      0.00574654	     -0.02279336
      0.66583406	     -0.00090187	     -0.05498747	      0.00567658	     -0.02299765
      0.66586120	     -0.00090543	     -0.05492334	      0.00561472	     -0.02317996
      0.66588833	     -0.00090898	     -0.05485930	      0.00555370	     -0.02336131
      0.66592423	     -0.00091365	     -0.05477474	      0.00547424	     -0.02359977
      0.66595182	     -0.00091724	     -0.05470983	      0.00541413	     -0.02378198
      0.66597942	     -0.00092081	     -0.05464503	      0.00535484	     -0.02396323
      0.66600701	     -0.00092438	     -0.05458031	      0.00529636	     -0.02414352
      0.66604276	     -0.00092898	     -0.05449663	      0.00522178	     -0.02437566
      0.66607332	     -0.00093290	     -0.05442521	      0.00515905	     -0.02457287
      0.66610388	     -0.00093680	     -0.05435390	      0.00509726	     -0.02476893
      0.66613444	     -0.00094069	     -0.05428271	      0.00503639	     -0.02496386
      0.66616500	     -0.00094457	     -0.05421164	      0.00497641	     -0.02515766
      0.66619556	     -0.00094843	     -0.05414068	      0.00491731	     -0.02535034
      0.66622612	     -0.00095228	     -0.05406983	      0.00485908	     -0.02554190
      0.66625668	     -0.00095612	     -0.05399910	      0.00480170	     -0.02573236
      0.66628724	     -0.00095994	     -0.05392848	      0.00474515	     -0.02592172
      0.66631780	     -0.00096374	     -0.05385797	      0.00468941	     -0.02610999
      0.66634507	     -0.00096713	     -0.05379514	      0.00464034	     -0.02627710
      0.66637234	     -0.00097050	     -0.05373239	      0.00459190	     -0.02644336
      0.66640882	     -0.00097499	     -0.05364862	      0.00452808	     -0.02666439
      0.66643682	     -0.00097843	     -0.05358443	      0.00447983	     -0.02683301
      0.66646482	     -0.00098185	     -0.05352033	      0.00443221	     -0.02700074
      0.66649281	     -0.00098526	     -0.05345632	      0.00438520	     -0.02716760
      0.66652916	     -0.00098967	     -0.05337337	      0.00432507	     -0.02738291
      0.66655998	     -0.00099339	     -0.05330316	      0.00427488	     -0.02756431
      0.66659079	     -0.00099709	     -0.05323307	      0.00422538	     -0.02774467
      0.66662161	     -0.00100078	     -0.05316308	      0.00417658	     -0.02792400
      0.66665243	     -0.00100445	     -0.05309321	      0.00412846	     -0.02810229
      0.66668325	     -0.00100811	     -0.05302345	      0.00408101	     -0.02827956
      0.66671406	     -0.00101175	     -0.05295380	      0.00403421	     -0.02845582
      0.66674488	     -0.00101537	     -0.05288426	      0.00398806	     -0.02863107
      0.66677570	     -0.00101898	     -0.05281483	      0.00394254	     -0.02880531
      0.66680651	     -0.00102257	     -0.05274551	      0.00389764	     -0.02897856
      0.66683733	     -0.00102615	     -0.05267630	      0.00385335	     -0.02915081
      0.66686815	     -0.00102970	     -0.05260720	      0.00380965	     -0.02932209
      0.66689896	     -0.00103325	     -0.05253821	      0.00376655	     -0.02949239
      0.66692978	     -0.00103677	     -0.05246933	      0.00372403	     -0.02966171
      0.66696060	     -0.00104028	     -0.05240056	      0.00368208	     -0.02983008
      0.66699141	     -0.00104377	     -0.05233190	      0.00364069	     -0.02999748
      0.66702518	     -0.00104758	     -0.05225678	      0.00359596	     -0.03017984
      0.66705895	     -0.00105137	     -0.05218179	      0.00355188	     -0.03036106
      0.66708733	     -0.00105454	     -0.05211888	      0.00351533	     -0.03051248
      0.66711571	     -0.00105769	     -0.05205605	      0.00347923	     -0.03066311
      0.66715388	     -0.00106191	     -0.05197169	      0.00343135	     -0.03086447
      0.66718278	     -0.00106508	     -0.05190793	      0.00339561	     -0.03101598
      0.66721168	     -0.00106824	     -0.05184427	      0.00336031	     -0.03116668
      0.66724058	     -0.00107139	     -0.05178070	      0.00332544	     -0.03131659
      0.66727933	     -0.00107558	     -0.05169560	      0.00327935	     -0.03151636
      0.66731090	     -0.00107898	     -0.05162639	      0.00324234	     -0.03167808
      0.66734247	     -0.00108235	     -0.05155729	      0.00320582	     -0.03183886
      0.66737404	     -0.00108571	     -0.05148830	      0.00316977	     -0.03199871
      0.66740562	     -0.00108906	     -0.05141942	      0.00313420	     -0.03215764
      0.66743719	     -0.00109238	     -0.05135066	      0.00309909	     -0.03231565
      0.66747510	     -0.00109634	     -0.05126821	      0.00305752	     -0.03250421
      0.66750316	     -0.00109926	     -0.05120732	      0.00302717	     -0.03264290
      0.66753121	     -0.00110216	     -0.05114650	      0.00299717	     -0.03278087
      0.66756762	     -0.00110591	     -0.05106771	      0.00295875	     -0.03295887
      0.66760387	     -0.00110961	     -0.05098940	      0.00292106	     -0.03313494
      0.66764013	     -0.00111330	     -0.05091124	      0.00288391	     -0.03330986
      0.66767084	     -0.00111639	     -0.05084513	      0.00285286	     -0.03345713
      0.66770155	     -0.00111947	     -0.05077912	      0.00282220	     -0.03360358
      0.66773963	     -0.00112327	     -0.05069743	      0.00278470	     -0.03378401
      0.66777053	     -0.00112633	     -0.05063123	      0.00275467	     -0.03392956
      0.66780144	     -0.00112937	     -0.05056514	      0.00272502	     -0.03407429
      0.66783234	     -0.00113240	     -0.05049915	      0.00269572	     -0.03421821
      0.66787505	     -0.00113655	     -0.05040813	      0.00265583	     -0.03441576
      0.66790284	     -0.00113923	     -0.05034900	      0.00263022	     -0.03454349
      0.66793063	     -0.00114189	     -0.05028996	      0.00260490	     -0.03467058
      0.66797067	     -0.00114571	     -0.05020505	      0.00256889	     -0.03485253
      0.66800685	     -0.00114913	     -0.05012846	      0.00253684	     -0.03501584
      0.66805842	     -0.00115397	     -0.05001951	      0.00249191	     -0.03524680
      0.66808604	     -0.00115654	     -0.04996129	      0.00246822	     -0.03536958
      0.66811366	     -0.00115910	     -0.04990315	      0.00244478	     -0.03549176
      0.66815985	     -0.00116334	     -0.04980608	      0.00240611	     -0.03569477
      0.66819165	     -0.00116623	     -0.04973938	      0.00237990	     -0.03583353
      0.66822345	     -0.00116911	     -0.04967279	      0.00235399	     -0.03597150
      0.66825525	     -0.00117197	     -0.04960630	      0.00232840	     -0.03610868
      0.66830257	     -0.00117619	     -0.04950756	      0.00229089	     -0.03631136
      0.66832982	     -0.00117860	     -0.04945081	      0.00226959	     -0.03642728
      0.66835707	     -0.00118099	     -0.04939413	      0.00224850	     -0.03654264
      0.66840254	     -0.00118496	     -0.04929972	      0.00221380	     -0.03673391
      0.66845099	     -0.00118915	     -0.04919936	      0.00217746	     -0.03693597
      0.66848191	     -0.00119180	     -0.04913543	      0.00215461	     -0.03706401
      0.66851284	     -0.00119443	     -0.04907160	      0.00213202	     -0.03719134
      0.66855925	     -0.00119834	     -0.04897597	      0.00209859	     -0.03738115
      0.66859059	     -0.00120096	     -0.04891152	      0.00207634	     -0.03750842
      0.66862193	     -0.00120356	     -0.04884717	      0.00205435	     -0.03763498
      0.66866305	     -0.00120695	     -0.04876289	      0.00202587	     -0.03779995
      0.66870197	     -0.00121013	     -0.04868329	      0.00199931	     -0.03795496
      0.66874088	     -0.00121328	     -0.04860384	      0.00197312	     -0.03810889
      0.66877522	     -0.00121603	     -0.04853385	      0.00195031	     -0.03824384
      0.66880957	     -0.00121877	     -0.04846398	      0.00192779	     -0.03837797
      0.66884391	     -0.00122148	     -0.04839422	      0.00190554	     -0.03851127
      0.66888639	     -0.00122480	     -0.04830810	      0.00187839	     -0.03867504
      0.66892370	     -0.00122770	     -0.04823261	      0.00185490	     -0.03881783
      0.66896101	     -0.00123057	     -0.04815726	      0.00183171	     -0.03895968
      0.66899831	     -0.00123341	     -0.04808205	      0.00180882	     -0.03910058
      0.66903562	     -0.00123623	     -0.04800697	      0.00178624	     -0.03924055
      0.66907293	     -0.00123902	     -0.04793203	      0.00176395	     -0.03937958
      0.66911024	     -0.00124179	     -0.04785723	      0.00174196	     -0.03951769
      0.66914754	     -0.00124453	     -0.04778256	      0.00172025	     -0.03965488
      0.66918485	     -0.00124725	     -0.04770803	      0.00169882	     -0.03979116
      0.66922216	     -0.00124995	     -0.04763363	      0.00167767	     -0.03992654
      0.66925947	     -0.00125262	     -0.04755937	      0.00165679	     -0.04006102
      0.66929677	     -0.00125526	     -0.04748524	      0.00163618	     -0.04019461
      0.66933408	     -0.00125788	     -0.04741124	      0.00161583	     -0.04032730
      0.66938053	     -0.00126111	     -0.04731931	      0.00159087	     -0.04049128
      0.66941472	     -0.00126347	     -0.04725177	      0.00157275	     -0.04061112
      0.66944890	     -0.00126580	     -0.04718434	      0.00155483	     -0.04073022
      0.66949379	     -0.00126883	     -0.04709598	      0.00153163	     -0.04088550
      0.66953513	     -0.00127160	     -0.04701478	      0.00151057	     -0.04102742
      0.66957647	     -0.00127433	     -0.04693374	      0.00148981	     -0.04116829
      0.66961781	     -0.00127703	     -0.04685286	      0.00146933	     -0.04130813
      0.66965383	     -0.00127937	     -0.04678249	      0.00145172	     -0.04142917
      0.66968986	     -0.00128168	     -0.04671226	      0.00143432	     -0.04154944
      0.66973355	     -0.00128446	     -0.04662725	      0.00141350	     -0.04169423
      0.66977724	     -0.00128720	     -0.04654243	      0.00139298	     -0.04183791
      0.66981584	     -0.00128960	     -0.04646763	      0.00137510	     -0.04196393
      0.66985444	     -0.00129197	     -0.04639296	      0.00135745	     -0.04208910
      0.66989304	     -0.00129432	     -0.04631844	      0.00134002	     -0.04221341
      0.66993982	     -0.00129714	     -0.04622829	      0.00131919	     -0.04236294
      0.66997968	     -0.00129951	     -0.04615166	      0.00130170	     -0.04248934
      0.67001954	     -0.00130186	     -0.04607517	      0.00128443	     -0.04261485
      0.67005939	     -0.00130418	     -0.04599884	      0.00126739	     -0.04273947
      0.67009925	     -0.00130647	     -0.04592264	      0.00125057	     -0.04286322
      0.67014934	     -0.00130932	     -0.04582709	      0.00122974	     -0.04301751
      0.67018767	     -0.00131148	     -0.04575412	      0.00121403	     -0.04313465
      0.67022600	     -0.00131361	     -0.04568129	      0.00119851	     -0.04325100
      0.67027321	     -0.00131621	     -0.04559177	      0.00117966	     -0.04339320
      0.67032041	     -0.00131877	     -0.04550246	      0.00116109	     -0.04353421
      0.67035946	     -0.00132086	     -0.04542873	      0.00114594	     -0.04364998
      0.67039851	     -0.00132293	     -0.04535514	      0.00113098	     -0.04376494
      0.67043756	     -0.00132498	     -0.04528168	      0.00111621	     -0.04387912
      0.67049479	     -0.00132794	     -0.04517429	      0.00109489	     -0.04404499
      0.67053268	     -0.00132987	     -0.04510333	      0.00108098	     -0.04415392
      0.67057057	     -0.00133179	     -0.04503250	      0.00106724	     -0.04426211
      0.67062202	     -0.00133435	     -0.04493655	      0.00104885	     -0.04440784
      0.67066948	     -0.00133668	     -0.04484823	      0.00103214	     -0.04454112
      0.67071694	     -0.00133899	     -0.04476011	      0.00101568	     -0.04467328
      0.67075943	     -0.00134102	     -0.04468141	      0.00100116	     -0.04479063
      0.67080191	     -0.00134303	     -0.04460286	      0.00098682	     -0.04490711
      0.67084440	     -0.00134501	     -0.04452447	      0.00097267	     -0.04502271
      0.67088688	     -0.00134697	     -0.04444623	      0.00095871	     -0.04513744
      0.67094726	     -0.00134971	     -0.04433531	      0.00093918	     -0.04529903
      0.67098340	     -0.00135132	     -0.04426907	      0.00092767	     -0.04539492
      0.67101954	     -0.00135292	     -0.04420295	      0.00091628	     -0.04549020
      0.67107756	     -0.00135546	     -0.04409704	      0.00089826	     -0.04564189
      0.67115235	     -0.00135866	     -0.04396093	      0.00087550	     -0.04583514
      0.67118862	     -0.00136018	     -0.04389508	      0.00086465	     -0.04592795
      0.67122490	     -0.00136169	     -0.04382935	      0.00085391	     -0.04602018
      0.67128421	     -0.00136412	     -0.04372212	      0.00083661	     -0.04616969
      0.67133429	     -0.00136614	     -0.04363180	      0.00082225	     -0.04629473
      0.67138438	     -0.00136813	     -0.04354169	      0.00080809	     -0.04641866
      0.67142744	     -0.00136982	     -0.04346439	      0.00079610	     -0.04652434
      0.67147051	     -0.00137148	     -0.04338725	      0.00078425	     -0.04662922
      0.67151357	     -0.00137312	     -0.04331026	      0.00077256	     -0.04673330
      0.67157088	     -0.00137527	     -0.04320804	      0.00075724	     -0.04687059
      0.67161980	     -0.00137708	     -0.04312100	      0.00074436	     -0.04698669
      0.67166872	     -0.00137885	     -0.04303416	      0.00073167	     -0.04710178
      0.67171764	     -0.00138060	     -0.04294752	      0.00071916	     -0.04721588
      0.67176657	     -0.00138233	     -0.04286108	      0.00070683	     -0.04732900
      0.67181549	     -0.00138402	     -0.04277483	      0.00069468	     -0.04744114
      0.67186441	     -0.00138569	     -0.04268878	      0.00068271	     -0.04755231
      0.67191333	     -0.00138733	     -0.04260293	      0.00067090	     -0.04766252
      0.67196225	     -0.00138895	     -0.04251728	      0.00065926	     -0.04777178
      0.67201117	     -0.00139054	     -0.04243182	      0.00064779	     -0.04788010
      0.67206010	     -0.00139211	     -0.04234656	      0.00063649	     -0.04798748
      0.67210902	     -0.00139365	     -0.04226150	      0.00062534	     -0.04809394
      0.67216290	     -0.00139532	     -0.04216803	      0.00061324	     -0.04821012
      0.67221679	     -0.00139696	     -0.04207479	      0.00060134	     -0.04832521
      0.67226526	     -0.00139841	     -0.04199111	      0.00059078	     -0.04842781
      0.67231374	     -0.00139984	     -0.04190762	      0.00058038	     -0.04852953
      0.67236822	     -0.00140141	     -0.04181402	      0.00056885	     -0.04864281
      0.67242270	     -0.00140296	     -0.04172065	      0.00055751	     -0.04875499
      0.67247718	     -0.00140448	     -0.04162753	      0.00054635	     -0.04886610
      0.67252596	     -0.00140581	     -0.04154434	      0.00053649	     -0.04896468
      0.67257474	     -0.00140713	     -0.04146134	      0.00052678	     -0.04906241
      0.67262352	     -0.00140842	     -0.04137852	      0.00051720	     -0.04915930
      0.67268015	     -0.00140989	     -0.04128263	      0.00050625	     -0.04927072
      0.67273678	     -0.00141134	     -0.04118699	      0.00049547	     -0.04938102
      0.67278747	     -0.00141261	     -0.04110158	      0.00048597	     -0.04947883
      0.67283817	     -0.00141385	     -0.04101637	      0.00047660	     -0.04957577
      0.67289391	     -0.00141520	     -0.04092291	      0.00046646	     -0.04968136
      0.67294966	     -0.00141652	     -0.04082969	      0.00045647	     -0.04978590
      0.67300540	     -0.00141781	     -0.04073671	      0.00044664	     -0.04988942
      0.67306114	     -0.00141908	     -0.04064397	      0.00043697	     -0.04999191
      0.67311689	     -0.00142032	     -0.04055146	      0.00042744	     -0.05009339
      0.67317263	     -0.00142154	     -0.04045920	      0.00041807	     -0.05019387
      0.67322107	     -0.00142258	     -0.04037922	      0.00041004	     -0.05028038
      0.67326952	     -0.00142360	     -0.04029942	      0.00040212	     -0.05036615
      0.67332842	     -0.00142482	     -0.04020262	      0.00039264	     -0.05046945
      0.67338733	     -0.00142601	     -0.04010608	      0.00038331	     -0.05057167
      0.67344060	     -0.00142706	     -0.04001899	      0.00037500	     -0.05066321
      0.67349388	     -0.00142810	     -0.03993212	      0.00036682	     -0.05075388
      0.67355144	     -0.00142919	     -0.03983850	      0.00035811	     -0.05085088
      0.67360901	     -0.00143027	     -0.03974513	      0.00034955	     -0.05094689
      0.67366483	     -0.00143128	     -0.03965481	      0.00034137	     -0.05103906
      0.67372066	     -0.00143228	     -0.03956472	      0.00033332	     -0.05113033
      0.67377790	     -0.00143328	     -0.03947259	      0.00032519	     -0.05122297
      0.67383515	     -0.00143426	     -0.03938069	      0.00031720	     -0.05131466
      0.67389222	     -0.00143521	     -0.03928933	      0.00030935	     -0.05140515
      0.67394928	     -0.00143614	     -0.03919820	      0.00030163	     -0.05149471
      0.67400674	     -0.00143706	     -0.03910670	      0.00029398	     -0.05158397
      0.67406420	     -0.00143796	     -0.03901543	      0.00028645	     -0.05167232
      0.67412153	     -0.00143883	     -0.03892461	      0.00027905	     -0.05175956
      0.67417886	     -0.00143969	     -0.03883402	      0.00027178	     -0.05184592
      0.67423434	     -0.00144050	     -0.03874660	      0.00026485	     -0.05192864
      0.67430366	     -0.00144149	     -0.03863767	      0.00025633	     -0.05203086
      0.67438244	     -0.00144257	     -0.03851429	      0.00024686	     -0.05214549
      0.67444839	     -0.00144346	     -0.03841135	      0.00023909	     -0.05224021
      0.67450101	     -0.00144415	     -0.03832945	      0.00023299	     -0.05231498
      0.67455362	     -0.00144482	     -0.03824774	      0.00022697	     -0.05238905
      0.67461325	     -0.00144557	     -0.03815539	      0.00022027	     -0.05247214
      0.67467288	     -0.00144629	     -0.03806329	      0.00021367	     -0.05255435
      0.67472827	     -0.00144695	     -0.03797795	      0.00020764	     -0.05262992
      0.67479964	     -0.00144778	     -0.03786832	      0.00020001	     -0.05272620
      0.67488672	     -0.00144876	     -0.03773504	      0.00019091	     -0.05284201
      0.67493881	     -0.00144932	     -0.03765557	      0.00018556	     -0.05291041
      0.67500754	     -0.00145005	     -0.03755099	      0.00017863	     -0.05299970
      0.67509005	     -0.00145089	     -0.03742589	      0.00017049	     -0.05310542
      0.67514377	     -0.00145143	     -0.03734470	      0.00016529	     -0.05317341
      0.67521280	     -0.00145209	     -0.03724065	      0.00015872	     -0.05325981
      0.67529982	     -0.00145290	     -0.03710996	      0.00015062	     -0.05336721
      0.67540985	     -0.00145388	     -0.03694545	      0.00014066	     -0.05350059
      0.67545818	     -0.00145430	     -0.03687346	      0.00013638	     -0.05355834
      0.67552204	     -0.00145483	     -0.03677857	      0.00013082	     -0.05363387
      0.67560385	     -0.00145549	     -0.03665741	      0.00012384	     -0.05372937
      0.67568565	     -0.00145613	     -0.03653670	      0.00011703	     -0.05382345
      0.67573903	     -0.00145653	     -0.03645819	      0.00011267	     -0.05388408
      0.67579241	     -0.00145692	     -0.03637986	      0.00010837	     -0.05394412
      0.67584824	     -0.00145732	     -0.03629814	      0.00010395	     -0.05400631
      0.67592614	     -0.00145785	     -0.03618447	      0.00009790	     -0.05409201
      0.67599623	     -0.00145832	     -0.03608252	      0.00009257	     -0.05416810
      0.67605217	     -0.00145867	     -0.03600141	      0.00008839	     -0.05422811
      0.67610811	     -0.00145902	     -0.03592049	      0.00008428	     -0.05428752
      0.67617242	     -0.00145941	     -0.03582771	      0.00007964	     -0.05435508
[truncated: 423,556 more chars]
