# Supplementary material for: Musculoskeletal simulations to examine the effects of accentuated eccentric loading (AEL) on jump height
Source: PeerJ. 2023 Jan 23;11:e14687. doi: 10.7717/peerj.14687 (PMC9879160; doi:10.7717/peerj.14687)
Supplement: Supplemental Information 3 — Added30 folder contains the code and simulation results for a complete jump with an additional 30% model mass. Dropped30 folder contains the code and simulation results for the push-off phase with the original model mass. [file peerj-11-14687-s003.zip › Supplementary Simulation code and output results AEL30/Dropped30/Optimized_for_J_Results/TwoSegment_Two_Segment_forces.sto]

ModelForces
version=1
nRows=9685
nColumns=21
inDegrees=no

This file contains the forces exerted on a model during a simulation.

A force is a generalized force, meaning that it can be either a force (N) or a torque (Nm).

Units are S.I. units (second, meters, Newtons, ...)
Angles are in degrees.

endheader
time	vastus	recfem	glut	ham	GRF_ContactForce.shank.force.X	GRF_ContactForce.shank.force.Y	GRF_ContactForce.shank.force.Z	GRF_ContactForce.shank.torque.X	GRF_ContactForce.shank.torque.Y	GRF_ContactForce.shank.torque.Z	GRF_ContactForce.Platform.force.X	GRF_ContactForce.Platform.force.Y	GRF_ContactForce.Platform.force.Z	GRF_ContactForce.Platform.torque.X	GRF_ContactForce.Platform.torque.Y	GRF_ContactForce.Platform.torque.Z	hipLimitTorque	PotentialEnergy	kneeLimitTorque	PotentialEnergy
      0.00000000	   8793.32221434	   2393.09915678	   3887.82106794	      0.00000000	   -239.30754935	   1412.67566108	      0.00000000	      0.00000000	      0.00000000	    230.52029468	    239.30754935	  -1412.67566108	      0.00000000	      0.00000000	      0.00000000	     26.11864476	      0.00000000	      0.00000000	      0.00000000	      0.00000000
      0.00006123	   8792.39192123	   2393.01115072	   3887.27787736	      0.00000000	   -242.67914837	   1413.00053188	     -0.00000000	      0.00000000	      0.00000000	    230.24211055	    242.67914837	  -1413.00053188	      0.00000000	     -0.00000000	      0.00000000	     26.14801088	      0.00000000	      0.00000000	      0.00000000	      0.00000000
      0.00012245	   8791.45850848	   2392.92283486	   3886.73227793	      0.00000000	   -245.76451435	   1414.05001365	     -0.00000000	      0.00000000	      0.00000000	    230.12290652	    245.76451435	  -1414.05001365	      0.00000000	     -0.00000000	      0.00000000	     26.18771675	      0.00000000	      0.00000000	      0.00000000	      0.00000000
      0.00020780	   8790.15193196	   2392.79914755	   3885.96788787	      0.00000000	   -249.69068625	   1415.87831997	      0.00000000	     -0.00000000	     -0.00000000	    230.05984548	    249.69068625	  -1415.87831997	     -0.00000000	      0.00000000	     -0.00000000	     26.24654789	      0.00000000	      0.00000000	      0.00000000	      0.00000000
      0.00029315	   8788.83910715	   2392.67476033	   3885.19932944	      0.00000000	   -253.24613455	   1417.73014144	      0.00000000	     -0.00000000	     -0.00000000	    230.03793683	    253.24613455	  -1417.73014144	     -0.00000000	      0.00000000	     -0.00000000	     26.30299984	      0.00000000	      0.00000000	      0.00000000	      0.00000000
      0.00042115	   8786.85884930	   2392.48687214	   3884.03955086	      0.00000000	   -257.97429559	   1420.27131068	      0.00000000	     -0.00000000	     -0.00000000	    230.02272609	    257.97429559	  -1420.27131068	     -0.00000000	      0.00000000	     -0.00000000	     26.37905793	      0.00000000	      0.00000000	      0.00000000	      0.00000000
      0.00054914	   8784.86501608	   2392.29731385	   3882.87175639	      0.00000000	   -262.06664666	   1422.46917116	      0.00000000	     -0.00000000	     -0.00000000	    230.00901033	    262.06664666	  -1422.46917116	     -0.00000000	      0.00000000	     -0.00000000	     26.44442498	      0.00000000	      0.00000000	      0.00000000	      0.00000000
      0.00075973	   8781.55580246	   2391.98170436	   3880.93467694	      0.00000000	   -267.62890677	   1425.39655649	     -0.00000000	      0.00000000	      0.00000000	    229.97900894	    267.62890677	  -1425.39655649	      0.00000000	     -0.00000000	      0.00000000	     26.53131213	      0.00000000	      0.00000000	      0.00000000	      0.00000000
      0.00097032	   8778.21194665	   2391.66136007	   3878.98024583	      0.00000000	   -271.99272933	   1427.61383435	      0.00000000	     -0.00000000	     -0.00000000	    229.94045712	    271.99272933	  -1427.61383435	     -0.00000000	      0.00000000	     -0.00000000	     26.59696424	      0.00000000	      0.00000000	      0.00000000	      0.00000000
      0.00125500	   8773.63846539	   2391.22063505	   3876.31415495	      0.00000000	   -276.41474618	   1429.72367212	      0.00000000	     -0.00000000	     -0.00000000	    229.87555754	    276.41474618	  -1429.72367212	     -0.00000000	      0.00000000	     -0.00000000	     26.65933080	      0.00000000	      0.00000000	      0.00000000	      0.00000000
      0.00153968	   8769.00592605	   2390.77096791	   3873.62391609	      0.00000000	   -279.55773467	   1431.07597421	      0.00000000	     -0.00000000	     -0.00000000	    229.80152618	    279.55773467	  -1431.07597421	     -0.00000000	      0.00000000	     -0.00000000	     26.69904111	      0.00000000	      0.00000000	      0.00000000	      0.00000000
      0.00177985	   8765.05321701	   2390.38460118	   3871.33770707	      0.00000000	   -281.47399841	   1431.76328379	      0.00000000	     -0.00000000	     -0.00000000	    229.73053717	    281.47399841	  -1431.76328379	     -0.00000000	      0.00000000	     -0.00000000	     26.71920668	      0.00000000	      0.00000000	      0.00000000	      0.00000000
      0.00202001	   8761.06083554	   2389.99180091	   3869.03772283	      0.00000000	   -282.88384444	   1432.15362274	      0.00000000	     -0.00000000	     -0.00000000	    229.65641526	    282.88384444	  -1432.15362274	     -0.00000000	      0.00000000	     -0.00000000	     26.73045188	      0.00000000	      0.00000000	      0.00000000	      0.00000000
      0.00230741	   8756.23243484	   2389.51330100	   3866.26879847	      0.00000000	   -284.07196201	   1432.30964608	      0.00000000	     -0.00000000	     -0.00000000	    229.56126602	    284.07196201	  -1432.30964608	     -0.00000000	      0.00000000	     -0.00000000	     26.73480022	      0.00000000	      0.00000000	      0.00000000	      0.00000000
      0.00259481	   8751.34985920	   2389.02561567	   3863.48306054	      0.00000000	   -284.85811541	   1432.23203181	     -0.00000000	      0.00000000	      0.00000000	    229.46392845	    284.85811541	  -1432.23203181	      0.00000000	     -0.00000000	      0.00000000	     26.73210107	      0.00000000	      0.00000000	      0.00000000	      0.00000000
      0.00282227	   8747.44795466	   2388.63315372	   3861.26709936	      0.00000000	   -285.27096480	   1432.02909254	     -0.00000000	      0.00000000	      0.00000000	    229.38214871	    285.27096480	  -1432.02909254	      0.00000000	     -0.00000000	      0.00000000	     26.72595215	      0.00000000	      0.00000000	      0.00000000	      0.00000000
      0.00304973	   8743.51346637	   2388.23499520	   3859.04173328	      0.00000000	   -285.54312522	   1431.74765896	      0.00000000	     -0.00000000	     -0.00000000	    229.30014581	    285.54312522	  -1431.74765896	     -0.00000000	      0.00000000	     -0.00000000	     26.71739084	      0.00000000	      0.00000000	      0.00000000	      0.00000000
      0.00334924	   8738.28394261	   2387.70208710	   3856.09775359	      0.00000000	   -285.74052486	   1431.26861363	     -0.00000000	      0.00000000	      0.00000000	    229.18851244	    285.74052486	  -1431.26861363	      0.00000000	     -0.00000000	      0.00000000	     26.70303512	      0.00000000	      0.00000000	      0.00000000	      0.00000000
      0.00364874	   8733.00003537	   2387.15944294	   3853.13879695	      0.00000000	   -285.80238754	   1430.71529506	     -0.00000000	      0.00000000	      0.00000000	    229.07682278	    285.80238754	  -1430.71529506	      0.00000000	     -0.00000000	      0.00000000	     26.68637438	      0.00000000	      0.00000000	      0.00000000	      0.00000000
      0.00386300	   8729.18743552	   2386.76533687	   3851.01324026	      0.00000000	   -285.78646244	   1430.26662468	     -0.00000000	      0.00000000	      0.00000000	    228.99329024	    285.78646244	  -1430.26662468	      0.00000000	     -0.00000000	      0.00000000	     26.67308986	      0.00000000	      0.00000000	      0.00000000	      0.00000000
      0.00407725	   8725.34797625	   2386.36632893	   3848.88050313	      0.00000000	   -285.73137137	   1429.80042702	      0.00000000	     -0.00000000	     -0.00000000	    228.91040794	    285.73137137	  -1429.80042702	     -0.00000000	      0.00000000	     -0.00000000	     26.65920475	      0.00000000	      0.00000000	      0.00000000	      0.00000000
      0.00437314	   8720.00222427	   2385.80730339	   3845.92369082	      0.00000000	   -285.60679139	   1429.11781619	     -0.00000000	      0.00000000	      0.00000000	    228.79363729	    285.60679139	  -1429.11781619	      0.00000000	     -0.00000000	      0.00000000	     26.63899047	      0.00000000	      0.00000000	      0.00000000	      0.00000000
      0.00466902	   8714.60697172	   2385.23909041	   3842.95389940	      0.00000000	   -285.43951319	   1428.41281815	     -0.00000000	      0.00000000	      0.00000000	    228.67690650	    285.43951319	  -1428.41281815	      0.00000000	     -0.00000000	      0.00000000	     26.61806118	      0.00000000	      0.00000000	      0.00000000	      0.00000000
      0.00490644	   8710.24268612	   2384.77657774	   3840.56180388	      0.00000000	   -285.28324463	   1427.81986390	     -0.00000000	      0.00000000	      0.00000000	    228.58039710	    285.28324463	  -1427.81986390	      0.00000000	     -0.00000000	      0.00000000	     26.60062714	      0.00000000	      0.00000000	      0.00000000	      0.00000000
      0.00514385	   8705.84764319	   2384.30826153	   3838.16175752	      0.00000000	   -285.11122414	   1427.22268334	      0.00000000	     -0.00000000	     -0.00000000	    228.48457807	    285.11122414	  -1427.22268334	     -0.00000000	      0.00000000	     -0.00000000	     26.58299597	      0.00000000	      0.00000000	      0.00000000	      0.00000000
      0.00542953	   8700.51905549	   2383.73712022	   3835.26350814	      0.00000000	   -284.88905164	   1426.48334638	     -0.00000000	      0.00000000	      0.00000000	    228.36689985	    284.88905164	  -1426.48334638	      0.00000000	     -0.00000000	      0.00000000	     26.56130253	      0.00000000	      0.00000000	      0.00000000	      0.00000000
      0.00571522	   8695.14745624	   2383.15773565	   3832.35425533	      0.00000000	   -284.65335568	   1425.74154857	     -0.00000000	      0.00000000	      0.00000000	    228.24995540	    284.65335568	  -1425.74154857	      0.00000000	     -0.00000000	      0.00000000	     26.53945642	      0.00000000	      0.00000000	      0.00000000	      0.00000000
      0.00595120	   8690.67836581	   2382.67297753	   3829.94294605	      0.00000000	   -284.45175526	   1425.10994088	     -0.00000000	      0.00000000	      0.00000000	    228.15052050	    284.45175526	  -1425.10994088	      0.00000000	     -0.00000000	      0.00000000	     26.52102913	      0.00000000	      0.00000000	      0.00000000	      0.00000000
      0.00618719	   8686.18093171	   2382.18270312	   3827.52444729	      0.00000000	   -284.24431553	   1424.48055632	     -0.00000000	      0.00000000	      0.00000000	    228.05195162	    284.24431553	  -1424.48055632	      0.00000000	     -0.00000000	      0.00000000	     26.50259016	      0.00000000	      0.00000000	      0.00000000	      0.00000000
      0.00647135	   8680.72837100	   2381.58508839	   3824.60287299	      0.00000000	   -283.98921034	   1423.70825235	      0.00000000	     -0.00000000	     -0.00000000	    227.93103861	    283.98921034	  -1423.70825235	     -0.00000000	      0.00000000	     -0.00000000	     26.48009218	      0.00000000	      0.00000000	      0.00000000	      0.00000000
      0.00675552	   8675.23612549	   2380.97963078	   3821.67130832	      0.00000000	   -283.72856720	   1422.93819937	     -0.00000000	      0.00000000	      0.00000000	    227.81091522	    283.72856720	  -1422.93819937	      0.00000000	     -0.00000000	      0.00000000	     26.45758277	      0.00000000	      0.00000000	      0.00000000	      0.00000000
      0.00699497	   8670.57780548	   2380.46341185	   3819.19342636	      0.00000000	   -283.50634580	   1422.27361013	      0.00000000	     -0.00000000	     -0.00000000	    227.70699509	    283.50634580	  -1422.27361013	     -0.00000000	      0.00000000	     -0.00000000	     26.43832067	      0.00000000	      0.00000000	      0.00000000	      0.00000000
      0.00723442	   8665.89229221	   2379.94173422	   3816.70874759	      0.00000000	   -283.28121009	   1421.61316741	     -0.00000000	      0.00000000	      0.00000000	    227.60399348	    283.28121009	  -1421.61316741	      0.00000000	     -0.00000000	      0.00000000	     26.41910185	      0.00000000	      0.00000000	      0.00000000	      0.00000000
      0.00751378	   8660.39210818	   2379.32628055	   3813.80155893	      0.00000000	   -283.01629934	   1420.83024237	     -0.00000000	      0.00000000	      0.00000000	    227.48166702	    283.01629934	  -1420.83024237	      0.00000000	     -0.00000000	      0.00000000	     26.39644365	      0.00000000	      0.00000000	      0.00000000	      0.00000000
      0.00779314	   8654.85620637	   2378.70354377	   3810.88550544	      0.00000000	   -282.74840621	   1420.05104117	      0.00000000	     -0.00000000	     -0.00000000	    227.36014795	    282.74840621	  -1420.05104117	     -0.00000000	      0.00000000	     -0.00000000	     26.37381905	      0.00000000	      0.00000000	      0.00000000	      0.00000000
      0.00803996	   8649.93576288	   2378.14732393	   3808.30180239	      0.00000000	   -282.51043337	   1419.34825993	      0.00000000	     -0.00000000	     -0.00000000	    227.25019714	    282.51043337	  -1419.34825993	     -0.00000000	      0.00000000	     -0.00000000	     26.35356852	      0.00000000	      0.00000000	      0.00000000	      0.00000000
      0.00828679	   8644.98843773	   2377.58553327	   3805.71147551	      0.00000000	   -282.27041594	   1418.65054283	     -0.00000000	      0.00000000	      0.00000000	    227.14123729	    282.27041594	  -1418.65054283	      0.00000000	     -0.00000000	      0.00000000	     26.33338333	      0.00000000	      0.00000000	      0.00000000	      0.00000000
      0.00855771	   8639.52789513	   2376.96256635	   3802.86089227	      0.00000000	   -282.00575299	   1417.87266631	     -0.00000000	      0.00000000	      0.00000000	    227.01945111	    282.00575299	  -1417.87266631	      0.00000000	     -0.00000000	      0.00000000	     26.31100633	      0.00000000	      0.00000000	      0.00000000	      0.00000000
      0.00882862	   8634.03612636	   2376.33302236	   3800.00267115	      0.00000000	   -281.73900378	   1417.09915725	     -0.00000000	      0.00000000	      0.00000000	    226.89851005	    281.73900378	  -1417.09915725	      0.00000000	     -0.00000000	      0.00000000	     26.28868140	      0.00000000	      0.00000000	      0.00000000	      0.00000000
      0.00909954	   8628.51372147	   2375.69696985	   3797.13698764	      0.00000000	   -281.47133981	   1416.31045152	     -0.00000000	      0.00000000	      0.00000000	    226.77477696	    281.47133981	  -1416.31045152	      0.00000000	     -0.00000000	      0.00000000	     26.26608347	      0.00000000	      0.00000000	      0.00000000	      0.00000000
      0.00937046	   8622.96127610	   2375.05447907	   3794.26401461	      0.00000000	   -281.20146666	   1415.53169244	     -0.00000000	      0.00000000	      0.00000000	    226.65290617	    281.20146666	  -1415.53169244	      0.00000000	     -0.00000000	      0.00000000	     26.24363201	      0.00000000	      0.00000000	      0.00000000	      0.00000000
      0.00960318	   8618.16795270	   2374.49746395	   3791.79032581	      0.00000000	   -280.96921967	   1414.84682948	     -0.00000000	      0.00000000	      0.00000000	    226.54528061	    280.96921967	  -1414.84682948	      0.00000000	     -0.00000000	      0.00000000	     26.22406609	      0.00000000	      0.00000000	      0.00000000	      0.00000000
      0.00983591	   8613.35325389	   2373.93579136	   3789.31149077	      0.00000000	   -280.73550297	   1414.16787284	     -0.00000000	      0.00000000	      0.00000000	    226.43875593	    280.73550297	  -1414.16787284	      0.00000000	     -0.00000000	      0.00000000	     26.20458508	      0.00000000	      0.00000000	      0.00000000	      0.00000000
      0.01011404	   8607.57177068	   2373.25849842	   3786.34248536	      0.00000000	   -280.45527928	   1413.34632214	     -0.00000000	      0.00000000	      0.00000000	    226.30957431	    280.45527928	  -1413.34632214	      0.00000000	     -0.00000000	      0.00000000	     26.18111771	      0.00000000	      0.00000000	      0.00000000	      0.00000000
      0.01039217	   8601.76088060	   2372.57468733	   3783.36645955	      0.00000000	   -280.17328642	   1412.52871548	     -0.00000000	      0.00000000	      0.00000000	    226.18112472	    280.17328642	  -1412.52871548	      0.00000000	     -0.00000000	      0.00000000	     26.15769761	      0.00000000	      0.00000000	      0.00000000	      0.00000000
      0.01067029	   8595.92117883	   2371.88442927	   3780.38358963	      0.00000000	   -279.89062006	   1411.69551736	     -0.00000000	      0.00000000	      0.00000000	    226.04978321	    279.89062006	  -1411.69551736	      0.00000000	     -0.00000000	      0.00000000	     26.13400023	      0.00000000	      0.00000000	      0.00000000	      0.00000000
      0.01091920	   8590.67108429	   2371.26128602	   3777.70845200	      0.00000000	   -279.63579951	   1410.96081049	     -0.00000000	      0.00000000	      0.00000000	    225.93426653	    279.63579951	  -1410.96081049	      0.00000000	     -0.00000000	      0.00000000	     26.11295973	      0.00000000	      0.00000000	      0.00000000	      0.00000000
      0.01116811	   8585.39880862	   2370.63308744	   3775.02809529	      0.00000000	   -279.38070074	   1410.20963519	     -0.00000000	      0.00000000	      0.00000000	    225.81569220	    279.38070074	  -1410.20963519	      0.00000000	     -0.00000000	      0.00000000	     26.09163157	      0.00000000	      0.00000000	      0.00000000	      0.00000000
      0.01141701	   8580.10477419	   2369.99988532	   3772.34264104	      0.00000000	   -279.12406921	   1409.46559743	     -0.00000000	      0.00000000	      0.00000000	    225.69843309	    279.12406921	  -1409.46559743	      0.00000000	     -0.00000000	      0.00000000	     26.07040835	      0.00000000	      0.00000000	      0.00000000	      0.00000000
      0.01168002	   8574.48777966	   2369.32544712	   3769.49972111	      0.00000000	   -278.85229967	   1408.66792021	     -0.00000000	      0.00000000	      0.00000000	    225.57239206	    278.85229967	  -1408.66792021	      0.00000000	     -0.00000000	      0.00000000	     26.04777754	      0.00000000	      0.00000000	      0.00000000	      0.00000000
      0.01194302	   8568.84742980	   2368.64553756	   3766.65138463	      0.00000000	   -278.57901703	   1407.87533542	     -0.00000000	      0.00000000	      0.00000000	    225.44728295	    278.57901703	  -1407.87533542	      0.00000000	     -0.00000000	      0.00000000	     26.02521650	      0.00000000	      0.00000000	      0.00000000	      0.00000000
      0.01219797	   8563.35778610	   2367.98126041	   3763.88514905	      0.00000000	   -278.31351122	   1407.09618758	     -0.00000000	      0.00000000	      0.00000000	    225.32398589	    278.31351122	  -1407.09618758	      0.00000000	     -0.00000000	      0.00000000	     26.00315224	      0.00000000	      0.00000000	      0.00000000	      0.00000000
      0.01245293	   8557.84706591	   2367.31194940	   3761.11407832	      0.00000000	   -278.04663709	   1406.32152137	     -0.00000000	      0.00000000	      0.00000000	    225.20150534	    278.04663709	  -1406.32152137	      0.00000000	     -0.00000000	      0.00000000	     25.98114888	      0.00000000	      0.00000000	      0.00000000	      0.00000000
      0.01271510	   8552.15879019	   2366.61849429	   3758.25964261	      0.00000000	   -277.77156153	   1405.51534446	     -0.00000000	      0.00000000	      0.00000000	    225.07376709	    277.77156153	  -1405.51534446	      0.00000000	     -0.00000000	      0.00000000	     25.95834972	      0.00000000	      0.00000000	      0.00000000	      0.00000000
      0.01297727	   8546.44912669	   2365.91982847	   3755.40035705	      0.00000000	   -277.49511914	   1404.71310346	     -0.00000000	      0.00000000	      0.00000000	    224.94674058	    277.49511914	  -1404.71310346	      0.00000000	     -0.00000000	      0.00000000	     25.93560201	      0.00000000	      0.00000000	      0.00000000	      0.00000000
      0.01323521	   8540.81125059	   2365.22741711	   3752.58265198	      0.00000000	   -277.22252838	   1403.91449001	     -0.00000000	      0.00000000	      0.00000000	    224.82001951	    277.22252838	  -1403.91449001	      0.00000000	     -0.00000000	      0.00000000	     25.91305364	      0.00000000	      0.00000000	      0.00000000	      0.00000000
      0.01349315	   8535.15352752	   2364.53006978	   3749.76050248	      0.00000000	   -276.94865045	   1403.11965885	     -0.00000000	      0.00000000	      0.00000000	    224.69397965	    276.94865045	  -1403.11965885	      0.00000000	     -0.00000000	      0.00000000	     25.89055497	      0.00000000	      0.00000000	      0.00000000	      0.00000000
      0.01375333	   8529.42678282	   2363.82169406	   3746.90936548	      0.00000000	   -276.67176129	   1402.30923945	     -0.00000000	      0.00000000	      0.00000000	    224.56521673	    276.67176129	  -1402.30923945	      0.00000000	     -0.00000000	      0.00000000	     25.86770359	      0.00000000	      0.00000000	      0.00000000	      0.00000000
      0.01401352	   8523.68069060	   2363.10840354	   3744.05395370	      0.00000000	   -276.39361829	   1401.50225083	     -0.00000000	      0.00000000	      0.00000000	    224.43706704	    276.39361829	  -1401.50225083	      0.00000000	     -0.00000000	      0.00000000	     25.84489621	      0.00000000	      0.00000000	      0.00000000	      0.00000000
      0.01427221	   8517.94879205	   2362.39438486	   3741.21080592	      0.00000000	   -276.11645986	   1400.69168015	     -0.00000000	      0.00000000	      0.00000000	    224.30810899	    276.11645986	  -1400.69168015	      0.00000000	     -0.00000000	      0.00000000	     25.82207105	      0.00000000	      0.00000000	      0.00000000	      0.00000000
      0.01453091	   8512.19858685	   2361.67561268	   3738.36367160	      0.00000000	   -275.83810638	   1399.88427180	     -0.00000000	      0.00000000	      0.00000000	    224.17971231	    275.83810638	  -1399.88427180	      0.00000000	     -0.00000000	      0.00000000	     25.79928594	      0.00000000	      0.00000000	      0.00000000	      0.00000000
      0.01478923	   8506.43876482	   2360.95318002	   3735.51676267	      0.00000000	   -275.55954211	   1399.07046097	     -0.00000000	      0.00000000	      0.00000000	    224.05007481	    275.55954211	  -1399.07046097	      0.00000000	     -0.00000000	      0.00000000	     25.77639619	      0.00000000	      0.00000000	      0.00000000	      0.00000000
      0.01504755	   8500.66148420	   2360.22611041	   3732.66611090	      0.00000000	   -275.27984148	   1398.25934905	     -0.00000000	      0.00000000	      0.00000000	    223.92091064	    275.27984148	  -1398.25934905	      0.00000000	     -0.00000000	      0.00000000	     25.75353919	      0.00000000	      0.00000000	      0.00000000	      0.00000000
      0.01530350	   8494.92064170	   2359.50122192	   3729.83816698	      0.00000000	   -275.00210874	   1397.44899816	     -0.00000000	      0.00000000	      0.00000000	    223.79166686	    275.00210874	  -1397.44899816	      0.00000000	     -0.00000000	      0.00000000	     25.73077016	      0.00000000	      0.00000000	      0.00000000	      0.00000000
      0.01555944	   8489.16342023	   2358.77188064	   3727.00677047	      0.00000000	   -274.72332611	   1396.64061532	     -0.00000000	      0.00000000	      0.00000000	    223.66275943	    274.72332611	  -1396.64061532	      0.00000000	     -0.00000000	      0.00000000	     25.70802234	      0.00000000	      0.00000000	      0.00000000	      0.00000000
      0.01580318	   8483.66576429	   2358.07321283	   3724.30723976	      0.00000000	   -274.45723073	   1395.86574623	     -0.00000000	      0.00000000	      0.00000000	    223.53904060	    274.45723073	  -1395.86574623	      0.00000000	     -0.00000000	      0.00000000	     25.68626543	      0.00000000	      0.00000000	      0.00000000	      0.00000000
      0.01611297	   8476.65767322	   2357.17949244	   3720.87184768	      0.00000000	   -274.11788773	   1394.87952736	     -0.00000000	      0.00000000	      0.00000000	    223.38150338	    274.11788773	  -1394.87952736	      0.00000000	     -0.00000000	      0.00000000	     25.65857531	      0.00000000	      0.00000000	      0.00000000	      0.00000000
      0.01651210	   8467.59603309	   2356.01879496	   3716.43916817	      0.00000000	   -273.67904663	   1393.60331558	     -0.00000000	      0.00000000	      0.00000000	    223.17743340	    273.67904663	  -1393.60331558	      0.00000000	     -0.00000000	      0.00000000	     25.62278459	      0.00000000	      0.00000000	      0.00000000	      0.00000000
      0.01679287	   8461.20017582	   2355.19613445	   3713.31667334	      0.00000000	   -273.36881939	   1392.71014316	     -0.00000000	      0.00000000	      0.00000000	    223.03468021	    273.36881939	  -1392.71014316	      0.00000000	     -0.00000000	      0.00000000	     25.59766780	      0.00000000	      0.00000000	      0.00000000	      0.00000000
      0.01703128	   8455.75576744	   2354.49364437	   3710.66258894	      0.00000000	   -273.10520113	   1391.93980417	     -0.00000000	      0.00000000	      0.00000000	    222.91122698	    273.10520113	  -1391.93980417	      0.00000000	     -0.00000000	      0.00000000	     25.57613368	      0.00000000	      0.00000000	      0.00000000	      0.00000000
      0.01726968	   8450.29925508	   2353.78757094	   3708.00612284	      0.00000000	   -272.84051193	   1391.17582225	     -0.00000000	      0.00000000	      0.00000000	    222.78891988	    272.84051193	  -1391.17582225	      0.00000000	     -0.00000000	      0.00000000	     25.55469567	      0.00000000	      0.00000000	      0.00000000	      0.00000000
      0.01753117	   8444.30085812	   2353.00905980	   3705.08981888	      0.00000000	   -272.54974075	   1390.33052423	     -0.00000000	      0.00000000	      0.00000000	    222.65337633	    272.54974075	  -1390.33052423	      0.00000000	     -0.00000000	      0.00000000	     25.53105068	      0.00000000	      0.00000000	      0.00000000	      0.00000000
      0.01779266	   8438.28859627	   2352.22633212	   3702.17085293	      0.00000000	   -272.25793298	   1389.48857520	     -0.00000000	      0.00000000	      0.00000000	    222.51841432	    272.25793298	  -1389.48857520	      0.00000000	     -0.00000000	      0.00000000	     25.50745062	      0.00000000	      0.00000000	      0.00000000	      0.00000000
      0.01804389	   8432.49952898	   2351.47039231	   3699.36401802	      0.00000000	   -271.97709926	   1388.67344274	     -0.00000000	      0.00000000	      0.00000000	    222.38756073	    271.97709926	  -1388.67344274	      0.00000000	     -0.00000000	      0.00000000	     25.48466436	      0.00000000	      0.00000000	      0.00000000	      0.00000000
      0.01829512	   8426.69830919	   2350.71064853	   3696.55491400	      0.00000000	   -271.69537664	   1387.86058395	     -0.00000000	      0.00000000	      0.00000000	    222.25709089	    271.69537664	  -1387.86058395	      0.00000000	     -0.00000000	      0.00000000	     25.46190637	      0.00000000	      0.00000000	      0.00000000	      0.00000000
      0.01849992	   8421.96048507	   2350.08853444	   3694.26336809	      0.00000000	   -271.46530239	   1387.19519674	     -0.00000000	      0.00000000	      0.00000000	    222.15019608	    271.46530239	  -1387.19519674	      0.00000000	     -0.00000000	      0.00000000	     25.44330221	      0.00000000	      0.00000000	      0.00000000	      0.00000000
      0.01882450	   8414.43585708	   2349.09749011	   3690.62868070	      0.00000000	   -271.09999792	   1386.13377229	     -0.00000000	      0.00000000	      0.00000000	    221.97945886	    271.09999792	  -1386.13377229	      0.00000000	     -0.00000000	      0.00000000	     25.41369143	      0.00000000	      0.00000000	      0.00000000	      0.00000000
      0.01906129	   8408.93446696	   2348.37060567	   3687.97490072	      0.00000000	   -270.83219492	   1385.36953794	     -0.00000000	      0.00000000	      0.00000000	    221.85672888	    270.83219492	  -1385.36953794	      0.00000000	     -0.00000000	      0.00000000	     25.39224657	      0.00000000	      0.00000000	      0.00000000	      0.00000000
      0.01929809	   8403.42337690	   2347.64049320	   3685.31942528	      0.00000000	   -270.56442034	   1384.59230173	     -0.00000000	      0.00000000	      0.00000000	    221.73155913	    270.56442034	  -1384.59230173	      0.00000000	      0.00000000	      0.00000000	     25.37057976	      0.00000000	      0.00000000	      0.00000000	      0.00000000
      0.01953488	   8397.90284122	   2346.90718839	   3682.66232674	      0.00000000	   -270.29575336	   1383.82011648	     -0.00000000	      0.00000000	      0.00000000	    221.60728703	    270.29575336	  -1383.82011648	      0.00000000	      0.00000000	      0.00000000	     25.34898859	      0.00000000	      0.00000000	      0.00000000	      0.00000000
      0.01977868	   8392.20949763	   2346.14890651	   3679.92505972	      0.00000000	   -270.01873916	   1383.02033317	     -0.00000000	      0.00000000	      0.00000000	    221.47842058	    270.01873916	  -1383.02033317	      0.00000000	     -0.00000000	      0.00000000	     25.32667278	      0.00000000	      0.00000000	      0.00000000	      0.00000000
      0.02008180	   8385.11742937	   2345.20147805	   3676.51947833	      0.00000000	   -269.67341696	   1382.02571074	     -0.00000000	      0.00000000	      0.00000000	    221.31809988	    269.67341696	  -1382.02571074	      0.00000000	      0.00000000	      0.00000000	     25.29891203	      0.00000000	      0.00000000	      0.00000000	      0.00000000
      0.02046862	   8376.04685999	   2343.98516198	   3672.17038687	      0.00000000	   -269.23159865	   1380.75125370	     -0.00000000	      0.00000000	      0.00000000	    221.11245795	    269.23159865	  -1380.75125370	      0.00000000	     -0.00000000	      0.00000000	     25.26338378	      0.00000000	      0.00000000	      0.00000000	      0.00000000
      0.02071870	   8370.17071401	   2343.19447790	   3669.35675388	      0.00000000	   -268.94475339	   1379.93440294	     -0.00000000	      0.00000000	      0.00000000	    220.98076508	    268.94475339	  -1379.93440294	      0.00000000	     -0.00000000	      0.00000000	     25.24052097	      0.00000000	      0.00000000	      0.00000000	      0.00000000
      0.02096879	   8364.28563480	   2342.40045971	   3666.54177796	      0.00000000	   -268.65791779	   1379.10480620	     -0.00000000	      0.00000000	      0.00000000	    220.84667181	    268.65791779	  -1379.10480620	      0.00000000	     -0.00000000	      0.00000000	     25.21744085	      0.00000000	      0.00000000	      0.00000000	      0.00000000
      0.02121887	   8358.39190098	   2341.60314753	   3663.72553821	      0.00000000	   -268.37005054	   1378.28305184	     -0.00000000	      0.00000000	      0.00000000	    220.71398253	    268.37005054	  -1378.28305184	      0.00000000	     -0.00000000	      0.00000000	     25.19448214	      0.00000000	      0.00000000	      0.00000000	      0.00000000
      0.02147240	   8352.40852033	   2340.79154285	   3660.86934363	      0.00000000	   -268.07800155	   1377.44191291	     -0.00000000	      0.00000000	      0.00000000	    220.57792773	    268.07800155	  -1377.44191291	      0.00000000	     -0.00000000	      0.00000000	     25.17106721	      0.00000000	      0.00000000	      0.00000000	      0.00000000
      0.02172593	   8346.41679950	   2339.97663285	   3658.01201147	      0.00000000	   -267.78508416	   1376.60551875	     -0.00000000	      0.00000000	      0.00000000	    220.44270163	    267.78508416	  -1376.60551875	      0.00000000	     -0.00000000	      0.00000000	     25.14772277	      0.00000000	      0.00000000	      0.00000000	      0.00000000
      0.02197260	   8340.57918602	   2339.18060083	   3655.23084832	      0.00000000	   -267.49976066	   1375.78636170	     -0.00000000	      0.00000000	      0.00000000	    220.31009189	    267.49976066	  -1375.78636170	      0.00000000	     -0.00000000	      0.00000000	     25.12491390	      0.00000000	      0.00000000	      0.00000000	      0.00000000
      0.02221928	   8334.73418685	   2338.38151379	   3652.44875647	      0.00000000	   -267.21374691	   1374.96951037	     -0.00000000	      0.00000000	      0.00000000	    220.17786135	    267.21374691	  -1374.96951037	      0.00000000	     -0.00000000	      0.00000000	     25.10213607	      0.00000000	      0.00000000	      0.00000000	      0.00000000
      0.02247940	   8328.56302913	   2337.53562374	   3649.51417236	      0.00000000	   -266.91172896	   1374.10446488	     -0.00000000	      0.00000000	      0.00000000	    220.03769338	    266.91172896	  -1374.10446488	      0.00000000	      0.00000000	      0.00000000	     25.07804943	      0.00000000	      0.00000000	      0.00000000	      0.00000000
      0.02273951	   8322.38422151	   2336.68641915	   3646.57871886	      0.00000000	   -266.60900197	   1373.24127797	     -0.00000000	      0.00000000	      0.00000000	    219.89781526	    266.60900197	  -1373.24127797	      0.00000000	     -0.00000000	      0.00000000	     25.05398599	      0.00000000	      0.00000000	      0.00000000	      0.00000000
      0.02299610	   8316.28199906	   2335.84552570	   3643.68230824	      0.00000000	   -266.30996237	   1372.38638648	     -0.00000000	      0.00000000	      0.00000000	    219.75915096	    266.30996237	  -1372.38638648	      0.00000000	      0.00000000	      0.00000000	     25.03018592	      0.00000000	      0.00000000	      0.00000000	      0.00000000
      0.02330652	   8308.89045090	   2334.82402916	   3640.17737405	      0.00000000	   -265.94739622	   1371.35263229	     -0.00000000	      0.00000000	      0.00000000	    219.59141422	    265.94739622	  -1371.35263229	      0.00000000	     -0.00000000	      0.00000000	     25.00139174	      0.00000000	      0.00000000	      0.00000000	      0.00000000
      0.02365444	   8300.59434495	   2333.67371881	   3636.24790271	      0.00000000	   -265.54021815	   1370.19045198	      0.00000000	     -0.00000000	     -0.00000000	    219.40266588	    265.54021815	  -1370.19045198	     -0.00000000	      0.00000000	     -0.00000000	     24.96904906	      0.00000000	      0.00000000	      0.00000000	      0.00000000
      0.02394973	   8293.54428466	   2332.69303464	   3632.91216935	      0.00000000	   -265.19346074	   1369.21171011	     -0.00000000	      0.00000000	      0.00000000	    219.24379973	    265.19346074	  -1369.21171011	      0.00000000	      0.00000000	      0.00000000	     24.94171473	      0.00000000	      0.00000000	      0.00000000	      0.00000000
      0.02417362	   8288.19355012	   2331.94681122	   3630.38259330	      0.00000000	   -264.93062216	   1368.45860424	      0.00000000	     -0.00000000	     -0.00000000	    219.12126291	    264.93062216	  -1368.45860424	     -0.00000000	      0.00000000	     -0.00000000	     24.92080338	      0.00000000	      0.00000000	      0.00000000	      0.00000000
      0.02439752	   8282.83847755	   2331.19833032	   3627.85275811	      0.00000000	   -264.66705131	   1367.71205225	      0.00000000	     -0.00000000	     -0.00000000	    218.99989330	    264.66705131	  -1367.71205225	     -0.00000000	      0.00000000	     -0.00000000	     24.89999465	      0.00000000	      0.00000000	      0.00000000	      0.00000000
      0.02462526	   8277.38703116	   2330.43468712	   3625.27920045	      0.00000000	   -264.39869632	   1366.94958975	      0.00000000	     -0.00000000	     -0.00000000	    218.87582476	    264.39869632	  -1366.94958975	     -0.00000000	      0.00000000	     -0.00000000	     24.87877297	      0.00000000	      0.00000000	      0.00000000	      0.00000000
      0.02493219	   8270.03359055	   2329.40191705	   3621.81055895	      0.00000000	   -264.03651851	   1365.91963261	      0.00000000	     -0.00000000	     -0.00000000	    218.70810529	    264.03651851	  -1365.91963261	     -0.00000000	      0.00000000	     -0.00000000	     24.85012596	      0.00000000	      0.00000000	      0.00000000	      0.00000000
      0.02523912	   8262.67305516	   2328.36506510	   3618.34173691	      0.00000000	   -263.67316802	   1364.89883591	      0.00000000	     -0.00000000	     -0.00000000	    218.54199343	    263.67316802	  -1364.89883591	     -0.00000000	      0.00000000	      0.00000000	     24.82162045	      0.00000000	      0.00000000	      0.00000000	      0.00000000
      0.02545699	   8257.44440676	   2327.62665652	   3615.87949572	      0.00000000	   -263.41539029	   1364.16318546	      0.00000000	     -0.00000000	     -0.00000000	    218.42198931	    263.41539029	  -1364.16318546	     -0.00000000	      0.00000000	     -0.00000000	     24.80120073	      0.00000000	      0.00000000	      0.00000000	      0.00000000
      0.02567485	   8252.21254335	   2326.88624652	   3613.41726739	      0.00000000	   -263.15693155	   1363.43424591	      0.00000000	     -0.00000000	     -0.00000000	    218.30318103	    263.15693155	  -1363.43424591	     -0.00000000	      0.00000000	     -0.00000000	     24.78088675	      0.00000000	      0.00000000	      0.00000000	      0.00000000
      0.02592713	   8246.15027081	   2326.02638768	   3610.56610381	      0.00000000	   -262.85739763	   1362.58650405	      0.00000000	     -0.00000000	     -0.00000000	    218.16487685	    262.85739763	  -1362.58650405	     -0.00000000	      0.00000000	     -0.00000000	     24.75729893	      0.00000000	      0.00000000	      0.00000000	      0.00000000
      0.02617941	   8240.08410690	   2325.16390988	   3607.71507941	      0.00000000	   -262.55730828	   1361.74096273	      0.00000000	     -0.00000000	     -0.00000000	    218.02692022	    262.55730828	  -1361.74096273	     -0.00000000	      0.00000000	     -0.00000000	     24.73374187	      0.00000000	      0.00000000	      0.00000000	      0.00000000
      0.02645015	   8233.57016814	   2324.23547360	   3604.65575033	      0.00000000	   -262.23495156	   1360.83022263	      0.00000000	     -0.00000000	     -0.00000000	    217.87818844	    262.23495156	  -1360.83022263	     -0.00000000	      0.00000000	     -0.00000000	     24.70840131	      0.00000000	      0.00000000	      0.00000000	      0.00000000
      0.02672088	   8227.05227690	   2323.30410357	   3601.59673426	      0.00000000	   -261.91192926	   1359.92297383	      0.00000000	     -0.00000000	     -0.00000000	    217.73003217	    261.91192926	  -1359.92297383	     -0.00000000	      0.00000000	     -0.00000000	     24.68311204	      0.00000000	      0.00000000	      0.00000000	      0.00000000
      0.02691494	   8222.37810414	   2322.63473500	   3599.40433070	      0.00000000	   -261.68019801	   1359.27065490	      0.00000000	     -0.00000000	     -0.00000000	    217.62342109	    261.68019801	  -1359.27065490	     -0.00000000	      0.00000000	     -0.00000000	     24.66494875	      0.00000000	      0.00000000	      0.00000000	      0.00000000
      0.02723087	   8214.76467765	   2321.54185339	   3595.83556490	      0.00000000	   -261.30271323	   1358.20273138	      0.00000000	     -0.00000000	     -0.00000000	    217.44868420	    261.30271323	  -1358.20273138	     -0.00000000	      0.00000000	     -0.00000000	     24.63527568	      0.00000000	      0.00000000	      0.00000000	      0.00000000
      0.02747074	   8208.98125701	   2320.70952012	   3593.12645422	      0.00000000	   -261.01504384	   1357.40486688	      0.00000000	     -0.00000000	     -0.00000000	    217.31834139	    261.01504384	  -1357.40486688	     -0.00000000	      0.00000000	     -0.00000000	     24.61295297	      0.00000000	      0.00000000	      0.00000000	      0.00000000
      0.02771061	   8203.19551212	   2319.87500640	   3590.41781531	      0.00000000	   -260.72770541	   1356.59322032	      0.00000000	     -0.00000000	     -0.00000000	    217.18540020	    260.72770541	  -1356.59322032	     -0.00000000	      0.00000000	     -0.00000000	     24.59040128	      0.00000000	      0.00000000	      0.00000000	      0.00000000
      0.02795047	   8197.40762810	   2319.03834172	   3587.70969965	      0.00000000	   -260.43964128	   1355.78921279	      0.00000000	     -0.00000000	     -0.00000000	    217.05381188	    260.43964128	  -1355.78921279	     -0.00000000	      0.00000000	     -0.00000000	     24.56797020	      0.00000000	      0.00000000	      0.00000000	      0.00000000
      0.02819667	   8191.46509155	   2318.17740878	   3584.93077636	      0.00000000	   -260.14387515	   1354.95904453	      0.00000000	     -0.00000000	     -0.00000000	    216.91777982	    260.14387515	  -1354.95904453	     -0.00000000	      0.00000000	     -0.00000000	     24.54486270	      0.00000000	      0.00000000	      0.00000000	      0.00000000
      0.02844286	   8185.52067628	   2317.31426981	   3582.15251265	      0.00000000	   -259.84760723	   1354.13194909	      0.00000000	     -0.00000000	     -0.00000000	    216.78225432	    259.84760723	  -1354.13194909	     -0.00000000	      0.00000000	     -0.00000000	     24.52180127	      0.00000000	      0.00000000	      0.00000000	      0.00000000
      0.02871061	   8179.05400286	   2316.37310694	   3579.13186627	      0.00000000	   -259.52518169	   1353.22914564	      0.00000000	     -0.00000000	     -0.00000000	    216.63418659	    259.52518169	  -1353.22914564	     -0.00000000	      0.00000000	     -0.00000000	     24.49666280	      0.00000000	      0.00000000	      0.00000000	      0.00000000
      0.02897835	   8172.58556761	   2315.42940901	   3576.11213246	      0.00000000	   -259.20217279	   1352.33016267	      0.00000000	     -0.00000000	     -0.00000000	    216.48675113	    259.20217279	  -1352.33016267	     -0.00000000	      0.00000000	     -0.00000000	     24.47158206	      0.00000000	      0.00000000	      0.00000000	      0.00000000
      0.02918757	   8167.53003214	   2314.69025983	   3573.75317983	      0.00000000	   -258.94960711	   1351.62561328	      0.00000000	     -0.00000000	     -0.00000000	    216.37111011	    258.94960711	  -1351.62561328	     -0.00000000	      0.00000000	     -0.00000000	     24.45194691	      0.00000000	      0.00000000	      0.00000000	      0.00000000
      0.02950225	   8159.92448912	   2313.57567381	   3570.20627716	      0.00000000	   -258.56952079	   1350.56124436	      0.00000000	     -0.00000000	     -0.00000000	    216.19623159	    258.56952079	  -1350.56124436	     -0.00000000	      0.00000000	     -0.00000000	     24.42233300	      0.00000000	      0.00000000	      0.00000000	      0.00000000
      0.02975664	   8153.77507765	   2312.67219457	   3567.34008095	      0.00000000	   -258.26125239	   1349.71371819	      0.00000000	     -0.00000000	     -0.00000000	    216.05716537	    258.26125239	  -1349.71371819	     -0.00000000	      0.00000000	     -0.00000000	     24.39859900	      0.00000000	      0.00000000	      0.00000000	      0.00000000
      0.03001102	   8147.62488737	   2311.76655894	   3564.47494348	      0.00000000	   -257.95344806	   1348.85025037	      0.00000000	     -0.00000000	     -0.00000000	    215.91509284	    257.95344806	  -1348.85025037	     -0.00000000	      0.00000000	     -0.00000000	     24.37460200	      0.00000000	      0.00000000	      0.00000000	      0.00000000
      0.03026541	   8141.47411985	   2310.85880011	   3561.61092002	      0.00000000	   -257.64465926	   1348.00038785	      0.00000000	     -0.00000000	     -0.00000000	    215.77546083	    257.64465926	  -1348.00038785	     -0.00000000	      0.00000000	     -0.00000000	     24.35082273	      0.00000000	      0.00000000	      0.00000000	      0.00000000
      0.03051980	   8135.32295894	   2309.94894837	   3558.74806549	      0.00000000	   -257.33612375	   1347.13916632	      0.00000000	     -0.00000000	     -0.00000000	    215.63366677	    257.33612375	  -1347.13916632	     -0.00000000	      0.00000000	     -0.00000000	     24.32685533	      0.00000000	      0.00000000	      0.00000000	      0.00000000
      0.03077419	   8129.17159956	   2309.03703602	   3555.88643390	      0.00000000	   -257.02680703	   1346.28776135	      0.00000000	     -0.00000000	     -0.00000000	    215.49361362	    257.02680703	  -1346.28776135	     -0.00000000	      0.00000000	     -0.00000000	     24.30304414	      0.00000000	      0.00000000	      0.00000000	      0.00000000
      0.03102481	   8123.11126664	   2308.13663479	   3553.06840426	      0.00000000	   -256.72216450	   1345.44122876	      0.00000000	     -0.00000000	     -0.00000000	    215.35414129	    256.72216450	  -1345.44122876	     -0.00000000	      0.00000000	     -0.00000000	     24.27945662	      0.00000000	      0.00000000	      0.00000000	      0.00000000
      0.03127544	   8117.05109808	   2307.23429293	   3550.25166415	      0.00000000	   -256.41693547	   1344.60104766	      0.00000000	     -0.00000000	     -0.00000000	    215.21577219	    256.41693547	  -1344.60104766	     -0.00000000	      0.00000000	     -0.00000000	     24.25596921	      0.00000000	      0.00000000	      0.00000000	      0.00000000
      0.03150969	   8111.38722022	   2306.38918375	   3547.62018877	      0.00000000	   -256.13159105	   1343.81207010	      0.00000000	     -0.00000000	     -0.00000000	    215.08570203	    256.13159105	  -1343.81207010	     -0.00000000	      0.00000000	     -0.00000000	     24.23395384	      0.00000000	      0.00000000	      0.00000000	      0.00000000
      0.03181008	   8104.12454579	   2305.30301347	   3544.24737371	      0.00000000	   -255.76530972	   1342.80079770	      0.00000000	     -0.00000000	     -0.00000000	    214.91890725	    255.76530972	  -1342.80079770	     -0.00000000	      0.00000000	     -0.00000000	     24.20572604	      0.00000000	      0.00000000	      0.00000000	      0.00000000
      0.03211048	   8096.86288359	   2304.21418565	   3540.87663348	      0.00000000	   -255.39839770	   1341.79501693	      0.00000000	     -0.00000000	     -0.00000000	    214.75302574	    255.39839770	  -1341.79501693	     -0.00000000	      0.00000000	     -0.00000000	     24.17758336	      0.00000000	      0.00000000	      0.00000000	      0.00000000
      0.03234592	   8091.17244501	   2303.35899002	   3538.23631803	      0.00000000	   -255.11083374	   1341.00167118	      0.00000000	     -0.00000000	     -0.00000000	    214.62201349	    255.11083374	  -1341.00167118	     -0.00000000	      0.00000000	     -0.00000000	     24.15544170	      0.00000000	      0.00000000	      0.00000000	      0.00000000
      0.03258135	   8085.48294488	   2302.50221569	   3535.59736740	      0.00000000	   -254.82286438	   1340.21234255	      0.00000000	     -0.00000000	     -0.00000000	    214.49168006	    254.82286438	  -1340.21234255	     -0.00000000	      0.00000000	     -0.00000000	     24.13336291	      0.00000000	      0.00000000	      0.00000000	      0.00000000
      0.03285431	   8078.88798062	   2301.50693918	   3532.53956954	      0.00000000	   -254.48890863	   1339.29383958	      0.00000000	     -0.00000000	     -0.00000000	    214.33987593	    254.48890863	  -1339.29383958	     -0.00000000	      0.00000000	     -0.00000000	     24.10770778	      0.00000000	      0.00000000	      0.00000000	      0.00000000
      0.03312728	   8072.29467220	   2300.50960804	   3529.48371861	      0.00000000	   -254.15441232	   1338.38099717	      0.00000000	     -0.00000000	     -0.00000000	    214.18903123	    254.15441232	  -1338.38099717	     -0.00000000	      0.00000000	     -0.00000000	     24.08214154	      0.00000000	      0.00000000	      0.00000000	      0.00000000
      0.03336365	   8066.58675041	   2299.64434514	   3526.83914993	      0.00000000	   -253.86474689	   1337.58654460	      0.00000000	     -0.00000000	     -0.00000000	    214.05760690	    253.86474689	  -1337.58654460	     -0.00000000	      0.00000000	     -0.00000000	     24.05993592	      0.00000000	      0.00000000	      0.00000000	      0.00000000
      0.03365922	   8059.45124411	   2298.56025095	   3523.53432889	      0.00000000	   -253.50217141	   1336.59499183	      0.00000000	     -0.00000000	     -0.00000000	    213.89352354	    253.50217141	  -1336.59499183	     -0.00000000	      0.00000000	     -0.00000000	     24.03219611	      0.00000000	      0.00000000	      0.00000000	      0.00000000
      0.03401855	   8050.78025705	   2297.23925024	   3519.52003638	      0.00000000	   -253.06093434	   1335.39125584	      0.00000000	     -0.00000000	     -0.00000000	    213.69422556	    253.06093434	  -1335.39125584	     -0.00000000	      0.00000000	     -0.00000000	     23.99849640	      0.00000000	      0.00000000	      0.00000000	      0.00000000
      0.03441210	   8041.28856949	   2295.78866739	   3515.12783135	      0.00000000	   -252.57726785	   1334.07209036	      0.00000000	     -0.00000000	     -0.00000000	    213.47563188	    252.57726785	  -1334.07209036	     -0.00000000	      0.00000000	     -0.00000000	     23.96156990	      0.00000000	      0.00000000	      0.00000000	      0.00000000
      0.03471486	   8033.99051165	   2294.67009812	   3511.75209515	      0.00000000	   -252.20436588	   1333.06771703	      0.00000000	     -0.00000000	     -0.00000000	    213.30927249	    252.20436588	  -1333.06771703	     -0.00000000	      0.00000000	     -0.00000000	     23.93332823	      0.00000000	      0.00000000	      0.00000000	      0.00000000
      0.03493999	   8028.56597788	   2293.83686392	   3509.24371416	      0.00000000	   -251.92749743	   1332.30874923	      0.00000000	     -0.00000000	     -0.00000000	    213.18326812	    251.92749743	  -1332.30874923	     -0.00000000	      0.00000000	     -0.00000000	     23.91213006	      0.00000000	      0.00000000	      0.00000000	      0.00000000
      0.03516513	   8023.14361164	   2293.00241335	   3506.73695258	      0.00000000	   -251.65004468	   1331.55900454	      0.00000000	     -0.00000000	     -0.00000000	    213.05890285	    251.65004468	  -1331.55900454	     -0.00000000	      0.00000000	     -0.00000000	     23.89107958	      0.00000000	      0.00000000	      0.00000000	      0.00000000
      0.03538556	   8017.83664787	   2292.18422275	   3504.28412294	      0.00000000	   -251.37838369	   1330.82233862	     -0.00000000	      0.00000000	      0.00000000	    212.93660266	    251.37838369	  -1330.82233862	      0.00000000	      0.00000000	      0.00000000	     23.87042573	      0.00000000	      0.00000000	      0.00000000	      0.00000000
      0.03569838	   8010.30952883	   2291.02120120	   3500.80611048	      0.00000000	   -250.99280439	   1329.77412591	     -0.00000000	      0.00000000	      0.00000000	    212.76243104	    250.99280439	  -1329.77412591	      0.00000000	     -0.00000000	      0.00000000	     23.84106857	      0.00000000	      0.00000000	      0.00000000	      0.00000000
      0.03597589	   8003.63589129	   2289.98755799	   3497.72335846	      0.00000000	   -250.64984692	   1328.85850888	      0.00000000	     -0.00000000	     -0.00000000	    212.61045119	    250.64984692	  -1328.85850888	     -0.00000000	      0.00000000	     -0.00000000	     23.81525333	      0.00000000	      0.00000000	      0.00000000	      0.00000000
      0.03620686	   7998.08477233	   2289.12599016	   3495.15975198	      0.00000000	   -250.36498503	   1328.08212902	      0.00000000	     -0.00000000	     -0.00000000	    212.48125362	    250.36498503	  -1328.08212902	     -0.00000000	      0.00000000	     -0.00000000	     23.79353557	      0.00000000	      0.00000000	      0.00000000	      0.00000000
      0.03643782	   7992.53655144	   2288.26325230	   3492.59802371	      0.00000000	   -250.07949219	   1327.31635371	      0.00000000	     -0.00000000	     -0.00000000	    212.35394437	    250.07949219	  -1327.31635371	     -0.00000000	      0.00000000	     -0.00000000	     23.77198780	      0.00000000	      0.00000000	      0.00000000	      0.00000000
      0.03668105	   7986.69690447	   2287.35344909	   3489.90230247	      0.00000000	   -249.77893324	   1326.50547034	     -0.00000000	      0.00000000	      0.00000000	    212.21898803	    249.77893324	  -1326.50547034	      0.00000000	     -0.00000000	      0.00000000	     23.74922293	      0.00000000	      0.00000000	      0.00000000	      0.00000000
      0.03698126	   7979.49407339	   2286.22879421	   3486.57806717	      0.00000000	   -249.40767738	   1325.50729197	      0.00000000	     -0.00000000	     -0.00000000	    212.05280880	    249.40767738	  -1325.50729197	     -0.00000000	      0.00000000	     -0.00000000	     23.72116668	      0.00000000	      0.00000000	      0.00000000	      0.00000000
      0.03735693	   7970.48853100	   2284.81882350	   3482.42297889	      0.00000000	   -248.94291297	   1324.25730806	      0.00000000	     -0.00000000	     -0.00000000	    211.84453930	    248.94291297	  -1324.25730806	     -0.00000000	      0.00000000	     -0.00000000	     23.68604160	      0.00000000	      0.00000000	      0.00000000	      0.00000000
      0.03763821	   7963.75158093	   2283.76124955	   3479.31537803	      0.00000000	   -248.59418148	   1323.33334998	      0.00000000	     -0.00000000	     -0.00000000	    211.69068731	    248.59418148	  -1323.33334998	     -0.00000000	      0.00000000	     -0.00000000	     23.65993308	      0.00000000	      0.00000000	      0.00000000	      0.00000000
      0.03787283	   7958.13636485	   2282.87794159	   3476.72569185	      0.00000000	   -248.30386508	   1322.54919294	      0.00000000	     -0.00000000	     -0.00000000	    211.55980464	    248.30386508	  -1322.54919294	     -0.00000000	      0.00000000	     -0.00000000	     23.63793814	      0.00000000	      0.00000000	      0.00000000	      0.00000000
      0.03810744	   7952.52492248	   2281.99356926	   3474.13816310	      0.00000000	   -248.01293706	   1321.77589463	      0.00000000	     -0.00000000	     -0.00000000	    211.43085245	    248.01293706	  -1321.77589463	     -0.00000000	      0.00000000	     -0.00000000	     23.61611730	      0.00000000	      0.00000000	      0.00000000	      0.00000000
      0.03835531	   7946.60067745	   2281.05809955	   3471.40683019	      0.00000000	   -247.70573003	   1320.95390914	      0.00000000	     -0.00000000	     -0.00000000	    211.29362191	    247.70573003	  -1320.95390914	     -0.00000000	      0.00000000	     -0.00000000	     23.59298256	      0.00000000	      0.00000000	      0.00000000	      0.00000000
      0.03860318	   7940.68088350	   2280.12148617	   3468.67797255	      0.00000000	   -247.39821885	   1320.13647504	      0.00000000	     -0.00000000	     -0.00000000	    211.15715297	    247.39821885	  -1320.13647504	     -0.00000000	      0.00000000	     -0.00000000	     23.56992039	      0.00000000	      0.00000000	      0.00000000	      0.00000000
      0.03887291	   7934.24410720	   2279.10098167	   3465.71125683	      0.00000000	   -247.06364093	   1319.24391611	      0.00000000	     -0.00000000	     -0.00000000	    211.00800446	    247.06364093	  -1319.24391611	     -0.00000000	      0.00000000	     -0.00000000	     23.54477475	      0.00000000	      0.00000000	      0.00000000	      0.00000000
      0.03914264	   7927.81290137	   2278.07917883	   3462.74755546	      0.00000000	   -246.72869386	   1318.35720866	      0.00000000	     -0.00000000	     -0.00000000	    210.85984195	    246.72869386	  -1318.35720866	     -0.00000000	      0.00000000	     -0.00000000	     23.51972257	      0.00000000	      0.00000000	      0.00000000	      0.00000000
      0.03933131	   7923.31779279	   2277.36369159	   3460.67631992	      0.00000000	   -246.49443249	   1317.73544394	      0.00000000	     -0.00000000	     -0.00000000	    210.75586987	    246.49443249	  -1317.73544394	     -0.00000000	      0.00000000	     -0.00000000	     23.50217417	      0.00000000	      0.00000000	      0.00000000	      0.00000000
      0.03962084	   7916.42546448	   2276.26456718	   3457.50088287	      0.00000000	   -246.13503213	   1316.77822778	      0.00000000	     -0.00000000	     -0.00000000	    210.59566516	    246.13503213	  -1316.77822778	     -0.00000000	      0.00000000	     -0.00000000	     23.47519544	      0.00000000	      0.00000000	      0.00000000	      0.00000000
      0.03991036	   7909.54004025	   2275.16403861	   3454.32905266	      0.00000000	   -245.77488428	   1315.83483992	      0.00000000	     -0.00000000	     -0.00000000	    210.43789832	    245.77488428	  -1315.83483992	     -0.00000000	      0.00000000	     -0.00000000	     23.44843832	      0.00000000	      0.00000000	      0.00000000	      0.00000000
      0.04014646	   7903.93029315	   2274.26555476	   3451.74516943	      0.00000000	   -245.48175224	   1315.05285288	      0.00000000	     -0.00000000	     -0.00000000	    210.30683425	    245.48175224	  -1315.05285288	     -0.00000000	      0.00000000	     -0.00000000	     23.42641471	      0.00000000	      0.00000000	      0.00000000	      0.00000000
      0.04038257	   7898.32535768	   2273.36617910	   3449.16374536	      0.00000000	   -245.18804340	   1314.28190925	      0.00000000	     -0.00000000	     -0.00000000	    210.17773047	    245.18804340	  -1314.28190925	     -0.00000000	      0.00000000	     -0.00000000	     23.40456816	      0.00000000	      0.00000000	      0.00000000	      0.00000000
      0.04063012	   7892.45388149	   2272.42225031	   3446.45980633	      0.00000000	   -244.88029405	   1313.46859808	      0.00000000	     -0.00000000	     -0.00000000	    210.04137422	    244.88029405	  -1313.46859808	     -0.00000000	      0.00000000	     -0.00000000	     23.38158219	      0.00000000	      0.00000000	      0.00000000	      0.00000000
      0.04092822	   7885.39078527	   2271.28433013	   3443.20740223	      0.00000000	   -244.50944188	   1312.49365210	      0.00000000	     -0.00000000	     -0.00000000	    209.87788760	    244.50944188	  -1312.49365210	     -0.00000000	      0.00000000	     -0.00000000	     23.35397373	      0.00000000	      0.00000000	      0.00000000	      0.00000000
      0.04124913	   7877.79637151	   2270.05785817	   3439.71066851	      0.00000000	   -244.11024694	   1311.44243978	      0.00000000	     -0.00000000	     -0.00000000	    209.70145856	    244.11024694	  -1311.44243978	     -0.00000000	      0.00000000	     -0.00000000	     23.32422614	      0.00000000	      0.00000000	      0.00000000	      0.00000000
      0.04157005	   7870.21166464	   2268.82989657	   3436.21870256	      0.00000000	   -243.71035521	   1310.40479668	      0.00000000	     -0.00000000	     -0.00000000	    209.52739200	    243.71035521	  -1310.40479668	     -0.00000000	      0.00000000	     -0.00000000	     23.29469607	      0.00000000	      0.00000000	      0.00000000	      0.00000000
      0.04178987	   7865.02183064	   2267.98790138	   3433.82947849	      0.00000000	   -243.43703265	   1309.68121506	      0.00000000	     -0.00000000	     -0.00000000	    209.40572806	    243.43703265	  -1309.68121506	     -0.00000000	      0.00000000	     -0.00000000	     23.27426323	      0.00000000	      0.00000000	      0.00000000	      0.00000000
      0.04200970	   7859.83673406	   2267.14524292	   3431.44254102	      0.00000000	   -243.16319918	   1308.96796083	      0.00000000	     -0.00000000	     -0.00000000	    209.28590013	    243.16319918	  -1308.96796083	     -0.00000000	      0.00000000	     -0.00000000	     23.25399593	      0.00000000	      0.00000000	      0.00000000	      0.00000000
      0.04226183	   7853.89557739	   2266.17795160	   3428.70766921	      0.00000000	   -242.84928194	   1308.14648886	      0.00000000	     -0.00000000	     -0.00000000	    209.14776090	    242.84928194	  -1308.14648886	     -0.00000000	      0.00000000	     -0.00000000	     23.23069611	      0.00000000	      0.00000000	      0.00000000	      0.00000000
      0.04256977	   7846.64813354	   2264.99543097	   3425.37161551	      0.00000000	   -242.46570003	   1307.14685837	      0.00000000	     -0.00000000	     -0.00000000	    208.97960805	    242.46570003	  -1307.14685837	     -0.00000000	      0.00000000	     -0.00000000	     23.20229827	      0.00000000	      0.00000000	      0.00000000	      0.00000000
      0.04296841	   7837.28034577	   2263.46278753	   3421.05971971	      0.00000000	   -241.96942795	   1305.84668741	      0.00000000	     -0.00000000	     -0.00000000	    208.76062239	    241.96942795	  -1305.84668741	     -0.00000000	      0.00000000	     -0.00000000	     23.16543916	      0.00000000	      0.00000000	      0.00000000	      0.00000000
      0.04317901	   7832.33836771	   2262.65234837	   3418.78502783	      0.00000000	   -241.70640290	   1305.17769624	      0.00000000	     -0.00000000	     -0.00000000	    208.64813516	    241.70640290	  -1305.17769624	     -0.00000000	      0.00000000	     -0.00000000	     23.14625331	      0.00000000	      0.00000000	      0.00000000	      0.00000000
      0.04338960	   7827.40113944	   2261.84138058	   3416.51254508	      0.00000000	   -241.44406619	   1304.49474915	      0.00000000	     -0.00000000	     -0.00000000	    208.53302557	    241.44406619	  -1304.49474915	     -0.00000000	      0.00000000	     -0.00000000	     23.12684490	      0.00000000	      0.00000000	      0.00000000	      0.00000000
      0.04367373	   7820.74768054	   2260.74644207	   3413.45013699	      0.00000000	   -241.09003756	   1303.57573816	      0.00000000	     -0.00000000	     -0.00000000	    208.37807202	    241.09003756	  -1303.57573816	     -0.00000000	      0.00000000	     -0.00000000	     23.10069887	      0.00000000	      0.00000000	      0.00000000	      0.00000000
      0.04395786	   7814.10312970	   2259.65059407	   3410.39181762	      0.00000000	   -240.73568231	   1302.66407056	      0.00000000	     -0.00000000	     -0.00000000	    208.22436145	    240.73568231	  -1302.66407056	     -0.00000000	      0.00000000	     -0.00000000	     23.07467096	      0.00000000	      0.00000000	      0.00000000	      0.00000000
      0.04419551	   7808.55231335	   2258.73330658	   3407.83688921	      0.00000000	   -240.43951888	   1301.89730614	      0.00000000	     -0.00000000	     -0.00000000	    208.09493675	    240.43951888	  -1301.89730614	     -0.00000000	      0.00000000	     -0.00000000	     23.05283380	      0.00000000	      0.00000000	      0.00000000	      0.00000000
      0.04449162	   7801.64523059	   2257.58957124	   3404.65763690	      0.00000000	   -240.07037834	   1300.94558215	      0.00000000	     -0.00000000	     -0.00000000	    207.93424179	    240.07037834	  -1300.94558215	     -0.00000000	      0.00000000	     -0.00000000	     23.02568465	      0.00000000	      0.00000000	      0.00000000	      0.00000000
      0.04486104	   7793.04218036	   2256.16139628	   3400.69761049	      0.00000000	   -239.60987775	   1299.75901210	      0.00000000	     -0.00000000	     -0.00000000	    207.73374284	    239.60987775	  -1299.75901210	     -0.00000000	      0.00000000	     -0.00000000	     22.99182797	      0.00000000	      0.00000000	      0.00000000	      0.00000000
      0.04517609	   7785.71796415	   2254.94235808	   3397.32607228	      0.00000000	   -239.21653503	   1298.76132464	      0.00000000	     -0.00000000	     -0.00000000	    207.56522590	    239.21653503	  -1298.76132464	     -0.00000000	      0.00000000	     -0.00000000	     22.96318284	      0.00000000	      0.00000000	      0.00000000	      0.00000000
      0.04539646	   7780.60189651	   2254.08911517	   3394.97089742	      0.00000000	   -238.94213461	   1298.04939656	      0.00000000	     -0.00000000	     -0.00000000	    207.44468963	    238.94213461	  -1298.04939656	     -0.00000000	      0.00000000	     -0.00000000	     22.94292318	      0.00000000	      0.00000000	      0.00000000	      0.00000000
      0.04561683	   7775.49169160	   2253.23542895	   3392.61831516	      0.00000000	   -238.66722202	   1297.34884477	      0.00000000	     -0.00000000	     -0.00000000	    207.32617770	    238.66722202	  -1297.34884477	     -0.00000000	      0.00000000	     -0.00000000	     22.92284552	      0.00000000	      0.00000000	      0.00000000	      0.00000000
      0.04586534	   7769.73590581	   2252.27219146	   3389.96838669	      0.00000000	   -238.35741497	   1296.55545603	      0.00000000	     -0.00000000	     -0.00000000	    207.19183390	    238.35741497	  -1296.55545603	     -0.00000000	      0.00000000	     -0.00000000	     22.90015106	      0.00000000	      0.00000000	      0.00000000	      0.00000000
      0.04617480	   7762.57919027	   2251.07198460	   3386.67324407	      0.00000000	   -237.97156415	   1295.57058718	      0.00000000	     -0.00000000	     -0.00000000	    207.02499529	    237.97156415	  -1295.57058718	     -0.00000000	      0.00000000	     -0.00000000	     22.87194178	      0.00000000	      0.00000000	      0.00000000	      0.00000000
      0.04655288	   7753.85188968	   2249.60459247	   3382.65456340	      0.00000000	   -237.50009861	   1294.37146380	      0.00000000	     -0.00000000	     -0.00000000	    206.82174507	    237.50009861	  -1294.37146380	     -0.00000000	      0.00000000	     -0.00000000	     22.83754580	      0.00000000	      0.00000000	      0.00000000	      0.00000000
      0.04688755	   7746.14179030	   2248.30475408	   3379.10386479	      0.00000000	   -237.08283186	   1293.31153183	      0.00000000	     -0.00000000	     -0.00000000	    206.64194786	    237.08283186	  -1293.31153183	     -0.00000000	      0.00000000	     -0.00000000	     22.80712563	      0.00000000	      0.00000000	      0.00000000	      0.00000000
      0.04730391	   7736.57001914	   2246.68650647	   3374.69521486	      0.00000000	   -236.56381460	   1291.99503792	      0.00000000	     -0.00000000	     -0.00000000	    206.41844787	    236.56381460	  -1291.99503792	     -0.00000000	      0.00000000	     -0.00000000	     22.76931818	      0.00000000	      0.00000000	      0.00000000	      0.00000000
      0.04762713	   7729.15491910	   2245.42939922	   3371.27939327	      0.00000000	   -236.16036190	   1290.98716980	      0.00000000	     -0.00000000	     -0.00000000	    206.24737571	    236.16036190	  -1290.98716980	     -0.00000000	      0.00000000	     -0.00000000	     22.74019492	      0.00000000	      0.00000000	      0.00000000	      0.00000000
      0.04784672	   7724.12518046	   2244.57495813	   3368.96213415	      0.00000000	   -235.88703391	   1290.28851310	      0.00000000	     -0.00000000	     -0.00000000	    206.12851428	    235.88703391	  -1290.28851310	     -0.00000000	      0.00000000	     -0.00000000	     22.72018962	      0.00000000	      0.00000000	      0.00000000	      0.00000000
      0.04806631	   7719.10190091	   2243.72021361	   3366.64761425	      0.00000000	   -235.61321267	   1289.60142089	      0.00000000	     -0.00000000	     -0.00000000	    206.01170965	    235.61321267	  -1289.60142089	     -0.00000000	      0.00000000	     -0.00000000	     22.70036900	      0.00000000	      0.00000000	      0.00000000	      0.00000000
      0.04832047	   7713.29600898	   2242.73055487	   3363.97219114	      0.00000000	   -235.29655569	   1288.80262216	      0.00000000	     -0.00000000	     -0.00000000	    205.87578471	    235.29655569	  -1288.80262216	     -0.00000000	      0.00000000	     -0.00000000	     22.67737362	      0.00000000	      0.00000000	      0.00000000	      0.00000000
      0.04862959	   7706.24656178	   2241.52639783	   3360.72325280	      0.00000000	   -234.91133967	   1287.83577375	      0.00000000	     -0.00000000	     -0.00000000	    205.71120733	    234.91133967	  -1287.83577375	     -0.00000000	      0.00000000	     -0.00000000	     22.64948235	      0.00000000	      0.00000000	      0.00000000	      0.00000000
      0.04897571	   7698.36866131	   2240.17744244	   3357.09185033	      0.00000000	   -234.48024932	   1286.75199156	      0.00000000	     -0.00000000	     -0.00000000	    205.52655417	    234.48024932	  -1286.75199156	     -0.00000000	      0.00000000	     -0.00000000	     22.61823615	      0.00000000	      0.00000000	      0.00000000	      0.00000000
      0.04927547	   7691.55972433	   2239.00872642	   3353.95261039	      0.00000000	   -234.10629207	   1285.82962162	      0.00000000	     -0.00000000	     -0.00000000	    205.36948143	    234.10629207	  -1285.82962162	     -0.00000000	      0.00000000	     -0.00000000	     22.59143562	      0.00000000	      0.00000000	      0.00000000	      0.00000000
      0.04950134	   7686.43742432	   2238.12779483	   3351.59061455	      0.00000000	   -233.82538808	   1285.11893534	      0.00000000	     -0.00000000	     -0.00000000	    205.24816821	    233.82538808	  -1285.11893534	     -0.00000000	      0.00000000	     -0.00000000	     22.57099478	      0.00000000	      0.00000000	      0.00000000	      0.00000000
      0.04972721	   7681.32236645	   2237.24663366	   3349.23161929	      0.00000000	   -233.54395069	   1284.42108236	      0.00000000	     -0.00000000	     -0.00000000	    205.12913913	    233.54395069	  -1284.42108236	     -0.00000000	      0.00000000	     -0.00000000	     22.55075853	      0.00000000	      0.00000000	      0.00000000	      0.00000000
      0.04990987	   7677.19107939	   2236.53386648	   3347.32607131	      0.00000000	   -233.31650794	   1283.85495767	      0.00000000	     -0.00000000	     -0.00000000	    205.03250382	    233.31650794	  -1283.85495767	     -0.00000000	      0.00000000	     -0.00000000	     22.53436648	      0.00000000	      0.00000000	      0.00000000	      0.00000000
      0.05019835	   7670.67637083	   2235.40792740	   3344.32069546	      0.00000000	   -232.95761255	   1282.95752572	      0.00000000	     -0.00000000	     -0.00000000	    204.87917856	    232.95761255	  -1282.95752572	     -0.00000000	      0.00000000	     -0.00000000	     22.50842778	      0.00000000	      0.00000000	      0.00000000	      0.00000000
      0.05048683	   7664.17373705	   2234.28167401	   3341.32027883	      0.00000000	   -232.59809187	   1282.07627576	      0.00000000	     -0.00000000	     -0.00000000	    204.72870621	    232.59809187	  -1282.07627576	     -0.00000000	      0.00000000	     -0.00000000	     22.48274746	      0.00000000	      0.00000000	      0.00000000	      0.00000000
      0.05072855	   7658.73443294	   2233.33774107	   3338.81001449	      0.00000000	   -232.29767157	   1281.32381900	      0.00000000	     -0.00000000	     -0.00000000	    204.59995774	    232.29767157	  -1281.32381900	     -0.00000000	      0.00000000	     -0.00000000	     22.46100973	      0.00000000	      0.00000000	      0.00000000	      0.00000000
      0.05097027	   7653.30374278	   2232.39361921	   3336.30326498	      0.00000000	   -231.99670187	   1280.58508847	      0.00000000	     -0.00000000	     -0.00000000	    204.47364561	    231.99670187	  -1280.58508847	     -0.00000000	      0.00000000	     -0.00000000	     22.43949073	      0.00000000	      0.00000000	      0.00000000	      0.00000000
      0.05122507	   7647.58853506	   2231.39821245	   3333.66467404	      0.00000000	   -231.67991687	   1279.79966588	      0.00000000	     -0.00000000	     -0.00000000	    204.33917800	    231.67991687	  -1279.79966588	     -0.00000000	      0.00000000	     -0.00000000	     22.41670332	      0.00000000	      0.00000000	      0.00000000	      0.00000000
      0.05147987	   7641.88303353	   2230.40262775	   3331.03002160	      0.00000000	   -231.36289583	   1279.02203309	      0.00000000	     -0.00000000	     -0.00000000	    204.20604828	    231.36289583	  -1279.02203309	     -0.00000000	      0.00000000	     -0.00000000	     22.39404107	      0.00000000	      0.00000000	      0.00000000	      0.00000000
      0.05171467	   7636.63416793	   2229.48507084	   3328.60573862	      0.00000000	   -231.07102368	   1278.30298761	      0.00000000	     -0.00000000	     -0.00000000	    204.08283793	    231.07102368	  -1278.30298761	     -0.00000000	      0.00000000	     -0.00000000	     22.37312127	      0.00000000	      0.00000000	      0.00000000	      0.00000000
      0.05203008	   7629.59625222	   2228.25227560	   3325.35438313	      0.00000000	   -230.67916339	   1277.33669828	      0.00000000	     -0.00000000	     -0.00000000	    203.91713565	    230.67916339	  -1277.33669828	     -0.00000000	      0.00000000	     -0.00000000	     22.34501613	      0.00000000	      0.00000000	      0.00000000	      0.00000000
      0.05234550	   7622.57353864	   2227.01928669	   3322.10914026	      0.00000000	   -230.28660142	   1276.38950893	      0.00000000	     -0.00000000	     -0.00000000	    203.75479590	    230.28660142	  -1276.38950893	     -0.00000000	      0.00000000	     -0.00000000	     22.31721556	      0.00000000	      0.00000000	      0.00000000	      0.00000000
      0.05256182	   7617.76594849	   2226.17355998	   3319.88698246	      0.00000000	   -230.01834844	   1275.72304475	      0.00000000	     -0.00000000	     -0.00000000	    203.64028716	    230.01834844	  -1275.72304475	     -0.00000000	      0.00000000	     -0.00000000	     22.29788569	      0.00000000	      0.00000000	      0.00000000	      0.00000000
      0.05277814	   7612.96560781	   2225.32776628	   3317.66772264	      0.00000000	   -229.74956349	   1275.06972970	      0.00000000	     -0.00000000	     -0.00000000	    203.52812346	    229.74956349	  -1275.06972970	     -0.00000000	      0.00000000	     -0.00000000	     22.27876467	      0.00000000	      0.00000000	      0.00000000	      0.00000000
      0.05303662	   7607.23937799	   2224.31707712	   3315.01980791	      0.00000000	   -229.42875181	   1274.28526283	      0.00000000	     -0.00000000	     -0.00000000	    203.39331163	    229.42875181	  -1274.28526283	     -0.00000000	      0.00000000	     -0.00000000	     22.25585945	      0.00000000	      0.00000000	      0.00000000	      0.00000000
      0.05329509	   7601.52361529	   2223.30632166	   3312.37605849	      0.00000000	   -229.10780266	   1273.50714606	      0.00000000	     -0.00000000	     -0.00000000	    203.25956953	    229.10780266	  -1273.50714606	     -0.00000000	      0.00000000	     -0.00000000	     22.23305674	      0.00000000	      0.00000000	      0.00000000	      0.00000000
      0.05355895	   7595.69969519	   2222.27446742	   3309.68157063	      0.00000000	   -228.78049979	   1272.70997573	      0.00000000	     -0.00000000	     -0.00000000	    203.12242225	    228.78049979	  -1272.70997573	     -0.00000000	      0.00000000	     -0.00000000	     22.20973711	      0.00000000	      0.00000000	      0.00000000	      0.00000000
      0.05382281	   7589.88681651	   2221.24257784	   3306.99145382	      0.00000000	   -228.45307196	   1271.91918581	      0.00000000	     -0.00000000	     -0.00000000	    202.98634586	    228.45307196	  -1271.91918581	     -0.00000000	      0.00000000	     -0.00000000	     22.18652058	      0.00000000	      0.00000000	      0.00000000	      0.00000000
      0.05408278	   7584.17054581	   2220.22589146	   3304.34530924	      0.00000000	   -228.13080033	   1271.13737253	      0.00000000	     -0.00000000	     -0.00000000	    202.85168720	    228.13080033	  -1271.13737253	     -0.00000000	      0.00000000	     -0.00000000	     22.16360706	      0.00000000	      0.00000000	      0.00000000	      0.00000000
      0.05439899	   7577.23220668	   2218.98924803	   3301.13244140	      0.00000000	   -227.73881391	   1270.19151956	      0.00000000	     -0.00000000	     -0.00000000	    202.68870137	    227.73881391	  -1270.19151956	     -0.00000000	      0.00000000	     -0.00000000	     22.13582021	      0.00000000	      0.00000000	      0.00000000	      0.00000000
      0.05474736	   7569.60688168	   2217.62685745	   3297.60014269	      0.00000000	   -227.30733852	   1269.14867298	      0.00000000	     -0.00000000	     -0.00000000	    202.50882834	    227.30733852	  -1269.14867298	     -0.00000000	      0.00000000	     -0.00000000	     22.10519967	      0.00000000	      0.00000000	      0.00000000	      0.00000000
      0.05505324	   7562.92800878	   2216.43071305	   3294.50510253	      0.00000000	   -226.92791286	   1268.25066648	      0.00000000	     -0.00000000	     -0.00000000	    202.35398506	    226.92791286	  -1268.25066648	     -0.00000000	      0.00000000	     -0.00000000	     22.07859516	      0.00000000	      0.00000000	      0.00000000	      0.00000000
      0.05527764	   7558.03769287	   2215.55319229	   3292.23818587	      0.00000000	   -226.65055815	   1267.57517354	      0.00000000	     -0.00000000	     -0.00000000	    202.23724422	    226.65055815	  -1267.57517354	     -0.00000000	      0.00000000	     -0.00000000	     22.05881773	      0.00000000	      0.00000000	      0.00000000	      0.00000000
      0.05550205	   7553.15566251	   2214.67572376	   3289.97449602	      0.00000000	   -226.37266885	   1266.91344515	      0.00000000	     -0.00000000	     -0.00000000	    202.12295379	    226.37266885	  -1266.91344515	     -0.00000000	      0.00000000	     -0.00000000	     22.03925832	      0.00000000	      0.00000000	      0.00000000	      0.00000000
      0.05573035	   7548.19769394	   2213.78313546	   3287.67495721	      0.00000000	   -226.09028164	   1266.23730870	      0.00000000	     -0.00000000	     -0.00000000	    202.00606965	    226.09028164	  -1266.23730870	     -0.00000000	      0.00000000	     -0.00000000	     22.01931640	      0.00000000	      0.00000000	      0.00000000	      0.00000000
      0.05604660	   7541.34375898	   2212.54676522	   3284.49497339	      0.00000000	   -225.69944401	   1265.29913944	      0.00000000	     -0.00000000	     -0.00000000	    201.84374845	    225.69944401	  -1265.29913944	     -0.00000000	      0.00000000	     -0.00000000	     21.99167108	      0.00000000	      0.00000000	      0.00000000	      0.00000000
      0.05636285	   7534.50651997	   2211.31056439	   3281.32144885	      0.00000000	   -225.30769580	   1264.38545089	      0.00000000	     -0.00000000	     -0.00000000	    201.68576898	    225.30769580	  -1264.38545089	     -0.00000000	      0.00000000	     -0.00000000	     21.96441348	      0.00000000	      0.00000000	      0.00000000	      0.00000000
      0.05656891	   7530.06060049	   2210.50519536	   3279.25716106	      0.00000000	   -225.05369406	   1263.76882831	      0.00000000	     -0.00000000	     -0.00000000	    201.57885607	    225.05369406	  -1263.76882831	     -0.00000000	      0.00000000	     -0.00000000	     21.94632255	      0.00000000	      0.00000000	      0.00000000	      0.00000000
      0.05677497	   7525.62183705	   2209.69991704	   3277.19562913	      0.00000000	   -224.79907804	   1263.16717733	      0.00000000	     -0.00000000	     -0.00000000	    201.47462501	    224.79907804	  -1263.16717733	     -0.00000000	      0.00000000	     -0.00000000	     21.92846783	      0.00000000	      0.00000000	      0.00000000	      0.00000000
      0.05704784	   7519.75479917	   2208.63366801	   3274.46987046	      0.00000000	   -224.46233976	   1262.36606372	      0.00000000	     -0.00000000	     -0.00000000	    201.33570098	    224.46233976	  -1262.36606372	     -0.00000000	      0.00000000	     -0.00000000	     21.90475824	      0.00000000	      0.00000000	      0.00000000	      0.00000000
      0.05732072	   7513.90040898	   2207.56760657	   3271.74896531	      0.00000000	   -224.12534345	   1261.57504902	      0.00000000	     -0.00000000	     -0.00000000	    201.19851952	    224.12534345	  -1261.57504902	     -0.00000000	      0.00000000	     -0.00000000	     21.88121000	      0.00000000	      0.00000000	      0.00000000	      0.00000000
      0.05756460	   7508.67885701	   2206.61499724	   3269.32130234	      0.00000000	   -223.82464135	   1260.86279596	      0.00000000	     -0.00000000	     -0.00000000	    201.07485457	    223.82464135	  -1260.86279596	     -0.00000000	      0.00000000	     -0.00000000	     21.86008434	      0.00000000	      0.00000000	      0.00000000	      0.00000000
      0.05786229	   7502.31911262	   2205.45245651	   3266.36331487	      0.00000000	   -223.45757678	   1259.99934048	      0.00000000	     -0.00000000	     -0.00000000	    200.92487721	    223.45757678	  -1259.99934048	     -0.00000000	      0.00000000	     -0.00000000	     21.83439447	      0.00000000	      0.00000000	      0.00000000	      0.00000000
      0.05820838	   7494.94442945	   2204.10123783	   3262.93166175	      0.00000000	   -223.03130005	   1258.99391230	      0.00000000	     -0.00000000	     -0.00000000	    200.75006381	    223.03130005	  -1258.99391230	     -0.00000000	      0.00000000	     -0.00000000	     21.80450828	      0.00000000	      0.00000000	      0.00000000	      0.00000000
      0.05849887	   7488.77050096	   2202.96741337	   3260.05739394	      0.00000000	   -222.67288065	   1258.16878523	      0.00000000	     -0.00000000	     -0.00000000	    200.60663940	    222.67288065	  -1258.16878523	     -0.00000000	      0.00000000	     -0.00000000	     21.77972077	      0.00000000	      0.00000000	      0.00000000	      0.00000000
      0.05873061	   7483.85585717	   2202.06314414	   3257.76848407	      0.00000000	   -222.38809716	   1257.49249087	      0.00000000	     -0.00000000	     -0.00000000	    200.48882901	    222.38809716	  -1257.49249087	     -0.00000000	      0.00000000	     -0.00000000	     21.75966831	      0.00000000	      0.00000000	      0.00000000	      0.00000000
      0.05896234	   7478.95057735	   2201.15908208	   3255.48311988	      0.00000000	   -222.10273566	   1256.83138667	      0.00000000	     -0.00000000	     -0.00000000	    200.37372245	    222.10273566	  -1256.83138667	     -0.00000000	      0.00000000	     -0.00000000	     21.73985532	      0.00000000	      0.00000000	      0.00000000	      0.00000000
      0.05920416	   7473.84186088	   2200.21591091	   3253.10209707	      0.00000000	   -221.80541246	   1256.13673875	      0.00000000	     -0.00000000	     -0.00000000	    200.25264916	    221.80541246	  -1256.13673875	     -0.00000000	      0.00000000	     -0.00000000	     21.71910866	      0.00000000	      0.00000000	      0.00000000	      0.00000000
      0.05951186	   7467.35604514	   2199.01611727	   3250.07793328	      0.00000000	   -221.42722986	   1255.25606716	      0.00000000	     -0.00000000	     -0.00000000	    200.09905851	    221.42722986	  -1255.25606716	     -0.00000000	      0.00000000	     -0.00000000	     21.69276411	      0.00000000	      0.00000000	      0.00000000	      0.00000000
      0.05981957	   7460.88691192	   2197.81674399	   3247.06005204	      0.00000000	   -221.04893296	   1254.38460009	      0.00000000	     -0.00000000	     -0.00000000	    199.94701524	    221.04893296	  -1254.38460009	     -0.00000000	      0.00000000	     -0.00000000	     21.66656767	      0.00000000	      0.00000000	      0.00000000	      0.00000000
      0.06005571	   7455.93362046	   2196.89660012	   3244.74828989	      0.00000000	   -220.75910369	   1253.71104442	      0.00000000	     -0.00000000	     -0.00000000	    199.82936643	    220.75910369	  -1253.71104442	     -0.00000000	      0.00000000	     -0.00000000	     21.64639284	      0.00000000	      0.00000000	      0.00000000	      0.00000000
      0.06035203	   7449.73212313	   2195.74236668	   3241.85269206	      0.00000000	   -220.39547286	   1252.87074340	      0.00000000	     -0.00000000	     -0.00000000	    199.68251850	    220.39547286	  -1252.87074340	     -0.00000000	      0.00000000	     -0.00000000	     21.62115722	      0.00000000	      0.00000000	      0.00000000	      0.00000000
      0.06071947	   7442.06394270	   2194.31172763	   3238.27026079	      0.00000000	   -219.94489550	   1251.83164374	      0.00000000	     -0.00000000	     -0.00000000	    199.50077496	    219.94489550	  -1251.83164374	     -0.00000000	      0.00000000	     -0.00000000	     21.58991608	      0.00000000	      0.00000000	      0.00000000	      0.00000000
      0.06108690	   7434.41991031	   2192.88180718	   3234.69684541	      0.00000000	   -219.49390922	   1250.81077149	      0.00000000	     -0.00000000	     -0.00000000	    199.32217050	    219.49390922	  -1250.81077149	     -0.00000000	      0.00000000	     -0.00000000	     21.55896510	      0.00000000	      0.00000000	      0.00000000	      0.00000000
      0.06129574	   7430.08606954	   2192.06941642	   3232.66984900	      0.00000000	   -219.23862196	   1250.21506630	      0.00000000	     -0.00000000	     -0.00000000	    199.21773668	    219.23862196	  -1250.21506630	     -0.00000000	      0.00000000	     -0.00000000	     21.54113654	      0.00000000	      0.00000000	      0.00000000	      0.00000000
      0.06150458	   7425.76008258	   2191.25727589	   3230.64577252	      0.00000000	   -218.98284176	   1249.63228360	      0.00000000	     -0.00000000	     -0.00000000	    199.11560438	    218.98284176	  -1249.63228360	     -0.00000000	      0.00000000	     -0.00000000	     21.52351089	      0.00000000	      0.00000000	      0.00000000	      0.00000000
      0.06178233	   7420.01888500	   2190.17755892	   3227.95836026	      0.00000000	   -218.64317217	   1248.85269262	      0.00000000	     -0.00000000	     -0.00000000	    198.97884726	    218.64317217	  -1248.85269262	     -0.00000000	      0.00000000	     -0.00000000	     21.50000315	      0.00000000	      0.00000000	      0.00000000	      0.00000000
      0.06206008	   7414.29164792	   2189.09831000	   3225.27612258	      0.00000000	   -218.30319799	   1248.08503556	      0.00000000	     -0.00000000	     -0.00000000	    198.84416109	    218.30319799	  -1248.08503556	     -0.00000000	      0.00000000	     -0.00000000	     21.47668463	      0.00000000	      0.00000000	      0.00000000	      0.00000000
      0.06230804	   7409.19049720	   2188.13522045	   3222.88593949	      0.00000000	   -218.00033985	   1247.39231781	      0.00000000	     -0.00000000	     -0.00000000	    198.72247132	    218.00033985	  -1247.39231781	     -0.00000000	      0.00000000	     -0.00000000	     21.45575606	      0.00000000	      0.00000000	      0.00000000	      0.00000000
      0.06255599	   7404.10053155	   2187.17252585	   3220.49988793	      0.00000000	   -217.69727956	   1246.70838268	      0.00000000	     -0.00000000	     -0.00000000	    198.60229846	    217.69727956	  -1246.70838268	     -0.00000000	      0.00000000	     -0.00000000	     21.43496694	      0.00000000	      0.00000000	      0.00000000	      0.00000000
      0.06281294	   7398.83786149	   2186.17535700	   3218.03169561	      0.00000000	   -217.38367966	   1245.99627133	      0.00000000	     -0.00000000	     -0.00000000	    198.47705465	    217.38367966	  -1245.99627133	     -0.00000000	      0.00000000	     -0.00000000	     21.41337537	      0.00000000	      0.00000000	      0.00000000	      0.00000000
      0.06312748	   7392.41210924	   2184.95530308	   3215.01636124	      0.00000000	   -216.99989253	   1245.12990739	      0.00000000	     -0.00000000	     -0.00000000	    198.32458714	    216.99989253	  -1245.12990739	     -0.00000000	      0.00000000	     -0.00000000	     21.38703238	      0.00000000	      0.00000000	      0.00000000	      0.00000000
      0.06353357	   7384.14278989	   2183.38114052	   3211.13318855	      0.00000000	   -216.50534677	   1244.00506840	      0.00000000	     -0.00000000	     -0.00000000	    198.12637210	    216.50534677	  -1244.00506840	     -0.00000000	      0.00000000	     -0.00000000	     21.35293249	      0.00000000	      0.00000000	      0.00000000	      0.00000000
      0.06374869	   7379.77451866	   2182.54773025	   3209.08063433	      0.00000000	   -216.24242868	   1243.43254955	      0.00000000	     -0.00000000	     -0.00000000	    198.02554405	    216.24242868	  -1243.43254955	     -0.00000000	      0.00000000	     -0.00000000	     21.33523317	      0.00000000	      0.00000000	      0.00000000	      0.00000000
      0.06396382	   7375.41476780	   2181.71465962	   3207.03120112	      0.00000000	   -215.98065181	   1242.84209996	      0.00000000	     -0.00000000	     -0.00000000	    197.92136685	    215.98065181	  -1242.84209996	     -0.00000000	      0.00000000	     -0.00000000	     21.31725937	      0.00000000	      0.00000000	      0.00000000	      0.00000000
      0.06424931	   7369.64201981	   2180.60960663	   3204.31616601	      0.00000000	   -215.63332237	   1242.06285994	      0.00000000	     -0.00000000	     -0.00000000	    197.78380294	    215.63332237	  -1242.06285994	     -0.00000000	      0.00000000	     -0.00000000	     21.29347735	      0.00000000	      0.00000000	      0.00000000	      0.00000000
      0.06453480	   7363.88434926	   2179.50517953	   3201.60663219	      0.00000000	   -215.28589527	   1241.29222933	      0.00000000	     -0.00000000	     -0.00000000	    197.64769362	    215.28589527	  -1241.29222933	     -0.00000000	      0.00000000	     -0.00000000	     21.26983287	      0.00000000	      0.00000000	      0.00000000	      0.00000000
      0.06473604	   7359.83494427	   2178.72707199	   3199.70003651	      0.00000000	   -215.04131225	   1240.74719182	      0.00000000	     -0.00000000	     -0.00000000	    197.55134464	    215.04131225	  -1240.74719182	     -0.00000000	      0.00000000	     -0.00000000	     21.25314081	      0.00000000	      0.00000000	      0.00000000	      0.00000000
      0.06505987	   7353.33453569	   2177.47564244	   3196.63773690	      0.00000000	   -214.64850407	   1239.86275489	      0.00000000	     -0.00000000	     -0.00000000	    197.39482716	    214.64850407	  -1239.86275489	     -0.00000000	      0.00000000	     -0.00000000	     21.22617163	      0.00000000	      0.00000000	      0.00000000	      0.00000000
      0.06530383	   7348.45039295	   2176.53345389	   3194.33545587	      0.00000000	   -214.35152593	   1239.22226357	      0.00000000	     -0.00000000	     -0.00000000	    197.28153141	    214.35152593	  -1239.22226357	     -0.00000000	      0.00000000	     -0.00000000	     21.20625615	      0.00000000	      0.00000000	      0.00000000	      0.00000000
      0.06554778	   7343.57733278	   2175.59175924	   3192.03719579	      0.00000000	   -214.05603023	   1238.55886961	      0.00000000	     -0.00000000	     -0.00000000	    197.16395809	    214.05603023	  -1238.55886961	     -0.00000000	      0.00000000	     -0.00000000	     21.18599124	      0.00000000	      0.00000000	      0.00000000	      0.00000000
      0.06579173	   7338.71538380	   2174.65056906	   3189.74295698	      0.00000000	   -213.75995432	   1237.91143278	      0.00000000	     -0.00000000	     -0.00000000	    197.04921529	    213.75995432	  -1237.91143278	     -0.00000000	      0.00000000	     -0.00000000	     21.16597557	      0.00000000	      0.00000000	      0.00000000	      0.00000000
      0.06604647	   7333.65038045	   2173.66831971	   3187.35159265	      0.00000000	   -213.45146985	   1237.22802223	      0.00000000	     -0.00000000	     -0.00000000	    196.92796100	    213.45146985	  -1237.22802223	     -0.00000000	      0.00000000	     -0.00000000	     21.14496563	      0.00000000	      0.00000000	      0.00000000	      0.00000000
      0.06630121	   7328.59752611	   2172.68663897	   3184.96461315	      0.00000000	   -213.14281928	   1236.55326356	      0.00000000	     -0.00000000	     -0.00000000	    196.80819280	    213.14281928	  -1236.55326356	     -0.00000000	      0.00000000	     -0.00000000	     21.12409263	      0.00000000	      0.00000000	      0.00000000	      0.00000000
      0.06655739	   7323.52845472	   2171.70000692	   3182.56859988	      0.00000000	   -212.83290732	   1235.87135801	      0.00000000	     -0.00000000	     -0.00000000	    196.68704082	    212.83290732	  -1235.87135801	     -0.00000000	      0.00000000	     -0.00000000	     21.10305442	      0.00000000	      0.00000000	      0.00000000	      0.00000000
      0.06687327	   7317.29472365	   2170.48420542	   3179.62016943	      0.00000000	   -212.45090612	   1235.03542266	      0.00000000	     -0.00000000	     -0.00000000	    196.53841432	    212.45090612	  -1235.03542266	     -0.00000000	      0.00000000	     -0.00000000	     21.07719321	      0.00000000	      0.00000000	      0.00000000	      0.00000000
      0.06726868	   7309.51822082	   2168.96365041	   3175.93903001	      0.00000000	   -211.97334870	   1233.98994477	      0.00000000	     -0.00000000	     -0.00000000	    196.35232735	    211.97334870	  -1233.98994477	     -0.00000000	      0.00000000	     -0.00000000	     21.04484402	      0.00000000	      0.00000000	      0.00000000	      0.00000000
      0.06755302	   7303.94431690	   2167.87112603	   3173.29843511	      0.00000000	   -211.62936957	   1233.25700264	      0.00000000	     -0.00000000	     -0.00000000	    196.22181729	    211.62936957	  -1233.25700264	     -0.00000000	      0.00000000	     -0.00000000	     21.02187694	      0.00000000	      0.00000000	      0.00000000	      0.00000000
      0.06779301	   7299.25178834	   2166.94963560	   3171.07401325	      0.00000000	   -211.34039647	   1232.61891747	      0.00000000	     -0.00000000	     -0.00000000	    196.10801084	    211.34039647	  -1232.61891747	     -0.00000000	      0.00000000	     -0.00000000	     21.00219750	      0.00000000	      0.00000000	      0.00000000	      0.00000000
      0.06803299	   7294.57013811	   2166.02870666	   3168.85347714	      0.00000000	   -211.05075756	   1231.99817873	      0.00000000	     -0.00000000	     -0.00000000	    195.99729036	    211.05075756	  -1231.99817873	     -0.00000000	      0.00000000	     -0.00000000	     20.98278763	      0.00000000	      0.00000000	      0.00000000	      0.00000000
      0.06828845	   7289.59841628	   2165.04898947	   3166.49395487	      0.00000000	   -210.74314099	   1231.32984948	      0.00000000	     -0.00000000	     -0.00000000	    195.87795322	    210.74314099	  -1231.32984948	     -0.00000000	      0.00000000	     -0.00000000	     20.96201370	      0.00000000	      0.00000000	      0.00000000	      0.00000000
      0.06854392	   7284.63904215	   2164.06992530	   3164.13883207	      0.00000000	   -210.43535990	   1230.67027115	      0.00000000	     -0.00000000	     -0.00000000	    195.76011876	    210.43535990	  -1230.67027115	     -0.00000000	      0.00000000	     -0.00000000	     20.94137781	      0.00000000	      0.00000000	      0.00000000	      0.00000000
      0.06880149	   7279.65130541	   2163.08346190	   3161.76875195	      0.00000000	   -210.12554537	   1230.00180453	      0.00000000	     -0.00000000	     -0.00000000	    195.64058349	    210.12554537	  -1230.00180453	     -0.00000000	      0.00000000	     -0.00000000	     20.92052299	      0.00000000	      0.00000000	      0.00000000	      0.00000000
      0.06911766	   7273.54591658	   2161.87348447	   3158.86552320	      0.00000000	   -209.74538599	   1229.18655139	      0.00000000	     -0.00000000	     -0.00000000	    195.49468580	    209.74538599	  -1229.18655139	     -0.00000000	      0.00000000	     -0.00000000	     20.89500993	      0.00000000	      0.00000000	      0.00000000	      0.00000000
      0.06951846	   7265.83366865	   2160.34115599	   3155.19490909	      0.00000000	   -209.26430143	   1228.15069160	      0.00000000	     -0.00000000	     -0.00000000	    195.30908482	    209.26430143	  -1228.15069160	     -0.00000000	      0.00000000	     -0.00000000	     20.86264035	      0.00000000	      0.00000000	      0.00000000	      0.00000000
      0.06976299	   7261.14338541	   2159.40711503	   3152.96075823	      0.00000000	   -208.97001407	   1227.53984496	      0.00000000	     -0.00000000	     -0.00000000	    195.19959455	    208.97001407	  -1227.53984496	     -0.00000000	      0.00000000	     -0.00000000	     20.84321946	      0.00000000	      0.00000000	      0.00000000	      0.00000000
      0.07000752	   7256.46445697	   2158.47371617	   3150.73062321	      0.00000000	   -208.67715547	   1226.90824982	      0.00000000	     -0.00000000	     -0.00000000	    195.08622238	    208.67715547	  -1226.90824982	     -0.00000000	      0.00000000	     -0.00000000	     20.82348513	      0.00000000	      0.00000000	      0.00000000	      0.00000000
      0.07025205	   7251.79690001	   2157.54096844	   3148.50450083	      0.00000000	   -208.38377840	   1226.29140065	      0.00000000	     -0.00000000	     -0.00000000	    194.97545620	    208.38377840	  -1226.29140065	     -0.00000000	      0.00000000	     -0.00000000	     20.80397972	      0.00000000	      0.00000000	      0.00000000	      0.00000000
      0.07049620	   7247.14790082	   2156.61031784	   3146.28581861	      0.00000000	   -208.09145408	   1225.66992437	      0.00000000	     -0.00000000	     -0.00000000	    194.86375211	    208.09145408	  -1225.66992437	     -0.00000000	      0.00000000	     -0.00000000	     20.78442292	      0.00000000	      0.00000000	      0.00000000	      0.00000000
      0.07080310	   7241.32028583	   2155.44144806	   3143.50264012	      0.00000000	   -207.72418176	   1224.89312855	      0.00000000	     -0.00000000	     -0.00000000	    194.72401784	    207.72418176	  -1224.89312855	     -0.00000000	      0.00000000	     -0.00000000	     20.75991260	      0.00000000	      0.00000000	      0.00000000	      0.00000000
      0.07117253	   7234.32878036	   2154.03576923	   3140.16060440	      0.00000000	   -207.28223714	   1223.96593693	      0.00000000	     -0.00000000	     -0.00000000	    194.55706553	    207.28223714	  -1223.96593693	     -0.00000000	      0.00000000	     -0.00000000	     20.73053547	      0.00000000	      0.00000000	      0.00000000	      0.00000000
      0.07143810	   7229.31916733	   2153.02629437	   3137.76389851	      0.00000000	   -206.96495949	   1223.29970715	      0.00000000	     -0.00000000	     -0.00000000	    194.43697721	    206.96495949	  -1223.29970715	     -0.00000000	      0.00000000	     -0.00000000	     20.70942760	      0.00000000	      0.00000000	      0.00000000	      0.00000000
      0.07178725	   7222.75306446	   2151.70029677	   3134.61991430	      0.00000000	   -206.54852074	   1222.42057649	      0.00000000	     -0.00000000	     -0.00000000	    194.27834498	    206.54852074	  -1222.42057649	     -0.00000000	      0.00000000	     -0.00000000	     20.68163358	      0.00000000	      0.00000000	      0.00000000	      0.00000000
      0.07205229	   7217.78439351	   2150.69471419	   3132.23880705	      0.00000000	   -206.23153203	   1221.77627769	      0.00000000	     -0.00000000	     -0.00000000	    194.16201722	    206.23153203	  -1221.77627769	     -0.00000000	      0.00000000	     -0.00000000	     20.66089134	      0.00000000	      0.00000000	      0.00000000	      0.00000000
      0.07231733	   7212.82910332	   2149.68996184	   3129.86237465	      0.00000000	   -205.91642760	   1221.10456147	      0.00000000	     -0.00000000	     -0.00000000	    194.04057445	    205.91642760	  -1221.10456147	     -0.00000000	      0.00000000	     -0.00000000	     20.63973628	      0.00000000	      0.00000000	      0.00000000	      0.00000000
      0.07258236	   7207.88721221	   2148.68605094	   3127.49061089	      0.00000000	   -205.59995587	   1220.46355596	      0.00000000	     -0.00000000	     -0.00000000	    193.92463795	    205.59995587	  -1220.46355596	     -0.00000000	     -0.00000000	     -0.00000000	     20.61905264	      0.00000000	      0.00000000	      0.00000000	      0.00000000
      0.07284740	   7202.95870405	   2147.68298690	   3125.12350949	      0.00000000	   -205.28526726	   1219.79709116	      0.00000000	     -0.00000000	     -0.00000000	    193.80394456	    205.28526726	  -1219.79709116	     -0.00000000	      0.00000000	     -0.00000000	     20.59798638	      0.00000000	      0.00000000	      0.00000000	      0.00000000
      0.07311244	   7198.04359451	   2146.68078053	   3122.76106381	      0.00000000	   -204.96931557	   1219.15938457	      0.00000000	     -0.00000000	     -0.00000000	    193.68840024	    204.96931557	  -1219.15938457	     -0.00000000	      0.00000000	     -0.00000000	     20.57736143	      0.00000000	      0.00000000	      0.00000000	      0.00000000
      0.07337748	   7193.14186712	   2145.67943724	   3120.40326708	      0.00000000	   -204.65504525	   1218.49817020	      0.00000000	     -0.00000000	     -0.00000000	    193.56845588	    204.65504525	  -1218.49817020	     -0.00000000	      0.00000000	     -0.00000000	     20.55638388	      0.00000000	      0.00000000	      0.00000000	      0.00000000
      0.07364251	   7188.25353490	   2144.67896746	   3118.05011219	      0.00000000	   -204.33961598	   1217.86377594	      0.00000000	     -0.00000000	     -0.00000000	    193.45330609	    204.33961598	  -1217.86377594	     -0.00000000	      0.00000000	     -0.00000000	     20.53581778	      0.00000000	      0.00000000	      0.00000000	      0.00000000
      0.07390755	   7183.37858105	   2143.67937658	   3115.70159194	      0.00000000	   -204.02576664	   1217.20780196	      0.00000000	     -0.00000000	     -0.00000000	    193.33410877	    204.02576664	  -1217.20780196	     -0.00000000	      0.00000000	     -0.00000000	     20.51492872	      0.00000000	      0.00000000	      0.00000000	      0.00000000
      0.07417259	   7178.51701601	   2142.68067466	   3113.35769876	      0.00000000	   -203.71086151	   1216.57674056	      0.00000000	     -0.00000000	     -0.00000000	    193.21935717	    203.71086151	  -1216.57674056	     -0.00000000	      0.00000000	     -0.00000000	     20.49442177	      0.00000000	      0.00000000	      0.00000000	      0.00000000
      0.07442395	   7173.91864892	   2141.73432920	   3111.13901200	      0.00000000	   -203.41351204	   1215.96109172	      0.00000000	     -0.00000000	     -0.00000000	    193.10729663	    203.41351204	  -1215.96109172	     -0.00000000	      0.00000000	     -0.00000000	     20.47471709	      0.00000000	      0.00000000	      0.00000000	      0.00000000
      0.07467531	   7169.33231523	   2140.78879630	   3108.92447344	      0.00000000	   -203.11555903	   1215.36171221	      0.00000000	     -0.00000000	     -0.00000000	    192.99811324	    203.11555903	  -1215.36171221	     -0.00000000	      0.00000000	     -0.00000000	     20.45526281	      0.00000000	      0.00000000	      0.00000000	      0.00000000
      0.07492942	   7164.70801395	   2139.83374782	   3106.68991112	      0.00000000	   -202.81513512	   1214.74772716	      0.00000000	     -0.00000000	     -0.00000000	    192.88616901	    202.81513512	  -1214.74772716	     -0.00000000	      0.00000000	     -0.00000000	     20.43547784	      0.00000000	      0.00000000	      0.00000000	      0.00000000
      0.07518354	   7160.09599862	   2138.87954239	   3104.45957381	      0.00000000	   -202.51452018	   1214.14288214	      0.00000000	     -0.00000000	     -0.00000000	    192.77579744	    202.51452018	  -1214.14288214	     -0.00000000	      0.00000000	     -0.00000000	     20.41583522	      0.00000000	      0.00000000	      0.00000000	      0.00000000
      0.07544710	   7155.32541343	   2137.89074303	   3102.15073689	      0.00000000	   -202.20330299	   1213.51158491	      0.00000000	     -0.00000000	     -0.00000000	    192.66049596	    202.20330299	  -1213.51158491	     -0.00000000	      0.00000000	     -0.00000000	     20.39540646	      0.00000000	      0.00000000	      0.00000000	      0.00000000
      0.07576352	   7149.61556414	   2136.70486470	   3099.38486237	      0.00000000	   -201.82973359	   1212.76089008	      0.00000000	     -0.00000000	     -0.00000000	    192.52324987	    201.82973359	  -1212.76089008	     -0.00000000	      0.00000000	     -0.00000000	     20.37099554	      0.00000000	      0.00000000	      0.00000000	      0.00000000
      0.07608725	   7143.79352554	   2135.49298482	   3096.56185096	      0.00000000	   -201.44814204	   1211.99167603	      0.00000000	     -0.00000000	     -0.00000000	    192.38246290	    201.44814204	  -1211.99167603	     -0.00000000	      0.00000000	     -0.00000000	     20.34600952	      0.00000000	      0.00000000	      0.00000000	      0.00000000
      0.07641097	   7137.99137564	   2134.28251958	   3093.74563834	      0.00000000	   -201.06606667	   1211.24019680	      0.00000000	     -0.00000000	     -0.00000000	    192.24475753	    201.06606667	  -1211.24019680	     -0.00000000	      0.00000000	     -0.00000000	     20.32129773	      0.00000000	      0.00000000	      0.00000000	      0.00000000
      0.07664952	   7133.72864474	   2133.39147326	   3091.67479174	      0.00000000	   -200.78578958	   1210.67068732	      0.00000000	     -0.00000000	     -0.00000000	    192.14030670	    200.78578958	  -1210.67068732	     -0.00000000	      0.00000000	     -0.00000000	     20.30285464	      0.00000000	      0.00000000	      0.00000000	      0.00000000
      0.07688806	   7129.47669742	   2132.50120708	   3089.60762023	      0.00000000	   -200.50488795	   1210.11702094	      0.00000000	     -0.00000000	     -0.00000000	    192.03866369	    200.50488795	  -1210.11702094	     -0.00000000	      0.00000000	     -0.00000000	     20.28465407	      0.00000000	      0.00000000	      0.00000000	      0.00000000
      0.07710532	   7125.61363319	   2131.69108464	   3087.72814804	      0.00000000	   -200.24952965	   1209.60911054	      0.00000000	     -0.00000000	     -0.00000000	    191.94534996	    200.24952965	  -1209.60911054	     -0.00000000	      0.00000000	     -0.00000000	     20.26802588	      0.00000000	      0.00000000	      0.00000000	      0.00000000
      0.07742541	   7119.93823306	   2130.49867970	   3084.96455086	      0.00000000	   -199.87403533	   1208.85583910	      0.00000000	     -0.00000000	     -0.00000000	    191.80683498	    199.87403533	  -1208.85583910	     -0.00000000	      0.00000000	     -0.00000000	     20.24345772	      0.00000000	      0.00000000	      0.00000000	      0.00000000
      0.07769708	   7115.13655687	   2129.48777596	   3082.62416648	      0.00000000	   -199.55418692	   1208.24340605	      0.00000000	     -0.00000000	     -0.00000000	    191.69406265	    199.55418692	  -1208.24340605	     -0.00000000	      0.00000000	     -0.00000000	     20.22301589	      0.00000000	      0.00000000	      0.00000000	      0.00000000
      0.07793949	   7110.86386925	   2128.58664139	   3080.53987654	      0.00000000	   -199.27058974	   1207.67187952	      0.00000000	     -0.00000000	     -0.00000000	    191.58876826	    199.27058974	  -1207.67187952	     -0.00000000	      0.00000000	     -0.00000000	     20.20440270	      0.00000000	      0.00000000	      0.00000000	      0.00000000
      0.07818189	   7106.60226735	   2127.68633905	   3078.45933957	      0.00000000	   -198.98611478	   1207.12051396	      0.00000000	     -0.00000000	     -0.00000000	    191.48706679	    198.98611478	  -1207.12051396	     -0.00000000	      0.00000000	     -0.00000000	     20.18609648	      0.00000000	      0.00000000	      0.00000000	      0.00000000
      0.07844050	   7102.06802298	   2126.72678239	   3076.24386915	      0.00000000	   -198.68351914	   1206.52290396	      0.00000000	     -0.00000000	     -0.00000000	    191.37675588	    198.68351914	  -1206.52290396	     -0.00000000	      0.00000000	     -0.00000000	     20.16642952	      0.00000000	      0.00000000	      0.00000000	      0.00000000
      0.07869911	   7097.54636558	   2125.76818345	   3074.03265037	      0.00000000	   -198.38065766	   1205.93573183	      0.00000000	     -0.00000000	     -0.00000000	    191.26825035	    198.38065766	  -1205.93573183	     -0.00000000	      0.00000000	     -0.00000000	     20.14692358	      0.00000000	      0.00000000	      0.00000000	      0.00000000
      0.07894473	   7093.26344674	   2124.85862156	   3071.93641767	      0.00000000	   -198.09355193	   1205.37435046	      0.00000000	     -0.00000000	     -0.00000000	    191.16442620	    198.09355193	  -1205.37435046	     -0.00000000	      0.00000000	     -0.00000000	     20.12834560	      0.00000000	      0.00000000	      0.00000000	      0.00000000
      0.07926223	   7087.74386286	   2123.68416064	   3069.23235246	      0.00000000	   -197.72280195	   1204.65019924	      0.00000000	     -0.00000000	     -0.00000000	    191.03036116	    197.72280195	  -1204.65019924	     -0.00000000	      0.00000000	     -0.00000000	     20.10435907	      0.00000000	      0.00000000	      0.00000000	      0.00000000
      0.07957974	   7082.24317985	   2122.51117001	   3066.53464482	      0.00000000	   -197.35151902	   1203.94388086	      0.00000000	     -0.00000000	     -0.00000000	    190.89940036	    197.35151902	  -1203.94388086	     -0.00000000	      0.00000000	     -0.00000000	     20.08064626	      0.00000000	      0.00000000	      0.00000000	      0.00000000
      0.07982350	   7078.03280572	   2121.61160401	   3064.46776969	      0.00000000	   -197.06778308	   1203.38557390	      0.00000000	     -0.00000000	     -0.00000000	    190.79582634	    197.06778308	  -1203.38557390	     -0.00000000	      0.00000000	     -0.00000000	     20.06220459	      0.00000000	      0.00000000	      0.00000000	      0.00000000
      0.08006727	   7073.83354236	   2120.71291530	   3062.40462055	      0.00000000	   -196.78336099	   1202.84396500	      0.00000000	     -0.00000000	     -0.00000000	    190.69521133	    196.78336099	  -1202.84396500	     -0.00000000	      0.00000000	     -0.00000000	     20.04401685	      0.00000000	      0.00000000	      0.00000000	      0.00000000
      0.08031007	   7069.66180204	   2119.81863290	   3060.35327216	      0.00000000	   -196.50073248	   1202.29840729	      0.00000000	     -0.00000000	     -0.00000000	    190.59379392	    196.50073248	  -1202.29840729	     -0.00000000	      0.00000000	     -0.00000000	     20.02581320	      0.00000000	      0.00000000	      0.00000000	      0.00000000
      0.08061896	   7064.37065227	   2118.68225191	   3057.74898720	      0.00000000	   -196.14143208	   1201.60784713	      0.00000000	     -0.00000000	     -0.00000000	    190.46528176	    196.14143208	  -1201.60784713	     -0.00000000	      0.00000000	     -0.00000000	     20.00271282	      0.00000000	      0.00000000	      0.00000000	      0.00000000
      0.08092784	   7059.09725833	   2117.54730138	   3055.15063408	      0.00000000	   -195.78193568	   1200.92887364	      0.00000000	     -0.00000000	     -0.00000000	    190.33874149	    195.78193568	  -1200.92887364	     -0.00000000	      0.00000000	     -0.00000000	     19.97979163	      0.00000000	      0.00000000	      0.00000000	      0.00000000
      0.08116680	   7055.02984882	   2116.67027502	   3053.14457118	      0.00000000	   -195.50456361	   1200.39711134	      0.00000000	     -0.00000000	     -0.00000000	    190.23956401	    195.50456361	  -1200.39711134	     -0.00000000	      0.00000000	     -0.00000000	     19.96196635	      0.00000000	      0.00000000	      0.00000000	      0.00000000
      0.08146422	   7049.98204385	   2115.57987218	   3050.65260550	      0.00000000	   -195.15938700	   1199.74119644	      0.00000000	     -0.00000000	     -0.00000000	    190.11708797	    195.15938700	  -1199.74119644	     -0.00000000	      0.00000000	     -0.00000000	     19.93987364	      0.00000000	      0.00000000	      0.00000000	      0.00000000
      0.08183234	   7043.75709922	   2114.23215814	   3047.57586715	      0.00000000	   -194.73269777	   1198.93128669	      0.00000000	     -0.00000000	     -0.00000000	    189.96566580	    194.73269777	  -1198.93128669	     -0.00000000	      0.00000000	     -0.00000000	     19.91256580	      0.00000000	      0.00000000	      0.00000000	      0.00000000
      0.08220046	   7037.55718447	   2112.88652267	   3044.50743776	      0.00000000	   -194.30497040	   1198.15004904	      0.00000000	     -0.00000000	     -0.00000000	    189.81927321	    194.30497040	  -1198.15004904	     -0.00000000	      0.00000000	     -0.00000000	     19.88569394	      0.00000000	      0.00000000	      0.00000000	      0.00000000
      0.08239763	   7034.24656624	   2112.16661346	   3042.86729012	      0.00000000	   -194.07774433	   1197.70573621	      0.00000000	     -0.00000000	     -0.00000000	    189.73605870	    194.07774433	  -1197.70573621	     -0.00000000	      0.00000000	     -0.00000000	     19.87091829	      0.00000000	      0.00000000	      0.00000000	      0.00000000
      0.08259481	   7030.94310421	   2111.44730699	   3041.22951015	      0.00000000	   -193.84959555	   1197.27982935	      0.00000000	     -0.00000000	     -0.00000000	    189.65614486	    193.84959555	  -1197.27982935	     -0.00000000	      0.00000000	     -0.00000000	     19.85641946	      0.00000000	      0.00000000	      0.00000000	      0.00000000
      0.08288158	   7026.15126698	   2110.40222071	   3038.85172592	      0.00000000	   -193.51849734	   1196.65461478	      0.00000000	     -0.00000000	     -0.00000000	    189.53876049	    193.51849734	  -1196.65461478	     -0.00000000	      0.00000000	     -0.00000000	     19.83525052	      0.00000000	      0.00000000	      0.00000000	      0.00000000
      0.08316835	   7021.37450778	   2109.35841861	   3036.47891992	      0.00000000	   -193.18672883	   1196.04730694	      0.00000000	     -0.00000000	     -0.00000000	    189.42452064	    193.18672883	  -1196.04730694	     -0.00000000	      0.00000000	     -0.00000000	     19.81435320	      0.00000000	      0.00000000	      0.00000000	      0.00000000
      0.08341621	   7017.25812612	   2108.45731071	   3034.43212878	      0.00000000	   -192.90115226	   1195.50921357	      0.00000000	     -0.00000000	     -0.00000000	    189.32327609	    192.90115226	  -1195.50921357	     -0.00000000	      0.00000000	     -0.00000000	     19.79609938	      0.00000000	      0.00000000	      0.00000000	      0.00000000
      0.08366407	   7013.15296187	   2107.55717033	   3032.38903095	      0.00000000	   -192.61508094	   1194.98434197	      0.00000000	     -0.00000000	     -0.00000000	    189.22435222	    192.61508094	  -1194.98434197	     -0.00000000	      0.00000000	     -0.00000000	     19.77804597	      0.00000000	      0.00000000	      0.00000000	      0.00000000
      0.08390034	   7009.24998291	   2106.69998200	   3030.44480094	      0.00000000	   -192.34292598	   1194.47995157	      0.00000000	     -0.00000000	     -0.00000000	    189.12922733	    192.34292598	  -1194.47995157	     -0.00000000	      0.00000000	     -0.00000000	     19.76077931	      0.00000000	      0.00000000	      0.00000000	      0.00000000
      0.08421840	   7004.01209076	   2105.54749322	   3027.83287854	      0.00000000	   -191.97711048	   1193.79980159	      0.00000000	     -0.00000000	     -0.00000000	    189.00083088	    191.97711048	  -1193.79980159	     -0.00000000	      0.00000000	     -0.00000000	     19.73752406	      0.00000000	      0.00000000	      0.00000000	      0.00000000
      0.08453646	   6998.79255289	   2104.39661741	   3025.22697341	      0.00000000	   -191.61016819	   1193.14618614	      0.00000000	     -0.00000000	     -0.00000000	    188.87712444	    191.61016819	  -1193.14618614	     -0.00000000	      0.00000000	     -0.00000000	     19.71466881	      0.00000000	      0.00000000	      0.00000000	      0.00000000
      0.08475932	   6995.14629450	   2103.59120021	   3023.40467381	      0.00000000	   -191.35485223	   1192.66477248	      0.00000000	     -0.00000000	     -0.00000000	    188.78607979	    191.35485223	  -1192.66477248	     -0.00000000	      0.00000000	     -0.00000000	     19.69831053	      0.00000000	      0.00000000	      0.00000000	      0.00000000
      0.08498217	   6991.50900698	   2102.78658131	   3021.58530633	      0.00000000	   -191.09866567	   1192.20140000	      0.00000000	     -0.00000000	     -0.00000000	    188.69825244	    191.09866567	  -1192.20140000	     -0.00000000	      0.00000000	     -0.00000000	     19.68222288	      0.00000000	      0.00000000	      0.00000000	      0.00000000
      0.08524476	   6987.23467178	   2101.83952535	   3019.44529625	      0.00000000	   -190.79749669	   1191.64970191	      0.00000000	     -0.00000000	     -0.00000000	    188.59362938	    190.79749669	  -1191.64970191	     -0.00000000	      0.00000000	     -0.00000000	     19.66318601	      0.00000000	      0.00000000	      0.00000000	      0.00000000
      0.08550735	   6982.97273332	   2100.89358437	   3017.30932914	      0.00000000	   -190.49615203	   1191.10654019	      0.00000000	     -0.00000000	     -0.00000000	    188.49046076	    190.49615203	  -1191.10654019	     -0.00000000	      0.00000000	     -0.00000000	     19.64427972	      0.00000000	      0.00000000	      0.00000000	      0.00000000
      0.08578018	   6978.55766157	   2099.91193332	   3015.09431879	      0.00000000	   -190.18371975	   1190.53775755	      0.00000000	     -0.00000000	     -0.00000000	    188.38235016	    190.18371975	  -1190.53775755	     -0.00000000	      0.00000000	     -0.00000000	     19.62457467	      0.00000000	      0.00000000	      0.00000000	      0.00000000
      0.08605301	   6974.15590682	   2098.93149449	   3012.88363904	      0.00000000	   -189.87107501	   1189.97848848	      0.00000000	     -0.00000000	     -0.00000000	    188.27586405	    189.87107501	  -1189.97848848	     -0.00000000	      0.00000000	     -0.00000000	     19.60501483	      0.00000000	      0.00000000	      0.00000000	      0.00000000
      0.08630604	   6970.08550301	   2098.02330310	   3010.83726715	      0.00000000	   -189.58172062	   1189.45590640	      0.00000000	     -0.00000000	     -0.00000000	    188.17629532	    189.58172062	  -1189.45590640	     -0.00000000	      0.00000000	     -0.00000000	     19.58682079	      0.00000000	      0.00000000	      0.00000000	      0.00000000
      0.08662497	   6964.97109393	   2096.88004657	   3008.26313120	      0.00000000	   -189.21730280	   1188.79993548	      0.00000000	     -0.00000000	     -0.00000000	    188.05115375	    189.21730280	  -1188.79993548	     -0.00000000	      0.00000000	     -0.00000000	     19.56393345	      0.00000000	      0.00000000	      0.00000000	      0.00000000
      0.08694391	   6959.87473557	   2095.73846427	   3005.69483815	      0.00000000	   -188.85250971	   1188.15814007	      0.00000000	     -0.00000000	     -0.00000000	    187.92844636	    188.85250971	  -1188.15814007	     -0.00000000	      0.00000000	     -0.00000000	     19.54126144	      0.00000000	      0.00000000	      0.00000000	      0.00000000
      0.08718330	   6956.06118113	   2094.88268496	   3003.77087523	      0.00000000	   -188.57968810	   1187.66636250	      0.00000000	     -0.00000000	     -0.00000000	    187.83441035	    188.57968810	  -1187.66636250	     -0.00000000	      0.00000000	     -0.00000000	     19.52409927	      0.00000000	      0.00000000	      0.00000000	      0.00000000
      0.08742270	   6952.25774012	   2094.02785529	   3001.85017566	      0.00000000	   -188.30651541	   1187.18470072	      0.00000000	     -0.00000000	     -0.00000000	    187.74213415	    188.30651541	  -1187.18470072	     -0.00000000	      0.00000000	     -0.00000000	     19.50708973	      0.00000000	      0.00000000	      0.00000000	      0.00000000
      0.08770206	   6947.83214717	   2093.03153410	   2999.61296750	      0.00000000	   -187.98847518	   1186.61716953	      0.00000000	     -0.00000000	     -0.00000000	    187.63334973	    187.98847518	  -1186.61716953	     -0.00000000	      0.00000000	     -0.00000000	     19.48716441	      0.00000000	      0.00000000	      0.00000000	      0.00000000
      0.08798141	   6943.42025091	   2092.03651358	   2997.38016625	      0.00000000	   -187.67003384	   1186.06212386	      0.00000000	     -0.00000000	     -0.00000000	    187.52672644	    187.67003384	  -1186.06212386	     -0.00000000	      0.00000000	     -0.00000000	     19.46742763	      0.00000000	      0.00000000	      0.00000000	      0.00000000
      0.08821716	   6939.70778907	   2091.19785607	   2995.49937784	      0.00000000	   -187.40198976	   1185.58813708	      0.00000000	     -0.00000000	     -0.00000000	    187.43563865	    187.40198976	  -1185.58813708	     -0.00000000	      0.00000000	     -0.00000000	     19.45069327	      0.00000000	      0.00000000	      0.00000000	      0.00000000
      0.08852607	   6934.85773545	   2090.10030731	   2993.03954234	      0.00000000	   -187.05109383	   1184.96852078	      0.00000000	     -0.00000000	     -0.00000000	    187.31642525	    187.05109383	  -1184.96852078	     -0.00000000	      0.00000000	     -0.00000000	     19.42879171	      0.00000000	      0.00000000	      0.00000000	      0.00000000
      0.08883498	   6930.02428055	   2089.00436314	   2990.58502231	      0.00000000	   -186.69956667	   1184.36615075	      0.00000000	     -0.00000000	     -0.00000000	    187.20021536	    186.69956667	  -1184.36615075	     -0.00000000	      0.00000000	     -0.00000000	     19.40714929	      0.00000000	      0.00000000	      0.00000000	      0.00000000
      0.08907574	   6926.26871555	   2088.15133624	   2988.67572102	      0.00000000	   -186.42682716	   1183.88317986	      0.00000000	     -0.00000000	     -0.00000000	    187.10708449	    186.42682716	  -1183.88317986	     -0.00000000	      0.00000000	     -0.00000000	     19.39008711	      0.00000000	      0.00000000	      0.00000000	      0.00000000
      0.08931649	   6922.52317073	   2087.29928949	   2986.76961810	      0.00000000	   -186.15355145	   1183.41295736	      0.00000000	     -0.00000000	     -0.00000000	    187.01619247	    186.15355145	  -1183.41295736	     -0.00000000	      0.00000000	     -0.00000000	     19.37321560	      0.00000000	      0.00000000	      0.00000000	      0.00000000
      0.08958212	   6918.40228302	   2086.36036195	   2984.67030221	      0.00000000	   -185.85275741	   1182.88864023	      0.00000000	     -0.00000000	     -0.00000000	    186.91480490	    185.85275741	  -1182.88864023	     -0.00000000	      0.00000000	     -0.00000000	     19.35452393	      0.00000000	      0.00000000	      0.00000000	      0.00000000
      0.08984774	   6914.29351851	   2085.42263298	   2982.57484510	      0.00000000	   -185.55174365	   1182.37317727	      0.00000000	     -0.00000000	     -0.00000000	    186.81492735	    185.55174365	  -1182.37317727	     -0.00000000	      0.00000000	     -0.00000000	     19.33596621	      0.00000000	      0.00000000	      0.00000000	      0.00000000
      0.09011910	   6910.10863998	   2084.46592588	   2980.43817384	      0.00000000	   -185.24492456	   1181.84194671	      0.00000000	     -0.00000000	     -0.00000000	    186.71193989	    185.24492456	  -1181.84194671	     -0.00000000	      0.00000000	     -0.00000000	     19.31694417	      0.00000000	      0.00000000	      0.00000000	      0.00000000
      0.09039045	   6905.93633136	   2083.51047573	   2978.30549074	      0.00000000	   -184.93787832	   1181.31985128	      0.00000000	     -0.00000000	     -0.00000000	    186.61050916	    184.93787832	  -1181.31985128	     -0.00000000	      0.00000000	     -0.00000000	     19.29806019	      0.00000000	      0.00000000	      0.00000000	      0.00000000
      0.09065508	   6901.87950429	   2082.57992117	   2976.22949271	      0.00000000	   -184.63910317	   1180.80626517	      0.00000000	     -0.00000000	     -0.00000000	    186.51067960	    184.63910317	  -1180.80626517	     -0.00000000	      0.00000000	     -0.00000000	     19.27958327	      0.00000000	      0.00000000	      0.00000000	      0.00000000
      0.09097430	   6897.00156225	   2081.45899392	   2973.73021777	      0.00000000	   -184.27875858	   1180.19290003	      0.00000000	     -0.00000000	     -0.00000000	    186.39124315	    184.27875858	  -1180.19290003	     -0.00000000	      0.00000000	     -0.00000000	     19.25739020	      0.00000000	      0.00000000	      0.00000000	      0.00000000
      0.09138025	   6890.82314384	   2080.03604527	   2970.55974122	      0.00000000	   -183.82188875	   1179.40362542	      0.00000000	     -0.00000000	     -0.00000000	    186.23745049	    183.82188875	  -1179.40362542	     -0.00000000	      0.00000000	     -0.00000000	     19.22904009	      0.00000000	      0.00000000	      0.00000000	      0.00000000
      0.09160236	   6887.45446482	   2079.25870773	   2968.82876425	      0.00000000	   -183.57025949	   1179.00174516	      0.00000000	     -0.00000000	     -0.00000000	    186.15866436	    183.57025949	  -1179.00174516	     -0.00000000	      0.00000000	     -0.00000000	     19.21397065	      0.00000000	      0.00000000	      0.00000000	      0.00000000
      0.09182446	   6884.09404061	   2078.48222119	   2967.10038528	      0.00000000	   -183.32051189	   1178.57567786	      0.00000000	     -0.00000000	     -0.00000000	    186.07539567	    183.32051189	  -1178.57567786	     -0.00000000	      0.00000000	     -0.00000000	     19.19855028	      0.00000000	      0.00000000	      0.00000000	      0.00000000
      0.09210943	   6879.79468923	   2077.48724203	   2964.88666689	      0.00000000	   -183.00002770	   1178.03536445	      0.00000000	     -0.00000000	     -0.00000000	    185.96960965	    183.00002770	  -1178.03536445	     -0.00000000	      0.00000000	     -0.00000000	     19.17886244	      0.00000000	      0.00000000	      0.00000000	      0.00000000
      0.09239439	   6875.50884822	   2076.49367149	   2962.67718233	      0.00000000	   -182.67943978	   1177.50266025	      0.00000000	     -0.00000000	     -0.00000000	    185.86509116	    182.67943978	  -1177.50266025	     -0.00000000	      0.00000000	     -0.00000000	     19.15929005	      0.00000000	      0.00000000	      0.00000000	      0.00000000
      0.09267008	   6871.37530083	   2075.53378080	   2960.54361496	      0.00000000	   -182.36995243	   1176.98325941	      0.00000000	     -0.00000000	     -0.00000000	    185.76312505	    182.36995243	  -1176.98325941	     -0.00000000	      0.00000000	     -0.00000000	     19.14029997	      0.00000000	      0.00000000	      0.00000000	      0.00000000
      0.09294577	   6867.25430213	   2074.57521390	   2958.41396545	      0.00000000	   -182.06023471	   1176.47286518	      0.00000000	     -0.00000000	     -0.00000000	    185.66268896	    182.06023471	  -1176.47286518	     -0.00000000	      0.00000000	     -0.00000000	     19.12144527	      0.00000000	      0.00000000	      0.00000000	      0.00000000
      0.09321099	   6863.30166746	   2073.65431713	   2956.36890507	      0.00000000	   -181.76295219	   1175.97739341	      0.00000000	     -0.00000000	     -0.00000000	    185.56514852	    181.76295219	  -1175.97739341	     -0.00000000	      0.00000000	     -0.00000000	     19.10324560	      0.00000000	      0.00000000	      0.00000000	      0.00000000
      0.09353093	   6858.54881255	   2072.54504687	   2953.90665421	      0.00000000	   -181.40439516	   1175.38562968	      0.00000000	     -0.00000000	     -0.00000000	    185.44842753	    181.40439516	  -1175.38562968	     -0.00000000	      0.00000000	     -0.00000000	     19.08138225	      0.00000000	      0.00000000	      0.00000000	      0.00000000
      0.09393335	   6852.59433961	   2071.15234722	   2950.81697834	      0.00000000	   -180.95460229	   1174.63450080	      0.00000000	     -0.00000000	     -0.00000000	    185.30016126	    180.95460229	  -1174.63450080	     -0.00000000	      0.00000000	     -0.00000000	     19.05379116	      0.00000000	      0.00000000	      0.00000000	      0.00000000
      0.09416956	   6849.11132342	   2070.33616087	   2949.00713595	      0.00000000	   -180.68901162	   1174.22162058	      0.00000000	     -0.00000000	     -0.00000000	    185.21812801	    180.68901162	  -1174.22162058	     -0.00000000	      0.00000000	     -0.00000000	     19.03800669	      0.00000000	      0.00000000	      0.00000000	      0.00000000
      0.09440578	   6845.63731264	   2069.52095408	   2947.20007932	      0.00000000	   -180.42545862	   1173.78335517	      0.00000000	     -0.00000000	     -0.00000000	    185.13138566	    180.42545862	  -1173.78335517	     -0.00000000	      0.00000000	     -0.00000000	     19.02185614	      0.00000000	      0.00000000	      0.00000000	      0.00000000
      0.09464200	   6842.17228669	   2068.70673011	   2945.39579395	      0.00000000	   -180.16133975	   1173.35722996	      0.00000000	     -0.00000000	     -0.00000000	    185.04677437	    180.16133975	  -1173.35722996	     -0.00000000	      0.00000000	     -0.00000000	     19.00588482	      0.00000000	      0.00000000	      0.00000000	      0.00000000
      0.09491934	   6838.11557067	   2067.75204097	   2943.28097982	      0.00000000	   -179.85203806	   1172.85070485	      0.00000000	     -0.00000000	     -0.00000000	    184.94619603	    179.85203806	  -1172.85070485	     -0.00000000	      0.00000000	     -0.00000000	     18.98704684	      0.00000000	      0.00000000	      0.00000000	      0.00000000
      0.09519667	   6834.07114106	   2066.79871018	   2941.16994152	      0.00000000	   -179.54226284	   1172.35639272	      0.00000000	     -0.00000000	     -0.00000000	    184.84773111	    179.54226284	  -1172.35639272	     -0.00000000	      0.00000000	     -0.00000000	     18.96838996	      0.00000000	      0.00000000	      0.00000000	      0.00000000
      0.09538243	   6831.36899494	   2066.16092255	   2939.75805262	      0.00000000	   -179.33517317	   1172.02261715	      0.00000000	     -0.00000000	     -0.00000000	    184.78122684	    179.33517317	  -1172.02261715	     -0.00000000	      0.00000000	     -0.00000000	     18.95585673	      0.00000000	      0.00000000	      0.00000000	      0.00000000
      0.09567404	   6827.13810010	   2065.16093316	   2937.54499857	      0.00000000	   -179.01081573	   1171.49303490	      0.00000000	     -0.00000000	     -0.00000000	    184.67570191	    179.01081573	  -1171.49303490	     -0.00000000	      0.00000000	     -0.00000000	     18.93610392	      0.00000000	      0.00000000	      0.00000000	      0.00000000
      0.09596566	   6822.92063170	   2064.16245187	   2935.33604647	      0.00000000	   -178.68527711	   1170.98610843	      0.00000000	     -0.00000000	     -0.00000000	    184.57418190	    178.68527711	  -1170.98610843	     -0.00000000	      0.00000000	     -0.00000000	     18.91668344	      0.00000000	      0.00000000	      0.00000000	      0.00000000
      0.09621096	   6819.38326348	   2063.32370310	   2933.48104505	      0.00000000	   -178.41302295	   1170.54180793	      0.00000000	     -0.00000000	     -0.00000000	    184.48542949	    178.41302295	  -1170.54180793	     -0.00000000	      0.00000000	     -0.00000000	     18.90009160	      0.00000000	      0.00000000	      0.00000000	      0.00000000
      0.09645626	   6815.85531349	   2062.48602414	   2931.62890901	      0.00000000	   -178.13995948	   1170.11306828	      0.00000000	     -0.00000000	     -0.00000000	    184.39942528	    178.13995948	  -1170.11306828	     -0.00000000	      0.00000000	     -0.00000000	     18.88372786	      0.00000000	      0.00000000	      0.00000000	      0.00000000
      0.09670131	   6812.34048930	   2061.65030782	   2929.78159422	      0.00000000	   -177.86786597	   1169.67935597	      0.00000000	     -0.00000000	     -0.00000000	    184.31243558	    177.86786597	  -1169.67935597	     -0.00000000	      0.00000000	     -0.00000000	     18.86730604	      0.00000000	      0.00000000	      0.00000000	      0.00000000
      0.09701716	   6807.82369282	   2060.57466386	   2927.40460820	      0.00000000	   -177.51752384	   1169.12102081	      0.00000000	     -0.00000000	     -0.00000000	    184.20030816	    177.51752384	  -1169.12102081	     -0.00000000	      0.00000000	     -0.00000000	     18.84615335	      0.00000000	      0.00000000	      0.00000000	      0.00000000
      0.09733301	   6803.32230052	   2059.50079940	   2925.03227865	      0.00000000	   -177.16626933	   1168.58214770	      0.00000000	     -0.00000000	     -0.00000000	    184.09158225	    177.16626933	  -1168.58214770	     -0.00000000	      0.00000000	     -0.00000000	     18.82528643	      0.00000000	      0.00000000	      0.00000000	      0.00000000
      0.09757101	   6799.94063009	   2058.69282069	   2923.24778781	      0.00000000	   -176.90307386	   1168.16000337	      0.00000000	     -0.00000000	     -0.00000000	    184.00662672	    176.90307386	  -1168.16000337	     -0.00000000	      0.00000000	     -0.00000000	     18.80933407	      0.00000000	      0.00000000	      0.00000000	      0.00000000
      0.09780900	   6796.56762363	   2057.88585464	   2921.46590343	      0.00000000	   -176.63914928	   1167.75177430	      0.00000000	     -0.00000000	     -0.00000000	    183.92412470	    176.63914928	  -1167.75177430	     -0.00000000	      0.00000000	     -0.00000000	     18.79358514	      0.00000000	      0.00000000	      0.00000000	      0.00000000
      0.09807962	   6792.74266690	   2056.96948739	   2919.44287680	      0.00000000	   -176.33983783	   1167.28111839	      0.00000000	     -0.00000000	     -0.00000000	    183.82903474	    176.33983783	  -1167.28111839	     -0.00000000	      0.00000000	     -0.00000000	     18.77558729	      0.00000000	      0.00000000	      0.00000000	      0.00000000
      0.09835025	   6788.92881060	   2056.05443149	   2917.42317543	      0.00000000	   -176.04013260	   1166.82072493	      0.00000000	     -0.00000000	     -0.00000000	    183.73570858	    176.04013260	  -1166.82072493	     -0.00000000	      0.00000000	     -0.00000000	     18.75774072	      0.00000000	      0.00000000	      0.00000000	      0.00000000
      0.09861147	   6785.25791905	   2055.17240816	   2915.47676849	      0.00000000	   -175.75153947	   1166.37122434	      0.00000000	     -0.00000000	     -0.00000000	    183.64459422	    175.75153947	  -1166.37122434	     -0.00000000	      0.00000000	     -0.00000000	     18.74044397	      0.00000000	      0.00000000	      0.00000000	      0.00000000
      0.09892943	   6780.80351753	   2054.10045854	   2913.11171625	      0.00000000	   -175.40035384	   1165.82884639	      0.00000000	     -0.00000000	     -0.00000000	    183.53442270	    175.40035384	  -1165.82884639	     -0.00000000	      0.00000000	     -0.00000000	     18.71946310	      0.00000000	      0.00000000	      0.00000000	      0.00000000
      0.09931175	   6775.46737643	   2052.81391614	   2910.27383988	      0.00000000	   -174.97841105	   1165.18074913	      0.00000000	     -0.00000000	     -0.00000000	    183.40249778	    174.97841105	  -1165.18074913	     -0.00000000	      0.00000000	     -0.00000000	     18.69429987	      0.00000000	      0.00000000	      0.00000000	      0.00000000
      0.09977254	   6769.06481346	   2051.26681403	   2906.86203562	      0.00000000	   -174.46989485	   1164.41164549	      0.00000000	     -0.00000000	     -0.00000000	    183.24540399	    174.46989485	  -1164.41164549	     -0.00000000	      0.00000000	     -0.00000000	     18.66415344	      0.00000000	      0.00000000	      0.00000000	      0.00000000
      0.09994408	   6766.68932445	   2050.69185270	   2905.59428552	      0.00000000	   -174.28085762	   1164.12514249	      0.00000000	     -0.00000000	     -0.00000000	    183.18680988	    174.28085762	  -1164.12514249	     -0.00000000	      0.00000000	     -0.00000000	     18.65293061	      0.00000000	      0.00000000	      0.00000000	      0.00000000
      0.10022963	   6762.74455116	   2049.73592703	   2903.48675556	      0.00000000	   -173.96698060	   1163.64150887	      0.00000000	     -0.00000000	     -0.00000000	    183.08795521	    173.96698060	  -1163.64150887	     -0.00000000	      0.00000000	     -0.00000000	     18.63415548	      0.00000000	      0.00000000	      0.00000000	      0.00000000
      0.10051518	   6758.81165576	   2048.78147073	   2901.38271002	      0.00000000	   -173.65200148	   1163.17780982	      0.00000000	     -0.00000000	     -0.00000000	    182.99261516	    173.65200148	  -1163.17780982	     -0.00000000	     -0.00000000	     -0.00000000	     18.61566965	      0.00000000	      0.00000000	      0.00000000	      0.00000000
      0.10076566	   6755.37148381	   2047.94544176	   2899.53991117	      0.00000000	   -173.37709820	   1162.75648926	      0.00000000	     -0.00000000	     -0.00000000	    182.90623275	    173.37709820	  -1162.75648926	     -0.00000000	     -0.00000000	     -0.00000000	     18.59924843	      0.00000000	      0.00000000	      0.00000000	      0.00000000
      0.10101614	   6751.94035529	   2047.11054460	   2897.69975031	      0.00000000	   -173.10150114	   1162.34833192	      0.00000000	     -0.00000000	     -0.00000000	    182.82215839	    173.10150114	  -1162.34833192	     -0.00000000	     -0.00000000	     -0.00000000	     18.58301840	      0.00000000	      0.00000000	      0.00000000	      0.00000000
      0.10127886	   6748.35122508	   2046.23606551	   2895.77248152	      0.00000000	   -172.81320721	   1161.91404846	      0.00000000	     -0.00000000	     -0.00000000	    182.73275255	    172.81320721	  -1161.91404846	     -0.00000000	     -0.00000000	     -0.00000000	     18.56590981	      0.00000000	      0.00000000	      0.00000000	      0.00000000
      0.10154158	   6744.77194008	   2045.36283240	   2893.84806883	      0.00000000	   -172.52462515	   1161.48779027	      0.00000000	     -0.00000000	     -0.00000000	    182.64470973	    172.52462515	  -1161.48779027	     -0.00000000	     -0.00000000	     -0.00000000	     18.54891896	      0.00000000	      0.00000000	      0.00000000	      0.00000000
      0.10182780	   6740.88356424	   2044.41289109	   2891.75470612	      0.00000000	   -172.21101081	   1161.01767816	      0.00000000	     -0.00000000	     -0.00000000	    182.54763548	    172.21101081	  -1161.01767816	     -0.00000000	     -0.00000000	     -0.00000000	     18.53032971	      0.00000000	      0.00000000	      0.00000000	      0.00000000
      0.10211403	   6737.00674483	   2043.46443015	   2889.66467429	      0.00000000	   -171.89676888	   1160.56076232	      0.00000000	     -0.00000000	     -0.00000000	    182.45284799	    171.89676888	  -1160.56076232	     -0.00000000	     -0.00000000	     -0.00000000	     18.51193233	      0.00000000	      0.00000000	      0.00000000	      0.00000000
      0.10234145	   6733.93448833	   2042.71185649	   2888.00632953	      0.00000000	   -171.64777026	   1160.19202050	      0.00000000	     -0.00000000	     -0.00000000	    182.37641223	    171.64777026	  -1160.19202050	     -0.00000000	     -0.00000000	     -0.00000000	     18.49723548	      0.00000000	      0.00000000	      0.00000000	      0.00000000
      0.10265425	   6729.72073877	   2041.67830659	   2885.72884476	      0.00000000	   -171.30589811	   1159.68200743	      0.00000000	     -0.00000000	     -0.00000000	    182.27064337	    171.30589811	  -1159.68200743	     -0.00000000	     -0.00000000	     -0.00000000	     18.47698467	      0.00000000	      0.00000000	      0.00000000	      0.00000000
      0.10296706	   6725.52055780	   2040.64652721	   2883.45523008	      0.00000000	   -170.96227883	   1159.20058543	      0.00000000	     -0.00000000	     -0.00000000	    182.16994339	    170.96227883	  -1159.20058543	     -0.00000000	     -0.00000000	     -0.00000000	     18.45714520	      0.00000000	      0.00000000	      0.00000000	      0.00000000
      0.10320083	   6722.39025281	   2039.87655853	   2881.75849670	      0.00000000	   -170.70771571	   1158.81506829	      0.00000000	     -0.00000000	     -0.00000000	    182.08990697	    170.70771571	  -1158.81506829	     -0.00000000	     -0.00000000	     -0.00000000	     18.44195422	      0.00000000	      0.00000000	      0.00000000	      0.00000000
      0.10343461	   6719.26743907	   2039.10757949	   2880.06388442	      0.00000000	   -170.45188304	   1158.44926512	      0.00000000	     -0.00000000	     -0.00000000	    182.01338403	    170.45188304	  -1158.44926512	     -0.00000000	     -0.00000000	     -0.00000000	     18.42704607	      0.00000000	      0.00000000	      0.00000000	      0.00000000
      0.10369085	   6715.85313738	   2038.26585272	   2878.20887007	      0.00000000	   -170.17227516	   1158.04141342	      0.00000000	     -0.00000000	     -0.00000000	    181.92816193	    170.17227516	  -1158.04141342	     -0.00000000	     -0.00000000	     -0.00000000	     18.41060993	      0.00000000	      0.00000000	      0.00000000	      0.00000000
      0.10400358	   6711.69821304	   2037.24017987	   2875.94831363	      0.00000000	   -169.83106679	   1157.54819621	      0.00000000	     -0.00000000	     -0.00000000	    181.82485410	    169.83106679	  -1157.54819621	     -0.00000000	     -0.00000000	     -0.00000000	     18.39061871	      0.00000000	      0.00000000	      0.00000000	      0.00000000
      0.10431631	   6707.55644919	   2036.21627738	   2873.69144419	      0.00000000	   -169.48965840	   1157.06302892	      0.00000000	     -0.00000000	     -0.00000000	    181.72287369	    169.48965840	  -1157.06302892	     -0.00000000	     -0.00000000	     -0.00000000	     18.37074569	      0.00000000	      0.00000000	      0.00000000	      0.00000000
      0.10458282	   6704.03709753	   2035.34509110	   2871.77098814	      0.00000000	   -169.19933320	   1156.64575616	      0.00000000	     -0.00000000	     -0.00000000	    181.63516158	    169.19933320	  -1156.64575616	     -0.00000000	     -0.00000000	     -0.00000000	     18.35375865	      0.00000000	      0.00000000	      0.00000000	      0.00000000
      0.10491006	   6699.72872690	   2034.27715656	   2869.41652119	      0.00000000	   -168.84309806	   1156.13563711	      0.00000000	     -0.00000000	     -0.00000000	    181.52773255	    168.84309806	  -1156.13563711	     -0.00000000	     -0.00000000	     -0.00000000	     18.33293650	      0.00000000	      0.00000000	      0.00000000	      0.00000000
      0.10523729	   6695.43447162	   2033.21116116	   2867.06595421	      0.00000000	   -168.48616171	   1155.64028800	      0.00000000	     -0.00000000	     -0.00000000	    181.42284239	    168.48616171	  -1155.64028800	     -0.00000000	     -0.00000000	     -0.00000000	     18.31232770	      0.00000000	      0.00000000	      0.00000000	      0.00000000
      0.10547547	   6692.31767254	   2032.43648642	   2865.35749934	      0.00000000	   -168.22747304	   1155.26921083	      0.00000000	     -0.00000000	     -0.00000000	    181.34448327	    168.22747304	  -1155.26921083	     -0.00000000	     -0.00000000	     -0.00000000	     18.29718084	      0.00000000	      0.00000000	      0.00000000	      0.00000000
      0.10576500	   6688.53896827	   2031.49621108	   2863.28349948	      0.00000000	   -167.91273115	   1154.82595323	      0.00000000	     -0.00000000	     -0.00000000	    181.25054772	    167.91273115	  -1154.82595323	     -0.00000000	     -0.00000000	     -0.00000000	     18.27888243	      0.00000000	      0.00000000	      0.00000000	      0.00000000
      0.10612699	   6683.82969601	   2030.32272514	   2860.69453637	      0.00000000	   -167.52007154	   1154.26711709	      0.00000000	     -0.00000000	     -0.00000000	    181.13209036	    167.52007154	  -1154.26711709	     -0.00000000	     -0.00000000	     -0.00000000	     18.25594304	      0.00000000	      0.00000000	      0.00000000	      0.00000000
      0.10640909	   6680.17136142	   2029.40986228	   2858.68008559	      0.00000000	   -167.21216582	   1153.86033121	      0.00000000	     -0.00000000	     -0.00000000	    181.04487886	    167.21216582	  -1153.86033121	     -0.00000000	     -0.00000000	     -0.00000000	     18.23847518	      0.00000000	      0.00000000	      0.00000000	      0.00000000
      0.10665480	   6676.99312886	   2028.61591582	   2856.92768791	      0.00000000	   -166.94663496	   1153.47589495	      0.00000000	     -0.00000000	     -0.00000000	    180.96333888	    166.94663496	  -1153.47589495	     -0.00000000	     -0.00000000	     -0.00000000	     18.22283747	      0.00000000	      0.00000000	      0.00000000	      0.00000000
      0.10690052	   6673.82253044	   2027.82306268	   2855.17733518	      0.00000000	   -166.67955585	   1153.11399468	      0.00000000	     -0.00000000	     -0.00000000	    180.88581896	    166.67955585	  -1153.11399468	     -0.00000000	     -0.00000000	     -0.00000000	     18.20751999	      0.00000000	      0.00000000	      0.00000000	      0.00000000
      0.10713842	   6670.75995589	   2027.05645687	   2853.48455914	      0.00000000	   -166.42183934	   1152.75561383	      0.00000000	     -0.00000000	     -0.00000000	    180.80922824	    166.42183934	  -1152.75561383	     -0.00000000	     -0.00000000	     -0.00000000	     18.19257890	      0.00000000	      0.00000000	      0.00000000	      0.00000000
      0.10744893	   6666.77323367	   2026.05740525	   2851.27792849	      0.00000000	   -166.08582455	   1152.28763965	      0.00000000	     -0.00000000	     -0.00000000	    180.70910326	    166.08582455	  -1152.28763965	     -0.00000000	     -0.00000000	     -0.00000000	     18.17307762	      0.00000000	      0.00000000	      0.00000000	      0.00000000
      0.10775945	   6662.79845467	   2025.06009759	   2849.07444786	      0.00000000	   -165.74855840	   1151.84000316	      0.00000000	     -0.00000000	     -0.00000000	    180.61254770	    165.74855840	  -1151.84000316	     -0.00000000	     -0.00000000	     -0.00000000	     18.15386605	      0.00000000	      0.00000000	      0.00000000	      0.00000000
      0.10800129	   6659.71096918	   2024.28456791	   2847.36045780	      0.00000053	   -165.48750000	   1151.47464171	      0.00000000	     -0.00000000	     -0.00000000	    180.53420703	    165.48750000	  -1151.47464171	     -0.00000000	     -0.00000000	     -0.00000000	     18.13867035	      0.00000000	      0.00000000	      0.00000000	      0.00000000
      0.10824313	   6656.63062485	   2023.51009544	   2845.64832876	      0.00008340	   -165.22556582	   1151.12297395	      0.00000000	     -0.00000000	     -0.00000000	    180.45827886	    165.22556582	  -1151.12297395	     -0.00000000	     -0.00000000	     -0.00000000	     18.12366926	      0.00000000	      0.00000000	      0.00000000	      0.00000000
      0.10851840	   6653.13311104	   2022.62985301	   2843.70176987	      0.00060811	   -164.92830815	   1150.71531059	      0.00000000	     -0.00000000	     -0.00000000	    180.37041053	    164.92830815	  -1150.71531059	     -0.00000000	     -0.00000000	     -0.00000000	     18.10649323	      0.00000000	      0.00000000	      0.00000000	      0.00000000
      0.10879367	   6649.64472028	   2021.75097894	   2841.75756080	      0.00201469	   -164.63043327	   1150.31903001	      0.00000000	     -0.00000000	     -0.00000000	    180.28450836	    164.63043327	  -1150.31903001	     -0.00000000	     -0.00000000	     -0.00000000	     18.08947971	      0.00000000	      0.00000000	      0.00000000	      0.00000000
      0.10904963	   6646.40907621	   2020.93496285	   2839.95176994	      0.00452903	   -164.35421447	   1149.94466973	      0.00000000	     -0.00000000	     -0.00000000	    180.20346388	    164.35421447	  -1149.94466973	     -0.00000000	     -0.00000000	     -0.00000000	     18.07357930	      0.00000000	      0.00000000	      0.00000000	      0.00000000
      0.10936669	   6642.41189093	   2019.92581139	   2837.71769469	      0.00988199	   -164.01230559	   1149.48299395	      0.00000000	     -0.00000000	     -0.00000000	    180.10331417	    164.01230559	  -1149.48299395	     -0.00000000	     -0.00000000	     -0.00000000	     18.05391571	      0.00000000	      0.00000000	      0.00000000	      0.00000000
      0.10968376	   6638.42653047	   2018.91847279	   2835.48660084	      0.01849174	   -163.66973434	   1149.03516646	      0.00000000	     -0.00000000	     -0.00000000	    180.00553672	    163.66973434	  -1149.03516646	     -0.00000000	     -0.00000000	     -0.00000000	     18.03445008	      0.00000000	      0.00000000	      0.00000000	      0.00000000
      0.10992153	   6635.44544188	   2018.16421781	   2833.81534063	      0.02761874	   -163.41391212	   1148.69021222	      0.00000000	     -0.00000000	     -0.00000000	    179.93044938	    163.41391212	  -1148.69021222	     -0.00000000	     -0.00000000	     -0.00000000	     18.01972714	      0.00000000	      0.00000000	      0.00000000	      0.00000000
      0.11022020	   6631.71025049	   2017.21826238	   2831.71841883	      0.04299789	   -163.09268724	   1148.26091887	      0.00000000	     -0.00000000	     -0.00000000	    179.83673593	    163.09268724	  -1148.26091887	     -0.00000000	     -0.00000000	     -0.00000000	     18.00129354	      0.00000000	      0.00000000	      0.00000000	      0.00000000
      0.11051886	   6627.98529973	   2016.27391286	   2829.62401754	      0.06350779	   -162.77117353	   1147.84133838	      0.00000000	     -0.00000000	     -0.00000000	    179.74464735	    162.77117353	  -1147.84133838	     -0.00000000	     -0.00000000	     -0.00000000	     17.98299990	      0.00000000	      0.00000000	      0.00000000	      0.00000000
      0.11077188	   6624.83762359	   2015.47515547	   2827.85166928	      0.08553893	   -162.49966329	   1147.48074167	      0.00000000	     -0.00000000	     -0.00000000	    179.66558051	    162.49966329	  -1147.48074167	     -0.00000000	     -0.00000000	     -0.00000000	     17.96743381	      0.00000000	      0.00000000	      0.00000000	      0.00000000
      0.11109266	   6620.85728738	   2014.46412013	   2825.60714196	      0.12051350	   -162.15611528	   1147.02279864	      0.00000000	     -0.00000000	     -0.00000000	    179.56503934	    162.15611528	  -1147.02279864	     -0.00000000	     -0.00000000	     -0.00000000	     17.94769283	      0.00000000	      0.00000000	      0.00000000	      0.00000000
      0.11141344	   6616.88846903	   2013.45493459	   2823.36537054	      0.16443185	   -161.81152543	   1146.58606843	      0.00000000	     -0.00000000	     -0.00000000	    179.46817865	    161.81152543	  -1146.58606843	     -0.00000000	     -0.00000000	     -0.00000000	     17.92825352	      0.00000000	      0.00000000	      0.00000000	      0.00000000
      0.11165137	   6613.95216530	   2012.70761525	   2821.70439772	      0.20347739	   -161.55804563	   1146.24322938	      0.00000000	     -0.00000000	     -0.00000000	    179.39277013	    161.55804563	  -1146.24322938	     -0.00000000	     -0.00000000	     -0.00000000	     17.91357557	      0.00000000	      0.00000000	      0.00000000	      0.00000000
      0.11188929	   6611.02209259	   2011.96131242	   2820.04488620	      0.24857784	   -161.30381888	   1145.91474760	      0.00000000	     -0.00000000	     -0.00000000	    179.31986915	    161.30381888	  -1145.91474760	     -0.00000000	     -0.00000000	     -0.00000000	     17.89910129	      0.00000000	      0.00000000	      0.00000000	      0.00000000
      0.11216699	   6607.60996055	   2011.09152070	   2818.10974173	      0.30952953	   -161.00840073	   1145.52315390	      0.00000000	     -0.00000000	     -0.00000000	    179.23314847	    161.00840073	  -1145.52315390	     -0.00000000	     -0.00000000	     -0.00000000	     17.88209774	      0.00000000	      0.00000000	      0.00000000	      0.00000000
      0.11244469	   6604.20618083	   2010.22311178	   2816.17651777	      0.38017039	   -160.71267654	   1145.14347677	      0.00000000	     -0.00000000	     -0.00000000	    179.14844323	    160.71267654	  -1145.14347677	     -0.00000000	     -0.00000000	     -0.00000000	     17.86526539	      0.00000000	      0.00000000	      0.00000000	      0.00000000
      0.11269109	   6601.19301134	   2009.45374779	   2814.46278756	      0.45157574	   -160.45143263	   1144.80045151	      0.00000000	     -0.00000000	     -0.00000000	    179.07203348	    160.45143263	  -1144.80045151	     -0.00000000	     -0.00000000	     -0.00000000	     17.85024965	      0.00000000	      0.00000000	      0.00000000	      0.00000000
      0.11300891	   6597.31601314	   2008.46298821	   2812.25447663	      0.55666819	   -160.11553558	   1144.35621225	      0.00000000	     -0.00000000	     -0.00000000	    178.97295989	    160.11553558	  -1144.35621225	     -0.00000000	      0.00000000	     -0.00000000	     17.83086373	      0.00000000	      0.00000000	      0.00000000	      0.00000000
      0.11332672	   6593.44966862	   2007.47403657	   2810.04852761	      0.67737942	   -159.77878420	   1143.93458779	      0.00000000	     -0.00000000	     -0.00000000	    178.87778289	    159.77878420	  -1143.93458779	     -0.00000000	     -0.00000000	     -0.00000000	     17.81179991	      0.00000000	      0.00000000	      0.00000000	      0.00000000
      0.11357542	   6590.43157461	   2006.70143307	   2808.32396619	      0.78337736	   -159.51803078	   1143.58183096	      0.00000000	     -0.00000000	     -0.00000000	    178.79898920	    159.51803078	  -1143.58183096	     -0.00000000	     -0.00000000	     -0.00000000	     17.79657145	      0.00000000	      0.00000000	      0.00000000	      0.00000000
      0.11382411	   6587.41988625	   2005.92993534	   2806.60078630	      0.89999110	   -159.25635545	   1143.24823010	      0.00000000	     -0.00000000	     -0.00000000	    178.72354061	    159.25635545	  -1143.24823010	     -0.00000000	     -0.00000000	     -0.00000000	     17.78161410	      0.00000000	      0.00000000	      0.00000000	      0.00000000
      0.11405334	   6584.64958510	   2005.21981099	   2805.01370234	      1.01722389	   -159.01639522	   1142.93421275	      0.00000000	     -0.00000000	     -0.00000000	    178.65267946	    159.01639522	  -1142.93421275	     -0.00000000	     -0.00000000	     -0.00000000	     17.76774208	      0.00000000	      0.00000000	      0.00000000	      0.00000000
      0.11437206	   6580.80660320	   2004.23400212	   2802.80886692	      1.19629916	   -158.68442200	   1142.49103678	      0.00000000	     -0.00000000	     -0.00000000	    178.55274753	    158.68442200	  -1142.49103678	     -0.00000000	     -0.00000000	     -0.00000000	     17.74837163	      0.00000000	      0.00000000	      0.00000000	      0.00000000
      0.11469077	   6576.97386599	   2003.25000591	   2800.60614780	      1.39463945	   -158.35064945	   1142.08368779	      0.00000000	     -0.00000000	     -0.00000000	    178.45908922	    158.35064945	  -1142.08368779	     -0.00000000	     -0.00000000	     -0.00000000	     17.72950656	      0.00000000	      0.00000000	      0.00000000	      0.00000000
      0.11491445	   6574.29007522	   2002.56051193	   2799.06150031	      1.54560732	   -158.12012502	   1141.76445374	      0.00000000	     -0.00000000	     -0.00000000	    178.38713368	    158.12012502	  -1141.76445374	     -0.00000000	     -0.00000000	     -0.00000000	     17.71581169	      0.00000000	      0.00000000	      0.00000000	      0.00000000
      0.11513813	   6571.61123791	   2001.87190963	   2797.51784297	      1.70642595	   -157.88842120	   1141.46653080	      0.00000000	     -0.00000000	     -0.00000000	    178.31893158	    157.88842120	  -1141.46653080	     -0.00000000	     -0.00000000	     -0.00000000	     17.70241642	      0.00000000	      0.00000000	      0.00000000	      0.00000000
      0.11541477	   6568.30481406	   2001.02147180	   2795.60997322	      1.91906709	   -157.60361787	   1141.08879438	      0.00000000	     -0.00000000	     -0.00000000	    178.23271440	    157.60361787	  -1141.08879438	     -0.00000000	     -0.00000000	     -0.00000000	     17.68572816	      0.00000000	      0.00000000	      0.00000000	      0.00000000
      0.11569142	   6565.00582840	   2000.17239499	   2793.70354333	      2.14695126	   -157.31883048	   1140.72306338	      0.00000000	     -0.00000000	     -0.00000000	    178.14848508	    157.31883048	  -1140.72306338	     -0.00000000	     -0.00000000	     -0.00000000	     17.66921341	      0.00000000	      0.00000000	      0.00000000	      0.00000000
      0.11593990	   6562.04895673	   1999.41091324	   2791.99238234	      2.36459572	   -157.06454287	   1140.38789782	      0.00000000	     -0.00000000	     -0.00000000	    178.07144659	    157.06454287	  -1140.38789782	     -0.00000000	     -0.00000000	     -0.00000000	     17.65429461	      0.00000000	      0.00000000	      0.00000000	      0.00000000
      0.11625781	   6558.27458951	   1998.43829203	   2789.80476616	      2.66074926	   -156.74063241	   1139.95750587	      0.00000000	     -0.00000000	     -0.00000000	    177.97236087	    156.74063241	  -1139.95750587	     -0.00000000	     -0.00000000	     -0.00000000	     17.63519534	      0.00000000	      0.00000000	      0.00000000	      0.00000000
      0.11657571	   6554.50974950	   1997.46746387	   2787.61888254	      2.97641821	   -156.41628734	   1139.54808299	      0.00000000	     -0.00000000	     -0.00000000	    177.87682903	    156.41628734	  -1139.54808299	     -0.00000000	     -0.00000000	     -0.00000000	     17.61639506	      0.00000000	      0.00000000	      0.00000000	      0.00000000
      0.11681634	   6551.66627492	   1996.73380175	   2785.96542834	      3.22800388	   -156.17343801	   1139.21889655	      0.00000000	     -0.00000000	     -0.00000000	    177.80083234	    156.17343801	  -1139.21889655	     -0.00000000	     -0.00000000	     -0.00000000	     17.60190597	      0.00000000	      0.00000000	      0.00000000	      0.00000000
      0.11705697	   6548.82814632	   1996.00116525	   2784.31290180	      3.49015488	   -155.93014021	   1138.90373276	      0.00000000	     -0.00000000	     -0.00000000	    177.72723905	    155.93014021	  -1138.90373276	     -0.00000000	     -0.00000000	     -0.00000000	     17.58761549	      0.00000000	      0.00000000	      0.00000000	      0.00000000
      0.11733596	   6545.54415721	   1995.15300673	   2782.39803860	      3.80685731	   -155.64982324	   1138.52958046	      0.00000000	     -0.00000000	     -0.00000000	    177.64013545	    155.64982324	  -1138.52958046	     -0.00000000	     -0.00000000	     -0.00000000	     17.57093362	      0.00000000	      0.00000000	      0.00000000	      0.00000000
      0.11761496	   6542.26721003	   1994.30622419	   2780.48434033	      4.13665300	   -155.36947244	   1138.16734701	      0.00000000	     -0.00000000	     -0.00000000	    177.55500496	    155.36947244	  -1138.16734701	     -0.00000000	     -0.00000000	     -0.00000000	     17.55442278	      0.00000000	      0.00000000	      0.00000000	      0.00000000
      0.11786498	   6539.33644012	   1993.54853458	   2778.77030458	      4.44274882	   -155.11969110	   1137.83601029	      0.00000000	     -0.00000000	     -0.00000000	    177.47732666	    155.11969110	  -1137.83601029	     -0.00000000	     -0.00000000	     -0.00000000	     17.53954020	      0.00000000	      0.00000000	      0.00000000	      0.00000000
      0.11818284	   6535.61854026	   1992.58687627	   2776.59250187	      4.84536779	   -154.80338467	   1137.41353945	      0.00000000	     -0.00000000	     -0.00000000	    177.37812794	    154.80338467	  -1137.41353945	     -0.00000000	     -0.00000000	     -0.00000000	     17.52061094	      0.00000000	      0.00000000	      0.00000000	      0.00000000
      0.11850070	   6531.90947922	   1991.62699881	   2774.41603579	      5.26192847	   -154.48644690	   1137.01132870	      0.00000000	     -0.00000000	     -0.00000000	    177.28237723	    154.48644690	  -1137.01132870	     -0.00000000	     -0.00000000	     -0.00000000	     17.50196761	      0.00000000	      0.00000000	      0.00000000	      0.00000000
      0.11874238	   6529.09509815	   1990.89833667	   2772.76199490	      5.58719075	   -154.24786885	   1136.68742008	      0.00000000	     -0.00000000	     -0.00000000	    177.20612362	    154.24786885	  -1136.68742008	     -0.00000000	     -0.00000000	     -0.00000000	     17.48754966	      0.00000000	      0.00000000	      0.00000000	      0.00000000
      0.11898407	   6526.28571112	   1990.17070196	   2771.10865915	      5.91915877	   -154.00871137	   1136.37677752	      0.00000000	     -0.00000000	     -0.00000000	    177.13215377	    154.00871137	  -1136.37677752	     -0.00000000	     -0.00000000	     -0.00000000	     17.47331756	      0.00000000	      0.00000000	      0.00000000	      0.00000000
      0.11926577	   6523.01732483	   1989.32386697	   2769.18238624	      6.31374680	   -153.73148967	   1136.00602462	      0.00000000	     -0.00000000	     -0.00000000	    177.04419579	    153.73148967	  -1136.00602462	     -0.00000000	      0.00000000	     -0.00000000	     17.45661522	      0.00000000	      0.00000000	      0.00000000	      0.00000000
      0.11954748	   6519.75557292	   1988.47842458	   2767.25698486	      6.71562773	   -153.45383613	   1135.64820672	      0.00000000	     -0.00000000	     -0.00000000	    176.95842525	    153.45383613	  -1135.64820672	     -0.00000000	      0.00000000	     -0.00000000	     17.44009465	      0.00000000	      0.00000000	      0.00000000	      0.00000000
      0.11978597	   6516.99937586	   1987.76378052	   2765.62763459	      7.06081591	   -153.21990271	   1135.33901522	      0.00000000	     -0.00000000	     -0.00000000	    176.88454630	    153.21990271	  -1135.33901522	     -0.00000000	      0.00000000	     -0.00000000	     17.42602669	      0.00000000	      0.00000000	      0.00000000	      0.00000000
      0.12010419	   6513.32884275	   1986.81173815	   2763.45436702	      7.52741958	   -152.90890598	   1134.92170222	      0.00000000	     -0.00000000	     -0.00000000	    176.78492967	    152.90890598	  -1134.92170222	     -0.00000000	      0.00000000	     -0.00000000	     17.40719506	      0.00000000	      0.00000000	      0.00000000	      0.00000000
      0.12042242	   6509.66647332	   1985.86146695	   2761.28203380	      7.99959481	   -152.59583009	   1134.53487440	      0.00000000	     -0.00000000	     -0.00000000	    176.69067357	    152.59583009	  -1134.53487440	     -0.00000000	      0.00000000	     -0.00000000	     17.38878360	      0.00000000	      0.00000000	      0.00000000	      0.00000000
      0.12065919	   6506.94672165	   1985.15556855	   2759.66628834	      8.35371467	   -152.36597535	   1134.21835208	      0.00000000	     -0.00000000	     -0.00000000	    176.61520107	    152.36597535	  -1134.21835208	     -0.00000000	      0.00000000	     -0.00000000	     17.37469625	      0.00000000	      0.00000000	      0.00000000	      0.00000000
      0.12089597	   6504.23137728	   1984.45064825	   2758.05099462	      8.70961203	   -152.13455126	   1133.92226924	      0.00000000	     -0.00000000	     -0.00000000	    176.54335395	    152.13455126	  -1133.92226924	     -0.00000000	      0.00000000	     -0.00000000	     17.36088918	      0.00000000	      0.00000000	      0.00000000	      0.00000000
      0.12116372	   6501.16603732	   1983.65468226	   2756.22488963	      9.11354552	   -151.87403917	   1133.57844746	      0.00000000	     -0.00000000	     -0.00000000	    176.46035895	    151.87403917	  -1133.57844746	     -0.00000000	      0.00000000	     -0.00000000	     17.34515531	      0.00000000	      0.00000000	      0.00000000	      0.00000000
      0.12143147	   6498.10619536	   1982.85996295	   2754.39928572	      9.51833852	   -151.61298333	   1133.24392188	      0.00000000	     -0.00000000	     -0.00000000	    176.37894505	    151.61298333	  -1133.24392188	     -0.00000000	      0.00000000	     -0.00000000	     17.32954960	      0.00000000	      0.00000000	      0.00000000	      0.00000000
      0.12171624	   6494.85780453	   1982.01609286	   2752.45814231	      9.94902083	   -151.33633551	   1132.88065030	      0.00000000	     -0.00000000	     -0.00000000	    176.29087869	    151.33633551	  -1132.88065030	     -0.00000000	      0.00000000	     -0.00000000	     17.31285180	      0.00000000	      0.00000000	      0.00000000	      0.00000000
      0.12200101	   6491.61546830	   1981.17362892	   2750.51747069	     10.37908796	   -151.05880801	   1132.52946825	      0.00000000	     -0.00000000	     -0.00000000	    176.20489979	    151.05880801	  -1132.52946825	     -0.00000000	      0.00000000	     -0.00000000	     17.29631925	      0.00000000	      0.00000000	      0.00000000	      0.00000000
      0.12225404	   6488.73952003	   1980.42624098	   2748.79345742	     10.76010323	   -150.81301035	   1132.21076463	      0.00000000	     -0.00000000	     -0.00000000	    176.12720132	    150.81301035	  -1132.21076463	     -0.00000000	      0.00000000	     -0.00000000	     17.28153956	      0.00000000	      0.00000000	      0.00000000	      0.00000000
      0.12257115	   6485.14171027	   1979.49111682	   2746.63320502	     11.23536597	   -150.50517103	   1131.81088982	      0.00000000	     -0.00000000	     -0.00000000	    176.02962882	    150.50517103	  -1131.81088982	     -0.00000000	      0.00000000	     -0.00000000	     17.26301084	      0.00000000	      0.00000000	      0.00000000	      0.00000000
      0.12288827	   6481.55109078	   1978.55772827	   2744.47335481	     11.70730190	   -150.19565725	   1131.43000171	      0.00000000	     -0.00000000	     -0.00000000	    175.93539357	    150.19565725	  -1131.43000171	     -0.00000000	      0.00000000	     -0.00000000	     17.24473912	      0.00000000	      0.00000000	      0.00000000	      0.00000000
      0.12313086	   6478.80908287	   1977.84486592	   2742.82132556	     12.06558354	   -149.96038124	   1131.12332489	      0.00000000	     -0.00000000	     -0.00000000	    175.86044453	    149.96038124	  -1131.12332489	     -0.00000000	      0.00000000	     -0.00000000	     17.23055401	      0.00000000	      0.00000000	      0.00000000	      0.00000000
      0.12337345	   6476.07115949	   1977.13301587	   2741.16946146	     12.42112878	   -149.72405051	   1130.82783840	      0.00000000	     -0.00000000	     -0.00000000	    175.78747007	    149.72405051	  -1130.82783840	     -0.00000000	      0.00000000	     -0.00000000	     17.21651974	      0.00000000	      0.00000000	      0.00000000	      0.00000000
      0.12366193	   6472.82062855	   1976.28784305	   2739.20534165	     12.83995465	   -149.44380746	   1130.46801238	      0.00000000	     -0.00000000	     -0.00000000	    175.69907859	    149.44380746	  -1130.46801238	     -0.00000000	      0.00000000	     -0.00000000	     17.19971591	      0.00000000	      0.00000000	      0.00000000	      0.00000000
      0.12395040	   6469.57570684	   1975.44409697	   2737.24136114	     13.25405441	   -149.16200266	   1130.12386942	      0.00000000	     -0.00000000	     -0.00000000	    175.61346195	    149.16200266	  -1130.12386942	     -0.00000000	      0.00000000	     -0.00000000	     17.18312253	      0.00000000	      0.00000000	      0.00000000	      0.00000000
      0.12416884	   6467.12224123	   1974.80613792	   2735.75424691	     13.56423771	   -148.94918857	   1129.85662921	      0.00000000	     -0.00000000	     -0.00000000	    175.54737115	    148.94918857	  -1129.85662921	     -0.00000000	      0.00000000	     -0.00000000	     17.17046682	      0.00000000	      0.00000000	      0.00000000	      0.00000000
      0.12448426	   6463.58497466	   1973.88637332	   2733.60692364	     14.00666376	   -148.64256269	   1129.46248064	      0.00000000	     -0.00000000	     -0.00000000	    175.45036169	    148.64256269	  -1129.46248064	     -0.00000000	      0.00000000	     -0.00000000	     17.15207913	      0.00000000	      0.00000000	      0.00000000	      0.00000000
      0.12479968	   6460.05411066	   1972.96830658	   2731.45959282	     14.44227917	   -148.33192635	   1129.10793617	      0.00000000	     -0.00000000	     -0.00000000	    175.36047704	    148.33192635	  -1129.10793617	     -0.00000000	      0.00000000	     -0.00000000	     17.13422249	      0.00000000	      0.00000000	      0.00000000	      0.00000000
      0.12502753	   6457.50744401	   1972.30618088	   2729.90839945	     14.75253277	   -148.11078465	   1128.81688679	      0.00000000	     -0.00000000	     -0.00000000	    175.28914097	    148.11078465	  -1128.81688679	     -0.00000000	      0.00000000	     -0.00000000	     17.12085138	      0.00000000	      0.00000000	      0.00000000	      0.00000000
      0.12525538	   6454.96401101	   1971.64493801	   2728.35714229	     15.05896539	   -147.88735989	   1128.54809756	      0.00000000	     -0.00000000	     -0.00000000	    175.22181614	    147.88735989	  -1128.54809756	     -0.00000000	      0.00000000	     -0.00000000	     17.10777839	      0.00000000	      0.00000000	      0.00000000	      0.00000000
      0.12553251	   6451.87484408	   1970.84188805	   2726.47030562	     15.42639588	   -147.61637369	   1128.21156100	      0.00000000	     -0.00000000	     -0.00000000	    175.13813019	    147.61637369	  -1128.21156100	     -0.00000000	      0.00000000	     -0.00000000	     17.09174688	      0.00000000	      0.00000000	      0.00000000	      0.00000000
      0.12580963	   6448.79030502	   1970.04013840	   2724.58329251	     15.78793427	   -147.34393328	   1127.88770642	      0.00000000	     -0.00000000	     -0.00000000	    175.05669726	    147.34393328	  -1127.88770642	     -0.00000000	      0.00000000	     -0.00000000	     17.07588329	      0.00000000	      0.00000000	      0.00000000	      0.00000000
      0.12607196	   6445.87456841	   1969.28237214	   2722.79678433	     16.12467028	   -147.08655232	   1127.57364991	      0.00000000	     -0.00000000	     -0.00000000	    174.97819942	    147.08655232	  -1127.57364991	     -0.00000000	      0.00000000	     -0.00000000	     17.06076343	      0.00000000	      0.00000000	      0.00000000	      0.00000000
      0.12638718	   6442.37627993	   1968.37336827	   2720.64978505	     16.52213990	   -146.77670855	   1127.19918731	      0.00000000	     -0.00000000	     -0.00000000	    174.88434427	    146.77670855	  -1127.19918731	     -0.00000000	      0.00000000	     -0.00000000	     17.04263120	      0.00000000	      0.00000000	      0.00000000	      0.00000000
      0.12670240	   6438.88364864	   1967.46603626	   2718.50237952	     16.91175840	   -146.46555392	   1126.83468212	      0.00000000	     -0.00000000	     -0.00000000	    174.79223585	    146.46555392	  -1126.83468212	     -0.00000000	      0.00000000	     -0.00000000	     17.02462884	      0.00000000	      0.00000000	      0.00000000	      0.00000000
      0.12696053	   6436.02774263	   1966.72428617	   2716.74357407	     17.22495674	   -146.21106414	   1126.53051069	      0.00000000	     -0.00000000	     -0.00000000	    174.71572829	    146.21106414	  -1126.53051069	     -0.00000000	      0.00000000	     -0.00000000	     17.00980821	      0.00000000	      0.00000000	      0.00000000	      0.00000000
      0.12728206	   6432.47533141	   1965.80187582	   2714.55219876	     17.60775446	   -145.89391028	   1126.14978865	      0.00000000	     -0.00000000	     -0.00000000	    174.62003452	    145.89391028	  -1126.14978865	     -0.00000000	      0.00000000	     -0.00000000	     16.99131883	      0.00000000	      0.00000000	      0.00000000	      0.00000000
      0.12760360	   6428.92844948	   1964.88119421	   2712.36021009	     17.98246750	   -145.57415911	   1125.79143156	      0.00000000	     -0.00000000	     -0.00000000	    174.52834545	    145.57415911	  -1125.79143156	     -0.00000000	      0.00000000	     -0.00000000	     16.97312445	      0.00000000	      0.00000000	      0.00000000	      0.00000000
      0.12784406	   6426.27943601	   1964.19378733	   2710.72048821	     18.25746951	   -145.33668238	   1125.50441153	      0.00000000	     -0.00000000	     -0.00000000	    174.45627299	    145.33668238	  -1125.50441153	     -0.00000000	      0.00000000	     -0.00000000	     16.95926097	      0.00000000	      0.00000000	      0.00000000	      0.00000000
      0.12808453	   6423.63338768	   1963.50734323	   2709.08035748	     18.52805267	   -145.09766172	   1125.23072611	      0.00000000	     -0.00000000	     -0.00000000	    174.38659107	    145.09766172	  -1125.23072611	     -0.00000000	      0.00000000	     -0.00000000	     16.94557333	      0.00000000	      0.00000000	      0.00000000	      0.00000000
      0.12837028	   6420.49270916	   1962.69285066	   2707.13072661	     18.84393720	   -144.81425323	   1124.89641148	      0.00000000	     -0.00000000	     -0.00000000	    174.30208623	    144.81425323	  -1124.89641148	     -0.00000000	      0.00000000	     -0.00000000	     16.92918349	      0.00000000	      0.00000000	      0.00000000	      0.00000000
      0.12865604	   6417.35604724	   1961.87971198	   2705.18043281	     19.15377335	   -144.52905114	   1124.57694247	      0.00000000	     -0.00000000	     -0.00000000	    174.22023217	    144.52905114	  -1124.57694247	     -0.00000000	      0.00000000	     -0.00000000	     16.91298836	      0.00000000	      0.00000000	      0.00000000	      0.00000000
      0.12888775	   6414.81547990	   1961.22134750	   2703.59846599	     19.40065534	   -144.29823665	   1124.31123497	      0.00000000	     -0.00000000	     -0.00000000	    174.15261048	    144.29823665	  -1124.31123497	     -0.00000000	      0.00000000	     -0.00000000	     16.89976503	      0.00000000	      0.00000000	      0.00000000	      0.00000000
      0.12920399	   6411.35215867	   1960.32423509	   2701.43858793	     19.73144067	   -143.98362538	   1123.94147549	      0.00000000	     -0.00000000	     -0.00000000	    174.05897104	    143.98362538	  -1123.94147549	     -0.00000000	      0.00000000	     -0.00000000	     16.88161972	      0.00000000	      0.00000000	      0.00000000	      0.00000000
      0.12952024	   6407.89343176	   1959.42877087	   2699.27773622	     20.05528634	   -143.66511074	   1123.60659785	      0.00000000	     -0.00000000	     -0.00000000	    173.97161527	    143.66511074	  -1123.60659785	     -0.00000000	      0.00000000	     -0.00000000	     16.86393433	      0.00000000	      0.00000000	      0.00000000	      0.00000000
      0.12975694	   6405.30759784	   1958.75961745	   2697.65973411	     20.29325419	   -143.42969344	   1123.32432993	      0.00000000	     -0.00000000	     -0.00000000	    173.90043819	    143.42969344	  -1123.32432993	     -0.00000000	      0.00000000	     -0.00000000	     16.85027459	      0.00000000	      0.00000000	      0.00000000	      0.00000000
      0.12999363	   6402.72421480	   1958.09138332	   2696.04112825	     20.52753338	   -143.19192142	   1123.06323299	      0.00000000	     -0.00000000	     -0.00000000	    173.83307713	    143.19192142	  -1123.06323299	     -0.00000000	      0.00000000	     -0.00000000	     16.83689395	      0.00000000	      0.00000000	      0.00000000	      0.00000000
      0.13026716	   6399.74179262	   1957.32030333	   2694.16986037	     20.79379322	   -142.91792412	   1122.75153679	      0.00000000	     -0.00000000	     -0.00000000	    173.75337558	    142.91792412	  -1122.75153679	     -0.00000000	      0.00000000	     -0.00000000	     16.82129618	      0.00000000	      0.00000000	      0.00000000	      0.00000000
      0.13054070	   6396.76248519	   1956.55044492	   2692.29771618	     21.05538766	   -142.64254341	   1122.45082572	      0.00000000	     -0.00000000	     -0.00000000	    173.67562411	    142.64254341	  -1122.45082572	     -0.00000000	      0.00000000	     -0.00000000	     16.80584127	      0.00000000	      0.00000000	      0.00000000	      0.00000000
      0.13081913	   6393.73283396	   1955.76802522	   2690.39104578	     21.31703201	   -142.36280223	   1122.13655196	      0.00000000	     -0.00000000	     -0.00000000	    173.59494162	    142.36280223	  -1122.13655196	     -0.00000000	      0.00000000	     -0.00000000	     16.78999803	      0.00000000	      0.00000000	      0.00000000	      0.00000000
      0.13109757	   6390.70623815	   1954.98686544	   2688.48339136	     21.57414320	   -142.08178022	   1121.83220821	      0.00000000	     -0.00000000	     -0.00000000	    173.51601424	    142.08178022	  -1121.83220821	     -0.00000000	      0.00000000	     -0.00000000	     16.77428343	      0.00000000	      0.00000000	      0.00000000	      0.00000000
      0.13137919	   6387.64813560	   1954.19807361	   2686.55293982	     21.82973318	   -141.79811505	   1121.51648558	      0.00000000	     -0.00000000	     -0.00000000	    173.43469524	    141.79811505	  -1121.51648558	     -0.00000000	      0.00000000	     -0.00000000	     16.75828215	      0.00000000	      0.00000000	      0.00000000	      0.00000000
      0.13166080	   6384.59297994	   1953.41056448	   2684.62140564	     22.08100252	   -141.51313532	   1121.21100980	      0.00000000	     -0.00000000	     -0.00000000	    173.35518638	    141.51313532	  -1121.21100980	     -0.00000000	      0.00000000	     -0.00000000	     16.74241350	      0.00000000	      0.00000000	      0.00000000	      0.00000000
      0.13193932	   6381.57425685	   1952.63298113	   2682.71003063	     22.32541266	   -141.23187008	   1120.90101933	      0.00000000	     -0.00000000	     -0.00000000	    173.27506600	    141.23187008	  -1120.90101933	     -0.00000000	      0.00000000	     -0.00000000	     16.72661275	      0.00000000	      0.00000000	      0.00000000	      0.00000000
      0.13221783	   6378.55824067	   1951.85664632	   2680.79752526	     22.56590509	   -140.94940082	   1120.60031977	      0.00000000	     -0.00000000	     -0.00000000	    173.19658158	    140.94940082	  -1120.60031977	     -0.00000000	      0.00000000	     -0.00000000	     16.71093194	      0.00000000	      0.00000000	      0.00000000	      0.00000000
      0.13250311	   6375.47170204	   1951.06275165	   2678.83737455	     22.80833403	   -140.66066728	   1120.28437577	      0.00000000	     -0.00000000	     -0.00000000	    173.11468965	    140.66066728	  -1120.28437577	     -0.00000000	      0.00000000	     -0.00000000	     16.69476292	      0.00000000	      0.00000000	      0.00000000	      0.00000000
      0.13278839	   6372.38781835	   1950.27016053	   2676.87596588	     23.04697253	   -140.37053977	   1119.97948340	      0.00000000	     -0.00000000	     -0.00000000	    173.03474971	    140.37053977	  -1119.97948340	     -0.00000000	      0.00000000	     -0.00000000	     16.67873679	      0.00000000	      0.00000000	      0.00000000	      0.00000000
      0.13306048	   6369.44888446	   1949.51542156	   2675.00402895	     23.27119293	   -140.09444719	   1119.68075771	      0.00000000	     -0.00000000	     -0.00000000	    172.95700803	    140.09444719	  -1119.68075771	     -0.00000000	      0.00000000	     -0.00000000	     16.66334467	      0.00000000	      0.00000000	      0.00000000	      0.00000000
      0.13333257	   6366.51219786	   1948.76186244	   2673.13088602	     23.49224482	   -139.81733419	   1119.38978965	      0.00000000	     -0.00000000	     -0.00000000	    172.88062301	    139.81733419	  -1119.38978965	     -0.00000000	      0.00000000	     -0.00000000	     16.64805222	      0.00000000	      0.00000000	      0.00000000	      0.00000000
      0.13362690	   6363.33782480	   1947.94801315	   2671.10319490	     23.72795711	   -139.51819613	   1119.06697583	      0.00000000	     -0.00000000	     -0.00000000	    172.79646503	    139.51819613	  -1119.06697583	     -0.00000000	      0.00000000	     -0.00000000	     16.63140089	      0.00000000	      0.00000000	      0.00000000	      0.00000000
      0.13392124	   6360.16588425	   1947.13553782	   2669.07402322	     23.96028143	   -139.21732506	   1118.75837325	      0.00000000	     -0.00000000	     -0.00000000	    172.71482671	    139.21732506	  -1118.75837325	     -0.00000000	      0.00000000	     -0.00000000	     16.61493346	      0.00000000	      0.00000000	      0.00000000	      0.00000000
      0.13415756	   6357.62078614	   1946.48418421	   2667.44368580	     24.14447394	   -138.97636161	   1118.50339299	      0.00000000	     -0.00000000	     -0.00000000	    172.64792081	    138.97636161	  -1118.50339299	     -0.00000000	      0.00000000	     -0.00000000	     16.60161515	      0.00000000	      0.00000000	      0.00000000	      0.00000000
      0.13447262	   6354.22999303	   1945.61719361	   2665.26863253	     24.38693749	   -138.65562422	   1118.15678618	      0.00000000	     -0.00000000	     -0.00000000	    172.55744275	    138.65562422	  -1118.15678618	     -0.00000000	      0.00000000	     -0.00000000	     16.58376964	      0.00000000	      0.00000000	      0.00000000	      0.00000000
      0.13478769	   6350.84165119	   1944.75176594	   2663.09177319	     24.62603503	   -138.33128524	   1117.84156568	      0.00000000	     -0.00000000	     -0.00000000	    172.47259622	    138.33128524	  -1117.84156568	     -0.00000000	      0.00000000	     -0.00000000	     16.56633222	      0.00000000	      0.00000000	      0.00000000	      0.00000000
      0.13503352	   6348.19941965	   1944.07757498	   2661.39194675	     24.81037720	   -138.08120212	   1117.56631966	      0.00000000	     -0.00000000	     -0.00000000	    172.40101064	    138.08120212	  -1117.56631966	     -0.00000000	      0.00000000	     -0.00000000	     16.55234086	      0.00000000	      0.00000000	      0.00000000	      0.00000000
      0.13527935	   6345.55854328	   1943.40433071	   2659.69098000	     24.99286488	   -137.82878022	   1117.31154145	      0.00000000	     -0.00000000	     -0.00000000	    172.33309982	    137.82878022	  -1117.31154145	     -0.00000000	      0.00000000	     -0.00000000	     16.53861554	      0.00000000	      0.00000000	      0.00000000	      0.00000000
      0.13554873	   6342.66624307	   1942.66769742	   2657.82579462	     25.19079622	   -137.55315403	   1117.02201239	      0.00000000	     -0.00000000	     -0.00000000	    172.25674656	    137.55315403	  -1117.02201239	     -0.00000000	      0.00000000	     -0.00000000	     16.52343855	      0.00000000	      0.00000000	      0.00000000	      0.00000000
      0.13581810	   6339.77541307	   1941.93219450	   2655.95919819	     25.38670388	   -137.27637324	   1116.74172606	      0.00000000	     -0.00000000	     -0.00000000	    172.18201543	    137.27637324	  -1116.74172606	     -0.00000000	      0.00000000	     -0.00000000	     16.50838026	      0.00000000	      0.00000000	      0.00000000	      0.00000000
      0.13610744	   6336.67194076	   1941.14345254	   2653.95270923	     25.59498832	   -136.97986205	   1116.43201179	      0.00000000	     -0.00000000	     -0.00000000	    172.10010547	    136.97986205	  -1116.43201179	     -0.00000000	      0.00000000	     -0.00000000	     16.49209105	      0.00000000	      0.00000000	      0.00000000	      0.00000000
      0.13639677	   6333.56997545	   1940.35600785	   2651.94454415	     25.80117640	   -136.68178231	   1116.13515076	      0.00000000	     -0.00000000	     -0.00000000	    172.02046399	    136.68178231	  -1116.13515076	     -0.00000000	      0.00000000	     -0.00000000	     16.47596713	      0.00000000	      0.00000000	      0.00000000	      0.00000000
      0.13665609	   6330.79098412	   1939.65134660	   2650.14325102	     25.98429094	   -136.41538630	   1115.86084501	      0.00000000	     -0.00000000	     -0.00000000	    171.94752575	    136.41538630	  -1115.86084501	     -0.00000000	      0.00000000	     -0.00000000	     16.46140654	      0.00000000	      0.00000000	      0.00000000	      0.00000000
      0.13697023	   6327.42587988	   1938.79909628	   2647.95928419	     26.20410639	   -136.09250418	   1115.52853754	      0.00000000	     -0.00000000	     -0.00000000	    171.85908948	    136.09250418	  -1115.52853754	     -0.00000000	      0.00000000	     -0.00000000	     16.44376521	      0.00000000	      0.00000000	      0.00000000	      0.00000000
      0.13728438	   6324.06220681	   1937.94836250	   2645.77326311	     26.42184811	   -135.76786576	   1115.21054054	      0.00000000	     -0.00000000	     -0.00000000	    171.77317211	    135.76786576	  -1115.21054054	     -0.00000000	      0.00000000	     -0.00000000	     16.42630734	      0.00000000	      0.00000000	      0.00000000	      0.00000000
      0.13746730	   6322.10412578	   1937.45367134	   2644.49937332	     26.54773869	   -135.57927134	   1115.02059751	      0.00000000	     -0.00000000	     -0.00000000	    171.72223493	    135.57927134	  -1115.02059751	     -0.00000000	      0.00000000	     -0.00000000	     16.41607831	      0.00000000	      0.00000000	      0.00000000	      0.00000000
      0.13775284	   6319.04850648	   1936.68251148	   2642.50949146	     26.74299241	   -135.28574134	   1114.71536909	      0.00000000	     -0.00000000	     -0.00000000	    171.64107777	    135.28574134	  -1114.71536909	     -0.00000000	      0.00000000	     -0.00000000	     16.39999635	      0.00000000	      0.00000000	      0.00000000	      0.00000000
      0.13803838	   6315.99381440	   1935.91259537	   2640.51786200	     26.93680017	   -134.98985518	   1114.43013306	      0.00000000	     -0.00000000	     -0.00000000	    171.56348616	    134.98985518	  -1114.43013306	     -0.00000000	      0.00000000	     -0.00000000	     16.38417171	      0.00000000	      0.00000000	      0.00000000	      0.00000000
      0.13826808	   6313.53711599	   1935.29414728	   2638.91444689	     27.09171851	   -134.75287596	   1114.19042641	      0.00000000	     -0.00000000	     -0.00000000	    171.49915197	    134.75287596	  -1114.19042641	     -0.00000000	      0.00000000	     -0.00000000	     16.37130739	      0.00000000	      0.00000000	      0.00000000	      0.00000000
      0.13857464	   6310.25909505	   1934.46999748	   2636.77269810	     27.29718904	   -134.43700016	   1113.86575496	      0.00000000	     -0.00000000	     -0.00000000	    171.41235298	    134.43700016	  -1113.86575496	     -0.00000000	      0.00000000	     -0.00000000	     16.35407490	      0.00000000	      0.00000000	      0.00000000	      0.00000000
      0.13888120	   6306.98183255	   1933.64726963	   2634.62888335	     27.50128232	   -134.11819795	   1113.56589923	      0.00000000	     -0.00000000	     -0.00000000	    171.32998442	    134.11819795	  -1113.56589923	     -0.00000000	     -0.00000000	     -0.00000000	     16.33716122	      0.00000000	      0.00000000	      0.00000000	      0.00000000
      0.13912641	   6304.36082832	   1932.99019380	   2632.91256166	     27.66361158	   -133.86532750	   1113.30607981	      0.00000000	     -0.00000000	     -0.00000000	    171.26040604	    133.86532750	  -1113.30607981	     -0.00000000	     -0.00000000	     -0.00000000	     16.32337222	      0.00000000	      0.00000000	      0.00000000	      0.00000000
      0.13937162	   6301.74017511	   1932.33402248	   2631.19489929	     27.82517239	   -133.61100043	   1113.05841878	      0.00000000	     -0.00000000	     -0.00000000	    171.19298519	    133.61100043	  -1113.05841878	     -0.00000000	     -0.00000000	     -0.00000000	     16.30973894	      0.00000000	      0.00000000	      0.00000000	      0.00000000
      0.13966002	   6298.65842701	   1931.56346269	   2629.17305774	     28.01426252	   -133.31290312	   1112.75719341	      0.00000000	     -0.00000000	     -0.00000000	    171.11181236	    133.31290312	  -1112.75719341	     -0.00000000	     -0.00000000	     -0.00000000	     16.29357474	      0.00000000	      0.00000000	      0.00000000	      0.00000000
      0.13994841	   6295.57698665	   1930.79414703	   2627.14934020	     28.20242861	   -133.01299480	   1112.47091986	      0.00000000	     -0.00000000	     -0.00000000	    171.03328368	    133.01299480	  -1112.47091986	     -0.00000000	      0.00000000	     -0.00000000	     16.27760146	      0.00000000	      0.00000000	      0.00000000	      0.00000000
      0.14019630	   6292.92843791	   1930.13385639	   2625.40830500	     28.36348637	   -132.75608461	   1112.21625468	      0.00000000	     -0.00000000	     -0.00000000	    170.96415907	    132.75608461	  -1112.21625468	     -0.00000000	     -0.00000000	     -0.00000000	     16.26375896	      0.00000000	      0.00000000	      0.00000000	      0.00000000
      0.14050868	   6289.59104118	   1929.30310363	   2623.21237739	     28.56560914	   -132.43263540	   1111.89177089	      0.00000000	     -0.00000000	     -0.00000000	    170.87632301	    132.43263540	  -1111.89177089	     -0.00000000	     -0.00000000	     -0.00000000	     16.24626770	      0.00000000	      0.00000000	      0.00000000	      0.00000000
      0.14082106	   6286.25367833	   1928.47379792	   2621.01421652	     28.76688087	   -132.10658614	   1111.58889915	      0.00000000	     -0.00000000	     -0.00000000	    170.79232813	    132.10658614	  -1111.58889915	     -0.00000000	     -0.00000000	     -0.00000000	     16.22905221	      0.00000000	      0.00000000	      0.00000000	      0.00000000
      0.14106353	   6283.66320864	   1927.83109727	   2619.30649468	     28.92256891	   -131.85536325	   1111.33688736	      0.00000000	     -0.00000000	     -0.00000000	    170.72399131	    131.85536325	  -1111.33688736	     -0.00000000	      0.00000000	     -0.00000000	     16.21547066	      0.00000000	      0.00000000	      0.00000000	      0.00000000
      0.14130599	   6281.07262973	   1927.18926310	   2617.59741767	     29.07782670	   -131.60296703	   1111.09445038	      0.00000000	     -0.00000000	     -0.00000000	    170.65734143	    131.60296703	  -1111.09445038	     -0.00000000	      0.00000000	     -0.00000000	     16.20201082	      0.00000000	      0.00000000	      0.00000000	      0.00000000
      0.14159872	   6277.94476957	   1926.41552149	   2615.53222391	     29.26474594	   -131.29926984	   1110.79204086	      0.00000000	     -0.00000000	     -0.00000000	    170.57503457	    131.29926984	  -1110.79204086	     -0.00000000	      0.00000000	     -0.00000000	     16.18563429	      0.00000000	      0.00000000	      0.00000000	      0.00000000
      0.14189145	   6274.81657173	   1925.64303580	   2613.46504450	     29.45114398	   -130.99351575	   1110.50652539	      0.00000000	     -0.00000000	     -0.00000000	    170.49572036	    130.99351575	  -1110.50652539	     -0.00000000	      0.00000000	     -0.00000000	     16.16947248	      0.00000000	      0.00000000	      0.00000000	      0.00000000
      0.14210878	   6272.49378983	   1925.07032043	   2611.92900037	     29.58922887	   -130.76730112	   1110.28714622	      0.00000000	     -0.00000000	     -0.00000000	    170.43543592	    130.76730112	  -1110.28714622	     -0.00000000	     -0.00000000	     -0.00000000	     16.15737720	      0.00000000	      0.00000000	      0.00000000	      0.00000000
      0.14242440	   6269.12006532	   1924.23983173	   2609.69635950	     29.78934542	   -130.44014418	   1109.95606382	      0.00000000	     -0.00000000	     -0.00000000	    170.34553727	    130.44014418	  -1109.95606382	     -0.00000000	      0.00000000	     -0.00000000	     16.13965050	      0.00000000	      0.00000000	      0.00000000	      0.00000000
      0.14274001	   6265.74563727	   1923.41079128	   2607.46139865	     29.98902596	   -130.10783711	   1109.66814538	      0.00000000	     -0.00000000	     -0.00000000	    170.26339558	    130.10783711	  -1109.66814538	     -0.00000000	     -0.00000000	     -0.00000000	     16.12247358	      0.00000000	      0.00000000	      0.00000000	      0.00000000
      0.14297342	   6263.24965694	   1922.79862972	   2605.80712083	     30.13644851	   -129.86645839	   1109.41723572	      0.00000000	     -0.00000000	     -0.00000000	    170.19567945	    129.86645839	  -1109.41723572	     -0.00000000	     -0.00000000	     -0.00000000	     16.10928409	      0.00000000	      0.00000000	      0.00000000	      0.00000000
      0.14320682	   6260.75317661	   1922.18725533	   2604.15157220	     30.28368808	   -129.62241443	   1109.18858063	      0.00000000	     -0.00000000	     -0.00000000	    170.13195939	    129.62241443	  -1109.18858063	     -0.00000000	     -0.00000000	     -0.00000000	     16.09637772	      0.00000000	      0.00000000	      0.00000000	      0.00000000
      0.14348679	   6257.75787551	   1921.45493734	   2602.16404352	     30.46009437	   -129.33094253	   1108.90290038	      0.00000000	     -0.00000000	     -0.00000000	    170.05338299	    129.33094253	  -1108.90290038	     -0.00000000	     -0.00000000	     -0.00000000	     16.08074932	      0.00000000	      0.00000000	      0.00000000	      0.00000000
      0.14376676	   6254.76169545	   1920.72374444	   2600.17468569	     30.63630601	   -129.03786655	   1108.63011771	      0.00000000	     -0.00000000	     -0.00000000	    169.97707742	    129.03786655	  -1108.63011771	     -0.00000000	     -0.00000000	     -0.00000000	     16.06528370	      0.00000000	      0.00000000	      0.00000000	      0.00000000
      0.14403914	   6251.84581418	   1920.01344985	   2598.23750568	     30.80758726	   -128.75378698	   1108.35515771	      0.00000000	     -0.00000000	     -0.00000000	    169.90102690	    128.75378698	  -1108.35515771	     -0.00000000	     -0.00000000	     -0.00000000	     16.05011381	      0.00000000	      0.00000000	      0.00000000	      0.00000000
      0.14431152	   6248.92894504	   1919.30421329	   2596.29859598	     30.97874794	   -128.46871875	   1108.08788880	      0.00000000	     -0.00000000	     -0.00000000	    169.82630376	    128.46871875	  -1108.08788880	     -0.00000000	     -0.00000000	     -0.00000000	     16.03504026	      0.00000000	      0.00000000	      0.00000000	      0.00000000
      0.14460710	   6245.76240463	   1918.53575603	   2594.19257413	     31.16438612	   -128.16035219	   1107.78885680	      0.00000000	     -0.00000000	     -0.00000000	    169.74349790	    128.16035219	  -1107.78885680	     -0.00000000	     -0.00000000	     -0.00000000	     16.01856660	      0.00000000	      0.00000000	      0.00000000	      0.00000000
      0.14490268	   6242.59451765	   1917.76853695	   2592.08452005	     31.34995219	   -127.85023366	   1107.50377359	      0.00000000	     -0.00000000	     -0.00000000	    169.66314451	    127.85023366	  -1107.50377359	     -0.00000000	      0.00000000	     -0.00000000	     16.00226831	      0.00000000	      0.00000000	      0.00000000	      0.00000000
      0.14515686	   6239.86922117	   1917.10977315	   2590.27013260	     31.50949352	   -127.58455464	   1107.24967396	      0.00000000	     -0.00000000	     -0.00000000	    169.59235074	    127.58455464	  -1107.24967396	     -0.00000000	     -0.00000000	     -0.00000000	     15.98813793	      0.00000000	      0.00000000	      0.00000000	      0.00000000
      0.14546916	   6236.51909274	   1916.30159401	   2588.03874645	     31.70551406	   -127.25835166	   1106.93478542	      0.00000000	     -0.00000000	     -0.00000000	    169.50479332	    127.25835166	  -1106.93478542	     -0.00000000	      0.00000000	     -0.00000000	     15.97074026	      0.00000000	      0.00000000	      0.00000000	      0.00000000
      0.14578147	   6233.16715346	   1915.49478356	   2585.80511353	     31.90155925	   -126.92985663	   1106.63815141	      0.00000000	     -0.00000000	     -0.00000000	    169.42046097	    126.92985663	  -1106.63815141	     -0.00000000	      0.00000000	     -0.00000000	     15.95357181	      0.00000000	      0.00000000	      0.00000000	      0.00000000
      0.14601119	   6230.70040934	   1914.90220421	   2584.16073869	     32.04579661	   -126.68955146	   1106.40852304	      0.00000000	     -0.00000000	     -0.00000000	    169.35628840	    126.68955146	  -1106.40852304	     -0.00000000	     -0.00000000	     -0.00000000	     15.94079742	      0.00000000	      0.00000000	      0.00000000	      0.00000000
      0.14631323	   6227.45544152	   1914.12419170	   2581.99686063	     32.23551294	   -126.37399027	   1106.10274916	      0.00000000	     -0.00000000	     -0.00000000	    169.27113320	    126.37399027	  -1106.10274916	     -0.00000000	      0.00000000	     -0.00000000	     15.92395122	      0.00000000	      0.00000000	      0.00000000	      0.00000000
      0.14661526	   6224.20850458	   1913.34744687	   2579.83091052	     32.42533564	   -126.05578900	   1105.81802679	      0.00000000	     -0.00000000	     -0.00000000	    169.18971736	    126.05578900	  -1105.81802679	     -0.00000000	      0.00000000	     -0.00000000	     15.90736914	      0.00000000	      0.00000000	      0.00000000	      0.00000000
      0.14685259	   6221.65572048	   1912.73799284	   2578.12753622	     32.57458474	   -125.80737542	   1105.58051450	      0.00000000	     -0.00000000	     -0.00000000	    169.12317235	    125.80737542	  -1105.58051450	     -0.00000000	      0.00000000	     -0.00000000	     15.89416409	      0.00000000	      0.00000000	      0.00000000	      0.00000000
      0.14714995	   6218.45530642	   1911.97546799	   2575.99149026	     32.76172379	   -125.49604387	   1105.28301630	      0.00000000	     -0.00000000	     -0.00000000	    169.03973269	    125.49604387	  -1105.28301630	     -0.00000000	     -0.00000000	     -0.00000000	     15.87761841	      0.00000000	      0.00000000	      0.00000000	      0.00000000
      0.14744732	   6215.25272127	   1911.21415924	   2573.85346769	     32.94903570	   -125.18298397	   1104.99899674	      0.00000000	     -0.00000000	     -0.00000000	    168.95865699	    125.18298397	  -1104.99899674	     -0.00000000	      0.00000000	     -0.00000000	     15.86124080	      0.00000000	      0.00000000	      0.00000000	      0.00000000
      0.14770602	   6212.46468373	   1910.55281841	   2571.99182630	     33.11215249	   -124.91168811	   1104.74274261	      0.00000000	     -0.00000000	     -0.00000000	    168.88638425	    124.91168811	  -1104.74274261	     -0.00000000	     -0.00000000	     -0.00000000	     15.84687572	      0.00000000	      0.00000000	      0.00000000	      0.00000000
      0.14801842	   6209.09551992	   1909.75541066	   2569.74176602	     33.30934743	   -124.58421954	   1104.43152565	      0.00000000	     -0.00000000	     -0.00000000	    168.79869808	    124.58421954	  -1104.43152565	     -0.00000000	     -0.00000000	     -0.00000000	     15.82950474	      0.00000000	      0.00000000	      0.00000000	      0.00000000
      0.14833082	   6205.72366967	   1908.95933099	   2567.48956445	     33.50680223	   -124.25473421	   1104.13596077	      0.00000000	     -0.00000000	     -0.00000000	    168.71376144	    124.25473421	  -1104.13596077	     -0.00000000	     -0.00000000	     -0.00000000	     15.81232848	      0.00000000	      0.00000000	      0.00000000	      0.00000000
      0.14854485	   6203.41207129	   1908.41471529	   2565.94539663	     33.64223680	   -124.02987090	   1103.92613197	      0.00000000	     -0.00000000	     -0.00000000	    168.65418070	    124.02987090	  -1103.92613197	     -0.00000000	      0.00000000	     -0.00000000	     15.80046797	      0.00000000	      0.00000000	      0.00000000	      0.00000000
      0.14886023	   6200.00324852	   1907.61329916	   2563.66811114	     33.84206938	   -123.70022892	   1103.60260979	      0.00000000	     -0.00000000	     -0.00000000	    168.56369411	    123.70022892	  -1103.60260979	     -0.00000000	      0.00000000	     -0.00000000	     15.78280928	      0.00000000	      0.00000000	      0.00000000	      0.00000000
      0.14917561	   6196.59141883	   1906.81322407	   2561.38868662	     34.04222529	   -123.36489007	   1103.32413840	      0.00000000	     -0.00000000	     -0.00000000	    168.48130246	    123.36489007	  -1103.32413840	     -0.00000000	      0.00000000	     -0.00000000	     15.76571315	      0.00000000	      0.00000000	      0.00000000	      0.00000000
      0.14941072	   6194.04595668	   1906.21765647	   2559.68805838	     34.19166011	   -123.11974443	   1103.07737534	      0.00000000	     -0.00000000	     -0.00000000	    168.41269093	    123.11974443	  -1103.07737534	     -0.00000000	      0.00000000	     -0.00000000	     15.75247661	      0.00000000	      0.00000000	      0.00000000	      0.00000000
      0.14964582	   6191.49872360	   1905.62282880	   2557.98625772	     34.34129397	   -122.87177402	   1102.85284887	      0.00000000	     -0.00000000	     -0.00000000	    168.34806854	    122.87177402	  -1102.85284887	     -0.00000000	     -0.00000000	     -0.00000000	     15.73951735	      0.00000000	      0.00000000	      0.00000000	      0.00000000
      0.14992666	   6188.45370250	   1904.91328135	   2555.95195776	     34.52030190	   -122.57701216	   1102.57278462	      0.00000000	     -0.00000000	     -0.00000000	    168.26864526	    122.57701216	  -1102.57278462	     -0.00000000	     -0.00000000	     -0.00000000	     15.72388792	      0.00000000	      0.00000000	      0.00000000	      0.00000000
      0.15020749	   6185.40601862	   1904.20478163	   2553.91600729	     34.69961798	   -122.28055827	   1102.30568004	      0.00000000	     -0.00000000	     -0.00000000	    168.19149940	    122.28055827	  -1102.30568004	     -0.00000000	     -0.00000000	     -0.00000000	     15.70841884	      0.00000000	      0.00000000	      0.00000000	      0.00000000
      0.15048309	   6182.41247516	   1903.51050093	   2551.91641094	     34.87590382	   -121.99084999	   1102.03342622	      0.00000000	     -0.00000000	     -0.00000000	    168.11387104	    121.99084999	  -1102.03342622	     -0.00000000	      0.00000000	     -0.00000000	     15.69311019	      0.00000000	      0.00000000	      0.00000000	      0.00000000
      0.15075868	   6179.41623412	   1902.81722177	   2549.91524895	     35.05250921	   -121.70007170	   1101.76917682	      0.00000000	     -0.00000000	     -0.00000000	    168.03762132	    121.70007170	  -1101.76917682	     -0.00000000	      0.00000000	     -0.00000000	     15.67789989	      0.00000000	      0.00000000	      0.00000000	      0.00000000
      0.15105365	   6176.20635386	   1902.07632404	   2547.77172591	     35.24189276	   -121.38998490	   1101.47699676	      0.00000000	     -0.00000000	     -0.00000000	    167.95422427	    121.38998490	  -1101.47699676	     -0.00000000	      0.00000000	     -0.00000000	     15.66150242	      0.00000000	      0.00000000	      0.00000000	      0.00000000
      0.15134862	   6172.99323807	   1901.33656524	   2545.62643823	     35.43166669	   -121.07817785	   1101.19782348	      0.00000000	     -0.00000000	     -0.00000000	    167.87310425	    121.07817785	  -1101.19782348	     -0.00000000	      0.00000000	     -0.00000000	     15.64526515	      0.00000000	      0.00000000	      0.00000000	      0.00000000
      0.15161573	   6170.08069955	   1900.66764502	   2543.68223546	     35.60386626	   -120.79699275	   1100.93537993	      0.00000000	     -0.00000000	     -0.00000000	    167.79781527	    120.79699275	  -1100.93537993	     -0.00000000	      0.00000000	     -0.00000000	     15.63044002	      0.00000000	      0.00000000	      0.00000000	      0.00000000
      0.15188284	   6167.16539117	   1899.99965155	   2541.73660914	     35.77640436	   -120.51502765	   1100.67863487	      0.00000000	     -0.00000000	     -0.00000000	    167.72348960	    120.51502765	  -1100.67863487	     -0.00000000	     -0.00000000	     -0.00000000	     15.61568433	      0.00000000	      0.00000000	      0.00000000	      0.00000000
      0.15218404	   6163.87458585	   1899.24750393	   2539.54095478	     35.97138150	   -120.19818616	   1100.38000110	      0.00000000	     -0.00000000	     -0.00000000	    167.63793028	    120.19818616	  -1100.38000110	     -0.00000000	     -0.00000000	     -0.00000000	     15.59893050	      0.00000000	      0.00000000	      0.00000000	      0.00000000
      0.15248525	   6160.58011793	   1898.49652624	   2537.34352113	     36.16681056	   -119.87919492	   1100.09756332	      0.00000000	     -0.00000000	     -0.00000000	    167.55522367	    119.87919492	  -1100.09756332	     -0.00000000	      0.00000000	     -0.00000000	     15.58237576	      0.00000000	      0.00000000	      0.00000000	      0.00000000
      0.15272606	   6157.94348767	   1897.89695424	   2535.58539627	     36.32338975	   -119.62532276	   1099.86239839	      0.00000000	     -0.00000000	     -0.00000000	    167.48733011	    119.62532276	  -1099.86239839	     -0.00000000	      0.00000000	     -0.00000000	     15.56902299	      0.00000000	      0.00000000	      0.00000000	      0.00000000
      0.15303640	   6154.54205572	   1897.12537544	   2533.31804202	     36.52561985	   -119.29902507	   1099.55222314	      0.00000000	     -0.00000000	     -0.00000000	    167.39845204	    119.29902507	  -1099.55222314	     -0.00000000	      0.00000000	     -0.00000000	     15.55172565	      0.00000000	      0.00000000	      0.00000000	      0.00000000
      0.15334674	   6151.13651826	   1896.35502470	   2531.04884843	     36.72836104	   -118.96928369	   1099.26804444	      0.00000000	     -0.00000000	     -0.00000000	    167.31420333	    118.96928369	  -1099.26804444	     -0.00000000	      0.00000000	     -0.00000000	     15.53474787	      0.00000000	      0.00000000	      0.00000000	      0.00000000
      0.15358948	   6148.46981791	   1895.75331492	   2529.27263843	     36.88730736	   -118.71392014	   1099.02579269	      0.00000000	     -0.00000000	     -0.00000000	    167.24460202	    118.71392014	  -1099.02579269	     -0.00000000	      0.00000000	     -0.00000000	     15.52122001	      0.00000000	      0.00000000	      0.00000000	      0.00000000
      0.15383222	   6145.80051942	   1895.15235040	   2527.49532270	     37.04657814	   -118.45722413	   1098.79346220	      0.00000000	     -0.00000000	     -0.00000000	    167.17674422	    118.45722413	  -1098.79346220	     -0.00000000	      0.00000000	     -0.00000000	     15.50781355	      0.00000000	      0.00000000	      0.00000000	      0.00000000
      0.15412411	   6142.58727824	   1894.43069273	   2525.35670808	     37.23853311	   -118.14987230	   1098.50367557	      0.00000000	     -0.00000000	     -0.00000000	    167.09317102	    118.14987230	  -1098.50367557	     -0.00000000	     -0.00000000	     -0.00000000	     15.49156287	      0.00000000	      0.00000000	      0.00000000	      0.00000000
      0.15441600	   6139.37016710	   1893.71010466	   2523.21652224	     37.43097246	   -117.84034287	   1098.23006012	      0.00000000	     -0.00000000	     -0.00000000	    167.01245066	    117.84034287	  -1098.23006012	     -0.00000000	     -0.00000000	     -0.00000000	     15.47550984	      0.00000000	      0.00000000	      0.00000000	      0.00000000
      0.15467148	   6136.55116805	   1893.08028497	   2521.34205283	     37.59980898	   -117.57074049	   1097.98027632	      0.00000000	     -0.00000000	     -0.00000000	    166.93985284	    117.57074049	  -1097.98027632	     -0.00000000	     -0.00000000	     -0.00000000	     15.46133130	      0.00000000	      0.00000000	      0.00000000	      0.00000000
      0.15498057	   6133.13651236	   1892.31938287	   2519.07264595	     37.80458824	   -117.24484764	   1097.67553591	      0.00000000	     -0.00000000	     -0.00000000	    166.85146686	    117.24484764	  -1097.67553591	     -0.00000000	      0.00000000	     -0.00000000	     15.44414467	      0.00000000	      0.00000000	      0.00000000	      0.00000000
      0.15528965	   6129.71732064	   1891.55966533	   2516.80152653	     38.00993652	   -116.91678272	   1097.38675003	      0.00000000	     -0.00000000	     -0.00000000	    166.76588298	    116.91678272	  -1097.38675003	     -0.00000000	     -0.00000000	     -0.00000000	     15.42715224	      0.00000000	      0.00000000	      0.00000000	      0.00000000
      0.15552763	   6127.08160980	   1890.97553154	   2515.05174627	     38.16843618	   -116.66537770	   1097.15517878	      0.00000000	     -0.00000000	     -0.00000000	    166.69824194	    116.66537770	  -1097.15517878	     -0.00000000	      0.00000000	     -0.00000000	     15.41395463	      0.00000000	      0.00000000	      0.00000000	      0.00000000
      0.15583802	   6123.63982762	   1890.21472088	   2512.76810069	     38.37568128	   -116.33856494	   1096.84469257	      0.00000000	     -0.00000000	     -0.00000000	    166.60839239	    116.33856494	  -1096.84469257	     -0.00000000	      0.00000000	     -0.00000000	     15.39663652	      0.00000000	      0.00000000	      0.00000000	      0.00000000
      0.15614840	   6120.19328900	   1889.45509050	   2510.48277766	     38.58352430	   -116.00793470	   1096.56234815	      0.00000000	     -0.00000000	     -0.00000000	    166.52356082	    116.00793470	  -1096.56234815	     -0.00000000	      0.00000000	     -0.00000000	     15.37966131	      0.00000000	      0.00000000	      0.00000000	      0.00000000
      0.15639158	   6117.48965456	   1888.86076265	   2508.69113769	     38.74678736	   -115.75177229	   1096.31937702	      0.00000000	     -0.00000000	     -0.00000000	    166.45306724	    115.75177229	  -1096.31937702	     -0.00000000	     -0.00000000	     -0.00000000	     15.36609413	      0.00000000	      0.00000000	      0.00000000	      0.00000000
      0.15663475	   6114.78302804	   1888.26715294	   2506.89848727	     38.91042698	   -115.49412623	   1096.08721930	      0.00000000	     -0.00000000	     -0.00000000	    166.38447821	    115.49412623	  -1096.08721930	     -0.00000000	     -0.00000000	     -0.00000000	     15.35265815	      0.00000000	      0.00000000	      0.00000000	      0.00000000
      0.15692563	   6111.54150583	   1887.55804259	   2504.75288582	     39.10666614	   -115.18733585	   1095.79886736	      0.00000000	     -0.00000000	     -0.00000000	    166.30041408	    115.18733585	  -1095.79886736	     -0.00000000	     -0.00000000	     -0.00000000	     15.33645512	      0.00000000	      0.00000000	      0.00000000	      0.00000000
      0.15721650	   6108.29560988	   1886.84995148	   2502.60586499	     39.30345667	   -114.87838463	   1095.52617796	      0.00000000	     -0.00000000	     -0.00000000	    166.21910940	    114.87838463	  -1095.52617796	     -0.00000000	      0.00000000	     -0.00000000	     15.32044173	      0.00000000	      0.00000000	      0.00000000	      0.00000000
      0.15747886	   6105.36415591	   1886.21215399	   2500.66814192	     39.48143228	   -114.60112263	   1095.26960459	      0.00000000	     -0.00000000	     -0.00000000	    166.14376669	    114.60112263	  -1095.26960459	     -0.00000000	      0.00000000	     -0.00000000	     15.30586752	      0.00000000	      0.00000000	      0.00000000	      0.00000000
      0.15774122	   6102.42906634	   1885.57517823	   2498.72928596	     39.65986715	   -114.32312163	   1095.01821309	      0.00000000	     -0.00000000	     -0.00000000	    166.06929321	    114.32312163	  -1095.01821309	     -0.00000000	      0.00000000	     -0.00000000	     15.29135522	      0.00000000	      0.00000000	      0.00000000	      0.00000000
      0.15804199	   6099.05975355	   1884.84595423	   2496.50519834	     39.86499703	   -114.00564336	   1094.72073178	      0.00000000	     -0.00000000	     -0.00000000	    165.98213668	    114.00564336	  -1094.72073178	     -0.00000000	      0.00000000	     -0.00000000	     15.27460382	      0.00000000	      0.00000000	      0.00000000	      0.00000000
      0.15834275	   6095.68557089	   1884.11780125	   2494.27965081	     40.07074411	   -113.68586738	   1094.43973987	      0.00000000	     -0.00000000	     -0.00000000	    165.89788317	    113.68586738	  -1094.43973987	     -0.00000000	      0.00000000	     -0.00000000	     15.25805128	      0.00000000	      0.00000000	      0.00000000	      0.00000000
      0.15859233	   6092.88193389	   1883.51438808	   2492.43179365	     40.24194766	   -113.42188009	   1094.19635665	      0.00000000	     -0.00000000	     -0.00000000	    165.82603709	    113.42188009	  -1094.19635665	     -0.00000000	      0.00000000	     -0.00000000	     15.24419061	      0.00000000	      0.00000000	      0.00000000	      0.00000000
      0.15890103	   6089.40930696	   1882.76902013	   2490.14476613	     40.45431594	   -113.09599995	   1093.89027648	      0.00000000	     -0.00000000	     -0.00000000	    165.73616036	    113.09599995	  -1093.89027648	     -0.00000000	      0.00000000	     -0.00000000	     15.22698348	      0.00000000	      0.00000000	      0.00000000	      0.00000000
      0.15920974	   6085.93140741	   1882.02476534	   2487.85624595	     40.66735676	   -112.76728651	   1093.60443266	      0.00000000	     -0.00000000	     -0.00000000	    165.64986263	    112.76728651	  -1093.60443266	     -0.00000000	      0.00000000	     -0.00000000	     15.21001997	      0.00000000	      0.00000000	      0.00000000	      0.00000000
      0.15941143	   6083.65632509	   1881.53912127	   2486.36029590	     40.80690975	   -112.55371756	   1093.40888356	      0.00000000	     -0.00000000	     -0.00000000	    165.59182536	    112.55371756	  -1093.40888356	     -0.00000000	      0.00000000	     -0.00000000	     15.19882968	      0.00000000	      0.00000000	      0.00000000	      0.00000000
      0.15972347	   6080.13187589	   1880.78867502	   2484.04457968	     41.02340034	   -112.22550596	   1093.09011014	      0.00000000	     -0.00000000	     -0.00000000	    165.49899309	    112.22550596	  -1093.09011014	     -0.00000000	      0.00000000	     -0.00000000	     15.18131888	      0.00000000	      0.00000000	      0.00000000	      0.00000000
      0.16003551	   6076.60191961	   1880.03935237	   2481.72738172	     41.24059955	   -111.89095013	   1092.81670158	      0.00000000	     -0.00000000	     -0.00000000	    165.41430902	    111.89095013	  -1092.81670158	     -0.00000000	      0.00000000	     -0.00000000	     15.16435470	      0.00000000	      0.00000000	      0.00000000	      0.00000000
      0.16027909	   6073.84265178	   1879.45522486	   2479.91762041	     41.41063951	   -111.63510307	   1092.56498731	      0.00000000	     -0.00000000	     -0.00000000	    165.34116517	    111.63510307	  -1092.56498731	     -0.00000000	      0.00000000	     -0.00000000	     15.15064909	      0.00000000	      0.00000000	      0.00000000	      0.00000000
      0.16052266	   6071.07997719	   1878.87177529	   2478.10697338	     41.58112079	   -111.37625666	   1092.33461083	      0.00000000	     -0.00000000	     -0.00000000	    165.27183902	    111.37625666	  -1092.33461083	     -0.00000000	      0.00000000	     -0.00000000	     15.13720005	      0.00000000	      0.00000000	      0.00000000	      0.00000000
      0.16080341	   6067.89135548	   1878.20010623	   2476.01886889	     41.77817769	   -111.07960902	   1092.05663908	      0.00000000	     -0.00000000	     -0.00000000	    165.18958918	    111.07960902	  -1092.05663908	     -0.00000000	      0.00000000	     -0.00000000	     15.12154707	      0.00000000	      0.00000000	      0.00000000	      0.00000000
      0.16108416	   6064.69814420	   1877.52932896	   2473.92960844	     41.97583349	   -110.78123357	   1091.79075643	      0.00000000	     -0.00000000	     -0.00000000	    165.10945281	    110.78123357	  -1091.79075643	     -0.00000000	      0.00000000	     -0.00000000	     15.10603836	      0.00000000	      0.00000000	      0.00000000	      0.00000000
      0.16136814	   6061.46349394	   1876.85173721	   2471.81514999	     42.17637969	   -110.48087894	   1091.51124758	      0.00000000	     -0.00000000	     -0.00000000	    165.02638413	    110.48087894	  -1091.51124758	     -0.00000000	      0.00000000	     -0.00000000	     15.09022270	      0.00000000	      0.00000000	      0.00000000	      0.00000000
      0.16165212	   6058.22408746	   1876.17504888	   2469.69953137	     42.37755239	   -110.17918238	   1091.24102934	      0.00000000	     -0.00000000	     -0.00000000	    164.94491743	    110.17918238	  -1091.24102934	     -0.00000000	      0.00000000	     -0.00000000	     15.07451736	      0.00000000	      0.00000000	      0.00000000	      0.00000000
      0.16194399	   6054.88961251	   1875.48048007	   2467.52388793	     42.58497985	   -109.87044941	   1090.95350124	      0.00000000	     -0.00000000	     -0.00000000	    164.85931075	    109.87044941	  -1090.95350124	     -0.00000000	      0.00000000	     -0.00000000	     15.05825623	      0.00000000	      0.00000000	      0.00000000	      0.00000000
      0.16223587	   6051.55005423	   1874.78685604	   2465.34704256	     42.79308430	   -109.56018112	   1090.67657298	      0.00000000	     -0.00000000	     -0.00000000	    164.77553892	    109.56018112	  -1090.67657298	     -0.00000000	      0.00000000	     -0.00000000	     15.04212081	      0.00000000	      0.00000000	      0.00000000	      0.00000000
      0.16252174	   6048.27421472	   1874.10840692	   2463.21381161	     42.99757348	   -109.25766704	   1090.39546422	      0.00000000	     -0.00000000	     -0.00000000	    164.69160195	    109.25766704	  -1090.39546422	     -0.00000000	      0.00000000	     -0.00000000	     15.02619746	      0.00000000	      0.00000000	      0.00000000	      0.00000000
      0.16280761	   6044.99344580	   1873.43085471	   2461.07944969	     43.20272733	   -108.95391999	   1090.12279817	      0.00000000	     -0.00000000	     -0.00000000	    164.60911081	    108.95391999	  -1090.12279817	     -0.00000000	      0.00000000	     -0.00000000	     15.01037382	      0.00000000	      0.00000000	      0.00000000	      0.00000000
      0.16310218	   6041.60771979	   1872.73363037	   2458.87900956	     43.41482403	   -108.64226811	   1089.83231587	      0.00000000	     -0.00000000	     -0.00000000	    164.52228346	    108.64226811	  -1089.83231587	     -0.00000000	      0.00000000	     -0.00000000	     14.99395364	      0.00000000	      0.00000000	      0.00000000	      0.00000000
      0.16339674	   6038.21670970	   1872.03734840	   2456.67739143	     43.62764325	   -108.32902159	   1089.55274953	      0.00000000	     -0.00000000	     -0.00000000	    164.43734600	    108.32902159	  -1089.55274953	     -0.00000000	      0.00000000	     -0.00000000	     14.97766242	      0.00000000	      0.00000000	      0.00000000	      0.00000000
      0.16368112	   6034.93798087	   1871.36604484	   2454.55083875	     43.83379366	   -108.02800683	   1089.27296825	      0.00000000	     -0.00000000	     -0.00000000	    164.35345663	    108.02800683	  -1089.27296825	     -0.00000000	      0.00000000	     -0.00000000	     14.96181544	      0.00000000	      0.00000000	      0.00000000	      0.00000000
      0.16396549	   6031.65428352	   1870.69561003	   2452.42320856	     44.04063390	   -107.72583437	   1089.00104013	      0.00000000	     -0.00000000	     -0.00000000	    164.27090606	    107.72583437	  -1089.00104013	     -0.00000000	      0.00000000	     -0.00000000	     14.94606076	      0.00000000	      0.00000000	      0.00000000	      0.00000000
      0.16426215	   6028.22347086	   1869.99714501	   2450.20256739	     44.25715044	   -107.41195013	   1088.70794522	      0.00000000	     -0.00000000	     -0.00000000	    164.18297979	    107.41195013	  -1088.70794522	     -0.00000000	      0.00000000	     -0.00000000	     14.92951210	      0.00000000	      0.00000000	      0.00000000	      0.00000000
      0.16455880	   6024.78721039	   1869.29961520	   2447.98077519	     44.47443625	   -107.09636390	   1088.42640895	      0.00000000	     -0.00000000	     -0.00000000	    164.09705820	    107.09636390	  -1088.42640895	     -0.00000000	      0.00000000	     -0.00000000	     14.91309953	      0.00000000	      0.00000000	      0.00000000	      0.00000000
      0.16484058	   6021.51819436	   1868.63792367	   2445.86934038	     44.68154814	   -106.79803329	   1088.14898541	      0.00000000	     -0.00000000	     -0.00000000	    164.01353331	    106.79803329	  -1088.14898541	     -0.00000000	      0.00000000	     -0.00000000	     14.89738968	      0.00000000	      0.00000000	      0.00000000	      0.00000000
      0.16512236	   6018.24422856	   1867.97706629	   2443.75688562	     44.88937176	   -106.49863319	   1087.87875075	      0.00000000	     -0.00000000	     -0.00000000	    163.93122725	    106.49863319	  -1087.87875075	     -0.00000000	      0.00000000	     -0.00000000	     14.88176391	      0.00000000	      0.00000000	      0.00000000	      0.00000000
      0.16542099	   6014.76902682	   1867.27758844	   2441.51698449	     45.11041229	   -106.18266760	   1087.58302465	      0.00000000	     -0.00000000	     -0.00000000	    163.84220350	    106.18266760	  -1087.58302465	     -0.00000000	      0.00000000	     -0.00000000	     14.86509153	      0.00000000	      0.00000000	      0.00000000	      0.00000000
      0.16571962	   6011.28823416	   1866.57903705	   2439.27595791	     45.33227280	   -105.86486561	   1087.29967189	      0.00000000	     -0.00000000	     -0.00000000	    163.75533052	    105.86486561	  -1087.29967189	     -0.00000000	      0.00000000	     -0.00000000	     14.84856432	      0.00000000	      0.00000000	      0.00000000	      0.00000000
      0.16599810	   6008.03719652	   1865.92843856	   2437.18510509	     45.53991597	   -105.56997653	   1087.02526449	      0.00000000	     -0.00000000	     -0.00000000	    163.67237660	    105.56997653	  -1087.02526449	     -0.00000000	      0.00000000	     -0.00000000	     14.83303031	      0.00000000	      0.00000000	      0.00000000	      0.00000000
      0.16627659	   6004.78127085	   1865.27863614	   2435.09329010	     45.74829112	   -105.27411290	   1086.75735100	      0.00000000	     -0.00000000	     -0.00000000	    163.59051638	    105.27411290	  -1086.75735100	     -0.00000000	      0.00000000	     -0.00000000	     14.81757186	      0.00000000	      0.00000000	      0.00000000	      0.00000000
      0.16657676	   6001.26637175	   1864.57913026	   2432.83755329	     45.97371981	   -104.95656186	   1086.45934436	      0.00000000	     -0.00000000	     -0.00000000	    163.50050399	    104.95656186	  -1086.45934436	     -0.00000000	      0.00000000	     -0.00000000	     14.80079946	      0.00000000	      0.00000000	      0.00000000	      0.00000000
      0.16687692	   5997.74577210	   1863.88053856	   2430.58071729	     46.20002153	   -104.63703192	   1086.17456470	      0.00000000	     -0.00000000	     -0.00000000	    163.41279580	    104.63703192	  -1086.17456470	     -0.00000000	      0.00000000	     -0.00000000	     14.78418172	      0.00000000	      0.00000000	      0.00000000	      0.00000000
      0.16715209	   5994.51337645	   1863.24092917	   2428.51089397	     46.40825291	   -104.34563731	   1085.90314737	      0.00000000	     -0.00000000	     -0.00000000	    163.33041784	    104.34563731	  -1085.90314737	     -0.00000000	      0.00000000	     -0.00000000	     14.76882466	      0.00000000	      0.00000000	      0.00000000	      0.00000000
      0.16742725	   5991.27617222	   1862.60207841	   2426.44016161	     46.61723806	   -104.05335043	   1085.63762845	      0.00000000	     -0.00000000	     -0.00000000	    163.24902656	    104.05335043	  -1085.63762845	     -0.00000000	      0.00000000	     -0.00000000	     14.75353588	      0.00000000	      0.00000000	      0.00000000	      0.00000000
      0.16772822	   5987.72990539	   1861.90418692	   2424.17422951	     46.84669444	   -103.73501088	   1085.33805192	      0.00000000	     -0.00000000	     -0.00000000	    163.15823716	    103.73501088	  -1085.33805192	     -0.00000000	      0.00000000	     -0.00000000	     14.73670441	      0.00000000	      0.00000000	      0.00000000	      0.00000000
      0.16802919	   5984.17787343	   1861.20719213	   2421.90722681	     47.07707721	   -103.41457204	   1085.05239232	      0.00000000	     -0.00000000	     -0.00000000	    163.06987604	    103.41457204	  -1085.05239232	     -0.00000000	      0.00000000	     -0.00000000	     14.72003508	      0.00000000	      0.00000000	      0.00000000	      0.00000000
      0.16830204	   5980.95268037	   1860.57608002	   2419.85109132	     47.28675002	   -103.12563672	   1084.78289189	      0.00000000	     -0.00000000	     -0.00000000	    162.98776385	    103.12563672	  -1084.78289189	     -0.00000000	      0.00000000	     -0.00000000	     14.70479815	      0.00000000	      0.00000000	      0.00000000	      0.00000000
      0.16857489	   5977.72273810	   1859.94569522	   2417.79408886	     47.49720562	   -102.83585947	   1084.51891820	      0.00000000	     -0.00000000	     -0.00000000	    162.90657139	    102.83585947	  -1084.51891820	     -0.00000000	      0.00000000	     -0.00000000	     14.68962489	      0.00000000	      0.00000000	      0.00000000	      0.00000000
      0.16887604	   5974.15227942	   1859.25076813	   2415.52274464	     47.73041042	   -102.51739388	   1084.21845454	      0.00000000	     -0.00000000	     -0.00000000	    162.81519998	    102.51739388	  -1084.21845454	     -0.00000000	      0.00000000	     -0.00000000	     14.67276988	      0.00000000	      0.00000000	      0.00000000	      0.00000000
      0.16917718	   5970.57603152	   1858.55671600	   2413.25035944	     47.96459529	   -102.19675642	   1083.93226879	      0.00000000	     -0.00000000	     -0.00000000	    162.72632147	    102.19675642	  -1083.93226879	     -0.00000000	      0.00000000	     -0.00000000	     14.65608059	      0.00000000	      0.00000000	      0.00000000	      0.00000000
      0.16944940	   5967.33839881	   1857.93009503	   2411.19541561	     48.17713581	   -101.90853137	   1083.66294033	      0.00000000	     -0.00000000	     -0.00000000	    162.64395558	    101.90853137	  -1083.66294033	     -0.00000000	      0.00000000	     -0.00000000	     14.64086915	      0.00000000	      0.00000000	      0.00000000	      0.00000000
      0.16972161	   5964.09603153	   1857.30417910	   2409.13963268	     48.39049992	   -101.61947728	   1083.39902003	      0.00000000	     -0.00000000	     -0.00000000	    162.56248743	    101.61947728	  -1083.39902003	     -0.00000000	      0.00000000	     -0.00000000	     14.62571977	      0.00000000	      0.00000000	      0.00000000	      0.00000000
      0.17002270	   5960.50419688	   1856.61268138	   2406.86480287	     48.62747056	   -101.30114054	   1083.09802398	      0.00000000	     -0.00000000	     -0.00000000	    162.47062424	    101.30114054	  -1083.09802398	     -0.00000000	      0.00000000	     -0.00000000	     14.60885616	      0.00000000	      0.00000000	      0.00000000	      0.00000000
      0.17032379	   5956.90657406	   1855.92203491	   2404.58895992	     48.86547693	   -100.98061142	   1082.81131962	      0.00000000	     -0.00000000	     -0.00000000	    162.38125552	    100.98061142	  -1082.81131962	     -0.00000000	      0.00000000	     -0.00000000	     14.59215774	      0.00000000	      0.00000000	      0.00000000	      0.00000000
      0.17059688	   5953.63859544	   1855.29636301	   2402.52394832	     49.08225289	   -100.69153002	   1082.54061253	      0.00000000	     -0.00000000	     -0.00000000	    162.29816585	    100.69153002	  -1082.54061253	     -0.00000000	      0.00000000	     -0.00000000	     14.57688715	      0.00000000	      0.00000000	      0.00000000	      0.00000000
      0.17086996	   5950.36585729	   1854.67138118	   2400.45811344	     49.29990510	   -100.40160423	   1082.27538089	      0.00000000	     -0.00000000	     -0.00000000	    162.21598479	    100.40160423	  -1082.27538089	     -0.00000000	      0.00000000	     -0.00000000	     14.56167913	      0.00000000	      0.00000000	      0.00000000	      0.00000000
      0.17117099	   5946.75270738	   1853.98323887	   2398.17993576	     49.54085915	   -100.08340516	   1081.97395884	      0.00000000	     -0.00000000	     -0.00000000	    162.12364554	    100.08340516	  -1081.97395884	     -0.00000000	      0.00000000	     -0.00000000	     14.54480852	      0.00000000	      0.00000000	      0.00000000	      0.00000000
      0.17147201	   5943.13378547	   1853.29592346	   2395.90076940	     49.78290741	    -99.76303220	   1081.68658929	      0.00000000	     -0.00000000	     -0.00000000	    162.03375627	     99.76303220	  -1081.68658929	     -0.00000000	      0.00000000	     -0.00000000	     14.52809965	      0.00000000	      0.00000000	      0.00000000	      0.00000000
      0.17174688	   5939.82432716	   1852.66905577	   2393.81881860	     50.00489001	    -99.47214874	   1081.41356072	      0.00000000	     -0.00000000	     -0.00000000	    161.94965010	     99.47214874	  -1081.41356072	     -0.00000000	      0.00000000	     -0.00000000	     14.51271839	      0.00000000	      0.00000000	      0.00000000	      0.00000000
      0.17202174	   5936.51006449	   1852.04286691	   2391.73605236	     50.22781033	    -99.18038958	   1081.14617643	      0.00000000	     -0.00000000	     -0.00000000	    161.86648123	     99.18038958	  -1081.14617643	     -0.00000000	      0.00000000	     -0.00000000	     14.49740141	      0.00000000	      0.00000000	      0.00000000	      0.00000000
      0.17232273	   5932.87533075	   1851.35794191	   2389.45442551	     50.47300582	    -98.86231236	   1080.84436539	      0.00000000	     -0.00000000	     -0.00000000	    161.77366460	     98.86231236	  -1080.84436539	     -0.00000000	      0.00000000	     -0.00000000	     14.48052327	      0.00000000	      0.00000000	      0.00000000	      0.00000000
      0.17262372	   5929.23485427	   1850.67381888	   2387.17183090	     50.71935593	    -98.54210335	   1080.55622073	      0.00000000	     -0.00000000	     -0.00000000	    161.68322668	     98.54210335	  -1080.55622073	     -0.00000000	      0.00000000	     -0.00000000	     14.46380176	      0.00000000	      0.00000000	      0.00000000	      0.00000000
      0.17290080	   5925.87843947	   1850.04473311	   2385.06967565	     50.94717542	    -98.24898061	   1080.28041976	      0.00000000	     -0.00000000	     -0.00000000	    161.59795734	     98.24898061	  -1080.28041976	     -0.00000000	      0.00000000	     -0.00000000	     14.44828541	      0.00000000	      0.00000000	      0.00000000	      0.00000000
      0.17317788	   5922.51717182	   1849.41631592	   2382.96670785	     51.17599957	    -97.95494281	   1080.01048006	      0.00000000	     -0.00000000	     -0.00000000	    161.51366244	     97.95494281	  -1080.01048006	     -0.00000000	      0.00000000	     -0.00000000	     14.43283557	      0.00000000	      0.00000000	      0.00000000	      0.00000000
      0.17347881	   5918.86105477	   1848.73455157	   2380.68178833	     51.42567529	    -97.63701443	   1079.70832282	      0.00000000	     -0.00000000	     -0.00000000	    161.42037222	     97.63701443	  -1079.70832282	     -0.00000000	      0.00000000	     -0.00000000	     14.41595106	      0.00000000	      0.00000000	      0.00000000	      0.00000000
      0.17377975	   5915.19923770	   1848.05356343	   2378.39591871	     51.67656619	    -97.31700952	   1079.41936902	      0.00000000	     -0.00000000	     -0.00000000	    161.32937545	     97.31700952	  -1079.41936902	     -0.00000000	      0.00000000	     -0.00000000	     14.39921718	      0.00000000	      0.00000000	      0.00000000	      0.00000000
      0.17405921	   5911.79362055	   1847.42185741	   2376.27231734	     51.91065667	    -97.02149539	   1079.14062027	      0.00000000	     -0.00000000	     -0.00000000	    161.24287876	     97.02149539	  -1079.14062027	     -0.00000000	      0.00000000	     -0.00000000	     14.38355650	      0.00000000	      0.00000000	      0.00000000	      0.00000000
      0.17433867	   5908.38310750	   1846.79080919	   2374.14790293	     52.14582117	    -96.72502247	   1078.86797258	      0.00000000	     -0.00000000	     -0.00000000	    161.15739762	     96.72502247	  -1078.86797258	     -0.00000000	      0.00000000	     -0.00000000	     14.36796478	      0.00000000	      0.00000000	      0.00000000	      0.00000000
      0.17463951	   5904.70620387	   1846.11220983	   2371.86005169	     52.40019230	    -96.40730214	   1078.56552599	      0.00000000	     -0.00000000	     -0.00000000	    161.06364371	     96.40730214	  -1078.56552599	     -0.00000000	      0.00000000	     -0.00000000	     14.35107646	      0.00000000	      0.00000000	      0.00000000	      0.00000000
      0.17494035	   5901.02365649	   1845.43435987	   2369.57126494	     52.65583705	    -96.08756792	   1078.27578122	      0.00000000	     -0.00000000	     -0.00000000	    160.97209096	     96.08756792	  -1078.27578122	     -0.00000000	      0.00000000	     -0.00000000	     14.33433239	      0.00000000	      0.00000000	      0.00000000	      0.00000000
      0.17522221	   5897.56826523	   1844.79993685	   2367.42599359	     52.89652702	    -95.78965339	   1077.99405003	      0.00000000	     -0.00000000	     -0.00000000	    160.88434498	     95.78965339	  -1077.99405003	     -0.00000000	      0.00000000	     -0.00000000	     14.31852579	      0.00000000	      0.00000000	      0.00000000	      0.00000000
      0.17550408	   5894.10794482	   1844.16615954	   2365.27990597	     53.13836001	    -95.49073367	   1077.71867066	      0.00000000	     -0.00000000	     -0.00000000	    160.79765761	     95.49073367	  -1077.71867066	     -0.00000000	      0.00000000	     -0.00000000	     14.30279071	      0.00000000	      0.00000000	      0.00000000	      0.00000000
      0.17580477	   5890.41105720	   1843.49075148	   2362.98956601	     53.39762082	    -95.17329357	   1077.41599910	      0.00000000	     -0.00000000	     -0.00000000	    160.70345302	     95.17329357	  -1077.41599910	     -0.00000000	      0.00000000	     -0.00000000	     14.28590177	      0.00000000	      0.00000000	      0.00000000	      0.00000000
      0.17610547	   5886.70859491	   1842.81606487	   2360.69830212	     53.65820913	    -94.85390631	   1077.12550998	      0.00000000	     -0.00000000	     -0.00000000	    160.61135412	     94.85390631	  -1077.12550998	     -0.00000000	      0.00000000	     -0.00000000	     14.26915052	      0.00000000	      0.00000000	      0.00000000	      0.00000000
      0.17638969	   5883.20379870	   1842.17898619	   2358.53168221	     53.90575837	    -94.55365843	   1076.84084006	      0.00000000	     -0.00000000	     -0.00000000	    160.52236052	     94.55365843	  -1076.84084006	     -0.00000000	      0.00000000	     -0.00000000	     14.25320058	      0.00000000	      0.00000000	      0.00000000	      0.00000000
      0.17667392	   5879.69405200	   1841.54253937	   2356.36424039	     54.15451651	    -94.25235715	   1076.56277709	      0.00000000	     -0.00000000	     -0.00000000	    160.43446937	     94.25235715	  -1076.56277709	     -0.00000000	      0.00000000	     -0.00000000	     14.23732472	      0.00000000	      0.00000000	      0.00000000	      0.00000000
      0.17697441	   5875.97804419	   1840.87034324	   2354.07184691	     54.41883981	    -93.93526865	   1076.25994512	      0.00000000	     -0.00000000	     -0.00000000	    160.33982751	     93.93526865	  -1076.25994512	     -0.00000000	      0.00000000	     -0.00000000	     14.22043834	      0.00000000	      0.00000000	      0.00000000	      0.00000000
      0.17727490	   5872.25654240	   1840.19883946	   2351.77853809	     54.68453755	    -93.61630157	   1075.96877215	      0.00000000	     -0.00000000	     -0.00000000	    160.24719520	     93.61630157	  -1075.96877215	     -0.00000000	      0.00000000	     -0.00000000	     14.20368311	      0.00000000	      0.00000000	      0.00000000	      0.00000000
      0.17756139	   5868.70336041	   1839.55926497	   2349.59124773	     54.93914455	    -93.31383604	   1075.68126146	      0.00000000	     -0.00000000	     -0.00000000	    160.15697205	     93.31383604	  -1075.68126146	     -0.00000000	      0.00000000	     -0.00000000	     14.18759512	      0.00000000	      0.00000000	      0.00000000	      0.00000000
      0.17784788	   5865.14521957	   1838.92030644	   2347.40312751	     55.19502037	    -93.01026788	   1075.40061153	      0.00000000	     -0.00000000	     -0.00000000	    160.06789500	     93.01026788	  -1075.40061153	     -0.00000000	      0.00000000	     -0.00000000	     14.17158377	      0.00000000	      0.00000000	      0.00000000	      0.00000000
      0.17814813	   5861.41090562	   1838.25131746	   2345.10904158	     55.46455538	    -92.69359152	   1075.09767708	      0.00000000	     -0.00000000	     -0.00000000	    159.97282740	     92.69359152	  -1075.09767708	     -0.00000000	      0.00000000	     -0.00000000	     14.15470266	      0.00000000	      0.00000000	      0.00000000	      0.00000000
      0.17844837	   5857.67118840	   1837.58299055	   2342.81404591	     55.73550272	    -92.37510507	   1074.80588535	      0.00000000	     -0.00000000	     -0.00000000	    159.87967459	     92.37510507	  -1074.80588535	     -0.00000000	      0.00000000	     -0.00000000	     14.13794629	      0.00000000	      0.00000000	      0.00000000	      0.00000000
      0.17873700	   5854.07118054	   1836.94115493	   2340.60704757	     55.99730014	    -92.07057523	   1074.51567744	      0.00000000	     -0.00000000	     -0.00000000	    159.78825385	     92.07057523	  -1074.51567744	     -0.00000000	      0.00000000	     -0.00000000	     14.12172780	      0.00000000	      0.00000000	      0.00000000	      0.00000000
      0.17902562	   5850.46621905	   1836.29991706	   2338.39920928	     56.26041791	    -91.76489342	   1074.23257655	      0.00000000	     -0.00000000	     -0.00000000	    159.69802160	     91.76489342	  -1074.23257655	     -0.00000000	      0.00000000	     -0.00000000	     14.10558835	      0.00000000	      0.00000000	      0.00000000	      0.00000000
      0.17932559	   5846.71425933	   1835.63408775	   2336.10365779	     56.53528964	    -91.44867006	   1073.92958362	      0.00000000	     -0.00000000	     -0.00000000	    159.60253556	     91.44867006	  -1073.92958362	     -0.00000000	      0.00000000	     -0.00000000	     14.08871434	      0.00000000	      0.00000000	      0.00000000	      0.00000000
      0.17962556	   5842.95699522	   1834.96888909	   2333.80719909	     56.81160108	    -91.13070315	   1073.63723492	      0.00000000	     -0.00000000	     -0.00000000	    159.50887286	     91.13070315	  -1073.63723492	     -0.00000000	      0.00000000	     -0.00000000	     14.07195889	      0.00000000	      0.00000000	      0.00000000	      0.00000000
      0.17991615	   5839.31220765	   1834.32508927	   2331.58170319	     57.08064932	    -90.82429395	   1073.34451509	      0.00000000	     -0.00000000	     -0.00000000	    159.41629936	     90.82429395	  -1073.34451509	     -0.00000000	      0.00000000	     -0.00000000	     14.05561937	      0.00000000	      0.00000000	      0.00000000	      0.00000000
      0.18020674	   5835.66248546	   1833.68186652	   2329.35535515	     57.35105895	    -90.51668448	   1073.05913324	      0.00000000	     -0.00000000	     -0.00000000	    159.32495409	     90.51668448	  -1073.05913324	     -0.00000000	      0.00000000	     -0.00000000	     14.03936109	      0.00000000	      0.00000000	      0.00000000	      0.00000000
      0.18050644	   5831.89328663	   1833.01909103	   2327.05837464	     57.63137000	    -90.20092728	   1072.75610483	      0.00000000	     -0.00000000	     -0.00000000	    159.22905040	     90.20092728	  -1072.75610483	     -0.00000000	      0.00000000	     -0.00000000	     14.02249468	      0.00000000	      0.00000000	      0.00000000	      0.00000000
      0.18080613	   5828.11888834	   1832.35691368	   2324.76048627	     57.91313698	    -89.88348927	   1072.46325016	      0.00000000	     -0.00000000	     -0.00000000	    159.13488375	     89.88348927	  -1072.46325016	     -0.00000000	      0.00000000	     -0.00000000	     14.00574101	      0.00000000	      0.00000000	      0.00000000	      0.00000000
      0.18109849	   5824.43178688	   1831.71149514	   2322.51790886	     58.18942098	    -89.57541058	   1072.16824048	      0.00000000	     -0.00000000	     -0.00000000	    159.04121375	     89.57541058	  -1072.16824048	     -0.00000000	      0.00000000	     -0.00000000	     13.98929155	      0.00000000	      0.00000000	      0.00000000	      0.00000000
      0.18139086	   5820.73978353	   1831.06663037	   2320.27446515	     58.46709570	    -89.26608589	   1071.88077564	      0.00000000	     -0.00000000	     -0.00000000	    158.94880751	     89.26608589	  -1071.88077564	     -0.00000000	      0.00000000	     -0.00000000	     13.97292525	      0.00000000	      0.00000000	      0.00000000	      0.00000000
      0.18169029	   5816.95341820	   1830.40673307	   2317.97585893	     58.75293048	    -88.95077435	   1071.57770817	      0.00000000	     -0.00000000	     -0.00000000	    158.85247855	     88.95077435	  -1071.57770817	     -0.00000000	      0.00000000	     -0.00000000	     13.95606532	      0.00000000	      0.00000000	      0.00000000	      0.00000000
      0.18198973	   5813.16196222	   1829.74740035	   2315.67634090	     59.04022652	    -88.63383917	   1071.28438119	      0.00000000	     -0.00000000	     -0.00000000	    158.75780718	     88.63383917	  -1071.28438119	     -0.00000000	      0.00000000	     -0.00000000	     13.93931276	      0.00000000	      0.00000000	      0.00000000	      0.00000000
      0.18228366	   5809.43532139	   1829.10073663	   2313.41823607	     59.32365970	    -88.32431599	   1070.98733181	      0.00000000	     -0.00000000	     -0.00000000	    158.66310579	     88.32431599	  -1070.98733181	     -0.00000000	      0.00000000	     -0.00000000	     13.92276560	      0.00000000	      0.00000000	      0.00000000	      0.00000000
      0.18257758	   5805.70382470	   1828.45460066	   2311.15924886	     59.60850086	    -88.01350525	   1070.69800081	      0.00000000	     -0.00000000	     -0.00000000	    158.56969781	     88.01350525	  -1070.69800081	     -0.00000000	      0.00000000	     -0.00000000	     13.90630311	      0.00000000	      0.00000000	      0.00000000	      0.00000000
      0.18287682	   5801.89999583	   1827.79733270	   2308.85857111	     59.89993039	    -87.69858306	   1070.39486250	      0.00000000	     -0.00000000	     -0.00000000	    158.47292686	     87.69858306	  -1070.39486250	     -0.00000000	      0.00000000	     -0.00000000	     13.88944680	      0.00000000	      0.00000000	      0.00000000	      0.00000000
      0.18317605	   5798.09119139	   1827.14059473	   2306.55697417	     60.19281659	    -87.38208750	   1070.10107603	      0.00000000	     -0.00000000	     -0.00000000	    158.37774217	     87.38208750	  -1070.10107603	     -0.00000000	      0.00000000	     -0.00000000	     13.87269303	      0.00000000	      0.00000000	      0.00000000	      0.00000000
      0.18347133	   5794.32794758	   1826.49305926	   2304.28493730	     60.48325274	    -87.07134629	   1069.80225337	      0.00000000	     -0.00000000	     -0.00000000	    158.28207953	     87.07134629	  -1069.80225337	     -0.00000000	      0.00000000	     -0.00000000	     13.85606083	      0.00000000	      0.00000000	      0.00000000	      0.00000000
      0.18376660	   5790.55992257	   1825.84602279	   2302.01200009	     60.77510263	    -86.75928157	   1069.51128297	      0.00000000	     -0.00000000	     -0.00000000	    158.18773293	     86.75928157	  -1069.51128297	     -0.00000000	      0.00000000	     -0.00000000	     13.83951434	      0.00000000	      0.00000000	      0.00000000	      0.00000000
      0.18406187	   5786.78714589	   1825.19947581	   2299.73815925	     61.06836385	    -86.44856159	   1069.21270947	      0.00000000	     -0.00000000	     -0.00000000	    158.09188945	     86.44856159	  -1069.21270947	     -0.00000000	      0.00000000	     -0.00000000	     13.82288253	      0.00000000	      0.00000000	      0.00000000	      0.00000000
      0.18435714	   5783.00966099	   1824.55341055	   2297.46341203	     61.36303219	    -86.13665865	   1068.92113874	      0.00000000	     -0.00000000	     -0.00000000	    157.99720703	     86.13665865	  -1068.92113874	     -0.00000000	      0.00000000	     -0.00000000	     13.80632682	      0.00000000	      0.00000000	      0.00000000	      0.00000000
      0.18465242	   5779.22750329	   1823.90781746	   2295.18775482	     61.65910427	    -85.82595946	   1068.62281638	      0.00000000	     -0.00000000	     -0.00000000	    157.90118232	     85.82595946	  -1068.62281638	     -0.00000000	      0.00000000	     -0.00000000	     13.78969537	      0.00000000	      0.00000000	      0.00000000	      0.00000000
      0.18494769	   5775.44072125	   1823.26268849	   2292.91118447	     61.95657507	    -85.51421352	   1068.33068118	      0.00000000	     -0.00000000	     -0.00000000	    157.80616986	     85.51421352	  -1068.33068118	     -0.00000000	      0.00000000	     -0.00000000	     13.77313084	      0.00000000	      0.00000000	      0.00000000	      0.00000000
      0.18524296	   5771.64935688	   1822.61801400	   2290.63369705	     62.25544035	    -85.20353535	   1068.03260925	      0.00000000	     -0.00000000	     -0.00000000	    157.70996301	     85.20353535	  -1068.03260925	     -0.00000000	      0.00000000	     -0.00000000	     13.75649971	      0.00000000	      0.00000000	      0.00000000	      0.00000000
      0.18553824	   5767.85346436	   1821.97378567	   2288.35528898	     62.55569441	    -84.89194030	   1067.73995380	      0.00000000	     -0.00000000	     -0.00000000	    157.61462776	     84.89194030	  -1067.73995380	     -0.00000000	      0.00000000	     -0.00000000	     13.73992685	      0.00000000	      0.00000000	      0.00000000	      0.00000000
      0.18583351	   5764.05309302	   1821.32999377	   2286.07595604	     62.85733226	    -84.58128384	   1067.44213049	      0.00000000	     -0.00000000	     -0.00000000	    157.51823761	     84.58128384	  -1067.44213049	     -0.00000000	      0.00000000	     -0.00000000	     13.72329598	      0.00000000	      0.00000000	      0.00000000	      0.00000000
      0.18612878	   5760.24830366	   1820.68662971	   2283.79569425	     63.16034765	    -84.26983249	   1067.14900651	      0.00000000	     -0.00000000	     -0.00000000	    157.42258810	     84.26983249	  -1067.14900651	     -0.00000000	      0.00000000	     -0.00000000	     13.70671537	      0.00000000	      0.00000000	      0.00000000	      0.00000000
      0.18642406	   5756.43915375	   1820.04368364	   2281.51449904	     63.46473494	    -83.95919876	   1066.85143050	      0.00000000	     -0.00000000	     -0.00000000	    157.32601352	     83.95919876	  -1066.85143050	     -0.00000000	      0.00000000	     -0.00000000	     13.69008471	      0.00000000	      0.00000000	      0.00000000	      0.00000000
      0.18671933	   5752.62571165	   1819.40114672	   2279.23236607	     63.77048742	    -83.64788304	   1066.55789647	      0.00000000	     -0.00000000	     -0.00000000	    157.23005947	     83.64788304	  -1066.55789647	     -0.00000000	      0.00000000	     -0.00000000	     13.67349698	      0.00000000	      0.00000000	      0.00000000	      0.00000000
      0.18701460	   5748.80804386	   1818.75900897	   2276.94929042	     64.07759894	    -83.33727320	   1066.26056855	      0.00000000	     -0.00000000	     -0.00000000	    157.13329962	     83.33727320	  -1066.26056855	     -0.00000000	      0.00000000	     -0.00000000	     13.65686651	      0.00000000	      0.00000000	      0.00000000	      0.00000000
      0.18730988	   5744.98622729	   1818.11726127	   2274.66526736	     64.38606245	    -83.02608439	   1065.96668904	      0.00000000	     -0.00000000	     -0.00000000	    157.03705174	     83.02608439	  -1065.96668904	     -0.00000000	      0.00000000	     -0.00000000	     13.64027237	      0.00000000	      0.00000000	      0.00000000	      0.00000000
      0.18760515	   5741.16033845	   1817.47589353	   2272.38029166	     64.69587138	    -82.71549959	   1065.66961371	      0.00000000	     -0.00000000	     -0.00000000	    156.94010635	     82.71549959	  -1065.66961371	     -0.00000000	      0.00000000	     -0.00000000	     13.62364211	      0.00000000	      0.00000000	      0.00000000	      0.00000000
      0.18790042	   5737.33046381	   1816.83489635	   2270.09435819	     65.00701841	    -82.40442853	   1065.37545882	      0.00000000	     -0.00000000	     -0.00000000	    156.84357626	     82.40442853	  -1065.37545882	     -0.00000000	      0.00000000	     -0.00000000	     13.60704234	      0.00000000	      0.00000000	      0.00000000	      0.00000000
      0.18819570	   5733.49669078	   1816.19425950	   2267.80746138	     65.31949669	    -82.09386976	   1065.07864575	      0.00000000	     -0.00000000	     -0.00000000	    156.74644588	     82.09386976	  -1065.07864575	     -0.00000000	      0.00000000	     -0.00000000	     13.59041236	      0.00000000	      0.00000000	      0.00000000	      0.00000000
      0.18849097	   5729.65911641	   1815.55397331	   2265.51959574	     65.63329874	    -81.78290702	   1064.78429073	      0.00000000	     -0.00000000	     -0.00000000	    156.64964599	     81.78290702	  -1064.78429073	     -0.00000000	      0.00000000	     -0.00000000	     13.57380777	      0.00000000	      0.00000000	      0.00000000	      0.00000000
      0.18878624	   5725.81783982	   1814.91402739	   2263.23075534	     65.94841747	    -81.47237498	   1064.48775611	      0.00000000	     -0.00000000	     -0.00000000	    156.55233221	     81.47237498	  -1064.48775611	     -0.00000000	      0.00000000	     -0.00000000	     13.55717824	      0.00000000	      0.00000000	      0.00000000	      0.00000000
      0.18908151	   5721.97296948	   1814.27441182	   2260.94093432	     66.26484533	    -81.16151106	   1064.19328105	      0.00000000	     -0.00000000	     -0.00000000	    156.45527567	     81.16151106	  -1064.19328105	     -0.00000000	      0.00000000	     -0.00000000	     13.54056971	      0.00000000	      0.00000000	      0.00000000	      0.00000000
      0.18937679	   5718.12461688	   1813.63511604	   2258.65012642	     66.58257513	    -80.85100609	   1063.89704865	      0.00000000	     -0.00000000	     -0.00000000	    156.35778130	     80.85100609	  -1063.89704865	     -0.00000000	      0.00000000	     -0.00000000	     13.52394087	      0.00000000	      0.00000000	      0.00000000	      0.00000000
      0.18967206	   5714.27290253	   1812.99612985	   2256.35832539	     66.90159930	    -80.54023152	   1063.60253831	      0.00000000	     -0.00000000	     -0.00000000	    156.26048193	     80.54023152	  -1063.60253831	     -0.00000000	      0.00000000	     -0.00000000	     13.50732933	      0.00000000	      0.00000000	      0.00000000	      0.00000000
      0.18996733	   5710.41795062	   1812.35744251	   2254.06552462	     67.22191060	    -80.22975351	   1063.30664036	      0.00000000	     -0.00000000	     -0.00000000	    156.16281114	     80.22975351	  -1063.30664036	     -0.00000000	      0.00000000	     -0.00000000	     13.49070151	      0.00000000	      0.00000000	      0.00000000	      0.00000000
      0.19026261	   5706.55989392	   1811.71904357	   2251.77171748	     67.54350151	    -79.91905899	   1063.01218398	      0.00000000	     -0.00000000	     -0.00000000	    156.06528337	     79.91905899	  -1063.01218398	     -0.00000000	      0.00000000	     -0.00000000	     13.47408794	      0.00000000	      0.00000000	      0.00000000	      0.00000000
      0.19055788	   5702.69886925	   1811.08092210	   2249.47689702	     67.86636483	    -79.60860737	   1062.71666166	      0.00000000	     -0.00000000	     -0.00000000	    155.96744177	     79.60860737	  -1062.71666166	     -0.00000000	      0.00000000	     -0.00000000	     13.45746159	      0.00000000	      0.00000000	      0.00000000	      0.00000000
      0.19085315	   5698.83502133	   1810.44306738	   2247.18105623	     68.19049315	    -79.29798389	   1062.42235270	      0.00000000	     -0.00000000	     -0.00000000	    155.86970062	     79.29798389	  -1062.42235270	     -0.00000000	      0.00000000	     -0.00000000	     13.44084700	      0.00000000	      0.00000000	      0.00000000	      0.00000000
      0.19114843	   5694.96849899	   1809.80546828	   2244.88418782	     68.51587936	    -78.98755763	   1062.12725630	      0.00000000	     -0.00000000	     -0.00000000	    155.77169524	     78.98755763	  -1062.12725630	     -0.00000000	      0.00000000	     -0.00000000	     13.42422266	      0.00000000	      0.00000000	      0.00000000	      0.00000000
      0.19144370	   5691.09945802	   1809.16811381	   2242.58628440	     68.84251621	    -78.67699653	   1061.83319208	      0.00000000	     -0.00000000	     -0.00000000	    155.67375622	     78.67699653	  -1061.83319208	     -0.00000000	      0.00000000	     -0.00000000	     13.40760812	      0.00000000	      0.00000000	      0.00000000	      0.00000000
      0.19173897	   5687.22805793	   1808.53099264	   2240.28733830	     69.17039671	    -78.36659414	   1061.53858065	      0.00000000	     -0.00000000	     -0.00000000	    155.57559550	     78.36659414	  -1061.53858065	     -0.00000000	      0.00000000	     -0.00000000	     13.39098644	      0.00000000	      0.00000000	      0.00000000	      0.00000000
      0.19203425	   5683.35446400	   1807.89409352	   2237.98734176	     69.49951383	    -78.05608718	   1061.24486177	      0.00000000	     -0.00000000	     -0.00000000	    155.47747450	     78.05608718	  -1061.24486177	     -0.00000000	      0.00000000	     -0.00000000	     13.37437305	      0.00000000	      0.00000000	      0.00000000	      0.00000000
      0.19232952	   5679.47884448	   1807.25740489	   2235.68628676	     69.82986077	    -77.74570678	   1060.95080240	      0.00000000	     -0.00000000	     -0.00000000	    155.37916814	     77.74570678	  -1060.95080240	     -0.00000000	      0.00000000	     -0.00000000	     13.35775476	      0.00000000	      0.00000000	      0.00000000	      0.00000000
      0.19262479	   5675.60137188	   1806.62091523	   2233.38416516	     70.16143071	    -77.43524620	   1060.65753189	      0.00000000	     -0.00000000	     -0.00000000	    155.28088129	     77.43524620	  -1060.65753189	     -0.00000000	      0.00000000	     -0.00000000	     13.34114364	      0.00000000	      0.00000000	      0.00000000	      0.00000000
      0.19292007	   5671.72222056	   1805.98461278	   2231.08096858	     70.49421709	    -77.12488557	   1060.36409849	      0.00000000	     -0.00000000	     -0.00000000	    155.18244004	     77.12488557	  -1060.36409849	     -0.00000000	      0.00000000	     -0.00000000	     13.32452953	      0.00000000	      0.00000000	      0.00000000	      0.00000000
      0.19321534	   5667.84156750	   1805.34848575	   2228.77668849	     70.82821334	    -76.81446410	   1060.07138067	      0.00000000	     -0.00000000	     -0.00000000	    155.08400354	     76.81446410	  -1060.07138067	     -0.00000000	      0.00000000	     -0.00000000	     13.30792182	      0.00000000	      0.00000000	      0.00000000	      0.00000000
      0.19351061	   5663.95959013	   1804.71252212	   2226.47131615	     71.16341314	    -76.50412074	   1059.77865245	      0.00000000	     -0.00000000	     -0.00000000	    154.98543894	     76.50412074	  -1059.77865245	     -0.00000000	      0.00000000	     -0.00000000	     13.29131276	      0.00000000	      0.00000000	      0.00000000	      0.00000000
      0.19380588	   5660.07646669	   1804.07670987	   2224.16484265	     71.49981022	    -76.19373162	   1059.48659164	      0.00000000	     -0.00000000	     -0.00000000	    154.88686884	     76.19373162	  -1059.48659164	     -0.00000000	      0.00000000	     -0.00000000	     13.27470958	      0.00000000	      0.00000000	      0.00000000	      0.00000000
      0.19410116	   5656.19237440	   1803.44103673	   2221.85725888	     71.83739852	    -75.88340280	   1059.19465125	      0.00000000	     -0.00000000	     -0.00000000	    154.78819294	     75.88340280	  -1059.19465125	     -0.00000000	      0.00000000	     -0.00000000	     13.25810647	      0.00000000	      0.00000000	      0.00000000	      0.00000000
      0.19439643	   5652.30748955	   1802.80549041	   2219.54855555	     72.17617205	    -75.57303976	   1058.90335028	      0.00000000	     -0.00000000	     -0.00000000	    154.68950492	     75.57303976	  -1058.90335028	     -0.00000000	      0.00000000	     -0.00000000	     13.24150893	      0.00000000	      0.00000000	      0.00000000	      0.00000000
      0.19469170	   5648.42198592	   1802.17005842	   2217.23872319	     72.51612505	    -75.26272256	   1058.61228192	      0.00000000	     -0.00000000	     -0.00000000	    154.59072996	     75.26272256	  -1058.61228192	     -0.00000000	      0.00000000	     -0.00000000	     13.22491266	      0.00000000	      0.00000000	      0.00000000	      0.00000000
      0.19498698	   5644.53603479	   1801.53472819	   2214.92775213	     72.85725184	    -74.95237974	   1058.32184068	      0.00000000	     -0.00000000	     -0.00000000	    154.49193909	     74.95237974	  -1058.32184068	     -0.00000000	      0.00000000	     -0.00000000	     13.20832182	      0.00000000	      0.00000000	      0.00000000	      0.00000000
      0.19528225	   5640.64980369	   1800.89948700	   2212.61563252	     73.19954694	    -74.64207108	   1058.03172819	      0.00000000	     -0.00000000	     -0.00000000	    154.39307723	     74.64207108	  -1058.03172819	     -0.00000000	      0.00000000	     -0.00000000	     13.19173328	      0.00000000	      0.00000000	      0.00000000	      0.00000000
      0.19557752	   5636.76345633	   1800.26432201	   2210.30235433	     73.54300500	    -74.33174300	   1057.74224232	      0.00000000	     -0.00000000	     -0.00000000	    154.29419780	     74.33174300	  -1057.74224232	     -0.00000000	      0.00000000	     -0.00000000	     13.17515017	      0.00000000	      0.00000000	      0.00000000	      0.00000000
      0.19587280	   5632.87715173	   1799.62922025	   2207.98790734	     73.88762083	    -74.02143960	   1057.45316753	      0.00000000	     -0.00000000	     -0.00000000	    154.19526080	     74.02143960	  -1057.45316753	     -0.00000000	      0.00000000	     -0.00000000	     13.15857020	      0.00000000	      0.00000000	      0.00000000	      0.00000000
      0.19616807	   5628.99104415	   1798.99416864	   2205.67228114	     74.23338941	    -73.71112102	   1057.16472739	      0.00000000	     -0.00000000	     -0.00000000	    154.09630616	     73.71112102	  -1057.16472739	     -0.00000000	      0.00000000	     -0.00000000	     13.14199575	      0.00000000	      0.00000000	      0.00000000	      0.00000000
      0.19646334	   5625.10528261	   1798.35915396	   2203.35546516	     74.58030584	    -73.40081939	   1056.87676876	      0.00000000	     -0.00000000	     -0.00000000	    153.99730526	     73.40081939	  -1056.87676876	     -0.00000000	      0.00000000	     -0.00000000	     13.12542518	      0.00000000	      0.00000000	      0.00000000	      0.00000000
      0.19675862	   5621.22001090	   1797.72416289	   2201.03744862	     74.92836541	    -73.09050526	   1056.58945868	      0.00000000	     -0.00000000	     -0.00000000	    153.89828773	     73.09050526	  -1056.58945868	     -0.00000000	      0.00000000	     -0.00000000	     13.10886024	      0.00000000	      0.00000000	      0.00000000	      0.00000000
      0.19705389	   5617.33536734	   1797.08918194	   2198.71822057	     75.27756354	    -72.78020165	   1056.30269046	      0.00000000	     -0.00000000	     -0.00000000	    153.79923344	     72.78020165	  -1056.30269046	     -0.00000000	      0.00000000	     -0.00000000	     13.09229980	      0.00000000	      0.00000000	      0.00000000	      0.00000000
      0.19734916	   5613.45148497	   1796.45419755	   2196.39776989	     75.62789582	    -72.46988692	   1056.01658846	      0.00000000	     -0.00000000	     -0.00000000	    153.70016429	     72.46988692	  -1056.01658846	     -0.00000000	      0.00000000	     -0.00000000	     13.07574516	      0.00000000	      0.00000000	      0.00000000	      0.00000000
      0.19764444	   5609.56849156	   1795.81919600	   2194.07608527	     75.97935798	    -72.15957730	   1055.73108014	      0.00000000	     -0.00000000	     -0.00000000	    153.60106637	     72.15957730	  -1055.73108014	     -0.00000000	      0.00000000	     -0.00000000	     13.05919554	      0.00000000	      0.00000000	      0.00000000	      0.00000000
      0.19793971	   5605.68650989	   1795.18416349	   2191.75315524	     76.33194590	    -71.84925689	   1055.44625801	      0.00000000	     -0.00000000	     -0.00000000	    153.50195584	     71.84925689	  -1055.44625801	     -0.00000000	      0.00000000	     -0.00000000	     13.04265190	      0.00000000	      0.00000000	      0.00000000	      0.00000000
      0.19823498	   5601.80565800	   1794.54908605	   2189.42896813	     76.68565563	    -71.53893685	   1055.16207435	      0.00000000	     -0.00000000	     -0.00000000	    153.40282332	     71.53893685	  -1055.16207435	     -0.00000000	      0.00000000	     -0.00000000	     13.02611372	      0.00000000	      0.00000000	      0.00000000	      0.00000000
      0.19853026	   5597.92604953	   1793.91394965	   2187.10351211	     77.04048333	    -71.22860549	   1054.87859812	      0.00000000	     -0.00000000	     -0.00000000	    153.30368070	     71.22860549	  -1054.87859812	     -0.00000000	      0.00000000	     -0.00000000	     13.00958169	      0.00000000	      0.00000000	      0.00000000	      0.00000000
      0.19882553	   5594.04779415	   1793.27874011	   2184.77677519	     77.39642535	    -70.91827026	   1054.59579943	      0.00000000	     -0.00000000	     -0.00000000	    153.20452189	     70.91827026	  -1054.59579943	     -0.00000000	      0.00000000	     -0.00000000	     12.99305549	      0.00000000	      0.00000000	      0.00000000	      0.00000000
      0.19912080	   5590.17099797	   1792.64344314	   2182.44874519	     77.75347813	    -70.60792246	   1054.31373007	      0.00000000	     -0.00000000	     -0.00000000	    153.10535569	     70.60792246	  -1054.31373007	     -0.00000000	      0.00000000	     -0.00000000	     12.97653564	      0.00000000	      0.00000000	      0.00000000	      0.00000000
      0.19941607	   5586.29576404	   1792.00804435	   2180.11940978	     78.11163830	    -70.29756682	   1054.03237287	      0.00000000	     -0.00000000	     -0.00000000	    153.00617833	     70.29756682	  -1054.03237287	     -0.00000000	      0.00000000	     -0.00000000	     12.96002193	      0.00000000	      0.00000000	      0.00000000	      0.00000000
      0.19971135	   5582.42219284	   1791.37252923	   2177.78875644	     78.47090260	    -69.98719679	   1053.75176728	      0.00000000	     -0.00000000	     -0.00000000	    152.90699639	     69.98719679	  -1053.75176728	     -0.00000000	      0.00000000	     -0.00000000	     12.94351475	      0.00000000	      0.00000000	      0.00000000	      0.00000000
      0.20000662	   5578.55038278	   1790.73688319	   2175.45677251	     78.83126791	    -69.67681510	   1053.47190517	      0.00000000	     -0.00000000	     -0.00000000	    152.80780776	     69.67681510	  -1053.47190517	     -0.00000000	      0.00000000	     -0.00000000	     12.92701399	      0.00000000	      0.00000000	      0.00000000	      0.00000000
      0.20030189	   5574.68043074	   1790.10109149	   2173.12344515	     79.19273125	    -69.36641670	   1053.19281726	      0.00000000	     -0.00000000	     -0.00000000	    152.70861745	     69.36641670	  -1053.19281726	     -0.00000000	      0.00000000	     -0.00000000	     12.91051994	      0.00000000	      0.00000000	      0.00000000	      0.00000000
      0.20059717	   5570.81243251	   1789.46513934	   2170.78876138	     79.55528977	    -69.05600289	   1052.91450184	      0.00000000	     -0.00000000	     -0.00000000	    152.60942454	     69.05600289	  -1052.91450184	     -0.00000000	      0.00000000	     -0.00000000	     12.89403255	      0.00000000	      0.00000000	      0.00000000	      0.00000000
      0.20089244	   5566.94648335	   1788.82901183	   2168.45270802	     79.91894073	    -68.74556963	   1052.63698365	      0.00000000	     -0.00000000	     -0.00000000	    152.51023295	     68.74556963	  -1052.63698365	     -0.00000000	      0.00000000	     -0.00000000	     12.87755204	      0.00000000	      0.00000000	      0.00000000	      0.00000000
      0.20118771	   5563.08267833	   1788.19269394	   2166.11527178	     80.28368154	    -68.43511718	   1052.36026556	      0.00000000	     -0.00000000	     -0.00000000	    152.41104260	     68.43511718	  -1052.36026556	     -0.00000000	      0.00000000	     -0.00000000	     12.86107843	      0.00000000	      0.00000000	      0.00000000	      0.00000000
      0.20148299	   5559.22111283	   1787.55617058	   2163.77643918	     80.64950971	    -68.12464221	   1052.08436833	      0.00000000	     -0.00000000	     -0.00000000	    152.31185668	     68.12464221	  -1052.08436833	     -0.00000000	      0.00000000	     -0.00000000	     12.84461188	      0.00000000	      0.00000000	      0.00000000	      0.00000000
      0.20177826	   5555.36188279	   1786.91942657	   2161.43619660	     81.01642291	    -67.81414422	   1051.80929817	      0.00000000	     -0.00000000	     -0.00000000	    152.21267573	     67.81414422	  -1051.80929817	     -0.00000000	      0.00000000	     -0.00000000	     12.82815244	      0.00000000	      0.00000000	      0.00000000	      0.00000000
      0.20207353	   5551.50508503	   1786.28244665	   2159.09453026	     81.38441887	    -67.50362033	   1051.53507328	      0.00000000	     -0.00000000	     -0.00000000	    152.11350245	     67.50362033	  -1051.53507328	     -0.00000000	      0.00000000	     -0.00000000	     12.81170026	      0.00000000	      0.00000000	      0.00000000	      0.00000000
      0.20236881	   5547.65081743	   1785.64521545	   2156.75142623	     81.75349547	    -67.19306953	   1051.26170233	      0.00000000	     -0.00000000	     -0.00000000	    152.01433782	     67.19306953	  -1051.26170233	     -0.00000000	      0.00000000	     -0.00000000	     12.79525539	      0.00000000	      0.00000000	      0.00000000	      0.00000000
      0.20266408	   5543.79917904	   1785.00771757	   2154.40687043	     82.12365071	    -66.88248921	   1050.98920199	      0.00000000	     -0.00000000	     -0.00000000	    151.91518427	     66.88248921	  -1050.98920199	     -0.00000000	      0.00000000	     -0.00000000	     12.77881797	      0.00000000	      0.00000000	      0.00000000	      0.00000000
      0.20295935	   5539.95027003	   1784.36993749	   2152.06084863	     82.49488268	    -66.57187800	   1050.71758272	      0.00000000	     -0.00000000	     -0.00000000	    151.81604309	     66.57187800	  -1050.71758272	     -0.00000000	      0.00000000	     -0.00000000	     12.76238808	      0.00000000	      0.00000000	      0.00000000	      0.00000000
      0.20325463	   5536.10419165	   1783.73185966	   2149.71334647	     82.86718957	    -66.26123347	   1050.44686029	      0.00000000	     -0.00000000	     -0.00000000	    151.71691651	     66.26123347	  -1050.44686029	     -0.00000000	      0.00000000	     -0.00000000	     12.74596583	      0.00000000	      0.00000000	      0.00000000	      0.00000000
      0.20354990	   5532.26104594	   1783.09346845	   2147.36434940	     83.24056970	    -65.95055401	   1050.17704646	      0.00000000	     -0.00000000	     -0.00000000	    151.61780605	     65.95055401	  -1050.17704646	     -0.00000000	      0.00000000	     -0.00000000	     12.72955132	      0.00000000	      0.00000000	      0.00000000	      0.00000000
      0.20384517	   5528.42093539	   1782.45474817	   2145.01384278	     83.61502147	    -65.63983731	   1049.90815638	      0.00000000	     -0.00000000	     -0.00000000	    151.51871382	     65.63983731	  -1049.90815638	     -0.00000000	      0.00000000	     -0.00000000	     12.71314467	      0.00000000	      0.00000000	      0.00000000	      0.00000000
      0.20414044	   5524.58396247	   1781.81568307	   2142.66181178	     83.99054339	    -65.32908157	   1049.64020264	      0.00000000	     -0.00000000	     -0.00000000	    151.41964147	     65.32908157	  -1049.64020264	     -0.00000000	      0.00000000	     -0.00000000	     12.69674596	      0.00000000	      0.00000000	      0.00000000	      0.00000000
      0.20443572	   5520.75022904	   1781.17625737	   2140.30824145	     84.36713406	    -65.01828458	   1049.37319986	      0.00000000	     -0.00000000	     -0.00000000	    151.32059101	     65.01828458	  -1049.37319986	     -0.00000000	      0.00000000	     -0.00000000	     12.68035531	      0.00000000	      0.00000000	      0.00000000	      0.00000000
      0.20473099	   5516.91983562	   1780.53645522	   2137.95311671	     84.74479218	    -64.70744444	   1049.10716091	      0.00000000	     -0.00000000	     -0.00000000	    151.22156412	     64.70744444	  -1049.10716091	     -0.00000000	      0.00000000	     -0.00000000	     12.66397281	      0.00000000	      0.00000000	      0.00000000	      0.00000000
      0.20502626	   5513.09288059	   1779.89626076	   2135.59642232	     85.12351654	    -64.39655899	   1048.84209976	      0.00000000	     -0.00000000	     -0.00000000	    151.12256269	     64.39655899	  -1048.84209976	     -0.00000000	      0.00000000	     -0.00000000	     12.64759857	      0.00000000	      0.00000000	      0.00000000	      0.00000000
      0.20532154	   5509.26945926	   1779.25565807	   2133.23814290	     85.50330602	    -64.08562629	   1048.57802900	      0.00000000	     -0.00000000	     -0.00000000	    151.02358835	     64.08562629	  -1048.57802900	     -0.00000000	      0.00000000	     -0.00000000	     12.63123266	      0.00000000	      0.00000000	      0.00000000	      0.00000000
      0.20561681	   5505.44966295	   1778.61463122	   2130.87826295	     85.88415958	    -63.77464424	   1048.31496159	      0.00000000	     -0.00000000	     -0.00000000	    150.92464282	     63.77464424	  -1048.31496159	     -0.00000000	      0.00000000	     -0.00000000	     12.61487520	      0.00000000	      0.00000000	      0.00000000	      0.00000000
      0.20591208	   5501.63357793	   1777.97316424	   2128.51676684	     86.26607627	    -63.46361087	   1048.05290925	      0.00000000	     -0.00000000	     -0.00000000	    150.82572759	     63.46361087	  -1048.05290925	     -0.00000000	      0.00000000	     -0.00000000	     12.59852624	      0.00000000	      0.00000000	      0.00000000	      0.00000000
      0.20620736	   5497.82128442	   1777.33124116	   2126.15363879	     86.64905522	    -63.15252412	   1047.79188353	      0.00000000	     -0.00000000	     -0.00000000	    150.72684412	     63.15252412	  -1047.79188353	     -0.00000000	      0.00000000	     -0.00000000	     12.58218586	      0.00000000	      0.00000000	      0.00000000	      0.00000000
      0.20650263	   5494.01285560	   1776.68884598	   2123.78886290	     87.03309565	    -62.84138204	   1047.53189466	      0.00000000	     -0.00000000	     -0.00000000	    150.62799367	     62.84138204	  -1047.53189466	     -0.00000000	      0.00000000	     -0.00000000	     12.56585413	      0.00000000	      0.00000000	      0.00000000	      0.00000000
      0.20679790	   5490.20835661	   1776.04596273	   2121.42242313	     87.41819684	    -62.53018260	   1047.27295224	      0.00000000	     -0.00000000	     -0.00000000	    150.52917740	     62.53018260	  -1047.27295224	     -0.00000000	      0.00000000	     -0.00000000	     12.54953108	      0.00000000	      0.00000000	      0.00000000	      0.00000000
      0.20709318	   5486.40784367	   1775.40257540	   2119.05430334	     87.80435816	    -62.21892385	   1047.01506449	      0.00000000	     -0.00000000	     -0.00000000	    150.43039623	     62.21892385	  -1047.01506449	     -0.00000000	      0.00000000	     -0.00000000	     12.53321676	      0.00000000	      0.00000000	      0.00000000	      0.00000000
      0.20738845	   5482.61136329	   1774.75866802	   2116.68448724	     88.19157905	    -61.90760379	   1046.75823857	      0.00000000	     -0.00000000	     -0.00000000	    150.33165093	     61.90760379	  -1046.75823857	     -0.00000000	      0.00000000	     -0.00000000	     12.51691119	      0.00000000	      0.00000000	      0.00000000	      0.00000000
      0.20768372	   5478.81895161	   1774.11422461	   2114.31295843	     88.57985901	    -61.59622046	   1046.50248019	      0.00000000	     -0.00000000	     -0.00000000	    150.23294204	     61.59622046	  -1046.50248019	     -0.00000000	      0.00000000	     -0.00000000	     12.50061437	      0.00000000	      0.00000000	      0.00000000	      0.00000000
      0.20797900	   5475.03063383	   1773.46922922	   2111.93970039	     88.96919761	    -61.28477187	   1046.24779373	      0.00000000	     -0.00000000	     -0.00000000	    150.13426990	     61.28477187	  -1046.24779373	     -0.00000000	      0.00000000	     -0.00000000	     12.48432628	      0.00000000	      0.00000000	      0.00000000	      0.00000000
      0.20827427	   5471.24642386	   1772.82366593	   2109.56469649	     89.35959451	    -60.97325605	   1045.99418199	      0.00000000	     -0.00000000	     -0.00000000	    150.03563459	     60.97325605	  -1045.99418199	     -0.00000000	      0.00000000	     -0.00000000	     12.46804690	      0.00000000	      0.00000000	      0.00000000	      0.00000000
      0.20856954	   5467.46632402	   1772.17751886	   2107.18792999	     89.75104941	    -60.66167096	   1045.74164632	      0.00000000	     -0.00000000	     -0.00000000	    149.93703599	     60.66167096	  -1045.74164632	     -0.00000000	      0.00000000	     -0.00000000	     12.45177618	      0.00000000	      0.00000000	      0.00000000	      0.00000000
      0.20886481	   5463.69032500	   1771.53077215	   2104.80938403	     90.14356208	    -60.35001458	   1045.49018644	      0.00000000	     -0.00000000	     -0.00000000	    149.83847372	     60.35001458	  -1045.49018644	     -0.00000000	      0.00000000	     -0.00000000	     12.43551405	      0.00000000	      0.00000000	      0.00000000	      0.00000000
      0.20916009	   5459.91840590	   1770.88341001	   2102.42904165	     90.53713234	    -60.03828485	   1045.23980054	      0.00000000	     -0.00000000	     -0.00000000	    149.73994716	     60.03828485	  -1045.23980054	     -0.00000000	      0.00000000	     -0.00000000	     12.41926043	      0.00000000	      0.00000000	      0.00000000	      0.00000000
      0.20945536	   5456.15053442	   1770.23541668	   2100.04688579	     90.93176009	    -59.72647964	   1044.99048523	      0.00000000	     -0.00000000	     -0.00000000	    149.64145548	     59.72647964	  -1044.99048523	     -0.00000000	      0.00000000	     -0.00000000	     12.40301521	      0.00000000	      0.00000000	      0.00000000	      0.00000000
      0.20975063	   5452.38666716	   1769.58677648	   2097.66289929	     91.32744527	    -59.41459682	   1044.74223558	      0.00000000	     -0.00000000	     -0.00000000	    149.54299761	     59.41459682	  -1044.74223558	     -0.00000000	      0.00000000	     -0.00000000	     12.38677827	      0.00000000	      0.00000000	      0.00000000	      0.00000000
      0.21004591	   5448.62675003	   1768.93747379	   2095.27706490	     91.72418788	    -59.10263417	   1044.49504518	      0.00000000	     -0.00000000	     -0.00000000	    149.44457225	     59.10263417	  -1044.49504518	     -0.00000000	      0.00000000	     -0.00000000	     12.37054948	      0.00000000	      0.00000000	      0.00000000	      0.00000000
      0.21034118	   5444.87071880	   1768.28749306	   2092.88936526	     92.12198797	    -58.79058942	   1044.24890620	      0.00000000	     -0.00000000	     -0.00000000	    149.34617791	     58.79058942	  -1044.24890620	     -0.00000000	      0.00000000	     -0.00000000	     12.35432868	      0.00000000	      0.00000000	      0.00000000	      0.00000000
      0.21063645	   5441.11849961	   1767.63681882	   2090.49978295	     92.52084563	    -58.47846026	   1044.00380941	      0.00000000	     -0.00000000	     -0.00000000	    149.24781288	     58.47846026	  -1044.00380941	     -0.00000000	      0.00000000	     -0.00000000	     12.33811569	      0.00000000	      0.00000000	      0.00000000	      0.00000000
      0.21093173	   5437.37000966	   1766.98543568	   2088.10830044	     92.92076103	    -58.16624428	   1043.75974432	      0.00000000	     -0.00000000	     -0.00000000	    149.14947530	     58.16624428	  -1043.75974432	     -0.00000000	      0.00000000	     -0.00000000	     12.32191034	      0.00000000	      0.00000000	      0.00000000	      0.00000000
      0.21122700	   5433.62515782	   1766.33332836	   2085.71490014	     93.32173436	    -57.85393903	   1043.51669921	      0.00000000	     -0.00000000	     -0.00000000	    149.05116311	     57.85393903	  -1043.51669921	     -0.00000000	      0.00000000	     -0.00000000	     12.30571241	      0.00000000	      0.00000000	      0.00000000	      0.00000000
      0.21152227	   5429.88384537	   1765.68048166	   2083.31956436	     93.72376585	    -57.54154196	   1043.27466128	      0.00000000	     -0.00000000	     -0.00000000	    148.95287410	     57.54154196	  -1043.27466128	     -0.00000000	      0.00000000	     -0.00000000	     12.28952171	      0.00000000	      0.00000000	      0.00000000	      0.00000000
      0.21181755	   5426.14596668	   1765.02688050	   2080.92227536	     94.12685581	    -57.22905047	   1043.03361665	      0.00000000	     -0.00000000	     -0.00000000	    148.85460592	     57.22905047	  -1043.03361665	     -0.00000000	      0.00000000	     -0.00000000	     12.27333800	      0.00000000	      0.00000000	      0.00000000	      0.00000000
      0.21211282	   5422.41140988	   1764.37250991	   2078.52301533	     94.53100455	    -56.91646188	   1042.79355056	      0.00000000	     -0.00000000	     -0.00000000	    148.75635610	     56.91646188	  -1042.79355056	     -0.00000000	      0.00000000	     -0.00000000	     12.25716104	      0.00000000	      0.00000000	      0.00000000	      0.00000000
      0.21240809	   5418.68005759	   1763.71735500	   2076.12176636	     94.93621246	    -56.60377343	   1042.55444736	      0.00000000	     -0.00000000	     -0.00000000	    148.65812203	     56.60377343	  -1042.55444736	     -0.00000000	      0.00000000	     -0.00000000	     12.24099059	      0.00000000	      0.00000000	      0.00000000	      0.00000000
      0.21270337	   5414.95178756	   1763.06140106	   2073.71851051	     95.34247993	    -56.29098230	   1042.31629067	      0.00000000	     -0.00000000	     -0.00000000	    148.55990105	     56.29098230	  -1042.31629067	     -0.00000000	      0.00000000	     -0.00000000	     12.22482641	      0.00000000	      0.00000000	      0.00000000	      0.00000000
      0.21299864	   5411.22647331	   1762.40463346	   2071.31322977	     95.74980741	    -55.97808559	   1042.07906344	      0.00000000	     -0.00000000	     -0.00000000	    148.46169035	     55.97808559	  -1042.07906344	     -0.00000000	      0.00000000	     -0.00000000	     12.20866821	      0.00000000	      0.00000000	      0.00000000	      0.00000000
      0.21329391	   5407.50398475	   1761.74703773	   2068.90590607	     96.15819540	    -55.66508034	   1041.84274804	      0.00000000	     -0.00000000	     -0.00000000	    148.36348710	     55.66508034	  -1041.84274804	     -0.00000000	      0.00000000	     -0.00000000	     12.19251575	      0.00000000	      0.00000000	      0.00000000	      0.00000000
      0.21358918	   5403.78418875	   1761.08859952	   2066.49652128	     96.56764441	    -55.35196351	   1041.60732632	      0.00000000	     -0.00000000	     -0.00000000	    148.26528839	     55.35196351	  -1041.60732632	     -0.00000000	      0.00000000	     -0.00000000	     12.17636874	      0.00000000	      0.00000000	      0.00000000	      0.00000000
      0.21388446	   5400.06694969	   1760.42930464	   2064.08505725	     96.97815499	    -55.03873199	   1041.37277974	      0.00000000	     -0.00000000	     -0.00000000	    148.16709124	     55.03873199	  -1041.37277974	     -0.00000000	      0.00000000	     -0.00000000	     12.16022690	      0.00000000	      0.00000000	      0.00000000	      0.00000000
      0.21417973	   5396.35212995	   1759.76913902	   2061.67149574	     97.38972774	    -54.72538263	   1041.13908937	      0.00000000	     -0.00000000	     -0.00000000	    148.06889267	     54.72538263	  -1041.13908937	     -0.00000000	      0.00000000	     -0.00000000	     12.14408996	      0.00000000	      0.00000000	      0.00000000	      0.00000000
      0.21447500	   5392.63959040	   1759.10808877	   2059.25581849	     97.80236327	    -54.41191219	   1040.90623600	      0.00000000	     -0.00000000	     -0.00000000	    147.97068963	     54.41191219	  -1040.90623600	     -0.00000000	      0.00000000	     -0.00000000	     12.12795762	      0.00000000	      0.00000000	      0.00000000	      0.00000000
      0.21477028	   5388.92919079	   1758.44614014	   2056.83800720	     98.21606224	    -54.09831740	   1040.67420021	      0.00000000	     -0.00000000	     -0.00000000	    147.87247909	     54.09831740	  -1040.67420021	     -0.00000000	      0.00000000	     -0.00000000	     12.11182961	      0.00000000	      0.00000000	      0.00000000	      0.00000000
      0.21506555	   5385.22079018	   1757.78327954	   2054.41804350	     98.63082533	    -53.78459492	   1040.44296238	      0.00000000	     -0.00000000	     -0.00000000	    147.77425797	     53.78459492	  -1040.44296238	     -0.00000000	      0.00000000	     -0.00000000	     12.09570562	      0.00000000	      0.00000000	      0.00000000	      0.00000000
      0.21536082	   5381.51424731	   1757.11949355	   2051.99590902	     99.04665324	    -53.47074135	   1040.21250281	      0.00000000	     -0.00000000	     -0.00000000	    147.67602321	     53.47074135	  -1040.21250281	     -0.00000000	      0.00000000	     -0.00000000	     12.07958537	      0.00000000	      0.00000000	      0.00000000	      0.00000000
      0.21565610	   5377.80942092	   1756.45476891	   2049.57158534	     99.46354671	    -53.15675324	   1039.98280170	      0.00000000	     -0.00000000	     -0.00000000	    147.57777175	     53.15675324	  -1039.98280170	     -0.00000000	      0.00000000	     -0.00000000	     12.06346857	      0.00000000	      0.00000000	      0.00000000	      0.00000000
      0.21595137	   5374.10617095	   1755.78909252	   2047.14505399	     99.88150651	    -52.84262708	   1039.75383931	      0.00000000	     -0.00000000	     -0.00000000	    147.47950054	     52.84262708	  -1039.75383931	     -0.00000000	      0.00000000	     -0.00000000	     12.04735493	      0.00000000	      0.00000000	      0.00000000	      0.00000000
      0.21624664	   5370.40435968	   1755.12245149	   2044.71629650	    100.30053343	    -52.52835930	   1039.52559610	      0.00000000	     -0.00000000	     -0.00000000	    147.38120659	     52.52835930	  -1039.52559610	     -0.00000000	      0.00000000	     -0.00000000	     12.03124416	      0.00000000	      0.00000000	      0.00000000	      0.00000000
      0.21654192	   5366.70385186	   1754.45483305	   2042.28529435	    100.72062829	    -52.21394624	   1039.29805282	      0.00000000	     -0.00000000	     -0.00000000	    147.28288696	     52.21394624	  -1039.29805282	     -0.00000000	      0.00000000	     -0.00000000	     12.01513597	      0.00000000	      0.00000000	      0.00000000	      0.00000000
      0.21683719	   5363.00451466	   1753.78622466	   2039.85202900	    101.14179193	    -51.89938420	   1039.07119049	      0.00000000	     -0.00000000	     -0.00000000	    147.18453876	     51.89938420	  -1039.07119049	     -0.00000000	      0.00000000	     -0.00000000	     11.99903009	      0.00000000	      0.00000000	      0.00000000	      0.00000000
      0.21713246	   5359.30621750	   1753.11661393	   2037.41648188	    101.56402520	    -51.58466943	   1038.84499039	      0.00000000	     -0.00000000	     -0.00000000	    147.08615916	     51.58466943	  -1038.84499039	     -0.00000000	      0.00000000	     -0.00000000	     11.98292624	      0.00000000	      0.00000000	      0.00000000	      0.00000000
      0.21742774	   5355.60883205	   1752.44598865	   2034.97863439	    101.98732901	    -51.26979817	   1038.61943410	      0.00000000	     -0.00000000	     -0.00000000	    146.98774539	     51.26979817	  -1038.61943410	     -0.00000000	      0.00000000	     -0.00000000	     11.96682413	      0.00000000	      0.00000000	      0.00000000	      0.00000000
      0.21772301	   5351.91223215	   1751.77433682	   2032.53846793	    102.41170427	    -50.95476658	   1038.39450344	      0.00000000	     -0.00000000	     -0.00000000	    146.88929471	     50.95476658	  -1038.39450344	     -0.00000000	      0.00000000	     -0.00000000	     11.95072351	      0.00000000	      0.00000000	      0.00000000	      0.00000000
      0.21801828	   5348.21629367	   1751.10164659	   2030.09596385	    102.83715190	    -50.63957084	   1038.17018051	      0.00000000	     -0.00000000	     -0.00000000	    146.79080443	     50.63957084	  -1038.17018051	     -0.00000000	      0.00000000	     -0.00000000	     11.93462411	      0.00000000	      0.00000000	      0.00000000	      0.00000000
      0.21831355	   5344.52089451	   1750.42790632	   2027.65110350	    103.26367286	    -50.32420706	   1037.94644765	      0.00000000	     -0.00000000	     -0.00000000	    146.69227193	     50.32420706	  -1037.94644765	     -0.00000000	      0.00000000	     -0.00000000	     11.91852565	      0.00000000	      0.00000000	      0.00000000	      0.00000000
      0.21860883	   5340.82591449	   1749.75310456	   2025.20386820	    103.69126812	    -50.00867135	   1037.72328742	      0.00000000	     -0.00000000	     -0.00000000	    146.59369461	     50.00867135	  -1037.72328742	     -0.00000000	      0.00000000	     -0.00000000	     11.90242788	      0.00000000	      0.00000000	      0.00000000	      0.00000000
      0.21890410	   5337.13123528	   1749.07723002	   2022.75423927	    104.11993870	    -49.69295978	   1037.50068264	      0.00000000	     -0.00000000	     -0.00000000	    146.49506992	     49.69295978	  -1037.50068264	     -0.00000000	      0.00000000	     -0.00000000	     11.88633053	      0.00000000	      0.00000000	      0.00000000	      0.00000000
      0.21919937	   5333.43674035	   1748.40027162	   2020.30219798	    104.54968559	    -49.37706839	   1037.27861634	      0.00000000	     -0.00000000	     -0.00000000	    146.39639535	     49.37706839	  -1037.27861634	     -0.00000000	      0.00000000	     -0.00000000	     11.87023336	      0.00000000	      0.00000000	      0.00000000	      0.00000000
      0.21949465	   5329.74231486	   1747.72221847	   2017.84772562	    104.98050983	    -49.06099319	   1037.05707177	      0.00000000	     -0.00000000	     -0.00000000	    146.29766845	     49.06099319	  -1037.05707177	     -0.00000000	      0.00000000	     -0.00000000	     11.85413612	      0.00000000	      0.00000000	      0.00000000	      0.00000000
      0.21978992	   5326.04784564	   1747.04305986	   2015.39080345	    105.41241249	    -48.74473017	   1036.83603238	      0.00000000	     -0.00000000	     -0.00000000	    146.19888678	     48.74473017	  -1036.83603238	     -0.00000000	      0.00000000	     -0.00000000	     11.83803854	      0.00000000	      0.00000000	      0.00000000	      0.00000000
      0.22008519	   5322.35322111	   1746.36278527	   2012.93141270	    105.84539462	    -48.42827530	   1036.61548181	      0.00000000	     -0.00000000	     -0.00000000	    146.10004796	     48.42827530	  -1036.61548181	     -0.00000000	      0.00000000	     -0.00000000	     11.82194038	      0.00000000	      0.00000000	      0.00000000	      0.00000000
      0.22038047	   5318.65833118	   1745.68138437	   2010.46953460	    106.27945732	    -48.11162450	   1036.39540391	      0.00000000	     -0.00000000	     -0.00000000	    146.00114964	     48.11162450	  -1036.39540391	     -0.00000000	      0.00000000	     -0.00000000	     11.80584141	      0.00000000	      0.00000000	      0.00000000	      0.00000000
      0.22067574	   5314.96306724	   1744.99884701	   2008.00515039	    106.71460170	    -47.79477367	   1036.17578267	      0.00000000	     -0.00000000	     -0.00000000	    145.90218950	     47.79477367	  -1036.17578267	     -0.00000000	      0.00000000	     -0.00000000	     11.78974136	      0.00000000	      0.00000000	      0.00000000	      0.00000000
      0.22097101	   5311.26732204	   1744.31516323	   2005.53824125	    107.15082888	    -47.47771868	   1035.95660229	      0.00000000	     -0.00000000	     -0.00000000	    145.80316526	     47.47771868	  -1035.95660229	     -0.00000000	      0.00000000	     -0.00000000	     11.77364001	      0.00000000	      0.00000000	      0.00000000	      0.00000000
      0.22126629	   5307.57098968	   1743.63032327	   2003.06878840	    107.58814001	    -47.16045538	   1035.73784710	      0.00000000	     -0.00000000	     -0.00000000	    145.70407467	     47.16045538	  -1035.73784710	     -0.00000000	      0.00000000	     -0.00000000	     11.75753712	      0.00000000	      0.00000000	      0.00000000	      0.00000000
      0.22156156	   5303.87396552	   1742.94431752	   2000.59677300	    108.02653623	    -46.84297957	   1035.51950160	      0.00000000	     -0.00000000	     -0.00000000	    145.60491552	     46.84297957	  -1035.51950160	     -0.00000000	      0.00000000	     -0.00000000	     11.74143244	      0.00000000	      0.00000000	      0.00000000	      0.00000000
      0.22185683	   5300.17614609	   1742.25713658	   1998.12217624	    108.46601872	    -46.52528703	   1035.30155042	      0.00000000	     -0.00000000	     -0.00000000	    145.50568561	     46.52528703	  -1035.30155042	     -0.00000000	     -0.00000000	     -0.00000000	     11.72532575	      0.00000000	      0.00000000	      0.00000000	      0.00000000
      0.22215211	   5296.47742911	   1741.56877123	   1995.64497928	    108.90658867	    -46.20737351	   1035.08397834	      0.00000000	     -0.00000000	     -0.00000000	    145.40638280	     46.20737351	  -1035.08397834	     -0.00000000	     -0.00000000	     -0.00000000	     11.70921681	      0.00000000	      0.00000000	      0.00000000	      0.00000000
      0.22244738	   5292.77771333	   1740.87921241	   1993.16516327	    109.34824729	    -45.88923473	   1034.86677025	      0.00000000	     -0.00000000	     -0.00000000	    145.30700495	     45.88923473	  -1034.86677025	     -0.00000000	     -0.00000000	     -0.00000000	     11.69310538	      0.00000000	      0.00000000	      0.00000000	      0.00000000
      0.22274265	   5289.07689857	   1740.18845125	   1990.68270935	    109.79099578	    -45.57086636	   1034.64991117	      0.00000000	     -0.00000000	     -0.00000000	    145.20754995	     45.57086636	  -1034.64991117	     -0.00000000	     -0.00000000	     -0.00000000	     11.67699125	      0.00000000	      0.00000000	      0.00000000	      0.00000000
      0.22303793	   5285.37488558	   1739.49647907	   1988.19759866	    110.23483539	    -45.25226407	   1034.43338621	      0.00000000	     -0.00000000	     -0.00000000	    145.10801575	     45.25226407	  -1034.43338621	     -0.00000000	     -0.00000000	     -0.00000000	     11.66087417	      0.00000000	      0.00000000	      0.00000000	      0.00000000
      0.22333320	   5281.67157601	   1738.80328733	   1985.70981232	    110.67976736	    -44.93342348	   1034.21718061	      0.00000000	     -0.00000000	     -0.00000000	    145.00840026	     44.93342348	  -1034.21718061	     -0.00000000	     -0.00000000	     -0.00000000	     11.64475394	      0.00000000	      0.00000000	      0.00000000	      0.00000000
      0.22362847	   5277.96687238	   1738.10886768	   1983.21933146	    111.12579294	    -44.61434016	   1034.00127968	      0.00000000	     -0.00000000	     -0.00000000	    144.90870148	     44.61434016	  -1034.00127968	     -0.00000000	     -0.00000000	     -0.00000000	     11.62863030	      0.00000000	      0.00000000	      0.00000000	      0.00000000
      0.22392374	   5274.26067798	   1737.41321194	   1980.72613718	    111.57291341	    -44.29500967	   1033.78566881	      0.00000000	     -0.00000000	     -0.00000000	    144.80891739	     44.29500967	  -1033.78566881	     -0.00000000	     -0.00000000	     -0.00000000	     11.61250306	      0.00000000	      0.00000000	      0.00000000	      0.00000000
      0.22421902	   5270.55289683	   1736.71631209	   1978.23021058	    112.02113007	    -43.97542754	   1033.57033348	      0.00000000	     -0.00000000	     -0.00000000	    144.70904600	     43.97542754	  -1033.57033348	     -0.00000000	     -0.00000000	     -0.00000000	     11.59637197	      0.00000000	      0.00000000	      0.00000000	      0.00000000
      0.22451429	   5266.84343363	   1736.01816027	   1975.73153275	    112.47044420	    -43.65558924	   1033.35525924	      0.00000000	     -0.00000000	     -0.00000000	    144.60908535	     43.65558924	  -1033.35525924	     -0.00000000	     -0.00000000	     -0.00000000	     11.58023683	      0.00000000	      0.00000000	      0.00000000	      0.00000000
      0.22480956	   5263.13219370	   1735.31874878	   1973.23008477	    112.92085712	    -43.33549022	   1033.14043168	      0.00000000	     -0.00000000	     -0.00000000	    144.50903348	     43.33549022	  -1033.14043168	     -0.00000000	     -0.00000000	     -0.00000000	     11.56409740	      0.00000000	      0.00000000	      0.00000000	      0.00000000
      0.22510484	   5259.41908290	   1734.61807010	   1970.72584773	    113.37237016	    -43.01512592	   1032.92583644	      0.00000000	     -0.00000000	     -0.00000000	    144.40888846	     43.01512592	  -1032.92583644	     -0.00000000	     -0.00000000	     -0.00000000	     11.54795346	      0.00000000	      0.00000000	      0.00000000	      0.00000000
      0.22540011	   5255.70400762	   1733.91611682	   1968.21880268	    113.82498465	    -42.69449170	   1032.71145923	      0.00000000	     -0.00000000	     -0.00000000	    144.30864838	     42.69449170	  -1032.71145923	     -0.00000000	     -0.00000000	     -0.00000000	     11.53180481	      0.00000000	      0.00000000	      0.00000000	      0.00000000
      0.22569538	   5251.98687467	   1733.21288172	   1965.70893069	    114.27870194	    -42.37358291	   1032.49728575	      0.00000000	     -0.00000000	     -0.00000000	    144.20831133	     42.37358291	  -1032.49728575	     -0.00000000	     -0.00000000	     -0.00000000	     11.51565121	      0.00000000	      0.00000000	      0.00000000	      0.00000000
      0.22599066	   5248.26759125	   1732.50835770	   1963.19621280	    114.73352339	    -42.05239487	   1032.28330176	      0.00000000	     -0.00000000	     -0.00000000	    144.10787542	     42.05239487	  -1032.28330176	     -0.00000000	     -0.00000000	     -0.00000000	     11.49949244	      0.00000000	      0.00000000	      0.00000000	      0.00000000
      0.22628593	   5244.54606493	   1731.80253784	   1960.68063006	    115.18945038	    -41.73092286	   1032.06949302	      0.00000000	     -0.00000000	     -0.00000000	    144.00733877	     41.73092286	  -1032.06949302	     -0.00000000	     -0.00000000	     -0.00000000	     11.48332830	      0.00000000	      0.00000000	      0.00000000	      0.00000000
      0.22658120	   5240.82220349	   1731.09541532	   1958.16216349	    115.64648428	    -41.40916212	   1031.85584530	      0.00000000	     -0.00000000	     -0.00000000	    143.90669953	     41.40916212	  -1031.85584530	     -0.00000000	     -0.00000000	     -0.00000000	     11.46715856	      0.00000000	      0.00000000	      0.00000000	      0.00000000
      0.22687648	   5237.09591499	   1730.38698348	   1955.64079412	    116.10462649	    -41.08710784	   1031.64234436	      0.00000000	     -0.00000000	     -0.00000000	    143.80595583	     41.08710784	  -1031.64234436	     -0.00000000	     -0.00000000	     -0.00000000	     11.45098301	      0.00000000	      0.00000000	      0.00000000	      0.00000000
      0.22717175	   5233.36710760	   1729.67723580	   1953.11650296	    116.56387842	    -40.76475521	   1031.42897596	      0.00000000	     -0.00000000	     -0.00000000	    143.70510583	     40.76475521	  -1031.42897596	     -0.00000000	     -0.00000000	     -0.00000000	     11.43480142	      0.00000000	      0.00000000	      0.00000000	      0.00000000
      0.22746702	   5229.63568962	   1728.96616587	   1950.58927101	    117.02424148	    -40.44209936	   1031.21572582	      0.00000000	     -0.00000000	     -0.00000000	    143.60414769	     40.44209936	  -1031.21572582	     -0.00000000	     -0.00000000	     -0.00000000	     11.41861357	      0.00000000	      0.00000000	      0.00000000	      0.00000000
      0.22776230	   5225.90156939	   1728.25376743	   1948.05907926	    117.48571710	    -40.11913539	   1031.00257967	      0.00000000	     -0.00000000	     -0.00000000	    143.50307957	     40.11913539	  -1031.00257967	     -0.00000000	     -0.00000000	     -0.00000000	     11.40241926	      0.00000000	      0.00000000	      0.00000000	      0.00000000
      0.22805757	   5222.16465522	   1727.54003434	   1945.52590870	    117.94830672	    -39.79585835	   1030.78952316	      0.00000000	     -0.00000000	     -0.00000000	    143.40189964	     39.79585835	  -1030.78952316	     -0.00000000	     -0.00000000	     -0.00000000	     11.38621826	      0.00000000	      0.00000000	      0.00000000	      0.00000000
      0.22835284	   5218.42485535	   1726.82496056	   1942.98974030	    118.41201177	    -39.47226328	   1030.57654192	      0.00000000	     -0.00000000	     -0.00000000	    143.30060609	     39.47226328	  -1030.57654192	     -0.00000000	     -0.00000000	     -0.00000000	     11.37001036	      0.00000000	      0.00000000	      0.00000000	      0.00000000
      0.22864811	   5214.68207787	   1726.10854019	   1940.45055501	    118.87683373	    -39.14834516	   1030.36362151	      0.00000000	     -0.00000000	     -0.00000000	    143.19919708	     39.14834516	  -1030.36362151	     -0.00000000	     -0.00000000	     -0.00000000	     11.35379533	      0.00000000	      0.00000000	      0.00000000	      0.00000000
      0.22894339	   5210.93623069	   1725.39076744	   1937.90833379	    119.34277405	    -38.82409895	   1030.15074741	      0.00000000	     -0.00000000	     -0.00000000	    143.09767079	     38.82409895	  -1030.15074741	     -0.00000000	     -0.00000000	     -0.00000000	     11.33757296	      0.00000000	      0.00000000	      0.00000000	      0.00000000
      0.22923866	   5207.18722145	   1724.67163663	   1935.36305758	    119.80983421	    -38.49951955	   1029.93790507	      0.00000000	     -0.00000000	     -0.00000000	    142.99602541	     38.49951955	  -1029.93790507	     -0.00000000	     -0.00000000	     -0.00000000	     11.32134303	      0.00000000	      0.00000000	      0.00000000	      0.00000000
      0.22953393	   5203.43495745	   1723.95114217	   1932.81470728	    120.27801570	    -38.17460185	   1029.72507979	      0.00000000	     -0.00000000	     -0.00000000	    142.89425911	     38.17460185	  -1029.72507979	     -0.00000000	     -0.00000000	     -0.00000000	     11.30510531	      0.00000000	      0.00000000	      0.00000000	      0.00000000
      0.22982921	   5199.67934562	   1723.22927859	   1930.26326382	    120.74732001	    -37.84934070	   1029.51225683	      0.00000000	     -0.00000000	     -0.00000000	    142.79237005	     37.84934070	  -1029.51225683	     -0.00000000	     -0.00000000	     -0.00000000	     11.28885959	      0.00000000	      0.00000000	      0.00000000	      0.00000000
      0.23012448	   5195.92029241	   1722.50604051	   1927.70870810	    121.21774865	    -37.52373089	   1029.29942130	      0.00000000	     -0.00000000	     -0.00000000	    142.69035642	     37.52373089	  -1029.29942130	     -0.00000000	     -0.00000000	     -0.00000000	     11.27260565	      0.00000000	      0.00000000	      0.00000000	      0.00000000
      0.23041975	   5192.15770376	   1721.78142266	   1925.15102099	    121.68930312	    -37.19776719	   1029.08655822	      0.00000000	     -0.00000000	     -0.00000000	    142.58821638	     37.19776719	  -1029.08655822	     -0.00000000	     -0.00000000	     -0.00000000	     11.25634325	      0.00000000	      0.00000000	      0.00000000	      0.00000000
      0.23071503	   5188.39148501	   1721.05541985	   1922.59018336	    122.16198495	    -36.87144433	   1028.87365247	      0.00000000	     -0.00000000	     -0.00000000	    142.48594807	     36.87144433	  -1028.87365247	     -0.00000000	     -0.00000000	     -0.00000000	     11.24007219	      0.00000000	      0.00000000	      0.00000000	      0.00000000
      0.23101030	   5184.62154084	   1720.32802699	   1920.02617607	    122.63579568	    -36.54475701	   1028.66068879	      0.00000000	     -0.00000000	     -0.00000000	    142.38354965	     36.54475701	  -1028.66068879	     -0.00000000	     -0.00000000	     -0.00000000	     11.22379222	      0.00000000	      0.00000000	      0.00000000	      0.00000000
      0.23130557	   5180.84777519	   1719.59923905	   1917.45897996	    123.11073683	    -36.21769988	   1028.44765177	      0.00000000	     -0.00000000	     -0.00000000	    142.28101925	     36.21769988	  -1028.44765177	     -0.00000000	     -0.00000000	     -0.00000000	     11.20750314	      0.00000000	      0.00000000	      0.00000000	      0.00000000
      0.23160085	   5177.07009118	   1718.86905110	   1914.88857584	    123.58680995	    -35.89026755	   1028.23452584	      0.00000000	     -0.00000000	     -0.00000000	    142.17835500	     35.89026755	  -1028.23452584	     -0.00000000	     -0.00000000	     -0.00000000	     11.19120470	      0.00000000	      0.00000000	      0.00000000	      0.00000000
      0.23189612	   5173.28839106	   1718.13745830	   1912.31494452	    124.06401660	    -35.56245462	   1028.02129524	      0.00000000	     -0.00000000	     -0.00000000	    142.07555501	     35.56245462	  -1028.02129524	     -0.00000000	     -0.00000000	     -0.00000000	     11.17489668	      0.00000000	      0.00000000	      0.00000000	      0.00000000
      0.23219139	   5169.50257610	   1717.40445586	   1909.73806678	    124.54235835	    -35.23425562	   1027.80794404	      0.00000000	     -0.00000000	     -0.00000000	    141.97261738	     35.23425562	  -1027.80794404	     -0.00000000	     -0.00000000	     -0.00000000	     11.15857885	      0.00000000	      0.00000000	      0.00000000	      0.00000000
      0.23248667	   5165.71254653	   1716.67003907	   1907.15792340	    125.02183676	    -34.90566505	   1027.59445610	      0.00000000	     -0.00000000	     -0.00000000	    141.86954019	     34.90566505	  -1027.59445610	     -0.00000000	     -0.00000000	     -0.00000000	     11.14225098	      0.00000000	      0.00000000	      0.00000000	      0.00000000
      0.23278194	   5161.91820143	   1715.93420330	   1904.57449513	    125.50245341	    -34.57667739	   1027.38081506	      0.00000000	     -0.00000000	     -0.00000000	    141.76632149	     34.57667739	  -1027.38081506	     -0.00000000	     -0.00000000	     -0.00000000	     11.12591282	      0.00000000	      0.00000000	      0.00000000	      0.00000000
      0.23307721	   5158.11943869	   1715.19694397	   1901.98776270	    125.98420989	    -34.24728707	   1027.16700436	      0.00000000	     -0.00000000	     -0.00000000	    141.66295933	     34.24728707	  -1027.16700436	     -0.00000000	     -0.00000000	     -0.00000000	     11.10956415	      0.00000000	      0.00000000	      0.00000000	      0.00000000
      0.23337248	   5154.31615489	   1714.45825657	   1899.39770681	    126.46710779	    -33.91748848	   1026.95300716	      0.00000000	     -0.00000000	     -0.00000000	    141.55945173	     33.91748848	  -1026.95300716	     -0.00000000	     -0.00000000	     -0.00000000	     11.09320473	      0.00000000	      0.00000000	      0.00000000	      0.00000000
      0.23366776	   5150.50824519	   1713.71813663	   1896.80430816	    126.95114871	    -33.58727599	   1026.73880638	      0.00000000	     -0.00000000	     -0.00000000	    141.45579668	     33.58727599	  -1026.73880638	     -0.00000000	     -0.00000000	     -0.00000000	     11.07683431	      0.00000000	      0.00000000	      0.00000000	      0.00000000
      0.23396303	   5146.69560330	   1712.97657977	   1894.20754741	    127.43633426	    -33.25664390	   1026.52438468	      0.00000000	     -0.00000000	     -0.00000000	    141.35199215	     33.25664390	  -1026.52438468	     -0.00000000	     -0.00000000	     -0.00000000	     11.06045265	      0.00000000	      0.00000000	      0.00000000	      0.00000000
      0.23425830	   5142.87812129	   1712.23358162	   1891.60740522	    127.92266606	    -32.92558650	   1026.30972442	      0.00000000	     -0.00000000	     -0.00000000	    141.24803608	     32.92558650	  -1026.30972442	     -0.00000000	     -0.00000000	     -0.00000000	     11.04405950	      0.00000000	      0.00000000	      0.00000000	      0.00000000
      0.23455358	   5139.05568959	   1711.48913790	   1889.00386220	    128.41014572	    -32.59409804	   1026.09480765	      0.00000000	     -0.00000000	     -0.00000000	    141.14392638	     32.59409804	  -1026.09480765	     -0.00000000	     -0.00000000	     -0.00000000	     11.02765462	      0.00000000	      0.00000000	      0.00000000	      0.00000000
      0.23484885	   5135.22819679	   1710.74324433	   1886.39689897	    128.89877487	    -32.26217273	   1025.87961612	      0.00000000	     -0.00000000	     -0.00000000	    141.03966094	     32.26217273	  -1025.87961612	     -0.00000000	     -0.00000000	     -0.00000000	     11.01123775	      0.00000000	      0.00000000	      0.00000000	      0.00000000
      0.23514412	   5131.39552960	   1709.99589671	   1883.78649609	    129.38855515	    -31.92980474	   1025.66413122	      0.00000000	     -0.00000000	     -0.00000000	    140.93523759	     31.92980474	  -1025.66413122	     -0.00000000	     -0.00000000	     -0.00000000	     10.99480864	      0.00000000	      0.00000000	      0.00000000	      0.00000000
      0.23543940	   5127.55757271	   1709.24709086	   1881.17263412	    129.87948820	    -31.59698821	   1025.44833400	      0.00000000	     -0.00000000	     -0.00000000	    140.83065415	     31.59698821	  -1025.44833400	     -0.00000000	     -0.00000000	     -0.00000000	     10.97836703	      0.00000000	      0.00000000	      0.00000000	      0.00000000
      0.23573467	   5123.71420865	   1708.49682264	   1878.55529360	    130.37157566	    -31.26371723	   1025.23220513	      0.00000000	     -0.00000000	     -0.00000000	    140.72590837	     31.26371723	  -1025.23220513	     -0.00000000	     -0.00000000	     -0.00000000	     10.96191266	      0.00000000	      0.00000000	      0.00000000	      0.00000000
      0.23602994	   5119.86531771	   1707.74508796	   1875.93445501	    130.86481920	    -30.92998589	   1025.01572489	      0.00000000	     -0.00000000	     -0.00000000	    140.62099800	     30.92998589	  -1025.01572489	     -0.00000000	     -0.00000000	     -0.00000000	     10.94544526	      0.00000000	      0.00000000	      0.00000000	      0.00000000
      0.23632522	   5116.01077780	   1706.99188272	   1873.31009883	    131.35922045	    -30.59578819	   1024.79887313	      0.00000000	     -0.00000000	     -0.00000000	    140.51592069	     30.59578819	  -1024.79887313	     -0.00000000	     -0.00000000	     -0.00000000	     10.92896456	      0.00000000	      0.00000000	      0.00000000	      0.00000000
      0.23662049	   5112.15046428	   1706.23720288	   1870.68220553	    131.85478110	    -30.26111814	   1024.58162929	      0.00000000	     -0.00000000	     -0.00000000	    140.41067410	     30.26111814	  -1024.58162929	     -0.00000000	     -0.00000000	     -0.00000000	     10.91247029	      0.00000000	      0.00000000	      0.00000000	      0.00000000
      0.23691576	   5108.28424988	   1705.48104443	   1868.05075551	    132.35150281	    -29.92596970	   1024.36397232	      0.00000000	     -0.00000000	     -0.00000000	    140.30525581	     29.92596970	  -1024.36397232	     -0.00000000	     -0.00000000	     -0.00000000	     10.89596218	      0.00000000	      0.00000000	      0.00000000	      0.00000000
      0.23721104	   5104.41200451	   1704.72340336	   1865.41572917	    132.84938724	    -29.59033679	   1024.14588073	      0.00000000	     -0.00000000	     -0.00000000	    140.19966334	     29.59033679	  -1024.14588073	     -0.00000000	     -0.00000000	     -0.00000000	     10.87943994	      0.00000000	      0.00000000	      0.00000000	      0.00000000
      0.23750631	   5100.53359513	   1703.96427569	   1862.77710688	    133.34843610	    -29.25421330	   1023.92733249	      0.00000000	     -0.00000000	     -0.00000000	    140.09389417	     29.25421330	  -1023.92733249	     -0.00000000	     -0.00000000	     -0.00000000	     10.86290329	      0.00000000	      0.00000000	      0.00000000	      0.00000000
      0.23780158	   5096.64888562	   1703.20365744	   1860.13486897	    133.84865104	    -28.91759310	   1023.70830506	      0.00000000	     -0.00000000	     -0.00000000	    139.98794572	     28.91759310	  -1023.70830506	     -0.00000000	     -0.00000000	     -0.00000000	     10.84635193	      0.00000000	      0.00000000	      0.00000000	      0.00000000
      0.23809685	   5092.75773655	   1702.44154469	   1857.48899575	    134.35003378	    -28.58047000	   1023.48877533	      0.00000000	     -0.00000000	     -0.00000000	    139.88181533	     28.58047000	  -1023.48877533	     -0.00000000	     -0.00000000	     -0.00000000	     10.82978557	      0.00000000	      0.00000000	      0.00000000	      0.00000000
      0.23839213	   5088.86000509	   1701.67793347	   1854.83946749	    134.85258599	    -28.24283780	   1023.26871963	      0.00000000	     -0.00000000	     -0.00000000	    139.77550031	     28.24283780	  -1023.26871963	     -0.00000000	     -0.00000000	     -0.00000000	     10.81320391	      0.00000000	      0.00000000	      0.00000000	      0.00000000
      0.23868740	   5084.95554477	   1700.91281987	   1852.18626442	    135.35630938	    -27.90469026	   1023.04811366	      0.00000000	     -0.00000000	     -0.00000000	    139.66899786	     27.90469026	  -1023.04811366	     -0.00000000	     -0.00000000	     -0.00000000	     10.79660664	      0.00000000	      0.00000000	      0.00000000	      0.00000000
      0.23898267	   5081.04420534	   1700.14619996	   1849.52936667	    135.86120564	    -27.56602111	   1022.82693249	      0.00000000	     -0.00000000	     -0.00000000	    139.56230512	     27.56602111	  -1022.82693249	     -0.00000000	     -0.00000000	     -0.00000000	     10.77999345	      0.00000000	      0.00000000	      0.00000000	      0.00000000
      0.23927795	   5077.12583257	   1699.37806983	   1846.86875431	    136.36727649	    -27.22682404	   1022.60515052	      0.00000000	     -0.00000000	     -0.00000000	    139.45541917	     27.22682404	  -1022.60515052	     -0.00000000	     -0.00000000	     -0.00000000	     10.76336401	      0.00000000	      0.00000000	      0.00000000	      0.00000000
      0.23957322	   5073.20026803	   1698.60842555	   1844.20440733	    136.87452362	    -26.88709272	   1022.38274144	      0.00000000	     -0.00000000	     -0.00000000	    139.34833699	     26.88709272	  -1022.38274144	     -0.00000000	     -0.00000000	     -0.00000000	     10.74671802	      0.00000000	      0.00000000	      0.00000000	      0.00000000
      0.23986849	   5069.26734892	   1697.83726321	   1841.53630564	    137.38294875	    -26.54682078	   1022.15967822	      0.00000000	     -0.00000000	     -0.00000000	    139.24105548	     26.54682078	  -1022.15967822	     -0.00000000	     -0.00000000	     -0.00000000	     10.73005512	      0.00000000	      0.00000000	      0.00000000	      0.00000000
      0.24016377	   5065.32690784	   1697.06457889	   1838.86442908	    137.89255360	    -26.20600183	   1021.93593303	      0.00000000	     -0.00000000	     -0.00000000	    139.13357145	     26.20600183	  -1021.93593303	     -0.00000000	     -0.00000000	     -0.00000000	     10.71337499	      0.00000000	      0.00000000	      0.00000000	      0.00000000
      0.24045904	   5061.37877257	   1696.29036868	   1836.18875740	    138.40333987	    -25.86462943	   1021.71147728	      0.00000000	     -0.00000000	     -0.00000000	    139.02588161	     25.86462943	  -1021.71147728	     -0.00000000	     -0.00000000	     -0.00000000	     10.69667728	      0.00000000	      0.00000000	      0.00000000	      0.00000000
      0.24075431	   5057.42276585	   1695.51462864	   1833.50927029	    138.91530930	    -25.52269714	   1021.48628150	      0.00000000	     -0.00000000	     -0.00000000	    138.91798258	     25.52269714	  -1021.48628150	     -0.00000000	     -0.00000000	     -0.00000000	     10.67996163	      0.00000000	      0.00000000	      0.00000000	      0.00000000
      0.24104959	   5053.45870513	   1694.73735483	   1830.82594736	    139.42846359	    -25.18019848	   1021.26031535	      0.00000000	     -0.00000000	     -0.00000000	    138.80987088	     25.18019848	  -1021.26031535	     -0.00000000	     -0.00000000	     -0.00000000	     10.66322768	      0.00000000	      0.00000000	      0.00000000	      0.00000000
      0.24134486	   5049.48640232	   1693.95854332	   1828.13876814	    139.94280447	    -24.83712692	   1021.03354758	      0.00000000	     -0.00000000	     -0.00000000	    138.70154290	     24.83712692	  -1021.03354758	     -0.00000000	     -0.00000000	     -0.00000000	     10.64647507	      0.00000000	      0.00000000	      0.00000000	      0.00000000
      0.24164013	   5045.50566360	   1693.17819013	   1825.44771211	    140.45833367	    -24.49347594	   1020.80594598	      0.00000000	     -0.00000000	     -0.00000000	    138.59299493	     24.49347594	  -1020.80594598	     -0.00000000	     -0.00000000	     -0.00000000	     10.62970342	      0.00000000	      0.00000000	      0.00000000	      0.00000000
      0.24193541	   5041.51628907	   1692.39629130	   1822.75275865	    140.97505290	    -24.14923899	   1020.57747732	      0.00000000	     -0.00000000	     -0.00000000	    138.48422315	     24.14923899	  -1020.57747732	     -0.00000000	     -0.00000000	     -0.00000000	     10.61291233	      0.00000000	      0.00000000	      0.00000000	      0.00000000
      0.24223068	   5037.51807256	   1691.61284284	   1820.05388709	    141.49296389	    -23.80440947	   1020.34810736	      0.00000000	     -0.00000000	     -0.00000000	    138.37522360	     23.80440947	  -1020.34810736	     -0.00000000	     -0.00000000	     -0.00000000	     10.59610141	      0.00000000	      0.00000000	      0.00000000	      0.00000000
      0.24252595	   5033.51080132	   1690.82784074	   1817.35107667	    142.01206837	    -23.45898078	   1020.11780074	      0.00000000	     -0.00000000	     -0.00000000	    138.26599220	     23.45898078	  -1020.11780074	     -0.00000000	     -0.00000000	     -0.00000000	     10.57927026	      0.00000000	      0.00000000	      0.00000000	      0.00000000
      0.24282122	   5029.49425576	   1690.04128098	   1814.64430658	    142.53236805	    -23.11294630	   1019.88652099	      0.00000000	     -0.00000000	     -0.00000000	    138.15652472	     23.11294630	  -1019.88652099	     -0.00000000	     -0.00000000	     -0.00000000	     10.56241846	      0.00000000	      0.00000000	      0.00000000	      0.00000000
      0.24311650	   5025.46820915	   1689.25315951	   1811.93355593	    143.05386468	    -22.76629938	   1019.65423043	      0.00000000	     -0.00000000	     -0.00000000	    138.04681680	     22.76629938	  -1019.65423043	     -0.00000000	     -0.00000000	     -0.00000000	     10.54554558	      0.00000000	      0.00000000	      0.00000000	      0.00000000
      0.24341177	   5021.43242737	   1688.46347227	   1809.21880376	    143.57655995	    -22.41903337	   1019.42089019	      0.00000000	     -0.00000000	     -0.00000000	    137.93686394	     22.41903337	  -1019.42089019	     -0.00000000	     -0.00000000	     -0.00000000	     10.52865118	      0.00000000	      0.00000000	      0.00000000	      0.00000000
      0.24370704	   5017.38666860	   1687.67221516	   1806.50002904	    144.10045560	    -22.07114158	   1019.18646011	      0.00000000	     -0.00000000	     -0.00000000	    137.82666145	     22.07114158	  -1019.18646011	     -0.00000000	     -0.00000000	     -0.00000000	     10.51173481	      0.00000000	      0.00000000	      0.00000000	      0.00000000
      0.24400232	   5013.33068302	   1686.87938408	   1803.77721070	    144.62555335	    -21.72261731	   1018.95089869	      0.00000000	     -0.00000000	     -0.00000000	    137.71620453	     21.72261731	  -1018.95089869	     -0.00000000	     -0.00000000	     -0.00000000	     10.49479602	      0.00000000	      0.00000000	      0.00000000	      0.00000000
      0.24429759	   5009.26421255	   1686.08497487	   1801.05032757	    145.15185490	    -21.37345386	   1018.71416308	      0.00000000	     -0.00000000	     -0.00000000	    137.60548819	     21.37345386	  -1018.71416308	     -0.00000000	     -0.00000000	     -0.00000000	     10.47783433	      0.00000000	      0.00000000	      0.00000000	      0.00000000
      0.24459286	   5005.18699058	   1685.28898337	   1798.31935843	    145.67936198	    -21.02364451	   1018.47620901	      0.00000000	     -0.00000000	     -0.00000000	    137.49450725	     21.02364451	  -1018.47620901	     -0.00000000	     -0.00000000	     -0.00000000	     10.46084926	      0.00000000	      0.00000000	      0.00000000	      0.00000000
      0.24488814	   5001.09874165	   1684.49140538	   1795.58428200	    146.20807628	    -20.67318251	   1018.23699074	      0.00000000	     -0.00000000	     -0.00000000	    137.38325639	     20.67318251	  -1018.23699074	     -0.00000000	     -0.00000000	     -0.00000000	     10.44384030	      0.00000000	      0.00000000	      0.00000000	      0.00000000
      0.24518341	   4996.99918122	   1683.69223667	   1792.84507693	    146.73799952	    -20.32206113	   1017.99646099	      0.00000000	     -0.00000000	     -0.00000000	    137.27173008	     20.32206113	  -1017.99646099	     -0.00000000	     -0.00000000	     -0.00000000	     10.42680695	      0.00000000	      0.00000000	      0.00000000	      0.00000000
      0.24547868	   4992.88801542	   1682.89147299	   1790.10172182	    147.26913340	    -19.97027360	   1017.75457097	      0.00000000	     -0.00000000	     -0.00000000	    137.15992262	     19.97027360	  -1017.75457097	     -0.00000000	     -0.00000000	     -0.00000000	     10.40974868	      0.00000000	      0.00000000	      0.00000000	      0.00000000
      0.24577396	   4988.76494077	   1682.08911004	   1787.35419520	    147.80147961	    -19.61781316	   1017.51127024	      0.00000000	     -0.00000000	     -0.00000000	    137.04782810	     19.61781316	  -1017.51127024	     -0.00000000	     -0.00000000	     -0.00000000	     10.39266495	      0.00000000	      0.00000000	      0.00000000	      0.00000000
      0.24606923	   4984.62964402	   1681.28514350	   1784.60247553	    148.33503983	    -19.26467303	   1017.26650674	      0.00000000	     -0.00000000	     -0.00000000	    136.93544043	     19.26467303	  -1017.26650674	     -0.00000000	     -0.00000000	     -0.00000000	     10.37555521	      0.00000000	      0.00000000	      0.00000000	      0.00000000
      0.24636450	   4980.48180194	   1680.47956901	   1781.84654125	    148.86981575	    -18.91084642	   1017.02022671	      0.00000000	     -0.00000000	     -0.00000000	    136.82275330	     18.91084642	  -1017.02022671	     -0.00000000	     -0.00000000	     -0.00000000	     10.35841890	      0.00000000	      0.00000000	      0.00000000	      0.00000000
      0.24665978	   4976.32108115	   1679.67238219	   1779.08637070	    149.40580904	    -18.55632655	   1016.77237468	      0.00000000	     -0.00000000	     -0.00000000	    136.70976022	     18.55632655	  -1016.77237468	     -0.00000000	     -0.00000000	     -0.00000000	     10.34125541	      0.00000000	      0.00000000	      0.00000000	      0.00000000
      0.24695505	   4972.14713802	   1678.86357860	   1776.32194219	    149.94302137	    -18.20110660	   1016.52289343	      0.00000000	     -0.00000000	     -0.00000000	    136.59645446	     18.20110660	  -1016.52289343	     -0.00000000	     -0.00000000	     -0.00000000	     10.32406417	      0.00000000	      0.00000000	      0.00000000	      0.00000000
      0.24725032	   4967.95961857	   1678.05315378	   1773.55323398	    150.48145439	    -17.84517976	   1016.27172398	      0.00000000	     -0.00000000	     -0.00000000	    136.48282911	     17.84517976	  -1016.27172398	     -0.00000000	     -0.00000000	     -0.00000000	     10.30684456	      0.00000000	      0.00000000	      0.00000000	      0.00000000
      0.24754560	   4963.75815847	   1677.24110322	   1770.78022426	    151.02110976	    -17.48853919	   1016.01880553	      0.00000000	     -0.00000000	     -0.00000000	    136.36887703	     17.48853919	  -1016.01880553	     -0.00000000	     -0.00000000	     -0.00000000	     10.28959595	      0.00000000	      0.00000000	      0.00000000	      0.00000000
      0.24784087	   4959.54238307	   1676.42742240	   1768.00289119	    151.56198911	    -17.13117807	   1015.76407551	      0.00000000	     -0.00000000	     -0.00000000	    136.25459088	     17.13117807	  -1015.76407551	     -0.00000000	     -0.00000000	     -0.00000000	     10.27231769	      0.00000000	      0.00000000	      0.00000000	      0.00000000
      0.24813614	   4955.31190745	   1675.61210672	   1765.22121287	    152.10409406	    -16.77308952	   1015.50746953	      0.00000000	     -0.00000000	     -0.00000000	    136.13996312	     16.77308952	  -1015.50746953	     -0.00000000	     -0.00000000	     -0.00000000	     10.25500914	      0.00000000	      0.00000000	      0.00000000	      0.00000000
      0.24843141	   4951.06633667	   1674.79515159	   1762.43516735	    152.64742623	    -16.41426668	   1015.24892142	      0.00000000	     -0.00000000	     -0.00000000	    136.02498598	     16.41426668	  -1015.24892142	     -0.00000000	     -0.00000000	     -0.00000000	     10.23766960	      0.00000000	      0.00000000	      0.00000000	      0.00000000
      0.24872669	   4946.80526595	   1673.97655234	   1759.64473263	    153.19198722	    -16.05470263	   1014.98836322	      0.00000000	     -0.00000000	     -0.00000000	    135.90965151	     16.05470263	  -1014.98836322	     -0.00000000	     -0.00000000	     -0.00000000	     10.22029841	      0.00000000	      0.00000000	      0.00000000	      0.00000000
      0.24902196	   4942.52828105	   1673.15630427	   1756.84988670	    153.73777862	    -15.69439045	   1014.72572526	      0.00000000	     -0.00000000	     -0.00000000	    135.79395156	     15.69439045	  -1014.72572526	     -0.00000000	     -0.00000000	     -0.00000000	     10.20289486	      0.00000000	      0.00000000	      0.00000000	      0.00000000
      0.24931723	   4938.23495869	   1672.33440266	   1754.05060747	    154.28480201	    -15.33332317	   1014.46093614	      0.00000000	     -0.00000000	     -0.00000000	    135.67787779	     15.33332317	  -1014.46093614	     -0.00000000	     -0.00000000	     -0.00000000	     10.18545822	      0.00000000	      0.00000000	      0.00000000	      0.00000000
      0.24961251	   4933.92486708	   1671.51084273	   1751.24687282	    154.83305894	    -14.97149380	   1014.19392286	      0.00000000	     -0.00000000	     -0.00000000	    135.56142170	     14.97149380	  -1014.19392286	     -0.00000000	     -0.00000000	     -0.00000000	     10.16798778	      0.00000000	      0.00000000	      0.00000000	      0.00000000
      0.24990778	   4929.59756660	   1670.68561966	   1748.43866061	    155.38255096	    -14.60889530	   1013.92461084	      0.00000000	     -0.00000000	     -0.00000000	    135.44457460	     14.60889530	  -1013.92461084	     -0.00000000	     -0.00000000	     -0.00000000	     10.15048279	      0.00000000	      0.00000000	      0.00000000	      0.00000000
      0.25020305	   4925.25261051	   1669.85872858	   1745.62594864	    155.93327959	    -14.24552055	   1013.65292405	      0.00000000	     -0.00000000	     -0.00000000	    135.32732770	     14.24552055	  -1013.65292405	     -0.00000000	     -0.00000000	     -0.00000000	     10.13294250	      0.00000000	      0.00000000	      0.00000000	      0.00000000
      0.25049833	   4920.88954588	   1669.03016462	   1742.80871468	    156.48524635	    -13.88136241	   1013.37878510	      0.00000000	     -0.00000000	     -0.00000000	    135.20967203	     13.88136241	  -1013.37878510	     -0.00000000	     -0.00000000	     -0.00000000	     10.11536615	      0.00000000	      0.00000000	      0.00000000	      0.00000000
      0.25079360	   4916.50791455	   1668.19992281	   1739.98693648	    157.03845273	    -13.51641364	   1013.10211538	      0.00000000	     -0.00000000	     -0.00000000	    135.09159853	     13.51641364	  -1013.10211538	     -0.00000000	     -0.00000000	     -0.00000000	     10.09775297	      0.00000000	      0.00000000	      0.00000000	      0.00000000
      0.25108887	   4912.10725426	   1667.36799819	   1737.16059174	    157.59290020	    -13.15066694	   1012.82283520	      0.00000000	     -0.00000000	     -0.00000000	    134.97309808	     13.15066694	  -1012.82283520	     -0.00000000	     -0.00000000	     -0.00000000	     10.08010218	      0.00000000	      0.00000000	      0.00000000	      0.00000000
      0.25138415	   4907.68709989	   1666.53438571	   1734.32965813	    158.14859022	    -12.78411492	   1012.54086396	      0.00000000	     -0.00000000	     -0.00000000	    134.85416145	     12.78411492	  -1012.54086396	     -0.00000000	     -0.00000000	     -0.00000000	     10.06241300	      0.00000000	      0.00000000	      0.00000000	      0.00000000
      0.25167942	   4903.24698479	   1665.69908032	   1731.49411330	    158.70552423	    -12.41675007	   1012.25612031	      0.00000000	     -0.00000000	     -0.00000000	    134.73477941	     12.41675007	  -1012.25612031	     -0.00000000	     -0.00000000	     -0.00000000	     10.04468463	      0.00000000	      0.00000000	      0.00000000	      0.00000000
      0.25197469	   4898.78644223	   1664.86207689	   1728.65393487	    159.26370364	    -12.04856479	   1011.96852239	      0.00000000	     -0.00000000	     -0.00000000	    134.61494272	     12.04856479	  -1011.96852239	     -0.00000000	     -0.00000000	     -0.00000000	     10.02691630	      0.00000000	      0.00000000	      0.00000000	      0.00000000
      0.25226997	   4894.30500695	   1664.02337028	   1725.80910041	    159.82312984	    -11.67955135	   1011.67798802	      0.00000000	     -0.00000000	     -0.00000000	    134.49464216	     11.67955135	  -1011.67798802	     -0.00000000	     -0.00000000	     -0.00000000	     10.00910721	      0.00000000	      0.00000000	      0.00000000	      0.00000000
      0.25256524	   4889.80221679	   1663.18295527	   1722.95958749	    160.38380421	    -11.30970189	   1011.38443493	      0.00000000	     -0.00000000	     -0.00000000	    134.37386856	     11.30970189	  -1011.38443493	     -0.00000000	     -0.00000000	     -0.00000000	      9.99125657	      0.00000000	      0.00000000	      0.00000000	      0.00000000
      0.25286051	   4885.27761435	   1662.34082663	   1720.10537362	    160.94572811	    -10.93900841	   1011.08778099	      0.00000000	     -0.00000000	     -0.00000000	    134.25261287	     10.93900841	  -1011.08778099	     -0.00000000	     -0.00000000	     -0.00000000	      9.97336360	      0.00000000	      0.00000000	      0.00000000	      0.00000000
      0.25315578	   4880.73074873	   1661.49697907	   1717.24643632	    161.50890285	    -10.56746277	   1010.78794451	      0.00000000	     -0.00000000	     -0.00000000	    134.13086616	     10.56746277	  -1010.78794451	     -0.00000000	     -0.00000000	     -0.00000000	      9.95542753	      0.00000000	      0.00000000	      0.00000000	      0.00000000
      0.25345106	   4876.16117734	   1660.65140725	   1714.38275304	    162.07332977	    -10.19505663	   1010.48484442	      0.00000000	     -0.00000000	     -0.00000000	    134.00861965	     10.19505663	  -1010.48484442	     -0.00000000	     -0.00000000	     -0.00000000	      9.93744759	      0.00000000	      0.00000000	      0.00000000	      0.00000000
      0.25374633	   4871.56846757	   1659.80410578	   1711.51430121	    162.63901013	     -9.82178153	   1010.17840062	      0.00000000	     -0.00000000	     -0.00000000	    133.88586479	      9.82178153	  -1010.17840062	     -0.00000000	     -0.00000000	     -0.00000000	      9.91942303	      0.00000000	      0.00000000	      0.00000000	      0.00000000
      0.25404160	   4866.95219862	   1658.95506923	   1708.64105825	    163.20594521	     -9.44762878	   1009.86853418	      0.00000000	     -0.00000000	     -0.00000000	    133.76259324	      9.44762878	  -1009.86853418	     -0.00000000	     -0.00000000	     -0.00000000	      9.90135310	      0.00000000	      0.00000000	      0.00000000	      0.00000000
      0.25433688	   4862.31196317	   1658.10429214	   1705.76300151	    163.77413625	     -9.07258956	   1009.55516762	      0.00000000	     -0.00000000	     -0.00000000	    133.63879697	      9.07258956	  -1009.55516762	     -0.00000000	     -0.00000000	     -0.00000000	      9.88323710	      0.00000000	      0.00000000	      0.00000000	      0.00000000
      0.25463215	   4857.64736900	   1657.25176897	   1702.88010833	    164.34358448	     -8.69665481	   1009.23822519	      0.00000000	     -0.00000000	     -0.00000000	    133.51446823	      8.69665481	  -1009.23822519	     -0.00000000	     -0.00000000	     -0.00000000	      9.86507430	      0.00000000	      0.00000000	      0.00000000	      0.00000000
      0.25492742	   4852.95804057	   1656.39749415	   1699.99235600	    164.91429109	     -8.31981531	   1008.91763307	      0.00000000	     -0.00000000	     -0.00000000	    133.38959962	      8.31981531	  -1008.91763307	     -0.00000000	     -0.00000000	     -0.00000000	      9.84686404	      0.00000000	      0.00000000	      0.00000000	      0.00000000
      0.25522270	   4848.24362044	   1655.54146206	   1697.09972177	    165.48625726	     -7.94206164	   1008.59331963	      0.00000000	     -0.00000000	     -0.00000000	    133.26418413	      7.94206164	  -1008.59331963	     -0.00000000	     -0.00000000	     -0.00000000	      9.82860566	      0.00000000	      0.00000000	      0.00000000	      0.00000000
      0.25551797	   4843.50377060	   1654.68366702	   1694.20218283	    166.05948415	     -7.56338418	   1008.26521566	      0.00000000	     -0.00000000	     -0.00000000	    133.13821512	      7.56338418	  -1008.26521566	     -0.00000000	     -0.00000000	     -0.00000000	      9.81029851	      0.00000000	      0.00000000	      0.00000000	      0.00000000
      0.25581324	   4838.73817362	   1653.82410329	   1691.29971634	    166.63397291	     -7.18377311	   1007.93325454	      0.00000000	     -0.00000000	     -0.00000000	    133.01168640	      7.18377311	  -1007.93325454	     -0.00000000	     -0.00000000	     -0.00000000	      9.79194201	      0.00000000	      0.00000000	      0.00000000	      0.00000000
      0.25610852	   4833.94653367	   1652.96276511	   1688.39229939	    167.20972466	     -6.80321844	   1007.59737244	      0.00000000	     -0.00000000	     -0.00000000	    132.88459222	      6.80321844	  -1007.59737244	     -0.00000000	     -0.00000000	     -0.00000000	      9.77353556	      0.00000000	      0.00000000	      0.00000000	      0.00000000
      0.25640379	   4829.12857739	   1652.09964663	   1685.47990903	    167.78674048	     -6.42170995	   1007.25750845	      0.00000000	     -0.00000000	     -0.00000000	    132.75692728	      6.42170995	  -1007.25750845	     -0.00000000	     -0.00000000	     -0.00000000	      9.75507864	      0.00000000	      0.00000000	      0.00000000	      0.00000000
      0.25669906	   4824.28405451	   1651.23474197	   1682.56252220	    168.36502148	     -6.03923729	   1006.91360473	      0.00000000	     -0.00000000	     -0.00000000	    132.62868680	      6.03923729	  -1006.91360473	     -0.00000000	     -0.00000000	     -0.00000000	      9.73657072	      0.00000000	      0.00000000	      0.00000000	      0.00000000
      0.25699434	   4819.41273839	   1650.36804517	   1679.64011583	    168.94456870	     -5.65578988	   1006.56560663	      0.00000000	     -0.00000000	     -0.00000000	    132.49986645	      5.65578988	  -1006.56560663	     -0.00000000	     -0.00000000	     -0.00000000	      9.71801132	      0.00000000	      0.00000000	      0.00000000	      0.00000000
      0.25728961	   4814.51442632	   1649.49955022	   1676.71266672	    169.52538321	     -5.27135701	   1006.21346273	      0.00000000	     -0.00000000	     -0.00000000	    132.37046242	      5.27135701	  -1006.21346273	     -0.00000000	     -0.00000000	     -0.00000000	      9.69940000	      0.00000000	      0.00000000	      0.00000000	      0.00000000
      0.25758488	   4809.58893969	   1648.62925106	   1673.78015161	    170.10746604	     -4.88592778	   1005.85712492	      0.00000000	     -0.00000000	     -0.00000000	    132.24047140	      4.88592778	  -1005.85712492	     -0.00000000	     -0.00000000	     -0.00000000	      9.68073634	      0.00000000	      0.00000000	      0.00000000	      0.00000000
      0.25788015	   4804.63612394	   1647.75714156	   1670.84254715	    170.69081820	     -4.49949114	   1005.49654842	      0.00000000	     -0.00000000	     -0.00000000	    132.10989059	      4.49949114	  -1005.49654842	     -0.00000000	     -0.00000000	     -0.00000000	      9.66201996	      0.00000000	      0.00000000	      0.00000000	      0.00000000
      0.25817543	   4799.65584839	   1646.88321553	   1667.89982988	    171.27544070	     -4.11203588	   1005.13169179	      0.00000000	     -0.00000000	     -0.00000000	    131.97871768	      4.11203588	  -1005.13169179	     -0.00000000	     -0.00000000	     -0.00000000	      9.64325051	      0.00000000	      0.00000000	      0.00000000	      0.00000000
      0.25847070	   4794.64800593	   1646.00746670	   1664.95197625	    171.86133455	     -3.72355066	   1004.76251691	      0.00000000	     -0.00000000	     -0.00000000	    131.84695085	      3.72355066	  -1004.76251691	     -0.00000000	     -0.00000000	     -0.00000000	      9.62442768	      0.00000000	      0.00000000	      0.00000000	      0.00000000
      0.25876597	   4789.61251255	   1645.12988874	   1661.99896258	    172.44850070	     -3.33402400	   1004.38898891	      0.00000000	     -0.00000000	     -0.00000000	    131.71458879	      3.33402400	  -1004.38898891	     -0.00000000	     -0.00000000	     -0.00000000	      9.60555119	      0.00000000	      0.00000000	      0.00000000	      0.00000000
      0.25906125	   4784.54930679	   1644.25047528	   1659.04076508	    173.03694015	     -2.94344429	   1004.01107617	      0.00000000	     -0.00000000	     -0.00000000	    131.58163064	      2.94344429	  -1004.01107617	     -0.00000000	     -0.00000000	     -0.00000000	      9.58662079	      0.00000000	      0.00000000	      0.00000000	      0.00000000
      0.25935652	   4779.45834899	   1643.36921983	   1656.07735982	    173.62665385	     -2.55179979	   1003.62875017	      0.00000000	     -0.00000000	     -0.00000000	    131.44807602	      2.55179979	  -1003.62875017	     -0.00000000	     -0.00000000	     -0.00000000	      9.56763625	      0.00000000	      0.00000000	      0.00000000	      0.00000000
      0.25965179	   4774.33962057	   1642.48611586	   1653.10872275	    174.21764276	     -2.15907865	   1003.24198545	      0.00000000	     -0.00000000	     -0.00000000	    131.31392498	      2.15907865	  -1003.24198545	     -0.00000000	     -0.00000000	     -0.00000000	      9.54859740	      0.00000000	      0.00000000	      0.00000000	      0.00000000
      0.25994707	   4769.19312314	   1641.60115676	   1650.13482965	    174.80990782	     -1.76526890	   1002.85075947	      0.00000000	     -0.00000000	     -0.00000000	    131.17917801	      1.76526890	  -1002.85075947	     -0.00000000	     -0.00000000	     -0.00000000	      9.52950406	      0.00000000	      0.00000000	      0.00000000	      0.00000000
      0.26024234	   4764.01887760	   1640.71433584	   1647.15565616	    175.40344998	     -1.37035848	   1002.45505247	      0.00000000	     -0.00000000	     -0.00000000	    131.04383601	      1.37035848	  -1002.45505247	     -0.00000000	     -0.00000000	     -0.00000000	      9.51035611	      0.00000000	      0.00000000	      0.00000000	      0.00000000
      0.26053761	   4758.81692314	   1639.82564634	   1644.17117776	    175.99827016	     -0.97433521	   1002.05484741	      0.00000000	     -0.00000000	     -0.00000000	    130.90790026	      0.97433521	  -1002.05484741	     -0.00000000	     -0.00000000	     -0.00000000	      9.49115344	      0.00000000	      0.00000000	      0.00000000	      0.00000000
      0.26083289	   4753.58731626	   1638.93508140	   1641.18136973	    176.59436931	     -0.57718680	   1001.65012974	      0.00000000	     -0.00000000	     -0.00000000	    130.77137241	      0.57718680	  -1001.65012974	     -0.00000000	     -0.00000000	     -0.00000000	      9.47189597	      0.00000000	      0.00000000	      0.00000000	      0.00000000
      0.26112816	   4748.33012969	   1638.04263409	   1638.18620720	    177.19174835	     -0.17890087	   1001.24088731	      0.00000000	     -0.00000000	     -0.00000000	    130.63425448	      0.17890087	  -1001.24088731	     -0.00000000	     -0.00000000	     -0.00000000	      9.45258364	      0.00000000	      0.00000000	      0.00000000	      0.00000000
      0.26142343	   4743.04545138	   1637.14829741	   1635.18566509	    177.79040819	      0.22053505	   1000.82711021	      0.00000000	     -0.00000000	     -0.00000000	    130.49654878	     -0.22053505	  -1000.82711021	     -0.00000000	     -0.00000000	     -0.00000000	      9.43321641	      0.00000000	      0.00000000	      0.00000000	      0.00000000
      0.26171871	   4737.73338344	   1636.25206424	   1632.17971813	    178.39034968	      0.62113354	   1000.40879061	      0.00000000	     -0.00000000	     -0.00000000	    130.35825795	     -0.62113354	  -1000.40879061	     -0.00000000	     -0.00000000	     -0.00000000	      9.41379426	      0.00000000	      0.00000000	      0.00000000	      0.00000000
      0.26201398	   4732.39404103	   1635.35392740	   1629.16834084	    178.99157368	      1.02290730	    999.98592260	      0.00000000	     -0.00000000	     -0.00000000	    130.21938492	     -1.02290730	   -999.98592260	     -0.00000000	     -0.00000000	     -0.00000000	      9.39431720	      0.00000000	      0.00000000	      0.00000000	      0.00000000
      0.26230925	   4727.02755141	   1634.45387960	   1626.15150752	    179.59408099	      1.42586909	    999.55850206	      0.00000000	     -0.00000000	     -0.00000000	    130.07993286	     -1.42586909	   -999.55850206	     -0.00000000	     -0.00000000	     -0.00000000	      9.37478524	      0.00000000	      0.00000000	      0.00000000	      0.00000000
      0.26260452	   4721.63405281	   1633.55191348	   1623.12919224	    180.19787238	      1.83003182	    999.12652646	      0.00000000	     -0.00000000	     -0.00000000	    129.93990520	     -1.83003182	   -999.12652646	     -0.00000000	     -0.00000000	     -0.00000000	      9.35519841	      0.00000000	      0.00000000	      0.00000000	      0.00000000
      0.26289980	   4716.21369352	   1632.64802156	   1620.10136883	    180.80294860	      2.23540847	    998.68999475	      0.00000000	     -0.00000000	     -0.00000000	    129.79930558	     -2.23540847	   -998.68999475	     -0.00000000	     -0.00000000	     -0.00000000	      9.33555675	      0.00000000	      0.00000000	      0.00000000	      0.00000000
      0.26319507	   4710.76663084	   1631.74219627	   1617.06801090	    181.40931037	      2.64201213	    998.24890719	      0.00000000	     -0.00000000	     -0.00000000	    129.65813784	     -2.64201213	   -998.24890719	     -0.00000000	     -0.00000000	     -0.00000000	      9.31586034	      0.00000000	      0.00000000	      0.00000000	      0.00000000
      0.26346055	   4705.84650019	   1630.92610934	   1614.33596125	    181.95558940	      3.01199944	    997.85841573	      0.00000000	     -0.00000000	     -0.00000000	    129.53257618	     -3.01199944	   -997.85841573	     -0.00000000	     -0.00000000	     -0.00000000	      9.29817348	      0.00000000	      0.00000000	      0.00000000	      0.00000000
      0.26372603	   4700.90503610	   1630.10844671	   1611.59939581	    182.50291005	      3.37904418	    997.45244759	      0.00000000	     -0.00000000	     -0.00000000	    129.40438141	     -3.37904418	   -997.45244759	     -0.00000000	     -0.00000000	     -0.00000000	      9.28036083	      0.00000000	      0.00000000	      0.00000000	      0.00000000
      0.26399151	   4695.94237464	   1629.28920380	   1608.85829562	    183.05127121	      3.74784905	    997.04499729	      0.00000000	     -0.00000000	     -0.00000000	    129.27614267	     -3.74784905	   -997.04499729	     -0.00000000	     -0.00000000	     -0.00000000	      9.26251923	      0.00000000	      0.00000000	      0.00000000	      0.00000000
      0.26425700	   4690.95864768	   1628.46837462	   1606.11264062	    183.60067362	      4.11754905	    996.63346532	      0.00000000	     -0.00000000	     -0.00000000	    129.14738215	     -4.11754905	   -996.63346532	     -0.00000000	     -0.00000000	     -0.00000000	      9.24463080	      0.00000000	      0.00000000	      0.00000000	      0.00000000
      0.26452248	   4685.95399178	   1627.64595335	   1603.36241074	    184.15111767	      4.48831640	    996.21833690	      0.00000000	     -0.00000000	     -0.00000000	    129.01819222	     -4.48831640	   -996.21833690	     -0.00000000	     -0.00000000	     -0.00000000	      9.22669892	      0.00000000	      0.00000000	      0.00000000	      0.00000000
      0.26478796	   4680.92854598	   1626.82193408	   1600.60758568	    184.70260381	      4.86013107	    995.79952684	      0.00000000	     -0.00000000	     -0.00000000	    128.88855983	     -4.86013107	   -995.79952684	     -0.00000000	     -0.00000000	     -0.00000000	      9.20872306	      0.00000000	      0.00000000	      0.00000000	      0.00000000
      0.26505344	   4675.88245174	   1625.99631081	   1597.84814497	    185.25513245	      5.23300865	    995.37705537	      0.00000000	     -0.00000000	     -0.00000000	    128.75849139	     -5.23300865	   -995.37705537	     -0.00000000	     -0.00000000	     -0.00000000	      9.19070339	      0.00000000	      0.00000000	      0.00000000	      0.00000000
      0.26531892	   4670.81585242	   1625.16907747	   1595.08406793	    185.80870400	      5.60695828	    994.95092365	      0.00000000	     -0.00000000	     -0.00000000	    128.62798983	     -5.60695828	   -994.95092365	     -0.00000000	     -0.00000000	     -0.00000000	      9.17263998	      0.00000000	      0.00000000	      0.00000000	      0.00000000
      0.26558440	   4665.72889295	   1624.34022792	   1592.31533366	    186.36331884	      5.98199041	    994.52113652	      0.00000000	     -0.00000000	     -0.00000000	    128.49705875	     -5.98199041	   -994.52113652	     -0.00000000	     -0.00000000	     -0.00000000	      9.15453291	      0.00000000	      0.00000000	      0.00000000	      0.00000000
      0.26584988	   4660.62171941	   1623.50975594	   1589.54192107	    186.91897735	      6.35811536	    994.08769824	      0.00000000	     -0.00000000	     -0.00000000	    128.36570168	     -6.35811536	   -994.08769824	     -0.00000000	     -0.00000000	     -0.00000000	      9.13638225	      0.00000000	      0.00000000	      0.00000000	      0.00000000
      0.26611536	   4655.49447875	   1622.67765523	   1586.76380884	    187.47567990	      6.73534359	    993.65061325	      0.00000000	     -0.00000000	     -0.00000000	    128.23392217	     -6.73534359	   -993.65061325	     -0.00000000	     -0.00000000	     -0.00000000	      9.11818808	      0.00000000	      0.00000000	      0.00000000	      0.00000000
      0.26638084	   4650.34731840	   1621.84391941	   1583.98097545	    188.03342684	      7.11368565	    993.20988591	      0.00000000	     -0.00000000	     -0.00000000	    128.10172383	     -7.11368565	   -993.20988591	     -0.00000000	     -0.00000000	     -0.00000000	      9.09995048	      0.00000000	      0.00000000	      0.00000000	      0.00000000
      0.26664633	   4645.18038602	   1621.00854204	   1581.19339915	    188.59221851	      7.49315221	    992.76552053	      0.00000000	     -0.00000000	     -0.00000000	    127.96911024	     -7.49315221	   -992.76552053	     -0.00000000	     -0.00000000	     -0.00000000	      9.08166952	      0.00000000	      0.00000000	      0.00000000	      0.00000000
      0.26691181	   4639.99382917	   1620.17151657	   1578.40105794	    189.15205522	      7.87375402	    992.31752127	      0.00000000	     -0.00000000	     -0.00000000	    127.83608501	     -7.87375402	   -992.31752127	     -0.00000000	     -0.00000000	     -0.00000000	      9.06334527	      0.00000000	      0.00000000	      0.00000000	      0.00000000
      0.26717729	   4634.78779508	   1619.33283639	   1575.60392963	    189.71293729	      8.25550195	    991.86589214	      0.00000000	     -0.00000000	     -0.00000000	    127.70265175	     -8.25550195	   -991.86589214	     -0.00000000	     -0.00000000	     -0.00000000	      9.04497781	      0.00000000	      0.00000000	      0.00000000	      0.00000000
      0.26744277	   4629.56243035	   1618.49249478	   1572.80199176	    190.27486502	      8.63840699	    991.41063689	      0.00000000	     -0.00000000	     -0.00000000	    127.56881406	     -8.63840699	   -991.41063689	     -0.00000000	     -0.00000000	     -0.00000000	      9.02656720	      0.00000000	      0.00000000	      0.00000000	      0.00000000
      0.26770825	   4624.31788077	   1617.65048497	   1569.99522164	    190.83783868	      9.02248024	    990.95175903	      0.00000000	     -0.00000000	     -0.00000000	    127.43457554	     -9.02248024	   -990.95175903	     -0.00000000	     -0.00000000	     -0.00000000	      9.00811351	      0.00000000	      0.00000000	      0.00000000	      0.00000000
      0.26797373	   4619.05429107	   1616.80680007	   1567.18359633	    191.40185854	      9.40773289	    990.48926176	      0.00000000	     -0.00000000	     -0.00000000	    127.29993977	     -9.40773289	   -990.48926176	     -0.00000000	     -0.00000000	     -0.00000000	      8.98961679	      0.00000000	      0.00000000	      0.00000000	      0.00000000
      0.26823921	   4613.77180473	   1615.96143312	   1564.36709266	    191.96692486	      9.79417629	    990.02314795	      0.00000000	     -0.00000000	     -0.00000000	    127.16491032	     -9.79417629	   -990.02314795	     -0.00000000	     -0.00000000	     -0.00000000	      8.97107712	      0.00000000	      0.00000000	      0.00000000	      0.00000000
      0.26850469	   4608.47056380	   1615.11437708	   1561.54568717	    192.53303786	     10.18182189	    989.55342005	      0.00000000	     -0.00000000	     -0.00000000	    127.02949072	    -10.18182189	   -989.55342005	     -0.00000000	     -0.00000000	     -0.00000000	      8.95249453	      0.00000000	      0.00000000	      0.00000000	      0.00000000
      0.26877018	   4603.15070870	   1614.26562479	   1558.71935619	    193.10019777	     10.57068125	    989.08008014	      0.00000000	     -0.00000000	     -0.00000000	    126.89368451	    -10.57068125	   -989.08008014	     -0.00000000	     -0.00000000	     -0.00000000	      8.93386908	      0.00000000	      0.00000000	      0.00000000	      0.00000000
      0.26903566	   4597.81237809	   1613.41516904	   1555.88807573	    193.66840480	     10.96076607	    988.60312984	      0.00000000	     -0.00000000	     -0.00000000	    126.75749516	    -10.96076607	   -988.60312984	     -0.00000000	     -0.00000000	     -0.00000000	      8.91520082	      0.00000000	      0.00000000	      0.00000000	      0.00000000
      0.26930114	   4592.45570871	   1612.56300249	   1553.05182159	    194.23765911	     11.35208819	    988.12257027	      0.00000000	     -0.00000000	     -0.00000000	    126.62092616	    -11.35208819	   -988.12257027	     -0.00000000	     -0.00000000	     -0.00000000	      8.89648978	      0.00000000	      0.00000000	      0.00000000	      0.00000000
      0.26956662	   4587.08083525	   1611.70911773	   1550.21056926	    194.80796089	     11.74465956	    987.63840209	      0.00000000	     -0.00000000	     -0.00000000	    126.48398091	    -11.74465956	   -987.63840209	     -0.00000000	     -0.00000000	     -0.00000000	      8.87773599	      0.00000000	      0.00000000	      0.00000000	      0.00000000
      0.26983210	   4581.68789024	   1610.85350724	   1547.36429397	    195.37931028	     12.13849227	    987.15062539	      0.00000000	     -0.00000000	     -0.00000000	    126.34666283	    -12.13849227	   -987.15062539	     -0.00000000	     -0.00000000	     -0.00000000	      8.85893950	      0.00000000	      0.00000000	      0.00000000	      0.00000000
      0.27009758	   4576.27700391	   1609.99616342	   1544.51297068	    195.95170740	     12.53359855	    986.65923974	      0.00000000	     -0.00000000	     -0.00000000	    126.20897526	    -12.53359855	   -986.65923974	     -0.00000000	     -0.00000000	     -0.00000000	      8.84010031	      0.00000000	      0.00000000	      0.00000000	      0.00000000
      0.27036306	   4570.84830411	   1609.13707856	   1541.65657404	    196.52515237	     12.92999078	    986.16424410	      0.00000000	     -0.00000000	     -0.00000000	    126.07092151	    -12.92999078	   -986.16424410	     -0.00000000	     -0.00000000	     -0.00000000	      8.82121845	      0.00000000	      0.00000000	      0.00000000	      0.00000000
      0.27062854	   4565.40191622	   1608.27624486	   1538.79507844	    197.09964526	     13.32768145	    985.66563686	      0.00000000	     -0.00000000	     -0.00000000	    125.93250488	    -13.32768145	   -985.66563686	     -0.00000000	     -0.00000000	     -0.00000000	      8.80229393	      0.00000000	      0.00000000	      0.00000000	      0.00000000
      0.27089402	   4559.93796305	   1607.41365441	   1535.92845796	    197.67518615	     13.72668323	    985.16341576	      0.00000000	     -0.00000000	     -0.00000000	    125.79372857	    -13.72668323	   -985.16341576	     -0.00000000	     -0.00000000	     -0.00000000	      8.78332674	      0.00000000	      0.00000000	      0.00000000	      0.00000000
      0.27115951	   4554.45656479	   1606.54929922	   1533.05668639	    198.25177507	     14.12700890	    984.65757793	      0.00000000	     -0.00000000	     -0.00000000	    125.65459579	    -14.12700890	   -984.65757793	     -0.00000000	     -0.00000000	     -0.00000000	      8.76431691	      0.00000000	      0.00000000	      0.00000000	      0.00000000
      0.27142499	   4548.95783893	   1605.68317117	   1530.17973724	    198.82941204	     14.52867141	    984.14811983	      0.00000000	     -0.00000000	     -0.00000000	    125.51510966	    -14.52867141	   -984.14811983	     -0.00000000	     -0.00000000	     -0.00000000	      8.74526440	      0.00000000	      0.00000000	      0.00000000	      0.00000000
      0.27169047	   4543.44190019	   1604.81526207	   1527.29758367	    199.40809704	     14.93168386	    983.63503724	      0.00000000	     -0.00000000	     -0.00000000	    125.37527329	    -14.93168386	   -983.63503724	     -0.00000000	     -0.00000000	     -0.00000000	      8.72616921	      0.00000000	      0.00000000	      0.00000000	      0.00000000
      0.27195595	   4537.90886051	   1603.94556360	   1524.41019857	    199.98783004	     15.33605950	    983.11832525	      0.00000000	     -0.00000000	     -0.00000000	    125.23508971	    -15.33605950	   -983.11832525	     -0.00000000	     -0.00000000	     -0.00000000	      8.70703133	      0.00000000	      0.00000000	      0.00000000	      0.00000000
      0.27222143	   4532.35882895	   1603.07406733	   1521.51755451	    200.56861097	     15.74181174	    982.59797827	      0.00000000	     -0.00000000	     -0.00000000	    125.09456193	    -15.74181174	   -982.59797827	     -0.00000000	     -0.00000000	     -0.00000000	      8.68785071	      0.00000000	      0.00000000	      0.00000000	      0.00000000
      0.27248691	   4526.79191171	   1602.20076476	   1518.61962374	    201.15043973	     16.14895413	    982.07398997	      0.00000000	     -0.00000000	     -0.00000000	    124.95369289	    -16.14895413	   -982.07398997	     -0.00000000	     -0.00000000	     -0.00000000	      8.66862733	      0.00000000	      0.00000000	      0.00000000	      0.00000000
      0.27275239	   4521.20821205	   1601.32564726	   1515.71637817	    201.73331621	     16.55750041	    981.54635328	      0.00000000	     -0.00000000	     -0.00000000	    124.81248548	    -16.55750041	   -981.54635328	     -0.00000000	     -0.00000000	     -0.00000000	      8.64936114	      0.00000000	      0.00000000	      0.00000000	      0.00000000
      0.27301787	   4515.60783029	   1600.44870607	   1512.80778941	    202.31724023	     16.96746445	    981.01506042	      0.00000000	     -0.00000000	     -0.00000000	    124.67094255	    -16.96746445	   -981.01506042	     -0.00000000	     -0.00000000	     -0.00000000	      8.63005210	      0.00000000	      0.00000000	      0.00000000	      0.00000000
      0.27328335	   4509.99086376	   1599.56993236	   1509.89382874	    202.90221162	     17.37886032	    980.48010282	      0.00000000	     -0.00000000	     -0.00000000	    124.52906690	    -17.37886032	   -980.48010282	     -0.00000000	     -0.00000000	     -0.00000000	      8.61070015	      0.00000000	      0.00000000	      0.00000000	      0.00000000
      0.27354884	   4504.35740685	   1598.68931716	   1506.97446708	    203.48823013	     17.79170223	    979.94147117	      0.00000000	     -0.00000000	     -0.00000000	    124.38686127	    -17.79170223	   -979.94147117	     -0.00000000	     -0.00000000	     -0.00000000	      8.59130522	      0.00000000	      0.00000000	      0.00000000	      0.00000000
      0.27381432	   4498.70755090	   1597.80685140	   1504.04967503	    204.07529551	     18.20600457	    979.39915538	      0.00000000	     -0.00000000	     -0.00000000	    124.24432835	    -18.20600457	   -979.39915538	     -0.00000000	     -0.00000000	     -0.00000000	      8.57186725	      0.00000000	      0.00000000	      0.00000000	      0.00000000
      0.27407980	   4493.04138427	   1596.92252591	   1501.11942285	    204.66340744	     18.62178190	    978.85314456	      0.00000000	     -0.00000000	     -0.00000000	    124.10147078	    -18.62178190	   -978.85314456	     -0.00000000	     -0.00000000	     -0.00000000	      8.55238616	      0.00000000	      0.00000000	      0.00000000	      0.00000000
      0.27434528	   4487.35899229	   1596.03633137	   1498.18368044	    205.25256559	     19.03904897	    978.30342705	      0.00000000	     -0.00000000	     -0.00000000	    123.95829116	    -19.03904897	   -978.30342705	     -0.00000000	     -0.00000000	     -0.00000000	      8.53286186	      0.00000000	      0.00000000	      0.00000000	      0.00000000
      0.27461076	   4481.66045730	   1595.14825838	   1495.24241734	    205.84276956	     19.45782069	    977.74999035	      0.00000000	     -0.00000000	     -0.00000000	    123.81479202	    -19.45782069	   -977.74999035	     -0.00000000	     -0.00000000	     -0.00000000	      8.51329426	      0.00000000	      0.00000000	      0.00000000	      0.00000000
      0.27487624	   4475.94585860	   1594.25829757	   1492.29560276	    206.43401893	     19.87811216	    977.19282121	      0.00000000	     -0.00000000	     -0.00000000	    123.67097585	    -19.87811216	   -977.19282121	     -0.00000000	     -0.00000000	     -0.00000000	      8.49368326	      0.00000000	      0.00000000	      0.00000000	      0.00000000
      0.27514172	   4470.21527249	   1593.36644002	   1489.34320552	    207.02631321	     20.29993868	    976.63190555	      0.00000000	     -0.00000000	     -0.00000000	    123.52684510	    -20.29993868	   -976.63190555	     -0.00000000	     -0.00000000	     -0.00000000	      8.47402875	      0.00000000	      0.00000000	      0.00000000	      0.00000000
      0.27540720	   4464.46877228	   1592.47267685	   1486.38519408	    207.61965187	     20.72331577	    976.06722853	      0.00000000	     -0.00000000	     -0.00000000	    123.38240217	    -20.72331577	   -976.06722853	     -0.00000000	     -0.00000000	     -0.00000000	      8.45433061	      0.00000000	      0.00000000	      0.00000000	      0.00000000
      0.27567269	   4458.70642825	   1591.57699902	   1483.42153654	    208.21403434	     21.14825912	    975.49877446	      0.00000000	     -0.00000000	     -0.00000000	    123.23764942	    -21.14825912	   -975.49877446	     -0.00000000	     -0.00000000	     -0.00000000	      8.43458874	      0.00000000	      0.00000000	      0.00000000	      0.00000000
      0.27593817	   4452.92830775	   1590.67939743	   1480.45220059	    208.80945997	     21.57478464	    974.92652681	      0.00000000	     -0.00000000	     -0.00000000	    123.09258915	    -21.57478464	   -974.92652681	     -0.00000000	     -0.00000000	     -0.00000000	      8.41480299	      0.00000000	      0.00000000	      0.00000000	      0.00000000
      0.27620365	   4447.13447513	   1589.77986283	   1477.47715357	    209.40592808	     22.00290840	    974.35046821	      0.00000000	     -0.00000000	     -0.00000000	    122.94722362	    -22.00290840	   -974.35046821	     -0.00000000	     -0.00000000	     -0.00000000	      8.39497322	      0.00000000	      0.00000000	      0.00000000	      0.00000000
      0.27646913	   4441.32499179	   1588.87838585	   1474.49636242	    210.00343791	     22.43264671	    973.77058042	      0.00000000	     -0.00000000	     -0.00000000	    122.80155505	    -22.43264671	   -973.77058042	     -0.00000000	     -0.00000000	     -0.00000000	      8.37509930	      0.00000000	      0.00000000	      0.00000000	      0.00000000
      0.27673461	   4435.49991620	   1587.97495703	   1471.50979368	    210.60198866	     22.86401606	    973.18684435	      0.00000000	     -0.00000000	     -0.00000000	    122.65558558	    -22.86401606	   -973.18684435	     -0.00000000	     -0.00000000	     -0.00000000	      8.35518107	      0.00000000	      0.00000000	      0.00000000	      0.00000000
      0.27700009	   4429.65930393	   1587.06956675	   1468.51741349	    211.20157945	     23.29703313	    972.59924005	      0.00000000	     -0.00000000	     -0.00000000	    122.50931733	    -23.29703313	   -972.59924005	     -0.00000000	     -0.00000000	     -0.00000000	      8.33521837	      0.00000000	      0.00000000	      0.00000000	      0.00000000
      0.27726557	   4423.80320763	   1586.16220532	   1465.51918759	    211.80220933	     23.73171483	    972.00774668	      0.00000000	     -0.00000000	     -0.00000000	    122.36275238	    -23.73171483	   -972.00774668	     -0.00000000	     -0.00000000	     -0.00000000	      8.31521103	      0.00000000	      0.00000000	      0.00000000	      0.00000000
      0.27753105	   4417.93167709	   1585.25286289	   1462.51508132	    212.40387728	     24.16807827	    971.41234254	      0.00000000	     -0.00000000	     -0.00000000	    122.21589273	    -24.16807827	   -971.41234254	     -0.00000000	     -0.00000000	     -0.00000000	      8.29515888	      0.00000000	      0.00000000	      0.00000000	      0.00000000
      0.27779653	   4412.04475925	   1584.34152949	   1459.50505957	    213.00658222	     24.60614077	    970.81300505	      0.00000000	     -0.00000000	     -0.00000000	    122.06874038	    -24.60614077	   -970.81300505	     -0.00000000	     -0.00000000	     -0.00000000	      8.27506173	      0.00000000	      0.00000000	      0.00000000	      0.00000000
      0.27806202	   4406.14249822	   1583.42819506	   1456.48908684	    213.61032297	     25.04591985	    970.20971071	      0.00000000	     -0.00000000	     -0.00000000	    121.92129724	    -25.04591985	   -970.20971071	     -0.00000000	     -0.00000000	     -0.00000000	      8.25491939	      0.00000000	      0.00000000	      0.00000000	      0.00000000
      0.27832750	   4400.22493530	   1582.51284938	   1453.46712717	    214.21509828	     25.48743328	    969.60243518	      0.00000000	     -0.00000000	     -0.00000000	    121.77356521	    -25.48743328	   -969.60243518	     -0.00000000	     -0.00000000	     -0.00000000	      8.23473166	      0.00000000	      0.00000000	      0.00000000	      0.00000000
      0.27859298	   4394.29210902	   1581.59548212	   1450.43914420	    214.82090682	     25.93069902	    968.99115317	      0.00000000	     -0.00000000	     -0.00000000	    121.62554613	    -25.93069902	   -968.99115317	     -0.00000000	     -0.00000000	     -0.00000000	      8.21449833	      0.00000000	      0.00000000	      0.00000000	      0.00000000
      0.27885846	   4388.34405517	   1580.67608282	   1447.40510109	    215.42774716	     26.37573528	    968.37583851	      0.00000000	     -0.00000000	     -0.00000000	    121.47724180	    -26.37573528	   -968.37583851	     -0.00000000	     -0.00000000	     -0.00000000	      8.19421920	      0.00000000	      0.00000000	      0.00000000	      0.00000000
      0.27912394	   4382.38080679	   1579.75464091	   1444.36496057	    216.03561778	     26.82256047	    967.75646410	      0.00000000	     -0.00000000	     -0.00000000	    121.32865399	    -26.82256047	   -967.75646410	     -0.00000000	     -0.00000000	     -0.00000000	      8.17389404	      0.00000000	      0.00000000	      0.00000000	      0.00000000
      0.27938942	   4376.40239423	   1578.83114566	   1441.31868492	    216.64451705	     27.27119324	    967.13300196	      0.00000000	     -0.00000000	     -0.00000000	    121.17978441	    -27.27119324	   -967.13300196	     -0.00000000	     -0.00000000	     -0.00000000	      8.15352262	      0.00000000	      0.00000000	      0.00000000	      0.00000000
      0.27965490	   4370.40884517	   1577.90558625	   1438.26623592	    217.25444325	     27.72165249	    966.50542315	      0.00000000	     -0.00000000	     -0.00000000	    121.03063476	    -27.72165249	   -966.50542315	     -0.00000000	     -0.00000000	     -0.00000000	      8.13310470	      0.00000000	      0.00000000	      0.00000000	      0.00000000
      0.27992038	   4364.40018465	   1576.97795169	   1435.20757493	    217.86539455	     28.17395734	    965.87369781	      0.00000000	     -0.00000000	     -0.00000000	    120.88120666	    -28.17395734	   -965.87369781	     -0.00000000	     -0.00000000	     -0.00000000	      8.11264003	      0.00000000	      0.00000000	      0.00000000	      0.00000000
      0.28018586	   4358.37643508	   1576.04823089	   1432.14266278	    218.47736901	     28.62812715	    965.23779515	      0.00000000	     -0.00000000	     -0.00000000	    120.73150173	    -28.62812715	   -965.23779515	     -0.00000000	     -0.00000000	     -0.00000000	      8.09212837	      0.00000000	      0.00000000	      0.00000000	      0.00000000
      0.28045135	   4352.33761629	   1575.11641262	   1429.07145986	    219.09036455	     29.08418153	    964.59768344	      0.00000000	     -0.00000000	     -0.00000000	    120.58152154	    -29.08418153	   -964.59768344	     -0.00000000	     -0.00000000	     -0.00000000	      8.07156946	      0.00000000	      0.00000000	      0.00000000	      0.00000000
      0.28071683	   4346.28374555	   1574.18248549	   1425.99392602	    219.70437898	     29.54214034	    963.95333000	      0.00000000	     -0.00000000	     -0.00000000	    120.43126761	    -29.54214034	   -963.95333000	     -0.00000000	     -0.00000000	     -0.00000000	      8.05096302	      0.00000000	      0.00000000	      0.00000000	      0.00000000
      0.28098231	   4340.21483759	   1573.24643803	   1422.91002063	    220.31940998	     30.00202369	    963.30470120	      0.00000000	     -0.00000000	     -0.00000000	    120.28074145	    -30.00202369	   -963.30470120	     -0.00000000	     -0.00000000	     -0.00000000	      8.03030878	      0.00000000	      0.00000000	      0.00000000	      0.00000000
      0.28124779	   4334.13090462	   1572.30825858	   1419.81970256	    220.93545510	     30.46385194	    962.65176244	      0.00000000	     -0.00000000	     -0.00000000	    120.12994451	    -30.46385194	   -962.65176244	     -0.00000000	     -0.00000000	     -0.00000000	      8.00960645	      0.00000000	      0.00000000	      0.00000000	      0.00000000
      0.28151327	   4328.03195641	   1571.36793538	   1416.72293013	    221.55251172	     30.92764571	    961.99447815	      0.00000000	     -0.00000000	     -0.00000000	    119.97887823	    -30.92764571	   -961.99447815	     -0.00000000	     -0.00000000	     -0.00000000	      7.98885575	      0.00000000	      0.00000000	      0.00000000	      0.00000000
      0.28177875	   4321.91800023	   1570.42545652	   1413.61966114	    222.17057708	     31.39342588	    961.33281181	      0.00000000	     -0.00000000	     -0.00000000	    119.82754401	    -31.39342588	   -961.33281181	     -0.00000000	     -0.00000000	     -0.00000000	      7.96805636	      0.00000000	      0.00000000	      0.00000000	      0.00000000
      0.28204423	   4315.78904097	   1569.48080994	   1410.50985286	    222.78964827	     31.86121362	    960.66672589	      0.00000000	     -0.00000000	     -0.00000000	    119.67594320	    -31.86121362	   -960.66672589	     -0.00000000	     -0.00000000	     -0.00000000	      7.94720800	      0.00000000	      0.00000000	      0.00000000	      0.00000000
      0.28230971	   4309.64508109	   1568.53398346	   1407.39346199	    223.40972221	     32.33103035	    959.99618188	      0.00000000	     -0.00000000	     -0.00000000	    119.52407716	    -32.33103035	   -959.99618188	     -0.00000000	     -0.00000000	     -0.00000000	      7.92631033	      0.00000000	      0.00000000	      0.00000000	      0.00000000
      0.28257519	   4303.48612070	   1567.58496475	   1404.27044470	    224.03079563	     32.80289776	    959.32114029	      0.00000000	     -0.00000000	     -0.00000000	    119.37194718	    -32.80289776	   -959.32114029	     -0.00000000	     -0.00000000	     -0.00000000	      7.90536305	      0.00000000	      0.00000000	      0.00000000	      0.00000000
      0.28284068	   4297.31215756	   1566.63374135	   1401.14075656	    224.65286510	     33.27683784	    958.64156060	      0.00000000	     -0.00000000	     -0.00000000	    119.21955454	    -33.27683784	   -958.64156060	     -0.00000000	     -0.00000000	     -0.00000000	      7.88436580	      0.00000000	      0.00000000	      0.00000000	      0.00000000
      0.28310616	   4291.12318710	   1565.68030062	   1398.00435257	    225.27592696	     33.75287285	    957.95740129	      0.00000000	     -0.00000000	     -0.00000000	    119.06690050	    -33.75287285	   -957.95740129	     -0.00000000	     -0.00000000	     -0.00000000	      7.86331827	      0.00000000	      0.00000000	      0.00000000	      0.00000000
      0.28337164	   4284.91920248	   1564.72462983	   1394.86118714	    225.89997738	     34.23102535	    957.26861982	      0.00000000	     -0.00000000	     -0.00000000	    118.91398629	    -34.23102535	   -957.26861982	     -0.00000000	     -0.00000000	     -0.00000000	      7.84222009	      0.00000000	      0.00000000	      0.00000000	      0.00000000
      0.28363712	   4278.70019457	   1563.76671606	   1391.71121407	    226.52501230	     34.71131818	    956.57517263	      0.00000000	     -0.00000000	     -0.00000000	    118.76081309	    -34.71131818	   -956.57517263	     -0.00000000	     -0.00000000	     -0.00000000	      7.82107092	      0.00000000	      0.00000000	      0.00000000	      0.00000000
      0.28390260	   4272.46615203	   1562.80654627	   1388.55438654	    227.15102744	     35.19377450	    955.87701511	      0.00000000	     -0.00000000	     -0.00000000	    118.60738210	    -35.19377450	   -955.87701511	     -0.00000000	     -0.00000000	     -0.00000000	      7.79987038	      0.00000000	      0.00000000	      0.00000000	      0.00000000
      0.28416808	   4266.21706127	   1561.84410726	   1385.39065712	    227.77801828	     35.67841775	    955.17410160	      0.00000000	     -0.00000000	     -0.00000000	    118.45369445	    -35.67841775	   -955.17410160	     -0.00000000	     -0.00000000	     -0.00000000	      7.77861812	      0.00000000	      0.00000000	      0.00000000	      0.00000000
      0.28443356	   4259.95290652	   1560.87938568	   1382.21997772	    228.40598005	     36.16527169	    954.46638539	      0.00000000	     -0.00000000	     -0.00000000	    118.29975130	    -36.16527169	   -954.46638539	     -0.00000000	     -0.00000000	     -0.00000000	      7.75731375	      0.00000000	      0.00000000	      0.00000000	      0.00000000
      0.28469904	   4253.67366986	   1559.91236803	   1379.04229960	    229.03490773	     36.65436040	    953.75381872	      0.00000000	     -0.00000000	     -0.00000000	    118.14555373	    -36.65436040	   -953.75381872	     -0.00000000	     -0.00000000	     -0.00000000	      7.73595688	      0.00000000	      0.00000000	      0.00000000	      0.00000000
      0.28496453	   4247.37933120	   1558.94304068	   1375.85757335	    229.66479599	     37.14570826	    953.03635274	      0.00000000	     -0.00000000	     -0.00000000	    117.99110286	    -37.14570826	   -953.03635274	     -0.00000000	     -0.00000000	     -0.00000000	      7.71454712	      0.00000000	      0.00000000	      0.00000000	      0.00000000
      0.28523001	   4241.06986833	   1557.97138981	   1372.66574888	    230.29563926	     37.63934000	    952.31393750	      0.00000000	     -0.00000000	     -0.00000000	    117.83639975	    -37.63934000	   -952.31393750	     -0.00000000	     -0.00000000	     -0.00000000	      7.69308407	      0.00000000	      0.00000000	      0.00000000	      0.00000000
      0.28549549	   4234.74525694	   1556.99740148	   1369.46677539	    230.92743163	     38.13528066	    951.58652200	      0.00000000	     -0.00000000	     -0.00000000	    117.68144545	    -38.13528066	   -951.58652200	     -0.00000000	     -0.00000000	     -0.00000000	      7.67156730	      0.00000000	      0.00000000	      0.00000000	      0.00000000
      0.28576097	   4228.40547066	   1556.02106157	   1366.26060139	    231.56016687	     38.63355562	    950.85405410	      0.00000000	     -0.00000000	     -0.00000000	    117.52624101	    -38.63355562	   -950.85405410	     -0.00000000	     -0.00000000	     -0.00000000	      7.64999641	      0.00000000	      0.00000000	      0.00000000	      0.00000000
      0.28602645	   4222.05048104	   1555.04235583	   1363.04717464	    232.19383842	     39.13419060	    950.11648054	      0.00000000	     -0.00000000	     -0.00000000	    117.37078745	    -39.13419060	   -950.11648054	     -0.00000000	     -0.00000000	     -0.00000000	      7.62837096	      0.00000000	      0.00000000	      0.00000000	      0.00000000
      0.28629193	   4215.68025759	   1554.06126982	   1359.82644215	    232.82843937	     39.63721169	    949.37374697	      0.00000000	     -0.00000000	     -0.00000000	    117.21508578	    -39.63721169	   -949.37374697	     -0.00000000	     -0.00000000	     -0.00000000	      7.60669052	      0.00000000	      0.00000000	      0.00000000	      0.00000000
      0.28655741	   4209.29476783	   1553.07778897	   1356.59835017	    233.46396241	     40.14264530	    948.62579786	      0.00000000	     -0.00000000	     -0.00000000	    117.05913700	    -40.14264530	   -948.62579786	     -0.00000000	     -0.00000000	     -0.00000000	      7.58495464	      0.00000000	      0.00000000	      0.00000000	      0.00000000
      0.28682289	   4202.89397726	   1552.09189854	   1353.36284419	    234.10039986	     40.65051823	    947.87257657	      0.00000000	     -0.00000000	     -0.00000000	    116.90294210	    -40.65051823	   -947.87257657	     -0.00000000	     -0.00000000	     -0.00000000	      7.56316287	      0.00000000	      0.00000000	      0.00000000	      0.00000000
      0.28708837	   4196.47784941	   1551.10358361	   1350.11986886	    234.73774360	     41.16085762	    947.11402526	      0.00000000	     -0.00000000	     -0.00000000	    116.74650205	    -41.16085762	   -947.11402526	     -0.00000000	     -0.00000000	     -0.00000000	      7.54131475	      0.00000000	      0.00000000	      0.00000000	      0.00000000
      0.28735386	   4190.04634583	   1550.11282913	   1346.86936805	    235.37598508	     41.67369100	    946.35008495	      0.00000000	     -0.00000000	     -0.00000000	    116.58981782	    -41.67369100	   -946.35008495	     -0.00000000	     -0.00000000	     -0.00000000	      7.51940980	      0.00000000	      0.00000000	      0.00000000	      0.00000000
      0.28761934	   4183.59942617	   1549.11961986	   1343.61128475	    236.01511529	     42.18904629	    945.58069547	      0.00000000	     -0.00000000	     -0.00000000	    116.43289038	    -42.18904629	   -945.58069547	     -0.00000000	     -0.00000000	     -0.00000000	      7.49744754	      0.00000000	      0.00000000	      0.00000000	      0.00000000
      0.28785809	   4177.78827082	   1548.22428075	   1340.67464416	    236.59065918	     42.65821949	    944.89253263	      0.00000000	     -0.00000000	     -0.00000000	    116.29314957	    -42.65821949	   -944.89253263	     -0.00000000	     -0.00000000	     -0.00000000	      7.47769134	      0.00000000	      0.00000000	      0.00000000	      0.00000000
      0.28809685	   4171.96457596	   1547.32693161	   1337.73178070	    237.16690818	     43.12597808	    944.19141394	      0.00000000	     -0.00000000	     -0.00000000	    116.15162247	    -43.12597808	   -944.19141394	     -0.00000000	     -0.00000000	     -0.00000000	      7.45784342	      0.00000000	      0.00000000	      0.00000000	      0.00000000
      0.28833561	   4166.12831283	   1546.42756183	   1334.78265171	    237.74385341	     43.59584262	    943.48574918	      0.00000000	     -0.00000000	     -0.00000000	    116.00990135	    -43.59584262	   -943.48574918	     -0.00000000	     -0.00000000	     -0.00000000	      7.43794804	      0.00000000	      0.00000000	      0.00000000	      0.00000000
      0.28857437	   4160.27944688	   1545.52615987	   1331.82721328	    238.32148686	     44.06783340	    942.77548870	      0.00000000	     -0.00000000	     -0.00000000	    115.86798640	    -44.06783340	   -942.77548870	     -0.00000000	     -0.00000000	     -0.00000000	      7.41800481	      0.00000000	      0.00000000	      0.00000000	      0.00000000
      0.28881312	   4154.41794232	   1544.62271408	   1328.86542092	    238.89980014	     44.54197205	    942.06058462	      0.00000000	     -0.00000000	     -0.00000000	    115.72587831	    -44.54197205	   -942.06058462	     -0.00000000	     -0.00000000	     -0.00000000	      7.39801336	      0.00000000	      0.00000000	      0.00000000	      0.00000000
      0.28905188	   4148.54376217	   1543.71721269	   1325.89722947	    239.47878444	     45.01828049	    941.34098825	      0.00000000	     -0.00000000	     -0.00000000	    115.58357778	    -45.01828049	   -941.34098825	     -0.00000000	     -0.00000000	     -0.00000000	      7.37797331	      0.00000000	      0.00000000	      0.00000000	      0.00000000
      0.28929064	   4142.65686822	   1542.80964384	   1322.92259314	    240.05843053	     45.49678093	    940.61665004	      0.00000000	     -0.00000000	     -0.00000000	    115.44108549	    -45.49678093	   -940.61665004	     -0.00000000	     -0.00000000	     -0.00000000	      7.35788426	      0.00000000	      0.00000000	      0.00000000	      0.00000000
      0.28952939	   4136.75722110	   1541.89999552	   1319.94146545	    240.63872872	     45.97749586	    939.88751961	      0.00000000	     -0.00000000	     -0.00000000	    115.29840213	    -45.97749586	   -939.88751961	     -0.00000000	     -0.00000000	     -0.00000000	      7.33774582	      0.00000000	      0.00000000	      0.00000000	      0.00000000
      0.28976815	   4130.84478021	   1540.98825564	   1316.95379927	    241.21966883	     46.46044809	    939.15354573	      0.00000000	     -0.00000000	     -0.00000000	    115.15552841	    -46.46044809	   -939.15354573	     -0.00000000	     -0.00000000	     -0.00000000	      7.31755759	      0.00000000	      0.00000000	      0.00000000	      0.00000000
      0.29000691	   4124.91950381	   1540.07441198	   1313.95954673	    241.80124019	     46.94566071	    938.41467631	      0.00000000	     -0.00000000	     -0.00000000	    115.01246503	    -46.94566071	   -938.41467631	     -0.00000000	     -0.00000000	     -0.00000000	      7.29731915	      0.00000000	      0.00000000	      0.00000000	      0.00000000
      0.29024567	   4118.98134895	   1539.15845218	   1310.95865926	    242.38343162	     47.43315711	    937.67085838	      0.00000000	     -0.00000000	     -0.00000000	    114.86921270	    -47.43315711	   -937.67085838	     -0.00000000	     -0.00000000	     -0.00000000	      7.27703010	      0.00000000	      0.00000000	      0.00000000	      0.00000000
      0.29048442	   4113.03027153	   1538.24036380	   1307.95108756	    242.96623136	     47.92296101	    936.92203813	      0.00000000	     -0.00000000	     -0.00000000	    114.72577213	    -47.92296101	   -936.92203813	     -0.00000000	     -0.00000000	     -0.00000000	      7.25669002	      0.00000000	      0.00000000	      0.00000000	      0.00000000
      0.29072318	   4107.06622629	   1537.32013426	   1304.93678155	    243.54962708	     48.41509643	    936.16816082	      0.00000000	     -0.00000000	     -0.00000000	    114.58214404	    -48.41509643	   -936.16816082	     -0.00000000	     -0.00000000	     -0.00000000	      7.23629847	      0.00000000	      0.00000000	      0.00000000	      0.00000000
      0.29096194	   4101.08916681	   1536.39775085	   1301.91569037	    244.13360585	     48.90958772	    935.40917085	      0.00000000	     -0.00000000	     -0.00000000	    114.43832917	    -48.90958772	   -935.40917085	     -0.00000000	     -0.00000000	     -0.00000000	      7.21585503	      0.00000000	      0.00000000	      0.00000000	      0.00000000
      0.29120070	   4095.09904552	   1535.47320075	   1298.88776237	    244.71815408	     49.40645956	    934.64501171	      0.00000000	     -0.00000000	     -0.00000000	    114.29432827	    -49.40645956	   -934.64501171	     -0.00000000	     -0.00000000	     -0.00000000	      7.19535926	      0.00000000	      0.00000000	      0.00000000	      0.00000000
      0.29143945	   4089.09581371	   1534.54647103	   1295.85294508	    245.30325754	     49.90573695	    933.87562598	      0.00000000	     -0.00000000	     -0.00000000	    114.15014208	    -49.90573695	   -933.87562598	     -0.00000000	     -0.00000000	     -0.00000000	      7.17481072	      0.00000000	      0.00000000	      0.00000000	      0.00000000
      0.29167821	   4083.07942153	   1533.61754861	   1292.81118517	    245.88890125	     50.40744526	    933.10095532	      0.00000000	     -0.00000000	     -0.00000000	    114.00577138	    -50.40744526	   -933.10095532	     -0.00000000	     -0.00000000	     -0.00000000	      7.15420894	      0.00000000	      0.00000000	      0.00000000	      0.00000000
      0.29191697	   4077.04981798	   1532.68642030	   1289.76242845	    246.47506952	     50.91161018	    932.32094046	      0.00000000	     -0.00000000	     -0.00000000	    113.86121695	    -50.91161018	   -932.32094046	     -0.00000000	     -0.00000000	     -0.00000000	      7.13355348	      0.00000000	      0.00000000	      0.00000000	      0.00000000
      0.29215572	   4071.00695097	   1531.75307279	   1286.70661982	    247.06174589	     51.41825777	    931.53552118	      0.00000000	     -0.00000000	     -0.00000000	    113.71647960	    -51.41825777	   -931.53552118	     -0.00000000	     -0.00000000	     -0.00000000	      7.11284386	      0.00000000	      0.00000000	      0.00000000	      0.00000000
      0.29239448	   4064.95076724	   1530.81749263	   1283.64370327	    247.64891307	     51.92741445	    930.74463633	      0.00000000	     -0.00000000	     -0.00000000	    113.57156013	    -51.92741445	   -930.74463633	     -0.00000000	     -0.00000000	     -0.00000000	      7.09207963	      0.00000000	      0.00000000	      0.00000000	      0.00000000
      0.29263324	   4058.88121243	   1529.87966625	   1280.57362183	    248.23655291	     52.43910700	    929.94822379	      0.00000000	     -0.00000000	     -0.00000000	    113.42645938	    -52.43910700	   -929.94822379	     -0.00000000	     -0.00000000	     -0.00000000	      7.07126030	      0.00000000	      0.00000000	      0.00000000	      0.00000000
      0.29287200	   4052.79823106	   1528.93957995	   1277.49631757	    248.82464638	     52.95336260	    929.14622047	      0.00000000	     -0.00000000	     -0.00000000	    113.28117822	    -52.95336260	   -929.14622047	     -0.00000000	     -0.00000000	     -0.00000000	      7.05038538	      0.00000000	      0.00000000	      0.00000000	      0.00000000
      0.29311075	   4046.70176655	   1527.99721989	   1274.41173151	    249.41317353	     53.47020880	    928.33856231	      0.00000000	     -0.00000000	     -0.00000000	    113.13571751	    -53.47020880	   -928.33856231	     -0.00000000	     -0.00000000	     -0.00000000	      7.02945439	      0.00000000	      0.00000000	      0.00000000	      0.00000000
      0.29334951	   4040.59176117	   1527.05257212	   1271.31980368	    250.00211339	     53.98967353	    927.52518424	      0.00000000	     -0.00000000	     -0.00000000	    112.99007817	    -53.98967353	   -927.52518424	     -0.00000000	     -0.00000000	     -0.00000000	      7.00846683	      0.00000000	      0.00000000	      0.00000000	      0.00000000
      0.29358827	   4034.46815612	   1526.10562253	   1268.22047301	    250.59144400	     54.51178516	    926.70602022	      0.00000000	     -0.00000000	     -0.00000000	    112.84426111	    -54.51178516	   -926.70602022	     -0.00000000	     -0.00000000	     -0.00000000	      6.98742220	      0.00000000	      0.00000000	      0.00000000	      0.00000000
      0.29382702	   4028.33089148	   1525.15635690	   1265.11367732	    251.18114233	     55.03657244	    925.88100316	      0.00000000	     -0.00000000	     -0.00000000	    112.69826730	    -55.03657244	   -925.88100316	     -0.00000000	     -0.00000000	     -0.00000000	      6.96631998	      0.00000000	      0.00000000	      0.00000000	      0.00000000
      0.29406578	   4022.17990622	   1524.20476086	   1261.99935329	    251.77118423	     55.56406454	    925.05006497	      0.00000000	     -0.00000000	     -0.00000000	    112.55209770	    -55.56406454	   -925.05006497	     -0.00000000	     -0.00000000	     -0.00000000	      6.94515966	      0.00000000	      0.00000000	      0.00000000	      0.00000000
      0.29430454	   4016.01513820	   1523.25081991	   1258.87743644	    252.36154438	     56.09429107	    924.21313653	      0.00000000	     -0.00000000	     -0.00000000	    112.40575335	    -56.09429107	   -924.21313653	     -0.00000000	     -0.00000000	     -0.00000000	      6.92394070	      0.00000000	      0.00000000	      0.00000000	      0.00000000
      0.29454330	   4009.83652420	   1522.29451941	   1255.74786104	    252.95219627	     56.62728207	    923.37014766	      0.00000000	     -0.00000000	     -0.00000000	    112.25923527	    -56.62728207	   -923.37014766	     -0.00000000	     -0.00000000	     -0.00000000	      6.90266259	      0.00000000	      0.00000000	      0.00000000	      0.00000000
      0.29478205	   4003.64399990	   1521.33584459	   1252.61056013	    253.54311213	     57.16306803	    922.52102711	      0.00000000	     -0.00000000	     -0.00000000	    112.11254456	    -57.16306803	   -922.52102711	     -0.00000000	     -0.00000000	     -0.00000000	      6.88132477	      0.00000000	      0.00000000	      0.00000000	      0.00000000
      0.29502081	   3997.43749985	   1520.37478052	   1249.46546542	    254.13426290	     57.70167989	    921.66570257	      0.00000000	     -0.00000000	     -0.00000000	    111.96568232	    -57.70167989	   -921.66570257	     -0.00000000	     -0.00000000	     -0.00000000	      6.85992671	      0.00000000	      0.00000000	      0.00000000	      0.00000000
      0.29525957	   3991.21695754	   1519.41131215	   1246.31250731	    254.72561817	     58.24314906	    920.80410065	      0.00000000	     -0.00000000	     -0.00000000	    111.81864970	    -58.24314906	   -920.80410065	     -0.00000000	     -0.00000000	     -0.00000000	      6.83846784	      0.00000000	      0.00000000	      0.00000000	      0.00000000
      0.29549833	   3984.98230533	   1518.44542427	   1243.15161478	    255.31714615	     58.78750742	    919.93614683	      0.00000000	     -0.00000000	     -0.00000000	    111.67144789	    -58.78750742	   -919.93614683	     -0.00000000	     -0.00000000	     -0.00000000	      6.81694761	      0.00000000	      0.00000000	      0.00000000	      0.00000000
      0.29573708	   3978.73347450	   1517.47710154	   1239.98271538	    255.90881361	     59.33478734	    919.06176550	      0.00000000	     -0.00000000	     -0.00000000	    111.52407813	    -59.33478734	   -919.06176550	     -0.00000000	     -0.00000000	     -0.00000000	      6.79536545	      0.00000000	      0.00000000	      0.00000000	      0.00000000
      0.29597584	   3972.47039523	   1516.50632846	   1236.80573517	    256.50058588	     59.88502167	    918.18087988	      0.00000000	     -0.00000000	     -0.00000000	    111.37654167	    -59.88502167	   -918.18087988	     -0.00000000	     -0.00000000	     -0.00000000	      6.77372077	      0.00000000	      0.00000000	      0.00000000	      0.00000000
      0.29621460	   3966.19299659	   1515.53308940	   1233.62059865	    257.09242678	     60.43824377	    917.29341208	      0.00000000	     -0.00000000	     -0.00000000	    111.22883984	    -60.43824377	   -917.29341208	     -0.00000000	     -0.00000000	     -0.00000000	      6.75201301	      0.00000000	      0.00000000	      0.00000000	      0.00000000
      0.29645335	   3959.90120658	   1514.55736856	   1230.42722874	    257.68429860	     60.99448752	    916.39928298	      0.00000000	     -0.00000000	     -0.00000000	    111.08097399	    -60.99448752	   -916.39928298	     -0.00000000	     -0.00000000	     -0.00000000	      6.73024155	      0.00000000	      0.00000000	      0.00000000	      0.00000000
      0.29669211	   3953.59495205	   1513.57915000	   1227.22554670	    258.27616210	     61.55378729	    915.49841232	      0.00000000	     -0.00000000	     -0.00000000	    110.93294553	    -61.55378729	   -915.49841232	     -0.00000000	     -0.00000000	     -0.00000000	      6.70840581	      0.00000000	      0.00000000	      0.00000000	      0.00000000
      0.29693087	   3947.27415878	   1512.59841765	   1224.01547205	    258.86797646	     62.11617802	    914.59071857	      0.00000000	     -0.00000000	     -0.00000000	    110.78475589	    -62.11617802	   -914.59071857	     -0.00000000	     -0.00000000	     -0.00000000	      6.68650517	      0.00000000	      0.00000000	      0.00000000	      0.00000000
      0.29716963	   3940.93875146	   1511.61515524	   1220.79692256	    259.45969932	     62.68169516	    913.67611900	      0.00000000	     -0.00000000	     -0.00000000	    110.63640658	    -62.68169516	   -913.67611900	     -0.00000000	     -0.00000000	     -0.00000000	      6.66453901	      0.00000000	      0.00000000	      0.00000000	      0.00000000
      0.29740838	   3934.58865363	   1510.62934639	   1217.56981412	    260.05128672	     63.25037470	    912.75452958	      0.00000000	     -0.00000000	     -0.00000000	    110.48789914	    -63.25037470	   -912.75452958	     -0.00000000	     -0.00000000	     -0.00000000	      6.64250672	      0.00000000	      0.00000000	      0.00000000	      0.00000000
      0.29764714	   3928.22378777	   1509.64097454	   1214.33406071	    260.64269320	     63.82225321	    911.82586498	      0.00000000	     -0.00000000	     -0.00000000	    110.33923514	    -63.82225321	   -911.82586498	     -0.00000000	     -0.00000000	     -0.00000000	      6.62040765	      0.00000000	      0.00000000	      0.00000000	      0.00000000
      0.29788590	   3921.84407520	   1508.65002298	   1211.08957432	    261.23387173	     64.39736779	    910.89003855	      0.00000000	     -0.00000000	     -0.00000000	    110.19041623	    -64.39736779	   -910.89003855	     -0.00000000	     -0.00000000	     -0.00000000	      6.59824117	      0.00000000	      0.00000000	      0.00000000	      0.00000000
      0.29812465	   3915.44943618	   1507.65647484	   1207.83626487	    261.82477386	     64.97575612	    909.94696223	      0.00000000	     -0.00000000	     -0.00000000	    110.04144408	    -64.97575612	   -909.94696223	     -0.00000000	     -0.00000000	     -0.00000000	      6.57600662	      0.00000000	      0.00000000	      0.00000000	      0.00000000
      0.29836341	   3909.03978980	   1506.66031307	   1204.57404014	    262.41534969	     65.55745644	    908.99654658	      0.00000000	     -0.00000000	     -0.00000000	    109.89232041	    -65.55745644	   -908.99654658	     -0.00000000	     -0.00000000	     -0.00000000	      6.55370333	      0.00000000	      0.00000000	      0.00000000	      0.00000000
      0.29860217	   3902.61505407	   1505.66152049	   1201.30280564	    263.00554801	     66.14250757	    908.03870069	      0.00000000	     -0.00000000	     -0.00000000	    109.74304697	    -66.14250757	   -908.03870069	     -0.00000000	     -0.00000000	     -0.00000000	      6.53133064	      0.00000000	      0.00000000	      0.00000000	      0.00000000
      0.29884093	   3896.17514587	   1504.66007974	   1198.02246460	    263.59531635	     66.73094890	    907.07333214	      0.00000000	     -0.00000000	     -0.00000000	    109.59362558	    -66.73094890	   -907.07333214	     -0.00000000	     -0.00000000	     -0.00000000	      6.50888787	      0.00000000	      0.00000000	      0.00000000	      0.00000000
      0.29907968	   3889.71998093	   1503.65597329	   1194.73291780	    264.18460117	     67.32282041	    906.10034695	      0.00000000	     -0.00000000	     -0.00000000	    109.44405806	    -67.32282041	   -906.10034695	     -0.00000000	     -0.00000000	     -0.00000000	      6.48637433	      0.00000000	      0.00000000	      0.00000000	      0.00000000
      0.29931844	   3883.24947388	   1502.64918344	   1191.43406352	    264.77334790	     67.91816264	    905.11964951	      0.00000000	     -0.00000000	     -0.00000000	    109.29434628	    -67.91816264	   -905.11964951	     -0.00000000	     -0.00000000	     -0.00000000	      6.46378930	      0.00000000	      0.00000000	      0.00000000	      0.00000000
      0.29955720	   3876.76353819	   1501.63969233	   1188.12579744	    265.36150121	     68.51701671	    904.13114254	      0.00000000	     -0.00000000	     -0.00000000	    109.14449213	    -68.51701671	   -904.13114254	     -0.00000000	     -0.00000000	     -0.00000000	      6.44113209	      0.00000000	      0.00000000	      0.00000000	      0.00000000
      0.29979596	   3870.26208622	   1500.62748192	   1184.80801250	    265.94900512	     69.11942433	    903.13472700	      0.00000000	     -0.00000000	     -0.00000000	    108.99449752	    -69.11942433	   -903.13472700	     -0.00000000	     -0.00000000	     -0.00000000	      6.41840197	      0.00000000	      0.00000000	      0.00000000	      0.00000000
      0.30003471	   3863.74502916	   1499.61253400	   1181.48059881	    266.53580327	     69.72542775	    902.13030201	      0.00000000	     -0.00000000	     -0.00000000	    108.84436438	    -69.72542775	   -902.13030201	     -0.00000000	     -0.00000000	     -0.00000000	      6.39559819	      0.00000000	      0.00000000	      0.00000000	      0.00000000
      0.30027347	   3857.21227706	   1498.59483019	   1178.14344355	    267.12183909	     70.33506982	    901.11776480	      0.00000000	     -0.00000000	     -0.00000000	    108.69409465	    -70.33506982	   -901.11776480	     -0.00000000	     -0.00000000	     -0.00000000	      6.37272002	      0.00000000	      0.00000000	      0.00000000	      0.00000000
      0.30051223	   3850.66373883	   1497.57435192	   1174.79643080	    267.70705614	     70.94839391	    900.09701059	      0.00000000	     -0.00000000	     -0.00000000	    108.54369025	    -70.94839391	   -900.09701059	     -0.00000000	     -0.00000000	     -0.00000000	      6.34976669	      0.00000000	      0.00000000	      0.00000000	      0.00000000
      0.30075098	   3844.09932221	   1496.55108046	   1171.43944147	    268.29139829	     71.56544398	    899.06793254	      0.00000000	     -0.00000000	     -0.00000000	    108.39315312	    -71.56544398	   -899.06793254	     -0.00000000	     -0.00000000	     -0.00000000	      6.32673744	      0.00000000	      0.00000000	      0.00000000	      0.00000000
      0.30098974	   3837.51893379	   1495.52499687	   1168.07235313	    268.87481011	     72.18626449	    898.03042161	      0.00000000	     -0.00000000	     -0.00000000	    108.24248516	    -72.18626449	   -898.03042161	     -0.00000000	     -0.00000000	     -0.00000000	      6.30363147	      0.00000000	      0.00000000	      0.00000000	      0.00000000
      0.30122850	   3830.92247897	   1494.49608206	   1164.69503986	    269.45723710	     72.81090047	    896.98436648	      0.00000000	     -0.00000000	     -0.00000000	    108.09168826	    -72.81090047	   -896.98436648	     -0.00000000	     -0.00000000	     -0.00000000	      6.28044798	      0.00000000	      0.00000000	      0.00000000	      0.00000000
      0.30146726	   3824.30986200	   1493.46431673	   1161.30737216	    270.03862609	     73.43939744	    895.92965344	      0.00000000	     -0.00000000	     -0.00000000	    107.94076426	    -73.43939744	   -895.92965344	     -0.00000000	     -0.00000000	     -0.00000000	      6.25718616	      0.00000000	      0.00000000	      0.00000000	      0.00000000
      0.30170601	   3817.68098595	   1492.42968140	   1157.90921675	    270.61892547	     74.07180144	    894.86616632	      0.00000000	     -0.00000000	     -0.00000000	    107.78971495	    -74.07180144	   -894.86616632	     -0.00000000	     -0.00000000	     -0.00000000	      6.23384518	      0.00000000	      0.00000000	      0.00000000	      0.00000000
      0.30194477	   3811.03575270	   1491.39215642	   1154.50043639	    271.19808562	     74.70815900	    893.79378631	      0.00000000	     -0.00000000	     -0.00000000	    107.63854209	    -74.70815900	   -893.79378631	     -0.00000000	     -0.00000000	     -0.00000000	      6.21042420	      0.00000000	      0.00000000	      0.00000000	      0.00000000
      0.30218353	   3804.37406295	   1490.35172192	   1151.08088980	    271.77605917	     75.34851717	    892.71239190	      0.00000000	     -0.00000000	     -0.00000000	    107.48724734	    -75.34851717	   -892.71239190	     -0.00000000	     -0.00000000	     -0.00000000	      6.18692235	      0.00000000	      0.00000000	      0.00000000	      0.00000000
      0.30242229	   3797.69581620	   1489.30835785	   1147.65043140	    272.35280135	     75.99292344	    891.62185876	      0.00000000	     -0.00000000	     -0.00000000	    107.33583229	    -75.99292344	   -891.62185876	     -0.00000000	     -0.00000000	     -0.00000000	      6.16333875	      0.00000000	      0.00000000	      0.00000000	      0.00000000
      0.30266104	   3791.00091076	   1488.26204398	   1144.20891117	    272.92827027	     76.64142578	    890.52205962	      0.00000000	     -0.00000000	     -0.00000000	    107.18429846	    -76.64142578	   -890.52205962	     -0.00000000	     -0.00000000	     -0.00000000	      6.13967251	      0.00000000	      0.00000000	      0.00000000	      0.00000000
      0.30289980	   3784.28924372	   1487.21275985	   1140.75617448	    273.50242724	     77.29407262	    889.41286414	      0.00000000	     -0.00000000	     -0.00000000	    107.03264726	    -77.29407262	   -889.41286414	     -0.00000000	     -0.00000000	     -0.00000000	      6.11592272	      0.00000000	      0.00000000	      0.00000000	      0.00000000
      0.30313856	   3777.56071098	   1486.16048484	   1137.29206185	    274.07523698	     77.95091286	    888.29413885	      0.00000000	     -0.00000000	     -0.00000000	    106.88087999	    -77.95091286	   -888.29413885	     -0.00000000	     -0.00000000	     -0.00000000	      6.09208844	      0.00000000	      0.00000000	      0.00000000	      0.00000000
      0.30337731	   3770.81520723	   1485.10519809	   1133.81640879	    274.64666792	     78.61199584	    887.16574697	      0.00000000	     -0.00000000	     -0.00000000	    106.72899785	    -78.61199584	   -887.16574697	     -0.00000000	     -0.00000000	     -0.00000000	      6.06816872	      0.00000000	      0.00000000	      0.00000000	      0.00000000
      0.30361607	   3764.05262591	   1484.04687858	   1130.32904557	    275.21669233	     79.27737135	    886.02754839	      0.00000000	     -0.00000000	     -0.00000000	    106.57700189	    -79.27737135	   -886.02754839	     -0.00000000	     -0.00000000	     -0.00000000	      6.04416259	      0.00000000	      0.00000000	      0.00000000	      0.00000000
      0.30385483	   3757.27285926	   1482.98550505	   1126.82979701	    275.78528654	     79.94708963	    884.87939949	      0.00000000	     -0.00000000	     -0.00000000	    106.42489308	    -79.94708963	   -884.87939949	     -0.00000000	     -0.00000000	     -0.00000000	      6.02006906	      0.00000000	      0.00000000	      0.00000000	      0.00000000
      0.30409359	   3750.47579829	   1481.92105604	   1123.31848226	    276.35243100	     80.62120138	    883.72115312	      0.00000000	     -0.00000000	     -0.00000000	    106.27267222	    -80.62120138	   -883.72115312	     -0.00000000	     -0.00000000	     -0.00000000	      5.99588713	      0.00000000	      0.00000000	      0.00000000	      0.00000000
      0.30433234	   3743.66133276	   1480.85350990	   1119.79491458	    276.91811045	     81.29975778	    882.55265845	      0.00000000	     -0.00000000	     -0.00000000	    106.12033999	    -81.29975778	   -882.55265845	     -0.00000000	     -0.00000000	     -0.00000000	      5.97161575	      0.00000000	      0.00000000	      0.00000000	      0.00000000
      0.30457110	   3736.82935120	   1479.78284475	   1116.25890108	    277.48231386	     81.98281045	    881.37376090	      0.00000000	     -0.00000000	     -0.00000000	    105.96789694	    -81.98281045	   -881.37376090	     -0.00000000	     -0.00000000	     -0.00000000	      5.94725388	      0.00000000	      0.00000000	      0.00000000	      0.00000000
      0.30480986	   3729.97974088	   1478.70903849	   1112.71024249	    278.04503453	     82.67041152	    880.18430210	      0.00000000	     -0.00000000	     -0.00000000	    105.81534348	    -82.67041152	   -880.18430210	     -0.00000000	     -0.00000000	     -0.00000000	      5.92280044	      0.00000000	      0.00000000	      0.00000000	      0.00000000
      0.30504861	   3723.11238784	   1477.63206884	   1109.14873294	    278.60626998	     83.36261364	    878.98411976	      0.00000000	     -0.00000000	     -0.00000000	    105.66267988	    -83.36261364	   -878.98411976	     -0.00000000	     -0.00000000	     -0.00000000	      5.89825434	      0.00000000	      0.00000000	      0.00000000	      0.00000000
      0.30528737	   3716.22717684	   1476.55191325	   1105.57415967	    279.16602192	     84.05946994	    877.77304764	      0.00000000	     -0.00000000	     -0.00000000	    105.50990627	    -84.05946994	   -877.77304764	     -0.00000000	     -0.00000000	     -0.00000000	      5.87361445	      0.00000000	      0.00000000	      0.00000000	      0.00000000
      0.30552613	   3709.32399139	   1475.46854900	   1101.98630281	    279.72429612	     84.76103415	    876.55091549	      0.00000000	     -0.00000000	     -0.00000000	    105.35702265	    -84.76103415	   -876.55091549	     -0.00000000	     -0.00000000	     -0.00000000	      5.84887963	      0.00000000	      0.00000000	      0.00000000	      0.00000000
      0.30576489	   3702.40271372	   1474.38195312	   1098.38493509	    280.28110227	     85.46736052	    875.31754895	      0.00000000	     -0.00000000	     -0.00000000	    105.20402891	    -85.46736052	   -875.31754895	     -0.00000000	     -0.00000000	     -0.00000000	      5.82404873	      0.00000000	      0.00000000	      0.00000000	      0.00000000
      0.30600364	   3695.46322480	   1473.29210242	   1094.76982163	    280.83645384	     86.17850393	    874.07276954	      0.00000000	     -0.00000000	     -0.00000000	    105.05092478	    -86.17850393	   -874.07276954	     -0.00000000	     -0.00000000	     -0.00000000	      5.79912054	      0.00000000	      0.00000000	      0.00000000	      0.00000000
      0.30624240	   3688.50540430	   1472.19897348	   1091.14071963	    281.39036784	     86.89451987	    872.81639457	      0.00000000	     -0.00000000	     -0.00000000	    104.89770991	    -86.89451987	   -872.81639457	     -0.00000000	     -0.00000000	     -0.00000000	      5.77409387	      0.00000000	      0.00000000	      0.00000000	      0.00000000
      0.30648116	   3681.52913063	   1471.10254265	   1087.49737819	    281.94286466	     87.61546448	    871.54823713	      0.00000000	     -0.00000000	     -0.00000000	    104.74438381	    -87.61546448	   -871.54823713	     -0.00000000	     -0.00000000	     -0.00000000	      5.74896747	      0.00000000	      0.00000000	      0.00000000	      0.00000000
      0.30671992	   3674.53428088	   1470.00278606	   1083.83953798	    282.49396781	     88.34139459	    870.26810602	      0.00000000	     -0.00000000	     -0.00000000	    104.59094589	    -88.34139459	   -870.26810602	     -0.00000000	     -0.00000000	     -0.00000000	      5.72374008	      0.00000000	      0.00000000	      0.00000000	      0.00000000
      0.30695867	   3667.52073085	   1468.89967960	   1080.16693108	    283.04370370	     89.07236776	    868.97580570	      0.00000000	     -0.00000000	     -0.00000000	    104.43739547	    -89.07236776	   -868.97580570	     -0.00000000	     -0.00000000	     -0.00000000	      5.69841042	      0.00000000	      0.00000000	      0.00000000	      0.00000000
      0.30719743	   3660.48835505	   1467.79319890	   1076.47928071	    283.59210137	     89.80844225	    867.67113626	      0.00000000	     -0.00000000	     -0.00000000	    104.28373176	    -89.80844225	   -867.67113626	     -0.00000000	     -0.00000000	     -0.00000000	      5.67297719	      0.00000000	      0.00000000	      0.00000000	      0.00000000
[truncated: 3,058,420 more chars]
