# Supplementary material for: Musculoskeletal simulations to examine the effects of accentuated eccentric loading (AEL) on jump height
Source: PeerJ. 2023 Jan 23;11:e14687. doi: 10.7717/peerj.14687 (PMC9879160; doi:10.7717/peerj.14687)
Supplement: Supplemental Information 3 — Added30 folder contains the code and simulation results for a complete jump with an additional 30% model mass. Dropped30 folder contains the code and simulation results for the push-off phase with the original model mass. [file peerj-11-14687-s003.zip › Supplementary Simulation code and output results AEL30/Dropped30/Optimized_for_J_Results/TwoSegment_Two_Segment_Length.sto]

Length
version=1
nRows=9685
nColumns=5
inDegrees=no

This analysis gathers basic information about muscles during a simulation (e.g., forces, tendon lengths, moment arms, etc).
Units are S.I. units (second, meters, Newtons, ...)
Angles are in degrees.

endheader
time	vastus	recfem	glut	ham
      0.00000000	      0.41490524	      0.50844841	      0.13807401	      0.40950958
      0.00006123	      0.41490450	      0.50844800	      0.13807367	      0.40950949
      0.00012245	      0.41490376	      0.50844758	      0.13807333	      0.40950941
      0.00020780	      0.41490271	      0.50844700	      0.13807285	      0.40950929
      0.00029315	      0.41490166	      0.50844641	      0.13807236	      0.40950916
      0.00042115	      0.41490006	      0.50844552	      0.13807163	      0.40950898
      0.00054914	      0.41489844	      0.50844462	      0.13807088	      0.40950879
      0.00075973	      0.41489572	      0.50844312	      0.13806963	      0.40950848
      0.00097032	      0.41489296	      0.50844158	      0.13806836	      0.40950816
      0.00125500	      0.41488913	      0.50843944	      0.13806660	      0.40950772
      0.00153968	      0.41488520	      0.50843725	      0.13806481	      0.40950727
      0.00177985	      0.41488180	      0.50843536	      0.13806326	      0.40950689
      0.00202001	      0.41487834	      0.50843342	      0.13806168	      0.40950651
      0.00230741	      0.41487411	      0.50843104	      0.13805976	      0.40950605
      0.00259481	      0.41486977	      0.50842859	      0.13805781	      0.40950558
      0.00282227	      0.41486627	      0.50842661	      0.13805623	      0.40950521
      0.00304973	      0.41486271	      0.50842460	      0.13805463	      0.40950484
      0.00334924	      0.41485793	      0.50842188	      0.13805249	      0.40950434
      0.00364874	      0.41485303	      0.50841909	      0.13805032	      0.40950385
      0.00386300	      0.41484947	      0.50841706	      0.13804873	      0.40950349
      0.00407725	      0.41484585	      0.50841499	      0.13804713	      0.40950313
      0.00437314	      0.41484076	      0.50841207	      0.13804489	      0.40950264
      0.00466902	      0.41483557	      0.50840908	      0.13804260	      0.40950214
      0.00490644	      0.41483133	      0.50840664	      0.13804074	      0.40950174
      0.00514385	      0.41482702	      0.50840415	      0.13803886	      0.40950133
      0.00542953	      0.41482175	      0.50840110	      0.13803656	      0.40950085
      0.00571522	      0.41481638	      0.50839799	      0.13803423	      0.40950036
      0.00595120	      0.41481187	      0.50839537	      0.13803227	      0.40949996
      0.00618719	      0.41480730	      0.50839271	      0.13803030	      0.40949955
      0.00647135	      0.41480170	      0.50838945	      0.13802788	      0.40949906
      0.00675552	      0.41479602	      0.50838613	      0.13802544	      0.40949857
      0.00699497	      0.41479115	      0.50838329	      0.13802335	      0.40949816
      0.00723442	      0.41478621	      0.50838040	      0.13802124	      0.40949775
      0.00751378	      0.41478037	      0.50837697	      0.13801874	      0.40949726
      0.00779314	      0.41477444	      0.50837349	      0.13801621	      0.40949678
      0.00803996	      0.41476912	      0.50837036	      0.13801395	      0.40949635
      0.00828679	      0.41476373	      0.50836718	      0.13801166	      0.40949591
      0.00855771	      0.41475773	      0.50836365	      0.13800912	      0.40949544
      0.00882862	      0.41475165	      0.50836005	      0.13800655	      0.40949497
      0.00909954	      0.41474548	      0.50835641	      0.13800394	      0.40949449
      0.00937046	      0.41473923	      0.50835270	      0.13800131	      0.40949402
      0.00960318	      0.41473379	      0.50834948	      0.13799902	      0.40949361
      0.00983591	      0.41472828	      0.50834621	      0.13799671	      0.40949320
      0.01011404	      0.41472162	      0.50834226	      0.13799392	      0.40949271
      0.01039217	      0.41471487	      0.50833824	      0.13799110	      0.40949222
      0.01067029	      0.41470804	      0.50833417	      0.13798825	      0.40949173
      0.01091920	      0.41470184	      0.50833048	      0.13798566	      0.40949129
      0.01116811	      0.41469557	      0.50832674	      0.13798305	      0.40949085
      0.01141701	      0.41468923	      0.50832295	      0.13798042	      0.40949041
      0.01168002	      0.41468246	      0.50831890	      0.13797761	      0.40948995
      0.01194302	      0.41467560	      0.50831480	      0.13797477	      0.40948948
      0.01219797	      0.41466888	      0.50831078	      0.13797199	      0.40948903
      0.01245293	      0.41466209	      0.50830670	      0.13796918	      0.40948858
      0.01271510	      0.41465502	      0.50830247	      0.13796626	      0.40948812
      0.01297727	      0.41464787	      0.50829818	      0.13796332	      0.40948766
      0.01323521	      0.41464077	      0.50829391	      0.13796040	      0.40948721
      0.01349315	      0.41463359	      0.50828959	      0.13795744	      0.40948675
      0.01375333	      0.41462626	      0.50828518	      0.13795444	      0.40948630
      0.01401352	      0.41461886	      0.50828073	      0.13795141	      0.40948584
      0.01427221	      0.41461143	      0.50827625	      0.13794836	      0.40948539
      0.01453091	      0.41460392	      0.50827172	      0.13794529	      0.40948493
      0.01478923	      0.41459635	      0.50826715	      0.13794220	      0.40948448
      0.01504755	      0.41458870	      0.50826253	      0.13793908	      0.40948403
      0.01530350	      0.41458104	      0.50825791	      0.13793596	      0.40948359
      0.01555944	      0.41457331	      0.50825323	      0.13793281	      0.40948314
      0.01580318	      0.41456589	      0.50824874	      0.13792979	      0.40948272
      0.01611297	      0.41455635	      0.50824296	      0.13792591	      0.40948219
      0.01651210	      0.41454390	      0.50823542	      0.13792086	      0.40948150
      0.01679287	      0.41453503	      0.50823005	      0.13791727	      0.40948102
      0.01703128	      0.41452743	      0.50822544	      0.13791420	      0.40948061
      0.01726968	      0.41451977	      0.50822079	      0.13791110	      0.40948021
      0.01753117	      0.41451130	      0.50821564	      0.13790768	      0.40947976
      0.01779266	      0.41450274	      0.50821044	      0.13790423	      0.40947932
      0.01804389	      0.41449445	      0.50820541	      0.13790088	      0.40947890
      0.01829512	      0.41448609	      0.50820032	      0.13789751	      0.40947848
      0.01849992	      0.41447922	      0.50819614	      0.13789475	      0.40947814
      0.01882450	      0.41446824	      0.50818946	      0.13789033	      0.40947760
      0.01906129	      0.41446016	      0.50818454	      0.13788709	      0.40947720
      0.01929809	      0.41445201	      0.50817957	      0.13788382	      0.40947681
      0.01953488	      0.41444380	      0.50817457	      0.13788052	      0.40947643
      0.01977868	      0.41443529	      0.50816937	      0.13787711	      0.40947603
      0.02008180	      0.41442461	      0.50816286	      0.13787283	      0.40947554
      0.02046862	      0.41441083	      0.50815445	      0.13786732	      0.40947491
      0.02071870	      0.41440183	      0.50814895	      0.13786372	      0.40947451
      0.02096879	      0.41439276	      0.50814342	      0.13786010	      0.40947412
      0.02121887	      0.41438363	      0.50813783	      0.13785645	      0.40947372
      0.02147240	      0.41437430	      0.50813213	      0.13785273	      0.40947332
      0.02172593	      0.41436490	      0.50812638	      0.13784899	      0.40947293
      0.02197260	      0.41435568	      0.50812074	      0.13784532	      0.40947255
      0.02221928	      0.41434640	      0.50811506	      0.13784162	      0.40947217
      0.02247940	      0.41433654	      0.50810903	      0.13783770	      0.40947177
      0.02273951	      0.41432661	      0.50810294	      0.13783375	      0.40947138
      0.02299610	      0.41431674	      0.50809689	      0.13782983	      0.40947100
      0.02330652	      0.41430470	      0.50808952	      0.13782505	      0.40947054
      0.02365444	      0.41429108	      0.50808117	      0.13781965	      0.40947002
      0.02394973	      0.41427941	      0.50807402	      0.13781503	      0.40946960
      0.02417362	      0.41427051	      0.50806855	      0.13781150	      0.40946927
      0.02439752	      0.41426155	      0.50806305	      0.13780796	      0.40946896
      0.02462526	      0.41425238	      0.50805743	      0.13780433	      0.40946863
      0.02493219	      0.41423993	      0.50804978	      0.13779941	      0.40946821
      0.02523912	      0.41422738	      0.50804208	      0.13779445	      0.40946778
      0.02545699	      0.41421841	      0.50803657	      0.13779091	      0.40946749
      0.02567485	      0.41420939	      0.50803102	      0.13778735	      0.40946719
      0.02592713	      0.41419888	      0.50802456	      0.13778320	      0.40946686
      0.02617941	      0.41418830	      0.50801806	      0.13777903	      0.40946652
      0.02645015	      0.41417687	      0.50801103	      0.13777453	      0.40946617
      0.02672088	      0.41416537	      0.50800396	      0.13777000	      0.40946583
      0.02691494	      0.41415707	      0.50799885	      0.13776673	      0.40946558
      0.02723087	      0.41414348	      0.50799049	      0.13776139	      0.40946519
      0.02747074	      0.41413308	      0.50798409	      0.13775730	      0.40946489
      0.02771061	      0.41412263	      0.50797765	      0.13775319	      0.40946460
      0.02795047	      0.41411211	      0.50797118	      0.13774906	      0.40946432
      0.02819667	      0.41410126	      0.50796449	      0.13774480	      0.40946403
      0.02844286	      0.41409034	      0.50795777	      0.13774052	      0.40946374
      0.02871061	      0.41407838	      0.50795041	      0.13773583	      0.40946344
      0.02897835	      0.41406636	      0.50794299	      0.13773112	      0.40946314
      0.02918757	      0.41405691	      0.50793717	      0.13772741	      0.40946291
      0.02950225	      0.41404260	      0.50792835	      0.13772181	      0.40946258
      0.02975664	      0.41403097	      0.50792118	      0.13771726	      0.40946231
      0.03001102	      0.41401926	      0.50791396	      0.13771268	      0.40946205
      0.03026541	      0.41400748	      0.50790670	      0.13770807	      0.40946179
      0.03051980	      0.41399564	      0.50789939	      0.13770344	      0.40946154
      0.03077419	      0.41398373	      0.50789204	      0.13769879	      0.40946130
      0.03102481	      0.41397192	      0.50788476	      0.13769418	      0.40946106
      0.03127544	      0.41396006	      0.50787743	      0.13768955	      0.40946084
      0.03150969	      0.41394890	      0.50787055	      0.13768520	      0.40946063
      0.03181008	      0.41393452	      0.50786167	      0.13767959	      0.40946037
      0.03211048	      0.41392004	      0.50785273	      0.13767394	      0.40946012
      0.03234592	      0.41390862	      0.50784568	      0.13766949	      0.40945993
      0.03258135	      0.41389715	      0.50783859	      0.13766502	      0.40945974
      0.03285431	      0.41388377	      0.50783033	      0.13765982	      0.40945953
      0.03312728	      0.41387032	      0.50782202	      0.13765458	      0.40945933
      0.03336365	      0.41385861	      0.50781478	      0.13765002	      0.40945917
      0.03365922	      0.41384388	      0.50780568	      0.13764430	      0.40945897
      0.03401855	      0.41382586	      0.50779454	      0.13763729	      0.40945874
      0.03441210	      0.41380596	      0.50778225	      0.13762956	      0.40945850
      0.03471486	      0.41379054	      0.50777272	      0.13762358	      0.40945833
      0.03493999	      0.41377902	      0.50776559	      0.13761910	      0.40945821
      0.03516513	      0.41376744	      0.50775843	      0.13761461	      0.40945810
      0.03538556	      0.41375606	      0.50775139	      0.13761020	      0.40945799
      0.03569838	      0.41373982	      0.50774135	      0.13760390	      0.40945786
      0.03597589	      0.41372532	      0.50773238	      0.13759828	      0.40945774
      0.03620686	      0.41371320	      0.50772488	      0.13759358	      0.40945765
      0.03643782	      0.41370102	      0.50771735	      0.13758887	      0.40945757
      0.03668105	      0.41368814	      0.50770938	      0.13758388	      0.40945749
      0.03698126	      0.41367215	      0.50769949	      0.13757769	      0.40945741
      0.03735693	      0.41365202	      0.50768703	      0.13756990	      0.40945732
      0.03763821	      0.41363685	      0.50767764	      0.13756403	      0.40945726
      0.03787283	      0.41362414	      0.50766977	      0.13755912	      0.40945722
      0.03810744	      0.41361137	      0.50766187	      0.13755418	      0.40945719
      0.03835531	      0.41359782	      0.50765348	      0.13754895	      0.40945716
      0.03860318	      0.41358420	      0.50764505	      0.13754369	      0.40945715
      0.03887291	      0.41356931	      0.50763584	      0.13753794	      0.40945714
      0.03914264	      0.41355435	      0.50762658	      0.13753217	      0.40945714
      0.03933131	      0.41354385	      0.50762007	      0.13752811	      0.40945714
      0.03962084	      0.41352765	      0.50761004	      0.13752186	      0.40945717
      0.03991036	      0.41351137	      0.50759996	      0.13751558	      0.40945720
      0.04014646	      0.41349804	      0.50759170	      0.13751044	      0.40945723
      0.04038257	      0.41348464	      0.50758341	      0.13750528	      0.40945728
      0.04063012	      0.41347054	      0.50757468	      0.13749984	      0.40945733
      0.04092822	      0.41345347	      0.50756411	      0.13749327	      0.40945741
      0.04124913	      0.41343500	      0.50755267	      0.13748616	      0.40945751
      0.04157005	      0.41341643	      0.50754116	      0.13747901	      0.40945763
      0.04178987	      0.41340364	      0.50753324	      0.13747409	      0.40945771
      0.04200970	      0.41339081	      0.50752530	      0.13746915	      0.40945781
      0.04226183	      0.41337604	      0.50751614	      0.13746347	      0.40945793
      0.04256977	      0.41335790	      0.50750491	      0.13745649	      0.40945809
      0.04296841	      0.41333429	      0.50749028	      0.13744742	      0.40945832
      0.04317901	      0.41332175	      0.50748252	      0.13744260	      0.40945845
      0.04338960	      0.41330917	      0.50747472	      0.13743776	      0.40945859
      0.04367373	      0.41329213	      0.50746416	      0.13743122	      0.40945879
      0.04395786	      0.41327500	      0.50745355	      0.13742464	      0.40945901
      0.04419551	      0.41326061	      0.50744464	      0.13741912	      0.40945920
      0.04449162	      0.41324261	      0.50743349	      0.13741221	      0.40945945
      0.04486104	      0.41322003	      0.50741950	      0.13740354	      0.40945978
      0.04517609	      0.41320067	      0.50740750	      0.13739612	      0.40946009
      0.04539646	      0.41318707	      0.50739907	      0.13739090	      0.40946031
      0.04561683	      0.41317342	      0.50739061	      0.13738567	      0.40946054
      0.04586534	      0.41315797	      0.50738104	      0.13737975	      0.40946082
      0.04617480	      0.41313864	      0.50736907	      0.13737234	      0.40946117
      0.04655288	      0.41311491	      0.50735436	      0.13736325	      0.40946163
      0.04688755	      0.41309378	      0.50734127	      0.13735516	      0.40946206
      0.04730391	      0.41306734	      0.50732489	      0.13734503	      0.40946262
      0.04762713	      0.41304671	      0.50731211	      0.13733714	      0.40946308
      0.04784672	      0.41303263	      0.50730338	      0.13733175	      0.40946341
      0.04806631	      0.41301850	      0.50729463	      0.13732634	      0.40946374
      0.04832047	      0.41300209	      0.50728446	      0.13732007	      0.40946414
      0.04862959	      0.41298205	      0.50727205	      0.13731240	      0.40946464
      0.04897571	      0.41295950	      0.50725808	      0.13730378	      0.40946523
      0.04927547	      0.41293988	      0.50724592	      0.13729628	      0.40946576
      0.04950134	      0.41292503	      0.50723672	      0.13729061	      0.40946617
      0.04972721	      0.41291014	      0.50722750	      0.13728492	      0.40946659
      0.04990987	      0.41289806	      0.50722001	      0.13728030	      0.40946694
      0.05019835	      0.41287892	      0.50720815	      0.13727299	      0.40946750
      0.05048683	      0.41285969	      0.50719625	      0.13726565	      0.40946808
      0.05072855	      0.41284352	      0.50718623	      0.13725948	      0.40946858
      0.05097027	      0.41282730	      0.50717618	      0.13725329	      0.40946910
      0.05122507	      0.41281014	      0.50716555	      0.13724674	      0.40946965
      0.05147987	      0.41279291	      0.50715488	      0.13724016	      0.40947022
      0.05171467	      0.41277698	      0.50714502	      0.13723409	      0.40947076
      0.05203008	      0.41275550	      0.50713171	      0.13722589	      0.40947151
      0.05234550	      0.41273393	      0.50711835	      0.13721767	      0.40947227
      0.05256182	      0.41271908	      0.50710915	      0.13721201	      0.40947281
      0.05277814	      0.41270418	      0.50709993	      0.13720633	      0.40947336
      0.05303662	      0.41268632	      0.50708887	      0.13719952	      0.40947403
      0.05329509	      0.41266840	      0.50707777	      0.13719269	      0.40947472
      0.05355895	      0.41265004	      0.50706641	      0.13718570	      0.40947543
      0.05382281	      0.41263162	      0.50705500	      0.13717868	      0.40947617
      0.05408278	      0.41261340	      0.50704372	      0.13717174	      0.40947691
      0.05439899	      0.41259116	      0.50702995	      0.13716327	      0.40947783
      0.05474736	      0.41256654	      0.50701471	      0.13715390	      0.40947887
      0.05505324	      0.41254483	      0.50700127	      0.13714563	      0.40947981
      0.05527764	      0.41252885	      0.50699138	      0.13713955	      0.40948051
      0.05550205	      0.41251282	      0.50698146	      0.13713345	      0.40948123
      0.05573035	      0.41249647	      0.50697133	      0.13712723	      0.40948197
      0.05604660	      0.41247373	      0.50695726	      0.13711858	      0.40948303
      0.05636285	      0.41245090	      0.50694313	      0.13710989	      0.40948410
      0.05656891	      0.41243597	      0.50693389	      0.13710422	      0.40948482
      0.05677497	      0.41242100	      0.50692463	      0.13709853	      0.40948554
      0.05704784	      0.41240112	      0.50691233	      0.13709097	      0.40948652
      0.05732072	      0.41238117	      0.50689999	      0.13708339	      0.40948752
      0.05756460	      0.41236328	      0.50688892	      0.13707659	      0.40948843
      0.05786229	      0.41234137	      0.50687537	      0.13706826	      0.40948956
      0.05820838	      0.41231579	      0.50685955	      0.13705854	      0.40949091
      0.05849887	      0.41229424	      0.50684621	      0.13705036	      0.40949206
      0.05873061	      0.41227699	      0.50683555	      0.13704380	      0.40949300
      0.05896234	      0.41225969	      0.50682485	      0.13703723	      0.40949395
      0.05920416	      0.41224158	      0.50681365	      0.13703036	      0.40949496
      0.05951186	      0.41221847	      0.50679936	      0.13702158	      0.40949627
      0.05981957	      0.41219526	      0.50678501	      0.13701277	      0.40949760
      0.06005571	      0.41217739	      0.50677396	      0.13700599	      0.40949865
      0.06035203	      0.41215490	      0.50676006	      0.13699745	      0.40949998
      0.06071947	      0.41212690	      0.50674275	      0.13698683	      0.40950166
      0.06108690	      0.41209877	      0.50672536	      0.13697616	      0.40950339
      0.06129574	      0.41208272	      0.50671545	      0.13697007	      0.40950439
      0.06150458	      0.41206664	      0.50670551	      0.13696397	      0.40950540
      0.06178233	      0.41204519	      0.50669225	      0.13695584	      0.40950676
      0.06206008	      0.41202367	      0.50667896	      0.13694768	      0.40950815
      0.06230804	      0.41200440	      0.50666705	      0.13694037	      0.40950941
      0.06255599	      0.41198507	      0.50665511	      0.13693304	      0.40951068
      0.06281294	      0.41196498	      0.50664270	      0.13692543	      0.40951203
      0.06312748	      0.41194030	      0.50662746	      0.13691608	      0.40951370
      0.06353357	      0.41190832	      0.50660771	      0.13690396	      0.40951590
      0.06374869	      0.41189131	      0.50659721	      0.13689751	      0.40951709
      0.06396382	      0.41187426	      0.50658668	      0.13689105	      0.40951829
      0.06424931	      0.41185157	      0.50657267	      0.13688246	      0.40951991
      0.06453480	      0.41182881	      0.50655862	      0.13687384	      0.40952155
      0.06473604	      0.41181271	      0.50654869	      0.13686774	      0.40952273
      0.06505987	      0.41178675	      0.50653266	      0.13685791	      0.40952464
      0.06530383	      0.41176712	      0.50652054	      0.13685048	      0.40952611
      0.06554778	      0.41174744	      0.50650840	      0.13684303	      0.40952759
      0.06579173	      0.41172770	      0.50649622	      0.13683556	      0.40952910
      0.06604647	      0.41170704	      0.50648348	      0.13682774	      0.40953069
      0.06630121	      0.41168632	      0.50647069	      0.13681989	      0.40953231
      0.06655739	      0.41166542	      0.50645780	      0.13681198	      0.40953395
      0.06687327	      0.41163957	      0.50644186	      0.13680220	      0.40953601
      0.06726868	      0.41160709	      0.50642183	      0.13678991	      0.40953863
      0.06755302	      0.41158364	      0.50640737	      0.13678104	      0.40954055
      0.06779301	      0.41156380	      0.50639514	      0.13677354	      0.40954219
      0.06803299	      0.41154390	      0.50638287	      0.13676601	      0.40954386
      0.06828845	      0.41152266	      0.50636978	      0.13675798	      0.40954565
      0.06854392	      0.41150137	      0.50635666	      0.13674993	      0.40954746
      0.06880149	      0.41147984	      0.50634339	      0.13674178	      0.40954931
      0.06911766	      0.41145333	      0.50632706	      0.13673176	      0.40955162
      0.06951846	      0.41141960	      0.50630627	      0.13671901	      0.40955459
      0.06976299	      0.41139895	      0.50629355	      0.13671120	      0.40955643
      0.07000752	      0.41137824	      0.50628080	      0.13670338	      0.40955829
      0.07025205	      0.41135749	      0.50626802	      0.13669553	      0.40956018
      0.07049620	      0.41133671	      0.50625523	      0.13668768	      0.40956208
      0.07080310	      0.41131052	      0.50623910	      0.13667778	      0.40956450
      0.07117253	      0.41127888	      0.50621962	      0.13666583	      0.40956747
      0.07143810	      0.41125606	      0.50620558	      0.13665721	      0.40956963
      0.07178725	      0.41122596	      0.50618705	      0.13664584	      0.40957251
      0.07205229	      0.41120304	      0.50617295	      0.13663718	      0.40957473
      0.07231733	      0.41118006	      0.50615881	      0.13662850	      0.40957697
      0.07258236	      0.41115702	      0.50614464	      0.13661980	      0.40957924
      0.07284740	      0.41113392	      0.50613043	      0.13661107	      0.40958154
      0.07311244	      0.41111075	      0.50611618	      0.13660233	      0.40958386
      0.07337748	      0.41108753	      0.50610190	      0.13659356	      0.40958621
      0.07364251	      0.41106424	      0.50608758	      0.13658476	      0.40958859
      0.07390755	      0.41104089	      0.50607323	      0.13657595	      0.40959100
      0.07417259	      0.41101748	      0.50605884	      0.13656711	      0.40959343
      0.07442395	      0.41099522	      0.50604515	      0.13655871	      0.40959576
      0.07467531	      0.41097290	      0.50603144	      0.13655028	      0.40959812
      0.07492942	      0.41095028	      0.50601754	      0.13654174	      0.40960053
      0.07518354	      0.41092761	      0.50600361	      0.13653319	      0.40960297
      0.07544710	      0.41090403	      0.50598913	      0.13652429	      0.40960552
      0.07576352	      0.41087565	      0.50597170	      0.13651358	      0.40960862
      0.07608725	      0.41084652	      0.50595381	      0.13650259	      0.40961184
      0.07641097	      0.41081730	      0.50593587	      0.13649156	      0.40961510
      0.07664952	      0.41079571	      0.50592262	      0.13648342	      0.40961753
      0.07688806	      0.41077407	      0.50590933	      0.13647525	      0.40961998
      0.07710532	      0.41075432	      0.50589721	      0.13646780	      0.40962223
      0.07742541	      0.41072514	      0.50587931	      0.13645679	      0.40962559
      0.07769708	      0.41070031	      0.50586407	      0.13644743	      0.40962847
      0.07793949	      0.41067810	      0.50585045	      0.13643905	      0.40963107
      0.07818189	      0.41065584	      0.50583679	      0.13643065	      0.40963370
      0.07844050	      0.41063203	      0.50582220	      0.13642167	      0.40963652
      0.07869911	      0.41060816	      0.50580756	      0.13641267	      0.40963938
      0.07894473	      0.41058545	      0.50579363	      0.13640411	      0.40964212
      0.07926223	      0.41055600	      0.50577558	      0.13639300	      0.40964569
      0.07957974	      0.41052647	      0.50575748	      0.13638187	      0.40964932
      0.07982350	      0.41050373	      0.50574355	      0.13637329	      0.40965213
      0.08006727	      0.41048095	      0.50572959	      0.13636470	      0.40965496
      0.08031007	      0.41045821	      0.50571566	      0.13635613	      0.40965782
      0.08061896	      0.41042920	      0.50569789	      0.13634519	      0.40966148
      0.08092784	      0.41040011	      0.50568008	      0.13633422	      0.40966519
      0.08116680	      0.41037755	      0.50566626	      0.13632572	      0.40966809
      0.08146422	      0.41034940	      0.50564903	      0.13631511	      0.40967173
      0.08183234	      0.41031445	      0.50562764	      0.13630194	      0.40967629
      0.08220046	      0.41027939	      0.50560618	      0.13628872	      0.40968092
      0.08239763	      0.41026056	      0.50559467	      0.13628162	      0.40968342
      0.08259481	      0.41024170	      0.50558313	      0.13627451	      0.40968594
      0.08288158	      0.41021421	      0.50556631	      0.13626415	      0.40968964
      0.08316835	      0.41018664	      0.50554946	      0.13625377	      0.40969338
      0.08341621	      0.41016277	      0.50553485	      0.13624477	      0.40969664
      0.08366407	      0.41013884	      0.50552022	      0.13623575	      0.40969993
      0.08390034	      0.41011597	      0.50550625	      0.13622713	      0.40970309
      0.08421840	      0.41008512	      0.50548740	      0.13621551	      0.40970739
      0.08453646	      0.41005419	      0.50546849	      0.13620385	      0.40971173
      0.08475932	      0.41003246	      0.50545522	      0.13619567	      0.40971481
      0.08498217	      0.41001069	      0.50544192	      0.13618746	      0.40971790
      0.08524476	      0.40998499	      0.50542622	      0.13617778	      0.40972158
      0.08550735	      0.40995922	      0.50541049	      0.13616807	      0.40972530
      0.08578018	      0.40993239	      0.50539411	      0.13615796	      0.40972919
      0.08605301	      0.40990550	      0.50537769	      0.13614783	      0.40973312
      0.08630604	      0.40988050	      0.50536243	      0.13613841	      0.40973680
      0.08662497	      0.40984891	      0.50534316	      0.13612651	      0.40974148
      0.08694391	      0.40981724	      0.50532384	      0.13611458	      0.40974621
      0.08718330	      0.40979341	      0.50530930	      0.13610560	      0.40974980
      0.08742270	      0.40976953	      0.50529474	      0.13609661	      0.40975341
      0.08770206	      0.40974160	      0.50527771	      0.13608608	      0.40975766
      0.08798141	      0.40971361	      0.50526064	      0.13607554	      0.40976195
      0.08821716	      0.40968993	      0.50524621	      0.13606662	      0.40976561
      0.08852607	      0.40965884	      0.50522726	      0.13605491	      0.40977043
      0.08883498	      0.40962767	      0.50520827	      0.13604317	      0.40977531
      0.08907574	      0.40960332	      0.50519343	      0.13603399	      0.40977915
      0.08931649	      0.40957892	      0.50517857	      0.13602480	      0.40978301
      0.08958212	      0.40955194	      0.50516214	      0.13601464	      0.40978731
      0.08984774	      0.40952490	      0.50514568	      0.13600446	      0.40979165
      0.09011910	      0.40949722	      0.50512883	      0.13599403	      0.40979611
      0.09039045	      0.40946948	      0.50511194	      0.13598358	      0.40980062
      0.09065508	      0.40944236	      0.50509544	      0.13597337	      0.40980505
      0.09097430	      0.40940957	      0.50507549	      0.13596102	      0.40981044
      0.09138025	      0.40936776	      0.50505006	      0.13594527	      0.40981738
      0.09160236	      0.40934482	      0.50503611	      0.13593663	      0.40982121
      0.09182446	      0.40932184	      0.50502213	      0.13592797	      0.40982507
      0.09210943	      0.40929229	      0.50500417	      0.13591684	      0.40983007
      0.09239439	      0.40926268	      0.50498618	      0.13590569	      0.40983510
      0.09267008	      0.40923396	      0.50496873	      0.13589488	      0.40984001
      0.09294577	      0.40920519	      0.50495124	      0.13588404	      0.40984497
      0.09321099	      0.40917744	      0.50493439	      0.13587359	      0.40984977
      0.09353093	      0.40914389	      0.50491402	      0.13586095	      0.40985562
      0.09393335	      0.40910158	      0.50488833	      0.13584501	      0.40986306
      0.09416956	      0.40907667	      0.50487321	      0.13583563	      0.40986746
      0.09440578	      0.40905172	      0.50485807	      0.13582624	      0.40987190
      0.09464200	      0.40902673	      0.50484290	      0.13581682	      0.40987637
      0.09491934	      0.40899732	      0.50482506	      0.13580575	      0.40988166
      0.09519667	      0.40896785	      0.50480719	      0.13579465	      0.40988699
      0.09538243	      0.40894808	      0.50479519	      0.13578720	      0.40989058
      0.09567404	      0.40891697	      0.50477634	      0.13577548	      0.40989627
      0.09596566	      0.40888580	      0.50475744	      0.13576374	      0.40990200
      0.09621096	      0.40885952	      0.50474151	      0.13575384	      0.40990686
      0.09645626	      0.40883319	      0.50472556	      0.13574392	      0.40991175
      0.09670131	      0.40880684	      0.50470960	      0.13573400	      0.40991667
      0.09701716	      0.40877281	      0.50468898	      0.13572118	      0.40992307
      0.09733301	      0.40873868	      0.50466832	      0.13570832	      0.40992952
      0.09757101	      0.40871292	      0.50465272	      0.13569862	      0.40993443
      0.09780900	      0.40868711	      0.50463709	      0.13568890	      0.40993936
      0.09807962	      0.40865770	      0.50461929	      0.13567782	      0.40994501
      0.09835025	      0.40862823	      0.50460146	      0.13566672	      0.40995071
      0.09861147	      0.40859973	      0.50458422	      0.13565598	      0.40995625
      0.09892943	      0.40856496	      0.50456319	      0.13564288	      0.40996305
      0.09931175	      0.40852304	      0.50453784	      0.13562709	      0.40997130
      0.09977254	      0.40847235	      0.50450721	      0.13560799	      0.40998136
      0.09994408	      0.40845344	      0.50449578	      0.13560087	      0.40998514
      0.10022963	      0.40842190	      0.50447672	      0.13558898	      0.40999147
      0.10051518	      0.40839030	      0.50445763	      0.13557708	      0.40999786
      0.10076566	      0.40836252	      0.50444086	      0.13556661	      0.41000349
      0.10101614	      0.40833469	      0.50442405	      0.13555612	      0.41000917
      0.10127886	      0.40830544	      0.50440640	      0.13554510	      0.41001517
      0.10154158	      0.40827613	      0.50438871	      0.13553406	      0.41002121
      0.10182780	      0.40824414	      0.50436941	      0.13552201	      0.41002783
      0.10211403	      0.40821208	      0.50435007	      0.13550992	      0.41003451
      0.10234145	      0.40818656	      0.50433467	      0.13550031	      0.41003986
      0.10265425	      0.40815139	      0.50431347	      0.13548705	      0.41004726
      0.10296706	      0.40811614	      0.50429221	      0.13547377	      0.41005472
      0.10320083	      0.40808974	      0.50427630	      0.13546382	      0.41006034
      0.10343461	      0.40806329	      0.50426037	      0.13545385	      0.41006599
      0.10369085	      0.40803426	      0.50424287	      0.13544290	      0.41007223
      0.10400358	      0.40799874	      0.50422148	      0.13542952	      0.41007990
      0.10431631	      0.40796315	      0.50420005	      0.13541610	      0.41008763
      0.10458282	      0.40793275	      0.50418175	      0.13540465	      0.41009427
      0.10491006	      0.40789535	      0.50415924	      0.13539055	      0.41010249
      0.10523729	      0.40785786	      0.50413668	      0.13537641	      0.41011077
      0.10547547	      0.40783052	      0.50412023	      0.13536610	      0.41011684
      0.10576500	      0.40779722	      0.50410020	      0.13535355	      0.41012428
      0.10612699	      0.40775548	      0.50407511	      0.13533781	      0.41013365
      0.10640909	      0.40772289	      0.50405551	      0.13532552	      0.41014101
      0.10665480	      0.40769444	      0.50403841	      0.13531480	      0.41014747
      0.10690052	      0.40766594	      0.50402129	      0.13530405	      0.41015397
      0.10713842	      0.40763831	      0.50400469	      0.13529363	      0.41016030
      0.10744893	      0.40760216	      0.50398298	      0.13528000	      0.41016861
      0.10775945	      0.40756594	      0.50396123	      0.13526634	      0.41017700
      0.10800129	      0.40753767	      0.50394427	      0.13525568	      0.41018357
      0.10824313	      0.40750936	      0.50392727	      0.13524500	      0.41019018
      0.10851840	      0.40747707	      0.50390790	      0.13523282	      0.41019776
      0.10879367	      0.40744472	      0.50388849	      0.13522062	      0.41020539
      0.10904963	      0.40741458	      0.50387042	      0.13520925	      0.41021253
      0.10936669	      0.40737718	      0.50384799	      0.13519514	      0.41022143
      0.10968376	      0.40733969	      0.50382552	      0.13518099	      0.41023041
      0.10992153	      0.40731152	      0.50380864	      0.13517037	      0.41023719
      0.11022020	      0.40727608	      0.50378741	      0.13515699	      0.41024575
      0.11051886	      0.40724056	      0.50376613	      0.13514359	      0.41025439
      0.11077188	      0.40721041	      0.50374808	      0.13513221	      0.41026175
      0.11109266	      0.40717211	      0.50372515	      0.13511776	      0.41027114
      0.11141344	      0.40713373	      0.50370218	      0.13510327	      0.41028061
      0.11165137	      0.40710520	      0.50368511	      0.13509251	      0.41028768
      0.11188929	      0.40707663	      0.50366802	      0.13508173	      0.41029479
      0.11216699	      0.40704323	      0.50364804	      0.13506912	      0.41030314
      0.11244469	      0.40700976	      0.50362803	      0.13505648	      0.41031155
      0.11269109	      0.40698001	      0.50361024	      0.13504525	      0.41031906
      0.11300891	      0.40694156	      0.50358727	      0.13503074	      0.41032880
      0.11332672	      0.40690303	      0.50356425	      0.13501619	      0.41033862
      0.11357542	      0.40687283	      0.50354620	      0.13500478	      0.41034635
      0.11382411	      0.40684257	      0.50352814	      0.13499336	      0.41035413
      0.11405334	      0.40681464	      0.50351146	      0.13498281	      0.41036134
      0.11437206	      0.40677572	      0.50348823	      0.13496811	      0.41037143
      0.11469077	      0.40673673	      0.50346496	      0.13495339	      0.41038159
      0.11491445	      0.40670931	      0.50344861	      0.13494303	      0.41038877
      0.11513813	      0.40668185	      0.50343223	      0.13493266	      0.41039599
      0.11541477	      0.40664784	      0.50341195	      0.13491981	      0.41040496
      0.11569142	      0.40661376	      0.50339163	      0.13490693	      0.41041399
      0.11593990	      0.40658309	      0.50337336	      0.13489535	      0.41042215
      0.11625781	      0.40654379	      0.50334994	      0.13488050	      0.41043266
      0.11657571	      0.40650440	      0.50332648	      0.13486561	      0.41044325
      0.11681634	      0.40647453	      0.50330869	      0.13485432	      0.41045131
      0.11705697	      0.40644462	      0.50329088	      0.13484302	      0.41045942
      0.11733596	      0.40640987	      0.50327020	      0.13482989	      0.41046887
      0.11761496	      0.40637506	      0.50324948	      0.13481673	      0.41047839
      0.11786498	      0.40634381	      0.50323089	      0.13480491	      0.41048696
      0.11818284	      0.40630401	      0.50320722	      0.13478987	      0.41049794
      0.11850070	      0.40626412	      0.50318351	      0.13477479	      0.41050899
      0.11874238	      0.40623374	      0.50316545	      0.13476330	      0.41051744
      0.11898407	      0.40620331	      0.50314736	      0.13475179	      0.41052594
      0.11926577	      0.40616778	      0.50312625	      0.13473836	      0.41053591
      0.11954748	      0.40613219	      0.50310511	      0.13472489	      0.41054594
      0.11978597	      0.40610200	      0.50308719	      0.13471348	      0.41055448
      0.12010419	      0.40606165	      0.50306324	      0.13469821	      0.41056594
      0.12042242	      0.40602122	      0.50303924	      0.13468292	      0.41057748
      0.12065919	      0.40599108	      0.50302136	      0.13467151	      0.41058612
      0.12089597	      0.40596089	      0.50300345	      0.13466009	      0.41059480
      0.12116372	      0.40592671	      0.50298318	      0.13464716	      0.41060468
      0.12143147	      0.40589246	      0.50296288	      0.13463420	      0.41061461
      0.12171624	      0.40585597	      0.50294125	      0.13462038	      0.41062524
      0.12200101	      0.40581941	      0.50291959	      0.13460655	      0.41063593
      0.12225404	      0.40578688	      0.50290032	      0.13459423	      0.41064548
      0.12257115	      0.40574602	      0.50287612	      0.13457877	      0.41065753
      0.12288827	      0.40570509	      0.50285189	      0.13456327	      0.41066966
      0.12313086	      0.40567372	      0.50283332	      0.13455139	      0.41067899
      0.12337345	      0.40564230	      0.50281473	      0.13453949	      0.41068837
      0.12366193	      0.40560487	      0.50279259	      0.13452532	      0.41069959
      0.12395040	      0.40556738	      0.50277042	      0.13451111	      0.41071088
      0.12416884	      0.40553894	      0.50275361	      0.13450034	      0.41071948
      0.12448426	      0.40549781	      0.50272930	      0.13448476	      0.41073195
      0.12479968	      0.40545660	      0.50270495	      0.13446915	      0.41074451
      0.12502753	      0.40542677	      0.50268733	      0.13445785	      0.41075364
      0.12525538	      0.40539691	      0.50266969	      0.13444653	      0.41076281
      0.12553251	      0.40536053	      0.50264821	      0.13443274	      0.41077402
      0.12580963	      0.40532409	      0.50262670	      0.13441893	      0.41078529
      0.12607196	      0.40528953	      0.50260631	      0.13440583	      0.41079602
      0.12638718	      0.40524793	      0.50258177	      0.13439006	      0.41080900
      0.12670240	      0.40520625	      0.50255719	      0.13437426	      0.41082205
      0.12696053	      0.40517206	      0.50253703	      0.13436129	      0.41083281
      0.12728206	      0.40512939	      0.50251189	      0.13434511	      0.41084629
      0.12760360	      0.40508663	      0.50248670	      0.13432889	      0.41085985
      0.12784406	      0.40505460	      0.50246783	      0.13431674	      0.41087006
      0.12808453	      0.40502253	      0.50244894	      0.13430458	      0.41088031
      0.12837028	      0.40498435	      0.50242646	      0.13429009	      0.41089256
      0.12865604	      0.40494610	      0.50240395	      0.13427558	      0.41090488
      0.12888775	      0.40491503	      0.50238568	      0.13426379	      0.41091492
      0.12920399	      0.40487256	      0.50236070	      0.13424767	      0.41092870
      0.12952024	      0.40483001	      0.50233568	      0.13423152	      0.41094257
      0.12975694	      0.40479811	      0.50231692	      0.13421941	      0.41095301
      0.12999363	      0.40476616	      0.50229815	      0.13420728	      0.41096350
      0.13026716	      0.40472918	      0.50227642	      0.13419324	      0.41097568
      0.13054070	      0.40469214	      0.50225467	      0.13417918	      0.41098793
      0.13081913	      0.40465438	      0.50223249	      0.13416483	      0.41100046
      0.13109757	      0.40461654	      0.50221028	      0.13415046	      0.41101307
      0.13137919	      0.40457822	      0.50218779	      0.13413590	      0.41102589
      0.13166080	      0.40453982	      0.50216527	      0.13412132	      0.41103878
      0.13193932	      0.40450179	      0.50214296	      0.13410687	      0.41105159
      0.13221783	      0.40446368	      0.50212062	      0.13409239	      0.41106448
      0.13250311	      0.40442459	      0.50209771	      0.13407753	      0.41107776
      0.13278839	      0.40438543	      0.50207476	      0.13406265	      0.41109110
      0.13306048	      0.40434802	      0.50205285	      0.13404842	      0.41110390
      0.13333257	      0.40431055	      0.50203090	      0.13403418	      0.41111677
      0.13362690	      0.40426994	      0.50200713	      0.13401874	      0.41113077
      0.13392124	      0.40422926	      0.50198332	      0.13400327	      0.41114484
      0.13415756	      0.40419655	      0.50196418	      0.13399083	      0.41115620
      0.13447262	      0.40415286	      0.50193863	      0.13397421	      0.41117143
      0.13478769	      0.40410910	      0.50191304	      0.13395756	      0.41118674
      0.13503352	      0.40407489	      0.50189305	      0.13394454	      0.41119876
      0.13527935	      0.40404063	      0.50187303	      0.13393151	      0.41121083
      0.13554873	      0.40400304	      0.50185107	      0.13391720	      0.41122412
      0.13581810	      0.40396538	      0.50182907	      0.13390287	      0.41123748
      0.13610744	      0.40392487	      0.50180542	      0.13388745	      0.41125191
      0.13639677	      0.40388429	      0.50178173	      0.13387200	      0.41126641
      0.13665609	      0.40384785	      0.50176048	      0.13385812	      0.41127948
      0.13697023	      0.40380364	      0.50173469	      0.13384129	      0.41129539
      0.13728438	      0.40375935	      0.50170886	      0.13382442	      0.41131140
      0.13746730	      0.40373352	      0.50169381	      0.13381458	      0.41132077
      0.13775284	      0.40369315	      0.50167028	      0.13379920	      0.41133545
      0.13803838	      0.40365271	      0.50164672	      0.13378379	      0.41135022
      0.13826808	      0.40362013	      0.50162774	      0.13377137	      0.41136215
      0.13857464	      0.40357657	      0.50160238	      0.13375477	      0.41137815
      0.13888120	      0.40353294	      0.50157698	      0.13373814	      0.41139425
      0.13912641	      0.40349798	      0.50155664	      0.13372481	      0.41140719
      0.13937162	      0.40346298	      0.50153628	      0.13371147	      0.41142018
      0.13966002	      0.40342174	      0.50151230	      0.13369574	      0.41143555
      0.13994841	      0.40338043	      0.50148828	      0.13367999	      0.41145099
      0.14019630	      0.40334487	      0.50146762	      0.13366643	      0.41146433
      0.14050868	      0.40329999	      0.50144154	      0.13364930	      0.41148123
      0.14082106	      0.40325502	      0.50141542	      0.13363215	      0.41149822
      0.14106353	      0.40322006	      0.50139513	      0.13361880	      0.41151147
      0.14130599	      0.40318506	      0.50137481	      0.13360544	      0.41152479
      0.14159872	      0.40314273	      0.50135024	      0.13358929	      0.41154094
      0.14189145	      0.40310032	      0.50132564	      0.13357310	      0.41155718
      0.14210878	      0.40306880	      0.50130736	      0.13356106	      0.41156929
      0.14242440	      0.40302294	      0.50128078	      0.13354355	      0.41158696
      0.14274001	      0.40297700	      0.50125415	      0.13352600	      0.41160474
      0.14297342	      0.40294297	      0.50123444	      0.13351300	      0.41161794
      0.14320682	      0.40290890	      0.50121471	      0.13349999	      0.41163121
      0.14348679	      0.40286797	      0.50119101	      0.13348435	      0.41164719
      0.14376676	      0.40282697	      0.50116728	      0.13346868	      0.41166325
      0.14403914	      0.40278702	      0.50114416	      0.13345341	      0.41167895
      0.14431152	      0.40274701	      0.50112101	      0.13343812	      0.41169473
      0.14460710	      0.40270352	      0.50109586	      0.13342149	      0.41171194
      0.14490268	      0.40265996	      0.50107068	      0.13340483	      0.41172924
      0.14515686	      0.40262243	      0.50104900	      0.13339048	      0.41174419
      0.14546916	      0.40257626	      0.50102232	      0.13337282	      0.41176265
      0.14578147	      0.40253000	      0.50099561	      0.13335512	      0.41178121
      0.14601119	      0.40249592	      0.50097594	      0.13334208	      0.41179492
      0.14631323	      0.40245105	      0.50095004	      0.13332491	      0.41181304
      0.14661526	      0.40240610	      0.50092410	      0.13330770	      0.41183125
      0.14685259	      0.40237072	      0.50090370	      0.13329416	      0.41184563
      0.14714995	      0.40232633	      0.50087811	      0.13327716	      0.41186373
      0.14744732	      0.40228186	      0.50085248	      0.13326014	      0.41188192
      0.14770602	      0.40224312	      0.50083015	      0.13324530	      0.41189782
      0.14801842	      0.40219625	      0.50080316	      0.13322734	      0.41191712
      0.14833082	      0.40214930	      0.50077613	      0.13320936	      0.41193652
      0.14854485	      0.40211709	      0.50075759	      0.13319701	      0.41194988
      0.14886023	      0.40206956	      0.50073024	      0.13317880	      0.41196964
      0.14917561	      0.40202194	      0.50070285	      0.13316054	      0.41198951
      0.14941072	      0.40198638	      0.50068241	      0.13314691	      0.41200440
      0.14964582	      0.40195078	      0.50066194	      0.13313326	      0.41201934
      0.14992666	      0.40190819	      0.50063747	      0.13311693	      0.41203727
      0.15020749	      0.40186554	      0.50061296	      0.13310056	      0.41205528
      0.15048309	      0.40182361	      0.50058889	      0.13308448	      0.41207304
      0.15075868	      0.40178162	      0.50056478	      0.13306837	      0.41209088
      0.15105365	      0.40173661	      0.50053895	      0.13305109	      0.41211007
      0.15134862	      0.40169152	      0.50051309	      0.13303379	      0.41212935
      0.15161573	      0.40165063	      0.50048963	      0.13301809	      0.41214690
      0.15188284	      0.40160968	      0.50046616	      0.13300236	      0.41216452
      0.15218404	      0.40156342	      0.50043965	      0.13298460	      0.41218449
      0.15248525	      0.40151709	      0.50041310	      0.13296680	      0.41220455
      0.15272606	      0.40147999	      0.50039186	      0.13295255	      0.41222067
      0.15303640	      0.40143211	      0.50036444	      0.13293415	      0.41224153
      0.15334674	      0.40138414	      0.50033699	      0.13291572	      0.41226251
      0.15358948	      0.40134657	      0.50031550	      0.13290128	      0.41227898
      0.15383222	      0.40130894	      0.50029398	      0.13288681	      0.41229553
      0.15412411	      0.40126363	      0.50026807	      0.13286939	      0.41231551
      0.15441600	      0.40121824	      0.50024213	      0.13285194	      0.41233559
      0.15467148	      0.40117846	      0.50021940	      0.13283663	      0.41235324
      0.15498057	      0.40113026	      0.50019187	      0.13281809	      0.41237470
      0.15528965	      0.40108197	      0.50016430	      0.13279951	      0.41239626
      0.15552763	      0.40104473	      0.50014305	      0.13278518	      0.41241293
      0.15583802	      0.40099609	      0.50011530	      0.13276645	      0.41243478
      0.15614840	      0.40094737	      0.50008751	      0.13274769	      0.41245674
      0.15639158	      0.40090915	      0.50006572	      0.13273297	      0.41247402
      0.15663475	      0.40087086	      0.50004390	      0.13271823	      0.41249137
      0.15692563	      0.40082501	      0.50001777	      0.13270057	      0.41251221
      0.15721650	      0.40077908	      0.49999161	      0.13268287	      0.41253315
      0.15747886	      0.40073759	      0.49996799	      0.13266688	      0.41255212
      0.15774122	      0.40069604	      0.49994434	      0.13265087	      0.41257117
      0.15804199	      0.40064834	      0.49991720	      0.13263248	      0.41259310
      0.15834275	      0.40060055	      0.49989002	      0.13261405	      0.41261514
      0.15859233	      0.40056084	      0.49986745	      0.13259874	      0.41263352
      0.15890103	      0.40051165	      0.49983949	      0.13257976	      0.41265634
      0.15920974	      0.40046237	      0.49981149	      0.13256075	      0.41267928
      0.15941143	      0.40043013	      0.49979318	      0.13254831	      0.41269432
      0.15972347	      0.40038019	      0.49976482	      0.13252903	      0.41271770
      0.16003551	      0.40033015	      0.49973643	      0.13250972	      0.41274118
      0.16027909	      0.40029104	      0.49971424	      0.13249462	      0.41275960
      0.16052266	      0.40025187	      0.49969202	      0.13247949	      0.41277808
      0.16080341	      0.40020667	      0.49966639	      0.13246203	      0.41279948
      0.16108416	      0.40016139	      0.49964073	      0.13244454	      0.41282097
      0.16136814	      0.40011552	      0.49961474	      0.13242682	      0.41284280
      0.16165212	      0.40006959	      0.49958873	      0.13240906	      0.41286473
      0.16194399	      0.40002230	      0.49956195	      0.13239078	      0.41288737
      0.16223587	      0.39997493	      0.49953515	      0.13237247	      0.41291011
      0.16252174	      0.39992847	      0.49950886	      0.13235450	      0.41293248
      0.16280761	      0.39988194	      0.49948255	      0.13233650	      0.41295496
      0.16310218	      0.39983392	      0.49945540	      0.13231792	      0.41297822
      0.16339674	      0.39978582	      0.49942822	      0.13229931	      0.41300159
      0.16368112	      0.39973931	      0.49940195	      0.13228131	      0.41302425
      0.16396549	      0.39969273	      0.49937564	      0.13226328	      0.41304700
      0.16426215	      0.39964406	      0.49934817	      0.13224443	      0.41307085
      0.16455880	      0.39959532	      0.49932067	      0.13222556	      0.41309481
      0.16484058	      0.39954895	      0.49929451	      0.13220759	      0.41311766
      0.16512236	      0.39950251	      0.49926833	      0.13218960	      0.41314061
      0.16542099	      0.39945321	      0.49924054	      0.13217049	      0.41316505
      0.16571962	      0.39940384	      0.49921273	      0.13215136	      0.41318959
      0.16599810	      0.39935772	      0.49918675	      0.13213348	      0.41321258
      0.16627659	      0.39931154	      0.49916075	      0.13211557	      0.41323567
      0.16657676	      0.39926168	      0.49913270	      0.13209623	      0.41326066
      0.16687692	      0.39921174	      0.49910460	      0.13207685	      0.41328576
      0.16715209	      0.39916590	      0.49907882	      0.13205906	      0.41330888
      0.16742725	      0.39911998	      0.49905301	      0.13204124	      0.41333209
      0.16772822	      0.39906969	      0.49902475	      0.13202171	      0.41335758
      0.16802919	      0.39901931	      0.49899645	      0.13200215	      0.41338319
      0.16830204	      0.39897357	      0.49897077	      0.13198439	      0.41340651
      0.16857489	      0.39892776	      0.49894506	      0.13196659	      0.41342992
      0.16887604	      0.39887712	      0.49891665	      0.13194692	      0.41345587
      0.16917718	      0.39882641	      0.49888821	      0.13192720	      0.41348194
      0.16944940	      0.39878049	      0.49886246	      0.13190936	      0.41350560
      0.16972161	      0.39873451	      0.49883670	      0.13189148	      0.41352936
      0.17002270	      0.39868358	      0.49880816	      0.13187167	      0.41355575
      0.17032379	      0.39863256	      0.49877959	      0.13185182	      0.41358226
      0.17059688	      0.39858622	      0.49875365	      0.13183379	      0.41360640
      0.17086996	      0.39853981	      0.49872769	      0.13181573	      0.41363064
      0.17117099	      0.39848858	      0.49869903	      0.13179578	      0.41365747
      0.17147201	      0.39843726	      0.49867034	      0.13177580	      0.41368442
      0.17174688	      0.39839033	      0.49864411	      0.13175753	      0.41370913
      0.17202174	      0.39834334	      0.49861785	      0.13173922	      0.41373395
      0.17232273	      0.39829180	      0.49858907	      0.13171914	      0.41376123
      0.17262372	      0.39824017	      0.49856025	      0.13169902	      0.41378863
      0.17290080	      0.39819258	      0.49853369	      0.13168047	      0.41381396
      0.17317788	      0.39814492	      0.49850710	      0.13166188	      0.41383940
      0.17347881	      0.39809307	      0.49847819	      0.13164166	      0.41386713
      0.17377975	      0.39804114	      0.49844925	      0.13162140	      0.41389499
      0.17405921	      0.39799285	      0.49842234	      0.13160256	      0.41392097
      0.17433867	      0.39794448	      0.49839540	      0.13158368	      0.41394705
      0.17463951	      0.39789233	      0.49836637	      0.13156332	      0.41397525
      0.17494035	      0.39784010	      0.49833730	      0.13154293	      0.41400357
      0.17522221	      0.39779109	      0.49831004	      0.13152379	      0.41403021
      0.17550408	      0.39774201	      0.49828275	      0.13150461	      0.41405696
      0.17580477	      0.39768957	      0.49825360	      0.13148412	      0.41408561
      0.17610547	      0.39763705	      0.49822442	      0.13146359	      0.41411439
      0.17638969	      0.39758732	      0.49819680	      0.13144415	      0.41414170
      0.17667392	      0.39753753	      0.49816916	      0.13142468	      0.41416912
      0.17697441	      0.39748480	      0.49813989	      0.13140405	      0.41419824
      0.17727490	      0.39743199	      0.49811060	      0.13138339	      0.41422747
      0.17756139	      0.39738156	      0.49808264	      0.13136366	      0.41425546
      0.17784788	      0.39733106	      0.49805465	      0.13134389	      0.41428356
      0.17814813	      0.39727805	      0.49802528	      0.13132313	      0.41431313
      0.17844837	      0.39722496	      0.49799588	      0.13130234	      0.41434283
      0.17873700	      0.39717385	      0.49796758	      0.13128232	      0.41437150
      0.17902562	      0.39712266	      0.49793925	      0.13126226	      0.41440028
      0.17932559	      0.39706937	      0.49790978	      0.13124137	      0.41443031
      0.17962556	      0.39701600	      0.49788027	      0.13122045	      0.41446047
      0.17991615	      0.39696422	      0.49785165	      0.13120014	      0.41448981
      0.18020674	      0.39691237	      0.49782300	      0.13117980	      0.41451926
      0.18050644	      0.39685880	      0.49779342	      0.13115879	      0.41454976
      0.18080613	      0.39680515	      0.49776381	      0.13113773	      0.41458039
      0.18109849	      0.39675274	      0.49773489	      0.13111716	      0.41461039
      0.18139086	      0.39670024	      0.49770594	      0.13109654	      0.41464051
      0.18169029	      0.39664639	      0.49767625	      0.13107539	      0.41467149
      0.18198973	      0.39659246	      0.49764653	      0.13105420	      0.41470259
      0.18228366	      0.39653944	      0.49761732	      0.13103337	      0.41473324
      0.18257758	      0.39648634	      0.49758808	      0.13101249	      0.41476402
      0.18287682	      0.39643220	      0.49755828	      0.13099121	      0.41479548
      0.18317605	      0.39637797	      0.49752845	      0.13096988	      0.41482707
      0.18347133	      0.39632438	      0.49749898	      0.13094879	      0.41485836
      0.18376660	      0.39627070	      0.49746948	      0.13092767	      0.41488978
      0.18406187	      0.39621695	      0.49743994	      0.13090651	      0.41492133
      0.18435714	      0.39616311	      0.49741037	      0.13088532	      0.41495300
      0.18465242	      0.39610919	      0.49738077	      0.13086408	      0.41498480
      0.18494769	      0.39605519	      0.49735113	      0.13084281	      0.41501673
      0.18524296	      0.39600110	      0.49732147	      0.13082149	      0.41504878
      0.18553824	      0.39594693	      0.49729177	      0.13080014	      0.41508096
      0.18583351	      0.39589268	      0.49726203	      0.13077876	      0.41511327
      0.18612878	      0.39583835	      0.49723227	      0.13075733	      0.41514570
      0.18642406	      0.39578394	      0.49720247	      0.13073586	      0.41517826
      0.18671933	      0.39572944	      0.49717264	      0.13071436	      0.41521095
      0.18701460	      0.39567486	      0.49714278	      0.13069281	      0.41524377
      0.18730988	      0.39562019	      0.49711288	      0.13067123	      0.41527672
      0.18760515	      0.39556544	      0.49708295	      0.13064961	      0.41530980
      0.18790042	      0.39551061	      0.49705299	      0.13062795	      0.41534300
      0.18819570	      0.39545570	      0.49702299	      0.13060625	      0.41537634
      0.18849097	      0.39540070	      0.49699297	      0.13058451	      0.41540980
      0.18878624	      0.39534562	      0.49696291	      0.13056273	      0.41544340
      0.18908151	      0.39529046	      0.49693281	      0.13054092	      0.41547712
      0.18937679	      0.39523521	      0.49690269	      0.13051906	      0.41551098
      0.18967206	      0.39517987	      0.49687253	      0.13049717	      0.41554497
      0.18996733	      0.39512446	      0.49684234	      0.13047523	      0.41557909
      0.19026261	      0.39506896	      0.49681211	      0.13045326	      0.41561334
      0.19055788	      0.39501337	      0.49678186	      0.13043124	      0.41564772
      0.19085315	      0.39495770	      0.49675157	      0.13040919	      0.41568223
      0.19114843	      0.39490195	      0.49672125	      0.13038709	      0.41571688
      0.19144370	      0.39484611	      0.49669089	      0.13036496	      0.41575166
      0.19173897	      0.39479019	      0.49666050	      0.13034278	      0.41578657
      0.19203425	      0.39473418	      0.49663008	      0.13032057	      0.41582162
      0.19232952	      0.39467808	      0.49659963	      0.13029832	      0.41585680
      0.19262479	      0.39462191	      0.49656914	      0.13027602	      0.41589211
      0.19292007	      0.39456564	      0.49653862	      0.13025369	      0.41592756
      0.19321534	      0.39450930	      0.49650807	      0.13023131	      0.41596314
      0.19351061	      0.39445286	      0.49647748	      0.13020890	      0.41599886
      0.19380588	      0.39439634	      0.49644687	      0.13018644	      0.41603471
      0.19410116	      0.39433974	      0.49641621	      0.13016394	      0.41607070
      0.19439643	      0.39428305	      0.49638553	      0.13014140	      0.41610682
      0.19469170	      0.39422627	      0.49635481	      0.13011882	      0.41614308
      0.19498698	      0.39416941	      0.49632406	      0.13009620	      0.41617947
      0.19528225	      0.39411246	      0.49629328	      0.13007354	      0.41621600
      0.19557752	      0.39405543	      0.49626246	      0.13005084	      0.41625267
      0.19587280	      0.39399831	      0.49623161	      0.13002810	      0.41628948
      0.19616807	      0.39394110	      0.49620073	      0.13000531	      0.41632642
      0.19646334	      0.39388381	      0.49616982	      0.12998249	      0.41636350
      0.19675862	      0.39382643	      0.49613887	      0.12995962	      0.41640071
      0.19705389	      0.39376896	      0.49610788	      0.12993671	      0.41643807
      0.19734916	      0.39371141	      0.49607687	      0.12991376	      0.41647556
      0.19764444	      0.39365377	      0.49604582	      0.12989077	      0.41651320
      0.19793971	      0.39359604	      0.49601474	      0.12986774	      0.41655097
      0.19823498	      0.39353822	      0.49598363	      0.12984466	      0.41658888
      0.19853026	      0.39348032	      0.49595248	      0.12982154	      0.41662693
      0.19882553	      0.39342233	      0.49592130	      0.12979838	      0.41666512
      0.19912080	      0.39336425	      0.49589008	      0.12977518	      0.41670345
      0.19941607	      0.39330608	      0.49585884	      0.12975193	      0.41674192
      0.19971135	      0.39324783	      0.49582756	      0.12972865	      0.41678054
      0.20000662	      0.39318949	      0.49579624	      0.12970532	      0.41681929
      0.20030189	      0.39313106	      0.49576490	      0.12968194	      0.41685818
      0.20059717	      0.39307254	      0.49573352	      0.12965853	      0.41689722
      0.20089244	      0.39301393	      0.49570210	      0.12963507	      0.41693640
      0.20118771	      0.39295524	      0.49567065	      0.12961157	      0.41697572
      0.20148299	      0.39289645	      0.49563917	      0.12958803	      0.41701518
      0.20177826	      0.39283758	      0.49560766	      0.12956444	      0.41705479
      0.20207353	      0.39277862	      0.49557611	      0.12954081	      0.41709453
      0.20236881	      0.39271957	      0.49554453	      0.12951714	      0.41713443
      0.20266408	      0.39266043	      0.49551292	      0.12949342	      0.41717446
      0.20295935	      0.39260119	      0.49548127	      0.12946966	      0.41721464
      0.20325463	      0.39254187	      0.49544959	      0.12944586	      0.41725497
      0.20354990	      0.39248247	      0.49541787	      0.12942201	      0.41729543
      0.20384517	      0.39242297	      0.49538612	      0.12939812	      0.41733605
      0.20414044	      0.39236338	      0.49535434	      0.12937418	      0.41737681
      0.20443572	      0.39230370	      0.49532252	      0.12935021	      0.41741771
      0.20473099	      0.39224393	      0.49529067	      0.12932618	      0.41745876
      0.20502626	      0.39218406	      0.49525879	      0.12930211	      0.41749996
      0.20532154	      0.39212411	      0.49522687	      0.12927800	      0.41754130
      0.20561681	      0.39206407	      0.49519492	      0.12925385	      0.41758279
      0.20591208	      0.39200394	      0.49516294	      0.12922965	      0.41762442
      0.20620736	      0.39194371	      0.49513092	      0.12920540	      0.41766621
      0.20650263	      0.39188340	      0.49509886	      0.12918111	      0.41770814
      0.20679790	      0.39182299	      0.49506678	      0.12915678	      0.41775021
      0.20709318	      0.39176249	      0.49503466	      0.12913240	      0.41779244
      0.20738845	      0.39170190	      0.49500250	      0.12910797	      0.41783482
      0.20768372	      0.39164122	      0.49497031	      0.12908350	      0.41787734
      0.20797900	      0.39158044	      0.49493809	      0.12905899	      0.41792001
      0.20827427	      0.39151958	      0.49490583	      0.12903443	      0.41796283
      0.20856954	      0.39145862	      0.49487354	      0.12900982	      0.41800581
      0.20886481	      0.39139756	      0.49484122	      0.12898517	      0.41804893
      0.20916009	      0.39133642	      0.49480886	      0.12896047	      0.41809220
      0.20945536	      0.39127518	      0.49477647	      0.12893573	      0.41813562
      0.20975063	      0.39121385	      0.49474404	      0.12891094	      0.41817920
      0.21004591	      0.39115243	      0.49471158	      0.12888610	      0.41822292
      0.21034118	      0.39109091	      0.49467908	      0.12886122	      0.41826680
      0.21063645	      0.39102930	      0.49464655	      0.12883629	      0.41831082
      0.21093173	      0.39096759	      0.49461398	      0.12881132	      0.41835500
      0.21122700	      0.39090580	      0.49458138	      0.12878630	      0.41839933
      0.21152227	      0.39084390	      0.49454875	      0.12876123	      0.41844382
      0.21181755	      0.39078192	      0.49451608	      0.12873612	      0.41848846
      0.21211282	      0.39071983	      0.49448338	      0.12871095	      0.41853325
      0.21240809	      0.39065766	      0.49445064	      0.12868575	      0.41857819
      0.21270337	      0.39059539	      0.49441787	      0.12866049	      0.41862329
      0.21299864	      0.39053302	      0.49438506	      0.12863519	      0.41866854
      0.21329391	      0.39047056	      0.49435222	      0.12860984	      0.41871395
      0.21358918	      0.39040800	      0.49431934	      0.12858444	      0.41875951
      0.21388446	      0.39034535	      0.49428643	      0.12855899	      0.41880523
      0.21417973	      0.39028260	      0.49425348	      0.12853350	      0.41885110
      0.21447500	      0.39021976	      0.49422050	      0.12850796	      0.41889713
      0.21477028	      0.39015682	      0.49418748	      0.12848237	      0.41894331
      0.21506555	      0.39009378	      0.49415443	      0.12845673	      0.41898965
      0.21536082	      0.39003065	      0.49412134	      0.12843105	      0.41903615
      0.21565610	      0.38996742	      0.49408822	      0.12840531	      0.41908280
      0.21595137	      0.38990409	      0.49405506	      0.12837953	      0.41912961
      0.21624664	      0.38984067	      0.49402187	      0.12835370	      0.41917658
      0.21654192	      0.38977714	      0.49398864	      0.12832782	      0.41922371
      0.21683719	      0.38971352	      0.49395538	      0.12830189	      0.41927099
      0.21713246	      0.38964981	      0.49392208	      0.12827591	      0.41931844
      0.21742774	      0.38958599	      0.49388875	      0.12824988	      0.41936604
      0.21772301	      0.38952208	      0.49385538	      0.12822381	      0.41941380
      0.21801828	      0.38945807	      0.49382197	      0.12819768	      0.41946172
      0.21831355	      0.38939396	      0.49378853	      0.12817151	      0.41950980
      0.21860883	      0.38932975	      0.49375506	      0.12814528	      0.41955804
      0.21890410	      0.38926544	      0.49372154	      0.12811901	      0.41960644
      0.21919937	      0.38920104	      0.49368800	      0.12809268	      0.41965500
      0.21949465	      0.38913653	      0.49365441	      0.12806630	      0.41970373
      0.21978992	      0.38907193	      0.49362079	      0.12803988	      0.41975261
      0.22008519	      0.38900722	      0.49358714	      0.12801340	      0.41980165
      0.22038047	      0.38894242	      0.49355345	      0.12798688	      0.41985086
      0.22067574	      0.38887751	      0.49351972	      0.12796030	      0.41990023
      0.22097101	      0.38881250	      0.49348596	      0.12793367	      0.41994976
      0.22126629	      0.38874740	      0.49345216	      0.12790699	      0.41999946
      0.22156156	      0.38868219	      0.49341832	      0.12788026	      0.42004932
      0.22185683	      0.38861688	      0.49338445	      0.12785348	      0.42009934
      0.22215211	      0.38855147	      0.49335054	      0.12782664	      0.42014953
      0.22244738	      0.38848596	      0.49331660	      0.12779976	      0.42019988
      0.22274265	      0.38842035	      0.49328261	      0.12777282	      0.42025039
      0.22303793	      0.38835463	      0.49324860	      0.12774583	      0.42030107
      0.22333320	      0.38828881	      0.49321454	      0.12771879	      0.42035191
      0.22362847	      0.38822289	      0.49318045	      0.12769170	      0.42040292
      0.22392374	      0.38815687	      0.49314632	      0.12766456	      0.42045410
      0.22421902	      0.38809075	      0.49311216	      0.12763736	      0.42050544
      0.22451429	      0.38802452	      0.49307796	      0.12761011	      0.42055695
      0.22480956	      0.38795818	      0.49304372	      0.12758280	      0.42060863
      0.22510484	      0.38789175	      0.49300944	      0.12755545	      0.42066047
      0.22540011	      0.38782521	      0.49297513	      0.12752804	      0.42071248
      0.22569538	      0.38775856	      0.49294078	      0.12750058	      0.42076465
      0.22599066	      0.38769182	      0.49290639	      0.12747306	      0.42081700
      0.22628593	      0.38762496	      0.49287197	      0.12744549	      0.42086951
      0.22658120	      0.38755801	      0.49283751	      0.12741787	      0.42092220
      0.22687648	      0.38749094	      0.49280301	      0.12739019	      0.42097505
      0.22717175	      0.38742377	      0.49276847	      0.12736246	      0.42102807
      0.22746702	      0.38735650	      0.49273390	      0.12733467	      0.42108126
      0.22776230	      0.38728912	      0.49269929	      0.12730683	      0.42113462
      0.22805757	      0.38722163	      0.49266464	      0.12727894	      0.42118815
      0.22835284	      0.38715404	      0.49262995	      0.12725099	      0.42124185
      0.22864811	      0.38708634	      0.49259523	      0.12722299	      0.42129572
      0.22894339	      0.38701854	      0.49256046	      0.12719493	      0.42134977
      0.22923866	      0.38695062	      0.49252566	      0.12716681	      0.42140398
      0.22953393	      0.38688260	      0.49249082	      0.12713865	      0.42145837
      0.22982921	      0.38681448	      0.49245595	      0.12711042	      0.42151293
      0.23012448	      0.38674624	      0.49242103	      0.12708214	      0.42156766
      0.23041975	      0.38667790	      0.49238608	      0.12705380	      0.42162256
      0.23071503	      0.38660944	      0.49235109	      0.12702541	      0.42167764
      0.23101030	      0.38654088	      0.49231606	      0.12699696	      0.42173289
      0.23130557	      0.38647221	      0.49228099	      0.12696846	      0.42178832
      0.23160085	      0.38640343	      0.49224588	      0.12693989	      0.42184392
      0.23189612	      0.38633454	      0.49221073	      0.12691128	      0.42189969
      0.23219139	      0.38626555	      0.49217555	      0.12688260	      0.42195564
      0.23248667	      0.38619644	      0.49214032	      0.12685387	      0.42201177
      0.23278194	      0.38612722	      0.49210506	      0.12682508	      0.42206807
      0.23307721	      0.38605789	      0.49206976	      0.12679623	      0.42212454
      0.23337248	      0.38598845	      0.49203442	      0.12676733	      0.42218120
      0.23366776	      0.38591889	      0.49199904	      0.12673836	      0.42223803
      0.23396303	      0.38584923	      0.49196362	      0.12670934	      0.42229503
      0.23425830	      0.38577945	      0.49192816	      0.12668026	      0.42235221
      0.23455358	      0.38570957	      0.49189266	      0.12665113	      0.42240958
      0.23484885	      0.38563957	      0.49185712	      0.12662193	      0.42246711
      0.23514412	      0.38556945	      0.49182154	      0.12659268	      0.42252483
      0.23543940	      0.38549923	      0.49178592	      0.12656336	      0.42258273
      0.23573467	      0.38542889	      0.49175027	      0.12653399	      0.42264080
      0.23602994	      0.38535844	      0.49171457	      0.12650456	      0.42269906
      0.23632522	      0.38528787	      0.49167883	      0.12647506	      0.42275749
      0.23662049	      0.38521719	      0.49164305	      0.12644551	      0.42281610
      0.23691576	      0.38514639	      0.49160723	      0.12641590	      0.42287490
      0.23721104	      0.38507548	      0.49157137	      0.12638623	      0.42293387
      0.23750631	      0.38500446	      0.49153547	      0.12635650	      0.42299303
      0.23780158	      0.38493332	      0.49149954	      0.12632671	      0.42305236
      0.23809685	      0.38486206	      0.49146355	      0.12629685	      0.42311188
      0.23839213	      0.38479069	      0.49142753	      0.12626694	      0.42317158
      0.23868740	      0.38471920	      0.49139147	      0.12623697	      0.42323147
      0.23898267	      0.38464760	      0.49135537	      0.12620693	      0.42329153
      0.23927795	      0.38457587	      0.49131922	      0.12617683	      0.42335178
      0.23957322	      0.38450403	      0.49128304	      0.12614667	      0.42341221
      0.23986849	      0.38443208	      0.49124681	      0.12611645	      0.42347283
      0.24016377	      0.38436000	      0.49121054	      0.12608617	      0.42353363
      0.24045904	      0.38428781	      0.49117424	      0.12605582	      0.42359461
      0.24075431	      0.38421550	      0.49113788	      0.12602542	      0.42365578
      0.24104959	      0.38414307	      0.49110149	      0.12599494	      0.42371713
      0.24134486	      0.38407051	      0.49106506	      0.12596441	      0.42377867
      0.24164013	      0.38399784	      0.49102858	      0.12593381	      0.42384040
      0.24193541	      0.38392505	      0.49099206	      0.12590315	      0.42390231
      0.24223068	      0.38385214	      0.49095550	      0.12587243	      0.42396441
      0.24252595	      0.38377911	      0.49091890	      0.12584164	      0.42402669
      0.24282122	      0.38370596	      0.49088225	      0.12581079	      0.42408916
      0.24311650	      0.38363269	      0.49084557	      0.12577987	      0.42415182
      0.24341177	      0.38355929	      0.49080884	      0.12574889	      0.42421467
      0.24370704	      0.38348578	      0.49077206	      0.12571785	      0.42427771
      0.24400232	      0.38341214	      0.49073525	      0.12568674	      0.42434093
      0.24429759	      0.38333838	      0.49069839	      0.12565556	      0.42440434
      0.24459286	      0.38326449	      0.49066149	      0.12562432	      0.42446795
      0.24488814	      0.38319048	      0.49062454	      0.12559302	      0.42453174
      0.24518341	      0.38311635	      0.49058755	      0.12556164	      0.42459572
      0.24547868	      0.38304209	      0.49055052	      0.12553021	      0.42465989
      0.24577396	      0.38296771	      0.49051344	      0.12549870	      0.42472425
      0.24606923	      0.38289320	      0.49047633	      0.12546713	      0.42478881
      0.24636450	      0.38281857	      0.49043916	      0.12543549	      0.42485355
      0.24665978	      0.38274382	      0.49040196	      0.12540379	      0.42491849
      0.24695505	      0.38266893	      0.49036471	      0.12537202	      0.42498362
      0.24725032	      0.38259392	      0.49032741	      0.12534018	      0.42504894
      0.24754560	      0.38251879	      0.49029007	      0.12530827	      0.42511446
      0.24784087	      0.38244352	      0.49025269	      0.12527630	      0.42518016
      0.24813614	      0.38236813	      0.49021526	      0.12524426	      0.42524606
      0.24843141	      0.38229261	      0.49017778	      0.12521214	      0.42531216
      0.24872669	      0.38221696	      0.49014027	      0.12517996	      0.42537845
      0.24902196	      0.38214119	      0.49010270	      0.12514772	      0.42544493
      0.24931723	      0.38206528	      0.49006510	      0.12511540	      0.42551161
      0.24961251	      0.38198925	      0.49002744	      0.12508301	      0.42557849
      0.24990778	      0.38191308	      0.48998974	      0.12505055	      0.42564555
      0.25020305	      0.38183679	      0.48995200	      0.12501803	      0.42571282
      0.25049833	      0.38176036	      0.48991421	      0.12498543	      0.42578028
      0.25079360	      0.38168380	      0.48987637	      0.12495276	      0.42584794
      0.25108887	      0.38160711	      0.48983849	      0.12492002	      0.42591580
      0.25138415	      0.38153029	      0.48980056	      0.12488721	      0.42598385
      0.25167942	      0.38145334	      0.48976259	      0.12485433	      0.42605210
      0.25197469	      0.38137625	      0.48972457	      0.12482138	      0.42612055
      0.25226997	      0.38129903	      0.48968650	      0.12478836	      0.42618920
      0.25256524	      0.38122168	      0.48964839	      0.12475526	      0.42625804
      0.25286051	      0.38114419	      0.48961023	      0.12472210	      0.42632709
      0.25315578	      0.38106657	      0.48957202	      0.12468886	      0.42639633
      0.25345106	      0.38098882	      0.48953377	      0.12465554	      0.42646578
      0.25374633	      0.38091093	      0.48949547	      0.12462216	      0.42653542
      0.25404160	      0.38083290	      0.48945712	      0.12458870	      0.42660527
      0.25433688	      0.38075473	      0.48941872	      0.12455516	      0.42667532
      0.25463215	      0.38067643	      0.48938028	      0.12452156	      0.42674557
      0.25492742	      0.38059800	      0.48934178	      0.12448788	      0.42681602
      0.25522270	      0.38051942	      0.48930324	      0.12445412	      0.42688667
      0.25551797	      0.38044071	      0.48926466	      0.12442029	      0.42695752
      0.25581324	      0.38036186	      0.48922602	      0.12438639	      0.42702858
      0.25610852	      0.38028287	      0.48918733	      0.12435241	      0.42709984
      0.25640379	      0.38020374	      0.48914860	      0.12431835	      0.42717130
      0.25669906	      0.38012447	      0.48910982	      0.12428422	      0.42724297
      0.25699434	      0.38004506	      0.48907099	      0.12425001	      0.42731484
      0.25728961	      0.37996551	      0.48903211	      0.12421573	      0.42738692
      0.25758488	      0.37988582	      0.48899318	      0.12418137	      0.42745920
      0.25788015	      0.37980599	      0.48895420	      0.12414693	      0.42753169
      0.25817543	      0.37972601	      0.48891517	      0.12411241	      0.42760438
      0.25847070	      0.37964590	      0.48887609	      0.12407782	      0.42767728
      0.25876597	      0.37956564	      0.48883696	      0.12404315	      0.42775038
      0.25906125	      0.37948523	      0.48879778	      0.12400840	      0.42782369
      0.25935652	      0.37940468	      0.48875855	      0.12397358	      0.42789721
      0.25965179	      0.37932399	      0.48871927	      0.12393867	      0.42797094
      0.25994707	      0.37924315	      0.48867994	      0.12390368	      0.42804487
      0.26024234	      0.37916217	      0.48864056	      0.12386862	      0.42811901
      0.26053761	      0.37908104	      0.48860113	      0.12383348	      0.42819336
      0.26083289	      0.37899977	      0.48856164	      0.12379825	      0.42826792
      0.26112816	      0.37891835	      0.48852211	      0.12376295	      0.42834269
      0.26142343	      0.37883678	      0.48848252	      0.12372756	      0.42841767
      0.26171871	      0.37875506	      0.48844289	      0.12369210	      0.42849286
      0.26201398	      0.37867319	      0.48840320	      0.12365655	      0.42856825
      0.26230925	      0.37859118	      0.48836345	      0.12362092	      0.42864386
      0.26260452	      0.37850902	      0.48832366	      0.12358521	      0.42871968
      0.26289980	      0.37842670	      0.48828381	      0.12354942	      0.42879571
      0.26319507	      0.37834424	      0.48824391	      0.12351354	      0.42887195
      0.26346055	      0.37826997	      0.48820799	      0.12348122	      0.42894069
      0.26372603	      0.37819557	      0.48817203	      0.12344882	      0.42900959
      0.26399151	      0.37812105	      0.48813603	      0.12341636	      0.42907866
      0.26425700	      0.37804641	      0.48809998	      0.12338383	      0.42914791
      0.26452248	      0.37797165	      0.48806389	      0.12335123	      0.42921733
      0.26478796	      0.37789676	      0.48802776	      0.12331857	      0.42928692
      0.26505344	      0.37782174	      0.48799158	      0.12328584	      0.42935668
      0.26531892	      0.37774661	      0.48795536	      0.12325303	      0.42942662
      0.26558440	      0.37767134	      0.48791909	      0.12322016	      0.42949673
      0.26584988	      0.37759595	      0.48788278	      0.12318722	      0.42956702
      0.26611536	      0.37752044	      0.48784643	      0.12315421	      0.42963748
      0.26638084	      0.37744480	      0.48781003	      0.12312113	      0.42970811
      0.26664633	      0.37736903	      0.48777359	      0.12308798	      0.42977892
      0.26691181	      0.37729314	      0.48773710	      0.12305476	      0.42984990
      0.26717729	      0.37721711	      0.48770057	      0.12302147	      0.42992106
      0.26744277	      0.37714096	      0.48766399	      0.12298811	      0.42999239
      0.26770825	      0.37706468	      0.48762737	      0.12295468	      0.43006390
      0.26797373	      0.37698828	      0.48759070	      0.12292118	      0.43013559
      0.26823921	      0.37691174	      0.48755399	      0.12288760	      0.43020745
      0.26850469	      0.37683507	      0.48751723	      0.12285395	      0.43027948
      0.26877018	      0.37675827	      0.48748043	      0.12282023	      0.43035170
      0.26903566	      0.37668135	      0.48744358	      0.12278644	      0.43042409
      0.26930114	      0.37660429	      0.48740669	      0.12275258	      0.43049666
      0.26956662	      0.37652710	      0.48736975	      0.12271864	      0.43056940
      0.26983210	      0.37644978	      0.48733276	      0.12268463	      0.43064232
      0.27009758	      0.37637232	      0.48729572	      0.12265055	      0.43071542
      0.27036306	      0.37629473	      0.48725864	      0.12261639	      0.43078870
      0.27062854	      0.37621701	      0.48722151	      0.12258216	      0.43086216
      0.27089402	      0.37613916	      0.48718434	      0.12254786	      0.43093579
      0.27115951	      0.37606117	      0.48714712	      0.12251348	      0.43100961
      0.27142499	      0.37598305	      0.48710985	      0.12247902	      0.43108360
      0.27169047	      0.37590479	      0.48707253	      0.12244449	      0.43115777
      0.27195595	      0.37582640	      0.48703517	      0.12240989	      0.43123213
      0.27222143	      0.37574787	      0.48699776	      0.12237520	      0.43130666
      0.27248691	      0.37566920	      0.48696029	      0.12234045	      0.43138137
      0.27275239	      0.37559040	      0.48692279	      0.12230561	      0.43145627
      0.27301787	      0.37551146	      0.48688523	      0.12227070	      0.43153134
      0.27328335	      0.37543238	      0.48684762	      0.12223572	      0.43160659
      0.27354884	      0.37535317	      0.48680997	      0.12220065	      0.43168203
      0.27381432	      0.37527381	      0.48677227	      0.12216551	      0.43175765
      0.27407980	      0.37519432	      0.48673451	      0.12213029	      0.43183345
      0.27434528	      0.37511468	      0.48669671	      0.12209499	      0.43190943
      0.27461076	      0.37503491	      0.48665886	      0.12205962	      0.43198559
      0.27487624	      0.37495499	      0.48662096	      0.12202416	      0.43206194
      0.27514172	      0.37487494	      0.48658301	      0.12198863	      0.43213847
      0.27540720	      0.37479474	      0.48654501	      0.12195301	      0.43221518
      0.27567269	      0.37471440	      0.48650696	      0.12191732	      0.43229208
      0.27593817	      0.37463392	      0.48646885	      0.12188155	      0.43236916
      0.27620365	      0.37455329	      0.48643070	      0.12184570	      0.43244642
      0.27646913	      0.37447252	      0.48639250	      0.12180976	      0.43252387
      0.27673461	      0.37439160	      0.48635424	      0.12177375	      0.43260150
      0.27700009	      0.37431054	      0.48631594	      0.12173765	      0.43267932
      0.27726557	      0.37422934	      0.48627758	      0.12170147	      0.43275732
      0.27753105	      0.37414799	      0.48623917	      0.12166521	      0.43283550
      0.27779653	      0.37406649	      0.48620071	      0.12162887	      0.43291388
      0.27806202	      0.37398484	      0.48616220	      0.12159244	      0.43299243
      0.27832750	      0.37390305	      0.48612363	      0.12155594	      0.43307118
      0.27859298	      0.37382111	      0.48608501	      0.12151934	      0.43315011
      0.27885846	      0.37373902	      0.48604634	      0.12148267	      0.43322922
      0.27912394	      0.37365678	      0.48600762	      0.12144591	      0.43330853
      0.27938942	      0.37357439	      0.48596884	      0.12140907	      0.43338802
      0.27965490	      0.37349186	      0.48593001	      0.12137214	      0.43346769
      0.27992038	      0.37340917	      0.48589113	      0.12133512	      0.43354756
      0.28018586	      0.37332632	      0.48585219	      0.12129802	      0.43362761
      0.28045135	      0.37324333	      0.48581320	      0.12126084	      0.43370785
      0.28071683	      0.37316018	      0.48577415	      0.12122357	      0.43378828
      0.28098231	      0.37307688	      0.48573505	      0.12118621	      0.43386890
      0.28124779	      0.37299343	      0.48569589	      0.12114877	      0.43394971
      0.28151327	      0.37290982	      0.48565668	      0.12111123	      0.43403070
      0.28177875	      0.37282606	      0.48561741	      0.12107362	      0.43411189
      0.28204423	      0.37274214	      0.48557809	      0.12103591	      0.43419326
      0.28230971	      0.37265807	      0.48553871	      0.12099811	      0.43427483
      0.28257519	      0.37257383	      0.48549928	      0.12096023	      0.43435658
      0.28284068	      0.37248944	      0.48545979	      0.12092225	      0.43443853
      0.28310616	      0.37240490	      0.48542024	      0.12088419	      0.43452066
      0.28337164	      0.37232019	      0.48538064	      0.12084604	      0.43460299
      0.28363712	      0.37223532	      0.48534098	      0.12080779	      0.43468551
      0.28390260	      0.37215030	      0.48530126	      0.12076946	      0.43476822
      0.28416808	      0.37206511	      0.48526149	      0.12073103	      0.43485112
      0.28443356	      0.37197976	      0.48522166	      0.12069251	      0.43493421
      0.28469904	      0.37189425	      0.48518177	      0.12065391	      0.43501750
      0.28496453	      0.37180858	      0.48514182	      0.12061520	      0.43510098
      0.28523001	      0.37172274	      0.48510181	      0.12057641	      0.43518465
      0.28549549	      0.37163674	      0.48506174	      0.12053752	      0.43526852
      0.28576097	      0.37155058	      0.48502162	      0.12049854	      0.43535257
      0.28602645	      0.37146425	      0.48498143	      0.12045946	      0.43543683
      0.28629193	      0.37137775	      0.48494119	      0.12042029	      0.43552127
      0.28655741	      0.37129109	      0.48490088	      0.12038103	      0.43560591
      0.28682289	      0.37120425	      0.48486052	      0.12034167	      0.43569075
      0.28708837	      0.37111726	      0.48482009	      0.12030221	      0.43577578
      0.28735386	      0.37103009	      0.48477961	      0.12026266	      0.43586100
      0.28761934	      0.37094275	      0.48473906	      0.12022301	      0.43594642
      0.28785809	      0.37086406	      0.48470254	      0.12018727	      0.43602341
      0.28809685	      0.37078523	      0.48466597	      0.12015145	      0.43610056
      0.28833561	      0.37070626	      0.48462935	      0.12011556	      0.43617786
      0.28857437	      0.37062715	      0.48459269	      0.12007958	      0.43625532
      0.28881312	      0.37054791	      0.48455597	      0.12004352	      0.43633295
      0.28905188	      0.37046852	      0.48451920	      0.12000738	      0.43641073
      0.28929064	      0.37038899	      0.48448238	      0.11997116	      0.43648867
      0.28952939	      0.37030932	      0.48444551	      0.11993486	      0.43656677
      0.28976815	      0.37022951	      0.48440858	      0.11989848	      0.43664503
      0.29000691	      0.37014955	      0.48437161	      0.11986202	      0.43672345
      0.29024567	      0.37006945	      0.48433458	      0.11982548	      0.43680203
      0.29048442	      0.36998921	      0.48429750	      0.11978885	      0.43688077
      0.29072318	      0.36990882	      0.48426037	      0.11975214	      0.43695968
      0.29096194	      0.36982829	      0.48422319	      0.11971535	      0.43703874
      0.29120070	      0.36974762	      0.48418595	      0.11967847	      0.43711796
      0.29143945	      0.36966679	      0.48414866	      0.11964152	      0.43719735
      0.29167821	      0.36958582	      0.48411132	      0.11960447	      0.43727689
      0.29191697	      0.36950471	      0.48407393	      0.11956734	      0.43735660
      0.29215572	      0.36942344	      0.48403648	      0.11953013	      0.43743647
      0.29239448	      0.36934203	      0.48399897	      0.11949284	      0.43751650
      0.29263324	      0.36926047	      0.48396141	      0.11945545	      0.43759669
      0.29287200	      0.36917875	      0.48392380	      0.11941798	      0.43767705
      0.29311075	      0.36909689	      0.48388613	      0.11938043	      0.43775757
      0.29334951	      0.36901488	      0.48384841	      0.11934279	      0.43783825
      0.29358827	      0.36893271	      0.48381063	      0.11930506	      0.43791909
      0.29382702	      0.36885040	      0.48377280	      0.11926724	      0.43800010
      0.29406578	      0.36876793	      0.48373491	      0.11922934	      0.43808127
      0.29430454	      0.36868530	      0.48369697	      0.11919135	      0.43816260
      0.29454330	      0.36860253	      0.48365897	      0.11915327	      0.43824410
      0.29478205	      0.36851960	      0.48362091	      0.11911510	      0.43832576
      0.29502081	      0.36843651	      0.48358279	      0.11907684	      0.43840759
      0.29525957	      0.36835327	      0.48354462	      0.11903849	      0.43848958
      0.29549833	      0.36826987	      0.48350639	      0.11900005	      0.43857173
      0.29573708	      0.36818631	      0.48346810	      0.11896152	      0.43865405
      0.29597584	      0.36810259	      0.48342976	      0.11892290	      0.43873654
      0.29621460	      0.36801872	      0.48339135	      0.11888419	      0.43881919
      0.29645335	      0.36793469	      0.48335289	      0.11884538	      0.43890200
      0.29669211	      0.36785049	      0.48331437	      0.11880649	      0.43898498
      0.29693087	      0.36776614	      0.48327579	      0.11876750	      0.43906813
      0.29716963	      0.36768162	      0.48323715	      0.11872842	      0.43915144
      0.29740838	      0.36759694	      0.48319845	      0.11868924	      0.43923492
      0.29764714	      0.36751210	      0.48315969	      0.11864997	      0.43931856
      0.29788590	      0.36742710	      0.48312087	      0.11861061	      0.43940237
      0.29812465	      0.36734193	      0.48308199	      0.11857115	      0.43948635
      0.29836341	      0.36725659	      0.48304305	      0.11853159	      0.43957050
      0.29860217	      0.36717109	      0.48300405	      0.11849194	      0.43965481
      0.29884093	      0.36708543	      0.48296499	      0.11845219	      0.43973929
      0.29907968	      0.36699959	      0.48292586	      0.11841235	      0.43982393
      0.29931844	      0.36691359	      0.48288667	      0.11837241	      0.43990875
      0.29955720	      0.36682742	      0.48284742	      0.11833237	      0.43999373
      0.29979596	      0.36674108	      0.48280811	      0.11829223	      0.44007888
      0.30003471	      0.36665457	      0.48276873	      0.11825200	      0.44016420
      0.30027347	      0.36656788	      0.48272929	      0.11821166	      0.44024969
      0.30051223	      0.36648103	      0.48268979	      0.11817123	      0.44033535
      0.30075098	      0.36639400	      0.48265022	      0.11813070	      0.44042117
      0.30098974	      0.36630680	      0.48261058	      0.11809006	      0.44050717
      0.30122850	      0.36621943	      0.48257089	      0.11804932	      0.44059333
      0.30146726	      0.36613187	      0.48253112	      0.11800849	      0.44067967
      0.30170601	      0.36604415	      0.48249130	      0.11796755	      0.44076617
      0.30194477	      0.36595624	      0.48245140	      0.11792651	      0.44085285
      0.30218353	      0.36586816	      0.48241144	      0.11788536	      0.44093969
      0.30242229	      0.36577990	      0.48237141	      0.11784411	      0.44102671
      0.30266104	      0.36569147	      0.48233132	      0.11780276	      0.44111389
      0.30289980	      0.36560285	      0.48229116	      0.11776130	      0.44120125
      0.30313856	      0.36551405	      0.48225093	      0.11771974	      0.44128878
      0.30337731	      0.36542506	      0.48221063	      0.11767807	      0.44137648
      0.30361607	      0.36533590	      0.48217026	      0.11763629	      0.44146435
      0.30385483	      0.36524655	      0.48212983	      0.11759441	      0.44155239
      0.30409359	      0.36515702	      0.48208932	      0.11755242	      0.44164060
      0.30433234	      0.36506730	      0.48204875	      0.11751033	      0.44172899
      0.30457110	      0.36497739	      0.48200811	      0.11746812	      0.44181755
      0.30480986	      0.36488730	      0.48196739	      0.11742581	      0.44190628
      0.30504861	      0.36479702	      0.48192661	      0.11738338	      0.44199518
      0.30528737	      0.36470655	      0.48188575	      0.11734085	      0.44208426
      0.30552613	      0.36461588	      0.48184482	      0.11729821	      0.44217351
      0.30576489	      0.36452503	      0.48180382	      0.11725545	      0.44226293
      0.30600364	      0.36443399	      0.48176275	      0.11721258	      0.44235253
      0.30624240	      0.36434275	      0.48172160	      0.11716960	      0.44244230
      0.30648116	      0.36425132	      0.48168038	      0.11712651	      0.44253224
      0.30671992	      0.36415969	      0.48163909	      0.11708330	      0.44262236
      0.30695867	      0.36406787	      0.48159772	      0.11703998	      0.44271265
      0.30719743	      0.36397585	      0.48155628	      0.11699654	      0.44280312
      0.30743619	      0.36388364	      0.48151477	      0.11695299	      0.44289376
      0.30767494	      0.36379122	      0.48147317	      0.11690933	      0.44298458
      0.30791370	      0.36369860	      0.48143151	      0.11686554	      0.44307557
      0.30815246	      0.36360578	      0.48138976	      0.11682164	      0.44316674
      0.30839122	      0.36351277	      0.48134794	      0.11677762	      0.44325808
      0.30862997	      0.36341954	      0.48130604	      0.11673348	      0.44334960
      0.30886873	      0.36332611	      0.48126407	      0.11668922	      0.44344130
      0.30910749	      0.36323248	      0.48122201	      0.11664484	      0.44353317
      0.30934624	      0.36313864	      0.48117988	      0.11660035	      0.44362522
      0.30958500	      0.36304460	      0.48113767	      0.11655573	      0.44371744
      0.30982376	      0.36295034	      0.48109537	      0.11651098	      0.44380984
      0.31006252	      0.36285588	      0.48105300	      0.11646612	      0.44390242
      0.31030127	      0.36276120	      0.48101055	      0.11642113	      0.44399518
      0.31054003	      0.36266631	      0.48096801	      0.11637602	      0.44408811
      0.31077879	      0.36257121	      0.48092540	      0.11633078	      0.44418122
      0.31101755	      0.36247589	      0.48088270	      0.11628542	      0.44427451
      0.31125630	      0.36238036	      0.48083992	      0.11623993	      0.44436798
      0.31147098	      0.36229428	      0.48080138	      0.11619892	      0.44445217
      0.31168567	      0.36220802	      0.48076278	      0.11615781	      0.44453651
      0.31190035	      0.36212158	      0.48072410	      0.11611660	      0.44462099
      0.31211503	      0.36203497	      0.48068536	      0.11607527	      0.44470562
      0.31232971	      0.36194818	      0.48064655	      0.11603385	      0.44479039
      0.31254440	      0.36186120	      0.48060767	      0.11599232	      0.44487531
      0.31275908	      0.36177405	      0.48056872	      0.11595068	      0.44496037
      0.31297376	      0.36168672	      0.48052970	      0.11590894	      0.44504558
      0.31318844	      0.36159920	      0.48049061	      0.11586709	      0.44513093
      0.31340313	      0.36151150	      0.48045145	      0.11582513	      0.44521643
      0.31361781	      0.36142361	      0.48041221	      0.11578307	      0.44530207
      0.31383249	      0.36133554	      0.48037291	      0.11574090	      0.44538786
      0.31404717	      0.36124729	      0.48033353	      0.11569861	      0.44547380
      0.31426185	      0.36115885	      0.48029408	      0.11565622	      0.44555988
      0.31447654	      0.36107021	      0.48025456	      0.11561372	      0.44564610
      0.31469122	      0.36098139	      0.48021497	      0.11557110	      0.44573248
      0.31490590	      0.36089238	      0.48017530	      0.11552838	      0.44581900
      0.31512058	      0.36080318	      0.48013555	      0.11548554	      0.44590566
      0.31533527	      0.36071379	      0.48009574	      0.11544259	      0.44599248
      0.31554995	      0.36062420	      0.48005584	      0.11539953	      0.44607944
      0.31576463	      0.36053442	      0.48001587	      0.11535635	      0.44616654
      0.31597931	      0.36044445	      0.47997583	      0.11531306	      0.44625380
      0.31619400	      0.36035428	      0.47993571	      0.11526965	      0.44634120
      0.31640868	      0.36026391	      0.47989551	      0.11522613	      0.44642875
      0.31662336	      0.36017334	      0.47985523	      0.11518249	      0.44651645
      0.31683804	      0.36008258	      0.47981488	      0.11513873	      0.44660429
      0.31705272	      0.35999161	      0.47977444	      0.11509485	      0.44669228
      0.31726741	      0.35990044	      0.47973393	      0.11505086	      0.44678042
      0.31748209	      0.35980907	      0.47969334	      0.11500675	      0.44686871
      0.31769677	      0.35971750	      0.47965267	      0.11496252	      0.44695714
      0.31791145	      0.35962572	      0.47961192	      0.11491816	      0.44704573
      0.31812614	      0.35953374	      0.47957108	      0.11487369	      0.44713446
      0.31834082	      0.35944154	      0.47953017	      0.11482910	      0.44722334
      0.31855550	      0.35934914	      0.47948917	      0.11478438	      0.44731237
      0.31877018	      0.35925654	      0.47944809	      0.11473954	      0.44740155
      0.31898487	      0.35916372	      0.47940693	      0.11469457	      0.44749088
      0.31919955	      0.35907068	      0.47936569	      0.11464948	      0.44758036
      0.31941423	      0.35897744	      0.47932436	      0.11460427	      0.44766999
      0.31962891	      0.35888398	      0.47928294	      0.11455893	      0.44775976
      0.31984359	      0.35879031	      0.47924144	      0.11451346	      0.44784969
      0.32005828	      0.35869642	      0.47919985	      0.11446786	      0.44793976
      0.32027296	      0.35860231	      0.47915818	      0.11442214	      0.44802999
      0.32048764	      0.35850798	      0.47911642	      0.11437629	      0.44812036
      0.32070232	      0.35841344	      0.47907458	      0.11433031	      0.44821089
      0.32091701	      0.35831867	      0.47903264	      0.11428419	      0.44830156
      0.32113169	      0.35822368	      0.47899062	      0.11423795	      0.44839239
      0.32134637	      0.35812846	      0.47894850	      0.11419157	      0.44848336
      0.32156105	      0.35803302	      0.47890630	      0.11414506	      0.44857449
      0.32177573	      0.35793735	      0.47886401	      0.11409842	      0.44866576
      0.32199042	      0.35784146	      0.47882162	      0.11405164	      0.44875719
      0.32220510	      0.35774533	      0.47877915	      0.11400473	      0.44884877
      0.32241978	      0.35764898	      0.47873658	      0.11395768	      0.44894050
      0.32263446	      0.35755239	      0.47869391	      0.11391050	      0.44903238
      0.32284915	      0.35745557	      0.47865116	      0.11386317	      0.44912441
      0.32306383	      0.35735851	      0.47860831	      0.11381571	      0.44921659
      0.32327851	      0.35726122	      0.47856536	      0.11376811	      0.44930893
      0.32349319	      0.35716369	      0.47852232	      0.11372037	      0.44940141
      0.32370788	      0.35706592	      0.47847919	      0.11367249	      0.44949405
      0.32392256	      0.35696791	      0.47843595	      0.11362446	      0.44958684
      0.32413724	      0.35686965	      0.47839262	      0.11357629	      0.44967978
      0.32435192	      0.35677116	      0.47834919	      0.11352798	      0.44977287
      0.32456660	      0.35667242	      0.47830566	      0.11347953	      0.44986612
      0.32478129	      0.35657343	      0.47826203	      0.11343092	      0.44995952
      0.32499597	      0.35647419	      0.47821830	      0.11338218	      0.45005307
      0.32521065	      0.35637470	      0.47817447	      0.11333328	      0.45014677
      0.32542533	      0.35627497	      0.47813053	      0.11328424	      0.45024062
      0.32564002	      0.35617498	      0.47808650	      0.11323504	      0.45033463
      0.32585470	      0.35607473	      0.47804236	      0.11318570	      0.45042879
      0.32606938	      0.35597423	      0.47799811	      0.11313620	      0.45052310
      0.32628406	      0.35587347	      0.47795377	      0.11308656	      0.45061757
      0.32649875	      0.35577245	      0.47790931	      0.11303676	      0.45071218
      0.32671343	      0.35567117	      0.47786475	      0.11298680	      0.45080696
      0.32692811	      0.35556963	      0.47782008	      0.11293669	      0.45090188
      0.32714279	      0.35546782	      0.47777530	      0.11288643	      0.45099696
      0.32735747	      0.35536575	      0.47773042	      0.11283600	      0.45109219
      0.32757216	      0.35526341	      0.47768542	      0.11278542	      0.45118757
      0.32776515	      0.35517117	      0.47764487	      0.11273982	      0.45127345
      0.32795813	      0.35507873	      0.47760424	      0.11269408	      0.45135945
      0.32815112	      0.35498605	      0.47756351	      0.11264822	      0.45144558
      0.32834411	      0.35489316	      0.47752270	      0.11260222	      0.45153183
      0.32853710	      0.35480005	      0.47748179	      0.11255609	      0.45161820
      0.32873009	      0.35470671	      0.47744079	      0.11250983	      0.45170470
      0.32892308	      0.35461314	      0.47739969	      0.11246344	      0.45179132
      0.32911607	      0.35451935	      0.47735850	      0.11241691	      0.45187807
      0.32930906	      0.35442533	      0.47731722	      0.11237025	      0.45196494
      0.32950205	      0.35433107	      0.47727584	      0.11232345	      0.45205194
      0.32969504	      0.35423659	      0.47723436	      0.11227651	      0.45213906
      0.32988803	      0.35414187	      0.47719279	      0.11222944	      0.45222631
      0.33008102	      0.35404692	      0.47715112	      0.11218223	      0.45231368
      0.33027400	      0.35395173	      0.47710935	      0.11213488	      0.45240118
      0.33046699	      0.35385631	      0.47706749	      0.11208739	      0.45248880
      0.33065998	      0.35376065	      0.47702552	      0.11203976	      0.45257654
      0.33085297	      0.35366474	      0.47698345	      0.11199198	      0.45266441
      0.33104596	      0.35356860	      0.47694128	      0.11194407	      0.45275241
      0.33123895	      0.35347221	      0.47689901	      0.11189601	      0.45284053
      0.33143194	      0.35337557	      0.47685664	      0.11184780	      0.45292878
      0.33162493	      0.35327869	      0.47681416	      0.11179946	      0.45301715
      0.33181792	      0.35318156	      0.47677158	      0.11175096	      0.45310565
      0.33201091	      0.35308419	      0.47672889	      0.11170232	      0.45319427
      0.33220390	      0.35298656	      0.47668610	      0.11165353	      0.45328302
      0.33239688	      0.35288867	      0.47664320	      0.11160459	      0.45337189
      0.33258987	      0.35279054	      0.47660019	      0.11155550	      0.45346089
      0.33278286	      0.35269214	      0.47655708	      0.11150626	      0.45355001
      0.33297585	      0.35259349	      0.47651385	      0.11145687	      0.45363926
      0.33316884	      0.35249458	      0.47647052	      0.11140732	      0.45372864
      0.33336183	      0.35239540	      0.47642707	      0.11135763	      0.45381814
      0.33355482	      0.35229597	      0.47638351	      0.11130777	      0.45390777
      0.33374781	      0.35219627	      0.47633984	      0.11125776	      0.45399752
      0.33394080	      0.35209630	      0.47629605	      0.11120760	      0.45408740
      0.33413379	      0.35199606	      0.47625215	      0.11115728	      0.45417741
      0.33432678	      0.35189555	      0.47620814	      0.11110679	      0.45426754
      0.33451977	      0.35179477	      0.47616400	      0.11105615	      0.45435780
      0.33471275	      0.35169371	      0.47611975	      0.11100535	      0.45444818
      0.33490574	      0.35159238	      0.47607538	      0.11095438	      0.45453870
      0.33509873	      0.35149077	      0.47603089	      0.11090325	      0.45462933
      0.33529172	      0.35138888	      0.47598628	      0.11085196	      0.45472010
      0.33548471	      0.35128671	      0.47594155	      0.11080050	      0.45481099
      0.33567770	      0.35118425	      0.47589669	      0.11074888	      0.45490201
      0.33587069	      0.35108151	      0.47585171	      0.11069709	      0.45499315
      0.33606368	      0.35097848	      0.47580660	      0.11064513	      0.45508442
      0.33625667	      0.35087516	      0.47576137	      0.11059300	      0.45517582
      0.33643012	      0.35078205	      0.47572061	      0.11054600	      0.45525808
      0.33660356	      0.35068870	      0.47567975	      0.11049887	      0.45534043
      0.33677701	      0.35059512	      0.47563878	      0.11045159	      0.45542289
      0.33695046	      0.35050129	      0.47559770	      0.11040418	      0.45550545
      0.33712391	      0.35040722	      0.47555652	      0.11035662	      0.45558812
      0.33729736	      0.35031290	      0.47551523	      0.11030892	      0.45567088
      0.33747080	      0.35021834	      0.47547383	      0.11026108	      0.45575376
      0.33764425	      0.35012354	      0.47543232	      0.11021309	      0.45583673
      0.33781770	      0.35002848	      0.47539070	      0.11016496	      0.45591981
      0.33799115	      0.34993317	      0.47534897	      0.11011668	      0.45600299
      0.33816459	      0.34983761	      0.47530713	      0.11006826	      0.45608628
      0.33833804	      0.34974179	      0.47526518	      0.11001969	      0.45616967
      0.33851149	      0.34964572	      0.47522311	      0.10997097	      0.45625317
      0.33868494	      0.34954939	      0.47518092	      0.10992210	      0.45633676
      0.33885839	      0.34945279	      0.47513862	      0.10987308	      0.45642047
      0.33903183	      0.34935594	      0.47509620	      0.10982391	      0.45650428
      0.33920528	      0.34925882	      0.47505366	      0.10977459	      0.45658819
      0.33937873	      0.34916144	      0.47501100	      0.10972511	      0.45667221
      0.33955218	      0.34906379	      0.47496822	      0.10967549	      0.45675634
      0.33972563	      0.34896587	      0.47492532	      0.10962570	      0.45684057
      0.33989907	      0.34886767	      0.47488229	      0.10957576	      0.45692490
      0.34007252	      0.34876921	      0.47483914	      0.10952566	      0.45700934
      0.34024597	      0.34867046	      0.47479587	      0.10947541	      0.45709387
      0.34041942	      0.34857144	      0.47475246	      0.10942500	      0.45717849
      0.34059287	      0.34847214	      0.47470893	      0.10937442	      0.45726319
      0.34076631	      0.34837255	      0.47466526	      0.10932369	      0.45734799
      0.34093976	      0.34827269	      0.47462147	      0.10927279	      0.45743288
      0.34109518	      0.34818295	      0.47458211	      0.10922705	      0.45750903
      0.34125061	      0.34809299	      0.47454265	      0.10918117	      0.45758524
      0.34140603	      0.34800279	      0.47450307	      0.10913517	      0.45766153
      0.34156145	      0.34791235	      0.47446339	      0.10908903	      0.45773790
      0.34171687	      0.34782168	      0.47442359	      0.10904275	      0.45781434
      0.34187230	      0.34773076	      0.47438368	      0.10899634	      0.45789086
      0.34202772	      0.34763961	      0.47434366	      0.10894980	      0.45796745
      0.34218314	      0.34754822	      0.47430352	      0.10890312	      0.45804411
      0.34233856	      0.34745658	      0.47426327	      0.10885630	      0.45812085
      0.34249398	      0.34736469	      0.47422290	      0.10880935	      0.45819767
      0.34264941	      0.34727255	      0.47418241	      0.10876226	      0.45827456
      0.34280483	      0.34718017	      0.47414180	      0.10871503	      0.45835154
      0.34296025	      0.34708753	      0.47410107	      0.10866766	      0.45842859
      0.34311567	      0.34699464	      0.47406021	      0.10862015	      0.45850571
      0.34327110	      0.34690149	      0.47401923	      0.10857249	      0.45858292
      0.34342652	      0.34680808	      0.47397813	      0.10852470	      0.45866020
      0.34358194	      0.34671441	      0.47393689	      0.10847676	      0.45873757
      0.34373736	      0.34662048	      0.47389553	      0.10842869	      0.45881502
      0.34389279	      0.34652628	      0.47385404	      0.10838046	      0.45889254
      0.34403226	      0.34644152	      0.47381669	      0.10833706	      0.45896219
      0.34417174	      0.34635654	      0.47377923	      0.10829354	      0.45903190
      0.34431122	      0.34627135	      0.47374166	      0.10824991	      0.45910168
      0.34445070	      0.34618593	      0.47370398	      0.10820616	      0.45917153
      0.34459018	      0.34610029	      0.47366619	      0.10816228	      0.45924144
      0.34472966	      0.34601442	      0.47362829	      0.10811829	      0.45931143
      0.34486914	      0.34592833	      0.47359027	      0.10807418	      0.45938148
      0.34500862	      0.34584201	      0.47355213	      0.10802995	      0.45945161
      0.34514810	      0.34575546	      0.47351388	      0.10798559	      0.45952180
      0.34528757	      0.34566868	      0.47347551	      0.10794112	      0.45959207
      0.34542705	      0.34558167	      0.47343702	      0.10789652	      0.45966241
      0.34556653	      0.34549442	      0.47339840	      0.10785180	      0.45973283
      0.34570601	      0.34540693	      0.47335966	      0.10780696	      0.45980332
      0.34584549	      0.34531920	      0.47332079	      0.10776199	      0.45987389
      0.34598497	      0.34523123	      0.47328180	      0.10771689	      0.45994453
      0.34612445	      0.34514301	      0.47324268	      0.10767168	      0.46001525
      0.34626393	      0.34505455	      0.47320342	      0.10762633	      0.46008605
      0.34638867	      0.34497522	      0.47316820	      0.10758567	      0.46014944
      0.34651342	      0.34489569	      0.47313287	      0.10754491	      0.46021290
      0.34663816	      0.34481596	      0.47309743	      0.10750405	      0.46027642
      0.34676291	      0.34473602	      0.47306188	      0.10746308	      0.46034000
      0.34688765	      0.34465588	      0.47302622	      0.10742201	      0.46040366
      0.34701240	      0.34457553	      0.47299044	      0.10738084	      0.46046738
      0.34713714	      0.34449497	      0.47295455	      0.10733957	      0.46053118
      0.34726189	      0.34441419	      0.47291854	      0.10729819	      0.46059504
      0.34738663	      0.34433321	      0.47288242	      0.10725671	      0.46065897
      0.34751138	      0.34425201	      0.47284617	      0.10721512	      0.46072298
      0.34763612	      0.34417059	      0.47280980	      0.10717343	      0.46078706
      0.34776087	      0.34408895	      0.47277330	      0.10713163	      0.46085122
      0.34788561	      0.34400708	      0.47273668	      0.10708972	      0.46091545
      0.34801036	      0.34392500	      0.47269993	      0.10704771	      0.46097976
      0.34813510	      0.34384269	      0.47266306	      0.10700560	      0.46104415
      0.34825985	      0.34376015	      0.47262605	      0.10696338	      0.46110862
      0.34838459	      0.34367738	      0.47258890	      0.10692104	      0.46117317
      0.34850934	      0.34359437	      0.47255163	      0.10687861	      0.46123780
      0.34862134	      0.34351964	      0.47251804	      0.10684041	      0.46129591
      0.34873335	      0.34344472	      0.47248434	      0.10680212	      0.46135408
      0.34884536	      0.34336961	      0.47245052	      0.10676375	      0.46141233
      0.34895737	      0.34329430	      0.47241659	      0.10672529	      0.46147064
      0.34906938	      0.34321879	      0.47238254	      0.10668673	      0.46152903
      0.34918139	      0.34314309	      0.47234838	      0.10664810	      0.46158749
      0.34929340	      0.34306719	      0.47231409	      0.10660937	      0.46164603
      0.34940541	      0.34299108	      0.47227968	      0.10657055	      0.46170464
      0.34951741	      0.34291477	      0.47224515	      0.10653164	      0.46176333
      0.34962942	      0.34283825	      0.47221049	      0.10649264	      0.46182210
      0.34974143	      0.34276153	      0.47217571	      0.10645355	      0.46188094
      0.34985344	      0.34268459	      0.47214079	      0.10641438	      0.46193987
      0.34996545	      0.34260744	      0.47210575	      0.10637511	      0.46199888
      0.35007746	      0.34253008	      0.47207057	      0.10633574	      0.46205797
      0.35018947	      0.34245250	      0.47203526	      0.10629629	      0.46211715
      0.35028275	      0.34238773	      0.47200574	      0.10626336	      0.46216649
      0.35037603	      0.34232280	      0.47197613	      0.10623037	      0.46221590
      0.35046931	      0.34225771	      0.47194643	      0.10619732	      0.46226538
      0.35056259	      0.34219247	      0.47191662	      0.10616420	      0.46231491
      0.35065587	      0.34212707	      0.47188671	      0.10613101	      0.46236451
      0.35074915	      0.34206151	      0.47185670	      0.10609776	      0.46241418
      0.35086144	      0.34198238	      0.47182043	      0.10605765	      0.46247407
      0.35097373	      0.34190300	      0.47178401	      0.10601745	      0.46253405
      0.35108602	      0.34182339	      0.47174744	      0.10597714	      0.46259413
      0.35119832	      0.34174354	      0.47171071	      0.10593675	      0.46265432
      0.35131061	      0.34166344	      0.47167382	      0.10589625	      0.46271461
      0.35142290	      0.34158309	      0.47163676	      0.10585566	      0.46277500
      0.35153519	      0.34150249	      0.47159954	      0.10581498	      0.46283551
      0.35164748	      0.34142165	      0.47156216	      0.10577420	      0.46289613
      0.35175978	      0.34134054	      0.47152460	      0.10573332	      0.46295686
      0.35187207	      0.34125918	      0.47148687	      0.10569234	      0.46301770
      0.35198436	      0.34117755	      0.47144897	      0.10565127	      0.46307866
      0.35209665	      0.34109567	      0.47141088	      0.10561010	      0.46313974
      0.35220895	      0.34101351	      0.47137262	      0.10556882	      0.46320094
      0.35232124	      0.34093109	      0.47133417	      0.10552745	      0.46326226
      0.35243353	      0.34084839	      0.47129554	      0.10548599	      0.46332371
      0.35254582	      0.34076541	      0.47125672	      0.10544442	      0.46338528
      0.35265811	      0.34068216	      0.47121771	      0.10540275	      0.46344698
      0.35277041	      0.34059862	      0.47117850	      0.10536098	      0.46350881
      0.35288270	      0.34051479	      0.47113909	      0.10531910	      0.46357078
      0.35299499	      0.34043068	      0.47109948	      0.10527713	      0.46363288
      0.35310728	      0.34034627	      0.47105967	      0.10523506	      0.46369512
      0.35321958	      0.34026156	      0.47101965	      0.10519288	      0.46375750
      0.35333187	      0.34017656	      0.47097942	      0.10515059	      0.46382002
      0.35344416	      0.34009125	      0.47093898	      0.10510821	      0.46388269
      0.35355645	      0.34000563	      0.47089832	      0.10506572	      0.46394550
      0.35366874	      0.33991970	      0.47085744	      0.10502312	      0.46400846
      0.35378104	      0.33983346	      0.47081634	      0.10498042	      0.46407158
      0.35389333	      0.33974689	      0.47077501	      0.10493761	      0.46413485
      0.35400562	      0.33966000	      0.47073344	      0.10489469	      0.46419828
      0.35411791	      0.33957278	      0.47069165	      0.10485167	      0.46426187
      0.35423021	      0.33948523	      0.47064961	      0.10480854	      0.46432563
      0.35434250	      0.33939735	      0.47060734	      0.10476530	      0.46438954
      0.35445479	      0.33930912	      0.47056481	      0.10472194	      0.46445363
      0.35456708	      0.33922055	      0.47052204	      0.10467848	      0.46451789
      0.35467937	      0.33913162	      0.47047902	      0.10463491	      0.46458233
      0.35479167	      0.33904234	      0.47043573	      0.10459122	      0.46464694
      0.35490396	      0.33895270	      0.47039218	      0.10454742	      0.46471174
      0.35501625	      0.33886269	      0.47034837	      0.10450351	      0.46477672
      0.35512854	      0.33877231	      0.47030429	      0.10445948	      0.46484189
      0.35521614	      0.33870155	      0.47026970	      0.10442505	      0.46489286
      0.35531359	      0.33862256	      0.47023104	      0.10438667	      0.46494970
      0.35541103	      0.33854329	      0.47019216	      0.10434820	      0.46500668
      0.35589824	      0.33814266	      0.46999465	      0.10415455	      0.46529366
      0.35727252	      0.33697520	      0.46941002	      0.10359665	      0.46611951
      0.35864680	      0.33575477	      0.46878641	      0.10302185	      0.46696354
      0.36002107	      0.33448463	      0.46812614	      0.10243071	      0.46781782
      0.36124276	      0.33331662	      0.46751040	      0.10189133	      0.46857923
      0.36246446	      0.33211472	      0.46686945	      0.10133898	      0.46933645
      0.36368615	      0.33088158	      0.46620512	      0.10077420	      0.47008373
      0.36490784	      0.32961993	      0.46551927	      0.10019759	      0.47081538
      0.36612953	      0.32833253	      0.46481377	      0.09960977	      0.47152590
      0.36735123	      0.32702221	      0.46409052	      0.09901144	      0.47220996
      0.36857292	      0.32569179	      0.46335141	      0.09840332	      0.47286249
      0.36979461	      0.32434411	      0.46259832	      0.09778618	      0.47347871
      0.37101630	      0.32298198	      0.46183310	      0.09716080	      0.47405426
      0.37223800	      0.32160813	      0.46105756	      0.09652800	      0.47458513
      0.37236017	      0.32147020	      0.46097950	      0.09646434	      0.47463562
      0.37258593	      0.32121508	      0.46083504	      0.09634653	      0.47472764
      0.37269882	      0.32108741	      0.46076270	      0.09628754	      0.47477303
      0.37275526	      0.32102355	      0.46072650	      0.09625803	      0.47479556
      0.37278348	      0.32099161	      0.46070840	      0.09624326	      0.47480679
      0.37292459	      0.32083187	      0.46061782	      0.09616940	      0.47486253
      0.37293536	      0.32081966	      0.46061090	      0.09616376	      0.47486676
      0.37294584	      0.32080780	      0.46060417	      0.09615827	      0.47487087
      0.37295584	      0.32079647	      0.46059774	      0.09615303	      0.47487478
      0.37296584	      0.32078515	      0.46059132	      0.09614780	      0.47487870
      0.37297584	      0.32077382	      0.46058489	      0.09614256	      0.47488261
      0.37298584	      0.32076249	      0.46057847	      0.09613732	      0.47488652
      0.37299584	      0.32075116	      0.46057204	      0.09613208	      0.47489042
      0.37300584	      0.32073983	      0.46056561	      0.09612684	      0.47489432
      0.37301584	      0.32072851	      0.46055919	      0.09612160	      0.47489822
      0.37302584	      0.32071718	      0.46055276	      0.09611635	      0.47490211
      0.37303584	      0.32070585	      0.46054634	      0.09611111	      0.47490600
      0.37304584	      0.32069453	      0.46053991	      0.09610587	      0.47490989
      0.37305584	      0.32068321	      0.46053349	      0.09610063	      0.47491376
      0.37306584	      0.32067190	      0.46052707	      0.09609540	      0.47491764
      0.37307584	      0.32066059	      0.46052066	      0.09609016	      0.47492150
      0.37308584	      0.32064930	      0.46051426	      0.09608493	      0.47492535
      0.37309584	      0.32063801	      0.46050786	      0.09607970	      0.47492920
      0.37310584	      0.32062675	      0.46050148	      0.09607448	      0.47493303
      0.37311584	      0.32061551	      0.46049512	      0.09606926	      0.47493684
      0.37312724	      0.32060273	      0.46048788	      0.09606332	      0.47494117
      0.37313724	      0.32059155	      0.46048156	      0.09605813	      0.47494495
      0.37314724	      0.32058042	      0.46047527	      0.09605294	      0.47494870
      0.37315724	      0.32056933	      0.46046902	      0.09604777	      0.47495242
      0.37316724	      0.32055830	      0.46046280	      0.09604261	      0.47495611
      0.37317724	      0.32054733	      0.46045663	      0.09603748	      0.47495976
      0.37318724	      0.32053643	      0.46045051	      0.09603236	      0.47496338
      0.37319724	      0.32052561	      0.46044444	      0.09602727	      0.47496695
      0.37320724	      0.32051488	      0.46043844	      0.09602221	      0.47497047
      0.37321724	      0.32050425	      0.46043251	      0.09601717	      0.47497394
      0.37322724	      0.32049373	      0.46042666	      0.09601217	      0.47497735
      0.37323724	      0.32048333	      0.46042090	      0.09600720	      0.47498069
      0.37324724	      0.32047306	      0.46041522	      0.09600228	      0.47498396
      0.37325724	      0.32046293	      0.46040965	      0.09599740	      0.47498716
      0.37326724	      0.32045295	      0.46040419	      0.09599256	      0.47499028
      0.37327724	      0.32044314	      0.46039885	      0.09598777	      0.47499331
      0.37328724	      0.32043350	      0.46039363	      0.09598304	      0.47499625
      0.37329724	      0.32042405	      0.46038855	      0.09597836	      0.47499909
      0.37330948	      0.32041274	      0.46038251	      0.09597271	      0.47500243
      0.37332172	      0.32040175	      0.46037670	      0.09596715	      0.47500561
      0.37333675	      0.32038869	      0.46036988	      0.09596047	      0.47500928
      0.37335522	      0.32037335	      0.46036200	      0.09595247	      0.47501342
      0.37337148	      0.32036051	      0.46035555	      0.09594562	      0.47501673
      0.37338774	      0.32034833	      0.46034957	      0.09593898	      0.47501969
      0.37340224	      0.32033803	      0.46034463	      0.09593322	      0.47502205
      0.37341674	      0.32032826	      0.46034008	      0.09592763	      0.47502413
      0.37343125	      0.32031903	      0.46033591	      0.09592220	      0.47502594
      0.37344575	      0.32031033	      0.46033213	      0.09591692	      0.47502747
      0.37346025	      0.32030215	      0.46032872	      0.09591181	      0.47502873
      0.37347476	      0.32029450	      0.46032568	      0.09590686	      0.47502973
      0.37348926	      0.32028734	      0.46032301	      0.09590205	      0.47503048
      0.37350376	      0.32028067	      0.46032068	      0.09589740	      0.47503097
      0.37351827	      0.32027448	      0.46031869	      0.09589288	      0.47503123
      0.37353277	      0.32026873	      0.46031702	      0.09588850	      0.47503126
      0.37354727	      0.32026341	      0.46031566	      0.09588426	      0.47503107
      0.37356178	      0.32025849	      0.46031459	      0.09588013	      0.47503067
      0.37357628	      0.32025396	      0.46031379	      0.09587612	      0.47503008
      0.37359078	      0.32024979	      0.46031326	      0.09587222	      0.47502931
      0.37360529	      0.32024597	      0.46031296	      0.09586843	      0.47502836
      0.37361979	      0.32024245	      0.46031290	      0.09586473	      0.47502725
      0.37363429	      0.32023924	      0.46031305	      0.09586112	      0.47502600
      0.37364880	      0.32023629	      0.46031339	      0.09585759	      0.47502460
      0.37366330	      0.32023360	      0.46031391	      0.09585414	      0.47502308
      0.37367780	      0.32023115	      0.46031461	      0.09585076	      0.47502144
      0.37369231	      0.32022891	      0.46031546	      0.09584744	      0.47501968
      0.37370681	      0.32022687	      0.46031645	      0.09584419	      0.47501783
      0.37372131	      0.32022502	      0.46031757	      0.09584099	      0.47501588
      0.37373582	      0.32022333	      0.46031881	      0.09583784	      0.47501385
      0.37375032	      0.32022179	      0.46032017	      0.09583474	      0.47501175
      0.37376482	      0.32022040	      0.46032162	      0.09583168	      0.47500957
      0.37377933	      0.32021913	      0.46032316	      0.09582866	      0.47500732
      0.37379695	      0.32021775	      0.46032515	      0.09582504	      0.47500452
      0.37381458	      0.32021652	      0.46032725	      0.09582147	      0.47500163
      0.37383221	      0.32021542	      0.46032945	      0.09581793	      0.47499868
      0.37384984	      0.32021445	      0.46033174	      0.09581443	      0.47499566
      0.37386747	      0.32021359	      0.46033410	      0.09581097	      0.47499259
      0.37388510	      0.32021283	      0.46033654	      0.09580753	      0.47498947
      0.37390272	      0.32021215	      0.46033903	      0.09580412	      0.47498631
      0.37392035	      0.32021155	      0.46034158	      0.09580074	      0.47498311
      0.37393798	      0.32021101	      0.46034418	      0.09579737	      0.47497988
      0.37395995	      0.32021043	      0.46034747	      0.09579320	      0.47497580
      0.37398192	      0.32020992	      0.46035082	      0.09578905	      0.47497169
      0.37400388	      0.32020948	      0.46035423	      0.09578493	      0.47496754
      0.37402585	      0.32020910	      0.46035767	      0.09578082	      0.47496337
      0.37405240	      0.32020871	      0.46036188	      0.09577588	      0.47495828
      0.37407895	      0.32020838	      0.46036613	      0.09577095	      0.47495317
      0.37410551	      0.32020810	      0.46037042	      0.09576604	      0.47494803
      0.37413206	      0.32020786	      0.46037474	      0.09576114	      0.47494287
      0.37416436	      0.32020762	      0.46038002	      0.09575519	      0.47493657
      0.37419665	      0.32020741	      0.46038533	      0.09574926	      0.47493025
      0.37422895	      0.32020724	      0.46039067	      0.09574334	      0.47492392
      0.37426125	      0.32020709	      0.46039602	      0.09573742	      0.47491757
      0.37430080	      0.32020693	      0.46040259	      0.09573018	      0.47490978
      0.37434035	      0.32020680	      0.46040918	      0.09572295	      0.47490198
      0.37437990	      0.32020668	      0.46041578	      0.09571573	      0.47489418
      0.37441945	      0.32020658	      0.46042239	      0.09570851	      0.47488637
      0.37446913	      0.32020645	      0.46043069	      0.09569944	      0.47487654
      0.37451882	      0.32020634	      0.46043901	      0.09569037	      0.47486672
      0.37456851	      0.32020623	      0.46044732	      0.09568130	      0.47485689
      0.37462855	      0.32020610	      0.46045737	      0.09567035	      0.47484501
      0.37468859	      0.32020598	      0.46046742	      0.09565939	      0.47483313
      0.37474863	      0.32020585	      0.46047746	      0.09564844	      0.47482125
      0.37482504	      0.32020568	      0.46049024	      0.09563449	      0.47480613
      0.37490144	      0.32020551	      0.46050302	      0.09562055	      0.47479102
      0.37497784	      0.32020534	      0.46051578	      0.09560660	      0.47477591
      0.37507703	      0.32020510	      0.46053235	      0.09558850	      0.47475630
      0.37517621	      0.32020485	      0.46054890	      0.09557039	      0.47473669
      0.37527540	      0.32020460	      0.46056544	      0.09555227	      0.47471708
      0.37539614	      0.32020427	      0.46058556	      0.09553022	      0.47469323
      0.37551688	      0.32020393	      0.46060566	      0.09550816	      0.47466938
      0.37563763	      0.32020357	      0.46062574	      0.09548609	      0.47464553
      0.37575837	      0.32020319	      0.46064580	      0.09546403	      0.47462170
      0.37587911	      0.32020281	      0.46066585	      0.09544195	      0.47459787
      0.37599986	      0.32020240	      0.46068588	      0.09541988	      0.47457406
      0.37614573	      0.32020189	      0.46071005	      0.09539320	      0.47454529
      0.37629161	      0.32020137	      0.46073420	      0.09536652	      0.47451654
      0.37643749	      0.32020082	      0.46075832	      0.09533984	      0.47448780
      0.37664304	      0.32020002	      0.46079226	      0.09530223	      0.47444732
      0.37682850	      0.32019926	      0.46082284	      0.09526829	      0.47441082
      0.37701396	      0.32019847	      0.46085339	      0.09523435	      0.47437434
      0.37719942	      0.32019766	      0.46088389	      0.09520041	      0.47433787
      0.37738489	      0.32019682	      0.46091435	      0.09516646	      0.47430143
      0.37757035	      0.32019595	      0.46094477	      0.09513251	      0.47426500
      0.37775581	      0.32019507	      0.46097516	      0.09509856	      0.47422859
      0.37796408	      0.32019404	      0.46100923	      0.09506043	      0.47418772
      0.37817235	      0.32019299	      0.46104326	      0.09502230	      0.47414688
      0.37834659	      0.32019209	      0.46107169	      0.09499041	      0.47411273
      0.37852083	      0.32019117	      0.46110009	      0.09495851	      0.47407860
      0.37869507	      0.32019023	      0.46112845	      0.09492662	      0.47404448
      0.37886931	      0.32018928	      0.46115678	      0.09489473	      0.47401038
      0.37904355	      0.32018831	      0.46118508	      0.09486284	      0.47397629
      0.37921779	      0.32018733	      0.46121334	      0.09483095	      0.47394222
      0.37939203	      0.32018633	      0.46124158	      0.09479907	      0.47390817
      0.37956627	      0.32018532	      0.46126978	      0.09476719	      0.47387413
      0.37974051	      0.32018429	      0.46129795	      0.09473532	      0.47384011
      0.37995874	      0.32018298	      0.46133318	      0.09469540	      0.47379752
      0.38017698	      0.32018166	      0.46136837	      0.09465550	      0.47375496
      0.38046339	      0.32017989	      0.46141447	      0.09460314	      0.47369914
      0.38068623	      0.32017849	      0.46145029	      0.09456241	      0.47365574
      0.38092514	      0.32017697	      0.46148863	      0.09451876	      0.47360924
      0.38116406	      0.32017544	      0.46152691	      0.09447513	      0.47356277
      0.38140297	      0.32017388	      0.46156513	      0.09443151	      0.47351633
      0.38164188	      0.32017231	      0.46160330	      0.09438790	      0.47346992
      0.38188080	      0.32017073	      0.46164141	      0.09434431	      0.47342355
      0.38211971	      0.32016913	      0.46167946	      0.09430074	      0.47337720
      0.38235863	      0.32016752	      0.46171746	      0.09425719	      0.47333089
      0.38259754	      0.32016590	      0.46175540	      0.09421366	      0.47328460
      0.38283646	      0.32016427	      0.46179329	      0.09417015	      0.47323835
      0.38307537	      0.32016263	      0.46183112	      0.09412666	      0.47319213
      0.38331428	      0.32016097	      0.46186890	      0.09408319	      0.47314594
      0.38355320	      0.32015931	      0.46190662	      0.09403974	      0.47309978
      0.38379211	      0.32015765	      0.46194429	      0.09399632	      0.47305366
      0.38403103	      0.32015597	      0.46198190	      0.09395292	      0.47300756
      0.38426994	      0.32015429	      0.46201946	      0.09390954	      0.47296150
      0.38435855	      0.32015366	      0.46203338	      0.09389346	      0.47294443
      0.38444716	      0.32015304	      0.46204729	      0.09387738	      0.47292735
      0.38452101	      0.32015252	      0.46205887	      0.09386399	      0.47291313
      0.38459485	      0.32015199	      0.46207045	      0.09385059	      0.47289891
      0.38465893	      0.32015154	      0.46208050	      0.09383897	      0.47288657
      0.38472300	      0.32015109	      0.46209054	      0.09382736	      0.47287424
      0.38478708	      0.32015064	      0.46210058	      0.09381575	      0.47286191
      0.38485115	      0.32015019	      0.46211061	      0.09380414	      0.47284958
      0.38490741	      0.32014980	      0.46211942	      0.09379395	      0.47283875
      0.38496367	      0.32014941	      0.46212823	      0.09378376	      0.47282793
      0.38501993	      0.32014902	      0.46213703	      0.09377357	      0.47281711
      0.38507620	      0.32014864	      0.46214584	      0.09376339	      0.47280629
      0.38513246	      0.32014826	      0.46215464	      0.09375322	      0.47279547
      0.38518872	      0.32014789	      0.46216344	      0.09374305	      0.47278465
      0.38524498	      0.32014752	      0.46217224	      0.09373288	      0.47277384
      0.38530124	      0.32014716	      0.46218104	      0.09372273	      0.47276303
      0.38535165	      0.32014684	      0.46218892	      0.09371363	      0.47275334
      0.38540206	      0.32014652	      0.46219680	      0.09370454	      0.47274366
      0.38545247	      0.32014621	      0.46220468	      0.09369546	      0.47273398
      0.38550288	      0.32014591	      0.46221255	      0.09368639	      0.47272430
      0.38555329	      0.32014562	      0.46222043	      0.09367732	      0.47271463
      0.38560370	      0.32014533	      0.46222831	      0.09366827	      0.47270495
      0.38565411	      0.32014506	      0.46223618	      0.09365922	      0.47269529
      0.38570452	      0.32014479	      0.46224405	      0.09365018	      0.47268562
      0.38575493	      0.32014453	      0.46225192	      0.09364116	      0.47267596
      0.38580534	      0.32014428	      0.46225979	      0.09363215	      0.47266631
      0.38585575	      0.32014404	      0.46226765	      0.09362315	      0.47265666
      0.38590616	      0.32014382	      0.46227552	      0.09361416	      0.47264702
      0.38595657	      0.32014360	      0.46228338	      0.09360520	      0.47263738
      0.38600698	      0.32014340	      0.46229124	      0.09359624	      0.47262775
      0.38605739	      0.32014321	      0.46229909	      0.09358731	      0.47261813
      0.38610780	      0.32014304	      0.46230694	      0.09357839	      0.47260852
      0.38615821	      0.32014288	      0.46231478	      0.09356949	      0.47259891
      0.38620862	      0.32014274	      0.46232263	      0.09356062	      0.47258932
      0.38625903	      0.32014261	      0.46233046	      0.09355176	      0.47257974
      0.38630945	      0.32014249	      0.46233829	      0.09354293	      0.47257017
      0.38635986	      0.32014240	      0.46234611	      0.09353413	      0.47256061
      0.38641027	      0.32014232	      0.46235393	      0.09352535	      0.47255107
      0.38646068	      0.32014226	      0.46236174	      0.09351659	      0.47254154
      0.38651109	      0.32014222	      0.46236954	      0.09350787	      0.47253203
      0.38656150	      0.32014219	      0.46237733	      0.09349918	      0.47252254
      0.38661191	      0.32014219	      0.46238511	      0.09349051	      0.47251306
      0.38666232	      0.32014220	      0.46239288	      0.09348188	      0.47250361
      0.38671273	      0.32014224	      0.46240063	      0.09347329	      0.47249417
      0.38676314	      0.32014230	      0.46240838	      0.09346473	      0.47248476
      0.38681355	      0.32014237	      0.46241611	      0.09345621	      0.47247537
      0.38686396	      0.32014247	      0.46242383	      0.09344772	      0.47246600
      0.38691437	      0.32014259	      0.46243153	      0.09343928	      0.47245666
      0.38696478	      0.32014273	      0.46243921	      0.09343088	      0.47244735
      0.38701519	      0.32014290	      0.46244688	      0.09342252	      0.47243806
      0.38706560	      0.32014309	      0.46245453	      0.09341421	      0.47242881
      0.38711601	      0.32014330	      0.46246216	      0.09340594	      0.47241959
      0.38716642	      0.32014353	      0.46246977	      0.09339772	      0.47241040
      0.38721683	      0.32014378	      0.46247735	      0.09338955	      0.47240124
      0.38726724	      0.32014406	      0.46248492	      0.09338144	      0.47239212
      0.38731765	      0.32014437	      0.46249246	      0.09337337	      0.47238304
      0.38736806	      0.32014469	      0.46249997	      0.09336536	      0.47237400
      0.38741847	      0.32014504	      0.46250745	      0.09335740	      0.47236500
      0.38746888	      0.32014542	      0.46251491	      0.09334950	      0.47235604
      0.38751929	      0.32014581	      0.46252234	      0.09334166	      0.47234713
      0.38756970	      0.32014623	      0.46252974	      0.09333388	      0.47233826
      0.38763180	      0.32014678	      0.46253880	      0.09332437	      0.47232740
      0.38769390	      0.32014737	      0.46254782	      0.09331497	      0.47231661
      0.38775600	      0.32014799	      0.46255678	      0.09330566	      0.47230590
      0.38781810	      0.32014864	      0.46256569	      0.09329644	      0.47229528
      0.38789329	      0.32014948	      0.46257640	      0.09328543	      0.47228252
      0.38796849	      0.32015037	      0.46258701	      0.09327456	      0.47226989
      0.38807129	      0.32015165	      0.46260138	      0.09325997	      0.47225283
      0.38815175	      0.32015272	      0.46261248	      0.09324875	      0.47223967
      0.38823221	      0.32015384	      0.46262347	      0.09323773	      0.47222666
      0.38829992	      0.32015482	      0.46263262	      0.09322860	      0.47221585
      0.38836763	      0.32015583	      0.46264168	      0.09321961	      0.47220516
      0.38843534	      0.32015687	      0.46265064	      0.09321075	      0.47219460
      0.38849614	      0.32015783	      0.46265861	      0.09320292	      0.47218523
      0.38855695	      0.32015882	      0.46266650	      0.09319521	      0.47217596
      0.38861776	      0.32015983	      0.46267430	      0.09318761	      0.47216680
      0.38867857	      0.32016085	      0.46268202	      0.09318013	      0.47215775
      0.38873938	      0.32016190	      0.46268966	      0.09317276	      0.47214881
      0.38880019	      0.32016297	      0.46269720	      0.09316551	      0.47213998
      0.38886100	      0.32016405	      0.46270466	      0.09315838	      0.47213127
      0.38891533	      0.32016503	      0.46271125	      0.09315211	      0.47212359
      0.38896966	      0.32016602	      0.46271776	      0.09314594	      0.47211600
      0.38902399	      0.32016703	      0.46272420	      0.09313986	      0.47210850
      0.38907833	      0.32016804	      0.46273056	      0.09313387	      0.47210110
      0.38913266	      0.32016906	      0.46273685	      0.09312798	      0.47209380
      0.38918699	      0.32017009	      0.46274306	      0.09312219	      0.47208659
      0.38924132	      0.32017113	      0.46274919	      0.09311648	      0.47207948
      0.38929565	      0.32017217	      0.46275524	      0.09311088	      0.47207247
      0.38934999	      0.32017322	      0.46276122	      0.09310536	      0.47206555
      0.38940432	      0.32017427	      0.46276711	      0.09309994	      0.47205874
      0.38945865	      0.32017533	      0.46277292	      0.09309462	      0.47205203
      0.38951298	      0.32017638	      0.46277866	      0.09308938	      0.47204541
      0.38956732	      0.32017744	      0.46278431	      0.09308424	      0.47203890
      0.38962165	      0.32017850	      0.46278988	      0.09307919	      0.47203248
      0.38967598	      0.32017956	      0.46279536	      0.09307423	      0.47202616
      0.38973031	      0.32018062	      0.46280077	      0.09306936	      0.47201995
      0.38978465	      0.32018167	      0.46280609	      0.09306458	      0.47201383
      0.38983898	      0.32018272	      0.46281133	      0.09305989	      0.47200782
      0.38989331	      0.32018377	      0.46281648	      0.09305529	      0.47200190
      0.38994764	      0.32018481	      0.46282155	      0.09305077	      0.47199609
      0.39000197	      0.32018585	      0.46282654	      0.09304635	      0.47199037
      0.39005631	      0.32018688	      0.46283145	      0.09304200	      0.47198475
      0.39011064	      0.32018790	      0.46283627	      0.09303774	      0.47197923
      0.39016497	      0.32018892	      0.46284101	      0.09303357	      0.47197381
      0.39021930	      0.32018992	      0.46284567	      0.09302948	      0.47196849
      0.39027364	      0.32019092	      0.46285025	      0.09302547	      0.47196326
      0.39032797	      0.32019190	      0.46285474	      0.09302154	      0.47195813
      0.39038230	      0.32019288	      0.46285915	      0.09301769	      0.47195310
      0.39043663	      0.32019384	      0.46286348	      0.09301392	      0.47194817
      0.39049097	      0.32019480	      0.46286772	      0.09301022	      0.47194332
      0.39054530	      0.32019574	      0.46287189	      0.09300660	      0.47193858
      0.39059963	      0.32019666	      0.46287598	      0.09300306	      0.47193392
      0.39065396	      0.32019757	      0.46287998	      0.09299959	      0.47192936
      0.39070829	      0.32019847	      0.46288391	      0.09299620	      0.47192489
      0.39076263	      0.32019936	      0.46288775	      0.09299288	      0.47192051
      0.39081696	      0.32020022	      0.46289152	      0.09298963	      0.47191623
      0.39087129	      0.32020108	      0.46289521	      0.09298644	      0.47191203
      0.39092562	      0.32020191	      0.46289882	      0.09298333	      0.47190792
      0.39097996	      0.32020273	      0.46290236	      0.09298029	      0.47190390
      0.39103429	      0.32020354	      0.46290582	      0.09297731	      0.47189996
      0.39108862	      0.32020432	      0.46290920	      0.09297439	      0.47189611
      0.39114295	      0.32020509	      0.46291251	      0.09297154	      0.47189235
      0.39119729	      0.32020584	      0.46291575	      0.09296876	      0.47188867
      0.39125162	      0.32020658	      0.46291891	      0.09296603	      0.47188507
      0.39130595	      0.32020729	      0.46292200	      0.09296337	      0.47188155
      0.39136028	      0.32020799	      0.46292502	      0.09296077	      0.47187812
      0.39141461	      0.32020867	      0.46292796	      0.09295822	      0.47187477
      0.39146895	      0.32020933	      0.46293084	      0.09295574	      0.47187149
      0.39152328	      0.32020997	      0.46293365	      0.09295330	      0.47186829
      0.39157761	      0.32021059	      0.46293638	      0.09295093	      0.47186517
      0.39163194	      0.32021119	      0.46293905	      0.09294861	      0.47186212
      0.39168628	      0.32021177	      0.46294166	      0.09294634	      0.47185915
      0.39174061	      0.32021234	      0.46294420	      0.09294413	      0.47185625
      0.39179494	      0.32021288	      0.46294667	      0.09294196	      0.47185343
      0.39184927	      0.32021341	      0.46294908	      0.09293985	      0.47185068
      0.39190361	      0.32021391	      0.46295142	      0.09293778	      0.47184799
      0.39195794	      0.32021440	      0.46295370	      0.09293577	      0.47184538
      0.39202335	      0.32021496	      0.46295637	      0.09293340	      0.47184232
      0.39208877	      0.32021549	      0.46295895	      0.09293111	      0.47183936
      0.39215419	      0.32021599	      0.46296144	      0.09292887	      0.47183649
      0.39221961	      0.32021647	      0.46296384	      0.09292671	      0.47183372
      0.39228502	      0.32021691	      0.46296617	      0.09292460	      0.47183104
      0.39235044	      0.32021733	      0.46296841	      0.09292255	      0.47182845
      0.39241586	      0.32021772	      0.46297057	      0.09292057	      0.47182595
      0.39248127	      0.32021809	      0.46297266	      0.09291864	      0.47182353
      0.39254669	      0.32021843	      0.46297466	      0.09291677	      0.47182119
      0.39261211	      0.32021874	      0.46297659	      0.09291495	      0.47181894
      0.39267752	      0.32021902	      0.46297845	      0.09291318	      0.47181677
      0.39274294	      0.32021928	      0.46298023	      0.09291147	      0.47181468
      0.39280836	      0.32021951	      0.46298195	      0.09290981	      0.47181266
      0.39287377	      0.32021972	      0.46298359	      0.09290819	      0.47181072
      0.39295272	      0.32021994	      0.46298548	      0.09290631	      0.47180848
      0.39303166	      0.32022012	      0.46298728	      0.09290449	      0.47180634
      0.39311060	      0.32022026	      0.46298899	      0.09290274	      0.47180431
      0.39318955	      0.32022037	      0.46299060	      0.09290106	      0.47180237
      0.39326849	      0.32022045	      0.46299212	      0.09289943	      0.47180053
      0.39334743	      0.32022049	      0.46299356	      0.09289787	      0.47179878
      0.39342637	      0.32022050	      0.46299491	      0.09289636	      0.47179712
      0.39350532	      0.32022048	      0.46299618	      0.09289491	      0.47179555
      0.39358426	      0.32022043	      0.46299738	      0.09289351	      0.47179406
      0.39367993	      0.32022033	      0.46299872	      0.09289188	      0.47179237
      0.39377561	      0.32022018	      0.46299995	      0.09289033	      0.47179080
      0.39387128	      0.32021999	      0.46300108	      0.09288885	      0.47178933
      0.39396696	      0.32021976	      0.46300211	      0.09288744	      0.47178798
      0.39406263	      0.32021949	      0.46300304	      0.09288610	      0.47178673
      0.39415830	      0.32021919	      0.46300388	      0.09288481	      0.47178559
      0.39427725	      0.32021876	      0.46300479	      0.09288330	      0.47178430
      0.39439619	      0.32021828	      0.46300558	      0.09288188	      0.47178315
      0.39451513	      0.32021774	      0.46300623	      0.09288054	      0.47178213
      0.39466128	      0.32021702	      0.46300687	      0.09287901	      0.47178106
      0.39480742	      0.32021623	      0.46300735	      0.09287759	      0.47178017
      0.39500716	      0.32021504	      0.46300773	      0.09287582	      0.47177924
      0.39516247	      0.32021404	      0.46300784	      0.09287457	      0.47177871
      0.39531779	      0.32021298	      0.46300780	      0.09287343	      0.47177835
      0.39547310	      0.32021186	      0.46300761	      0.09287239	      0.47177815
      0.39560922	      0.32021084	      0.46300734	      0.09287155	      0.47177809
      0.39574533	      0.32020978	      0.46300697	      0.09287077	      0.47177813
      0.39588145	      0.32020869	      0.46300651	      0.09287006	      0.47177827
      0.39601756	      0.32020756	      0.46300596	      0.09286941	      0.47177850
      0.39615368	      0.32020641	      0.46300534	      0.09286881	      0.47177882
      0.39628980	      0.32020522	      0.46300464	      0.09286827	      0.47177922
      0.39642591	      0.32020401	      0.46300387	      0.09286777	      0.47177970
      0.39656203	      0.32020278	      0.46300304	      0.09286733	      0.47178024
      0.39669814	      0.32020153	      0.46300214	      0.09286692	      0.47178085
      0.39683426	      0.32020025	      0.46300119	      0.09286656	      0.47178153
      0.39697038	      0.32019896	      0.46300019	      0.09286623	      0.47178226
      0.39710649	      0.32019765	      0.46299914	      0.09286595	      0.47178304
      0.39724261	      0.32019633	      0.46299804	      0.09286570	      0.47178388
      0.39737872	      0.32019500	      0.46299690	      0.09286548	      0.47178476
      0.39751484	      0.32019365	      0.46299572	      0.09286529	      0.47178568
      0.39765096	      0.32019229	      0.46299451	      0.09286513	      0.47178665
      0.39778707	      0.32019093	      0.46299326	      0.09286499	      0.47178765
      0.39792319	      0.32018955	      0.46299198	      0.09286489	      0.47178869
      0.39805930	      0.32018817	      0.46299067	      0.09286481	      0.47178976
      0.39819542	      0.32018678	      0.46298934	      0.09286475	      0.47179086
      0.39833154	      0.32018539	      0.46298798	      0.09286471	      0.47179199
      0.39846765	      0.32018399	      0.46298660	      0.09286469	      0.47179314
      0.39860377	      0.32018259	      0.46298520	      0.09286469	      0.47179432
      0.39877113	      0.32018087	      0.46298345	      0.09286471	      0.47179579
      0.39893849	      0.32017914	      0.46298167	      0.09286476	      0.47179730
      0.39910586	      0.32017741	      0.46297988	      0.09286484	      0.47179884
      0.39927322	      0.32017567	      0.46297806	      0.09286493	      0.47180039
      0.39944058	      0.32017394	      0.46297622	      0.09286505	      0.47180197
      0.39960795	      0.32017221	      0.46297437	      0.09286518	      0.47180357
      0.39982139	      0.32017000	      0.46297199	      0.09286538	      0.47180564
      0.40003484	      0.32016780	      0.46296960	      0.09286560	      0.47180773
      0.40029260	      0.32016515	      0.46296668	      0.09286589	      0.47181028
      0.40057422	      0.32016227	      0.46296348	      0.09286625	      0.47181309
      0.40081372	      0.32015982	      0.46296074	      0.09286658	      0.47181550
      0.40105322	      0.32015739	      0.46295800	      0.09286693	      0.47181792
      0.40126310	      0.32015527	      0.46295559	      0.09286725	      0.47182005
      0.40147298	      0.32015316	      0.46295318	      0.09286758	      0.47182219
      0.40168285	      0.32015106	      0.46295078	      0.09286793	      0.47182433
      0.40189273	      0.32014897	      0.46294837	      0.09286828	      0.47182647
      0.40210260	      0.32014689	      0.46294597	      0.09286865	      0.47182862
      0.40228901	      0.32014505	      0.46294383	      0.09286898	      0.47183052
      0.40247542	      0.32014322	      0.46294171	      0.09286932	      0.47183242
      0.40266183	      0.32014140	      0.46293958	      0.09286966	      0.47183432
      0.40284824	      0.32013959	      0.46293746	      0.09287001	      0.47183622
      0.40303465	      0.32013779	      0.46293535	      0.09287036	      0.47183812
      0.40322106	      0.32013600	      0.46293324	      0.09287071	      0.47184001
      0.40340747	      0.32013422	      0.46293114	      0.09287108	      0.47184190
      0.40359388	      0.32013245	      0.46292904	      0.09287144	      0.47184378
      0.40378029	      0.32013068	      0.46292695	      0.09287181	      0.47184566
      0.40396670	      0.32012893	      0.46292487	      0.09287218	      0.47184753
      0.40415311	      0.32012719	      0.46292279	      0.09287255	      0.47184940
      0.40433952	      0.32012545	      0.46292072	      0.09287292	      0.47185127
      0.40452593	      0.32012373	      0.46291866	      0.09287330	      0.47185313
      0.40471234	      0.32012201	      0.46291661	      0.09287368	      0.47185498
      0.40489875	      0.32012031	      0.46291457	      0.09287406	      0.47185683
      0.40508516	      0.32011861	      0.46291253	      0.09287444	      0.47185867
      0.40527157	      0.32011692	      0.46291050	      0.09287483	      0.47186050
      0.40545798	      0.32011524	      0.46290848	      0.09287521	      0.47186233
      0.40564439	      0.32011357	      0.46290646	      0.09287560	      0.47186415
      0.40583080	      0.32011191	      0.46290446	      0.09287599	      0.47186597
      0.40601721	      0.32011026	      0.46290246	      0.09287638	      0.47186777
      0.40620362	      0.32010862	      0.46290047	      0.09287677	      0.47186958
      0.40639003	      0.32010699	      0.46289849	      0.09287716	      0.47187137
      0.40657644	      0.32010536	      0.46289652	      0.09287755	      0.47187316
      0.40676285	      0.32010375	      0.46289455	      0.09287794	      0.47187494
      0.40694926	      0.32010214	      0.46289260	      0.09287833	      0.47187672
      0.40713566	      0.32010054	      0.46289065	      0.09287872	      0.47187849
      0.40732207	      0.32009895	      0.46288871	      0.09287911	      0.47188025
      0.40750848	      0.32009736	      0.46288678	      0.09287951	      0.47188200
      0.40769489	      0.32009579	      0.46288485	      0.09287990	      0.47188375
      0.40788130	      0.32009422	      0.46288293	      0.09288029	      0.47188549
      0.40806771	      0.32009267	      0.46288103	      0.09288069	      0.47188723
      0.40825412	      0.32009111	      0.46287912	      0.09288108	      0.47188896
      0.40844053	      0.32008957	      0.46287723	      0.09288148	      0.47189068
      0.40862694	      0.32008804	      0.46287534	      0.09288187	      0.47189240
      0.40881335	      0.32008651	      0.46287347	      0.09288227	      0.47189411
      0.40899976	      0.32008499	      0.46287159	      0.09288266	      0.47189581
      0.40918617	      0.32008348	      0.46286973	      0.09288305	      0.47189751
      0.40937258	      0.32008197	      0.46286787	      0.09288345	      0.47189920
      0.40955899	      0.32008047	      0.46286603	      0.09288384	      0.47190089
      0.40974540	      0.32007898	      0.46286418	      0.09288424	      0.47190257
      0.40993181	      0.32007750	      0.46286235	      0.09288463	      0.47190424
      0.41011822	      0.32007602	      0.46286052	      0.09288503	      0.47190591
      0.41030463	      0.32007455	      0.46285870	      0.09288542	      0.47190757
      0.41049104	      0.32007309	      0.46285688	      0.09288582	      0.47190923
      0.41067745	      0.32007163	      0.46285508	      0.09288621	      0.47191088
      0.41086386	      0.32007019	      0.46285328	      0.09288661	      0.47191252
      0.41105027	      0.32006874	      0.46285148	      0.09288700	      0.47191416
      0.41123668	      0.32006731	      0.46284969	      0.09288740	      0.47191579
      0.41142309	      0.32006588	      0.46284791	      0.09288779	      0.47191742
      0.41160950	      0.32006445	      0.46284614	      0.09288819	      0.47191905
      0.41179591	      0.32006304	      0.46284437	      0.09288858	      0.47192066
      0.41198232	      0.32006163	      0.46284261	      0.09288898	      0.47192228
      0.41216873	      0.32006022	      0.46284085	      0.09288937	      0.47192388
      0.41235514	      0.32005882	      0.46283910	      0.09288977	      0.47192548
      0.41254155	      0.32005743	      0.46283736	      0.09289016	      0.47192708
      0.41272796	      0.32005604	      0.46283562	      0.09289056	      0.47192867
      0.41291437	      0.32005466	      0.46283389	      0.09289095	      0.47193026
      0.41310078	      0.32005329	      0.46283216	      0.09289135	      0.47193184
      0.41328719	      0.32005192	      0.46283044	      0.09289174	      0.47193342
      0.41347360	      0.32005056	      0.46282872	      0.09289214	      0.47193499
      0.41366001	      0.32004920	      0.46282701	      0.09289253	      0.47193656
      0.41384642	      0.32004785	      0.46282531	      0.09289293	      0.47193812
      0.41403283	      0.32004650	      0.46282361	      0.09289332	      0.47193968
      0.41421924	      0.32004516	      0.46282192	      0.09289372	      0.47194123
      0.41440565	      0.32004382	      0.46282023	      0.09289411	      0.47194278
      0.41459205	      0.32004249	      0.46281855	      0.09289451	      0.47194433
      0.41477846	      0.32004117	      0.46281687	      0.09289490	      0.47194587
      0.41496487	      0.32003985	      0.46281520	      0.09289530	      0.47194740
      0.41515128	      0.32003853	      0.46281353	      0.09289569	      0.47194893
      0.41533769	      0.32003722	      0.46281187	      0.09289609	      0.47195046
      0.41552410	      0.32003592	      0.46281021	      0.09289649	      0.47195199
      0.41571051	      0.32003462	      0.46280856	      0.09289688	      0.47195351
      0.41589692	      0.32003332	      0.46280691	      0.09289728	      0.47195502
      0.41608333	      0.32003203	      0.46280527	      0.09289768	      0.47195653
      0.41626974	      0.32003075	      0.46280363	      0.09289807	      0.47195804
      0.41645615	      0.32002947	      0.46280200	      0.09289847	      0.47195954
      0.41664256	      0.32002819	      0.46280037	      0.09289886	      0.47196104
      0.41682897	      0.32002692	      0.46279875	      0.09289926	      0.47196254
      0.41701538	      0.32002566	      0.46279713	      0.09289966	      0.47196403
      0.41720179	      0.32002440	      0.46279551	      0.09290006	      0.47196552
      0.41738820	      0.32002314	      0.46279390	      0.09290045	      0.47196700
      0.41757461	      0.32002189	      0.46279230	      0.09290085	      0.47196848
      0.41776102	      0.32002064	      0.46279070	      0.09290125	      0.47196996
      0.41794743	      0.32001940	      0.46278910	      0.09290165	      0.47197143
      0.41813384	      0.32001816	      0.46278750	      0.09290204	      0.47197290
      0.41832025	      0.32001692	      0.46278592	      0.09290244	      0.47197437
      0.41850666	      0.32001569	      0.46278433	      0.09290284	      0.47197583
      0.41869307	      0.32001447	      0.46278275	      0.09290324	      0.47197729
      0.41887948	      0.32001325	      0.46278117	      0.09290364	      0.47197875
      0.41906589	      0.32001203	      0.46277960	      0.09290404	      0.47198020
      0.41925230	      0.32001082	      0.46277803	      0.09290443	      0.47198165
      0.41943871	      0.32000961	      0.46277647	      0.09290483	      0.47198310
      0.41962512	      0.32000840	      0.46277491	      0.09290523	      0.47198454
      0.41981153	      0.32000720	      0.46277335	      0.09290563	      0.47198598
      0.41999794	      0.32000601	      0.46277180	      0.09290603	      0.47198742
      0.42018435	      0.32000481	      0.46277025	      0.09290643	      0.47198885
      0.42037076	      0.32000363	      0.46276870	      0.09290683	      0.47199028
      0.42055717	      0.32000244	      0.46276716	      0.09290723	      0.47199171
      0.42074358	      0.32000126	      0.46276563	      0.09290764	      0.47199313
      0.42092999	      0.32000008	      0.46276409	      0.09290804	      0.47199455
      0.42111640	      0.31999891	      0.46276256	      0.09290844	      0.47199597
      0.42130281	      0.31999774	      0.46276103	      0.09290884	      0.47199739
      0.42148922	      0.31999657	      0.46275951	      0.09290924	      0.47199880
      0.42167563	      0.31999541	      0.46275799	      0.09290964	      0.47200021
      0.42186204	      0.31999425	      0.46275647	      0.09291005	      0.47200161
      0.42204844	      0.31999310	      0.46275496	      0.09291045	      0.47200302
      0.42223485	      0.31999195	      0.46275345	      0.09291085	      0.47200442
      0.42242126	      0.31999080	      0.46275194	      0.09291125	      0.47200582
      0.42260767	      0.31998966	      0.46275044	      0.09291166	      0.47200721
      0.42279408	      0.31998852	      0.46274894	      0.09291206	      0.47200861
      0.42298049	      0.31998738	      0.46274745	      0.09291246	      0.47201000
      0.42316690	      0.31998625	      0.46274595	      0.09291287	      0.47201138
      0.42335331	      0.31998512	      0.46274446	      0.09291327	      0.47201277
      0.42353972	      0.31998399	      0.46274298	      0.09291368	      0.47201415
      0.42372613	      0.31998287	      0.46274149	      0.09291408	      0.47201553
      0.42391254	      0.31998175	      0.46274001	      0.09291449	      0.47201691
      0.42409895	      0.31998063	      0.46273853	      0.09291489	      0.47201828
      0.42428536	      0.31997952	      0.46273706	      0.09291530	      0.47201966
      0.42447177	      0.31997841	      0.46273559	      0.09291571	      0.47202103
      0.42465818	      0.31997730	      0.46273412	      0.09291611	      0.47202239
      0.42484459	      0.31997620	      0.46273265	      0.09291652	      0.47202376
      0.42503100	      0.31997510	      0.46273119	      0.09291693	      0.47202512
      0.42521741	      0.31997400	      0.46272973	      0.09291733	      0.47202648
      0.42540382	      0.31997291	      0.46272828	      0.09291774	      0.47202784
      0.42559023	      0.31997182	      0.46272682	      0.09291815	      0.47202920
      0.42577664	      0.31997073	      0.46272537	      0.09291856	      0.47203055
      0.42596305	      0.31996965	      0.46272392	      0.09291897	      0.47203190
      0.42614946	      0.31996857	      0.46272248	      0.09291938	      0.47203325
      0.42633587	      0.31996749	      0.46272104	      0.09291978	      0.47203459
      0.42652228	      0.31996642	      0.46271960	      0.09292019	      0.47203594
      0.42670869	      0.31996534	      0.46271816	      0.09292060	      0.47203728
      0.42689510	      0.31996428	      0.46271672	      0.09292101	      0.47203862
      0.42708151	      0.31996321	      0.46271529	      0.09292142	      0.47203996
      0.42726792	      0.31996215	      0.46271386	      0.09292184	      0.47204129
      0.42745433	      0.31996109	      0.46271244	      0.09292225	      0.47204263
      0.42764074	      0.31996003	      0.46271101	      0.09292266	      0.47204396
      0.42782715	      0.31995897	      0.46270959	      0.09292307	      0.47204529
      0.42801356	      0.31995792	      0.46270817	      0.09292348	      0.47204662
      0.42819997	      0.31995687	      0.46270676	      0.09292389	      0.47204794
      0.42838638	      0.31995583	      0.46270534	      0.09292431	      0.47204926
      0.42857279	      0.31995479	      0.46270393	      0.09292472	      0.47205059
      0.42875920	      0.31995375	      0.46270253	      0.09292513	      0.47205190
      0.42894561	      0.31995271	      0.46270112	      0.09292555	      0.47205322
      0.42913202	      0.31995167	      0.46269972	      0.09292596	      0.47205454
      0.42931843	      0.31995064	      0.46269831	      0.09292638	      0.47205585
      0.42950483	      0.31994961	      0.46269692	      0.09292679	      0.47205716
      0.42969124	      0.31994859	      0.46269552	      0.09292721	      0.47205847
      0.42987765	      0.31994756	      0.46269413	      0.09292762	      0.47205978
      0.43006406	      0.31994654	      0.46269273	      0.09292804	      0.47206109
      0.43028790	      0.31994532	      0.46269107	      0.09292854	      0.47206265
      0.43051174	      0.31994410	      0.46268940	      0.09292904	      0.47206421
      0.43066782	      0.31994325	      0.46268824	      0.09292939	      0.47206530
      0.43082390	      0.31994241	      0.46268708	      0.09292974	      0.47206639
      0.43101380	      0.31994138	      0.46268568	      0.09293016	      0.47206771
      0.43120370	      0.31994035	      0.46268427	      0.09293059	      0.47206903
      0.43138368	      0.31993939	      0.46268295	      0.09293099	      0.47207028
      0.43156366	      0.31993842	      0.46268162	      0.09293140	      0.47207153
      0.43176323	      0.31993735	      0.46268015	      0.09293184	      0.47207291
      0.43196281	      0.31993629	      0.46267869	      0.09293229	      0.47207428
      0.43212064	      0.31993545	      0.46267753	      0.09293265	      0.47207537
      0.43232875	      0.31993434	      0.46267601	      0.09293312	      0.47207681
      0.43253687	      0.31993324	      0.46267448	      0.09293359	      0.47207824
      0.43270504	      0.31993235	      0.46267326	      0.09293397	      0.47207940
      0.43287321	      0.31993146	      0.46267203	      0.09293435	      0.47208055
      0.43304930	      0.31993053	      0.46267075	      0.09293475	      0.47208176
      0.43322538	      0.31992961	      0.46266947	      0.09293514	      0.47208296
      0.43342115	      0.31992858	      0.46266805	      0.09293559	      0.47208430
      0.43361693	      0.31992756	      0.46266663	      0.09293603	      0.47208564
      0.43372971	      0.31992697	      0.46266581	      0.09293629	      0.47208641
      0.43391797	      0.31992599	      0.46266445	      0.09293672	      0.47208769
      0.43410622	      0.31992502	      0.46266309	      0.09293714	      0.47208898
      0.43426831	      0.31992418	      0.46266193	      0.09293751	      0.47209008
      0.43446630	      0.31992315	      0.46266050	      0.09293796	      0.47209142
      0.43466429	      0.31992213	      0.46265908	      0.09293841	      0.47209277
      0.43485005	      0.31992118	      0.46265775	      0.09293884	      0.47209403
      0.43503580	      0.31992022	      0.46265641	      0.09293926	      0.47209528
      0.43522145	      0.31991927	      0.46265509	      0.09293969	      0.47209654
      0.43540711	      0.31991832	      0.46265376	      0.09294011	      0.47209779
      0.43558306	      0.31991743	      0.46265250	      0.09294051	      0.47209898
      0.43575901	      0.31991653	      0.46265125	      0.09294092	      0.47210017
      0.43595192	      0.31991555	      0.46264988	      0.09294136	      0.47210147
      0.43614482	      0.31991458	      0.46264850	      0.09294180	      0.47210276
      0.43630518	      0.31991377	      0.46264737	      0.09294217	      0.47210384
      0.43650437	      0.31991276	      0.46264595	      0.09294263	      0.47210518
      0.43670356	      0.31991176	      0.46264454	      0.09294309	      0.47210651
      0.43687947	      0.31991088	      0.46264330	      0.09294349	      0.47210769
      0.43709530	      0.31990980	      0.46264178	      0.09294399	      0.47210913
      0.43731114	      0.31990872	      0.46264025	      0.09294449	      0.47211058
      0.43745075	      0.31990803	      0.46263927	      0.09294481	      0.47211151
      0.43766338	      0.31990697	      0.46263778	      0.09294530	      0.47211292
      0.43783783	      0.31990610	      0.46263655	      0.09294571	      0.47211409
      0.43801228	      0.31990524	      0.46263533	      0.09294611	      0.47211525
      0.43818674	      0.31990438	      0.46263410	      0.09294652	      0.47211641
      0.43836119	      0.31990352	      0.46263288	      0.09294692	      0.47211757
      0.43853564	      0.31990266	      0.46263166	      0.09294733	      0.47211872
      0.43871009	      0.31990180	      0.46263045	      0.09294773	      0.47211988
      0.43888454	      0.31990095	      0.46262923	      0.09294814	      0.47212103
      0.43905126	      0.31990013	      0.46262807	      0.09294853	      0.47212214
      0.43921798	      0.31989932	      0.46262691	      0.09294891	      0.47212324
      0.43938994	      0.31989848	      0.46262571	      0.09294932	      0.47212438
      0.43956189	      0.31989764	      0.46262452	      0.09294972	      0.47212551
      0.43972854	      0.31989684	      0.46262336	      0.09295011	      0.47212661
      0.43989519	      0.31989603	      0.46262221	      0.09295050	      0.47212771
      0.44005992	      0.31989523	      0.46262107	      0.09295088	      0.47212879
      0.44027259	      0.31989421	      0.46261960	      0.09295138	      0.47213019
      0.44052959	      0.31989297	      0.46261782	      0.09295198	      0.47213188
      0.44066999	      0.31989230	      0.46261686	      0.09295231	      0.47213280
      0.44081039	      0.31989162	      0.46261589	      0.09295264	      0.47213372
      0.44098850	      0.31989077	      0.46261466	      0.09295306	      0.47213489
      0.44116660	      0.31988992	      0.46261344	      0.09295348	      0.47213605
      0.44133220	      0.31988913	      0.46261230	      0.09295387	      0.47213714
      0.44149780	      0.31988834	      0.46261117	      0.09295426	      0.47213822
      0.44164417	      0.31988765	      0.46261016	      0.09295461	      0.47213917
      0.44185877	      0.31988663	      0.46260869	      0.09295511	      0.47214057
      0.44203032	      0.31988582	      0.46260752	      0.09295552	      0.47214169
      0.44220187	      0.31988501	      0.46260635	      0.09295593	      0.47214281
      0.44237342	      0.31988420	      0.46260518	      0.09295633	      0.47214393
      0.44252679	      0.31988348	      0.46260413	      0.09295670	      0.47214493
      0.44268016	      0.31988276	      0.46260309	      0.09295706	      0.47214592
      0.44285716	      0.31988193	      0.46260188	      0.09295748	      0.47214707
      0.44303415	      0.31988110	      0.46260068	      0.09295790	      0.47214822
      0.44321114	      0.31988027	      0.46259948	      0.09295832	      0.47214937
      0.44338813	      0.31987945	      0.46259828	      0.09295874	      0.47215052
      0.44353043	      0.31987879	      0.46259731	      0.09295908	      0.47215144
      0.44367273	      0.31987812	      0.46259635	      0.09295942	      0.47215236
      0.44385204	      0.31987729	      0.46259514	      0.09295985	      0.47215352
      0.44403135	      0.31987646	      0.46259392	      0.09296028	      0.47215468
      0.44421067	      0.31987563	      0.46259271	      0.09296071	      0.47215584
      0.44436867	      0.31987490	      0.46259165	      0.09296109	      0.47215686
      0.44452666	      0.31987418	      0.46259058	      0.09296146	      0.47215787
      0.44468466	      0.31987345	      0.46258952	      0.09296184	      0.47215889
      0.44485402	      0.31987267	      0.46258838	      0.09296225	      0.47215998
      0.44502337	      0.31987190	      0.46258724	      0.09296266	      0.47216107
      0.44519273	      0.31987112	      0.46258610	      0.09296306	      0.47216216
      0.44536208	      0.31987035	      0.46258496	      0.09296347	      0.47216325
      0.44551266	      0.31986966	      0.46258395	      0.09296383	      0.47216422
      0.44566324	      0.31986898	      0.46258295	      0.09296420	      0.47216519
      0.44583863	      0.31986818	      0.46258177	      0.09296462	      0.47216631
      0.44601402	      0.31986738	      0.46258060	      0.09296504	      0.47216743
      0.44616518	      0.31986670	      0.46257959	      0.09296541	      0.47216840
      0.44631635	      0.31986601	      0.46257858	      0.09296577	      0.47216937
      0.44649044	      0.31986523	      0.46257742	      0.09296620	      0.47217049
      0.44666453	      0.31986444	      0.46257626	      0.09296662	      0.47217160
      0.44681471	      0.31986377	      0.46257526	      0.09296698	      0.47217256
      0.44696490	      0.31986309	      0.46257426	      0.09296735	      0.47217352
      0.44713870	      0.31986231	      0.46257310	      0.09296777	      0.47217463
      0.44731249	      0.31986154	      0.46257194	      0.09296819	      0.47217574
      0.44745989	      0.31986088	      0.46257097	      0.09296855	      0.47217668
      0.44760728	      0.31986022	      0.46256999	      0.09296891	      0.47217762
      0.44778286	      0.31985944	      0.46256882	      0.09296934	      0.47217874
      0.44795844	      0.31985865	      0.46256766	      0.09296976	      0.47217985
      0.44810049	      0.31985802	      0.46256672	      0.09297011	      0.47218076
      0.44824254	      0.31985739	      0.46256578	      0.09297046	      0.47218166
      0.44842247	      0.31985660	      0.46256459	      0.09297090	      0.47218280
      0.44860239	      0.31985580	      0.46256340	      0.09297134	      0.47218395
      0.44873669	      0.31985521	      0.46256252	      0.09297167	      0.47218480
      0.44887098	      0.31985462	      0.46256163	      0.09297200	      0.47218565
      0.44905515	      0.31985380	      0.46256042	      0.09297245	      0.47218682
      0.44923932	      0.31985299	      0.46255920	      0.09297290	      0.47218799
      0.44936917	      0.31985242	      0.46255835	      0.09297322	      0.47218881
      0.44949902	      0.31985186	      0.46255749	      0.09297354	      0.47218963
      0.44968340	      0.31985105	      0.46255628	      0.09297400	      0.47219080
      0.44986778	      0.31985024	      0.46255507	      0.09297445	      0.47219196
      0.44999858	      0.31984967	      0.46255421	      0.09297477	      0.47219279
      0.45012938	      0.31984910	      0.46255336	      0.09297510	      0.47219362
      0.45031456	      0.31984830	      0.46255214	      0.09297555	      0.47219479
      0.45049973	      0.31984749	      0.46255093	      0.09297601	      0.47219596
      0.45062459	      0.31984695	      0.46255011	      0.09297632	      0.47219675
      0.45074946	      0.31984641	      0.46254929	      0.09297663	      0.47219753
      0.45093324	      0.31984562	      0.46254809	      0.09297709	      0.47219869
      0.45111701	      0.31984482	      0.46254689	      0.09297754	      0.47219985
      0.45124764	      0.31984426	      0.46254604	      0.09297787	      0.47220067
      0.45137826	      0.31984370	      0.46254519	      0.09297819	      0.47220149
      0.45156402	      0.31984290	      0.46254398	      0.09297865	      0.47220266
      0.45172387	      0.31984221	      0.46254294	      0.09297905	      0.47220367
      0.45188371	      0.31984153	      0.46254190	      0.09297945	      0.47220467
      0.45204356	      0.31984084	      0.46254086	      0.09297985	      0.47220568
      0.45217805	      0.31984027	      0.46253998	      0.09298019	      0.47220652
      0.45231254	      0.31983969	      0.46253911	      0.09298052	      0.47220737
      0.45251025	      0.31983885	      0.46253782	      0.09298102	      0.47220861
      0.45263785	      0.31983831	      0.46253699	      0.09298134	      0.47220941
      0.45276546	      0.31983776	      0.46253617	      0.09298166	      0.47221021
      0.45294324	      0.31983701	      0.46253501	      0.09298210	      0.47221132
      0.45314677	      0.31983615	      0.46253370	      0.09298261	      0.47221260
      0.45332084	      0.31983541	      0.46253257	      0.09298305	      0.47221369
      0.45346109	      0.31983482	      0.46253166	      0.09298340	      0.47221457
      0.45360134	      0.31983422	      0.46253076	      0.09298376	      0.47221545
      0.45378805	      0.31983344	      0.46252955	      0.09298423	      0.47221661
      0.45391800	      0.31983289	      0.46252871	      0.09298456	      0.47221743
      0.45404795	      0.31983234	      0.46252787	      0.09298488	      0.47221824
      0.45421885	      0.31983163	      0.46252677	      0.09298532	      0.47221931
      0.45438304	      0.31983094	      0.46252571	      0.09298573	      0.47222033
      0.45458566	      0.31983009	      0.46252440	      0.09298624	      0.47222160
      0.45470728	      0.31982958	      0.46252362	      0.09298655	      0.47222235
      0.45482890	      0.31982908	      0.46252284	      0.09298686	      0.47222311
      0.45501655	      0.31982829	      0.46252163	      0.09298734	      0.47222428
      0.45517172	      0.31982765	      0.46252063	      0.09298773	      0.47222525
      0.45532689	      0.31982700	      0.46251964	      0.09298813	      0.47222622
      0.45548207	      0.31982636	      0.46251864	      0.09298852	      0.47222718
      0.45561539	      0.31982580	      0.46251778	      0.09298886	      0.47222801
      0.45574872	      0.31982525	      0.46251693	      0.09298920	      0.47222884
      0.45593144	      0.31982450	      0.46251576	      0.09298967	      0.47222998
      0.45606538	      0.31982394	      0.46251490	      0.09299001	      0.47223082
      0.45619932	      0.31982339	      0.46251404	      0.09299035	      0.47223165
      0.45636159	      0.31982272	      0.46251300	      0.09299077	      0.47223266
      0.45652000	      0.31982207	      0.46251199	      0.09299117	      0.47223364
      0.45667841	      0.31982142	      0.46251098	      0.09299158	      0.47223463
      0.45683681	      0.31982077	      0.46250996	      0.09299198	      0.47223561
      0.45697106	      0.31982022	      0.46250911	      0.09299233	      0.47223644
      0.45710530	      0.31981967	      0.46250825	      0.09299267	      0.47223728
      0.45723954	      0.31981912	      0.46250739	      0.09299302	      0.47223811
      0.45741844	      0.31981839	      0.46250625	      0.09299348	      0.47223922
      0.45756360	      0.31981780	      0.46250533	      0.09299385	      0.47224012
      0.45770876	      0.31981721	      0.46250440	      0.09299423	      0.47224102
      0.45785393	      0.31981662	      0.46250348	      0.09299460	      0.47224192
      0.45799909	      0.31981603	      0.46250255	      0.09299498	      0.47224282
      0.45814426	      0.31981544	      0.46250163	      0.09299535	      0.47224372
      0.45828942	      0.31981485	      0.46250070	      0.09299573	      0.47224462
      0.45843458	      0.31981426	      0.46249978	      0.09299610	      0.47224552
      0.45859274	      0.31981362	      0.46249878	      0.09299651	      0.47224649
      0.45875091	      0.31981298	      0.46249777	      0.09299692	      0.47224747
      0.45888071	      0.31981246	      0.46249695	      0.09299726	      0.47224828
      0.45901052	      0.31981194	      0.46249612	      0.09299760	      0.47224908
      0.45918891	      0.31981122	      0.46249499	      0.09299806	      0.47225018
      0.45932139	      0.31981069	      0.46249415	      0.09299841	      0.47225100
      0.45945388	      0.31981015	      0.46249331	      0.09299875	      0.47225182
      0.45958636	      0.31980962	      0.46249247	      0.09299910	      0.47225264
      0.45976485	      0.31980891	      0.46249134	      0.09299956	      0.47225374
      0.45990538	      0.31980835	      0.46249045	      0.09299993	      0.47225461
      0.46004591	      0.31980779	      0.46248956	      0.09300030	      0.47225548
      0.46018644	      0.31980722	      0.46248867	      0.09300067	      0.47225634
      0.46032697	      0.31980666	      0.46248779	      0.09300103	      0.47225721
      0.46046750	      0.31980610	      0.46248690	      0.09300140	      0.47225808
      0.46063112	      0.31980545	      0.46248586	      0.09300183	      0.47225909
      0.46077547	      0.31980488	      0.46248495	      0.09300221	      0.47225998
      0.46091982	      0.31980431	      0.46248404	      0.09300259	      0.47226087
      0.46106417	      0.31980374	      0.46248313	      0.09300297	      0.47226176
      0.46120852	      0.31980316	      0.46248222	      0.09300335	      0.47226265
      0.46135286	      0.31980259	      0.46248131	      0.09300373	      0.47226354
      0.46149721	      0.31980202	      0.46248040	      0.09300411	      0.47226442
      0.46164156	      0.31980145	      0.46247949	      0.09300449	      0.47226531
      0.46178591	      0.31980089	      0.46247858	      0.09300487	      0.47226620
      0.46193026	      0.31980032	      0.46247767	      0.09300526	      0.47226709
      0.46207461	      0.31979975	      0.46247677	      0.09300564	      0.47226798
      0.46221896	      0.31979918	      0.46247586	      0.09300602	      0.47226887
      0.46234531	      0.31979869	      0.46247506	      0.09300636	      0.47226965
      0.46247165	      0.31979819	      0.46247427	      0.09300669	      0.47227042
      0.46264006	      0.31979753	      0.46247321	      0.09300714	      0.47227146
      0.46277647	      0.31979700	      0.46247235	      0.09300750	      0.47227230
      0.46291288	      0.31979647	      0.46247150	      0.09300786	      0.47227314
      0.46304929	      0.31979594	      0.46247064	      0.09300823	      0.47227397
      0.46321459	      0.31979529	      0.46246960	      0.09300867	      0.47227499
      0.46334055	      0.31979480	      0.46246881	      0.09300900	      0.47227576
      0.46346650	      0.31979431	      0.46246802	      0.09300934	      0.47227654
      0.46362251	      0.31979370	      0.46246705	      0.09300976	      0.47227750
      0.46377279	      0.31979312	      0.46246610	      0.09301016	      0.47227842
      0.46392308	      0.31979254	      0.46246516	      0.09301056	      0.47227934
      0.46405698	      0.31979202	      0.46246433	      0.09301092	      0.47228016
      0.46419089	      0.31979150	      0.46246349	      0.09301128	      0.47228099
      0.46432480	      0.31979099	      0.46246265	      0.09301164	      0.47228181
      0.46445871	      0.31979047	      0.46246181	      0.09301200	      0.47228263
      0.46462532	      0.31978983	      0.46246077	      0.09301245	      0.47228365
      0.46476037	      0.31978931	      0.46245993	      0.09301281	      0.47228448
      0.46489541	      0.31978879	      0.46245908	      0.09301317	      0.47228531
      0.46503046	      0.31978827	      0.46245824	      0.09301354	      0.47228614
      0.46516550	      0.31978775	      0.46245739	      0.09301390	      0.47228697
      0.46530055	      0.31978723	      0.46245655	      0.09301427	      0.47228779
      0.46546346	      0.31978661	      0.46245553	      0.09301471	      0.47228879
      0.46559881	      0.31978609	      0.46245469	      0.09301508	      0.47228962
      0.46573416	      0.31978557	      0.46245384	      0.09301544	      0.47229045
      0.46586952	      0.31978506	      0.46245300	      0.09301581	      0.47229128
      0.46600487	      0.31978454	      0.46245216	      0.09301618	      0.47229211
      0.46614022	      0.31978402	      0.46245131	      0.09301654	      0.47229294
      0.46631063	      0.31978338	      0.46245025	      0.09301701	      0.47229399
      0.46642616	      0.31978294	      0.46244953	      0.09301732	      0.47229469
      0.46654168	      0.31978250	      0.46244881	      0.09301764	      0.47229540
      0.46670713	      0.31978187	      0.46244778	      0.09301809	      0.47229641
      0.46686550	      0.31978127	      0.46244680	      0.09301852	      0.47229738
      0.46702387	      0.31978067	      0.46244581	      0.09301895	      0.47229835
      0.46714674	      0.31978021	      0.46244505	      0.09301929	      0.47229911
      0.46726961	      0.31977974	      0.46244428	      0.09301962	      0.47229986
      0.46743555	      0.31977911	      0.46244325	      0.09302008	      0.47230087
      0.46756551	      0.31977862	      0.46244244	      0.09302043	      0.47230167
      0.46769547	      0.31977813	      0.46244164	      0.09302079	      0.47230247
      0.46782544	      0.31977765	      0.46244083	      0.09302115	      0.47230326
      0.46799290	      0.31977702	      0.46243979	      0.09302161	      0.47230429
      0.46811215	      0.31977657	      0.46243905	      0.09302193	      0.47230502
      0.46823141	      0.31977612	      0.46243831	      0.09302226	      0.47230575
      0.46838833	      0.31977553	      0.46243733	      0.09302269	      0.47230671
      0.46853554	      0.31977498	      0.46243642	      0.09302310	      0.47230761
      0.46868274	      0.31977443	      0.46243551	      0.09302351	      0.47230851
      0.46881104	      0.31977395	      0.46243471	      0.09302386	      0.47230929
      0.46893934	      0.31977347	      0.46243392	      0.09302422	      0.47231008
      0.46906764	      0.31977299	      0.46243312	      0.09302457	      0.47231086
      0.46922628	      0.31977240	      0.46243214	      0.09302501	      0.47231183
      0.46936180	      0.31977190	      0.46243130	      0.09302539	      0.47231266
      0.46949733	      0.31977139	      0.46243046	      0.09302576	      0.47231349
      0.46963285	      0.31977089	      0.46242962	      0.09302614	      0.47231432
      0.46976838	      0.31977039	      0.46242878	      0.09302652	      0.47231515
      0.46990391	      0.31976989	      0.46242794	      0.09302689	      0.47231598
      0.47003943	      0.31976938	      0.46242710	      0.09302727	      0.47231680
      0.47017496	      0.31976888	      0.46242626	      0.09302765	      0.47231763
      0.47031048	      0.31976838	      0.46242542	      0.09302803	      0.47231846
      0.47044601	      0.31976788	      0.46242459	      0.09302840	      0.47231929
      0.47058153	      0.31976738	      0.46242375	      0.09302878	      0.47232012
      0.47071706	      0.31976688	      0.46242291	      0.09302916	      0.47232095
      0.47085258	      0.31976638	      0.46242207	      0.09302954	      0.47232177
      0.47098811	      0.31976588	      0.46242123	      0.09302992	      0.47232260
      0.47112364	      0.31976538	      0.46242040	      0.09303030	      0.47232343
      0.47125916	      0.31976489	      0.46241956	      0.09303068	      0.47232426
      0.47139469	      0.31976439	      0.46241872	      0.09303106	      0.47232509
      0.47153021	      0.31976389	      0.46241789	      0.09303144	      0.47232592
      0.47165153	      0.31976345	      0.46241714	      0.09303179	      0.47232666
      0.47177285	      0.31976300	      0.46241639	      0.09303213	      0.47232740
      0.47189418	      0.31976256	      0.46241564	      0.09303247	      0.47232814
      0.47207057	      0.31976192	      0.46241455	      0.09303297	      0.47232922
      0.47218360	      0.31976150	      0.46241385	      0.09303329	      0.47232991
      0.47229662	      0.31976109	      0.46241316	      0.09303361	      0.47233060
      0.47245741	      0.31976051	      0.46241216	      0.09303406	      0.47233158
      0.47260407	      0.31975997	      0.46241126	      0.09303448	      0.47233248
      0.47275074	      0.31975944	      0.46241035	      0.09303489	      0.47233338
      0.47287331	      0.31975899	      0.46240960	      0.09303524	      0.47233413
      0.47299589	      0.31975855	      0.46240884	      0.09303559	      0.47233487
      0.47314627	      0.31975800	      0.46240792	      0.09303602	      0.47233579
      0.47327574	      0.31975753	      0.46240712	      0.09303639	      0.47233659
      0.47340521	      0.31975707	      0.46240632	      0.09303675	      0.47233738
      0.47353468	      0.31975660	      0.46240552	      0.09303712	      0.47233817
      0.47366415	      0.31975613	      0.46240473	      0.09303749	      0.47233896
      0.47379362	      0.31975566	      0.46240393	      0.09303786	      0.47233975
      0.47392309	      0.31975520	      0.46240313	      0.09303823	      0.47234054
      0.47405256	      0.31975473	      0.46240233	      0.09303860	      0.47234133
      0.47421657	      0.31975414	      0.46240132	      0.09303907	      0.47234234
      0.47432552	      0.31975375	      0.46240065	      0.09303939	      0.47234300
      0.47443447	      0.31975336	      0.46239998	      0.09303970	      0.47234367
      0.47459577	      0.31975278	      0.46239899	      0.09304016	      0.47234465
      0.47474530	      0.31975224	      0.46239807	      0.09304059	      0.47234557
      0.47489483	      0.31975170	      0.46239715	      0.09304102	      0.47234648
      0.47501006	      0.31975129	      0.46239644	      0.09304135	      0.47234719
      0.47512528	      0.31975088	      0.46239573	      0.09304169	      0.47234789
      0.47528282	      0.31975032	      0.46239476	      0.09304214	      0.47234886
      0.47541109	      0.31974986	      0.46239398	      0.09304251	      0.47234964
      0.47553936	      0.31974940	      0.46239319	      0.09304288	      0.47235042
      0.47566763	      0.31974894	      0.46239240	      0.09304325	      0.47235121
      0.47579590	      0.31974849	      0.46239161	      0.09304363	      0.47235199
      0.47592418	      0.31974803	      0.46239082	      0.09304400	      0.47235278
      0.47605245	      0.31974757	      0.46239003	      0.09304437	      0.47235356
      0.47618072	      0.31974712	      0.46238925	      0.09304474	      0.47235435
      0.47633894	      0.31974656	      0.46238827	      0.09304520	      0.47235531
      0.47644868	      0.31974617	      0.46238760	      0.09304552	      0.47235599
      0.47655842	      0.31974578	      0.46238692	      0.09304584	      0.47235666
      0.47671385	      0.31974523	      0.46238597	      0.09304629	      0.47235761
      0.47685630	      0.31974472	      0.46238509	      0.09304671	      0.47235848
      0.47699875	      0.31974422	      0.46238422	      0.09304713	      0.47235935
      0.47711727	      0.31974380	      0.46238349	      0.09304747	      0.47236008
      0.47723580	      0.31974338	      0.46238276	      0.09304782	      0.47236080
      0.47738256	      0.31974287	      0.46238186	      0.09304825	      0.47236170
      0.47751043	      0.31974242	      0.46238108	      0.09304862	      0.47236248
      0.47763830	      0.31974197	      0.46238029	      0.09304900	      0.47236327
      0.47776616	      0.31974152	      0.46237951	      0.09304937	      0.47236405
      0.47789403	      0.31974107	      0.46237872	      0.09304975	      0.47236483
      0.47802189	      0.31974062	      0.46237794	      0.09305013	      0.47236561
      0.47814976	      0.31974017	      0.46237715	      0.09305050	      0.47236640
      0.47827763	      0.31973972	      0.46237637	      0.09305088	      0.47236718
      0.47840549	      0.31973927	      0.46237559	      0.09305126	      0.47236796
      0.47853336	      0.31973883	      0.46237480	      0.09305164	      0.47236875
      0.47866122	      0.31973838	      0.46237402	      0.09305201	      0.47236953
      0.47878909	      0.31973793	      0.46237323	      0.09305239	      0.47237031
      0.47891696	      0.31973749	      0.46237245	      0.09305277	      0.47237110
      0.47904482	      0.31973704	      0.46237166	      0.09305315	      0.47237188
      0.47917269	      0.31973659	      0.46237088	      0.09305353	      0.47237266
      0.47930056	      0.31973615	      0.46237009	      0.09305391	      0.47237345
      0.47942842	      0.31973570	      0.46236931	      0.09305429	      0.47237423
      0.47955629	      0.31973526	      0.46236853	      0.09305467	      0.47237502
      0.47968415	      0.31973482	      0.46236774	      0.09305505	      0.47237580
      0.47981202	      0.31973437	      0.46236696	      0.09305543	      0.47237658
      0.47993989	      0.31973393	      0.46236617	      0.09305581	      0.47237737
      0.48006775	      0.31973349	      0.46236539	      0.09305619	      0.47237815
      0.48019562	      0.31973304	      0.46236461	      0.09305658	      0.47237894
      0.48032348	      0.31973260	      0.46236382	      0.09305696	      0.47237972
      0.48045135	      0.31973216	      0.46236304	      0.09305734	      0.47238051
      0.48057922	      0.31973172	      0.46236225	      0.09305773	      0.47238129
      0.48070708	      0.31973128	      0.46236147	      0.09305811	      0.47238208
      0.48083495	      0.31973083	      0.46236069	      0.09305849	      0.47238286
      0.48096281	      0.31973039	      0.46235990	      0.09305888	      0.47238365
      0.48109068	      0.31972995	      0.46235912	      0.09305926	      0.47238443
      0.48121855	      0.31972951	      0.46235833	      0.09305965	      0.47238522
      0.48134641	      0.31972907	      0.46235755	      0.09306003	      0.47238600
      0.48145826	      0.31972869	      0.46235687	      0.09306037	      0.47238669
      0.48157012	      0.31972830	      0.46235618	      0.09306071	      0.47238737
      0.48171438	      0.31972781	      0.46235530	      0.09306115	      0.47238826
      0.48185865	      0.31972732	      0.46235441	      0.09306158	      0.47238915
      0.48196278	      0.31972696	      0.46235377	      0.09306190	      0.47238979
      0.48206690	      0.31972660	      0.46235313	      0.09306221	      0.47239043
      0.48222902	      0.31972605	      0.46235214	      0.09306270	      0.47239142
      0.48235458	      0.31972562	      0.46235137	      0.09306309	      0.47239220
      0.48248013	      0.31972519	      0.46235060	      0.09306347	      0.47239297
      0.48260568	      0.31972476	      0.46234983	      0.09306385	      0.47239374
      0.48273123	      0.31972433	      0.46234906	      0.09306423	      0.47239451
      0.48285678	      0.31972391	      0.46234829	      0.09306462	      0.47239529
      0.48298233	      0.31972348	      0.46234752	      0.09306500	      0.47239606
      0.48310788	      0.31972305	      0.46234675	      0.09306538	      0.47239683
      0.48323343	      0.31972262	      0.46234598	      0.09306577	      0.47239760
      0.48335898	      0.31972220	      0.46234521	      0.09306615	      0.47239838
      0.48348453	      0.31972177	      0.46234445	      0.09306654	      0.47239915
      0.48361009	      0.31972135	      0.46234368	      0.09306692	      0.47239992
      0.48373564	      0.31972092	      0.46234291	      0.09306731	      0.47240070
      0.48386119	      0.31972050	      0.46234214	      0.09306769	      0.47240147
      0.48398674	      0.31972007	      0.46234137	      0.09306808	      0.47240224
      0.48411229	      0.31971965	      0.46234060	      0.09306846	      0.47240302
      0.48423784	      0.31971922	      0.46233983	      0.09306885	      0.47240379
      0.48435004	      0.31971884	      0.46233914	      0.09306920	      0.47240448
      0.48446223	      0.31971847	      0.46233845	      0.09306954	      0.47240517
      0.48457443	      0.31971809	      0.46233776	      0.09306989	      0.47240587
      0.48473782	      0.31971754	      0.46233676	      0.09307040	      0.47240687
      0.48484683	      0.31971717	      0.46233609	      0.09307073	      0.47240755
      0.48495584	      0.31971680	      0.46233543	      0.09307107	      0.47240822
      0.48510174	      0.31971631	      0.46233453	      0.09307152	      0.47240912
      0.48522932	      0.31971588	      0.46233375	      0.09307192	      0.47240991
      0.48535689	      0.31971546	      0.46233297	      0.09307232	      0.47241070
      0.48548447	      0.31971503	      0.46233218	      0.09307271	      0.47241148
      0.48561204	      0.31971460	      0.46233140	      0.09307311	      0.47241227
      0.48572417	      0.31971422	      0.46233071	      0.09307346	      0.47241296
      0.48583630	      0.31971385	      0.46233003	      0.09307381	      0.47241366
      0.48597369	      0.31971339	      0.46232918	      0.09307424	      0.47241451
      0.48611108	      0.31971293	      0.46232834	      0.09307467	      0.47241536
      0.48621609	      0.31971258	      0.46232770	      0.09307500	      0.47241601
      0.48632109	      0.31971223	      0.46232705	      0.09307533	      0.47241665
      0.48647118	      0.31971173	      0.46232613	      0.09307580	      0.47241758
      0.48659693	      0.31971131	      0.46232536	      0.09307619	      0.47241836
      0.48672268	      0.31971089	      0.46232459	      0.09307659	      0.47241914
      0.48684843	      0.31971047	      0.46232382	      0.09307698	      0.47241992
      0.48697419	      0.31971005	      0.46232305	      0.09307738	      0.47242070
      0.48708438	      0.31970969	      0.46232237	      0.09307773	      0.47242138
      0.48719457	      0.31970932	      0.46232169	      0.09307807	      0.47242206
      0.48732787	      0.31970888	      0.46232087	      0.09307849	      0.47242289
      0.48746118	      0.31970844	      0.46232006	      0.09307892	      0.47242371
      0.48757801	      0.31970805	      0.46231934	      0.09307929	      0.47242444
      0.48769485	      0.31970766	      0.46231862	      0.09307966	      0.47242516
      0.48781168	      0.31970728	      0.46231790	      0.09308003	      0.47242589
      0.48792852	      0.31970689	      0.46231719	      0.09308040	      0.47242661
      0.48807376	      0.31970641	      0.46231630	      0.09308086	      0.47242751
      0.48818752	      0.31970604	      0.46231560	      0.09308122	      0.47242822
      0.48830129	      0.31970566	      0.46231490	      0.09308158	      0.47242893
      0.48843813	      0.31970521	      0.46231406	      0.09308202	      0.47242977
      0.48855708	      0.31970482	      0.46231333	      0.09308240	      0.47243051
      0.48867603	      0.31970443	      0.46231260	      0.09308278	      0.47243125
      0.48879498	      0.31970403	      0.46231187	      0.09308316	      0.47243199
      0.48891393	      0.31970364	      0.46231113	      0.09308354	      0.47243273
      0.48903288	      0.31970325	      0.46231040	      0.09308392	      0.47243347
      0.48915183	      0.31970286	      0.46230967	      0.09308430	      0.47243421
      0.48927079	      0.31970247	      0.46230894	      0.09308468	      0.47243495
      0.48941774	      0.31970199	      0.46230804	      0.09308515	      0.47243586
      0.48952150	      0.31970165	      0.46230740	      0.09308549	      0.47243651
      0.48962527	      0.31970131	      0.46230676	      0.09308582	      0.47243716
      0.48976915	      0.31970084	      0.46230588	      0.09308628	      0.47243805
      0.48989660	      0.31970042	      0.46230509	      0.09308669	      0.47243885
      0.49002405	      0.31970001	      0.46230431	      0.09308711	      0.47243964
      0.49015149	      0.31969959	      0.46230353	      0.09308752	      0.47244043
      0.49025886	      0.31969924	      0.46230287	      0.09308786	      0.47244110
      0.49036623	      0.31969889	      0.46230221	      0.09308821	      0.47244177
      0.49049977	      0.31969845	      0.46230138	      0.09308864	      0.47244261
      0.49063331	      0.31969802	      0.46230056	      0.09308908	      0.47244344
      0.49074511	      0.31969765	      0.46229987	      0.09308944	      0.47244414
      0.49085691	      0.31969729	      0.46229919	      0.09308980	      0.47244483
      0.49096871	      0.31969693	      0.46229850	      0.09309017	      0.47244553
      0.49111677	      0.31969645	      0.46229759	      0.09309065	      0.47244646
      0.49122560	      0.31969609	      0.46229692	      0.09309100	      0.47244714
      0.49133442	      0.31969574	      0.46229625	      0.09309136	      0.47244782
      0.49146992	      0.31969530	      0.46229541	      0.09309180	      0.47244866
      0.49160541	      0.31969486	      0.46229458	      0.09309225	      0.47244951
      0.49170875	      0.31969453	      0.46229394	      0.09309258	      0.47245016
      0.49181208	      0.31969419	      0.46229330	      0.09309292	      0.47245080
      0.49195125	      0.31969374	      0.46229245	      0.09309338	      0.47245167
      0.49207739	      0.31969334	      0.46229167	      0.09309379	      0.47245246
      0.49220353	      0.31969293	      0.46229089	      0.09309421	      0.47245325
      0.49232966	      0.31969252	      0.46229011	      0.09309462	      0.47245404
      0.49243438	      0.31969218	      0.46228947	      0.09309497	      0.47245470
      0.49253910	      0.31969185	      0.46228882	      0.09309531	      0.47245536
      0.49267324	      0.31969141	      0.46228799	      0.09309576	      0.47245620
      0.49279857	      0.31969101	      0.46228722	      0.09309617	      0.47245698
      0.49292389	      0.31969061	      0.46228645	      0.09309658	      0.47245777
      0.49303660	      0.31969025	      0.46228575	      0.09309696	      0.47245848
      0.49314930	      0.31968988	      0.46228506	      0.09309733	      0.47245918
      0.49326201	      0.31968952	      0.46228436	      0.09309770	      0.47245989
      0.49339780	      0.31968909	      0.46228352	      0.09309816	      0.47246074
      0.49351258	      0.31968872	      0.46228281	      0.09309854	      0.47246147
      0.49362736	      0.31968835	      0.46228210	      0.09309892	      0.47246219
      0.49374214	      0.31968798	      0.46228140	      0.09309930	      0.47246291
      0.49385692	      0.31968762	      0.46228069	      0.09309968	      0.47246363
      0.49399691	      0.31968717	      0.46227982	      0.09310015	      0.47246451
      0.49410260	      0.31968683	      0.46227917	      0.09310050	      0.47246518
      0.49420830	      0.31968649	      0.46227851	      0.09310086	      0.47246584
      0.49434271	      0.31968606	      0.46227768	      0.09310131	      0.47246669
      0.49447712	      0.31968563	      0.46227685	      0.09310176	      0.47246753
      0.49457987	      0.31968531	      0.46227622	      0.09310210	      0.47246818
      0.49468262	      0.31968498	      0.46227558	      0.09310245	      0.47246883
      0.49481906	      0.31968455	      0.46227474	      0.09310291	      0.47246969
      0.49494232	      0.31968415	      0.46227397	      0.09310332	      0.47247047
      0.49506557	      0.31968376	      0.46227321	      0.09310374	      0.47247125
      0.49518882	      0.31968337	      0.46227245	      0.09310415	      0.47247202
      0.49529505	      0.31968303	      0.46227179	      0.09310451	      0.47247269
      0.49540128	      0.31968270	      0.46227113	      0.09310487	      0.47247337
      0.49552983	      0.31968229	      0.46227034	      0.09310530	      0.47247418
      0.49565838	      0.31968188	      0.46226954	      0.09310574	      0.47247499
      0.49576778	      0.31968153	      0.46226886	      0.09310611	      0.47247568
      0.49587719	      0.31968119	      0.46226818	      0.09310648	      0.47247637
      0.49598659	      0.31968084	      0.46226751	      0.09310685	      0.47247707
      0.49612919	      0.31968039	      0.46226662	      0.09310734	      0.47247797
      0.49623665	      0.31968005	      0.46226596	      0.09310770	      0.47247865
      0.49634410	      0.31967971	      0.46226529	      0.09310807	      0.47247933
      0.49647482	      0.31967930	      0.46226448	      0.09310852	      0.47248016
      0.49660555	      0.31967889	      0.46226367	      0.09310896	      0.47248099
      0.49670673	      0.31967857	      0.46226304	      0.09310931	      0.47248163
      0.49680792	      0.31967825	      0.46226241	      0.09310966	      0.47248227
      0.49694331	      0.31967782	      0.46226157	      0.09311012	      0.47248313
      0.49706583	      0.31967744	      0.46226081	      0.09311054	      0.47248391
      0.49718836	      0.31967705	      0.46226005	      0.09311096	      0.47248469
      0.49731088	      0.31967667	      0.46225929	      0.09311138	      0.47248546
      0.49741447	      0.31967634	      0.46225864	      0.09311174	      0.47248612
      0.49751806	      0.31967602	      0.46225800	      0.09311209	      0.47248678
      0.49764747	      0.31967561	      0.46225720	      0.09311254	      0.47248760
      0.49777688	      0.31967520	      0.46225639	      0.09311299	      0.47248843
      0.49788361	      0.31967487	      0.46225573	      0.09311336	      0.47248911
      0.49799034	      0.31967454	      0.46225506	      0.09311373	      0.47248979
      0.49809707	      0.31967420	      0.46225440	      0.09311409	      0.47249047
      0.49824471	      0.31967374	      0.46225348	      0.09311461	      0.47249141
      0.49834932	      0.31967341	      0.46225283	      0.09311497	      0.47249207
      0.49845392	      0.31967309	      0.46225218	      0.09311533	      0.47249274
      0.49858699	      0.31967267	      0.46225135	      0.09311580	      0.47249359
      0.49872006	      0.31967226	      0.46225052	      0.09311626	      0.47249444
      0.49881669	      0.31967195	      0.46224992	      0.09311660	      0.47249506
      0.49891332	      0.31967165	      0.46224931	      0.09311693	      0.47249567
      0.49905403	      0.31967121	      0.46224844	      0.09311742	      0.47249657
      0.49917796	      0.31967083	      0.46224766	      0.09311786	      0.47249737
      0.49930190	      0.31967044	      0.46224689	      0.09311829	      0.47249816
      0.49941068	      0.31967011	      0.46224621	      0.09311867	      0.47249885
      0.49951947	      0.31966977	      0.46224553	      0.09311905	      0.47249955
      0.49962825	      0.31966943	      0.46224485	      0.09311944	      0.47250025
      0.49976249	      0.31966901	      0.46224402	      0.09311991	      0.47250111
      0.49987301	      0.31966867	      0.46224333	      0.09312030	      0.47250182
      0.49998353	      0.31966833	      0.46224263	      0.09312069	      0.47250252
      0.50009404	      0.31966799	      0.46224194	      0.09312108	      0.47250323
      0.50020456	      0.31966764	      0.46224125	      0.09312147	      0.47250394
      0.50034531	      0.31966721	      0.46224037	      0.09312196	      0.47250485
      0.50044633	      0.31966690	      0.46223974	      0.09312232	      0.47250550
      0.50054734	      0.31966658	      0.46223911	      0.09312268	      0.47250614
      0.50068140	      0.31966617	      0.46223827	      0.09312315	      0.47250701
      0.50081546	      0.31966576	      0.46223743	      0.09312363	      0.47250787
      0.50091142	      0.31966546	      0.46223683	      0.09312397	      0.47250849
      0.50100739	      0.31966516	      0.46223623	      0.09312431	      0.47250910
      0.50114705	      0.31966473	      0.46223535	      0.09312481	      0.47251000
      0.50126899	      0.31966436	      0.46223459	      0.09312525	      0.47251079
      0.50139094	      0.31966398	      0.46223383	      0.09312568	      0.47251157
      0.50150011	      0.31966365	      0.46223314	      0.09312607	      0.47251228
      0.50160928	      0.31966331	      0.46223246	      0.09312646	      0.47251298
      0.50171845	      0.31966297	      0.46223177	      0.09312685	      0.47251369
      0.50182763	      0.31966264	      0.46223109	      0.09312724	      0.47251439
      0.50196697	      0.31966221	      0.46223021	      0.09312774	      0.47251529
      0.50206823	      0.31966190	      0.46222958	      0.09312811	      0.47251595
      0.50216949	      0.31966159	      0.46222894	      0.09312847	      0.47251660
      0.50230129	      0.31966119	      0.46222811	      0.09312895	      0.47251745
      0.50243308	      0.31966078	      0.46222728	      0.09312942	      0.47251831
      0.50252873	      0.31966049	      0.46222668	      0.09312977	      0.47251892
      0.50262438	      0.31966020	      0.46222608	      0.09313011	      0.47251954
      0.50276218	      0.31965978	      0.46222521	      0.09313061	      0.47252044
      0.50288283	      0.31965941	      0.46222445	      0.09313105	      0.47252122
      0.50300348	      0.31965904	      0.46222369	      0.09313149	      0.47252200
      0.50312413	      0.31965867	      0.46222294	      0.09313193	      0.47252278
      0.50322275	      0.31965837	      0.46222231	      0.09313228	      0.47252342
      0.50332138	      0.31965807	      0.46222169	      0.09313264	      0.47252407
      0.50345106	      0.31965767	      0.46222088	      0.09313312	      0.47252491
      0.50357009	      0.31965731	      0.46222012	      0.09313355	      0.47252568
      0.50368912	      0.31965695	      0.46221937	      0.09313398	      0.47252646
      0.50380815	      0.31965659	      0.46221862	      0.09313442	      0.47252723
      0.50390763	      0.31965629	      0.46221800	      0.09313478	      0.47252788
      0.50400710	      0.31965598	      0.46221737	      0.09313515	      0.47252853
      0.50413455	      0.31965560	      0.46221656	      0.09313561	      0.47252936
      0.50426200	      0.31965521	      0.46221576	      0.09313608	      0.47253019
      0.50436388	      0.31965490	      0.46221511	      0.09313646	      0.47253085
      0.50446576	      0.31965459	      0.46221447	      0.09313683	      0.47253152
      0.50459186	      0.31965421	      0.46221367	      0.09313730	      0.47253234
      0.50471796	      0.31965383	      0.46221287	      0.09313776	      0.47253316
      0.50481740	      0.31965353	      0.46221225	      0.09313813	      0.47253381
      0.50491685	      0.31965323	      0.46221162	      0.09313850	      0.47253446
      0.50504526	      0.31965284	      0.46221080	      0.09313897	      0.47253530
      0.50517368	      0.31965245	      0.46220999	      0.09313945	      0.47253614
      0.50527194	      0.31965215	      0.46220937	      0.09313981	      0.47253679
      0.50537020	      0.31965186	      0.46220874	      0.09314018	      0.47253743
      0.50550035	      0.31965146	      0.46220792	      0.09314066	      0.47253829
      0.50563051	      0.31965107	      0.46220709	      0.09314115	      0.47253914
      0.50572684	      0.31965078	      0.46220648	      0.09314151	      0.47253977
      0.50582317	      0.31965049	      0.46220587	      0.09314186	      0.47254040
      0.50595610	      0.31965009	      0.46220503	      0.09314236	      0.47254128
      0.50607306	      0.31964974	      0.46220428	      0.09314280	      0.47254205
      0.50619002	      0.31964939	      0.46220354	      0.09314324	      0.47254281
      0.50630698	      0.31964904	      0.46220280	      0.09314368	      0.47254358
      0.50640931	      0.31964873	      0.46220215	      0.09314406	      0.47254426
      0.50651163	      0.31964842	      0.46220150	      0.09314444	      0.47254493
      0.50661396	      0.31964811	      0.46220084	      0.09314483	      0.47254561
      0.50675519	      0.31964769	      0.46219995	      0.09314536	      0.47254654
      0.50685783	      0.31964738	      0.46219929	      0.09314575	      0.47254721
      0.50696046	      0.31964707	      0.46219864	      0.09314614	      0.47254789
      0.50708662	      0.31964670	      0.46219783	      0.09314661	      0.47254872
      0.50719986	      0.31964636	      0.46219711	      0.09314704	      0.47254947
      0.50731311	      0.31964602	      0.46219639	      0.09314747	      0.47255022
      0.50742635	      0.31964568	      0.46219567	      0.09314790	      0.47255097
      0.50753959	      0.31964534	      0.46219494	      0.09314833	      0.47255172
      0.50765283	      0.31964500	      0.46219422	      0.09314876	      0.47255247
      0.50775283	      0.31964471	      0.46219358	      0.09314914	      0.47255313
      0.50785282	      0.31964441	      0.46219294	      0.09314952	      0.47255379
      0.50797466	      0.31964404	      0.46219217	      0.09314999	      0.47255460
      0.50809649	      0.31964368	      0.46219139	      0.09315045	      0.47255541
      0.50819960	      0.31964337	      0.46219073	      0.09315085	      0.47255609
      0.50830271	      0.31964307	      0.46219007	      0.09315124	      0.47255678
      0.50840582	      0.31964276	      0.46218941	      0.09315164	      0.47255746
      0.50854191	      0.31964236	      0.46218854	      0.09315216	      0.47255837
      0.50864424	      0.31964205	      0.46218788	      0.09315255	      0.47255905
      0.50874657	      0.31964175	      0.46218722	      0.09315294	      0.47255973
      0.50887044	      0.31964138	      0.46218643	      0.09315342	      0.47256056
      0.50899432	      0.31964101	      0.46218563	      0.09315390	      0.47256138
      0.50908842	      0.31964073	      0.46218503	      0.09315426	      0.47256201
      0.50918252	      0.31964045	      0.46218443	      0.09315463	      0.47256264
      0.50931401	      0.31964006	      0.46218358	      0.09315514	      0.47256351
      0.50943033	      0.31963972	      0.46218283	      0.09315559	      0.47256429
      0.50954664	      0.31963938	      0.46218209	      0.09315604	      0.47256507
      0.50966296	      0.31963903	      0.46218134	      0.09315649	      0.47256585
      0.50976081	      0.31963874	      0.46218071	      0.09315687	      0.47256650
      0.50985867	      0.31963845	      0.46218008	      0.09315725	      0.47256716
      0.50998224	      0.31963809	      0.46217928	      0.09315773	      0.47256798
      0.51010581	      0.31963772	      0.46217849	      0.09315821	      0.47256881
      0.51020493	      0.31963743	      0.46217785	      0.09315860	      0.47256948
      0.51030405	      0.31963714	      0.46217721	      0.09315899	      0.47257014
      0.51042749	      0.31963677	      0.46217641	      0.09315947	      0.47257097
      0.51055093	      0.31963641	      0.46217562	      0.09315996	      0.47257180
      0.51064744	      0.31963613	      0.46217499	      0.09316034	      0.47257245
      0.51074394	      0.31963584	      0.46217437	      0.09316072	      0.47257310
      0.51087035	      0.31963547	      0.46217355	      0.09316121	      0.47257395
      0.51099675	      0.31963510	      0.46217274	      0.09316171	      0.47257480
      0.51109136	      0.31963482	      0.46217213	      0.09316208	      0.47257544
      0.51118597	      0.31963454	      0.46217151	      0.09316246	      0.47257608
      0.51131542	      0.31963416	      0.46217068	      0.09316297	      0.47257695
      0.51142924	      0.31963383	      0.46216994	      0.09316342	      0.47257772
      0.51154306	      0.31963349	      0.46216920	      0.09316387	      0.47257849
      0.51165688	      0.31963316	      0.46216846	      0.09316432	      0.47257925
      0.51175840	      0.31963286	      0.46216780	      0.09316473	      0.47257994
      0.51185993	      0.31963257	      0.46216715	      0.09316513	      0.47258063
      0.51196145	      0.31963227	      0.46216649	      0.09316554	      0.47258132
      0.51209403	      0.31963188	      0.46216563	      0.09316607	      0.47258221
      0.51219616	      0.31963158	      0.46216496	      0.09316647	      0.47258291
      0.51229830	      0.31963128	      0.46216430	      0.09316688	      0.47258360
      0.51240044	      0.31963099	      0.46216363	      0.09316729	      0.47258429
      0.51253520	      0.31963059	      0.46216276	      0.09316783	      0.47258521
      0.51263464	      0.31963030	      0.46216211	      0.09316823	      0.47258588
      0.51273407	      0.31963001	      0.46216146	      0.09316863	      0.47258656
      0.51285775	      0.31962965	      0.46216066	      0.09316913	      0.47258740
      0.51298144	      0.31962929	      0.46215985	      0.09316963	      0.47258824
      0.51307257	      0.31962902	      0.46215926	      0.09316999	      0.47258886
      0.51316370	      0.31962876	      0.46215866	      0.09317036	      0.47258949
      0.51329620	      0.31962837	      0.46215780	      0.09317090	      0.47259039
      0.51341122	      0.31962804	      0.46215705	      0.09317136	      0.47259117
      0.51352624	      0.31962771	      0.46215630	      0.09317183	      0.47259196
      0.51364126	      0.31962737	      0.46215554	      0.09317230	      0.47259275
      0.51373675	      0.31962709	      0.46215492	      0.09317269	      0.47259340
      0.51383224	      0.31962682	      0.46215429	      0.09317307	      0.47259405
      0.51395521	      0.31962646	      0.46215349	      0.09317358	      0.47259490
      0.51407818	      0.31962610	      0.46215268	      0.09317408	      0.47259574
      0.51417444	      0.31962582	      0.46215205	      0.09317447	      0.47259640
      0.51427069	      0.31962555	      0.46215142	      0.09317486	      0.47259706
      0.51439432	      0.31962519	      0.46215061	      0.09317537	      0.47259791
      0.51451794	      0.31962483	      0.46214980	      0.09317588	      0.47259876
      0.51461106	      0.31962456	      0.46214919	      0.09317626	      0.47259940
      0.51470417	      0.31962429	      0.46214858	      0.09317664	      0.47260004
      0.51483199	      0.31962392	      0.46214774	      0.09317717	      0.47260092
      0.51494427	      0.31962360	      0.46214700	      0.09317763	      0.47260169
      0.51505656	      0.31962327	      0.46214626	      0.09317810	      0.47260247
      0.51516884	      0.31962295	      0.46214552	      0.09317856	      0.47260324
      0.51526880	      0.31962266	      0.46214486	      0.09317897	      0.47260393
      0.51536875	      0.31962237	      0.46214420	      0.09317939	      0.47260462
      0.51546871	      0.31962208	      0.46214354	      0.09317980	      0.47260531
      0.51560001	      0.31962171	      0.46214268	      0.09318035	      0.47260622
      0.51570083	      0.31962142	      0.46214201	      0.09318077	      0.47260692
      0.51580166	      0.31962113	      0.46214135	      0.09318119	      0.47260762
      0.51590248	      0.31962084	      0.46214068	      0.09318161	      0.47260831
      0.51603519	      0.31962045	      0.46213980	      0.09318216	      0.47260924
      0.51613346	      0.31962017	      0.46213915	      0.09318257	      0.47260992
      0.51623174	      0.31961989	      0.46213850	      0.09318298	      0.47261060
      0.51635360	      0.31961954	      0.46213770	      0.09318350	      0.47261145
      0.51646317	      0.31961922	      0.46213697	      0.09318396	      0.47261221
      0.51657275	      0.31961891	      0.46213624	      0.09318442	      0.47261297
      0.51668233	      0.31961860	      0.46213552	      0.09318488	      0.47261374
      0.51679191	      0.31961828	      0.46213479	      0.09318534	      0.47261450
      0.51688889	      0.31961800	      0.46213415	      0.09318575	      0.47261518
      0.51698587	      0.31961773	      0.46213350	      0.09318616	      0.47261585
      0.51710388	      0.31961739	      0.46213272	      0.09318666	      0.47261668
      0.51722190	      0.31961705	      0.46213193	      0.09318716	      0.47261750
      0.51731807	      0.31961678	      0.46213129	      0.09318757	      0.47261817
      0.51741425	      0.31961650	      0.46213065	      0.09318797	      0.47261885
      0.51753516	      0.31961616	      0.46212985	      0.09318849	      0.47261969
      0.51765608	      0.31961581	      0.46212904	      0.09318900	      0.47262054
      0.51774738	      0.31961555	      0.46212843	      0.09318939	      0.47262118
      0.51783868	      0.31961529	      0.46212782	      0.09318978	      0.47262182
      0.51796700	      0.31961492	      0.46212697	      0.09319033	      0.47262272
      0.51808119	      0.31961460	      0.46212620	      0.09319082	      0.47262353
      0.51819539	      0.31961427	      0.46212544	      0.09319131	      0.47262433
      0.51828948	      0.31961401	      0.46212481	      0.09319171	      0.47262499
      0.51838356	      0.31961374	      0.46212418	      0.09319212	      0.47262566
      0.51850453	      0.31961339	      0.46212337	      0.09319264	      0.47262651
      0.51862550	      0.31961305	      0.46212256	      0.09319316	      0.47262736
      0.51871926	      0.31961278	      0.46212193	      0.09319357	      0.47262803
      0.51881302	      0.31961252	      0.46212130	      0.09319397	      0.47262869
      0.51893583	      0.31961217	      0.46212048	      0.09319450	      0.47262956
      0.51905863	      0.31961182	      0.46211966	      0.09319504	      0.47263043
      0.51914903	      0.31961156	      0.46211905	      0.09319543	      0.47263107
      0.51923942	      0.31961131	      0.46211844	      0.09319582	      0.47263171
      0.51936735	      0.31961094	      0.46211758	      0.09319638	      0.47263261
      0.51947796	      0.31961063	      0.46211684	      0.09319686	      0.47263340
      0.51958857	      0.31961032	      0.46211609	      0.09319734	      0.47263418
      0.51969919	      0.31961001	      0.46211535	      0.09319783	      0.47263497
      0.51979726	      0.31960973	      0.46211468	      0.09319825	      0.47263567
      0.51989533	      0.31960945	      0.46211402	      0.09319868	      0.47263637
      0.51999341	      0.31960917	      0.46211336	      0.09319911	      0.47263707
      0.52012312	      0.31960881	      0.46211248	      0.09319968	      0.47263799
      0.52022233	      0.31960853	      0.46211181	      0.09320012	      0.47263870
      0.52032154	      0.31960825	      0.46211114	      0.09320056	      0.47263941
      0.52042075	      0.31960797	      0.46211047	      0.09320100	      0.47264012
      0.52055099	      0.31960760	      0.46210959	      0.09320157	      0.47264105
      0.52064783	      0.31960733	      0.46210893	      0.09320200	      0.47264174
      0.52074467	      0.31960705	      0.46210828	      0.09320243	      0.47264244
      0.52086433	      0.31960672	      0.46210746	      0.09320296	      0.47264329
      0.52097169	      0.31960641	      0.46210674	      0.09320344	      0.47264406
      0.52107904	      0.31960611	      0.46210601	      0.09320391	      0.47264484
      0.52118640	      0.31960581	      0.46210528	      0.09320439	      0.47264561
      0.52129376	      0.31960551	      0.46210455	      0.09320487	      0.47264638
      0.52140111	      0.31960521	      0.46210381	      0.09320535	      0.47264715
      0.52149533	      0.31960494	      0.46210317	      0.09320577	      0.47264783
      0.52158954	      0.31960468	      0.46210253	      0.09320619	      0.47264851
      0.52170613	      0.31960435	      0.46210174	      0.09320672	      0.47264935
      0.52182273	      0.31960402	      0.46210094	      0.09320724	      0.47265019
      0.52191871	      0.31960376	      0.46210029	      0.09320767	      0.47265089
      0.52201469	      0.31960349	      0.46209963	      0.09320811	      0.47265158
      0.52213123	      0.31960316	      0.46209883	      0.09320863	      0.47265243
      0.52224778	      0.31960283	      0.46209804	      0.09320916	      0.47265327
      0.52234049	      0.31960257	      0.46209740	      0.09320958	      0.47265394
      0.52243320	      0.31960231	      0.46209677	      0.09321000	      0.47265462
      0.52255353	      0.31960198	      0.46209594	      0.09321054	      0.47265549
      0.52267386	      0.31960164	      0.46209511	      0.09321109	      0.47265636
      0.52276405	      0.31960139	      0.46209450	      0.09321150	      0.47265702
      0.52285424	      0.31960114	      0.46209388	      0.09321191	      0.47265768
      0.52297886	      0.31960079	      0.46209302	      0.09321248	      0.47265859
      0.52310347	      0.31960044	      0.46209216	      0.09321305	      0.47265949
      0.52318997	      0.31960020	      0.46209157	      0.09321344	      0.47266013
      0.52327647	      0.31959996	      0.46209097	      0.09321384	      0.47266076
      0.52340824	      0.31959959	      0.46209006	      0.09321445	      0.47266172
      0.52351817	      0.31959929	      0.46208930	      0.09321495	      0.47266253
      0.52362810	      0.31959898	      0.46208855	      0.09321546	      0.47266333
      0.52373803	      0.31959868	      0.46208779	      0.09321596	      0.47266414
      0.52383340	      0.31959841	      0.46208713	      0.09321640	      0.47266484
      0.52392878	      0.31959814	      0.46208647	      0.09321685	      0.47266554
      0.52402416	      0.31959788	      0.46208581	      0.09321729	      0.47266624
      0.52415683	      0.31959751	      0.46208489	      0.09321790	      0.47266721
      0.52425387	      0.31959724	      0.46208422	      0.09321835	      0.47266793
      0.52435091	      0.31959697	      0.46208354	      0.09321880	      0.47266864
      0.52446839	      0.31959665	      0.46208273	      0.09321935	      0.47266951
      0.52457239	      0.31959636	      0.46208201	      0.09321984	      0.47267028
      0.52467639	      0.31959607	      0.46208128	      0.09322032	      0.47267105
      0.52478039	      0.31959578	      0.46208056	      0.09322081	      0.47267182
      0.52488438	      0.31959549	      0.46207983	      0.09322129	      0.47267259
      0.52498838	      0.31959521	      0.46207911	      0.09322178	      0.47267336
      0.52509238	      0.31959492	      0.46207839	      0.09322227	      0.47267413
      0.52519638	      0.31959463	      0.46207766	      0.09322276	      0.47267490
      0.52530038	      0.31959434	      0.46207693	      0.09322325	      0.47267567
      0.52540438	      0.31959406	      0.46207621	      0.09322374	      0.47267645
      0.52550838	      0.31959377	      0.46207548	      0.09322423	      0.47267722
      0.52561237	      0.31959348	      0.46207475	      0.09322472	      0.47267799
      0.52571637	      0.31959319	      0.46207402	      0.09322522	      0.47267877
      0.52582037	      0.31959291	      0.46207330	      0.09322571	      0.47267954
      0.52592437	      0.31959262	      0.46207257	      0.09322621	      0.47268032
      0.52602837	      0.31959233	      0.46207184	      0.09322670	      0.47268110
      0.52613237	      0.31959205	      0.46207111	      0.09322720	      0.47268188
      0.52623637	      0.31959176	      0.46207038	      0.09322769	      0.47268266
      0.52634036	      0.31959147	      0.46206964	      0.09322819	      0.47268344
      0.52644436	      0.31959119	      0.46206891	      0.09322869	      0.47268422
      0.52654836	      0.31959090	      0.46206818	      0.09322919	      0.47268500
      0.52665236	      0.31959062	      0.46206745	      0.09322969	      0.47268578
      0.52675636	      0.31959033	      0.46206671	      0.09323019	      0.47268656
      0.52684888	      0.31959008	      0.46206606	      0.09323063	      0.47268726
      0.52694139	      0.31958982	      0.46206541	      0.09323108	      0.47268795
      0.52705574	      0.31958951	      0.46206460	      0.09323163	      0.47268882
      0.52717009	      0.31958920	      0.46206379	      0.09323218	      0.47268968
      0.52726377	      0.31958894	      0.46206313	      0.09323264	      0.47269039
      0.52735746	      0.31958868	      0.46206246	      0.09323309	      0.47269110
      0.52747280	      0.31958837	      0.46206164	      0.09323365	      0.47269197
      0.52758815	      0.31958805	      0.46206083	      0.09323422	      0.47269284
      0.52767767	      0.31958780	      0.46206019	      0.09323465	      0.47269352
      0.52776718	      0.31958756	      0.46205955	      0.09323509	      0.47269420
      0.52788805	      0.31958723	      0.46205869	      0.09323568	      0.47269512
      0.52800892	      0.31958690	      0.46205783	      0.09323627	      0.47269604
      0.52809451	      0.31958666	      0.46205722	      0.09323669	      0.47269669
      0.52818011	      0.31958643	      0.46205661	      0.09323711	      0.47269734
      0.52830866	      0.31958608	      0.46205570	      0.09323775	      0.47269833
      0.52841547	      0.31958579	      0.46205493	      0.09323827	      0.47269914
      0.52852227	      0.31958550	      0.46205417	      0.09323880	      0.47269996
      0.52862907	      0.31958521	      0.46205341	      0.09323933	      0.47270078
      0.52873588	      0.31958491	      0.46205264	      0.09323986	      0.47270159
      0.52882692	      0.31958467	      0.46205199	      0.09324031	      0.47270229
      0.52891796	      0.31958442	      0.46205134	      0.09324076	      0.47270299
      0.52903339	      0.31958410	      0.46205051	      0.09324134	      0.47270388
      0.52914881	      0.31958379	      0.46204968	      0.09324191	      0.47270476
      0.52924000	      0.31958354	      0.46204902	      0.09324237	      0.47270547
      0.52933118	      0.31958329	      0.46204837	      0.09324282	      0.47270617
      0.52944840	      0.31958297	      0.46204752	      0.09324341	      0.47270707
      0.52956561	      0.31958266	      0.46204668	      0.09324400	      0.47270798
      0.52965282	      0.31958242	      0.46204605	      0.09324443	      0.47270865
      0.52974003	      0.31958218	      0.46204542	      0.09324487	      0.47270933
      0.52986325	      0.31958185	      0.46204453	      0.09324549	      0.47271028
      0.52996923	      0.31958156	      0.46204376	      0.09324603	      0.47271110
      0.53007522	      0.31958127	      0.46204300	      0.09324656	      0.47271192
      0.53018120	      0.31958099	      0.46204223	      0.09324710	      0.47271275
      0.53028719	      0.31958070	      0.46204146	      0.09324764	      0.47271357
      0.53037761	      0.31958045	      0.46204080	      0.09324810	      0.47271428
      0.53046804	      0.31958021	      0.46204015	      0.09324856	      0.47271498
      0.53058309	      0.31957990	      0.46203931	      0.09324914	      0.47271588
      0.53069813	      0.31957959	      0.46203847	      0.09324973	      0.47271678
      0.53078854	      0.31957934	      0.46203781	      0.09325019	      0.47271748
      0.53087895	      0.31957910	      0.46203716	      0.09325066	      0.47271819
      0.53099611	      0.31957878	      0.46203630	      0.09325126	      0.47271911
      0.53111326	      0.31957846	      0.46203545	      0.09325186	      0.47272003
      0.53119945	      0.31957823	      0.46203482	      0.09325230	      0.47272070
      0.53128564	      0.31957800	      0.46203419	      0.09325275	      0.47272138
      0.53140939	      0.31957767	      0.46203328	      0.09325339	      0.47272235
      0.53151494	      0.31957738	      0.46203251	      0.09325393	      0.47272318
      0.53162049	      0.31957710	      0.46203173	      0.09325448	      0.47272401
      0.53172604	      0.31957681	      0.46203096	      0.09325503	      0.47272485
      0.53183159	      0.31957653	      0.46203018	      0.09325557	      0.47272568
      0.53192141	      0.31957629	      0.46202952	      0.09325604	      0.47272639
      0.53201124	      0.31957604	      0.46202886	      0.09325651	      0.47272710
      0.53212590	      0.31957574	      0.46202802	      0.09325711	      0.47272801
      0.53224057	      0.31957543	      0.46202717	      0.09325771	      0.47272892
      0.53233038	      0.31957519	      0.46202651	      0.09325818	      0.47272963
      0.53242018	      0.31957495	      0.46202585	      0.09325865	      0.47273035
      0.53253701	      0.31957463	      0.46202498	      0.09325927	      0.47273128
      0.53265384	      0.31957432	      0.46202412	      0.09325988	      0.47273221
      0.53273933	      0.31957409	      0.46202348	      0.09326033	      0.47273289
      0.53282482	      0.31957386	      0.46202285	      0.09326078	      0.47273357
      0.53294854	      0.31957353	      0.46202193	      0.09326144	      0.47273456
      0.53305356	      0.31957325	      0.46202115	      0.09326199	      0.47273540
      0.53315857	      0.31957296	      0.46202037	      0.09326255	      0.47273624
      0.53326359	      0.31957268	      0.46201959	      0.09326311	      0.47273708
      0.53336860	      0.31957240	      0.46201881	      0.09326367	      0.47273793
      0.53345814	      0.31957216	      0.46201814	      0.09326415	      0.47273865
      0.53354768	      0.31957192	      0.46201747	      0.09326463	      0.47273937
      0.53366147	      0.31957162	      0.46201662	      0.09326524	      0.47274028
      0.53377526	      0.31957131	      0.46201577	      0.09326585	      0.47274120
      0.53386504	      0.31957108	      0.46201510	      0.09326633	      0.47274193
      0.53395482	      0.31957084	      0.46201443	      0.09326681	      0.47274265
      0.53407031	      0.31957053	      0.46201356	      0.09326743	      0.47274359
      0.53418580	      0.31957022	      0.46201270	      0.09326806	      0.47274452
      0.53427170	      0.31956999	      0.46201205	      0.09326852	      0.47274522
      0.53435760	      0.31956976	      0.46201140	      0.09326899	      0.47274592
      0.53447891	      0.31956944	      0.46201049	      0.09326965	      0.47274690
      0.53458339	      0.31956916	      0.46200970	      0.09327022	      0.47274775
      0.53468788	      0.31956888	      0.46200892	      0.09327078	      0.47274860
      0.53479237	      0.31956860	      0.46200813	      0.09327135	      0.47274946
      0.53489686	      0.31956832	      0.46200734	      0.09327193	      0.47275031
      0.53498556	      0.31956809	      0.46200667	      0.09327241	      0.47275103
      0.53507426	      0.31956785	      0.46200599	      0.09327290	      0.47275176
      0.53518821	      0.31956755	      0.46200513	      0.09327352	      0.47275269
      0.53530216	      0.31956725	      0.46200427	      0.09327415	      0.47275363
      0.53539058	      0.31956701	      0.46200360	      0.09327464	      0.47275436
      0.53547901	      0.31956678	      0.46200292	      0.09327513	      0.47275508
      0.53559559	      0.31956647	      0.46200204	      0.09327577	      0.47275604
      0.53571218	      0.31956616	      0.46200115	      0.09327642	      0.47275700
      0.53579594	      0.31956594	      0.46200051	      0.09327688	      0.47275770
      0.53587970	      0.31956572	      0.46199987	      0.09327735	      0.47275839
      0.53600420	      0.31956539	      0.46199892	      0.09327804	      0.47275942
      0.53610826	      0.31956511	      0.46199812	      0.09327863	      0.47276028
      0.53621231	      0.31956483	      0.46199733	      0.09327921	      0.47276114
      0.53631637	      0.31956456	      0.46199653	      0.09327979	      0.47276201
      0.53642043	      0.31956428	      0.46199573	      0.09328037	      0.47276287
      0.53650936	      0.31956405	      0.46199505	      0.09328087	      0.47276361
      0.53659830	      0.31956381	      0.46199436	      0.09328138	      0.47276435
      0.53671056	      0.31956352	      0.46199350	      0.09328201	      0.47276529
      0.53682283	      0.31956322	      0.46199263	      0.09328264	      0.47276623
      0.53691224	      0.31956298	      0.46199194	      0.09328315	      0.47276697
      0.53700166	      0.31956275	      0.46199125	      0.09328366	      0.47276772
      0.53711517	      0.31956245	      0.46199038	      0.09328430	      0.47276867
      0.53722869	      0.31956215	      0.46198950	      0.09328495	      0.47276963
      0.53731464	      0.31956192	      0.46198883	      0.09328544	      0.47277035
      0.53740059	      0.31956170	      0.46198817	      0.09328593	      0.47277107
      0.53751900	      0.31956139	      0.46198725	      0.09328661	      0.47277207
      0.53763741	      0.31956107	      0.46198633	      0.09328729	      0.47277307
      0.53772010	      0.31956086	      0.46198568	      0.09328776	      0.47277377
      0.53780279	      0.31956064	      0.46198504	      0.09328824	      0.47277447
      0.53792776	      0.31956031	      0.46198407	      0.09328896	      0.47277553
      0.53803225	      0.31956004	      0.46198325	      0.09328956	      0.47277641
      0.53813673	      0.31955976	      0.46198243	      0.09329017	      0.47277730
      0.53824122	      0.31955949	      0.46198162	      0.09329077	      0.47277819
      0.53833278	      0.31955925	      0.46198090	      0.09329131	      0.47277897
      0.53842434	      0.31955901	      0.46198018	      0.09329184	      0.47277975
      0.53851590	      0.31955877	      0.46197946	      0.09329237	      0.47278053
      0.53863985	      0.31955844	      0.46197849	      0.09329310	      0.47278159
      0.53873283	      0.31955820	      0.46197776	      0.09329364	      0.47278238
      0.53882580	      0.31955795	      0.46197703	      0.09329419	      0.47278318
      0.53891878	      0.31955771	      0.46197629	      0.09329473	      0.47278398
      0.53904248	      0.31955739	      0.46197532	      0.09329546	      0.47278504
      0.53913322	      0.31955715	      0.46197460	      0.09329600	      0.47278582
      0.53922395	      0.31955691	      0.46197388	      0.09329653	      0.47278660
      0.53933712	      0.31955661	      0.46197299	      0.09329720	      0.47278758
      0.53943800	      0.31955635	      0.46197219	      0.09329780	      0.47278845
      0.53953888	      0.31955609	      0.46197139	      0.09329840	      0.47278932
      0.53963976	      0.31955582	      0.46197058	      0.09329900	      0.47279019
      0.53974064	      0.31955556	      0.46196978	      0.09329960	      0.47279107
      0.53984153	      0.31955530	      0.46196898	      0.09330020	      0.47279194
      0.53993064	      0.31955506	      0.46196827	      0.09330074	      0.47279272
      0.54001976	      0.31955483	      0.46196756	      0.09330127	      0.47279349
      0.54012878	      0.31955455	      0.46196669	      0.09330193	      0.47279444
      0.54023780	      0.31955426	      0.46196581	      0.09330258	      0.47279540
      0.54032856	      0.31955403	      0.46196509	      0.09330313	      0.47279619
      0.54041933	      0.31955379	      0.46196436	      0.09330368	      0.47279698
      0.54052826	      0.31955351	      0.46196348	      0.09330434	      0.47279794
      0.54063718	      0.31955322	      0.46196261	      0.09330500	      0.47279889
      0.54072516	      0.31955300	      0.46196190	      0.09330553	      0.47279967
      0.54081314	      0.31955277	      0.46196119	      0.09330607	      0.47280044
      0.54092519	      0.31955247	      0.46196029	      0.09330675	      0.47280143
      0.54103725	      0.31955218	      0.46195938	      0.09330744	      0.47280242
      0.54112321	      0.31955196	      0.46195869	      0.09330797	      0.47280317
      0.54120917	      0.31955174	      0.46195799	      0.09330849	      0.47280394
      0.54132452	      0.31955144	      0.46195706	      0.09330920	      0.47280496
      0.54143987	      0.31955114	      0.46195612	      0.09330991	      0.47280598
      0.54152294	      0.31955092	      0.46195544	      0.09331043	      0.47280672
      0.54160601	      0.31955071	      0.46195477	      0.09331094	      0.47280746
      0.54172648	      0.31955040	      0.46195379	      0.09331169	      0.47280853
      0.54182946	      0.31955013	      0.46195295	      0.09331233	      0.47280945
      0.54193244	      0.31954986	      0.46195211	      0.09331297	      0.47281037
      0.54203542	      0.31954960	      0.46195126	      0.09331361	      0.47281129
      0.54212608	      0.31954936	      0.46195052	      0.09331418	      0.47281210
      0.54221675	      0.31954913	      0.46194978	      0.09331474	      0.47281292
      0.54230742	      0.31954889	      0.46194903	      0.09331531	      0.47281373
      0.54242940	      0.31954858	      0.46194803	      0.09331608	      0.47281483
      0.54252122	      0.31954834	      0.46194728	      0.09331666	      0.47281566
      0.54261304	      0.31954810	      0.46194652	      0.09331724	      0.47281648
      0.54270485	      0.31954787	      0.46194576	      0.09331782	      0.47281731
      0.54282745	      0.31954755	      0.46194475	      0.09331859	      0.47281842
      0.54291694	      0.31954732	      0.46194401	      0.09331916	      0.47281923
      0.54300644	      0.31954709	      0.46194327	      0.09331973	      0.47282005
      0.54311851	      0.31954680	      0.46194234	      0.09332045	      0.47282106
      0.54321863	      0.31954654	      0.46194151	      0.09332109	      0.47282198
      0.54331874	      0.31954628	      0.46194068	      0.09332173	      0.47282289
      0.54341886	      0.31954603	      0.46193984	      0.09332237	      0.47282380
      0.54351898	      0.31954577	      0.46193901	      0.09332301	      0.47282472
      0.54360803	      0.31954554	      0.46193827	      0.09332359	      0.47282553
      0.54369707	      0.31954531	      0.46193752	      0.09332416	      0.47282635
      0.54380451	      0.31954503	      0.46193662	      0.09332486	      0.47282734
      0.54391195	      0.31954476	      0.46193572	      0.09332555	      0.47282832
      0.54400041	      0.31954453	      0.46193498	      0.09332613	      0.47282914
      0.54408887	      0.31954430	      0.46193424	      0.09332670	      0.47282995
      0.54419876	      0.31954402	      0.46193331	      0.09332742	      0.47283097
      0.54430866	      0.31954374	      0.46193239	      0.09332814	      0.47283199
      0.54439290	      0.31954352	      0.46193168	      0.09332869	      0.47283277
      0.54447715	      0.31954331	      0.46193097	      0.09332924	      0.47283355
      0.54459335	      0.31954301	      0.46192998	      0.09333000	      0.47283463
      0.54469744	      0.31954274	      0.46192910	      0.09333069	      0.47283560
      0.54480154	      0.31954248	      0.46192822	      0.09333138	      0.47283657
      0.54488838	      0.31954225	      0.46192748	      0.09333195	      0.47283738
      0.54497522	      0.31954203	      0.46192675	      0.09333253	      0.47283819
      0.54508494	      0.31954175	      0.46192581	      0.09333326	      0.47283922
      0.54519465	      0.31954147	      0.46192488	      0.09333399	      0.47284025
      0.54528158	      0.31954125	      0.46192413	      0.09333457	      0.47284107
      0.54536852	      0.31954103	      0.46192339	      0.09333515	      0.47284188
      0.54547930	      0.31954074	      0.46192244	      0.09333589	      0.47284293
      0.54559009	      0.31954046	      0.46192149	      0.09333663	      0.47284397
      0.54567454	      0.31954024	      0.46192077	      0.09333720	      0.47284477
      0.54575899	      0.31954003	      0.46192004	      0.09333777	      0.47284557
      0.54587320	      0.31953974	      0.46191906	      0.09333854	      0.47284665
      0.54598741	      0.31953945	      0.46191807	      0.09333932	      0.47284774
      0.54606963	      0.31953924	      0.46191736	      0.09333987	      0.47284852
      0.54615186	      0.31953903	      0.46191665	      0.09334043	      0.47284930
      0.54627017	      0.31953873	      0.46191563	      0.09334124	      0.47285043
      0.54637198	      0.31953847	      0.46191475	      0.09334193	      0.47285141
      0.54647380	      0.31953821	      0.46191386	      0.09334263	      0.47285238
      0.54657562	      0.31953795	      0.46191298	      0.09334333	      0.47285336
      0.54666448	      0.31953772	      0.46191220	      0.09334394	      0.47285421
      0.54675334	      0.31953750	      0.46191143	      0.09334455	      0.47285507
      0.54684220	      0.31953727	      0.46191065	      0.09334517	      0.47285592
      0.54696506	      0.31953696	      0.46190958	      0.09334602	      0.47285711
      0.54705483	      0.31953673	      0.46190879	      0.09334664	      0.47285798
      0.54714461	      0.31953650	      0.46190800	      0.09334726	      0.47285885
      0.54725398	      0.31953623	      0.46190704	      0.09334803	      0.47285991
      0.54735175	      0.31953598	      0.46190618	      0.09334871	      0.47286086
      0.54744951	      0.31953573	      0.46190532	      0.09334939	      0.47286181
      0.54754728	      0.31953548	      0.46190446	      0.09335008	      0.47286276
      0.54764504	      0.31953524	      0.46190360	      0.09335077	      0.47286372
      0.54774280	      0.31953499	      0.46190273	      0.09335146	      0.47286468
      0.54784057	      0.31953474	      0.46190187	      0.09335215	      0.47286563
      0.54793833	      0.31953449	      0.46190100	      0.09335284	      0.47286659
      0.54803610	      0.31953425	      0.46190013	      0.09335353	      0.47286756
      0.54812289	      0.31953403	      0.46189936	      0.09335415	      0.47286841
      0.54820968	      0.31953381	      0.46189858	      0.09335477	      0.47286927
      0.54831696	      0.31953354	      0.46189762	      0.09335553	      0.47287033
      0.54842424	      0.31953327	      0.46189667	      0.09335630	      0.47287139
      0.54851067	      0.31953305	      0.46189589	      0.09335692	      0.47287224
      0.54859710	      0.31953283	      0.46189512	      0.09335754	      0.47287310
      0.54870723	      0.31953255	      0.46189413	      0.09335833	      0.47287420
      0.54881736	      0.31953227	      0.46189314	      0.09335913	      0.47287530
      0.54889870	      0.31953207	      0.46189240	      0.09335972	      0.47287611
      0.54898005	      0.31953186	      0.46189167	      0.09336031	      0.47287692
      0.54909850	      0.31953157	      0.46189060	      0.09336117	      0.47287811
      0.54920174	      0.31953131	      0.46188966	      0.09336192	      0.47287914
      0.54930498	      0.31953105	      0.46188873	      0.09336268	      0.47288018
      0.54939046	      0.31953083	      0.46188795	      0.09336330	      0.47288104
      0.54947593	      0.31953062	      0.46188717	      0.09336393	      0.47288191
      0.54958455	      0.31953034	      0.46188618	      0.09336473	      0.47288300
      0.54969316	      0.31953007	      0.46188519	      0.09336553	      0.47288410
      0.54977914	      0.31952985	      0.46188441	      0.09336616	      0.47288498
      0.54986511	      0.31952964	      0.46188362	      0.09336680	      0.47288585
      0.54997421	      0.31952937	      0.46188262	      0.09336761	      0.47288696
      0.55008331	      0.31952909	      0.46188162	      0.09336842	      0.47288807
      0.55016722	      0.31952888	      0.46188085	      0.09336905	      0.47288893
      0.55025114	      0.31952867	      0.46188007	      0.09336967	      0.47288979
      0.55036289	      0.31952839	      0.46187904	      0.09337051	      0.47289093
      0.55047464	      0.31952811	      0.46187801	      0.09337135	      0.47289208
      0.55055695	      0.31952790	      0.46187725	      0.09337197	      0.47289293
      0.55063927	      0.31952770	      0.46187648	      0.09337259	      0.47289378
      0.55075380	      0.31952741	      0.46187542	      0.09337346	      0.47289496
      0.55085406	      0.31952716	      0.46187449	      0.09337422	      0.47289600
      0.55095431	      0.31952691	      0.46187355	      0.09337498	      0.47289704
      0.55105457	      0.31952666	      0.46187262	      0.09337575	      0.47289808
      0.55114269	      0.31952644	      0.46187179	      0.09337642	      0.47289900
      0.55123081	      0.31952622	      0.46187097	      0.09337709	      0.47289991
      0.55131893	      0.31952600	      0.46187014	      0.09337777	      0.47290083
      0.55143894	      0.31952570	      0.46186901	      0.09337869	      0.47290209
      0.55152760	      0.31952548	      0.46186818	      0.09337938	      0.47290302
      0.55161625	      0.31952526	      0.46186734	      0.09338006	      0.47290395
      0.55172382	      0.31952499	      0.46186633	      0.09338090	      0.47290508
      0.55183139	      0.31952472	      0.46186531	      0.09338173	      0.47290622
      0.55191224	      0.31952452	      0.46186454	      0.09338236	      0.47290707
      0.55199310	      0.31952432	      0.46186378	      0.09338299	      0.47290793
      0.55210803	      0.31952403	      0.46186268	      0.09338389	      0.47290914
      0.55220944	      0.31952378	      0.46186172	      0.09338469	      0.47291022
      0.55231084	      0.31952353	      0.46186075	      0.09338549	      0.47291130
      0.55241224	      0.31952328	      0.46185978	      0.09338629	      0.47291238
      0.55249573	      0.31952307	      0.46185898	      0.09338695	      0.47291327
      0.55257922	      0.31952286	      0.46185818	      0.09338761	      0.47291417
      0.55268822	      0.31952259	      0.46185713	      0.09338847	      0.47291534
      0.55279723	      0.31952232	      0.46185608	      0.09338934	      0.47291651
      0.55288244	      0.31952211	      0.46185526	      0.09339002	      0.47291743
      0.55296765	      0.31952190	      0.46185444	      0.09339070	      0.47291835
      0.55307608	      0.31952163	      0.46185339	      0.09339157	      0.47291952
      0.55318451	      0.31952136	      0.46185234	      0.09339245	      0.47292069
      0.55326753	      0.31952116	      0.46185153	      0.09339312	      0.47292159
      0.55335055	      0.31952095	      0.46185072	      0.09339379	      0.47292250
      0.55346156	      0.31952068	      0.46184964	      0.09339469	      0.47292370
      0.55357257	      0.31952040	      0.46184855	      0.09339559	      0.47292492
      0.55365441	      0.31952020	      0.46184775	      0.09339626	      0.47292581
      0.55373625	      0.31952000	      0.46184695	      0.09339693	      0.47292671
      0.55384939	      0.31951972	      0.46184584	      0.09339785	      0.47292795
      0.55394887	      0.31951947	      0.46184486	      0.09339867	      0.47292905
      0.55404835	      0.31951922	      0.46184388	      0.09339949	      0.47293014
      0.55414783	      0.31951898	      0.46184290	      0.09340031	      0.47293124
      0.55423502	      0.31951876	      0.46184204	      0.09340103	      0.47293221
      0.55432222	      0.31951855	      0.46184117	      0.09340175	      0.47293318
      0.55440942	      0.31951833	      0.46184031	      0.09340248	      0.47293415
      0.55452929	      0.31951804	      0.46183911	      0.09340348	      0.47293548
      0.55461677	      0.31951782	      0.46183824	      0.09340421	      0.47293646
      0.55470426	      0.31951761	      0.46183737	      0.09340494	      0.47293744
      0.55481150	      0.31951734	      0.46183630	      0.09340584	      0.47293864
      0.55491874	      0.31951708	      0.46183522	      0.09340675	      0.47293984
      0.55499872	      0.31951688	      0.46183442	      0.09340742	      0.47294074
      0.55507870	      0.31951669	      0.46183361	      0.09340810	      0.47294165
      0.55519304	      0.31951641	      0.46183246	      0.09340907	      0.47294294
      0.55529399	      0.31951616	      0.46183144	      0.09340993	      0.47294408
      0.55539495	      0.31951591	      0.46183042	      0.09341079	      0.47294523
      0.55548540	      0.31951569	      0.46182950	      0.09341157	      0.47294626
      0.55557584	      0.31951547	      0.46182858	      0.09341234	      0.47294729
      0.55566628	      0.31951524	      0.46182766	      0.09341312	      0.47294832
      0.55575672	      0.31951502	      0.46182674	      0.09341390	      0.47294936
      0.55587355	      0.31951474	      0.46182555	      0.09341491	      0.47295070
      0.55595758	      0.31951453	      0.46182469	      0.09341564	      0.47295166
      0.55604162	      0.31951432	      0.46182383	      0.09341637	      0.47295263
      0.55615171	      0.31951406	      0.46182270	      0.09341733	      0.47295390
      0.55626179	      0.31951379	      0.46182156	      0.09341830	      0.47295518
      0.55634088	      0.31951359	      0.46182075	      0.09341899	      0.47295609
      0.55641997	      0.31951340	      0.46181993	      0.09341969	      0.47295701
      0.55653571	      0.31951312	      0.46181873	      0.09342071	      0.47295836
      0.55663662	      0.31951287	      0.46181768	      0.09342160	      0.47295954
      0.55673752	      0.31951262	      0.46181663	      0.09342249	      0.47296072
      0.55682778	      0.31951240	      0.46181569	      0.09342330	      0.47296178
      0.55691804	      0.31951218	      0.46181475	      0.09342410	      0.47296284
      0.55700829	      0.31951196	      0.46181380	      0.09342491	      0.47296390
      0.55709855	      0.31951174	      0.46181286	      0.09342572	      0.47296497
      0.55721440	      0.31951146	      0.46181164	      0.09342676	      0.47296634
      0.55729827	      0.31951126	      0.46181076	      0.09342751	      0.47296733
      0.55738215	      0.31951105	      0.46180987	      0.09342827	      0.47296833
      0.55749151	      0.31951079	      0.46180872	      0.09342926	      0.47296963
      0.55760086	      0.31951052	      0.46180756	      0.09343026	      0.47297094
      0.55768010	      0.31951033	      0.46180672	      0.09343098	      0.47297188
      0.55775933	      0.31951013	      0.46180587	      0.09343170	      0.47297283
      0.55787381	      0.31950986	      0.46180465	      0.09343275	      0.47297421
      0.55797411	      0.31950961	      0.46180358	      0.09343368	      0.47297542
      0.55807441	      0.31950937	      0.46180251	      0.09343460	      0.47297663
      0.55816455	      0.31950915	      0.46180154	      0.09343543	      0.47297772
      0.55825468	      0.31950893	      0.46180057	      0.09343627	      0.47297881
      0.55834482	      0.31950871	      0.46179960	      0.09343711	      0.47297991
      0.55843496	      0.31950849	      0.46179863	      0.09343795	      0.47298101
      0.55854934	      0.31950822	      0.46179739	      0.09343902	      0.47298240
      0.55863330	      0.31950801	      0.46179648	      0.09343980	      0.47298343
      0.55871726	      0.31950781	      0.46179557	      0.09344059	      0.47298446
      0.55882548	      0.31950755	      0.46179439	      0.09344161	      0.47298579
      0.55893370	      0.31950729	      0.46179321	      0.09344264	      0.47298713
      0.55901338	      0.31950709	      0.46179234	      0.09344339	      0.47298811
      0.55909306	      0.31950690	      0.46179147	      0.09344415	      0.47298910
      0.55920574	      0.31950663	      0.46179023	      0.09344523	      0.47299050
      0.55930521	      0.31950639	      0.46178913	      0.09344618	      0.47299174
      0.55940469	      0.31950615	      0.46178804	      0.09344713	      0.47299298
      0.55950417	      0.31950591	      0.46178694	      0.09344809	      0.47299422
      0.55958652	      0.31950571	      0.46178602	      0.09344889	      0.47299525
      0.55966887	      0.31950551	      0.46178511	      0.09344968	      0.47299629
      0.55977511	      0.31950526	      0.46178393	      0.09345071	      0.47299763
      0.55988136	      0.31950500	      0.46178274	      0.09345175	      0.47299897
      0.55996608	      0.31950480	      0.46178179	      0.09345258	      0.47300004
      0.56005080	      0.31950459	      0.46178084	      0.09345341	      0.47300111
      0.56015554	      0.31950434	      0.46177967	      0.09345444	      0.47300245
      0.56026029	      0.31950409	      0.46177849	      0.09345547	      0.47300378
      0.56034345	      0.31950389	      0.46177755	      0.09345629	      0.47300484
      0.56042660	      0.31950369	      0.46177661	      0.09345711	      0.47300591
      0.56053274	      0.31950343	      0.46177541	      0.09345817	      0.47300727
      0.56063888	      0.31950318	      0.46177420	      0.09345923	      0.47300864
      0.56072169	      0.31950298	      0.46177326	      0.09346006	      0.47300971
      0.56080449	      0.31950278	      0.46177232	      0.09346089	      0.47301078
      0.56091124	      0.31950253	      0.46177110	      0.09346196	      0.47301216
      0.56101800	      0.31950227	      0.46176987	      0.09346304	      0.47301355
      0.56109995	      0.31950207	      0.46176893	      0.09346387	      0.47301462
      0.56118191	      0.31950188	      0.46176799	      0.09346470	      0.47301569
      0.56128976	      0.31950162	      0.46176674	      0.09346580	      0.47301710
      0.56139761	      0.31950136	      0.46176549	      0.09346690	      0.47301852
      0.56147876	      0.31950117	      0.46176455	      0.09346773	      0.47301959
      0.56155991	      0.31950097	      0.46176361	      0.09346857	      0.47302066
      0.56166896	      0.31950071	      0.46176234	      0.09346969	      0.47302210
      0.56176626	      0.31950048	      0.46176120	      0.09347070	      0.47302339
      0.56186355	      0.31950025	      0.46176006	      0.09347171	      0.47302469
      0.56196084	      0.31950002	      0.46175892	      0.09347272	      0.47302598
      0.56204657	      0.31949981	      0.46175791	      0.09347361	      0.47302713
      0.56213230	      0.31949961	      0.46175690	      0.09347451	      0.47302828
      0.56221803	      0.31949940	      0.46175589	      0.09347541	      0.47302943
      0.56233465	      0.31949913	      0.46175451	      0.09347664	      0.47303100
      0.56242035	      0.31949892	      0.46175349	      0.09347755	      0.47303216
      0.56250606	      0.31949872	      0.46175247	      0.09347845	      0.47303332
      0.56261091	      0.31949847	      0.46175122	      0.09347957	      0.47303475
      0.56271576	      0.31949822	      0.46174997	      0.09348069	      0.47303617
      0.56279493	      0.31949803	      0.46174902	      0.09348153	      0.47303725
      0.56287410	      0.31949784	      0.46174806	      0.09348238	      0.47303834
      0.56298473	      0.31949758	      0.46174673	      0.09348358	      0.47303986
      0.56308342	      0.31949735	      0.46174554	      0.09348464	      0.47304121
      0.56318210	      0.31949711	      0.46174434	      0.09348571	      0.47304257
      0.56327091	      0.31949690	      0.46174327	      0.09348668	      0.47304380
      0.56335972	      0.31949669	      0.46174218	      0.09348765	      0.47304504
      0.56344853	      0.31949648	      0.46174110	      0.09348862	      0.47304627
      0.56353734	      0.31949627	      0.46174002	      0.09348959	      0.47304751
      0.56365128	      0.31949600	      0.46173862	      0.09349085	      0.47304910
      0.56373381	      0.31949580	      0.46173760	      0.09349176	      0.47305026
      0.56381633	      0.31949561	      0.46173659	      0.09349267	      0.47305142
      0.56392390	      0.31949535	      0.46173526	      0.09349387	      0.47305293
      0.56403148	      0.31949510	      0.46173393	      0.09349507	      0.47305445
      0.56410963	      0.31949492	      0.46173296	      0.09349594	      0.47305556
      0.56418779	      0.31949473	      0.46173198	      0.09349682	      0.47305667
      0.56430011	      0.31949447	      0.46173058	      0.09349808	      0.47305827
      0.56439874	      0.31949423	      0.46172935	      0.09349920	      0.47305968
      0.56449736	      0.31949400	      0.46172811	      0.09350032	      0.47306110
      0.56459598	      0.31949377	      0.46172687	      0.09350144	      0.47306251
      0.56467650	      0.31949358	      0.46172585	      0.09350236	      0.47306367
      0.56475701	      0.31949339	      0.46172483	      0.09350328	      0.47306484
      0.56486320	      0.31949314	      0.46172349	      0.09350450	      0.47306638
      0.56496080	      0.31949291	      0.46172225	      0.09350562	      0.47306779
      0.56505841	      0.31949268	      0.46172100	      0.09350675	      0.47306922
      0.56515601	      0.31949245	      0.46171976	      0.09350789	      0.47307064
      0.56523704	      0.31949226	      0.46171872	      0.09350883	      0.47307183
      0.56531807	      0.31949207	      0.46171768	      0.09350977	      0.47307302
      0.56542306	      0.31949182	      0.46171633	      0.09351100	      0.47307457
      0.56552805	      0.31949158	      0.46171497	      0.09351224	      0.47307612
      0.56561147	      0.31949138	      0.46171389	      0.09351322	      0.47307736
      0.56569490	      0.31949119	      0.46171281	      0.09351421	      0.47307860
      0.56579853	      0.31949094	      0.46171146	      0.09351544	      0.47308014
      0.56590216	      0.31949070	      0.46171011	      0.09351668	      0.47308169
      0.56598372	      0.31949051	      0.46170904	      0.09351765	      0.47308291
      0.56606527	      0.31949032	      0.46170797	      0.09351863	      0.47308414
      0.56617080	      0.31949007	      0.46170658	      0.09351990	      0.47308573
      0.56627633	      0.31948983	      0.46170519	      0.09352117	      0.47308733
      0.56635715	      0.31948964	      0.46170412	      0.09352215	      0.47308855
      0.56643797	      0.31948945	      0.46170305	      0.09352314	      0.47308978
      0.56654483	      0.31948920	      0.46170163	      0.09352444	      0.47309141
      0.56665168	      0.31948895	      0.46170020	      0.09352575	      0.47309304
      0.56673110	      0.31948877	      0.46169914	      0.09352672	      0.47309426
      0.56681051	      0.31948858	      0.46169807	      0.09352770	      0.47309549
      0.56691958	      0.31948833	      0.46169661	      0.09352905	      0.47309717
      0.56701579	      0.31948810	      0.46169531	      0.09353024	      0.47309866
      0.56711199	      0.31948788	      0.46169401	      0.09353144	      0.47310015
      0.56720820	      0.31948766	      0.46169270	      0.09353265	      0.47310165
      0.56729268	      0.31948746	      0.46169155	      0.09353371	      0.47310297
      0.56737716	      0.31948726	      0.46169040	      0.09353477	      0.47310429
      0.56746165	      0.31948707	      0.46168924	      0.09353583	      0.47310562
      0.56757731	      0.31948680	      0.46168766	      0.09353730	      0.47310744
      0.56766235	      0.31948660	      0.46168649	      0.09353838	      0.47310879
      0.56774739	      0.31948640	      0.46168532	      0.09353947	      0.47311014
      0.56785091	      0.31948616	      0.46168388	      0.09354079	      0.47311178
      0.56794407	      0.31948595	      0.46168259	      0.09354199	      0.47311327
      0.56803723	      0.31948573	      0.46168130	      0.09354319	      0.47311476
      0.56813040	      0.31948552	      0.46168000	      0.09354440	      0.47311625
      0.56822356	      0.31948530	      0.46167869	      0.09354561	      0.47311775
      0.56831672	      0.31948509	      0.46167738	      0.09354682	      0.47311926
      0.56840988	      0.31948487	      0.46167607	      0.09354804	      0.47312077
      0.56849228	      0.31948468	      0.46167491	      0.09354912	      0.47312210
      0.56857468	      0.31948449	      0.46167375	      0.09355020	      0.47312345
      0.56867660	      0.31948426	      0.46167230	      0.09355155	      0.47312511
      0.56877853	      0.31948402	      0.46167085	      0.09355290	      0.47312678
      0.56886055	      0.31948383	      0.46166968	      0.09355400	      0.47312813
      0.56894258	      0.31948364	      0.46166850	      0.09355509	      0.47312948
      0.56904714	      0.31948340	      0.46166700	      0.09355649	      0.47313121
      0.56915170	      0.31948316	      0.46166550	      0.09355790	      0.47313295
      0.56922926	      0.31948298	      0.46166438	      0.09355895	      0.47313424
      0.56930682	      0.31948280	      0.46166325	      0.09356000	      0.47313553
      0.56941854	      0.31948255	      0.46166163	      0.09356151	      0.47313741
      0.56951714	      0.31948232	      0.46166019	      0.09356286	      0.47313906
      0.56961575	      0.31948209	      0.46165875	      0.09356421	      0.47314073
      0.56969586	      0.31948191	      0.46165758	      0.09356531	      0.47314208
      0.56977596	      0.31948173	      0.46165640	      0.09356642	      0.47314344
      0.56988109	      0.31948149	      0.46165485	      0.09356787	      0.47314523
      0.56998622	      0.31948125	      0.46165329	      0.09356933	      0.47314702
      0.57006590	      0.31948106	      0.46165211	      0.09357045	      0.47314839
      0.57014558	      0.31948088	      0.46165092	      0.09357156	      0.47314976
      0.57025293	      0.31948064	      0.46164932	      0.09357307	      0.47315161
      0.57036028	      0.31948039	      0.46164771	      0.09357458	      0.47315346
      0.57043650	      0.31948022	      0.46164657	      0.09357566	      0.47315479
      0.57051272	      0.31948004	      0.46164542	      0.09357674	      0.47315611
      0.57062626	      0.31947978	      0.46164371	      0.09357836	      0.47315809
      0.57072174	      0.31947956	      0.46164226	      0.09357973	      0.47315977
      0.57081722	      0.31947935	      0.46164081	      0.09358110	      0.47316145
      0.57091271	      0.31947913	      0.46163935	      0.09358248	      0.47316313
      0.57099725	      0.31947894	      0.46163806	      0.09358370	      0.47316463
      0.57108178	      0.31947874	      0.46163676	      0.09358493	      0.47316613
      0.57116632	      0.31947855	      0.46163546	      0.09358616	      0.47316763
      0.57127774	      0.31947830	      0.46163374	      0.09358779	      0.47316962
      0.57136399	      0.31947810	      0.46163240	      0.09358906	      0.47317117
      0.57145024	      0.31947791	      0.46163106	      0.09359033	      0.47317272
      0.57153650	      0.31947771	      0.46162972	      0.09359160	      0.47317427
      0.57164604	      0.31947746	      0.46162801	      0.09359323	      0.47317625
      0.57173080	      0.31947727	      0.46162668	      0.09359450	      0.47317779
      0.57181557	      0.31947708	      0.46162534	      0.09359576	      0.47317934
      0.57191731	      0.31947685	      0.46162374	      0.09359729	      0.47318120
      0.57200869	      0.31947664	      0.46162229	      0.09359867	      0.47318287
      0.57210007	      0.31947643	      0.46162084	      0.09360005	      0.47318456
      0.57219145	      0.31947623	      0.46161938	      0.09360144	      0.47318624
      0.57228284	      0.31947602	      0.46161792	      0.09360283	      0.47318793
      0.57237422	      0.31947581	      0.46161646	      0.09360423	      0.47318963
      0.57246560	      0.31947561	      0.46161499	      0.09360563	      0.47319134
      0.57255698	      0.31947540	      0.46161351	      0.09360704	      0.47319305
      0.57264836	      0.31947520	      0.46161203	      0.09360846	      0.47319476
      0.57273975	      0.31947499	      0.46161055	      0.09360988	      0.47319648
      0.57283113	      0.31947478	      0.46160906	      0.09361130	      0.47319821
      0.57292251	      0.31947458	      0.46160757	      0.09361273	      0.47319994
      0.57301389	      0.31947437	      0.46160607	      0.09361417	      0.47320168
      0.57310528	      0.31947417	      0.46160457	      0.09361561	      0.47320342
      0.57318721	      0.31947398	      0.46160322	      0.09361691	      0.47320499
      0.57326914	      0.31947380	      0.46160186	      0.09361821	      0.47320657
      0.57336952	      0.31947357	      0.46160019	      0.09361981	      0.47320850
      0.57346989	      0.31947335	      0.46159852	      0.09362141	      0.47321044
      0.57355101	      0.31947317	      0.46159717	      0.09362272	      0.47321202
      0.57363213	      0.31947298	      0.46159581	      0.09362402	      0.47321360
      0.57373604	      0.31947275	      0.46159406	      0.09362571	      0.47321563
      0.57383996	      0.31947252	      0.46159231	      0.09362740	      0.47321766
      0.57391533	      0.31947235	      0.46159103	      0.09362863	      0.47321915
      0.57399070	      0.31947218	      0.46158975	      0.09362986	      0.47322063
      0.57410506	      0.31947193	      0.46158780	      0.09363174	      0.47322290
      0.57420023	      0.31947171	      0.46158617	      0.09363331	      0.47322479
      0.57429541	      0.31947150	      0.46158454	      0.09363489	      0.47322669
      0.57438005	      0.31947131	      0.46158309	      0.09363629	      0.47322838
      0.57446469	      0.31947112	      0.46158162	      0.09363771	      0.47323008
      0.57454933	      0.31947093	      0.46158016	      0.09363912	      0.47323179
      0.57465828	      0.31947069	      0.46157826	      0.09364096	      0.47323399
      0.57474205	      0.31947050	      0.46157680	      0.09364237	      0.47323569
      0.57482582	      0.31947032	      0.46157534	      0.09364379	      0.47323740
      0.57490959	      0.31947013	      0.46157387	      0.09364522	      0.47323911
      0.57502553	      0.31946987	      0.46157183	      0.09364720	      0.47324148
      0.57510537	      0.31946970	      0.46157042	      0.09364857	      0.47324313
      0.57518522	      0.31946952	      0.46156900	      0.09364994	      0.47324477
      0.57529088	      0.31946928	      0.46156712	      0.09365177	      0.47324696
      0.57538406	      0.31946908	      0.46156546	      0.09365338	      0.47324890
      0.57547724	      0.31946887	      0.46156379	      0.09365501	      0.47325084
      0.57557043	      0.31946866	      0.46156212	      0.09365664	      0.47325279
      0.57566361	      0.31946846	      0.46156044	      0.09365827	      0.47325475
      0.57574601	      0.31946828	      0.46155894	      0.09365972	      0.47325649
      0.57582841	      0.31946809	      0.46155745	      0.09366118	      0.47325823
      0.57592892	      0.31946787	      0.46155562	      0.09366297	      0.47326037
      0.57602943	      0.31946765	      0.46155378	      0.09366476	      0.47326251
      0.57610629	      0.31946748	      0.46155237	      0.09366613	      0.47326415
      0.57618315	      0.31946731	      0.46155096	      0.09366751	      0.47326580
      0.57629433	      0.31946706	      0.46154891	      0.09366952	      0.47326819
      0.57638506	      0.31946686	      0.46154723	      0.09367116	      0.47327015
      0.57647578	      0.31946666	      0.46154554	      0.09367281	      0.47327212
      0.57656651	      0.31946646	      0.46154385	      0.09367446	      0.47327409
      0.57665723	      0.31946626	      0.46154215	      0.09367613	      0.47327607
      0.57674796	      0.31946606	      0.46154045	      0.09367779	      0.47327806
      0.57683868	      0.31946587	      0.46153874	      0.09367947	      0.47328005
      0.57692941	      0.31946567	      0.46153703	      0.09368115	      0.47328206
      0.57702013	      0.31946547	      0.46153531	      0.09368284	      0.47328407
      0.57711085	      0.31946527	      0.46153358	      0.09368453	      0.47328608
      0.57720158	      0.31946507	      0.46153185	      0.09368623	      0.47328810
      0.57729230	      0.31946487	      0.46153011	      0.09368794	      0.47329013
      0.57737295	      0.31946469	      0.46152856	      0.09368946	      0.47329195
      0.57745360	      0.31946452	      0.46152701	      0.09369099	      0.47329376
      0.57755607	      0.31946429	      0.46152502	      0.09369294	      0.47329608
      0.57764699	      0.31946409	      0.46152326	      0.09369468	      0.47329814
      0.57773791	      0.31946389	      0.46152149	      0.09369642	      0.47330021
      0.57782882	      0.31946369	      0.46151971	      0.09369818	      0.47330229
      0.57791974	      0.31946350	      0.46151793	      0.09369993	      0.47330437
      0.57801066	      0.31946330	      0.46151614	      0.09370170	      0.47330646
      0.57810158	      0.31946310	      0.46151434	      0.09370347	      0.47330856
      0.57819249	      0.31946290	      0.46151254	      0.09370525	      0.47331067
      0.57827182	      0.31946273	      0.46151097	      0.09370680	      0.47331252
      0.57835114	      0.31946255	      0.46150938	      0.09370837	      0.47331437
      0.57845594	      0.31946233	      0.46150729	      0.09371044	      0.47331682
      0.57854532	      0.31946213	      0.46150549	      0.09371221	      0.47331892
      0.57863470	      0.31946194	      0.46150369	      0.09371400	      0.47332103
      0.57872408	      0.31946174	      0.46150188	      0.09371578	      0.47332314
      0.57881346	      0.31946155	      0.46150007	      0.09371758	      0.47332526
      0.57890284	      0.31946135	      0.46149825	      0.09371938	      0.47332739
      0.57899222	      0.31946116	      0.46149643	      0.09372119	      0.47332953
      0.57908160	      0.31946097	      0.46149459	      0.09372301	      0.47333167
      0.57917098	      0.31946077	      0.46149276	      0.09372483	      0.47333383
      0.57926036	      0.31946058	      0.46149091	      0.09372666	      0.47333599
      0.57934975	      0.31946038	      0.46148906	      0.09372850	      0.47333815
      0.57943913	      0.31946019	      0.46148721	      0.09373034	      0.47334033
      0.57952851	      0.31946000	      0.46148534	      0.09373219	      0.47334251
      0.57961789	      0.31945980	      0.46148347	      0.09373405	      0.47334470
      0.57970727	      0.31945961	      0.46148160	      0.09373591	      0.47334690
      0.57979665	      0.31945942	      0.46147972	      0.09373779	      0.47334910
      0.57988603	      0.31945922	      0.46147783	      0.09373966	      0.47335131
      0.57997541	      0.31945903	      0.46147594	      0.09374155	      0.47335353
      0.58006479	      0.31945884	      0.46147403	      0.09374344	      0.47335576
      0.58015418	      0.31945865	      0.46147213	      0.09374534	      0.47335800
      0.58024356	      0.31945845	      0.46147021	      0.09374725	      0.47336024
      0.58033294	      0.31945826	      0.46146829	      0.09374917	      0.47336249
      0.58042232	      0.31945807	      0.46146637	      0.09375109	      0.47336475
      0.58051170	      0.31945788	      0.46146443	      0.09375302	      0.47336702
      0.58060108	      0.31945768	      0.46146249	      0.09375495	      0.47336930
      0.58069046	      0.31945749	      0.46146055	      0.09375690	      0.47337158
      0.58077984	      0.31945730	      0.46145860	      0.09375885	      0.47337387
      0.58086922	      0.31945711	      0.46145664	      0.09376081	      0.47337617
      0.58095860	      0.31945691	      0.46145467	      0.09376277	      0.47337847
      0.58104799	      0.31945672	      0.46145270	      0.09376475	      0.47338079
      0.58113737	      0.31945653	      0.46145072	      0.09376673	      0.47338311
      0.58122675	      0.31945634	      0.46144873	      0.09376871	      0.47338544
      0.58131613	      0.31945615	      0.46144674	      0.09377071	      0.47338778
      0.58140551	      0.31945596	      0.46144474	      0.09377271	      0.47339013
      0.58149489	      0.31945576	      0.46144274	      0.09377472	      0.47339248
      0.58158427	      0.31945557	      0.46144072	      0.09377674	      0.47339485
      0.58167365	      0.31945538	      0.46143871	      0.09377876	      0.47339722
      0.58176303	      0.31945519	      0.46143668	      0.09378080	      0.47339960
      0.58185241	      0.31945500	      0.46143465	      0.09378284	      0.47340198
      0.58194180	      0.31945481	      0.46143261	      0.09378488	      0.47340438
      0.58203118	      0.31945462	      0.46143056	      0.09378694	      0.47340678
      0.58212056	      0.31945443	      0.46142851	      0.09378900	      0.47340919
      0.58220994	      0.31945423	      0.46142645	      0.09379107	      0.47341161
      0.58229932	      0.31945404	      0.46142438	      0.09379315	      0.47341404
      0.58238870	      0.31945385	      0.46142231	      0.09379524	      0.47341648
      0.58247808	      0.31945366	      0.46142023	      0.09379733	      0.47341892
      0.58255829	      0.31945349	      0.46141836	      0.09379921	      0.47342112
      0.58263849	      0.31945332	      0.46141648	      0.09380110	      0.47342333
      0.58274212	      0.31945310	      0.46141405	      0.09380355	      0.47342619
      0.58282660	      0.31945292	      0.46141205	      0.09380556	      0.47342853
      0.58291107	      0.31945274	      0.46141006	      0.09380757	      0.47343088
      0.58299554	      0.31945256	      0.46140805	      0.09380959	      0.47343323
      0.58310226	      0.31945233	      0.46140551	      0.09381215	      0.47343622
      0.58317907	      0.31945217	      0.46140368	      0.09381401	      0.47343838
      0.58325588	      0.31945201	      0.46140184	      0.09381586	      0.47344054
      0.58335597	      0.31945179	      0.46139944	      0.09381829	      0.47344337
      0.58345370	      0.31945159	      0.46139708	      0.09382067	      0.47344614
      0.58355143	      0.31945138	      0.46139471	      0.09382306	      0.47344892
      0.58363449	      0.31945120	      0.46139270	      0.09382509	      0.47345129
      0.58371755	      0.31945103	      0.46139068	      0.09382714	      0.47345367
      0.58381937	      0.31945081	      0.46138819	      0.09382965	      0.47345660
      0.58390172	      0.31945064	      0.46138617	      0.09383169	      0.47345897
      0.58398407	      0.31945046	      0.46138415	      0.09383374	      0.47346136
      0.58406643	      0.31945029	      0.46138212	      0.09383579	      0.47346375
      0.58418053	      0.31945004	      0.46137929	      0.09383865	      0.47346707
      0.58425312	      0.31944989	      0.46137749	      0.09384048	      0.47346919
      0.58432572	      0.31944974	      0.46137568	      0.09384231	      0.47347131
      0.58443298	      0.31944951	      0.46137301	      0.09384502	      0.47347447
      0.58453350	      0.31944930	      0.46137049	      0.09384757	      0.47347743
      0.58467981	      0.31944899	      0.46136681	      0.09385130	      0.47348177
      0.58474266	      0.31944885	      0.46136522	      0.09385291	      0.47348363
      0.58482036	      0.31944869	      0.46136325	      0.09385491	      0.47348595
      0.58493698	      0.31944844	      0.46136029	      0.09385791	      0.47348944
      0.58503025	      0.31944825	      0.46135791	      0.09386033	      0.47349224
      0.58512351	      0.31944805	      0.46135553	      0.09386275	      0.47349505
      0.58521677	      0.31944785	      0.46135313	      0.09386518	      0.47349787
      0.58529392	      0.31944769	      0.46135115	      0.09386720	      0.47350021
      0.58537107	      0.31944753	      0.46134916	      0.09386922	      0.47350255
      0.58547792	      0.31944730	      0.46134639	      0.09387203	      0.47350581
      0.58556309	      0.31944712	      0.46134418	      0.09387428	      0.47350842
      0.58564826	      0.31944694	      0.46134196	      0.09387654	      0.47351103
      0.58573342	      0.31944676	      0.46133973	      0.09387880	      0.47351365
      0.58581859	      0.31944658	      0.46133750	      0.09388107	      0.47351628
      0.58592152	      0.31944637	      0.46133480	      0.09388382	      0.47351947
      0.58600632	      0.31944619	      0.46133256	      0.09388610	      0.47352210
      0.58609111	      0.31944601	      0.46133032	      0.09388838	      0.47352474
      0.58617591	      0.31944583	      0.46132807	      0.09389067	      0.47352739
      0.58626071	      0.31944565	      0.46132582	      0.09389297	      0.47353005
      0.58637218	      0.31944542	      0.46132284	      0.09389600	      0.47353356
      0.58644649	      0.31944526	      0.46132085	      0.09389802	      0.47353590
      0.58652079	      0.31944511	      0.46131886	      0.09390005	      0.47353825
      0.58662836	      0.31944488	      0.46131596	      0.09390301	      0.47354166
      0.58672427	      0.31944468	      0.46131337	      0.09390565	      0.47354471
      0.58682018	      0.31944448	      0.46131078	      0.09390830	      0.47354778
      0.58690201	      0.31944430	      0.46130855	      0.09391056	      0.47355040
      0.58698384	      0.31944413	      0.46130633	      0.09391284	      0.47355302
      0.58706567	      0.31944396	      0.46130409	      0.09391512	      0.47355566
      0.58717376	      0.31944373	      0.46130113	      0.09391814	      0.47355915
      0.58725684	      0.31944356	      0.46129885	      0.09392047	      0.47356184
      0.58733993	      0.31944339	      0.46129656	      0.09392281	      0.47356454
      0.58742301	      0.31944321	      0.46129426	      0.09392515	      0.47356725
      0.58752976	      0.31944299	      0.46129131	      0.09392818	      0.47357073
      0.58761145	      0.31944282	      0.46128903	      0.09393050	      0.47357341
      0.58769314	      0.31944264	      0.46128676	      0.09393282	      0.47357609
      0.58779178	      0.31944244	      0.46128400	      0.09393564	      0.47357935
      0.58788019	      0.31944225	      0.46128152	      0.09393818	      0.47358227
      0.58796860	      0.31944207	      0.46127904	      0.09394072	      0.47358520
      0.58805702	      0.31944188	      0.46127655	      0.09394327	      0.47358814
      0.58814543	      0.31944170	      0.46127405	      0.09394582	      0.47359109
      0.58823384	      0.31944151	      0.46127154	      0.09394839	      0.47359404
      0.58832225	      0.31944133	      0.46126903	      0.09395096	      0.47359700
      0.58841067	      0.31944114	      0.46126651	      0.09395354	      0.47359998
      0.58849908	      0.31944096	      0.46126398	      0.09395613	      0.47360296
      0.58858749	      0.31944077	      0.46126145	      0.09395872	      0.47360595
      0.58867590	      0.31944059	      0.46125891	      0.09396133	      0.47360894
      0.58876432	      0.31944040	      0.46125636	      0.09396394	      0.47361195
      0.58884388	      0.31944024	      0.46125406	      0.09396629	      0.47361466
      0.58892345	      0.31944007	      0.46125176	      0.09396865	      0.47361738
      0.58901952	      0.31943987	      0.46124897	      0.09397151	      0.47362067
      0.58911559	      0.31943967	      0.46124617	      0.09397438	      0.47362397
      0.58919604	      0.31943950	      0.46124383	      0.09397679	      0.47362674
      0.58927649	      0.31943933	      0.46124147	      0.09397920	      0.47362952
      0.58937341	      0.31943913	      0.46123863	      0.09398212	      0.47363288
      0.58947033	      0.31943893	      0.46123577	      0.09398505	      0.47363624
      0.58954761	      0.31943877	      0.46123349	      0.09398739	      0.47363893
      0.58962489	      0.31943860	      0.46123121	      0.09398974	      0.47364163
      0.58972592	      0.31943839	      0.46122821	      0.09399281	      0.47364517
      0.58982695	      0.31943818	      0.46122521	      0.09399590	      0.47364871
      0.58990124	      0.31943803	      0.46122299	      0.09399817	      0.47365133
      0.58997552	      0.31943787	      0.46122077	      0.09400046	      0.47365395
      0.59008209	      0.31943765	      0.46121758	      0.09400374	      0.47365772
      0.59017253	      0.31943746	      0.46121486	      0.09400653	      0.47366093
      0.59026298	      0.31943727	      0.46121213	      0.09400933	      0.47366414
      0.59035342	      0.31943709	      0.46120940	      0.09401214	      0.47366737
      0.59044387	      0.31943690	      0.46120666	      0.09401496	      0.47367060
      0.59052317	      0.31943673	      0.46120425	      0.09401743	      0.47367345
      0.59060248	      0.31943657	      0.46120184	      0.09401992	      0.47367630
      0.59069856	      0.31943637	      0.46119891	      0.09402293	      0.47367976
      0.59079464	      0.31943617	      0.46119597	      0.09402596	      0.47368323
      0.59087443	      0.31943600	      0.46119352	      0.09402848	      0.47368612
      0.59095422	      0.31943584	      0.46119106	      0.09403100	      0.47368901
      0.59105106	      0.31943564	      0.46118808	      0.09403407	      0.47369254
      0.59114789	      0.31943543	      0.46118509	      0.09403716	      0.47369607
      0.59122527	      0.31943527	      0.46118269	      0.09403962	      0.47369890
      0.59130265	      0.31943511	      0.46118028	      0.09404210	      0.47370174
      0.59140257	      0.31943491	      0.46117717	      0.09404530	      0.47370541
      0.59150249	      0.31943470	      0.46117405	      0.09404852	      0.47370910
      0.59157767	      0.31943454	      0.46117170	      0.09405094	      0.47371188
      0.59165285	      0.31943439	      0.46116934	      0.09405337	      0.47371466
      0.59175658	      0.31943417	      0.46116608	      0.09405673	      0.47371851
      0.59186032	      0.31943396	      0.46116281	      0.09406011	      0.47372238
      0.59193240	      0.31943381	      0.46116053	      0.09406245	      0.47372507
      0.59200448	      0.31943366	      0.46115825	      0.09406481	      0.47372776
      0.59211445	      0.31943343	      0.46115475	      0.09406841	      0.47373189
      0.59220600	      0.31943324	      0.46115184	      0.09407142	      0.47373533
      0.59229755	      0.31943305	      0.46114892	      0.09407443	      0.47373878
      0.59238910	      0.31943286	      0.46114598	      0.09407745	      0.47374224
      0.59246918	      0.31943269	      0.46114342	      0.09408011	      0.47374528
      0.59254926	      0.31943253	      0.46114084	      0.09408276	      0.47374832
      0.59262934	      0.31943236	      0.46113826	      0.09408543	      0.47375136
      0.59273826	      0.31943214	      0.46113474	      0.09408906	      0.47375552
      0.59281980	      0.31943197	      0.46113210	      0.09409178	      0.47375864
      0.59290134	      0.31943180	      0.46112945	      0.09409452	      0.47376176
      0.59298288	      0.31943163	      0.46112680	      0.09409726	      0.47376490
      0.59309106	      0.31943141	      0.46112327	      0.09410090	      0.47376907
      0.59317075	      0.31943124	      0.46112066	      0.09410359	      0.47377214
      0.59325045	      0.31943108	      0.46111805	      0.09410629	      0.47377523
      0.59334950	      0.31943087	      0.46111480	      0.09410965	      0.47377907
      0.59343777	      0.31943069	      0.46111189	      0.09411266	      0.47378250
      0.59352604	      0.31943051	      0.46110898	      0.09411567	      0.47378595
      0.59361432	      0.31943033	      0.46110606	      0.09411869	      0.47378939
      0.59370259	      0.31943014	      0.46110313	      0.09412171	      0.47379285
      0.59379086	      0.31942996	      0.46110019	      0.09412475	      0.47379632
      0.59387914	      0.31942978	      0.46109725	      0.09412779	      0.47379979
      0.59395641	      0.31942962	      0.46109467	      0.09413045	      0.47380284
      0.59403368	      0.31942946	      0.46109209	      0.09413313	      0.47380589
      0.59413078	      0.31942926	      0.46108883	      0.09413650	      0.47380974
      0.59422787	      0.31942906	      0.46108557	      0.09413987	      0.47381360
      0.59430583	      0.31942890	      0.46108294	      0.09414259	      0.47381670
      0.59438379	      0.31942874	      0.46108031	      0.09414531	      0.47381981
      0.59448221	      0.31942854	      0.46107698	      0.09414876	      0.47382374
      0.59458064	      0.31942833	      0.46107364	      0.09415222	      0.47382769
      0.59465493	      0.31942818	      0.46107111	      0.09415483	      0.47383067
      0.59472921	      0.31942803	      0.46106858	      0.09415745	      0.47383366
      0.59483310	      0.31942781	      0.46106503	      0.09416112	      0.47383785
      0.59492659	      0.31942762	      0.46106183	      0.09416444	      0.47384163
      0.59502007	      0.31942743	      0.46105862	      0.09416776	      0.47384542
      0.59509540	      0.31942728	      0.46105603	      0.09417044	      0.47384848
      0.59517073	      0.31942712	      0.46105343	      0.09417313	      0.47385155
      0.59527121	      0.31942691	      0.46104996	      0.09417673	      0.47385565
      0.59537168	      0.31942671	      0.46104649	      0.09418033	      0.47385976
      0.59544623	      0.31942655	      0.46104390	      0.09418301	      0.47386281
      0.59552079	      0.31942640	      0.46104131	      0.09418570	      0.47386587
      0.59562412	      0.31942619	      0.46103771	      0.09418943	      0.47387013
      0.59572746	      0.31942598	      0.46103409	      0.09419317	      0.47387439
      0.59579839	      0.31942583	      0.46103161	      0.09419574	      0.47387732
      0.59586932	      0.31942569	      0.46102912	      0.09419832	      0.47388026
      0.59597975	      0.31942546	      0.46102524	      0.09420234	      0.47388485
      0.59607092	      0.31942527	      0.46102203	      0.09420568	      0.47388864
      0.59616209	      0.31942509	      0.46101881	      0.09420901	      0.47389244
      0.59625326	      0.31942490	      0.46101558	      0.09421236	      0.47389626
      0.59633207	      0.31942474	      0.46101279	      0.09421526	      0.47389956
      0.59641088	      0.31942458	      0.46100998	      0.09421817	      0.47390287
      0.59650579	      0.31942438	      0.46100660	      0.09422167	      0.47390686
      0.59660071	      0.31942419	      0.46100321	      0.09422519	      0.47391086
      0.59667898	      0.31942403	      0.46100041	      0.09422809	      0.47391417
      0.59675726	      0.31942387	      0.46099761	      0.09423100	      0.47391749
      0.59685366	      0.31942367	      0.46099415	      0.09423460	      0.47392158
      0.59695005	      0.31942347	      0.46099067	      0.09423820	      0.47392567
      0.59702610	      0.31942332	      0.46098793	      0.09424105	      0.47392892
      0.59710214	      0.31942316	      0.46098518	      0.09424390	      0.47393216
      0.59720167	      0.31942296	      0.46098158	      0.09424764	      0.47393642
      0.59730121	      0.31942275	      0.46097796	      0.09425140	      0.47394069
      0.59737484	      0.31942260	      0.46097528	      0.09425418	      0.47394385
      0.59744848	      0.31942245	      0.46097260	      0.09425696	      0.47394702
      0.59755228	      0.31942224	      0.46096880	      0.09426090	      0.47395150
      0.59764177	      0.31942206	      0.46096553	      0.09426430	      0.47395537
      0.59773126	      0.31942187	      0.46096224	      0.09426771	      0.47395925
      0.59782075	      0.31942169	      0.46095895	      0.09427113	      0.47396314
      0.59791024	      0.31942151	      0.46095566	      0.09427456	      0.47396703
      0.59798638	      0.31942135	      0.46095285	      0.09427748	      0.47397035
      0.59806251	      0.31942120	      0.46095003	      0.09428040	      0.47397368
      0.59816004	      0.31942100	      0.46094641	      0.09428416	      0.47397795
      0.59825756	      0.31942080	      0.46094279	      0.09428792	      0.47398223
      0.59833350	      0.31942065	      0.46093996	      0.09429086	      0.47398556
      0.59840943	      0.31942049	      0.46093713	      0.09429380	      0.47398891
      0.59850924	      0.31942029	      0.46093340	      0.09429768	      0.47399331
      0.59860906	      0.31942008	      0.46092966	      0.09430157	      0.47399773
      0.59868110	      0.31941994	      0.46092696	      0.09430438	      0.47400092
      0.59875314	      0.31941979	      0.46092425	      0.09430719	      0.47400412
      0.59885962	      0.31941957	      0.46092024	      0.09431136	      0.47400885
      0.59894890	      0.31941939	      0.46091687	      0.09431487	      0.47401283
      0.59903818	      0.31941921	      0.46091349	      0.09431838	      0.47401682
      0.59912746	      0.31941903	      0.46091011	      0.09432190	      0.47402082
      0.59921674	      0.31941885	      0.46090672	      0.09432543	      0.47402482
      0.59929332	      0.31941869	      0.46090380	      0.09432846	      0.47402827
      0.59936990	      0.31941853	      0.46090088	      0.09433149	      0.47403171
      0.59946608	      0.31941834	      0.46089721	      0.09433532	      0.47403605
      0.59956226	      0.31941814	      0.46089353	      0.09433915	      0.47404040
      0.59963935	      0.31941799	      0.46089057	      0.09434222	      0.47404389
      0.59971644	      0.31941783	      0.46088761	      0.09434531	      0.47404739
      0.59981365	      0.31941763	      0.46088386	      0.09434920	      0.47405181
      0.59991086	      0.31941744	      0.46088011	      0.09435310	      0.47405624
      0.59998509	      0.31941728	      0.46087724	      0.09435609	      0.47405963
      0.60005932	      0.31941713	      0.46087437	      0.09435908	      0.47406302
      0.60016062	      0.31941693	      0.46087044	      0.09436317	      0.47406766
      0.60026192	      0.31941672	      0.46086650	      0.09436727	      0.47407231
      0.60033343	      0.31941658	      0.46086371	      0.09437017	      0.47407560
      0.60040493	      0.31941643	      0.46086092	      0.09437308	      0.47407890
      0.60051173	      0.31941622	      0.46085674	      0.09437743	      0.47408383
      0.60060140	      0.31941603	      0.46085323	      0.09438109	      0.47408798
      0.60069107	      0.31941585	      0.46084971	      0.09438475	      0.47409214
      0.60078075	      0.31941567	      0.46084618	      0.09438843	      0.47409630
      0.60086021	      0.31941551	      0.46084304	      0.09439169	      0.47410000
      0.60093968	      0.31941535	      0.46083991	      0.09439496	      0.47410370
      0.60101915	      0.31941519	      0.46083676	      0.09439823	      0.47410741
      0.60112362	      0.31941498	      0.46083262	      0.09440254	      0.47411230
      0.60120434	      0.31941481	      0.46082941	      0.09440588	      0.47411609
      0.60128507	      0.31941465	      0.46082620	      0.09440923	      0.47411988
      0.60136579	      0.31941449	      0.46082299	      0.09441258	      0.47412368
      0.60146973	      0.31941428	      0.46081883	      0.09441690	      0.47412858
      0.60154882	      0.31941412	      0.46081567	      0.09442020	      0.47413231
      0.60162791	      0.31941396	      0.46081250	      0.09442350	      0.47413605
      0.60172396	      0.31941376	      0.46080864	      0.09442752	      0.47414061
      0.60182002	      0.31941357	      0.46080477	      0.09443155	      0.47414517
      0.60189217	      0.31941342	      0.46080186	      0.09443458	      0.47414860
      0.60196433	      0.31941328	      0.46079895	      0.09443762	      0.47415204
      0.60206795	      0.31941307	      0.46079476	      0.09444199	      0.47415699
      0.60215754	      0.31941289	      0.46079113	      0.09444578	      0.47416128
      0.60224714	      0.31941271	      0.46078749	      0.09444957	      0.47416557
      0.60233673	      0.31941252	      0.46078384	      0.09445337	      0.47416988
      0.60241447	      0.31941237	      0.46078067	      0.09445667	      0.47417362
      0.60249221	      0.31941221	      0.46077750	      0.09445998	      0.47417736
      0.60258606	      0.31941202	      0.46077366	      0.09446398	      0.47418189
      0.60267990	      0.31941183	      0.46076981	      0.09446799	      0.47418643
      0.60275738	      0.31941168	      0.46076663	      0.09447131	      0.47419019
      0.60283486	      0.31941152	      0.46076344	      0.09447463	      0.47419395
      0.60293000	      0.31941133	      0.46075952	      0.09447872	      0.47419857
      0.60302514	      0.31941114	      0.46075559	      0.09448282	      0.47420321
      0.60310034	      0.31941099	      0.46075248	      0.09448606	      0.47420688
      0.60317554	      0.31941083	      0.46074936	      0.09448931	      0.47421055
      0.60327383	      0.31941064	      0.46074529	      0.09449357	      0.47421537
      0.60337212	      0.31941044	      0.46074120	      0.09449783	      0.47422019
      0.60344496	      0.31941029	      0.46073816	      0.09450099	      0.47422377
      0.60351779	      0.31941014	      0.46073512	      0.09450416	      0.47422736
      0.60362028	      0.31940994	      0.46073084	      0.09450863	      0.47423241
      0.60370869	      0.31940976	      0.46072714	      0.09451250	      0.47423678
      0.60379710	      0.31940958	      0.46072343	      0.09451637	      0.47424115
      0.60388550	      0.31940941	      0.46071971	      0.09452024	      0.47424554
      0.60397391	      0.31940923	      0.46071599	      0.09452413	      0.47424993
      0.60404932	      0.31940908	      0.46071281	      0.09452745	      0.47425368
      0.60412472	      0.31940892	      0.46070962	      0.09453077	      0.47425744
      0.60422089	      0.31940873	      0.46070555	      0.09453502	      0.47426224
      0.60431705	      0.31940854	      0.46070147	      0.09453927	      0.47426705
      0.60439230	      0.31940839	      0.46069827	      0.09454261	      0.47427082
      0.60446755	      0.31940824	      0.46069507	      0.09454595	      0.47427460
      0.60456588	      0.31940804	      0.46069088	      0.09455032	      0.47427954
      0.60466420	      0.31940784	      0.46068668	      0.09455470	      0.47428449
      0.60473571	      0.31940770	      0.46068362	      0.09455789	      0.47428810
      0.60480722	      0.31940755	      0.46068056	      0.09456109	      0.47429171
      0.60491182	      0.31940735	      0.46067607	      0.09456578	      0.47429700
      0.60500001	      0.31940717	      0.46067228	      0.09456974	      0.47430148
      0.60508820	      0.31940699	      0.46066848	      0.09457370	      0.47430596
      0.60517638	      0.31940681	      0.46066467	      0.09457767	      0.47431044
      0.60526457	      0.31940664	      0.46066086	      0.09458165	      0.47431494
      0.60534039	      0.31940649	      0.46065758	      0.09458508	      0.47431881
      0.60541622	      0.31940633	      0.46065429	      0.09458851	      0.47432268
      0.60551113	      0.31940614	      0.46065017	      0.09459282	      0.47432755
      0.60560605	      0.31940595	      0.46064604	      0.09459713	      0.47433242
      0.60568237	      0.31940580	      0.46064271	      0.09460060	      0.47433634
      0.60575868	      0.31940565	      0.46063938	      0.09460408	      0.47434027
      0.60585462	      0.31940546	      0.46063518	      0.09460846	      0.47434521
      0.60595055	      0.31940527	      0.46063098	      0.09461285	      0.47435017
      0.60602406	      0.31940512	      0.46062775	      0.09461622	      0.47435397
      0.60609757	      0.31940497	      0.46062452	      0.09461959	      0.47435778
      0.60619750	      0.31940477	      0.46062012	      0.09462419	      0.47436296
      0.60629742	      0.31940457	      0.46061571	      0.09462879	      0.47436816
      0.60636826	      0.31940443	      0.46061258	      0.09463206	      0.47437185
      0.60643910	      0.31940429	      0.46060945	      0.09463533	      0.47437554
      0.60654437	      0.31940408	      0.46060478	      0.09464020	      0.47438104
      0.60663294	      0.31940390	      0.46060085	      0.09464431	      0.47438568
      0.60672151	      0.31940373	      0.46059691	      0.09464842	      0.47439032
      0.60681008	      0.31940355	      0.46059296	      0.09465255	      0.47439497
      0.60688882	      0.31940339	      0.46058945	      0.09465622	      0.47439911
      0.60696757	      0.31940323	      0.46058593	      0.09465989	      0.47440326
      0.60704631	      0.31940308	      0.46058240	      0.09466358	      0.47440741
      0.60714897	      0.31940287	      0.46057780	      0.09466838	      0.47441284
      0.60722892	      0.31940271	      0.46057421	      0.09467214	      0.47441707
      0.60730887	      0.31940255	      0.46057061	      0.09467589	      0.47442130
      0.60738882	      0.31940239	      0.46056701	      0.09467966	      0.47442555
      0.60749098	      0.31940219	      0.46056240	      0.09468447	      0.47443098
      0.60756937	      0.31940204	      0.46055885	      0.09468818	      0.47443516
      0.60764775	      0.31940188	      0.46055530	      0.09469188	      0.47443934
      0.60774238	      0.31940169	      0.46055101	      0.09469637	      0.47444439
      0.60783702	      0.31940150	      0.46054671	      0.09470086	      0.47444946
      0.60790872	      0.31940136	      0.46054345	      0.09470427	      0.47445330
      0.60798042	      0.31940122	      0.46054018	      0.09470768	      0.47445715
      0.60808220	      0.31940101	      0.46053553	      0.09471254	      0.47446262
      0.60817062	      0.31940084	      0.46053149	      0.09471676	      0.47446738
      0.60825904	      0.31940066	      0.46052744	      0.09472099	      0.47447215
      0.60834746	      0.31940049	      0.46052338	      0.09472523	      0.47447693
      0.60842467	      0.31940033	      0.46051984	      0.09472894	      0.47448111
      0.60850188	      0.31940018	      0.46051628	      0.09473265	      0.47448529
      0.60857909	      0.31940003	      0.46051273	      0.09473637	      0.47448948
      0.60868622	      0.31939981	      0.46050778	      0.09474154	      0.47449531
      0.60876515	      0.31939966	      0.46050413	      0.09474535	      0.47449960
      0.60884408	      0.31939950	      0.46050048	      0.09474917	      0.47450391
      0.60893887	      0.31939931	      0.46049608	      0.09475376	      0.47450908
      0.60902291	      0.31939915	      0.46049217	      0.09475784	      0.47451368
      0.60910695	      0.31939898	      0.46048826	      0.09476193	      0.47451828
      0.60919100	      0.31939881	      0.46048435	      0.09476602	      0.47452289
      0.60927504	      0.31939865	      0.46048042	      0.09477012	      0.47452751
      0.60935908	      0.31939848	      0.46047650	      0.09477423	      0.47453214
      0.60944312	      0.31939831	      0.46047256	      0.09477834	      0.47453677
      0.60952717	      0.31939815	      0.46046862	      0.09478246	      0.47454141
      0.60961121	      0.31939798	      0.46046467	      0.09478658	      0.47454605
      0.60969525	      0.31939781	      0.46046072	      0.09479072	      0.47455070
      0.60977930	      0.31939765	      0.46045676	      0.09479485	      0.47455536
      0.60986334	      0.31939748	      0.46045280	      0.09479900	      0.47456003
      0.60994738	      0.31939731	      0.46044882	      0.09480315	      0.47456470
      0.61003142	      0.31939715	      0.46044485	      0.09480730	      0.47456938
      0.61011547	      0.31939698	      0.46044086	      0.09481147	      0.47457407
      0.61019951	      0.31939681	      0.46043687	      0.09481564	      0.47457876
      0.61028355	      0.31939665	      0.46043288	      0.09481981	      0.47458347
      0.61036759	      0.31939648	      0.46042888	      0.09482400	      0.47458817
      0.61045164	      0.31939632	      0.46042487	      0.09482818	      0.47459289
      0.61053568	      0.31939615	      0.46042086	      0.09483238	      0.47459761
      0.61061972	      0.31939598	      0.46041684	      0.09483658	      0.47460234
      0.61070376	      0.31939582	      0.46041281	      0.09484079	      0.47460707
      0.61078781	      0.31939565	      0.46040878	      0.09484500	      0.47461182
      0.61087185	      0.31939549	      0.46040474	      0.09484922	      0.47461656
      0.61095589	      0.31939532	      0.46040070	      0.09485345	      0.47462132
      0.61103993	      0.31939515	      0.46039665	      0.09485768	      0.47462608
      0.61112398	      0.31939499	      0.46039260	      0.09486192	      0.47463085
      0.61120802	      0.31939482	      0.46038853	      0.09486617	      0.47463563
      0.61129206	      0.31939466	      0.46038447	      0.09487042	      0.47464041
      0.61137610	      0.31939449	      0.46038039	      0.09487468	      0.47464520
      0.61146015	      0.31939433	      0.46037631	      0.09487894	      0.47465000
      0.61154419	      0.31939416	      0.46037223	      0.09488321	      0.47465481
      0.61162823	      0.31939399	      0.46036814	      0.09488749	      0.47465962
      0.61171228	      0.31939383	      0.46036404	      0.09489177	      0.47466443
      0.61179632	      0.31939366	      0.46035993	      0.09489606	      0.47466926
      0.61188036	      0.31939350	      0.46035582	      0.09490036	      0.47467409
      0.61196440	      0.31939333	      0.46035171	      0.09490466	      0.47467893
      0.61204845	      0.31939317	      0.46034759	      0.09490897	      0.47468378
      0.61213249	      0.31939300	      0.46034346	      0.09491329	      0.47468863
      0.61221653	      0.31939283	      0.46033933	      0.09491761	      0.47469349
      0.61230057	      0.31939267	      0.46033519	      0.09492193	      0.47469835
      0.61238462	      0.31939250	      0.46033104	      0.09492627	      0.47470323
      0.61246866	      0.31939234	      0.46032689	      0.09493061	      0.47470811
      0.61255270	      0.31939217	      0.46032273	      0.09493496	      0.47471299
      0.61263674	      0.31939201	      0.46031857	      0.09493931	      0.47471789
      0.61272079	      0.31939184	      0.46031440	      0.09494367	      0.47472279
      0.61280483	      0.31939168	      0.46031022	      0.09494803	      0.47472769
      0.61288887	      0.31939151	      0.46030604	      0.09495241	      0.47473261
      0.61297291	      0.31939135	      0.46030185	      0.09495678	      0.47473753
      0.61305696	      0.31939118	      0.46029766	      0.09496117	      0.47474245
      0.61314100	      0.31939102	      0.46029346	      0.09496556	      0.47474739
      0.61322504	      0.31939085	      0.46028925	      0.09496996	      0.47475233
      0.61330908	      0.31939069	      0.46028504	      0.09497436	      0.47475728
      0.61339313	      0.31939052	      0.46028082	      0.09497877	      0.47476223
      0.61347717	      0.31939036	      0.46027660	      0.09498318	      0.47476720
      0.61356121	      0.31939019	      0.46027237	      0.09498761	      0.47477216
      0.61364526	      0.31939003	      0.46026813	      0.09499203	      0.47477714
      0.61372930	      0.31938986	      0.46026389	      0.09499647	      0.47478212
      0.61380470	      0.31938972	      0.46026008	      0.09500045	      0.47478660
      0.61388011	      0.31938957	      0.46025626	      0.09500444	      0.47479108
      0.61397193	      0.31938939	      0.46025161	      0.09500931	      0.47479654
      0.61406375	      0.31938921	      0.46024695	      0.09501418	      0.47480201
      0.61414091	      0.31938906	      0.46024303	      0.09501828	      0.47480662
      0.61421808	      0.31938891	      0.46023910	      0.09502238	      0.47481123
      0.61429525	      0.31938875	      0.46023517	      0.09502649	      0.47481585
      0.61439981	      0.31938855	      0.46022983	      0.09503207	      0.47482211
      0.61447770	      0.31938840	      0.46022585	      0.09503623	      0.47482679
      0.61455558	      0.31938824	      0.46022186	      0.09504040	      0.47483147
      0.61464937	      0.31938806	      0.46021706	      0.09504543	      0.47483711
      0.61473297	      0.31938790	      0.46021277	      0.09504991	      0.47484215
      0.61481657	      0.31938773	      0.46020847	      0.09505440	      0.47484719
      0.61490017	      0.31938757	      0.46020417	      0.09505890	      0.47485224
      0.61498377	      0.31938741	      0.46019986	      0.09506340	      0.47485730
      0.61506736	      0.31938724	      0.46019554	      0.09506791	      0.47486236
      0.61515096	      0.31938708	      0.46019122	      0.09507243	      0.47486743
      0.61523456	      0.31938692	      0.46018690	      0.09507695	      0.47487251
      0.61531816	      0.31938675	      0.46018257	      0.09508148	      0.47487759
      0.61540176	      0.31938659	      0.46017823	      0.09508602	      0.47488268
      0.61548536	      0.31938643	      0.46017388	      0.09509056	      0.47488778
      0.61556896	      0.31938626	      0.46016953	      0.09509510	      0.47489288
      0.61565256	      0.31938610	      0.46016518	      0.09509966	      0.47489799
      0.61573616	      0.31938594	      0.46016082	      0.09510422	      0.47490311
      0.61581976	      0.31938577	      0.46015645	      0.09510878	      0.47490823
      0.61590336	      0.31938561	      0.46015207	      0.09511335	      0.47491336
      0.61598696	      0.31938545	      0.46014769	      0.09511793	      0.47491850
      0.61607056	      0.31938529	      0.46014331	      0.09512251	      0.47492364
      0.61615416	      0.31938512	      0.46013892	      0.09512710	      0.47492879
      0.61623775	      0.31938496	      0.46013452	      0.09513170	      0.47493395
      0.61632135	      0.31938480	      0.46013012	      0.09513630	      0.47493911
      0.61640495	      0.31938463	      0.46012571	      0.09514091	      0.47494428
      0.61648855	      0.31938447	      0.46012129	      0.09514553	      0.47494946
      0.61657215	      0.31938431	      0.46011687	      0.09515015	      0.47495464
      0.61664709	      0.31938416	      0.46011290	      0.09515429	      0.47495929
      0.61672203	      0.31938402	      0.46010893	      0.09515845	      0.47496395
      0.61681351	      0.31938384	      0.46010408	      0.09516352	      0.47496964
      0.61690498	      0.31938366	      0.46009921	      0.09516860	      0.47497535
      0.61698170	      0.31938351	      0.46009513	      0.09517287	      0.47498013
      0.61705842	      0.31938336	      0.46009104	      0.09517714	      0.47498492
      0.61713514	      0.31938321	      0.46008695	      0.09518142	      0.47498972
      0.61723948	      0.31938301	      0.46008137	      0.09518725	      0.47499626
      0.61731692	      0.31938286	      0.46007723	      0.09519158	      0.47500111
      0.61739437	      0.31938271	      0.46007308	      0.09519592	      0.47500598
      0.61748783	      0.31938253	      0.46006806	      0.09520116	      0.47501185
      0.61757101	      0.31938237	      0.46006359	      0.09520583	      0.47501709
      0.61765419	      0.31938220	      0.46005912	      0.09521050	      0.47502233
      0.61773737	      0.31938204	      0.46005464	      0.09521519	      0.47502758
      0.61782055	      0.31938188	      0.46005015	      0.09521987	      0.47503284
      0.61790374	      0.31938172	      0.46004566	      0.09522457	      0.47503810
      0.61798692	      0.31938156	      0.46004116	      0.09522927	      0.47504337
      0.61807010	      0.31938140	      0.46003666	      0.09523397	      0.47504865
      0.61815328	      0.31938124	      0.46003215	      0.09523869	      0.47505393
      0.61823646	      0.31938107	      0.46002763	      0.09524340	      0.47505922
      0.61831964	      0.31938091	      0.46002311	      0.09524813	      0.47506451
      0.61840282	      0.31938075	      0.46001858	      0.09525286	      0.47506982
      0.61848600	      0.31938059	      0.46001405	      0.09525760	      0.47507512
      0.61856918	      0.31938043	      0.46000951	      0.09526234	      0.47508044
      0.61865236	      0.31938027	      0.46000497	      0.09526709	      0.47508576
      0.61873555	      0.31938011	      0.46000042	      0.09527184	      0.47509109
      0.61881873	      0.31937995	      0.45999586	      0.09527660	      0.47509642
      0.61890191	      0.31937978	      0.45999130	      0.09528137	      0.47510176
      0.61898509	      0.31937962	      0.45998673	      0.09528614	      0.47510711
      0.61906827	      0.31937946	      0.45998216	      0.09529092	      0.47511247
      0.61915145	      0.31937930	      0.45997758	      0.09529570	      0.47511783
      0.61923463	      0.31937914	      0.45997299	      0.09530049	      0.47512319
      0.61931781	      0.31937898	      0.45996840	      0.09530529	      0.47512857
      0.61940099	      0.31937882	      0.45996380	      0.09531009	      0.47513395
      0.61948417	      0.31937866	      0.45995920	      0.09531490	      0.47513933
      0.61955852	      0.31937851	      0.45995508	      0.09531920	      0.47514415
      0.61963287	      0.31937837	      0.45995096	      0.09532351	      0.47514898
      0.61972434	      0.31937819	      0.45994588	      0.09532882	      0.47515492
      0.61981581	      0.31937802	      0.45994079	      0.09533413	      0.47516087
      0.61989140	      0.31937787	      0.45993658	      0.09533853	      0.47516580
      0.61996700	      0.31937773	      0.45993237	      0.09534293	      0.47517073
      0.62005905	      0.31937755	      0.45992723	      0.09534829	      0.47517674
      0.62015111	      0.31937737	      0.45992209	      0.09535367	      0.47518276
      0.62022358	      0.31937723	      0.45991803	      0.09535790	      0.47518750
      0.62029606	      0.31937709	      0.45991397	      0.09536214	      0.47519225
      0.62039222	      0.31937690	      0.45990858	      0.09536778	      0.47519856
      0.62048838	      0.31937672	      0.45990317	      0.09537342	      0.47520488
      0.62055804	      0.31937658	      0.45989926	      0.09537751	      0.47520946
      0.62062770	      0.31937645	      0.45989533	      0.09538161	      0.47521404
      0.62072931	      0.31937625	      0.45988961	      0.09538759	      0.47522074
      0.62081498	      0.31937609	      0.45988477	      0.09539264	      0.47522640
      0.62090065	      0.31937592	      0.45987993	      0.09539769	      0.47523206
      0.62098631	      0.31937576	      0.45987508	      0.09540276	      0.47523773
      0.62107198	      0.31937559	      0.45987022	      0.09540783	      0.47524340
      0.62114611	      0.31937545	      0.45986602	      0.09541222	      0.47524832
      0.62122023	      0.31937531	      0.45986181	      0.09541661	      0.47525324
      0.62131205	      0.31937513	      0.45985659	      0.09542206	      0.47525934
      0.62140387	      0.31937496	      0.45985136	      0.09542752	      0.47526545
      0.62147840	      0.31937481	      0.45984711	      0.09543196	      0.47527042
      0.62155293	      0.31937467	      0.45984286	      0.09543640	      0.47527539
      0.62164575	      0.31937449	      0.45983755	      0.09544194	      0.47528158
      0.62173858	      0.31937431	      0.45983224	      0.09544748	      0.47528779
      0.62181048	      0.31937417	      0.45982812	      0.09545178	      0.47529260
      0.62188237	      0.31937404	      0.45982400	      0.09545609	      0.47529742
      0.62197888	      0.31937385	      0.45981846	      0.09546187	      0.47530389
      0.62207539	      0.31937366	      0.45981291	      0.09546767	      0.47531038
      0.62214477	      0.31937353	      0.45980891	      0.09547183	      0.47531504
      0.62221414	      0.31937340	      0.45980491	      0.09547601	      0.47531971
      0.62231555	      0.31937320	      0.45979906	      0.09548212	      0.47532655
      0.62240147	      0.31937304	      0.45979410	      0.09548730	      0.47533234
      0.62248739	      0.31937287	      0.45978913	      0.09549248	      0.47533815
      0.62257331	      0.31937271	      0.45978415	      0.09549768	      0.47534396
      0.62265038	      0.31937256	      0.45977968	      0.09550234	      0.47534918
      0.62272745	      0.31937241	      0.45977521	      0.09550701	      0.47535440
      0.62280452	      0.31937226	      0.45977073	      0.09551169	      0.47535963
      0.62290276	      0.31937208	      0.45976501	      0.09551765	      0.47536630
      0.62298090	      0.31937193	      0.45976046	      0.09552240	      0.47537162
      0.62305904	      0.31937178	      0.45975590	      0.09552716	      0.47537694
      0.62313718	      0.31937163	      0.45975134	      0.09553192	      0.47538227
      0.62323501	      0.31937144	      0.45974562	      0.09553789	      0.47538894
      0.62331175	      0.31937129	      0.45974112	      0.09554258	      0.47539419
      0.62338850	      0.31937115	      0.45973662	      0.09554727	      0.47539943
      0.62346524	      0.31937100	      0.45973212	      0.09555197	      0.47540469
      0.62356748	      0.31937080	      0.45972612	      0.09555824	      0.47541170
      0.62364348	      0.31937066	      0.45972164	      0.09556290	      0.47541691
      0.62371949	      0.31937051	      0.45971717	      0.09556757	      0.47542213
      0.62381246	      0.31937033	      0.45971169	      0.09557329	      0.47542853
      0.62389540	      0.31937018	      0.45970679	      0.09557840	      0.47543424
      0.62397835	      0.31937002	      0.45970189	      0.09558351	      0.47543996
      0.62406129	      0.31936986	      0.45969698	      0.09558863	      0.47544568
      0.62414424	      0.31936970	      0.45969207	      0.09559375	      0.47545141
      0.62422718	      0.31936954	      0.45968715	      0.09559888	      0.47545715
      0.62431013	      0.31936938	      0.45968223	      0.09560402	      0.47546289
      0.62439307	      0.31936922	      0.45967729	      0.09560916	      0.47546864
      0.62447602	      0.31936907	      0.45967236	      0.09561431	      0.47547440
      0.62455896	      0.31936891	      0.45966742	      0.09561947	      0.47548016
      0.62463257	      0.31936877	      0.45966303	      0.09562404	      0.47548528
      0.62470618	      0.31936863	      0.45965863	      0.09562863	      0.47549040
      0.62479699	      0.31936845	      0.45965320	      0.09563429	      0.47549673
      0.62488780	      0.31936828	      0.45964777	      0.09563996	      0.47550306
      0.62496296	      0.31936814	      0.45964326	      0.09564465	      0.47550831
      0.62503812	      0.31936799	      0.45963876	      0.09564935	      0.47551357
      0.62512902	      0.31936782	      0.45963330	      0.09565504	      0.47551993
      0.62521993	      0.31936765	      0.45962783	      0.09566074	      0.47552630
      0.62529241	      0.31936751	      0.45962347	      0.09566529	      0.47553138
      0.62536489	      0.31936737	      0.45961910	      0.09566985	      0.47553647
      0.62545910	      0.31936719	      0.45961342	      0.09567577	      0.47554309
      0.62555331	      0.31936701	      0.45960773	      0.09568170	      0.47554972
      0.62562368	      0.31936688	      0.45960347	      0.09568614	      0.47555468
      0.62569405	      0.31936674	      0.45959921	      0.09569058	      0.47555964
      0.62579211	      0.31936656	      0.45959327	      0.09569677	      0.47556656
      0.62589016	      0.31936637	      0.45958732	      0.09570298	      0.47557349
      0.62595739	      0.31936624	      0.45958323	      0.09570723	      0.47557825
      0.62602461	      0.31936611	      0.45957915	      0.09571149	      0.47558301
      0.62612927	      0.31936591	      0.45957278	      0.09571813	      0.47559042
      0.62621544	      0.31936575	      0.45956752	      0.09572361	      0.47559654
      0.62630160	      0.31936559	      0.45956226	      0.09572909	      0.47560266
      0.62638777	      0.31936542	      0.45955700	      0.09573457	      0.47560879
      0.62646306	      0.31936528	      0.45955239	      0.09573937	      0.47561415
      0.62653834	      0.31936514	      0.45954778	      0.09574418	      0.47561952
      0.62661362	      0.31936499	      0.45954317	      0.09574898	      0.47562489
      0.62671605	      0.31936480	      0.45953688	      0.09575553	      0.47563221
      0.62679282	      0.31936465	      0.45953217	      0.09576045	      0.47563769
      0.62686959	      0.31936451	      0.45952745	      0.09576537	      0.47564319
      0.62694635	      0.31936436	      0.45952272	      0.09577029	      0.47564869
      0.62704774	      0.31936417	      0.45951647	      0.09577680	      0.47565596
      0.62712284	      0.31936403	      0.45951184	      0.09578163	      0.47566135
      0.62719794	      0.31936388	      0.45950720	      0.09578646	      0.47566675
      0.62729089	      0.31936371	      0.45950145	      0.09579245	      0.47567344
      0.62737379	      0.31936355	      0.45949631	      0.09579780	      0.47567941
      0.62745669	      0.31936339	      0.45949118	      0.09580315	      0.47568539
      0.62753960	      0.31936323	      0.45948603	      0.09580851	      0.47569137
      0.62762250	      0.31936308	      0.45948088	      0.09581387	      0.47569736
      0.62770540	      0.31936292	      0.45947572	      0.09581924	      0.47570335
      0.62778830	      0.31936276	      0.45947056	      0.09582462	      0.47570936
      0.62786206	      0.31936262	      0.45946597	      0.09582941	      0.47571470
      0.62793582	      0.31936248	      0.45946136	      0.09583420	      0.47572005
      0.62802576	      0.31936231	      0.45945575	      0.09584005	      0.47572658
      0.62811570	      0.31936214	      0.45945012	      0.09584590	      0.47573312
      0.62819022	      0.31936200	      0.45944546	      0.09585076	      0.47573854
      0.62826474	      0.31936186	      0.45944079	      0.09585562	      0.47574397
      0.62835554	      0.31936169	      0.45943509	      0.09586155	      0.47575059
      0.62844634	      0.31936152	      0.45942939	      0.09586749	      0.47575722
      0.62851796	      0.31936138	      0.45942489	      0.09587218	      0.47576245
      0.62858959	      0.31936125	      0.45942038	      0.09587687	      0.47576769
      0.62868427	      0.31936107	      0.45941441	      0.09588308	      0.47577462
      0.62877894	      0.31936089	      0.45940844	      0.09588929	      0.47578156
      0.62884782	      0.31936076	      0.45940409	      0.09589382	      0.47578661
      0.62891670	      0.31936063	      0.45939974	      0.09589835	      0.47579167
      0.62901662	      0.31936044	      0.45939342	      0.09590493	      0.47579901
      0.62910112	      0.31936028	      0.45938807	      0.09591050	      0.47580523
      0.62918562	      0.31936012	      0.45938271	      0.09591608	      0.47581145
      0.62927012	      0.31935996	      0.45937734	      0.09592166	      0.47581768
      0.62935462	      0.31935980	      0.45937197	      0.09592725	      0.47582392
      0.62942777	      0.31935966	      0.45936732	      0.09593209	      0.47582932
      0.62950091	      0.31935952	      0.45936266	      0.09593694	      0.47583473
      0.62959150	      0.31935935	      0.45935688	      0.09594295	      0.47584143
      0.62968209	      0.31935918	      0.45935110	      0.09594896	      0.47584815
      0.62975562	      0.31935904	      0.45934640	      0.09595385	      0.47585360
      0.62982915	      0.31935890	      0.45934170	      0.09595874	      0.47585906
      0.62992076	      0.31935873	      0.45933584	      0.09596484	      0.47586587
      0.63001236	      0.31935856	      0.45932997	      0.09597095	      0.47587268
      0.63008328	      0.31935843	      0.45932542	      0.09597569	      0.47587796
      0.63015421	      0.31935829	      0.45932086	      0.09598042	      0.47588325
      0.63024948	      0.31935811	      0.45931474	      0.09598679	      0.47589035
      0.63034476	      0.31935793	      0.45930860	      0.09599317	      0.47589747
      0.63041316	      0.31935780	      0.45930419	      0.09599776	      0.47590258
      0.63048157	      0.31935767	      0.45929978	      0.09600234	      0.47590770
      0.63058175	      0.31935749	      0.45929332	      0.09600907	      0.47591520
      0.63066654	      0.31935733	      0.45928783	      0.09601477	      0.47592156
      0.63075132	      0.31935717	      0.45928235	      0.09602047	      0.47592792
      0.63083611	      0.31935701	      0.45927686	      0.09602618	      0.47593429
      0.63091219	      0.31935686	      0.45927192	      0.09603131	      0.47594001
      0.63098827	      0.31935672	      0.45926699	      0.09603645	      0.47594574
      0.63106434	      0.31935658	      0.45926204	      0.09604158	      0.47595147
      0.63116121	      0.31935640	      0.45925574	      0.09604813	      0.47595877
      0.63123835	      0.31935625	      0.45925072	      0.09605336	      0.47596460
      0.63131550	      0.31935611	      0.45924569	      0.09605858	      0.47597042
      0.63139264	      0.31935596	      0.45924066	      0.09606381	      0.47597626
      0.63148907	      0.31935578	      0.45923436	      0.09607036	      0.47598356
      0.63156485	      0.31935564	      0.45922941	      0.09607551	      0.47598930
      0.63164063	      0.31935549	      0.45922445	      0.09608066	      0.47599505
      0.63171641	      0.31935535	      0.45921948	      0.09608582	      0.47600080
      0.63181713	      0.31935516	      0.45921288	      0.09609268	      0.47600845
      0.63189220	      0.31935502	      0.45920795	      0.09609780	      0.47601416
      0.63196727	      0.31935488	      0.45920302	      0.09610293	      0.47601988
      0.63205893	      0.31935471	      0.45919699	      0.09610919	      0.47602686
      0.63214077	      0.31935456	      0.45919160	      0.09611479	      0.47603310
      0.63222260	      0.31935440	      0.45918620	      0.09612040	      0.47603935
      0.63230444	      0.31935425	      0.45918080	      0.09612601	      0.47604560
      0.63238627	      0.31935410	      0.45917540	      0.09613162	      0.47605186
      0.63246811	      0.31935394	      0.45916999	      0.09613724	      0.47605813
      0.63254994	      0.31935379	      0.45916457	      0.09614287	      0.47606440
      0.63263178	      0.31935364	      0.45915915	      0.09614850	      0.47607068
      0.63271361	      0.31935348	      0.45915372	      0.09615414	      0.47607696
      0.63279545	      0.31935333	      0.45914829	      0.09615978	      0.47608325
      0.63286846	      0.31935319	      0.45914344	      0.09616482	      0.47608887
      0.63294148	      0.31935306	      0.45913858	      0.09616986	      0.47609449
      0.63303066	      0.31935289	      0.45913264	      0.09617603	      0.47610136
      0.63311985	      0.31935272	      0.45912670	      0.09618220	      0.47610824
      0.63319434	      0.31935258	      0.45912173	      0.09618736	      0.47611399
      0.63326882	      0.31935244	      0.45911675	      0.09619252	      0.47611975
      0.63334331	      0.31935230	      0.45911178	      0.09619769	      0.47612551
      0.63344582	      0.31935211	      0.45910492	      0.09620481	      0.47613344
      0.63352116	      0.31935197	      0.45909987	      0.09621005	      0.47613928
      0.63359649	      0.31935183	      0.45909482	      0.09621529	      0.47614512
      0.63368786	      0.31935166	      0.45908869	      0.09622166	      0.47615221
      0.63376882	      0.31935151	      0.45908325	      0.09622731	      0.47615851
      0.63384978	      0.31935136	      0.45907780	      0.09623296	      0.47616480
      0.63393074	      0.31935120	      0.45907235	      0.09623861	      0.47617110
      0.63401170	      0.31935105	      0.45906690	      0.09624427	      0.47617741
      0.63409266	      0.31935090	      0.45906144	      0.09624994	      0.47618373
      0.63417361	      0.31935075	      0.45905597	      0.09625561	      0.47619005
      0.63425457	      0.31935060	      0.45905050	      0.09626129	      0.47619637
      0.63433553	      0.31935045	      0.45904502	      0.09626697	      0.47620270
      0.63441649	      0.31935030	      0.45903954	      0.09627266	      0.47620904
      0.63449745	      0.31935015	      0.45903405	      0.09627835	      0.47621538
      0.63457841	      0.31935000	      0.45902856	      0.09628405	      0.47622173
      0.63465936	      0.31934984	      0.45902306	      0.09628975	      0.47622808
      0.63474032	      0.31934969	      0.45901756	      0.09629546	      0.47623444
      0.63482128	      0.31934954	      0.45901205	      0.09630118	      0.47624080
      0.63490224	      0.31934939	      0.45900653	      0.09630689	      0.47624718
      0.63498320	      0.31934924	      0.45900101	      0.09631262	      0.47625355
      0.63506416	      0.31934909	      0.45899549	      0.09631835	      0.47625993
      0.63514511	      0.31934894	      0.45898996	      0.09632408	      0.47626632
      0.63522607	      0.31934879	      0.45898442	      0.09632982	      0.47627271
      0.63530703	      0.31934864	      0.45897888	      0.09633557	      0.47627911
      0.63538799	      0.31934849	      0.45897333	      0.09634132	      0.47628552
      0.63546895	      0.31934834	      0.45896778	      0.09634707	      0.47629193
      0.63554991	      0.31934819	      0.45896223	      0.09635284	      0.47629834
      0.63563086	      0.31934803	      0.45895666	      0.09635860	      0.47630477
      0.63571182	      0.31934788	      0.45895110	      0.09636437	      0.47631119
      0.63579278	      0.31934773	      0.45894552	      0.09637015	      0.47631763
      0.63587374	      0.31934758	      0.45893994	      0.09637593	      0.47632406
      0.63595470	      0.31934743	      0.45893436	      0.09638172	      0.47633051
      0.63603566	      0.31934728	      0.45892877	      0.09638751	      0.47633696
      0.63611661	      0.31934713	      0.45892318	      0.09639331	      0.47634341
      0.63618903	      0.31934700	      0.45891817	      0.09639850	      0.47634919
      0.63626144	      0.31934686	      0.45891315	      0.09640369	      0.47635498
      0.63635048	      0.31934670	      0.45890698	      0.09641009	      0.47636209
      0.63643952	      0.31934653	      0.45890081	      0.09641648	      0.47636922
      0.63651323	      0.31934639	      0.45889569	      0.09642179	      0.47637512
      0.63658695	      0.31934626	      0.45889057	      0.09642709	      0.47638103
      0.63667646	      0.31934609	      0.45888434	      0.09643354	      0.47638821
      0.63676598	      0.31934593	      0.45887811	      0.09644000	      0.47639540
      0.63683672	      0.31934579	      0.45887318	      0.09644511	      0.47640108
      0.63690746	      0.31934566	      0.45886824	      0.09645022	      0.47640677
      0.63700086	      0.31934549	      0.45886172	      0.09645697	      0.47641429
      0.63709425	      0.31934532	      0.45885520	      0.09646373	      0.47642181
      0.63716236	      0.31934519	      0.45885043	      0.09646866	      0.47642731
      0.63723046	      0.31934506	      0.45884566	      0.09647360	      0.47643280
      0.63732890	      0.31934488	      0.45883876	      0.09648074	      0.47644075
      0.63741231	      0.31934473	      0.45883291	      0.09648680	      0.47644750
      0.63749572	      0.31934457	      0.45882705	      0.09649287	      0.47645425
      0.63757914	      0.31934442	      0.45882119	      0.09649894	      0.47646100
      0.63766255	      0.31934426	      0.45881532	      0.09650501	      0.47646776
      0.63773480	      0.31934413	      0.45881023	      0.09651028	      0.47647362
      0.63780705	      0.31934399	      0.45880514	      0.09651555	      0.47647949
      0.63789645	      0.31934383	      0.45879883	      0.09652208	      0.47648676
      0.63798586	      0.31934366	      0.45879252	      0.09652861	      0.47649403
      0.63805848	      0.31934353	      0.45878739	      0.09653392	      0.47649994
      0.63813111	      0.31934340	      0.45878225	      0.09653924	      0.47650586
      0.63822153	      0.31934323	      0.45877584	      0.09654587	      0.47651323
      0.63831194	      0.31934306	      0.45876944	      0.09655250	      0.47652061
      0.63838199	      0.31934293	      0.45876447	      0.09655764	      0.47652633
      0.63845204	      0.31934280	      0.45875949	      0.09656279	      0.47653205
      0.63854609	      0.31934263	      0.45875281	      0.09656970	      0.47653975
      0.63864014	      0.31934245	      0.45874612	      0.09657662	      0.47654745
      0.63870770	      0.31934233	      0.45874130	      0.09658160	      0.47655299
      0.63877525	      0.31934220	      0.45873649	      0.09658658	      0.47655853
      0.63887417	      0.31934202	      0.45872943	      0.09659388	      0.47656665
      0.63895787	      0.31934187	      0.45872346	      0.09660006	      0.47657352
      0.63904158	      0.31934171	      0.45871747	      0.09660625	      0.47658041
      0.63912529	      0.31934156	      0.45871148	      0.09661244	      0.47658730
      0.63920047	      0.31934142	      0.45870610	      0.09661800	      0.47659349
      0.63927565	      0.31934128	      0.45870071	      0.09662358	      0.47659969
      0.63935082	      0.31934114	      0.45869532	      0.09662915	      0.47660589
      0.63944630	      0.31934097	      0.45868846	      0.09663624	      0.47661377
      0.63952253	      0.31934082	      0.45868298	      0.09664190	      0.47662007
      0.63959876	      0.31934068	      0.45867750	      0.09664757	      0.47662638
      0.63967499	      0.31934054	      0.45867201	      0.09665324	      0.47663269
      0.63977002	      0.31934037	      0.45866516	      0.09666032	      0.47664056
      0.63984492	      0.31934023	      0.45865976	      0.09666590	      0.47664677
      0.63991983	      0.31934009	      0.45865435	      0.09667149	      0.47665299
      0.63999473	      0.31933995	      0.45864894	      0.09667709	      0.47665921
      0.64009393	      0.31933977	      0.45864177	      0.09668450	      0.47666745
      0.64016814	      0.31933963	      0.45863639	      0.09669005	      0.47667363
      0.64024236	      0.31933950	      0.45863101	      0.09669561	      0.47667980
      0.64033274	      0.31933933	      0.45862446	      0.09670238	      0.47668734
      0.64041353	      0.31933918	      0.45861860	      0.09670844	      0.47669407
      0.64049433	      0.31933903	      0.45861272	      0.09671450	      0.47670082
      0.64057512	      0.31933889	      0.45860685	      0.09672057	      0.47670756
      0.64065592	      0.31933874	      0.45860097	      0.09672664	      0.47671432
      0.64073671	      0.31933859	      0.45859508	      0.09673272	      0.47672108
      0.64081751	      0.31933844	      0.45858919	      0.09673880	      0.47672784
      0.64089830	      0.31933829	      0.45858329	      0.09674489	      0.47673461
      0.64097910	      0.31933814	      0.45857739	      0.09675099	      0.47674139
      0.64105989	      0.31933799	      0.45857148	      0.09675709	      0.47674817
      0.64113235	      0.31933786	      0.45856618	      0.09676256	      0.47675426
      0.64120481	      0.31933773	      0.45856088	      0.09676804	      0.47676035
      0.64129249	      0.31933757	      0.45855445	      0.09677467	      0.47676772
      0.64138016	      0.31933740	      0.45854802	      0.09678131	      0.47677511
      0.64145402	      0.31933727	      0.45854259	      0.09678691	      0.47678133
      0.64152787	      0.31933713	      0.45853716	      0.09679251	      0.47678756
      0.64160172	      0.31933700	      0.45853173	      0.09679812	      0.47679379
      0.64170184	      0.31933681	      0.45852436	      0.09680572	      0.47680225
      0.64177649	      0.31933668	      0.45851886	      0.09681140	      0.47680856
      0.64185114	      0.31933654	      0.45851335	      0.09681708	      0.47681487
      0.64194088	      0.31933638	      0.45850673	      0.09682392	      0.47682247
      0.64202083	      0.31933623	      0.45850082	      0.09683001	      0.47682924
      0.64210078	      0.31933608	      0.45849491	      0.09683611	      0.47683602
      0.64218073	      0.31933594	      0.45848899	      0.09684222	      0.47684281
      0.64226068	      0.31933579	      0.45848307	      0.09684833	      0.47684960
      0.64234063	      0.31933564	      0.45847714	      0.09685444	      0.47685640
      0.64242058	      0.31933550	      0.45847121	      0.09686056	      0.47686320
      0.64250053	      0.31933535	      0.45846527	      0.09686668	      0.47687000
      0.64258048	      0.31933520	      0.45845933	      0.09687281	      0.47687681
      0.64266043	      0.31933506	      0.45845338	      0.09687895	      0.47688363
      0.64274038	      0.31933491	      0.45844742	      0.09688508	      0.47689045
      0.64282033	      0.31933476	      0.45844146	      0.09689123	      0.47689728
      0.64290028	      0.31933462	      0.45843550	      0.09689738	      0.47690411
      0.64298023	      0.31933447	      0.45842953	      0.09690353	      0.47691095
      0.64306018	      0.31933432	      0.45842356	      0.09690969	      0.47691780
      0.64314013	      0.31933418	      0.45841758	      0.09691585	      0.47692465
      0.64322008	      0.31933403	      0.45841159	      0.09692202	      0.47693150
      0.64330003	      0.31933389	      0.45840560	      0.09692819	      0.47693836
      0.64337998	      0.31933374	      0.45839961	      0.09693437	      0.47694522
      0.64345993	      0.31933359	      0.45839361	      0.09694055	      0.47695209
      0.64353989	      0.31933345	      0.45838760	      0.09694674	      0.47695897
      0.64361984	      0.31933330	      0.45838159	      0.09695293	      0.47696585
      0.64369979	      0.31933315	      0.45837557	      0.09695913	      0.47697273
      0.64377974	      0.31933301	      0.45836955	      0.09696533	      0.47697963
      0.64385969	      0.31933286	      0.45836353	      0.09697154	      0.47698652
      0.64393964	      0.31933272	      0.45835750	      0.09697775	      0.47699342
      0.64401959	      0.31933257	      0.45835146	      0.09698397	      0.47700033
      0.64409954	      0.31933242	      0.45834542	      0.09699019	      0.47700724
      0.64417949	      0.31933228	      0.45833937	      0.09699642	      0.47701416
      0.64425944	      0.31933213	      0.45833332	      0.09700265	      0.47702108
      0.64433939	      0.31933199	      0.45832727	      0.09700889	      0.47702801
      0.64441934	      0.31933184	      0.45832120	      0.09701513	      0.47703494
      0.64449929	      0.31933170	      0.45831514	      0.09702137	      0.47704188
      0.64457097	      0.31933156	      0.45830969	      0.09702698	      0.47704810
      0.64464264	      0.31933143	      0.45830425	      0.09703258	      0.47705433
      0.64473040	      0.31933127	      0.45829757	      0.09703946	      0.47706197
      0.64481816	      0.31933111	      0.45829089	      0.09704633	      0.47706960
      0.64489114	      0.31933098	      0.45828533	      0.09705206	      0.47707596
      0.64496412	      0.31933085	      0.45827976	      0.09705778	      0.47708232
      0.64505231	      0.31933069	      0.45827303	      0.09706471	      0.47709001
      0.64514049	      0.31933053	      0.45826630	      0.09707164	      0.47709771
      0.64521061	      0.31933040	      0.45826093	      0.09707716	      0.47710384
      0.64528072	      0.31933027	      0.45825557	      0.09708268	      0.47710997
      0.64537259	      0.31933010	      0.45824853	      0.09708991	      0.47711801
      0.64546445	      0.31932994	      0.45824149	      0.09709716	      0.47712605
      0.64553207	      0.31932981	      0.45823631	      0.09710249	      0.47713197
      0.64559968	      0.31932969	      0.45823112	      0.09710783	      0.47713790
      0.64569625	      0.31932951	      0.45822370	      0.09711546	      0.47714638
      0.64577856	      0.31932936	      0.45821737	      0.09712197	      0.47715361
      0.64586087	      0.31932922	      0.45821103	      0.09712849	      0.47716084
      0.64594318	      0.31932907	      0.45820469	      0.09713501	      0.47716808
      0.64602550	      0.31932892	      0.45819834	      0.09714153	      0.47717533
      0.64609709	      0.31932879	      0.45819282	      0.09714721	      0.47718163
      0.64616869	      0.31932866	      0.45818729	      0.09715290	      0.47718794
      0.64625673	      0.31932850	      0.45818048	      0.09715989	      0.47719571
      0.64634477	      0.31932834	      0.45817367	      0.09716689	      0.47720348
      0.64641674	      0.31932820	      0.45816810	      0.09717262	      0.47720984
      0.64648870	      0.31932807	      0.45816253	      0.09717835	      0.47721620
      0.64657771	      0.31932791	      0.45815562	      0.09718544	      0.47722408
      0.64666672	      0.31932775	      0.45814872	      0.09719254	      0.47723196
      0.64673620	      0.31932762	      0.45814332	      0.09719809	      0.47723811
      0.64680568	      0.31932750	      0.45813792	      0.09720363	      0.47724427
      0.64689814	      0.31932733	      0.45813072	      0.09721102	      0.47725248
      0.64699059	      0.31932716	      0.45812352	      0.09721842	      0.47726069
      0.64705768	      0.31932704	      0.45811830	      0.09722379	      0.47726665
      0.64712478	      0.31932692	      0.45811306	      0.09722917	      0.47727261
      0.64722179	      0.31932674	      0.45810549	      0.09723694	      0.47728125
      0.64730435	      0.31932659	      0.45809904	      0.09724357	      0.47728860
      0.64738691	      0.31932644	      0.45809259	      0.09725020	      0.47729596
      0.64746947	      0.31932629	      0.45808612	      0.09725683	      0.47730332
      0.64755203	      0.31932614	      0.45807966	      0.09726347	      0.47731069
      0.64762187	      0.31932602	      0.45807418	      0.09726909	      0.47731693
      0.64769170	      0.31932589	      0.45806871	      0.09727471	      0.47732317
      0.64778189	      0.31932573	      0.45806163	      0.09728198	      0.47733123
      0.64787207	      0.31932557	      0.45805454	      0.09728925	      0.47733931
      0.64794190	      0.31932544	      0.45804905	      0.09729489	      0.47734556
      0.64801173	      0.31932531	      0.45804355	      0.09730053	      0.47735182
      0.64810387	      0.31932515	      0.45803630	      0.09730798	      0.47736008
      0.64819601	      0.31932498	      0.45802903	      0.09731543	      0.47736836
      0.64826235	      0.31932486	      0.45802380	      0.09732080	      0.47737432
      0.64832869	      0.31932474	      0.45801856	      0.09732617	      0.47738028
      0.64842684	      0.31932456	      0.45801081	      0.09733413	      0.47738911
      0.64850928	      0.31932441	      0.45800429	      0.09734082	      0.47739653
      0.64859172	      0.31932426	      0.45799776	      0.09734751	      0.47740395
      0.64867416	      0.31932411	      0.45799123	      0.09735421	      0.47741139
      0.64875659	      0.31932397	      0.45798469	      0.09736091	      0.47741882
      0.64882654	      0.31932384	      0.45797914	      0.09736660	      0.47742514
      0.64889648	      0.31932371	      0.45797359	      0.09737230	      0.47743146
      0.64898608	      0.31932355	      0.45796647	      0.09737960	      0.47743956
      0.64907568	      0.31932339	      0.45795935	      0.09738691	      0.47744766
      0.64914600	      0.31932326	      0.45795375	      0.09739264	      0.47745403
      0.64921633	      0.31932313	      0.45794815	      0.09739839	      0.47746040
      0.64930722	      0.31932297	      0.45794090	      0.09740581	      0.47746864
      0.64939811	      0.31932281	      0.45793365	      0.09741325	      0.47747689
      0.64946545	      0.31932268	      0.45792827	      0.09741876	      0.47748300
      0.64953280	      0.31932256	      0.45792289	      0.09742427	      0.47748912
      0.64962836	      0.31932239	      0.45791525	      0.09743210	      0.47749781
      0.64971056	      0.31932224	      0.45790867	      0.09743885	      0.47750528
      0.64979275	      0.31932209	      0.45790208	      0.09744559	      0.47751277
      0.64987495	      0.31932195	      0.45789549	      0.09745234	      0.47752026
      0.64995715	      0.31932180	      0.45788890	      0.09745910	      0.47752775
      0.65002680	      0.31932167	      0.45788331	      0.09746483	      0.47753410
      0.65009645	      0.31932155	      0.45787771	      0.09747056	      0.47754046
      0.65018624	      0.31932139	      0.45787049	      0.09747796	      0.47754867
      0.65027604	      0.31932122	      0.45786326	      0.09748536	      0.47755687
      0.65034573	      0.31932110	      0.45785765	      0.09749111	      0.47756325
      0.65041541	      0.31932097	      0.45785203	      0.09749686	      0.47756963
      0.65050710	      0.31932081	      0.45784463	      0.09750443	      0.47757803
      0.65059878	      0.31932064	      0.45783723	      0.09751201	      0.47758643
      0.65066502	      0.31932052	      0.45783188	      0.09751749	      0.47759251
      0.65073126	      0.31932040	      0.45782652	      0.09752297	      0.47759859
      0.65082882	      0.31932023	      0.45781863	      0.09753105	      0.47760755
      0.65091095	      0.31932008	      0.45781198	      0.09753786	      0.47761510
      0.65099309	      0.31931993	      0.45780532	      0.09754467	      0.47762266
      0.65107522	      0.31931979	      0.45779866	      0.09755149	      0.47763022
      0.65115735	      0.31931964	      0.45779199	      0.09755831	      0.47763778
      0.65122714	      0.31931951	      0.45778632	      0.09756412	      0.47764422
      0.65129694	      0.31931939	      0.45778064	      0.09756992	      0.47765065
      0.65138612	      0.31931923	      0.45777339	      0.09757735	      0.47765888
      0.65147531	      0.31931907	      0.45776612	      0.09758478	      0.47766712
      0.65154549	      0.31931894	      0.45776040	      0.09759063	      0.47767361
      0.65161566	      0.31931881	      0.45775468	      0.09759648	      0.47768010
      0.65170612	      0.31931865	      0.45774730	      0.09760403	      0.47768847
      0.65179657	      0.31931849	      0.45773991	      0.09761159	      0.47769685
      0.65186380	      0.31931837	      0.45773441	      0.09761721	      0.47770308
      0.65193104	      0.31931825	      0.45772891	      0.09762283	      0.47770931
      0.65202607	      0.31931808	      0.45772113	      0.09763078	      0.47771813
      0.65210796	      0.31931793	      0.45771442	      0.09763764	      0.47772573
      0.65218984	      0.31931778	      0.45770771	      0.09764451	      0.47773334
      0.65227172	      0.31931764	      0.45770099	      0.09765137	      0.47774096
      0.65235361	      0.31931749	      0.45769426	      0.09765825	      0.47774858
      0.65242316	      0.31931736	      0.45768854	      0.09766409	      0.47775505
      0.65249271	      0.31931724	      0.45768282	      0.09766994	      0.47776153
      0.65258203	      0.31931708	      0.45767547	      0.09767745	      0.47776986
      0.65267134	      0.31931692	      0.45766811	      0.09768497	      0.47777819
      0.65274094	      0.31931680	      0.45766238	      0.09769083	      0.47778469
      0.65281054	      0.31931667	      0.45765663	      0.09769669	      0.47779119
      0.65290168	      0.31931651	      0.45764911	      0.09770438	      0.47779971
      0.65299282	      0.31931634	      0.45764158	      0.09771207	      0.47780824
      0.65305905	      0.31931623	      0.45763610	      0.09771767	      0.47781443
      0.65312529	      0.31931611	      0.45763062	      0.09772326	      0.47782064
      0.65322209	      0.31931593	      0.45762260	      0.09773145	      0.47782971
      0.65330389	      0.31931579	      0.45761582	      0.09773837	      0.47783738
      0.65338570	      0.31931564	      0.45760904	      0.09774530	      0.47784506
      0.65346750	      0.31931549	      0.45760225	      0.09775223	      0.47785274
      0.65354930	      0.31931535	      0.45759545	      0.09775917	      0.47786043
      0.65361902	      0.31931522	      0.45758965	      0.09776508	      0.47786699
      0.65368875	      0.31931510	      0.45758385	      0.09777100	      0.47787355
      0.65377743	      0.31931494	      0.45757647	      0.09777854	      0.47788190
      0.65386611	      0.31931478	      0.45756908	      0.09778608	      0.47789025
      0.65393621	      0.31931466	      0.45756324	      0.09779204	      0.47789686
      0.65400631	      0.31931453	      0.45755739	      0.09779801	      0.47790347
      0.65409623	      0.31931437	      0.45754988	      0.09780567	      0.47791196
      0.65418614	      0.31931421	      0.45754236	      0.09781334	      0.47792045
      0.65425335	      0.31931409	      0.45753674	      0.09781907	      0.47792681
      0.65432057	      0.31931397	      0.45753112	      0.09782481	      0.47793316
      0.65441492	      0.31931380	      0.45752322	      0.09783287	      0.47794209
      0.65449646	      0.31931366	      0.45751638	      0.09783984	      0.47794982
      0.65457799	      0.31931351	      0.45750954	      0.09784681	      0.47795754
      0.65465953	      0.31931337	      0.45750270	      0.09785379	      0.47796527
      0.65474106	      0.31931322	      0.45749585	      0.09786078	      0.47797301
      0.65481066	      0.31931310	      0.45749000	      0.09786674	      0.47797962
      0.65488025	      0.31931297	      0.45748414	      0.09787271	      0.47798623
      0.65496889	      0.31931281	      0.45747668	      0.09788032	      0.47799466
      0.65505752	      0.31931266	      0.45746921	      0.09788793	      0.47800309
      0.65512722	      0.31931253	      0.45746333	      0.09789392	      0.47800972
      0.65519691	      0.31931241	      0.45745745	      0.09789991	      0.47801636
      0.65528722	      0.31931225	      0.45744983	      0.09790768	      0.47802497
      0.65537753	      0.31931209	      0.45744220	      0.09791545	      0.47803358
      0.65544402	      0.31931197	      0.45743657	      0.09792118	      0.47803992
      0.65551051	      0.31931185	      0.45743095	      0.09792691	      0.47804627
      0.65560602	      0.31931168	      0.45742286	      0.09793515	      0.47805540
      0.65568744	      0.31931153	      0.45741596	      0.09794218	      0.47806318
      0.65576886	      0.31931139	      0.45740905	      0.09794921	      0.47807097
      0.65585028	      0.31931124	      0.45740214	      0.09795625	      0.47807877
      0.65593170	      0.31931110	      0.45739523	      0.09796329	      0.47808657
      0.65600146	      0.31931098	      0.45738930	      0.09796933	      0.47809325
      0.65607121	      0.31931085	      0.45738336	      0.09797537	      0.47809994
      0.65615927	      0.31931069	      0.45737587	      0.09798300	      0.47810839
      0.65624733	      0.31931054	      0.45736837	      0.09799064	      0.47811685
      0.65631741	      0.31931041	      0.45736239	      0.09799672	      0.47812358
      0.65638750	      0.31931029	      0.45735642	      0.09800280	      0.47813032
      0.65647680	      0.31931013	      0.45734879	      0.09801056	      0.47813891
      0.65656610	      0.31930997	      0.45734116	      0.09801832	      0.47814751
      0.65663334	      0.31930985	      0.45733542	      0.09802417	      0.47815398
      0.65670057	      0.31930973	      0.45732966	      0.09803003	      0.47816046
      0.65679420	      0.31930957	      0.45732165	      0.09803818	      0.47816949
      0.65688783	      0.31930940	      0.45731363	      0.09804634	      0.47817853
      0.65695216	      0.31930929	      0.45730811	      0.09805195	      0.47818474
      0.65701650	      0.31930917	      0.45730259	      0.09805756	      0.47819095
      0.65711644	      0.31930900	      0.45729401	      0.09806629	      0.47820062
      0.65719856	      0.31930885	      0.45728696	      0.09807347	      0.47820856
      0.65728068	      0.31930871	      0.45727990	      0.09808064	      0.47821651
      0.65736280	      0.31930856	      0.45727283	      0.09808783	      0.47822446
      0.65743549	      0.31930843	      0.45726657	      0.09809419	      0.47823151
      0.65750818	      0.31930830	      0.45726031	      0.09810056	      0.47823855
      0.65758087	      0.31930817	      0.45725404	      0.09810693	      0.47824561
      0.65767614	      0.31930801	      0.45724582	      0.09811529	      0.47825486
      0.65775012	      0.31930787	      0.45723943	      0.09812178	      0.47826204
      0.65782409	      0.31930774	      0.45723304	      0.09812827	      0.47826923
      0.65789807	      0.31930761	      0.45722664	      0.09813477	      0.47827643
      0.65799239	      0.31930745	      0.45721848	      0.09814307	      0.47828561
      0.65806499	      0.31930732	      0.45721220	      0.09814945	      0.47829268
      0.65813760	      0.31930719	      0.45720590	      0.09815584	      0.47829975
      0.65822504	      0.31930703	      0.45719832	      0.09816354	      0.47830827
      0.65831247	      0.31930688	      0.45719074	      0.09817125	      0.47831680
      0.65837871	      0.31930676	      0.45718498	      0.09817709	      0.47832327
      0.65844494	      0.31930665	      0.45717923	      0.09818294	      0.47832974
      0.65853933	      0.31930648	      0.45717102	      0.09819127	      0.47833896
      0.65862098	      0.31930634	      0.45716392	      0.09819848	      0.47834694
      0.65870263	      0.31930619	      0.45715681	      0.09820570	      0.47835493
      0.65878429	      0.31930605	      0.45714969	      0.09821292	      0.47836292
      0.65885670	      0.31930592	      0.45714338	      0.09821933	      0.47837002
      0.65892912	      0.31930579	      0.45713706	      0.09822575	      0.47837711
      0.65900154	      0.31930566	      0.45713074	      0.09823216	      0.47838421
      0.65910165	      0.31930549	      0.45712199	      0.09824104	      0.47839404
      0.65916543	      0.31930538	      0.45711642	      0.09824670	      0.47840030
      0.65922921	      0.31930526	      0.45711084	      0.09825236	      0.47840656
      0.65924509	      0.31930524	      0.45710945	      0.09825377	      0.47840812
      0.65925857	      0.31930521	      0.45710827	      0.09825496	      0.47840945
      0.65927205	      0.31930519	      0.45710709	      0.09825616	      0.47841077
      0.65928553	      0.31930516	      0.45710591	      0.09825736	      0.47841210
      0.65929901	      0.31930514	      0.45710473	      0.09825856	      0.47841342
      0.65931578	      0.31930511	      0.45710326	      0.09826005	      0.47841507
      0.65933255	      0.31930508	      0.45710179	      0.09826154	      0.47841672
      0.65934932	      0.31930505	      0.45710033	      0.09826303	      0.47841837
      0.65936609	      0.31930503	      0.45709886	      0.09826452	      0.47842001
      0.65938286	      0.31930500	      0.45709739	      0.09826601	      0.47842166
      0.65939963	      0.31930497	      0.45709592	      0.09826750	      0.47842331
      0.65941975	      0.31930494	      0.45709416	      0.09826929	      0.47842529
      0.65943988	      0.31930490	      0.45709240	      0.09827107	      0.47842726
      0.65946000	      0.31930487	      0.45709064	      0.09827286	      0.47842924
      0.65948013	      0.31930484	      0.45708888	      0.09827465	      0.47843121
      0.65950025	      0.31930481	      0.45708713	      0.09827644	      0.47843319
      0.65952037	      0.31930478	      0.45708537	      0.09827823	      0.47843516
      0.65954050	      0.31930475	      0.45708361	      0.09828002	      0.47843714
      0.65956062	      0.31930473	      0.45708186	      0.09828180	      0.47843911
      0.65958075	      0.31930470	      0.45708010	      0.09828359	      0.47844108
      0.65960087	      0.31930467	      0.45707835	      0.09828538	      0.47844305
      0.65962099	      0.31930465	      0.45707660	      0.09828716	      0.47844501
      0.65964112	      0.31930462	      0.45707485	      0.09828894	      0.47844698
      0.65966124	      0.31930460	      0.45707311	      0.09829073	      0.47844894
      0.65968137	      0.31930458	      0.45707136	      0.09829251	      0.47845090
      0.65970149	      0.31930455	      0.45706962	      0.09829429	      0.47845286
      0.65972162	      0.31930453	      0.45706788	      0.09829607	      0.47845482
      0.65974174	      0.31930452	      0.45706614	      0.09829785	      0.47845677
      0.65976186	      0.31930450	      0.45706441	      0.09829963	      0.47845873
      0.65978199	      0.31930448	      0.45706268	      0.09830140	      0.47846067
      0.65980211	      0.31930446	      0.45706095	      0.09830317	      0.47846262
      0.65982632	      0.31930445	      0.45705887	      0.09830530	      0.47846496
      0.65985052	      0.31930443	      0.45705680	      0.09830743	      0.47846729
      0.65987473	      0.31930442	      0.45705473	      0.09830955	      0.47846962
      0.65989893	      0.31930440	      0.45705267	      0.09831167	      0.47847194
      0.65992314	      0.31930439	      0.45705061	      0.09831379	      0.47847425
      0.65994734	      0.31930438	      0.45704856	      0.09831590	      0.47847656
      0.65997155	      0.31930438	      0.45704652	      0.09831801	      0.47847887
      0.65999575	      0.31930437	      0.45704448	      0.09832011	      0.47848117
      0.66001996	      0.31930437	      0.45704245	      0.09832221	      0.47848346
      0.66004416	      0.31930436	      0.45704043	      0.09832430	      0.47848574
      0.66006837	      0.31930437	      0.45703841	      0.09832639	      0.47848801
      0.66009257	      0.31930437	      0.45703640	      0.09832847	      0.47849028
      0.66011678	      0.31930437	      0.45703440	      0.09833054	      0.47849254
      0.66014098	      0.31930438	      0.45703240	      0.09833261	      0.47849479
      0.66016519	      0.31930439	      0.45703042	      0.09833468	      0.47849703
      0.66018939	      0.31930440	      0.45702844	      0.09833673	      0.47849927
      0.66021360	      0.31930441	      0.45702647	      0.09833878	      0.47850149
      0.66023780	      0.31930442	      0.45702451	      0.09834082	      0.47850370
      0.66026201	      0.31930444	      0.45702256	      0.09834285	      0.47850591
      0.66028621	      0.31930446	      0.45702063	      0.09834488	      0.47850810
      0.66031042	      0.31930448	      0.45701870	      0.09834689	      0.47851028
      0.66033462	      0.31930450	      0.45701678	      0.09834890	      0.47851245
      0.66035883	      0.31930453	      0.45701487	      0.09835090	      0.47851461
      0.66038303	      0.31930456	      0.45701298	      0.09835289	      0.47851675
      0.66040724	      0.31930459	      0.45701109	      0.09835486	      0.47851889
      0.66043145	      0.31930462	      0.45700922	      0.09835683	      0.47852101
      0.66045565	      0.31930465	      0.45700736	      0.09835879	      0.47852311
      0.66047986	      0.31930469	      0.45700552	      0.09836074	      0.47852521
      0.66050406	      0.31930473	      0.45700368	      0.09836267	      0.47852729
      0.66053311	      0.31930478	      0.45700150	      0.09836498	      0.47852976
      0.66056216	      0.31930483	      0.45699933	      0.09836727	      0.47853222
      0.66059121	      0.31930489	      0.45699719	      0.09836955	      0.47853465
      0.66062026	      0.31930495	      0.45699507	      0.09837180	      0.47853706
      0.66064931	      0.31930501	      0.45699297	      0.09837404	      0.47853945
      0.66067836	      0.31930508	      0.45699089	      0.09837626	      0.47854182
      0.66070741	      0.31930515	      0.45698883	      0.09837845	      0.47854415
      0.66073647	      0.31930522	      0.45698680	      0.09838063	      0.47854647
      0.66076552	      0.31930530	      0.45698479	      0.09838279	      0.47854876
      0.66079457	      0.31930538	      0.45698281	      0.09838492	      0.47855102
      0.66082362	      0.31930546	      0.45698085	      0.09838703	      0.47855325
      0.66085267	      0.31930555	      0.45697892	      0.09838912	      0.47855546
      0.66088172	      0.31930564	      0.45697701	      0.09839118	      0.47855763
      0.66091077	      0.31930574	      0.45697513	      0.09839322	      0.47855978
      0.66093982	      0.31930583	      0.45697328	      0.09839523	      0.47856190
      0.66096887	      0.31930594	      0.45697146	      0.09839722	      0.47856398
      0.66099792	      0.31930604	      0.45696967	      0.09839918	      0.47856604
      0.66102397	      0.31930614	      0.45696808	      0.09840092	      0.47856785
      0.66105003	      0.31930624	      0.45696652	      0.09840264	      0.47856964
      0.66107608	      0.31930634	      0.45696499	      0.09840433	      0.47857140
      0.66110213	      0.31930645	      0.45696348	      0.09840600	      0.47857313
      0.66112818	      0.31930656	      0.45696200	      0.09840764	      0.47857484
      0.66115160	      0.31930666	      0.45696069	      0.09840910	      0.47857635
      0.66117501	      0.31930676	      0.45695940	      0.09841054	      0.47857783
      0.66119842	      0.31930687	      0.45695813	      0.09841196	      0.47857929
      0.66122184	      0.31930698	      0.45695689	      0.09841336	      0.47858073
      0.66124525	      0.31930709	      0.45695567	      0.09841473	      0.47858214
      0.66126606	      0.31930719	      0.45695460	      0.09841594	      0.47858337
      0.66128687	      0.31930730	      0.45695355	      0.09841713	      0.47858459
      0.66130768	      0.31930740	      0.45695252	      0.09841830	      0.47858578
      0.66132849	      0.31930751	      0.45695151	      0.09841945	      0.47858695
      0.66134929	      0.31930762	      0.45695052	      0.09842059	      0.47858810
      0.66136782	      0.31930772	      0.45694966	      0.09842158	      0.47858910
      0.66138634	      0.31930782	      0.45694881	      0.09842257	      0.47859009
      0.66140486	      0.31930793	      0.45694798	      0.09842353	      0.47859106
      0.66142339	      0.31930803	      0.45694717	      0.09842448	      0.47859201
      0.66144191	      0.31930814	      0.45694637	      0.09842542	      0.47859294
      0.66145844	      0.31930824	      0.45694567	      0.09842624	      0.47859376
      0.66147497	      0.31930834	      0.45694499	      0.09842705	      0.47859456
      0.66149150	      0.31930844	      0.45694432	      0.09842785	      0.47859535
      0.66150802	      0.31930855	      0.45694366	      0.09842863	      0.47859612
      0.66152455	      0.31930865	      0.45694302	      0.09842940	      0.47859688
      0.66153932	      0.31930875	      0.45694246	      0.09843008	      0.47859754
      0.66155409	      0.31930885	      0.45694192	      0.09843075	      0.47859818
      0.66156886	      0.31930895	      0.45694138	      0.09843140	      0.47859882
      0.66158363	      0.31930905	      0.45694086	      0.09843205	      0.47859944
      0.66159840	      0.31930916	      0.45694035	      0.09843268	      0.47860005
      0.66161162	      0.31930925	      0.45693991	      0.09843324	      0.47860058
      0.66162483	      0.31930935	      0.45693947	      0.09843379	      0.47860110
      0.66163805	      0.31930945	      0.45693905	      0.09843433	      0.47860160
      0.66165127	      0.31930955	      0.45693864	      0.09843486	      0.47860210
      0.66166448	      0.31930965	      0.45693824	      0.09843538	      0.47860258
      0.66167630	      0.31930975	      0.45693789	      0.09843584	      0.47860300
      0.66168812	      0.31930985	      0.45693755	      0.09843628	      0.47860341
      0.66169994	      0.31930994	      0.45693722	      0.09843672	      0.47860382
      0.66171176	      0.31931005	      0.45693691	      0.09843716	      0.47860420
      0.66172358	      0.31931015	      0.45693660	      0.09843758	      0.47860458
      0.66173413	      0.31931024	      0.45693633	      0.09843795	      0.47860491
      0.66174469	      0.31931034	      0.45693608	      0.09843832	      0.47860523
      0.66175524	      0.31931044	      0.45693583	      0.09843867	      0.47860554
      0.66176579	      0.31931054	      0.45693559	      0.09843903	      0.47860584
      0.66177635	      0.31931065	      0.45693537	      0.09843937	      0.47860613
      0.66178635	      0.31931075	      0.45693516	      0.09843969	      0.47860640
      0.66179635	      0.31931085	      0.45693496	      0.09844000	      0.47860665
      0.66180635	      0.31931096	      0.45693478	      0.09844030	      0.47860690
      0.66181635	      0.31931107	      0.45693460	      0.09844060	      0.47860713
      0.66182635	      0.31931119	      0.45693443	      0.09844089	      0.47860735
      0.66183635	      0.31931131	      0.45693428	      0.09844117	      0.47860756
      0.66184635	      0.31931143	      0.45693414	      0.09844145	      0.47860776
      0.66185635	      0.31931156	      0.45693401	      0.09844172	      0.47860795
      0.66186635	      0.31931170	      0.45693389	      0.09844198	      0.47860812
      0.66187635	      0.31931184	      0.45693379	      0.09844223	      0.47860828
      0.66188635	      0.31931199	      0.45693371	      0.09844247	      0.47860843
      0.66189635	      0.31931214	      0.45693363	      0.09844270	      0.47860856
      0.66190635	      0.31931229	      0.45693357	      0.09844293	      0.47860868
      0.66191635	      0.31931244	      0.45693351	      0.09844314	      0.47860879
      0.66192635	      0.31931259	      0.45693346	      0.09844334	      0.47860889
      0.66193635	      0.31931273	      0.45693342	      0.09844353	      0.47860899
      0.66194635	      0.31931287	      0.45693338	      0.09844371	      0.47860907
      0.66195635	      0.31931300	      0.45693335	      0.09844388	      0.47860915
      0.66196635	      0.31931313	      0.45693332	      0.09844405	      0.47860923
      0.66197635	      0.31931325	      0.45693329	      0.09844420	      0.47860929
      0.66198635	      0.31931337	      0.45693327	      0.09844434	      0.47860936
      0.66199635	      0.31931348	      0.45693325	      0.09844448	      0.47860941
      0.66200635	      0.31931358	      0.45693323	      0.09844460	      0.47860947
      0.66201635	      0.31931368	      0.45693321	      0.09844472	      0.47860952
      0.66202635	      0.31931377	      0.45693320	      0.09844483	      0.47860957
      0.66203635	      0.31931385	      0.45693318	      0.09844493	      0.47860961
      0.66204635	      0.31931393	      0.45693317	      0.09844503	      0.47860965
      0.66205635	      0.31931400	      0.45693316	      0.09844512	      0.47860969
      0.66206635	      0.31931407	      0.45693314	      0.09844520	      0.47860972
      0.66207635	      0.31931413	      0.45693313	      0.09844528	      0.47860976
      0.66208635	      0.31931419	      0.45693312	      0.09844535	      0.47860979
      0.66209635	      0.31931424	      0.45693311	      0.09844541	      0.47860982
      0.66210635	      0.31931429	      0.45693310	      0.09844547	      0.47860985
      0.66211635	      0.31931433	      0.45693308	      0.09844553	      0.47860987
      0.66212635	      0.31931437	      0.45693307	      0.09844558	      0.47860990
      0.66213635	      0.31931441	      0.45693306	      0.09844563	      0.47860992
      0.66214635	      0.31931444	      0.45693305	      0.09844567	      0.47860994
      0.66215635	      0.31931446	      0.45693304	      0.09844571	      0.47860997
      0.66216635	      0.31931449	      0.45693303	      0.09844575	      0.47860999
      0.66217635	      0.31931451	      0.45693302	      0.09844579	      0.47861001
      0.66218635	      0.31931453	      0.45693300	      0.09844582	      0.47861003
      0.66219635	      0.31931454	      0.45693299	      0.09844584	      0.47861004
      0.66220635	      0.31931456	      0.45693298	      0.09844587	      0.47861006
      0.66221635	      0.31931457	      0.45693297	      0.09844589	      0.47861008
      0.66222635	      0.31931458	      0.45693296	      0.09844592	      0.47861009
      0.66223635	      0.31931458	      0.45693294	      0.09844593	      0.47861011
      0.66224635	      0.31931459	      0.45693293	      0.09844595	      0.47861013
      0.66225847	      0.31931459	      0.45693292	      0.09844597	      0.47861014
      0.66227058	      0.31931459	      0.45693290	      0.09844599	      0.47861016
      0.66228270	      0.31931459	      0.45693289	      0.09844600	      0.47861018
      0.66229482	      0.31931459	      0.45693287	      0.09844601	      0.47861019
      0.66230694	      0.31931458	      0.45693285	      0.09844602	      0.47861021
      0.66231905	      0.31931457	      0.45693284	      0.09844603	      0.47861022
      0.66233117	      0.31931456	      0.45693282	      0.09844604	      0.47861024
      0.66234329	      0.31931455	      0.45693281	      0.09844604	      0.47861025
      0.66235794	      0.31931454	      0.45693279	      0.09844605	      0.47861027
      0.66237258	      0.31931452	      0.45693277	      0.09844605	      0.47861029
      0.66238723	      0.31931450	      0.45693275	      0.09844605	      0.47861031
      0.66240188	      0.31931448	      0.45693273	      0.09844605	      0.47861032
      0.66241652	      0.31931446	      0.45693271	      0.09844605	      0.47861034
      0.66243117	      0.31931444	      0.45693269	      0.09844605	      0.47861035
      0.66244582	      0.31931441	      0.45693267	      0.09844605	      0.47861037
      0.66246046	      0.31931439	      0.45693264	      0.09844604	      0.47861039
      0.66247850	      0.31931436	      0.45693262	      0.09844604	      0.47861040
      0.66249654	      0.31931433	      0.45693259	      0.09844603	      0.47861042
      0.66251458	      0.31931429	      0.45693257	      0.09844602	      0.47861044
      0.66253262	      0.31931426	      0.45693254	      0.09844601	      0.47861046
      0.66255066	      0.31931422	      0.45693252	      0.09844600	      0.47861048
      0.66256870	      0.31931419	      0.45693249	      0.09844599	      0.47861050
      0.66258674	      0.31931415	      0.45693246	      0.09844598	      0.47861051
      0.66260908	      0.31931410	      0.45693243	      0.09844597	      0.47861054
      0.66263141	      0.31931406	      0.45693240	      0.09844595	      0.47861056
      0.66265375	      0.31931401	      0.45693236	      0.09844594	      0.47861058
      0.66267609	      0.31931396	      0.45693233	      0.09844592	      0.47861060
      0.66269842	      0.31931391	      0.45693230	      0.09844591	      0.47861062
      0.66272076	      0.31931386	      0.45693226	      0.09844589	      0.47861065
      0.66274869	      0.31931380	      0.45693222	      0.09844587	      0.47861067
      0.66277662	      0.31931374	      0.45693218	      0.09844585	      0.47861070
      0.66280455	      0.31931368	      0.45693214	      0.09844583	      0.47861073
      0.66283248	      0.31931361	      0.45693210	      0.09844581	      0.47861075
      0.66286616	      0.31931354	      0.45693205	      0.09844578	      0.47861079
      0.66289985	      0.31931346	      0.45693200	      0.09844575	      0.47861082
      0.66294112	      0.31931336	      0.45693193	      0.09844572	      0.47861086
      0.66298239	      0.31931327	      0.45693187	      0.09844568	      0.47861090
      0.66301505	      0.31931319	      0.45693182	      0.09844566	      0.47861093
      0.66304770	      0.31931312	      0.45693177	      0.09844563	      0.47861096
      0.66308143	      0.31931304	      0.45693172	      0.09844560	      0.47861100
      0.66312724	      0.31931293	      0.45693165	      0.09844556	      0.47861104
      0.66317455	      0.31931282	      0.45693158	      0.09844552	      0.47861109
      0.66320606	      0.31931274	      0.45693153	      0.09844550	      0.47861112
      0.66323757	      0.31931267	      0.45693148	      0.09844547	      0.47861115
      0.66328251	      0.31931256	      0.45693141	      0.09844543	      0.47861119
      0.66331647	      0.31931248	      0.45693136	      0.09844540	      0.47861123
      0.66335043	      0.31931240	      0.45693130	      0.09844537	      0.47861126
      0.66338438	      0.31931231	      0.45693125	      0.09844534	      0.47861129
      0.66342722	      0.31931221	      0.45693118	      0.09844530	      0.47861134
      0.66345775	      0.31931214	      0.45693114	      0.09844527	      0.47861137
      0.66348828	      0.31931206	      0.45693109	      0.09844525	      0.47861140
      0.66352937	      0.31931196	      0.45693102	      0.09844521	      0.47861144
      0.66356535	      0.31931187	      0.45693097	      0.09844518	      0.47861147
      0.66360133	      0.31931179	      0.45693091	      0.09844514	      0.47861151
      0.66363731	      0.31931170	      0.45693085	      0.09844511	      0.47861154
      0.66366833	      0.31931162	      0.45693081	      0.09844508	      0.47861157
      0.66369934	      0.31931154	      0.45693076	      0.09844506	      0.47861161
      0.66373717	      0.31931145	      0.45693070	      0.09844502	      0.47861164
      0.66377501	      0.31931136	      0.45693064	      0.09844498	      0.47861168
      0.66380333	      0.31931129	      0.45693059	      0.09844496	      0.47861171
      0.66383164	      0.31931122	      0.45693055	      0.09844493	      0.47861174
      0.66387350	      0.31931111	      0.45693048	      0.09844489	      0.47861178
      0.66390632	      0.31931103	      0.45693043	      0.09844486	      0.47861181
      0.66393913	      0.31931095	      0.45693038	      0.09844483	      0.47861184
      0.66397194	      0.31931086	      0.45693032	      0.09844480	      0.47861188
      0.66400476	      0.31931078	      0.45693027	      0.09844477	      0.47861191
      0.66403757	      0.31931070	      0.45693022	      0.09844474	      0.47861194
      0.66407039	      0.31931061	      0.45693017	      0.09844471	      0.47861198
      0.66410320	      0.31931053	      0.45693011	      0.09844467	      0.47861201
      0.66413602	      0.31931045	      0.45693006	      0.09844464	      0.47861204
      0.66416883	      0.31931036	      0.45693001	      0.09844461	      0.47861207
      0.66420164	      0.31931028	      0.45692995	      0.09844458	      0.47861211
      0.66423446	      0.31931020	      0.45692990	      0.09844455	      0.47861214
      0.66426296	      0.31931012	      0.45692986	      0.09844452	      0.47861217
      0.66429146	      0.31931005	      0.45692981	      0.09844449	      0.47861220
      0.66432907	      0.31930995	      0.45692975	      0.09844445	      0.47861223
      0.66435924	      0.31930988	      0.45692970	      0.09844443	      0.47861227
      0.66438941	      0.31930980	      0.45692965	      0.09844440	      0.47861230
      0.66441958	      0.31930972	      0.45692960	      0.09844437	      0.47861233
      0.66445740	      0.31930962	      0.45692954	      0.09844433	      0.47861236
      0.66448445	      0.31930955	      0.45692950	      0.09844430	      0.47861239
      0.66451150	      0.31930948	      0.45692945	      0.09844427	      0.47861242
      0.66454699	      0.31930939	      0.45692939	      0.09844424	      0.47861245
      0.66458125	      0.31930930	      0.45692934	      0.09844421	      0.47861249
      0.66461551	      0.31930921	      0.45692928	      0.09844417	      0.47861252
      0.66464507	      0.31930914	      0.45692923	      0.09844414	      0.47861255
      0.66467463	      0.31930906	      0.45692919	      0.09844411	      0.47861258
      0.66470419	      0.31930898	      0.45692914	      0.09844408	      0.47861261
      0.66473375	      0.31930891	      0.45692909	      0.09844405	      0.47861264
      0.66476945	      0.31930881	      0.45692903	      0.09844402	      0.47861268
      0.66480069	      0.31930873	      0.45692898	      0.09844398	      0.47861271
      0.66483192	      0.31930865	      0.45692893	      0.09844395	      0.47861274
      0.66486315	      0.31930857	      0.45692888	      0.09844392	      0.47861277
      0.66489439	      0.31930848	      0.45692883	      0.09844389	      0.47861281
      0.66492562	      0.31930840	      0.45692877	      0.09844386	      0.47861284
      0.66495238	      0.31930833	      0.45692873	      0.09844383	      0.47861286
      0.66497914	      0.31930826	      0.45692869	      0.09844380	      0.47861289
      0.66501684	      0.31930816	      0.45692862	      0.09844377	      0.47861293
      0.66504413	      0.31930809	      0.45692858	      0.09844374	      0.47861296
      0.66507141	      0.31930802	      0.45692853	      0.09844371	      0.47861299
      0.66510453	      0.31930793	      0.45692848	      0.09844368	      0.47861302
      0.66513676	      0.31930785	      0.45692843	      0.09844364	      0.47861305
      0.66516898	      0.31930776	      0.45692837	      0.09844361	      0.47861309
      0.66520121	      0.31930768	      0.45692832	      0.09844358	      0.47861312
      0.66522903	      0.31930760	      0.45692827	      0.09844355	      0.47861315
      0.66525686	      0.31930753	      0.45692823	      0.09844352	      0.47861317
      0.66528469	      0.31930745	      0.45692818	      0.09844349	      0.47861320
      0.66531998	      0.31930736	      0.45692812	      0.09844345	      0.47861324
      0.66535022	      0.31930728	      0.45692807	      0.09844342	      0.47861327
      0.66538046	      0.31930720	      0.45692802	      0.09844339	      0.47861330
      0.66541070	      0.31930712	      0.45692797	      0.09844336	      0.47861333
      0.66544094	      0.31930704	      0.45692792	      0.09844333	      0.47861336
      0.66547118	      0.31930696	      0.45692787	      0.09844330	      0.47861339
      0.66550142	      0.31930688	      0.45692782	      0.09844327	      0.47861342
      0.66553166	      0.31930680	      0.45692777	      0.09844324	      0.47861345
      0.66556190	      0.31930672	      0.45692772	      0.09844321	      0.47861349
      0.66559214	      0.31930664	      0.45692767	      0.09844317	      0.47861352
      0.66562238	      0.31930656	      0.45692762	      0.09844314	      0.47861355
      0.66565262	      0.31930648	      0.45692757	      0.09844311	      0.47861358
      0.66568286	      0.31930640	      0.45692752	      0.09844308	      0.47861361
      0.66571310	      0.31930632	      0.45692747	      0.09844305	      0.47861364
      0.66574334	      0.31930624	      0.45692742	      0.09844302	      0.47861367
      0.66577358	      0.31930616	      0.45692737	      0.09844299	      0.47861370
      0.66580382	      0.31930608	      0.45692732	      0.09844296	      0.47861373
      0.66583406	      0.31930600	      0.45692727	      0.09844292	      0.47861376
      0.66586120	      0.31930592	      0.45692723	      0.09844290	      0.47861379
      0.66588833	      0.31930585	      0.45692718	      0.09844287	      0.47861382
      0.66592423	      0.31930576	      0.45692712	      0.09844283	      0.47861385
      0.66595182	      0.31930568	      0.45692708	      0.09844280	      0.47861388
      0.66597942	      0.31930561	      0.45692703	      0.09844277	      0.47861391
      0.66600701	      0.31930554	      0.45692699	      0.09844275	      0.47861394
      0.66604276	      0.31930544	      0.45692693	      0.09844271	      0.47861398
      0.66607332	      0.31930536	      0.45692688	      0.09844268	      0.47861401
      0.66610388	      0.31930528	      0.45692683	      0.09844265	      0.47861404
      0.66613444	      0.31930520	      0.45692677	      0.09844261	      0.47861407
      0.66616500	      0.31930512	      0.45692672	      0.09844258	      0.47861410
      0.66619556	      0.31930504	      0.45692667	      0.09844255	      0.47861413
      0.66622612	      0.31930496	      0.45692662	      0.09844252	      0.47861416
      0.66625668	      0.31930487	      0.45692657	      0.09844249	      0.47861419
      0.66628724	      0.31930479	      0.45692652	      0.09844246	      0.47861422
      0.66631780	      0.31930471	      0.45692647	      0.09844243	      0.47861426
      0.66634507	      0.31930464	      0.45692643	      0.09844240	      0.47861428
      0.66637234	      0.31930457	      0.45692638	      0.09844237	      0.47861431
      0.66640882	      0.31930447	      0.45692632	      0.09844233	      0.47861435
      0.66643682	      0.31930440	      0.45692627	      0.09844230	      0.47861438
      0.66646482	      0.31930432	      0.45692623	      0.09844228	      0.47861441
      0.66649281	      0.31930425	      0.45692618	      0.09844225	      0.47861443
      0.66652916	      0.31930415	      0.45692612	      0.09844221	      0.47861447
      0.66655998	      0.31930407	      0.45692607	      0.09844218	      0.47861450
      0.66659079	      0.31930399	      0.45692602	      0.09844215	      0.47861453
      0.66662161	      0.31930391	      0.45692597	      0.09844212	      0.47861456
      0.66665243	      0.31930383	      0.45692592	      0.09844208	      0.47861460
      0.66668325	      0.31930375	      0.45692587	      0.09844205	      0.47861463
      0.66671406	      0.31930367	      0.45692582	      0.09844202	      0.47861466
      0.66674488	      0.31930359	      0.45692577	      0.09844199	      0.47861469
      0.66677570	      0.31930351	      0.45692572	      0.09844196	      0.47861472
      0.66680651	      0.31930343	      0.45692567	      0.09844193	      0.47861475
      0.66683733	      0.31930335	      0.45692562	      0.09844190	      0.47861478
      0.66686815	      0.31930326	      0.45692557	      0.09844187	      0.47861481
      0.66689896	      0.31930318	      0.45692551	      0.09844184	      0.47861485
      0.66692978	      0.31930310	      0.45692546	      0.09844180	      0.47861488
      0.66696060	      0.31930302	      0.45692541	      0.09844177	      0.47861491
      0.66699141	      0.31930294	      0.45692536	      0.09844174	      0.47861494
      0.66702518	      0.31930286	      0.45692531	      0.09844171	      0.47861497
      0.66705895	      0.31930277	      0.45692525	      0.09844168	      0.47861501
      0.66708733	      0.31930269	      0.45692521	      0.09844165	      0.47861504
      0.66711571	      0.31930262	      0.45692516	      0.09844162	      0.47861507
      0.66715388	      0.31930252	      0.45692510	      0.09844158	      0.47861510
      0.66718278	      0.31930245	      0.45692505	      0.09844155	      0.47861513
      0.66721168	      0.31930237	      0.45692500	      0.09844152	      0.47861516
      0.66724058	      0.31930230	      0.45692496	      0.09844150	      0.47861519
      0.66727933	      0.31930220	      0.45692489	      0.09844146	      0.47861523
      0.66731090	      0.31930212	      0.45692484	      0.09844143	      0.47861526
      0.66734247	      0.31930203	      0.45692479	      0.09844140	      0.47861529
      0.66737404	      0.31930195	      0.45692474	      0.09844137	      0.47861533
      0.66740562	      0.31930187	      0.45692469	      0.09844133	      0.47861536
      0.66743719	      0.31930179	      0.45692464	      0.09844130	      0.47861539
      0.66747510	      0.31930169	      0.45692458	      0.09844127	      0.47861543
      0.66750316	      0.31930162	      0.45692453	      0.09844124	      0.47861546
      0.66753121	      0.31930155	      0.45692449	      0.09844121	      0.47861548
      0.66756762	      0.31930146	      0.45692443	      0.09844118	      0.47861552
      0.66760387	      0.31930137	      0.45692437	      0.09844114	      0.47861556
      0.66764013	      0.31930127	      0.45692431	      0.09844111	      0.47861559
      0.66767084	      0.31930120	      0.45692426	      0.09844108	      0.47861562
      0.66770155	      0.31930112	      0.45692421	      0.09844105	      0.47861566
      0.66773963	      0.31930102	      0.45692415	      0.09844101	      0.47861569
      0.66777053	      0.31930094	      0.45692410	      0.09844098	      0.47861572
      0.66780144	      0.31930087	      0.45692405	      0.09844095	      0.47861576
      0.66783234	      0.31930079	      0.45692400	      0.09844092	      0.47861579
      0.66787505	      0.31930068	      0.45692393	      0.09844088	      0.47861583
      0.66790284	      0.31930061	      0.45692389	      0.09844086	      0.47861586
      0.66793063	      0.31930054	      0.45692384	      0.09844083	      0.47861588
      0.66797067	      0.31930044	      0.45692378	      0.09844079	      0.47861592
      0.66800685	      0.31930035	      0.45692372	      0.09844076	      0.47861596
      0.66805842	      0.31930022	      0.45692364	      0.09844071	      0.47861601
      0.66808604	      0.31930015	      0.45692360	      0.09844069	      0.47861604
      0.66811366	      0.31930008	      0.45692355	      0.09844066	      0.47861607
      0.66815985	      0.31929997	      0.45692348	      0.09844062	      0.47861611
      0.66819165	      0.31929989	      0.45692343	      0.09844059	      0.47861614
      0.66822345	      0.31929981	      0.45692338	      0.09844056	      0.47861618
      0.66825525	      0.31929973	      0.45692333	      0.09844053	      0.47861621
      0.66830257	      0.31929962	      0.45692325	      0.09844049	      0.47861625
      0.66832982	      0.31929955	      0.45692321	      0.09844046	      0.47861628
      0.66835707	      0.31929948	      0.45692317	      0.09844044	      0.47861631
      0.66840254	      0.31929937	      0.45692310	      0.09844040	      0.47861635
      0.66845099	      0.31929925	      0.45692302	      0.09844035	      0.47861640
      0.66848191	      0.31929918	      0.45692297	      0.09844032	      0.47861643
      0.66851284	      0.31929910	      0.45692292	      0.09844030	      0.47861646
      0.66855925	      0.31929899	      0.45692285	      0.09844026	      0.47861651
      0.66859059	      0.31929891	      0.45692280	      0.09844023	      0.47861654
      0.66862193	      0.31929884	      0.45692275	      0.09844020	      0.47861657
      0.66866305	      0.31929874	      0.45692269	      0.09844016	      0.47861661
      0.66870197	      0.31929864	      0.45692263	      0.09844013	      0.47861665
      0.66874088	      0.31929855	      0.45692257	      0.09844009	      0.47861669
      0.66877522	      0.31929847	      0.45692251	      0.09844006	      0.47861672
      0.66880957	      0.31929838	      0.45692246	      0.09844003	      0.47861676
      0.66884391	      0.31929830	      0.45692241	      0.09844000	      0.47861679
      0.66888639	      0.31929820	      0.45692234	      0.09843997	      0.47861683
      0.66892370	      0.31929811	      0.45692228	      0.09843994	      0.47861687
      0.66896101	      0.31929802	      0.45692222	      0.09843990	      0.47861691
      0.66899831	      0.31929793	      0.45692217	      0.09843987	      0.47861694
      0.66903562	      0.31929785	      0.45692211	      0.09843984	      0.47861698
      0.66907293	      0.31929776	      0.45692205	      0.09843981	      0.47861702
      0.66911024	      0.31929767	      0.45692199	      0.09843978	      0.47861705
      0.66914754	      0.31929758	      0.45692194	      0.09843974	      0.47861709
      0.66918485	      0.31929749	      0.45692188	      0.09843971	      0.47861712
      0.66922216	      0.31929741	      0.45692182	      0.09843968	      0.47861716
      0.66925947	      0.31929732	      0.45692177	      0.09843965	      0.47861720
      0.66929677	      0.31929723	      0.45692171	      0.09843962	      0.47861723
      0.66933408	      0.31929714	      0.45692165	      0.09843959	      0.47861727
      0.66938053	      0.31929704	      0.45692158	      0.09843955	      0.47861732
      0.66941472	      0.31929696	      0.45692153	      0.09843952	      0.47861735
      0.66944890	      0.31929688	      0.45692148	      0.09843949	      0.47861738
      0.66949379	      0.31929677	      0.45692141	      0.09843946	      0.47861743
      0.66953513	      0.31929668	      0.45692135	      0.09843942	      0.47861747
      0.66957647	      0.31929658	      0.45692128	      0.09843939	      0.47861751
      0.66961781	      0.31929649	      0.45692122	      0.09843936	      0.47861755
      0.66965383	      0.31929641	      0.45692117	      0.09843933	      0.47861758
      0.66968986	      0.31929632	      0.45692111	      0.09843930	      0.47861762
      0.66973355	      0.31929622	      0.45692105	      0.09843926	      0.47861766
      0.66977724	      0.31929612	      0.45692098	      0.09843923	      0.47861770
      0.66981584	      0.31929604	      0.45692092	      0.09843920	      0.47861774
      0.66985444	      0.31929595	      0.45692086	      0.09843917	      0.47861778
      0.66989304	      0.31929586	      0.45692081	      0.09843914	      0.47861781
      0.66993982	      0.31929576	      0.45692074	      0.09843910	      0.47861786
      0.66997968	      0.31929567	      0.45692068	      0.09843907	      0.47861790
      0.67001954	      0.31929558	      0.45692062	      0.09843904	      0.47861794
      0.67005939	      0.31929549	      0.45692056	      0.09843901	      0.47861798
      0.67009925	      0.31929540	      0.45692050	      0.09843898	      0.47861801
      0.67014934	      0.31929529	      0.45692042	      0.09843894	      0.47861806
      0.67018767	      0.31929520	      0.45692037	      0.09843891	      0.47861810
      0.67022600	      0.31929512	      0.45692031	      0.09843888	      0.47861814
      0.67027321	      0.31929501	      0.45692024	      0.09843885	      0.47861818
      0.67032041	      0.31929491	      0.45692017	      0.09843881	      0.47861823
      0.67035946	      0.31929482	      0.45692011	      0.09843878	      0.47861827
      0.67039851	      0.31929474	      0.45692005	      0.09843875	      0.47861830
      0.67043756	      0.31929465	      0.45691999	      0.09843872	      0.47861834
      0.67049479	      0.31929453	      0.45691991	      0.09843868	      0.47861840
      0.67053268	      0.31929444	      0.45691985	      0.09843865	      0.47861843
      0.67057057	      0.31929436	      0.45691980	      0.09843863	      0.47861847
      0.67062202	      0.31929425	      0.45691972	      0.09843859	      0.47861852
      0.67066948	      0.31929414	      0.45691965	      0.09843855	      0.47861856
      0.67071694	      0.31929404	      0.45691958	      0.09843852	      0.47861861
      0.67075943	      0.31929395	      0.45691952	      0.09843849	      0.47861865
      0.67080191	      0.31929386	      0.45691946	      0.09843846	      0.47861869
      0.67084440	      0.31929377	      0.45691940	      0.09843843	      0.47861873
      0.67088688	      0.31929368	      0.45691934	      0.09843840	      0.47861877
      0.67094726	      0.31929355	      0.45691925	      0.09843836	      0.47861883
      0.67098340	      0.31929347	      0.45691919	      0.09843833	      0.47861887
      0.67101954	      0.31929339	      0.45691914	      0.09843831	      0.47861890
      0.67107756	      0.31929327	      0.45691906	      0.09843827	      0.47861896
      0.67115235	      0.31929311	      0.45691895	      0.09843822	      0.47861903
      0.67118862	      0.31929304	      0.45691890	      0.09843819	      0.47861906
      0.67122490	      0.31929296	      0.45691884	      0.09843817	      0.47861910
      0.67128421	      0.31929283	      0.45691876	      0.09843813	      0.47861915
      0.67133429	      0.31929273	      0.45691869	      0.09843809	      0.47861920
      0.67138438	      0.31929262	      0.45691861	      0.09843806	      0.47861925
      0.67142744	      0.31929254	      0.45691855	      0.09843803	      0.47861929
      0.67147051	      0.31929245	      0.45691849	      0.09843800	      0.47861933
      0.67151357	      0.31929236	      0.45691843	      0.09843797	      0.47861937
      0.67157088	      0.31929224	      0.45691834	      0.09843794	      0.47861943
      0.67161980	      0.31929214	      0.45691827	      0.09843790	      0.47861948
      0.67166872	      0.31929204	      0.45691820	      0.09843787	      0.47861952
      0.67171764	      0.31929193	      0.45691813	      0.09843784	      0.47861957
      0.67176657	      0.31929183	      0.45691806	      0.09843781	      0.47861962
      0.67181549	      0.31929173	      0.45691799	      0.09843778	      0.47861966
      0.67186441	      0.31929163	      0.45691792	      0.09843775	      0.47861971
      0.67191333	      0.31929153	      0.45691785	      0.09843772	      0.47861976
      0.67196225	      0.31929143	      0.45691778	      0.09843769	      0.47861980
      0.67201117	      0.31929134	      0.45691771	      0.09843765	      0.47861985
      0.67206010	      0.31929124	      0.45691765	      0.09843762	      0.47861990
      0.67210902	      0.31929114	      0.45691758	      0.09843759	      0.47861994
      0.67216290	      0.31929103	      0.45691750	      0.09843756	      0.47862000
      0.67221679	      0.31929092	      0.45691742	      0.09843753	      0.47862005
      0.67226526	      0.31929082	      0.45691735	      0.09843750	      0.47862009
      0.67231374	      0.31929073	      0.45691728	      0.09843747	      0.47862014
      0.67236822	      0.31929062	      0.45691721	      0.09843744	      0.47862019
      0.67242270	      0.31929051	      0.45691713	      0.09843740	      0.47862025
      0.67247718	      0.31929040	      0.45691705	      0.09843737	      0.47862030
      0.67252596	      0.31929030	      0.45691698	      0.09843734	      0.47862034
      0.67257474	      0.31929021	      0.45691692	      0.09843731	      0.47862039
      0.67262352	      0.31929011	      0.45691685	      0.09843729	      0.47862044
      0.67268015	      0.31929000	      0.45691677	      0.09843725	      0.47862049
      0.67273678	      0.31928989	      0.45691669	      0.09843722	      0.47862055
      0.67278747	      0.31928979	      0.45691661	      0.09843719	      0.47862060
      0.67283817	      0.31928969	      0.45691654	      0.09843716	      0.47862064
      0.67289391	      0.31928958	      0.45691646	      0.09843713	      0.47862070
      0.67294966	      0.31928947	      0.45691639	      0.09843710	      0.47862075
      0.67300540	      0.31928936	      0.45691631	      0.09843707	      0.47862081
      0.67306114	      0.31928925	      0.45691623	      0.09843704	      0.47862086
      0.67311689	      0.31928914	      0.45691615	      0.09843701	      0.47862091
      0.67317263	      0.31928904	      0.45691607	      0.09843698	      0.47862097
      0.67322107	      0.31928894	      0.45691600	      0.09843695	      0.47862101
      0.67326952	      0.31928885	      0.45691594	      0.09843692	      0.47862106
      0.67332842	      0.31928874	      0.45691585	      0.09843689	      0.47862112
      0.67338733	      0.31928862	      0.45691577	      0.09843686	      0.47862117
      0.67344060	      0.31928852	      0.45691570	      0.09843683	      0.47862123
      0.67349388	      0.31928842	      0.45691562	      0.09843680	      0.47862128
      0.67355144	      0.31928831	      0.45691554	      0.09843677	      0.47862133
      0.67360901	      0.31928820	      0.45691546	      0.09843674	      0.47862139
      0.67366483	      0.31928809	      0.45691538	      0.09843671	      0.47862144
      0.67372066	      0.31928799	      0.45691530	      0.09843669	      0.47862150
      0.67377790	      0.31928788	      0.45691522	      0.09843666	      0.47862155
      0.67383515	      0.31928777	      0.45691514	      0.09843663	      0.47862161
      0.67389222	      0.31928766	      0.45691506	      0.09843660	      0.47862166
      0.67394928	      0.31928755	      0.45691498	      0.09843657	      0.47862172
      0.67400674	      0.31928745	      0.45691490	      0.09843654	      0.47862178
      0.67406420	      0.31928734	      0.45691482	      0.09843651	      0.47862183
      0.67412153	      0.31928723	      0.45691474	      0.09843648	      0.47862189
      0.67417886	      0.31928712	      0.45691466	      0.09843646	      0.47862194
      0.67423434	      0.31928702	      0.45691458	      0.09843643	      0.47862200
      0.67430366	      0.31928689	      0.45691449	      0.09843640	      0.47862207
      0.67438244	      0.31928674	      0.45691438	      0.09843636	      0.47862214
      0.67444839	      0.31928662	      0.45691428	      0.09843633	      0.47862221
      0.67450101	      0.31928652	      0.45691421	      0.09843630	      0.47862226
      0.67455362	      0.31928642	      0.45691414	      0.09843628	      0.47862231
      0.67461325	      0.31928631	      0.45691405	      0.09843625	      0.47862237
      0.67467288	      0.31928620	      0.45691397	      0.09843622	      0.47862243
      0.67472827	      0.31928610	      0.45691389	      0.09843620	      0.47862249
      0.67479964	      0.31928597	      0.45691379	      0.09843616	      0.47862256
      0.67488672	      0.31928581	      0.45691367	      0.09843613	      0.47862264
      0.67493881	      0.31928571	      0.45691360	      0.09843610	      0.47862269
      0.67500754	      0.31928559	      0.45691350	      0.09843607	      0.47862276
      0.67509005	      0.31928544	      0.45691338	      0.09843604	      0.47862285
      0.67514377	      0.31928534	      0.45691331	      0.09843601	      0.47862290
      0.67521280	      0.31928521	      0.45691321	      0.09843598	      0.47862297
      0.67529982	      0.31928505	      0.45691309	      0.09843595	      0.47862306
      0.67540985	      0.31928485	      0.45691293	      0.09843590	      0.47862317
      0.67545818	      0.31928477	      0.45691287	      0.09843588	      0.47862322
      0.67552204	      0.31928465	      0.45691278	      0.09843585	      0.47862328
      0.67560385	      0.31928450	      0.45691266	      0.09843582	      0.47862336
      0.67568565	      0.31928435	      0.45691255	      0.09843578	      0.47862345
      0.67573903	      0.31928426	      0.45691247	      0.09843576	      0.47862350
      0.67579241	      0.31928416	      0.45691239	      0.09843574	      0.47862355
      0.67584824	      0.31928406	      0.45691232	      0.09843572	      0.47862361
      0.67592614	      0.31928392	      0.45691221	      0.09843569	      0.47862369
      0.67599623	      0.31928380	      0.45691211	      0.09843566	      0.47862376
      0.67605217	      0.31928370	      0.45691203	      0.09843564	      0.47862382
      0.67610811	      0.31928360	      0.45691195	      0.09843562	      0.47862388
      0.67617242	      0.31928348	      0.45691186	      0.09843559	      0.47862394
[truncated: 423,556 more chars]
