# Supplementary material for: Musculoskeletal simulations to examine the effects of accentuated eccentric loading (AEL) on jump height
Source: PeerJ. 2023 Jan 23;11:e14687. doi: 10.7717/peerj.14687 (PMC9879160; doi:10.7717/peerj.14687)
Supplement: Supplemental Information 3 — Added30 folder contains the code and simulation results for a complete jump with an additional 30% model mass. Dropped30 folder contains the code and simulation results for the push-off phase with the original model mass. [file peerj-11-14687-s003.zip › Supplementary Simulation code and output results AEL30/Dropped30/Optimized_for_J_Results/TwoSegment_Two_Segment_Moment_BoxCenter_coord_0.sto]

Moment_BoxCenter_coord_0
version=1
nRows=9685
nColumns=5
inDegrees=no

This analysis gathers basic information about muscles during a simulation (e.g., forces, tendon lengths, moment arms, etc).
Units are S.I. units (second, meters, Newtons, ...)
Angles are in degrees.

endheader
time	vastus	recfem	glut	ham
      0.00000000	      0.00000000	      0.00000000	      0.00000000	      0.00000000
      0.00006123	     -0.00000000	      0.00000000	      0.00000000	      0.00000000
      0.00012245	      0.00000000	     -0.00000000	      0.00000000	      0.00000000
      0.00020780	     -0.00000000	      0.00000000	     -0.00000000	      0.00000000
      0.00029315	      0.00000000	      0.00000000	     -0.00000000	      0.00000000
      0.00042115	      0.00000000	      0.00000000	      0.00000000	      0.00000000
      0.00054914	      0.00000000	      0.00000000	      0.00000000	      0.00000000
      0.00075973	     -0.00000000	      0.00000000	     -0.00000000	      0.00000000
      0.00097032	      0.00000000	      0.00000000	     -0.00000000	      0.00000000
      0.00125500	     -0.00000000	      0.00000000	      0.00000000	      0.00000000
      0.00153968	     -0.00000000	      0.00000000	      0.00000000	      0.00000000
      0.00177985	      0.00000000	      0.00000000	     -0.00000000	      0.00000000
      0.00202001	     -0.00000000	      0.00000000	     -0.00000000	      0.00000000
      0.00230741	     -0.00000000	      0.00000000	      0.00000000	      0.00000000
      0.00259481	      0.00000000	      0.00000000	     -0.00000000	      0.00000000
      0.00282227	     -0.00000000	      0.00000000	      0.00000000	      0.00000000
      0.00304973	      0.00000000	      0.00000000	      0.00000000	      0.00000000
      0.00334924	      0.00000000	      0.00000000	     -0.00000000	      0.00000000
      0.00364874	      0.00000000	     -0.00000000	      0.00000000	      0.00000000
      0.00386300	     -0.00000000	     -0.00000000	      0.00000000	      0.00000000
      0.00407725	      0.00000000	      0.00000000	     -0.00000000	      0.00000000
      0.00437314	     -0.00000000	      0.00000000	     -0.00000000	      0.00000000
      0.00466902	     -0.00000000	      0.00000000	      0.00000000	     -0.00000000
      0.00490644	      0.00000000	      0.00000000	     -0.00000000	     -0.00000000
      0.00514385	     -0.00000000	      0.00000000	      0.00000000	     -0.00000000
      0.00542953	     -0.00000000	      0.00000000	     -0.00000000	     -0.00000000
      0.00571522	     -0.00000000	      0.00000000	      0.00000000	     -0.00000000
      0.00595120	     -0.00000000	      0.00000000	      0.00000000	     -0.00000000
      0.00618719	      0.00000000	      0.00000000	      0.00000000	     -0.00000000
      0.00647135	      0.00000000	      0.00000000	      0.00000000	      0.00000000
      0.00675552	      0.00000000	      0.00000000	      0.00000000	     -0.00000000
      0.00699497	     -0.00000000	     -0.00000000	      0.00000000	      0.00000000
      0.00723442	     -0.00000000	      0.00000000	      0.00000000	     -0.00000000
      0.00751378	     -0.00000000	      0.00000000	     -0.00000000	      0.00000000
      0.00779314	      0.00000000	      0.00000000	      0.00000000	     -0.00000000
      0.00803996	     -0.00000000	      0.00000000	      0.00000000	     -0.00000000
      0.00828679	      0.00000000	      0.00000000	     -0.00000000	      0.00000000
      0.00855771	     -0.00000000	     -0.00000000	     -0.00000000	      0.00000000
      0.00882862	     -0.00000000	      0.00000000	      0.00000000	      0.00000000
      0.00909954	      0.00000000	      0.00000000	      0.00000000	     -0.00000000
      0.00937046	      0.00000000	      0.00000000	      0.00000000	     -0.00000000
      0.00960318	      0.00000000	      0.00000000	     -0.00000000	     -0.00000000
      0.00983591	      0.00000000	     -0.00000000	     -0.00000000	     -0.00000000
      0.01011404	      0.00000000	      0.00000000	     -0.00000000	     -0.00000000
      0.01039217	      0.00000000	      0.00000000	     -0.00000000	     -0.00000000
      0.01067029	     -0.00000000	     -0.00000000	      0.00000000	     -0.00000000
      0.01091920	      0.00000000	      0.00000000	      0.00000000	      0.00000000
      0.01116811	     -0.00000000	      0.00000000	     -0.00000000	     -0.00000000
      0.01141701	     -0.00000000	     -0.00000000	     -0.00000000	      0.00000000
      0.01168002	      0.00000000	      0.00000000	     -0.00000000	     -0.00000000
      0.01194302	      0.00000000	      0.00000000	     -0.00000000	      0.00000000
      0.01219797	      0.00000000	      0.00000000	     -0.00000000	     -0.00000000
      0.01245293	     -0.00000000	      0.00000000	     -0.00000000	      0.00000000
      0.01271510	      0.00000000	     -0.00000000	     -0.00000000	      0.00000000
      0.01297727	      0.00000000	     -0.00000000	     -0.00000000	     -0.00000000
      0.01323521	     -0.00000000	      0.00000000	     -0.00000000	     -0.00000000
      0.01349315	      0.00000000	      0.00000000	     -0.00000000	     -0.00000000
      0.01375333	     -0.00000000	      0.00000000	      0.00000000	      0.00000000
      0.01401352	     -0.00000000	      0.00000000	      0.00000000	     -0.00000000
      0.01427221	      0.00000000	      0.00000000	     -0.00000000	     -0.00000000
      0.01453091	     -0.00000000	      0.00000000	     -0.00000000	     -0.00000000
      0.01478923	     -0.00000000	      0.00000000	     -0.00000000	     -0.00000000
      0.01504755	      0.00000000	      0.00000000	      0.00000000	      0.00000000
      0.01530350	     -0.00000000	      0.00000000	     -0.00000000	     -0.00000000
      0.01555944	      0.00000000	      0.00000000	     -0.00000000	      0.00000000
      0.01580318	     -0.00000000	      0.00000000	      0.00000000	     -0.00000000
      0.01611297	     -0.00000000	      0.00000000	     -0.00000000	     -0.00000000
      0.01651210	      0.00000000	      0.00000000	      0.00000000	     -0.00000000
      0.01679287	     -0.00000000	      0.00000000	     -0.00000000	     -0.00000000
      0.01703128	      0.00000000	      0.00000000	      0.00000000	      0.00000000
      0.01726968	     -0.00000000	      0.00000000	     -0.00000000	     -0.00000000
      0.01753117	      0.00000000	      0.00000000	     -0.00000000	      0.00000000
      0.01779266	     -0.00000000	      0.00000000	      0.00000000	      0.00000000
      0.01804389	     -0.00000000	      0.00000000	      0.00000000	     -0.00000000
      0.01829512	      0.00000000	      0.00000000	     -0.00000000	      0.00000000
      0.01849992	     -0.00000000	      0.00000000	      0.00000000	     -0.00000000
      0.01882450	      0.00000000	      0.00000000	      0.00000000	     -0.00000000
      0.01906129	     -0.00000000	     -0.00000000	      0.00000000	     -0.00000000
      0.01929809	      0.00000000	      0.00000000	     -0.00000000	     -0.00000000
      0.01953488	      0.00000000	     -0.00000000	      0.00000000	      0.00000000
      0.01977868	      0.00000000	     -0.00000000	     -0.00000000	      0.00000000
      0.02008180	      0.00000000	     -0.00000000	      0.00000000	      0.00000000
      0.02046862	     -0.00000000	      0.00000000	      0.00000000	     -0.00000000
      0.02071870	      0.00000000	     -0.00000000	     -0.00000000	      0.00000000
      0.02096879	      0.00000000	      0.00000000	     -0.00000000	     -0.00000000
      0.02121887	      0.00000000	     -0.00000000	      0.00000000	     -0.00000000
      0.02147240	     -0.00000000	     -0.00000000	      0.00000000	      0.00000000
      0.02172593	     -0.00000000	     -0.00000000	      0.00000000	     -0.00000000
      0.02197260	      0.00000000	      0.00000000	      0.00000000	     -0.00000000
      0.02221928	     -0.00000000	     -0.00000000	      0.00000000	     -0.00000000
      0.02247940	      0.00000000	      0.00000000	     -0.00000000	     -0.00000000
      0.02273951	      0.00000000	     -0.00000000	      0.00000000	      0.00000000
      0.02299610	     -0.00000000	     -0.00000000	      0.00000000	      0.00000000
      0.02330652	     -0.00000000	     -0.00000000	      0.00000000	      0.00000000
      0.02365444	      0.00000000	     -0.00000000	      0.00000000	      0.00000000
      0.02394973	     -0.00000000	      0.00000000	     -0.00000000	     -0.00000000
      0.02417362	     -0.00000000	     -0.00000000	     -0.00000000	      0.00000000
      0.02439752	      0.00000000	     -0.00000000	      0.00000000	     -0.00000000
      0.02462526	      0.00000000	     -0.00000000	     -0.00000000	     -0.00000000
      0.02493219	      0.00000000	      0.00000000	      0.00000000	     -0.00000000
      0.02523912	     -0.00000000	      0.00000000	     -0.00000000	      0.00000000
      0.02545699	     -0.00000000	      0.00000000	      0.00000000	     -0.00000000
      0.02567485	      0.00000000	     -0.00000000	      0.00000000	     -0.00000000
      0.02592713	      0.00000000	      0.00000000	     -0.00000000	      0.00000000
      0.02617941	     -0.00000000	      0.00000000	      0.00000000	      0.00000000
      0.02645015	      0.00000000	     -0.00000000	      0.00000000	     -0.00000000
      0.02672088	      0.00000000	      0.00000000	      0.00000000	     -0.00000000
      0.02691494	      0.00000000	      0.00000000	     -0.00000000	      0.00000000
      0.02723087	      0.00000000	      0.00000000	     -0.00000000	     -0.00000000
      0.02747074	      0.00000000	      0.00000000	     -0.00000000	     -0.00000000
      0.02771061	     -0.00000000	      0.00000000	     -0.00000000	     -0.00000000
      0.02795047	      0.00000000	      0.00000000	      0.00000000	      0.00000000
      0.02819667	      0.00000000	      0.00000000	     -0.00000000	     -0.00000000
      0.02844286	     -0.00000000	     -0.00000000	     -0.00000000	      0.00000000
      0.02871061	      0.00000000	      0.00000000	      0.00000000	      0.00000000
      0.02897835	     -0.00000000	     -0.00000000	      0.00000000	     -0.00000000
      0.02918757	      0.00000000	      0.00000000	      0.00000000	     -0.00000000
      0.02950225	      0.00000000	     -0.00000000	      0.00000000	      0.00000000
      0.02975664	      0.00000000	      0.00000000	     -0.00000000	      0.00000000
      0.03001102	      0.00000000	     -0.00000000	     -0.00000000	     -0.00000000
      0.03026541	      0.00000000	      0.00000000	     -0.00000000	     -0.00000000
      0.03051980	     -0.00000000	      0.00000000	      0.00000000	     -0.00000000
      0.03077419	     -0.00000000	     -0.00000000	     -0.00000000	      0.00000000
      0.03102481	      0.00000000	      0.00000000	     -0.00000000	      0.00000000
      0.03127544	     -0.00000000	      0.00000000	      0.00000000	     -0.00000000
      0.03150969	     -0.00000000	      0.00000000	     -0.00000000	      0.00000000
      0.03181008	     -0.00000000	     -0.00000000	      0.00000000	      0.00000000
      0.03211048	     -0.00000000	      0.00000000	      0.00000000	      0.00000000
      0.03234592	      0.00000000	      0.00000000	     -0.00000000	     -0.00000000
      0.03258135	     -0.00000000	      0.00000000	     -0.00000000	     -0.00000000
      0.03285431	      0.00000000	      0.00000000	     -0.00000000	      0.00000000
      0.03312728	     -0.00000000	      0.00000000	     -0.00000000	      0.00000000
      0.03336365	     -0.00000000	      0.00000000	      0.00000000	     -0.00000000
      0.03365922	      0.00000000	      0.00000000	     -0.00000000	      0.00000000
      0.03401855	     -0.00000000	      0.00000000	     -0.00000000	     -0.00000000
      0.03441210	     -0.00000000	      0.00000000	      0.00000000	      0.00000000
      0.03471486	     -0.00000000	      0.00000000	      0.00000000	     -0.00000000
      0.03493999	     -0.00000000	      0.00000000	     -0.00000000	     -0.00000000
      0.03516513	      0.00000000	      0.00000000	     -0.00000000	     -0.00000000
      0.03538556	     -0.00000000	      0.00000000	     -0.00000000	      0.00000000
      0.03569838	      0.00000000	      0.00000000	      0.00000000	      0.00000000
      0.03597589	     -0.00000000	      0.00000000	      0.00000000	     -0.00000000
      0.03620686	      0.00000000	      0.00000000	      0.00000000	      0.00000000
      0.03643782	      0.00000000	      0.00000000	      0.00000000	     -0.00000000
      0.03668105	     -0.00000000	      0.00000000	      0.00000000	      0.00000000
      0.03698126	     -0.00000000	      0.00000000	     -0.00000000	      0.00000000
      0.03735693	     -0.00000000	     -0.00000000	     -0.00000000	     -0.00000000
      0.03763821	      0.00000000	     -0.00000000	      0.00000000	      0.00000000
      0.03787283	      0.00000000	      0.00000000	     -0.00000000	      0.00000000
      0.03810744	     -0.00000000	     -0.00000000	      0.00000000	     -0.00000000
      0.03835531	      0.00000000	     -0.00000000	     -0.00000000	      0.00000000
      0.03860318	     -0.00000000	     -0.00000000	     -0.00000000	      0.00000000
      0.03887291	      0.00000000	      0.00000000	     -0.00000000	      0.00000000
      0.03914264	     -0.00000000	      0.00000000	     -0.00000000	      0.00000000
      0.03933131	      0.00000000	      0.00000000	     -0.00000000	      0.00000000
      0.03962084	     -0.00000000	      0.00000000	     -0.00000000	      0.00000000
      0.03991036	      0.00000000	      0.00000000	     -0.00000000	     -0.00000000
      0.04014646	      0.00000000	      0.00000000	     -0.00000000	      0.00000000
      0.04038257	     -0.00000000	      0.00000000	      0.00000000	     -0.00000000
      0.04063012	     -0.00000000	      0.00000000	     -0.00000000	     -0.00000000
      0.04092822	      0.00000000	      0.00000000	     -0.00000000	      0.00000000
      0.04124913	     -0.00000000	      0.00000000	     -0.00000000	      0.00000000
      0.04157005	      0.00000000	      0.00000000	      0.00000000	      0.00000000
      0.04178987	      0.00000000	      0.00000000	     -0.00000000	      0.00000000
      0.04200970	     -0.00000000	      0.00000000	      0.00000000	     -0.00000000
      0.04226183	     -0.00000000	      0.00000000	      0.00000000	     -0.00000000
      0.04256977	     -0.00000000	      0.00000000	     -0.00000000	     -0.00000000
      0.04296841	      0.00000000	      0.00000000	     -0.00000000	      0.00000000
      0.04317901	      0.00000000	      0.00000000	      0.00000000	      0.00000000
      0.04338960	      0.00000000	      0.00000000	     -0.00000000	     -0.00000000
      0.04367373	     -0.00000000	      0.00000000	      0.00000000	      0.00000000
      0.04395786	      0.00000000	      0.00000000	     -0.00000000	      0.00000000
      0.04419551	     -0.00000000	      0.00000000	     -0.00000000	     -0.00000000
      0.04449162	      0.00000000	      0.00000000	      0.00000000	      0.00000000
      0.04486104	     -0.00000000	      0.00000000	     -0.00000000	      0.00000000
      0.04517609	     -0.00000000	      0.00000000	     -0.00000000	      0.00000000
      0.04539646	      0.00000000	      0.00000000	     -0.00000000	      0.00000000
      0.04561683	     -0.00000000	      0.00000000	      0.00000000	     -0.00000000
      0.04586534	      0.00000000	      0.00000000	     -0.00000000	      0.00000000
      0.04617480	      0.00000000	      0.00000000	     -0.00000000	      0.00000000
      0.04655288	      0.00000000	      0.00000000	      0.00000000	     -0.00000000
      0.04688755	      0.00000000	      0.00000000	     -0.00000000	      0.00000000
      0.04730391	      0.00000000	      0.00000000	      0.00000000	     -0.00000000
      0.04762713	      0.00000000	      0.00000000	      0.00000000	      0.00000000
      0.04784672	      0.00000000	      0.00000000	      0.00000000	      0.00000000
      0.04806631	     -0.00000000	      0.00000000	     -0.00000000	      0.00000000
      0.04832047	      0.00000000	      0.00000000	      0.00000000	      0.00000000
      0.04862959	      0.00000000	      0.00000000	      0.00000000	      0.00000000
      0.04897571	     -0.00000000	      0.00000000	     -0.00000000	      0.00000000
      0.04927547	      0.00000000	      0.00000000	     -0.00000000	      0.00000000
      0.04950134	     -0.00000000	      0.00000000	     -0.00000000	      0.00000000
      0.04972721	     -0.00000000	      0.00000000	      0.00000000	      0.00000000
      0.04990987	     -0.00000000	      0.00000000	     -0.00000000	      0.00000000
      0.05019835	      0.00000000	      0.00000000	     -0.00000000	      0.00000000
      0.05048683	      0.00000000	      0.00000000	     -0.00000000	      0.00000000
      0.05072855	      0.00000000	     -0.00000000	      0.00000000	      0.00000000
      0.05097027	      0.00000000	      0.00000000	      0.00000000	      0.00000000
      0.05122507	      0.00000000	      0.00000000	     -0.00000000	      0.00000000
      0.05147987	      0.00000000	      0.00000000	      0.00000000	      0.00000000
      0.05171467	     -0.00000000	     -0.00000000	      0.00000000	      0.00000000
      0.05203008	      0.00000000	      0.00000000	      0.00000000	      0.00000000
      0.05234550	      0.00000000	      0.00000000	      0.00000000	      0.00000000
      0.05256182	      0.00000000	      0.00000000	      0.00000000	      0.00000000
      0.05277814	      0.00000000	      0.00000000	      0.00000000	      0.00000000
      0.05303662	      0.00000000	      0.00000000	      0.00000000	      0.00000000
      0.05329509	      0.00000000	      0.00000000	      0.00000000	      0.00000000
      0.05355895	      0.00000000	      0.00000000	     -0.00000000	      0.00000000
      0.05382281	     -0.00000000	     -0.00000000	     -0.00000000	      0.00000000
      0.05408278	      0.00000000	      0.00000000	     -0.00000000	      0.00000000
      0.05439899	      0.00000000	      0.00000000	      0.00000000	      0.00000000
      0.05474736	      0.00000000	      0.00000000	      0.00000000	      0.00000000
      0.05505324	     -0.00000000	      0.00000000	      0.00000000	      0.00000000
      0.05527764	     -0.00000000	      0.00000000	     -0.00000000	      0.00000000
      0.05550205	     -0.00000000	      0.00000000	      0.00000000	      0.00000000
      0.05573035	     -0.00000000	      0.00000000	      0.00000000	      0.00000000
      0.05604660	     -0.00000000	      0.00000000	     -0.00000000	      0.00000000
      0.05636285	     -0.00000000	      0.00000000	     -0.00000000	      0.00000000
      0.05656891	      0.00000000	      0.00000000	     -0.00000000	      0.00000000
      0.05677497	     -0.00000000	      0.00000000	     -0.00000000	      0.00000000
      0.05704784	     -0.00000000	      0.00000000	     -0.00000000	      0.00000000
      0.05732072	      0.00000000	      0.00000000	      0.00000000	      0.00000000
      0.05756460	     -0.00000000	      0.00000000	     -0.00000000	      0.00000000
      0.05786229	      0.00000000	      0.00000000	     -0.00000000	      0.00000000
      0.05820838	      0.00000000	      0.00000000	     -0.00000000	      0.00000000
      0.05849887	      0.00000000	      0.00000000	      0.00000000	      0.00000000
      0.05873061	      0.00000000	      0.00000000	      0.00000000	      0.00000000
      0.05896234	      0.00000000	      0.00000000	      0.00000000	      0.00000000
      0.05920416	     -0.00000000	      0.00000000	      0.00000000	      0.00000000
      0.05951186	      0.00000000	      0.00000000	     -0.00000000	      0.00000000
      0.05981957	      0.00000000	      0.00000000	     -0.00000000	      0.00000000
      0.06005571	      0.00000000	      0.00000000	     -0.00000000	      0.00000000
      0.06035203	      0.00000000	      0.00000000	      0.00000000	      0.00000000
      0.06071947	     -0.00000000	      0.00000000	     -0.00000000	      0.00000000
      0.06108690	     -0.00000000	      0.00000000	     -0.00000000	      0.00000000
      0.06129574	      0.00000000	      0.00000000	      0.00000000	      0.00000000
      0.06150458	     -0.00000000	     -0.00000000	      0.00000000	      0.00000000
      0.06178233	      0.00000000	      0.00000000	      0.00000000	      0.00000000
      0.06206008	     -0.00000000	      0.00000000	     -0.00000000	      0.00000000
      0.06230804	     -0.00000000	     -0.00000000	      0.00000000	      0.00000000
      0.06255599	      0.00000000	      0.00000000	     -0.00000000	      0.00000000
      0.06281294	     -0.00000000	      0.00000000	      0.00000000	      0.00000000
      0.06312748	      0.00000000	     -0.00000000	     -0.00000000	      0.00000000
      0.06353357	     -0.00000000	      0.00000000	     -0.00000000	      0.00000000
      0.06374869	     -0.00000000	     -0.00000000	     -0.00000000	      0.00000000
      0.06396382	     -0.00000000	      0.00000000	     -0.00000000	      0.00000000
      0.06424931	     -0.00000000	      0.00000000	     -0.00000000	      0.00000000
      0.06453480	     -0.00000000	      0.00000000	      0.00000000	      0.00000000
      0.06473604	     -0.00000000	      0.00000000	     -0.00000000	      0.00000000
      0.06505987	     -0.00000000	      0.00000000	     -0.00000000	      0.00000000
      0.06530383	     -0.00000000	     -0.00000000	     -0.00000000	      0.00000000
      0.06554778	      0.00000000	      0.00000000	      0.00000000	      0.00000000
      0.06579173	      0.00000000	      0.00000000	     -0.00000000	      0.00000000
      0.06604647	      0.00000000	      0.00000000	     -0.00000000	      0.00000000
      0.06630121	     -0.00000000	     -0.00000000	     -0.00000000	      0.00000000
      0.06655739	     -0.00000000	      0.00000000	      0.00000000	      0.00000000
      0.06687327	     -0.00000000	      0.00000000	     -0.00000000	      0.00000000
      0.06726868	     -0.00000000	      0.00000000	      0.00000000	      0.00000000
      0.06755302	     -0.00000000	      0.00000000	      0.00000000	      0.00000000
      0.06779301	     -0.00000000	     -0.00000000	      0.00000000	      0.00000000
      0.06803299	      0.00000000	      0.00000000	     -0.00000000	      0.00000000
      0.06828845	     -0.00000000	     -0.00000000	     -0.00000000	      0.00000000
      0.06854392	      0.00000000	      0.00000000	      0.00000000	      0.00000000
      0.06880149	      0.00000000	      0.00000000	     -0.00000000	      0.00000000
      0.06911766	     -0.00000000	      0.00000000	      0.00000000	      0.00000000
      0.06951846	      0.00000000	      0.00000000	     -0.00000000	      0.00000000
      0.06976299	     -0.00000000	      0.00000000	      0.00000000	      0.00000000
      0.07000752	      0.00000000	      0.00000000	      0.00000000	      0.00000000
      0.07025205	     -0.00000000	      0.00000000	      0.00000000	      0.00000000
      0.07049620	      0.00000000	     -0.00000000	      0.00000000	      0.00000000
      0.07080310	      0.00000000	     -0.00000000	     -0.00000000	      0.00000000
      0.07117253	     -0.00000000	      0.00000000	      0.00000000	      0.00000000
      0.07143810	      0.00000000	     -0.00000000	      0.00000000	      0.00000000
      0.07178725	      0.00000000	      0.00000000	     -0.00000000	      0.00000000
      0.07205229	      0.00000000	     -0.00000000	      0.00000000	      0.00000000
      0.07231733	      0.00000000	      0.00000000	      0.00000000	      0.00000000
      0.07258236	      0.00000000	     -0.00000000	      0.00000000	      0.00000000
      0.07284740	     -0.00000000	     -0.00000000	     -0.00000000	      0.00000000
      0.07311244	     -0.00000000	      0.00000000	      0.00000000	      0.00000000
      0.07337748	      0.00000000	      0.00000000	     -0.00000000	      0.00000000
      0.07364251	      0.00000000	     -0.00000000	      0.00000000	     -0.00000000
      0.07390755	      0.00000000	      0.00000000	     -0.00000000	      0.00000000
      0.07417259	      0.00000000	      0.00000000	     -0.00000000	      0.00000000
      0.07442395	     -0.00000000	     -0.00000000	     -0.00000000	      0.00000000
      0.07467531	      0.00000000	     -0.00000000	      0.00000000	      0.00000000
      0.07492942	     -0.00000000	      0.00000000	     -0.00000000	      0.00000000
      0.07518354	      0.00000000	      0.00000000	      0.00000000	      0.00000000
      0.07544710	      0.00000000	     -0.00000000	      0.00000000	      0.00000000
      0.07576352	      0.00000000	      0.00000000	     -0.00000000	      0.00000000
      0.07608725	      0.00000000	      0.00000000	      0.00000000	      0.00000000
      0.07641097	     -0.00000000	      0.00000000	     -0.00000000	      0.00000000
      0.07664952	     -0.00000000	     -0.00000000	      0.00000000	      0.00000000
      0.07688806	     -0.00000000	      0.00000000	     -0.00000000	      0.00000000
      0.07710532	     -0.00000000	      0.00000000	      0.00000000	      0.00000000
      0.07742541	      0.00000000	      0.00000000	      0.00000000	      0.00000000
      0.07769708	      0.00000000	      0.00000000	      0.00000000	      0.00000000
      0.07793949	      0.00000000	      0.00000000	      0.00000000	      0.00000000
      0.07818189	     -0.00000000	     -0.00000000	      0.00000000	      0.00000000
      0.07844050	      0.00000000	      0.00000000	     -0.00000000	      0.00000000
      0.07869911	      0.00000000	      0.00000000	      0.00000000	      0.00000000
      0.07894473	      0.00000000	      0.00000000	     -0.00000000	      0.00000000
      0.07926223	     -0.00000000	     -0.00000000	     -0.00000000	      0.00000000
      0.07957974	     -0.00000000	      0.00000000	      0.00000000	      0.00000000
      0.07982350	      0.00000000	      0.00000000	     -0.00000000	      0.00000000
      0.08006727	      0.00000000	      0.00000000	      0.00000000	      0.00000000
      0.08031007	     -0.00000000	      0.00000000	     -0.00000000	      0.00000000
      0.08061896	     -0.00000000	      0.00000000	      0.00000000	      0.00000000
      0.08092784	      0.00000000	     -0.00000000	     -0.00000000	      0.00000000
      0.08116680	      0.00000000	      0.00000000	      0.00000000	     -0.00000000
      0.08146422	      0.00000000	      0.00000000	     -0.00000000	     -0.00000000
      0.08183234	      0.00000000	      0.00000000	      0.00000000	      0.00000000
      0.08220046	     -0.00000000	      0.00000000	      0.00000000	     -0.00000000
      0.08239763	     -0.00000000	      0.00000000	     -0.00000000	      0.00000000
      0.08259481	      0.00000000	      0.00000000	      0.00000000	     -0.00000000
      0.08288158	      0.00000000	     -0.00000000	     -0.00000000	      0.00000000
      0.08316835	     -0.00000000	     -0.00000000	     -0.00000000	      0.00000000
      0.08341621	     -0.00000000	      0.00000000	     -0.00000000	      0.00000000
      0.08366407	      0.00000000	     -0.00000000	     -0.00000000	      0.00000000
      0.08390034	      0.00000000	      0.00000000	      0.00000000	      0.00000000
      0.08421840	      0.00000000	     -0.00000000	     -0.00000000	      0.00000000
      0.08453646	      0.00000000	      0.00000000	      0.00000000	      0.00000000
      0.08475932	     -0.00000000	      0.00000000	      0.00000000	      0.00000000
      0.08498217	     -0.00000000	     -0.00000000	      0.00000000	      0.00000000
      0.08524476	     -0.00000000	     -0.00000000	      0.00000000	      0.00000000
      0.08550735	     -0.00000000	     -0.00000000	     -0.00000000	      0.00000000
      0.08578018	      0.00000000	     -0.00000000	      0.00000000	      0.00000000
      0.08605301	      0.00000000	     -0.00000000	     -0.00000000	      0.00000000
      0.08630604	      0.00000000	     -0.00000000	     -0.00000000	      0.00000000
      0.08662497	     -0.00000000	      0.00000000	      0.00000000	      0.00000000
      0.08694391	      0.00000000	      0.00000000	      0.00000000	      0.00000000
      0.08718330	      0.00000000	     -0.00000000	     -0.00000000	      0.00000000
      0.08742270	     -0.00000000	     -0.00000000	      0.00000000	      0.00000000
      0.08770206	      0.00000000	      0.00000000	     -0.00000000	      0.00000000
      0.08798141	     -0.00000000	     -0.00000000	     -0.00000000	      0.00000000
      0.08821716	      0.00000000	     -0.00000000	     -0.00000000	     -0.00000000
      0.08852607	     -0.00000000	      0.00000000	      0.00000000	      0.00000000
      0.08883498	      0.00000000	      0.00000000	     -0.00000000	      0.00000000
      0.08907574	     -0.00000000	      0.00000000	     -0.00000000	      0.00000000
      0.08931649	     -0.00000000	      0.00000000	     -0.00000000	      0.00000000
      0.08958212	     -0.00000000	     -0.00000000	      0.00000000	      0.00000000
      0.08984774	     -0.00000000	      0.00000000	     -0.00000000	      0.00000000
      0.09011910	      0.00000000	     -0.00000000	      0.00000000	      0.00000000
      0.09039045	     -0.00000000	     -0.00000000	     -0.00000000	      0.00000000
      0.09065508	      0.00000000	      0.00000000	     -0.00000000	      0.00000000
      0.09097430	      0.00000000	     -0.00000000	      0.00000000	      0.00000000
      0.09138025	      0.00000000	      0.00000000	      0.00000000	      0.00000000
      0.09160236	     -0.00000000	      0.00000000	     -0.00000000	      0.00000000
      0.09182446	      0.00000000	     -0.00000000	      0.00000000	      0.00000000
      0.09210943	      0.00000000	     -0.00000000	      0.00000000	      0.00000000
      0.09239439	      0.00000000	      0.00000000	      0.00000000	      0.00000000
      0.09267008	      0.00000000	     -0.00000000	      0.00000000	      0.00000000
      0.09294577	     -0.00000000	     -0.00000000	     -0.00000000	      0.00000000
      0.09321099	      0.00000000	     -0.00000000	      0.00000000	      0.00000000
      0.09353093	     -0.00000000	     -0.00000000	      0.00000000	      0.00000000
      0.09393335	      0.00000000	     -0.00000000	     -0.00000000	      0.00000000
      0.09416956	      0.00000000	      0.00000000	      0.00000000	      0.00000000
      0.09440578	     -0.00000000	      0.00000000	      0.00000000	      0.00000000
      0.09464200	     -0.00000000	     -0.00000000	     -0.00000000	      0.00000000
      0.09491934	     -0.00000000	      0.00000000	     -0.00000000	      0.00000000
      0.09519667	      0.00000000	     -0.00000000	     -0.00000000	      0.00000000
      0.09538243	      0.00000000	     -0.00000000	     -0.00000000	      0.00000000
      0.09567404	      0.00000000	      0.00000000	     -0.00000000	      0.00000000
      0.09596566	     -0.00000000	      0.00000000	     -0.00000000	      0.00000000
      0.09621096	     -0.00000000	      0.00000000	      0.00000000	      0.00000000
      0.09645626	     -0.00000000	      0.00000000	      0.00000000	      0.00000000
      0.09670131	      0.00000000	      0.00000000	     -0.00000000	      0.00000000
      0.09701716	      0.00000000	      0.00000000	      0.00000000	      0.00000000
      0.09733301	      0.00000000	      0.00000000	     -0.00000000	      0.00000000
      0.09757101	      0.00000000	      0.00000000	     -0.00000000	      0.00000000
      0.09780900	      0.00000000	      0.00000000	     -0.00000000	      0.00000000
      0.09807962	     -0.00000000	      0.00000000	     -0.00000000	      0.00000000
      0.09835025	      0.00000000	      0.00000000	     -0.00000000	      0.00000000
      0.09861147	     -0.00000000	      0.00000000	     -0.00000000	      0.00000000
      0.09892943	     -0.00000000	      0.00000000	     -0.00000000	      0.00000000
      0.09931175	      0.00000000	      0.00000000	     -0.00000000	      0.00000000
      0.09977254	      0.00000000	      0.00000000	      0.00000000	      0.00000000
      0.09994408	      0.00000000	      0.00000000	     -0.00000000	      0.00000000
      0.10022963	      0.00000000	      0.00000000	      0.00000000	      0.00000000
      0.10051518	      0.00000000	      0.00000000	     -0.00000000	      0.00000000
      0.10076566	      0.00000000	      0.00000000	      0.00000000	      0.00000000
      0.10101614	     -0.00000000	      0.00000000	     -0.00000000	      0.00000000
      0.10127886	      0.00000000	      0.00000000	      0.00000000	      0.00000000
      0.10154158	      0.00000000	      0.00000000	     -0.00000000	      0.00000000
      0.10182780	      0.00000000	      0.00000000	      0.00000000	      0.00000000
      0.10211403	      0.00000000	      0.00000000	     -0.00000000	      0.00000000
      0.10234145	     -0.00000000	      0.00000000	     -0.00000000	      0.00000000
      0.10265425	      0.00000000	      0.00000000	     -0.00000000	      0.00000000
      0.10296706	      0.00000000	      0.00000000	     -0.00000000	      0.00000000
      0.10320083	      0.00000000	      0.00000000	     -0.00000000	      0.00000000
      0.10343461	      0.00000000	      0.00000000	      0.00000000	      0.00000000
      0.10369085	     -0.00000000	      0.00000000	     -0.00000000	      0.00000000
      0.10400358	     -0.00000000	      0.00000000	     -0.00000000	      0.00000000
      0.10431631	     -0.00000000	      0.00000000	      0.00000000	      0.00000000
      0.10458282	      0.00000000	      0.00000000	     -0.00000000	      0.00000000
      0.10491006	      0.00000000	      0.00000000	     -0.00000000	      0.00000000
      0.10523729	     -0.00000000	      0.00000000	     -0.00000000	      0.00000000
      0.10547547	     -0.00000000	      0.00000000	     -0.00000000	      0.00000000
      0.10576500	     -0.00000000	      0.00000000	     -0.00000000	      0.00000000
      0.10612699	     -0.00000000	      0.00000000	     -0.00000000	      0.00000000
      0.10640909	     -0.00000000	      0.00000000	     -0.00000000	      0.00000000
      0.10665480	      0.00000000	      0.00000000	     -0.00000000	      0.00000000
      0.10690052	      0.00000000	      0.00000000	      0.00000000	      0.00000000
      0.10713842	      0.00000000	      0.00000000	     -0.00000000	      0.00000000
      0.10744893	     -0.00000000	      0.00000000	      0.00000000	      0.00000000
      0.10775945	     -0.00000000	      0.00000000	      0.00000000	      0.00000000
      0.10800129	      0.00000000	      0.00000000	      0.00000000	      0.00000000
      0.10824313	      0.00000000	      0.00000000	     -0.00000000	      0.00000000
      0.10851840	      0.00000000	      0.00000000	     -0.00000000	      0.00000000
      0.10879367	      0.00000000	      0.00000000	     -0.00000000	      0.00000000
      0.10904963	     -0.00000000	      0.00000000	      0.00000000	      0.00000000
      0.10936669	      0.00000000	      0.00000000	      0.00000000	      0.00000000
      0.10968376	      0.00000000	      0.00000000	      0.00000000	      0.00000000
      0.10992153	     -0.00000000	      0.00000000	     -0.00000000	      0.00000000
      0.11022020	     -0.00000000	      0.00000000	      0.00000000	      0.00000000
      0.11051886	     -0.00000000	      0.00000000	      0.00000000	      0.00000000
      0.11077188	     -0.00000000	      0.00000000	      0.00000000	      0.00000000
      0.11109266	      0.00000000	      0.00000000	      0.00000000	      0.00000000
      0.11141344	     -0.00000000	      0.00000000	     -0.00000000	      0.00000000
      0.11165137	      0.00000000	      0.00000000	     -0.00000000	      0.00000000
      0.11188929	      0.00000000	      0.00000000	     -0.00000000	      0.00000000
      0.11216699	     -0.00000000	      0.00000000	     -0.00000000	      0.00000000
      0.11244469	     -0.00000000	      0.00000000	      0.00000000	      0.00000000
      0.11269109	     -0.00000000	      0.00000000	     -0.00000000	      0.00000000
      0.11300891	      0.00000000	      0.00000000	      0.00000000	      0.00000000
      0.11332672	      0.00000000	      0.00000000	     -0.00000000	      0.00000000
      0.11357542	      0.00000000	      0.00000000	      0.00000000	      0.00000000
      0.11382411	      0.00000000	      0.00000000	      0.00000000	      0.00000000
      0.11405334	     -0.00000000	      0.00000000	      0.00000000	      0.00000000
      0.11437206	      0.00000000	      0.00000000	      0.00000000	      0.00000000
      0.11469077	     -0.00000000	      0.00000000	     -0.00000000	      0.00000000
      0.11491445	      0.00000000	      0.00000000	     -0.00000000	      0.00000000
      0.11513813	     -0.00000000	      0.00000000	      0.00000000	      0.00000000
      0.11541477	      0.00000000	      0.00000000	      0.00000000	      0.00000000
      0.11569142	      0.00000000	      0.00000000	     -0.00000000	      0.00000000
      0.11593990	     -0.00000000	      0.00000000	     -0.00000000	      0.00000000
      0.11625781	     -0.00000000	      0.00000000	      0.00000000	      0.00000000
      0.11657571	      0.00000000	      0.00000000	     -0.00000000	      0.00000000
      0.11681634	      0.00000000	      0.00000000	      0.00000000	      0.00000000
      0.11705697	      0.00000000	      0.00000000	      0.00000000	      0.00000000
      0.11733596	      0.00000000	      0.00000000	      0.00000000	      0.00000000
      0.11761496	      0.00000000	      0.00000000	      0.00000000	      0.00000000
      0.11786498	     -0.00000000	      0.00000000	      0.00000000	      0.00000000
      0.11818284	     -0.00000000	      0.00000000	     -0.00000000	      0.00000000
      0.11850070	     -0.00000000	      0.00000000	     -0.00000000	      0.00000000
      0.11874238	     -0.00000000	      0.00000000	     -0.00000000	      0.00000000
      0.11898407	      0.00000000	      0.00000000	      0.00000000	      0.00000000
      0.11926577	      0.00000000	      0.00000000	     -0.00000000	      0.00000000
      0.11954748	      0.00000000	      0.00000000	      0.00000000	      0.00000000
      0.11978597	      0.00000000	      0.00000000	     -0.00000000	      0.00000000
      0.12010419	      0.00000000	      0.00000000	     -0.00000000	      0.00000000
      0.12042242	     -0.00000000	      0.00000000	     -0.00000000	      0.00000000
      0.12065919	      0.00000000	      0.00000000	      0.00000000	      0.00000000
      0.12089597	      0.00000000	      0.00000000	      0.00000000	      0.00000000
      0.12116372	      0.00000000	      0.00000000	     -0.00000000	      0.00000000
      0.12143147	      0.00000000	     -0.00000000	      0.00000000	      0.00000000
      0.12171624	      0.00000000	     -0.00000000	      0.00000000	      0.00000000
      0.12200101	     -0.00000000	      0.00000000	     -0.00000000	      0.00000000
      0.12225404	     -0.00000000	      0.00000000	      0.00000000	      0.00000000
      0.12257115	      0.00000000	      0.00000000	     -0.00000000	      0.00000000
      0.12288827	     -0.00000000	      0.00000000	      0.00000000	      0.00000000
      0.12313086	      0.00000000	      0.00000000	     -0.00000000	      0.00000000
      0.12337345	     -0.00000000	      0.00000000	      0.00000000	      0.00000000
      0.12366193	      0.00000000	      0.00000000	      0.00000000	      0.00000000
      0.12395040	      0.00000000	      0.00000000	      0.00000000	      0.00000000
      0.12416884	      0.00000000	      0.00000000	      0.00000000	      0.00000000
      0.12448426	      0.00000000	     -0.00000000	      0.00000000	     -0.00000000
      0.12479968	     -0.00000000	      0.00000000	     -0.00000000	     -0.00000000
      0.12502753	     -0.00000000	     -0.00000000	      0.00000000	      0.00000000
      0.12525538	      0.00000000	      0.00000000	      0.00000000	      0.00000000
      0.12553251	      0.00000000	      0.00000000	     -0.00000000	      0.00000000
      0.12580963	      0.00000000	      0.00000000	     -0.00000000	      0.00000000
      0.12607196	      0.00000000	      0.00000000	      0.00000000	     -0.00000000
      0.12638718	     -0.00000000	      0.00000000	      0.00000000	      0.00000000
      0.12670240	      0.00000000	      0.00000000	     -0.00000000	      0.00000000
      0.12696053	     -0.00000000	      0.00000000	      0.00000000	     -0.00000000
      0.12728206	     -0.00000000	      0.00000000	      0.00000000	      0.00000000
      0.12760360	      0.00000000	      0.00000000	      0.00000000	      0.00000000
      0.12784406	      0.00000000	      0.00000000	     -0.00000000	      0.00000000
      0.12808453	      0.00000000	      0.00000000	      0.00000000	      0.00000000
      0.12837028	      0.00000000	      0.00000000	      0.00000000	     -0.00000000
      0.12865604	     -0.00000000	      0.00000000	     -0.00000000	      0.00000000
      0.12888775	      0.00000000	      0.00000000	     -0.00000000	      0.00000000
      0.12920399	      0.00000000	      0.00000000	      0.00000000	      0.00000000
      0.12952024	     -0.00000000	      0.00000000	      0.00000000	      0.00000000
      0.12975694	      0.00000000	      0.00000000	      0.00000000	      0.00000000
      0.12999363	      0.00000000	      0.00000000	      0.00000000	     -0.00000000
      0.13026716	     -0.00000000	      0.00000000	      0.00000000	      0.00000000
      0.13054070	     -0.00000000	      0.00000000	      0.00000000	      0.00000000
      0.13081913	     -0.00000000	      0.00000000	      0.00000000	      0.00000000
      0.13109757	      0.00000000	      0.00000000	     -0.00000000	     -0.00000000
      0.13137919	     -0.00000000	      0.00000000	      0.00000000	     -0.00000000
      0.13166080	      0.00000000	      0.00000000	     -0.00000000	      0.00000000
      0.13193932	      0.00000000	      0.00000000	     -0.00000000	      0.00000000
      0.13221783	     -0.00000000	      0.00000000	     -0.00000000	      0.00000000
      0.13250311	     -0.00000000	      0.00000000	     -0.00000000	      0.00000000
      0.13278839	      0.00000000	      0.00000000	      0.00000000	     -0.00000000
      0.13306048	      0.00000000	      0.00000000	      0.00000000	      0.00000000
      0.13333257	      0.00000000	      0.00000000	      0.00000000	     -0.00000000
      0.13362690	      0.00000000	      0.00000000	      0.00000000	      0.00000000
      0.13392124	      0.00000000	      0.00000000	      0.00000000	      0.00000000
      0.13415756	      0.00000000	      0.00000000	      0.00000000	      0.00000000
      0.13447262	     -0.00000000	     -0.00000000	     -0.00000000	      0.00000000
      0.13478769	     -0.00000000	      0.00000000	     -0.00000000	      0.00000000
      0.13503352	      0.00000000	      0.00000000	     -0.00000000	     -0.00000000
      0.13527935	     -0.00000000	     -0.00000000	      0.00000000	     -0.00000000
      0.13554873	      0.00000000	      0.00000000	      0.00000000	      0.00000000
      0.13581810	     -0.00000000	      0.00000000	      0.00000000	      0.00000000
      0.13610744	      0.00000000	     -0.00000000	     -0.00000000	      0.00000000
      0.13639677	     -0.00000000	     -0.00000000	     -0.00000000	      0.00000000
      0.13665609	     -0.00000000	      0.00000000	      0.00000000	      0.00000000
      0.13697023	      0.00000000	      0.00000000	      0.00000000	     -0.00000000
      0.13728438	      0.00000000	     -0.00000000	     -0.00000000	     -0.00000000
      0.13746730	      0.00000000	     -0.00000000	     -0.00000000	      0.00000000
      0.13775284	      0.00000000	      0.00000000	     -0.00000000	      0.00000000
      0.13803838	     -0.00000000	     -0.00000000	     -0.00000000	      0.00000000
      0.13826808	      0.00000000	     -0.00000000	      0.00000000	      0.00000000
      0.13857464	     -0.00000000	      0.00000000	      0.00000000	      0.00000000
      0.13888120	      0.00000000	      0.00000000	      0.00000000	      0.00000000
      0.13912641	     -0.00000000	      0.00000000	      0.00000000	      0.00000000
      0.13937162	      0.00000000	      0.00000000	      0.00000000	      0.00000000
      0.13966002	      0.00000000	      0.00000000	      0.00000000	     -0.00000000
      0.13994841	     -0.00000000	      0.00000000	      0.00000000	     -0.00000000
      0.14019630	      0.00000000	      0.00000000	      0.00000000	     -0.00000000
      0.14050868	      0.00000000	     -0.00000000	      0.00000000	     -0.00000000
      0.14082106	      0.00000000	      0.00000000	      0.00000000	     -0.00000000
      0.14106353	      0.00000000	      0.00000000	      0.00000000	     -0.00000000
      0.14130599	     -0.00000000	      0.00000000	     -0.00000000	     -0.00000000
      0.14159872	      0.00000000	     -0.00000000	      0.00000000	     -0.00000000
      0.14189145	      0.00000000	      0.00000000	     -0.00000000	     -0.00000000
      0.14210878	     -0.00000000	      0.00000000	     -0.00000000	     -0.00000000
      0.14242440	      0.00000000	      0.00000000	     -0.00000000	     -0.00000000
      0.14274001	     -0.00000000	      0.00000000	     -0.00000000	     -0.00000000
      0.14297342	      0.00000000	      0.00000000	      0.00000000	     -0.00000000
      0.14320682	     -0.00000000	      0.00000000	      0.00000000	     -0.00000000
      0.14348679	      0.00000000	      0.00000000	      0.00000000	     -0.00000000
      0.14376676	      0.00000000	      0.00000000	     -0.00000000	     -0.00000000
      0.14403914	      0.00000000	      0.00000000	     -0.00000000	     -0.00000000
      0.14431152	     -0.00000000	      0.00000000	     -0.00000000	     -0.00000000
      0.14460710	      0.00000000	      0.00000000	     -0.00000000	     -0.00000000
      0.14490268	      0.00000000	      0.00000000	      0.00000000	     -0.00000000
      0.14515686	     -0.00000000	      0.00000000	      0.00000000	     -0.00000000
      0.14546916	      0.00000000	      0.00000000	     -0.00000000	     -0.00000000
      0.14578147	     -0.00000000	      0.00000000	      0.00000000	     -0.00000000
      0.14601119	      0.00000000	      0.00000000	     -0.00000000	     -0.00000000
      0.14631323	      0.00000000	      0.00000000	      0.00000000	     -0.00000000
      0.14661526	     -0.00000000	      0.00000000	     -0.00000000	     -0.00000000
      0.14685259	      0.00000000	      0.00000000	     -0.00000000	     -0.00000000
      0.14714995	     -0.00000000	      0.00000000	     -0.00000000	     -0.00000000
      0.14744732	      0.00000000	      0.00000000	      0.00000000	      0.00000000
      0.14770602	     -0.00000000	      0.00000000	     -0.00000000	     -0.00000000
      0.14801842	     -0.00000000	      0.00000000	      0.00000000	     -0.00000000
      0.14833082	     -0.00000000	      0.00000000	      0.00000000	      0.00000000
      0.14854485	      0.00000000	      0.00000000	      0.00000000	     -0.00000000
      0.14886023	      0.00000000	      0.00000000	     -0.00000000	     -0.00000000
      0.14917561	      0.00000000	      0.00000000	      0.00000000	     -0.00000000
      0.14941072	      0.00000000	      0.00000000	     -0.00000000	     -0.00000000
      0.14964582	     -0.00000000	      0.00000000	      0.00000000	     -0.00000000
      0.14992666	      0.00000000	      0.00000000	     -0.00000000	     -0.00000000
      0.15020749	      0.00000000	      0.00000000	      0.00000000	     -0.00000000
      0.15048309	      0.00000000	      0.00000000	     -0.00000000	     -0.00000000
      0.15075868	     -0.00000000	      0.00000000	     -0.00000000	     -0.00000000
      0.15105365	      0.00000000	      0.00000000	     -0.00000000	     -0.00000000
      0.15134862	     -0.00000000	      0.00000000	      0.00000000	     -0.00000000
      0.15161573	      0.00000000	      0.00000000	      0.00000000	     -0.00000000
      0.15188284	     -0.00000000	      0.00000000	     -0.00000000	     -0.00000000
      0.15218404	     -0.00000000	      0.00000000	      0.00000000	     -0.00000000
      0.15248525	     -0.00000000	      0.00000000	     -0.00000000	     -0.00000000
      0.15272606	     -0.00000000	      0.00000000	     -0.00000000	     -0.00000000
      0.15303640	      0.00000000	      0.00000000	     -0.00000000	     -0.00000000
      0.15334674	      0.00000000	      0.00000000	     -0.00000000	     -0.00000000
      0.15358948	      0.00000000	      0.00000000	      0.00000000	     -0.00000000
      0.15383222	     -0.00000000	      0.00000000	     -0.00000000	     -0.00000000
      0.15412411	     -0.00000000	      0.00000000	     -0.00000000	     -0.00000000
      0.15441600	     -0.00000000	      0.00000000	     -0.00000000	      0.00000000
      0.15467148	     -0.00000000	      0.00000000	      0.00000000	     -0.00000000
      0.15498057	     -0.00000000	      0.00000000	     -0.00000000	     -0.00000000
      0.15528965	     -0.00000000	      0.00000000	      0.00000000	     -0.00000000
      0.15552763	      0.00000000	      0.00000000	     -0.00000000	      0.00000000
      0.15583802	      0.00000000	      0.00000000	     -0.00000000	     -0.00000000
      0.15614840	      0.00000000	      0.00000000	      0.00000000	     -0.00000000
      0.15639158	      0.00000000	      0.00000000	     -0.00000000	     -0.00000000
      0.15663475	      0.00000000	      0.00000000	     -0.00000000	      0.00000000
      0.15692563	     -0.00000000	      0.00000000	     -0.00000000	     -0.00000000
      0.15721650	      0.00000000	      0.00000000	      0.00000000	     -0.00000000
      0.15747886	     -0.00000000	     -0.00000000	      0.00000000	     -0.00000000
      0.15774122	     -0.00000000	      0.00000000	     -0.00000000	     -0.00000000
      0.15804199	      0.00000000	     -0.00000000	     -0.00000000	     -0.00000000
      0.15834275	      0.00000000	      0.00000000	      0.00000000	     -0.00000000
      0.15859233	      0.00000000	     -0.00000000	      0.00000000	      0.00000000
      0.15890103	     -0.00000000	      0.00000000	      0.00000000	      0.00000000
      0.15920974	      0.00000000	      0.00000000	      0.00000000	     -0.00000000
      0.15941143	      0.00000000	      0.00000000	      0.00000000	     -0.00000000
      0.15972347	      0.00000000	     -0.00000000	     -0.00000000	     -0.00000000
      0.16003551	      0.00000000	      0.00000000	      0.00000000	     -0.00000000
      0.16027909	      0.00000000	      0.00000000	      0.00000000	      0.00000000
      0.16052266	     -0.00000000	     -0.00000000	     -0.00000000	      0.00000000
      0.16080341	      0.00000000	     -0.00000000	      0.00000000	      0.00000000
      0.16108416	      0.00000000	      0.00000000	      0.00000000	      0.00000000
      0.16136814	      0.00000000	     -0.00000000	     -0.00000000	     -0.00000000
      0.16165212	      0.00000000	     -0.00000000	     -0.00000000	      0.00000000
      0.16194399	      0.00000000	      0.00000000	      0.00000000	      0.00000000
      0.16223587	      0.00000000	      0.00000000	      0.00000000	     -0.00000000
      0.16252174	      0.00000000	      0.00000000	     -0.00000000	     -0.00000000
      0.16280761	     -0.00000000	     -0.00000000	     -0.00000000	     -0.00000000
      0.16310218	      0.00000000	     -0.00000000	      0.00000000	     -0.00000000
      0.16339674	     -0.00000000	      0.00000000	     -0.00000000	     -0.00000000
      0.16368112	     -0.00000000	     -0.00000000	     -0.00000000	      0.00000000
      0.16396549	      0.00000000	      0.00000000	     -0.00000000	      0.00000000
      0.16426215	      0.00000000	     -0.00000000	      0.00000000	     -0.00000000
      0.16455880	      0.00000000	      0.00000000	      0.00000000	     -0.00000000
      0.16484058	     -0.00000000	     -0.00000000	     -0.00000000	      0.00000000
      0.16512236	      0.00000000	     -0.00000000	      0.00000000	     -0.00000000
      0.16542099	      0.00000000	     -0.00000000	      0.00000000	      0.00000000
      0.16571962	     -0.00000000	      0.00000000	     -0.00000000	     -0.00000000
      0.16599810	      0.00000000	     -0.00000000	     -0.00000000	     -0.00000000
      0.16627659	      0.00000000	      0.00000000	      0.00000000	     -0.00000000
      0.16657676	     -0.00000000	     -0.00000000	      0.00000000	      0.00000000
      0.16687692	     -0.00000000	     -0.00000000	      0.00000000	     -0.00000000
      0.16715209	      0.00000000	      0.00000000	     -0.00000000	     -0.00000000
      0.16742725	     -0.00000000	      0.00000000	      0.00000000	     -0.00000000
      0.16772822	     -0.00000000	     -0.00000000	     -0.00000000	      0.00000000
      0.16802919	      0.00000000	      0.00000000	      0.00000000	      0.00000000
      0.16830204	     -0.00000000	      0.00000000	     -0.00000000	      0.00000000
      0.16857489	      0.00000000	      0.00000000	     -0.00000000	      0.00000000
      0.16887604	     -0.00000000	      0.00000000	     -0.00000000	     -0.00000000
      0.16917718	      0.00000000	      0.00000000	     -0.00000000	     -0.00000000
      0.16944940	      0.00000000	      0.00000000	      0.00000000	     -0.00000000
      0.16972161	      0.00000000	      0.00000000	     -0.00000000	     -0.00000000
      0.17002270	     -0.00000000	      0.00000000	     -0.00000000	      0.00000000
      0.17032379	      0.00000000	     -0.00000000	     -0.00000000	      0.00000000
      0.17059688	      0.00000000	     -0.00000000	     -0.00000000	      0.00000000
      0.17086996	     -0.00000000	      0.00000000	      0.00000000	      0.00000000
      0.17117099	     -0.00000000	      0.00000000	      0.00000000	      0.00000000
      0.17147201	      0.00000000	      0.00000000	     -0.00000000	     -0.00000000
      0.17174688	      0.00000000	      0.00000000	     -0.00000000	      0.00000000
      0.17202174	     -0.00000000	      0.00000000	      0.00000000	     -0.00000000
      0.17232273	     -0.00000000	     -0.00000000	      0.00000000	      0.00000000
      0.17262372	     -0.00000000	      0.00000000	      0.00000000	      0.00000000
      0.17290080	     -0.00000000	      0.00000000	      0.00000000	      0.00000000
      0.17317788	     -0.00000000	      0.00000000	      0.00000000	      0.00000000
      0.17347881	      0.00000000	     -0.00000000	      0.00000000	      0.00000000
      0.17377975	     -0.00000000	      0.00000000	     -0.00000000	      0.00000000
      0.17405921	      0.00000000	      0.00000000	      0.00000000	      0.00000000
      0.17433867	     -0.00000000	      0.00000000	     -0.00000000	      0.00000000
      0.17463951	      0.00000000	      0.00000000	     -0.00000000	     -0.00000000
      0.17494035	      0.00000000	      0.00000000	     -0.00000000	      0.00000000
      0.17522221	     -0.00000000	      0.00000000	     -0.00000000	     -0.00000000
      0.17550408	      0.00000000	      0.00000000	     -0.00000000	      0.00000000
      0.17580477	      0.00000000	      0.00000000	      0.00000000	      0.00000000
      0.17610547	     -0.00000000	      0.00000000	      0.00000000	     -0.00000000
      0.17638969	     -0.00000000	      0.00000000	      0.00000000	      0.00000000
      0.17667392	     -0.00000000	      0.00000000	     -0.00000000	      0.00000000
      0.17697441	      0.00000000	      0.00000000	      0.00000000	      0.00000000
      0.17727490	     -0.00000000	      0.00000000	      0.00000000	      0.00000000
      0.17756139	     -0.00000000	      0.00000000	     -0.00000000	      0.00000000
      0.17784788	      0.00000000	      0.00000000	     -0.00000000	      0.00000000
      0.17814813	      0.00000000	      0.00000000	      0.00000000	      0.00000000
      0.17844837	      0.00000000	      0.00000000	     -0.00000000	      0.00000000
      0.17873700	     -0.00000000	      0.00000000	     -0.00000000	      0.00000000
      0.17902562	      0.00000000	      0.00000000	      0.00000000	      0.00000000
      0.17932559	      0.00000000	      0.00000000	     -0.00000000	     -0.00000000
      0.17962556	      0.00000000	      0.00000000	      0.00000000	      0.00000000
      0.17991615	     -0.00000000	     -0.00000000	     -0.00000000	      0.00000000
      0.18020674	      0.00000000	      0.00000000	     -0.00000000	     -0.00000000
      0.18050644	     -0.00000000	      0.00000000	     -0.00000000	     -0.00000000
      0.18080613	      0.00000000	     -0.00000000	     -0.00000000	     -0.00000000
      0.18109849	     -0.00000000	      0.00000000	     -0.00000000	     -0.00000000
      0.18139086	     -0.00000000	      0.00000000	     -0.00000000	      0.00000000
      0.18169029	     -0.00000000	      0.00000000	     -0.00000000	      0.00000000
      0.18198973	      0.00000000	      0.00000000	     -0.00000000	      0.00000000
      0.18228366	      0.00000000	      0.00000000	      0.00000000	     -0.00000000
      0.18257758	      0.00000000	      0.00000000	     -0.00000000	      0.00000000
      0.18287682	      0.00000000	      0.00000000	     -0.00000000	      0.00000000
      0.18317605	     -0.00000000	     -0.00000000	      0.00000000	      0.00000000
      0.18347133	      0.00000000	      0.00000000	      0.00000000	      0.00000000
      0.18376660	      0.00000000	     -0.00000000	     -0.00000000	      0.00000000
      0.18406187	     -0.00000000	     -0.00000000	     -0.00000000	      0.00000000
      0.18435714	      0.00000000	      0.00000000	     -0.00000000	     -0.00000000
      0.18465242	     -0.00000000	      0.00000000	     -0.00000000	      0.00000000
      0.18494769	      0.00000000	      0.00000000	     -0.00000000	      0.00000000
      0.18524296	      0.00000000	      0.00000000	     -0.00000000	      0.00000000
      0.18553824	      0.00000000	      0.00000000	      0.00000000	      0.00000000
      0.18583351	      0.00000000	     -0.00000000	     -0.00000000	      0.00000000
      0.18612878	     -0.00000000	      0.00000000	      0.00000000	     -0.00000000
      0.18642406	     -0.00000000	      0.00000000	     -0.00000000	      0.00000000
      0.18671933	      0.00000000	      0.00000000	     -0.00000000	      0.00000000
      0.18701460	      0.00000000	      0.00000000	      0.00000000	      0.00000000
      0.18730988	      0.00000000	      0.00000000	     -0.00000000	     -0.00000000
      0.18760515	     -0.00000000	      0.00000000	     -0.00000000	      0.00000000
      0.18790042	      0.00000000	      0.00000000	      0.00000000	      0.00000000
      0.18819570	     -0.00000000	      0.00000000	     -0.00000000	      0.00000000
      0.18849097	      0.00000000	      0.00000000	      0.00000000	      0.00000000
      0.18878624	      0.00000000	      0.00000000	     -0.00000000	      0.00000000
      0.18908151	      0.00000000	      0.00000000	     -0.00000000	      0.00000000
      0.18937679	      0.00000000	      0.00000000	     -0.00000000	      0.00000000
      0.18967206	      0.00000000	      0.00000000	      0.00000000	      0.00000000
      0.18996733	      0.00000000	      0.00000000	     -0.00000000	      0.00000000
      0.19026261	      0.00000000	      0.00000000	     -0.00000000	      0.00000000
      0.19055788	     -0.00000000	      0.00000000	     -0.00000000	      0.00000000
      0.19085315	     -0.00000000	      0.00000000	     -0.00000000	      0.00000000
      0.19114843	     -0.00000000	      0.00000000	      0.00000000	      0.00000000
      0.19144370	      0.00000000	      0.00000000	     -0.00000000	      0.00000000
      0.19173897	      0.00000000	      0.00000000	     -0.00000000	      0.00000000
      0.19203425	     -0.00000000	      0.00000000	     -0.00000000	      0.00000000
      0.19232952	      0.00000000	      0.00000000	      0.00000000	      0.00000000
      0.19262479	     -0.00000000	      0.00000000	      0.00000000	      0.00000000
      0.19292007	     -0.00000000	      0.00000000	      0.00000000	      0.00000000
      0.19321534	      0.00000000	      0.00000000	     -0.00000000	      0.00000000
      0.19351061	     -0.00000000	      0.00000000	     -0.00000000	      0.00000000
      0.19380588	     -0.00000000	      0.00000000	      0.00000000	      0.00000000
      0.19410116	     -0.00000000	      0.00000000	     -0.00000000	      0.00000000
      0.19439643	     -0.00000000	      0.00000000	      0.00000000	      0.00000000
      0.19469170	     -0.00000000	      0.00000000	     -0.00000000	      0.00000000
      0.19498698	      0.00000000	      0.00000000	      0.00000000	      0.00000000
      0.19528225	      0.00000000	      0.00000000	      0.00000000	      0.00000000
      0.19557752	     -0.00000000	      0.00000000	     -0.00000000	      0.00000000
      0.19587280	     -0.00000000	      0.00000000	     -0.00000000	      0.00000000
      0.19616807	     -0.00000000	      0.00000000	      0.00000000	      0.00000000
      0.19646334	     -0.00000000	      0.00000000	      0.00000000	      0.00000000
      0.19675862	     -0.00000000	      0.00000000	     -0.00000000	      0.00000000
      0.19705389	      0.00000000	      0.00000000	      0.00000000	      0.00000000
      0.19734916	      0.00000000	      0.00000000	      0.00000000	      0.00000000
      0.19764444	      0.00000000	      0.00000000	      0.00000000	      0.00000000
      0.19793971	      0.00000000	      0.00000000	      0.00000000	      0.00000000
      0.19823498	     -0.00000000	      0.00000000	     -0.00000000	      0.00000000
      0.19853026	      0.00000000	      0.00000000	     -0.00000000	      0.00000000
      0.19882553	     -0.00000000	      0.00000000	      0.00000000	      0.00000000
      0.19912080	      0.00000000	      0.00000000	      0.00000000	      0.00000000
      0.19941607	     -0.00000000	      0.00000000	      0.00000000	      0.00000000
      0.19971135	     -0.00000000	      0.00000000	      0.00000000	      0.00000000
      0.20000662	      0.00000000	      0.00000000	      0.00000000	      0.00000000
      0.20030189	      0.00000000	      0.00000000	      0.00000000	      0.00000000
      0.20059717	      0.00000000	      0.00000000	      0.00000000	      0.00000000
      0.20089244	     -0.00000000	      0.00000000	     -0.00000000	      0.00000000
      0.20118771	     -0.00000000	      0.00000000	     -0.00000000	      0.00000000
      0.20148299	      0.00000000	      0.00000000	     -0.00000000	      0.00000000
      0.20177826	      0.00000000	      0.00000000	      0.00000000	      0.00000000
      0.20207353	      0.00000000	      0.00000000	     -0.00000000	      0.00000000
      0.20236881	     -0.00000000	      0.00000000	     -0.00000000	      0.00000000
      0.20266408	     -0.00000000	      0.00000000	     -0.00000000	      0.00000000
      0.20295935	     -0.00000000	      0.00000000	     -0.00000000	      0.00000000
      0.20325463	     -0.00000000	     -0.00000000	      0.00000000	      0.00000000
      0.20354990	     -0.00000000	      0.00000000	      0.00000000	      0.00000000
      0.20384517	     -0.00000000	      0.00000000	     -0.00000000	      0.00000000
      0.20414044	     -0.00000000	      0.00000000	     -0.00000000	      0.00000000
      0.20443572	     -0.00000000	      0.00000000	     -0.00000000	      0.00000000
      0.20473099	      0.00000000	      0.00000000	     -0.00000000	      0.00000000
      0.20502626	     -0.00000000	      0.00000000	      0.00000000	      0.00000000
      0.20532154	      0.00000000	      0.00000000	      0.00000000	      0.00000000
      0.20561681	      0.00000000	      0.00000000	      0.00000000	     -0.00000000
      0.20591208	     -0.00000000	     -0.00000000	      0.00000000	     -0.00000000
      0.20620736	      0.00000000	      0.00000000	      0.00000000	      0.00000000
      0.20650263	      0.00000000	      0.00000000	     -0.00000000	      0.00000000
      0.20679790	      0.00000000	     -0.00000000	      0.00000000	      0.00000000
      0.20709318	     -0.00000000	      0.00000000	     -0.00000000	      0.00000000
      0.20738845	     -0.00000000	      0.00000000	      0.00000000	      0.00000000
      0.20768372	     -0.00000000	      0.00000000	      0.00000000	      0.00000000
      0.20797900	      0.00000000	     -0.00000000	     -0.00000000	     -0.00000000
      0.20827427	      0.00000000	      0.00000000	      0.00000000	     -0.00000000
      0.20856954	      0.00000000	     -0.00000000	      0.00000000	     -0.00000000
      0.20886481	      0.00000000	      0.00000000	     -0.00000000	     -0.00000000
      0.20916009	      0.00000000	     -0.00000000	      0.00000000	      0.00000000
      0.20945536	     -0.00000000	      0.00000000	      0.00000000	      0.00000000
      0.20975063	      0.00000000	      0.00000000	      0.00000000	      0.00000000
      0.21004591	     -0.00000000	      0.00000000	     -0.00000000	      0.00000000
      0.21034118	      0.00000000	      0.00000000	      0.00000000	     -0.00000000
      0.21063645	     -0.00000000	      0.00000000	      0.00000000	     -0.00000000
      0.21093173	      0.00000000	      0.00000000	      0.00000000	     -0.00000000
      0.21122700	     -0.00000000	      0.00000000	      0.00000000	     -0.00000000
      0.21152227	      0.00000000	      0.00000000	     -0.00000000	     -0.00000000
      0.21181755	     -0.00000000	      0.00000000	     -0.00000000	     -0.00000000
      0.21211282	     -0.00000000	      0.00000000	     -0.00000000	     -0.00000000
      0.21240809	     -0.00000000	      0.00000000	     -0.00000000	      0.00000000
      0.21270337	      0.00000000	      0.00000000	     -0.00000000	      0.00000000
      0.21299864	     -0.00000000	      0.00000000	      0.00000000	      0.00000000
      0.21329391	      0.00000000	      0.00000000	      0.00000000	      0.00000000
      0.21358918	     -0.00000000	      0.00000000	     -0.00000000	      0.00000000
      0.21388446	      0.00000000	      0.00000000	     -0.00000000	      0.00000000
      0.21417973	      0.00000000	      0.00000000	     -0.00000000	      0.00000000
      0.21447500	      0.00000000	      0.00000000	      0.00000000	      0.00000000
      0.21477028	     -0.00000000	      0.00000000	      0.00000000	      0.00000000
      0.21506555	      0.00000000	      0.00000000	     -0.00000000	      0.00000000
      0.21536082	     -0.00000000	      0.00000000	      0.00000000	     -0.00000000
      0.21565610	      0.00000000	      0.00000000	     -0.00000000	      0.00000000
      0.21595137	     -0.00000000	      0.00000000	      0.00000000	     -0.00000000
      0.21624664	     -0.00000000	      0.00000000	      0.00000000	      0.00000000
      0.21654192	      0.00000000	      0.00000000	     -0.00000000	     -0.00000000
      0.21683719	      0.00000000	     -0.00000000	     -0.00000000	      0.00000000
      0.21713246	      0.00000000	      0.00000000	      0.00000000	      0.00000000
      0.21742774	      0.00000000	      0.00000000	     -0.00000000	      0.00000000
      0.21772301	     -0.00000000	      0.00000000	     -0.00000000	     -0.00000000
      0.21801828	     -0.00000000	      0.00000000	      0.00000000	      0.00000000
      0.21831355	      0.00000000	      0.00000000	     -0.00000000	     -0.00000000
      0.21860883	     -0.00000000	      0.00000000	      0.00000000	      0.00000000
      0.21890410	      0.00000000	      0.00000000	     -0.00000000	      0.00000000
      0.21919937	     -0.00000000	      0.00000000	     -0.00000000	     -0.00000000
      0.21949465	     -0.00000000	      0.00000000	      0.00000000	     -0.00000000
      0.21978992	     -0.00000000	      0.00000000	      0.00000000	      0.00000000
      0.22008519	     -0.00000000	      0.00000000	     -0.00000000	      0.00000000
      0.22038047	     -0.00000000	      0.00000000	      0.00000000	      0.00000000
      0.22067574	      0.00000000	      0.00000000	      0.00000000	      0.00000000
      0.22097101	      0.00000000	      0.00000000	      0.00000000	     -0.00000000
      0.22126629	     -0.00000000	      0.00000000	      0.00000000	      0.00000000
      0.22156156	     -0.00000000	      0.00000000	      0.00000000	      0.00000000
      0.22185683	     -0.00000000	      0.00000000	     -0.00000000	      0.00000000
      0.22215211	     -0.00000000	      0.00000000	      0.00000000	     -0.00000000
      0.22244738	      0.00000000	      0.00000000	     -0.00000000	      0.00000000
      0.22274265	      0.00000000	      0.00000000	      0.00000000	      0.00000000
      0.22303793	     -0.00000000	      0.00000000	      0.00000000	      0.00000000
      0.22333320	     -0.00000000	      0.00000000	      0.00000000	      0.00000000
      0.22362847	      0.00000000	      0.00000000	     -0.00000000	      0.00000000
      0.22392374	      0.00000000	      0.00000000	     -0.00000000	     -0.00000000
      0.22421902	     -0.00000000	      0.00000000	      0.00000000	      0.00000000
      0.22451429	     -0.00000000	      0.00000000	      0.00000000	      0.00000000
      0.22480956	      0.00000000	      0.00000000	     -0.00000000	      0.00000000
      0.22510484	      0.00000000	      0.00000000	     -0.00000000	     -0.00000000
      0.22540011	      0.00000000	      0.00000000	      0.00000000	      0.00000000
      0.22569538	     -0.00000000	      0.00000000	     -0.00000000	     -0.00000000
      0.22599066	      0.00000000	     -0.00000000	     -0.00000000	      0.00000000
      0.22628593	      0.00000000	     -0.00000000	      0.00000000	      0.00000000
      0.22658120	      0.00000000	      0.00000000	      0.00000000	      0.00000000
      0.22687648	      0.00000000	      0.00000000	     -0.00000000	      0.00000000
      0.22717175	      0.00000000	      0.00000000	      0.00000000	      0.00000000
      0.22746702	     -0.00000000	      0.00000000	      0.00000000	      0.00000000
      0.22776230	      0.00000000	      0.00000000	     -0.00000000	      0.00000000
      0.22805757	      0.00000000	      0.00000000	      0.00000000	      0.00000000
      0.22835284	      0.00000000	      0.00000000	     -0.00000000	      0.00000000
      0.22864811	     -0.00000000	      0.00000000	      0.00000000	      0.00000000
      0.22894339	     -0.00000000	      0.00000000	     -0.00000000	     -0.00000000
      0.22923866	      0.00000000	      0.00000000	      0.00000000	      0.00000000
      0.22953393	     -0.00000000	      0.00000000	      0.00000000	      0.00000000
      0.22982921	     -0.00000000	      0.00000000	      0.00000000	      0.00000000
      0.23012448	      0.00000000	      0.00000000	      0.00000000	      0.00000000
      0.23041975	      0.00000000	      0.00000000	     -0.00000000	      0.00000000
      0.23071503	     -0.00000000	      0.00000000	      0.00000000	      0.00000000
      0.23101030	     -0.00000000	      0.00000000	      0.00000000	      0.00000000
      0.23130557	     -0.00000000	      0.00000000	      0.00000000	      0.00000000
      0.23160085	     -0.00000000	      0.00000000	     -0.00000000	      0.00000000
      0.23189612	      0.00000000	      0.00000000	     -0.00000000	      0.00000000
      0.23219139	     -0.00000000	      0.00000000	      0.00000000	      0.00000000
      0.23248667	     -0.00000000	      0.00000000	     -0.00000000	      0.00000000
      0.23278194	      0.00000000	      0.00000000	      0.00000000	      0.00000000
      0.23307721	     -0.00000000	      0.00000000	     -0.00000000	      0.00000000
      0.23337248	      0.00000000	      0.00000000	      0.00000000	      0.00000000
      0.23366776	      0.00000000	      0.00000000	      0.00000000	      0.00000000
      0.23396303	      0.00000000	      0.00000000	      0.00000000	      0.00000000
      0.23425830	      0.00000000	      0.00000000	      0.00000000	      0.00000000
      0.23455358	     -0.00000000	      0.00000000	     -0.00000000	      0.00000000
      0.23484885	     -0.00000000	     -0.00000000	      0.00000000	      0.00000000
      0.23514412	     -0.00000000	      0.00000000	      0.00000000	      0.00000000
      0.23543940	     -0.00000000	      0.00000000	     -0.00000000	      0.00000000
      0.23573467	      0.00000000	      0.00000000	     -0.00000000	      0.00000000
      0.23602994	     -0.00000000	      0.00000000	     -0.00000000	      0.00000000
      0.23632522	     -0.00000000	      0.00000000	     -0.00000000	      0.00000000
      0.23662049	     -0.00000000	      0.00000000	     -0.00000000	      0.00000000
      0.23691576	     -0.00000000	      0.00000000	      0.00000000	      0.00000000
      0.23721104	      0.00000000	      0.00000000	      0.00000000	      0.00000000
      0.23750631	     -0.00000000	      0.00000000	     -0.00000000	      0.00000000
      0.23780158	      0.00000000	     -0.00000000	     -0.00000000	      0.00000000
      0.23809685	      0.00000000	      0.00000000	     -0.00000000	      0.00000000
      0.23839213	     -0.00000000	      0.00000000	     -0.00000000	      0.00000000
      0.23868740	      0.00000000	     -0.00000000	      0.00000000	      0.00000000
      0.23898267	     -0.00000000	     -0.00000000	      0.00000000	      0.00000000
      0.23927795	      0.00000000	      0.00000000	     -0.00000000	      0.00000000
      0.23957322	      0.00000000	      0.00000000	     -0.00000000	      0.00000000
      0.23986849	      0.00000000	      0.00000000	     -0.00000000	      0.00000000
      0.24016377	     -0.00000000	      0.00000000	      0.00000000	      0.00000000
      0.24045904	      0.00000000	      0.00000000	     -0.00000000	      0.00000000
      0.24075431	     -0.00000000	      0.00000000	     -0.00000000	      0.00000000
      0.24104959	      0.00000000	      0.00000000	      0.00000000	      0.00000000
      0.24134486	      0.00000000	      0.00000000	     -0.00000000	      0.00000000
      0.24164013	     -0.00000000	      0.00000000	      0.00000000	      0.00000000
      0.24193541	     -0.00000000	      0.00000000	      0.00000000	      0.00000000
      0.24223068	      0.00000000	      0.00000000	      0.00000000	      0.00000000
      0.24252595	      0.00000000	      0.00000000	     -0.00000000	      0.00000000
      0.24282122	      0.00000000	      0.00000000	      0.00000000	      0.00000000
      0.24311650	      0.00000000	      0.00000000	      0.00000000	      0.00000000
      0.24341177	     -0.00000000	     -0.00000000	      0.00000000	      0.00000000
      0.24370704	     -0.00000000	      0.00000000	      0.00000000	      0.00000000
      0.24400232	      0.00000000	     -0.00000000	      0.00000000	      0.00000000
      0.24429759	      0.00000000	      0.00000000	      0.00000000	      0.00000000
      0.24459286	     -0.00000000	      0.00000000	      0.00000000	      0.00000000
      0.24488814	     -0.00000000	      0.00000000	     -0.00000000	      0.00000000
      0.24518341	     -0.00000000	      0.00000000	      0.00000000	      0.00000000
      0.24547868	      0.00000000	      0.00000000	      0.00000000	      0.00000000
      0.24577396	      0.00000000	      0.00000000	      0.00000000	      0.00000000
      0.24606923	      0.00000000	      0.00000000	     -0.00000000	      0.00000000
      0.24636450	      0.00000000	      0.00000000	      0.00000000	      0.00000000
      0.24665978	      0.00000000	      0.00000000	      0.00000000	      0.00000000
      0.24695505	      0.00000000	      0.00000000	     -0.00000000	      0.00000000
      0.24725032	      0.00000000	      0.00000000	      0.00000000	      0.00000000
      0.24754560	      0.00000000	      0.00000000	     -0.00000000	      0.00000000
      0.24784087	     -0.00000000	      0.00000000	      0.00000000	      0.00000000
      0.24813614	     -0.00000000	      0.00000000	      0.00000000	      0.00000000
      0.24843141	     -0.00000000	      0.00000000	      0.00000000	      0.00000000
      0.24872669	     -0.00000000	      0.00000000	      0.00000000	      0.00000000
      0.24902196	      0.00000000	      0.00000000	      0.00000000	      0.00000000
      0.24931723	     -0.00000000	      0.00000000	     -0.00000000	      0.00000000
      0.24961251	     -0.00000000	      0.00000000	     -0.00000000	      0.00000000
      0.24990778	      0.00000000	      0.00000000	      0.00000000	      0.00000000
      0.25020305	     -0.00000000	      0.00000000	      0.00000000	      0.00000000
      0.25049833	      0.00000000	      0.00000000	      0.00000000	      0.00000000
      0.25079360	      0.00000000	      0.00000000	     -0.00000000	      0.00000000
      0.25108887	      0.00000000	      0.00000000	      0.00000000	      0.00000000
      0.25138415	      0.00000000	      0.00000000	     -0.00000000	      0.00000000
      0.25167942	      0.00000000	      0.00000000	      0.00000000	      0.00000000
      0.25197469	      0.00000000	      0.00000000	      0.00000000	      0.00000000
      0.25226997	      0.00000000	      0.00000000	     -0.00000000	      0.00000000
      0.25256524	     -0.00000000	      0.00000000	     -0.00000000	      0.00000000
      0.25286051	      0.00000000	      0.00000000	      0.00000000	      0.00000000
      0.25315578	      0.00000000	      0.00000000	     -0.00000000	      0.00000000
      0.25345106	     -0.00000000	      0.00000000	     -0.00000000	      0.00000000
      0.25374633	     -0.00000000	      0.00000000	     -0.00000000	      0.00000000
      0.25404160	      0.00000000	      0.00000000	      0.00000000	      0.00000000
      0.25433688	      0.00000000	      0.00000000	      0.00000000	      0.00000000
      0.25463215	      0.00000000	      0.00000000	     -0.00000000	      0.00000000
      0.25492742	      0.00000000	      0.00000000	     -0.00000000	      0.00000000
      0.25522270	     -0.00000000	      0.00000000	     -0.00000000	      0.00000000
      0.25551797	      0.00000000	      0.00000000	      0.00000000	      0.00000000
      0.25581324	      0.00000000	      0.00000000	      0.00000000	      0.00000000
      0.25610852	     -0.00000000	      0.00000000	     -0.00000000	      0.00000000
      0.25640379	     -0.00000000	      0.00000000	     -0.00000000	      0.00000000
      0.25669906	      0.00000000	      0.00000000	      0.00000000	      0.00000000
      0.25699434	      0.00000000	      0.00000000	      0.00000000	      0.00000000
      0.25728961	     -0.00000000	      0.00000000	     -0.00000000	      0.00000000
      0.25758488	     -0.00000000	      0.00000000	      0.00000000	      0.00000000
      0.25788015	     -0.00000000	      0.00000000	      0.00000000	      0.00000000
      0.25817543	      0.00000000	      0.00000000	     -0.00000000	      0.00000000
      0.25847070	      0.00000000	      0.00000000	     -0.00000000	      0.00000000
      0.25876597	      0.00000000	      0.00000000	      0.00000000	      0.00000000
      0.25906125	     -0.00000000	      0.00000000	      0.00000000	      0.00000000
      0.25935652	      0.00000000	      0.00000000	      0.00000000	      0.00000000
      0.25965179	      0.00000000	      0.00000000	     -0.00000000	      0.00000000
      0.25994707	      0.00000000	      0.00000000	      0.00000000	      0.00000000
      0.26024234	     -0.00000000	      0.00000000	     -0.00000000	      0.00000000
      0.26053761	     -0.00000000	      0.00000000	      0.00000000	      0.00000000
      0.26083289	      0.00000000	      0.00000000	     -0.00000000	      0.00000000
      0.26112816	      0.00000000	     -0.00000000	      0.00000000	      0.00000000
      0.26142343	     -0.00000000	      0.00000000	      0.00000000	      0.00000000
      0.26171871	     -0.00000000	      0.00000000	      0.00000000	      0.00000000
      0.26201398	     -0.00000000	      0.00000000	     -0.00000000	      0.00000000
      0.26230925	     -0.00000000	      0.00000000	     -0.00000000	      0.00000000
      0.26260452	     -0.00000000	      0.00000000	     -0.00000000	      0.00000000
      0.26289980	     -0.00000000	      0.00000000	     -0.00000000	      0.00000000
      0.26319507	      0.00000000	      0.00000000	      0.00000000	      0.00000000
      0.26346055	      0.00000000	      0.00000000	      0.00000000	      0.00000000
      0.26372603	      0.00000000	      0.00000000	      0.00000000	      0.00000000
      0.26399151	      0.00000000	      0.00000000	      0.00000000	      0.00000000
      0.26425700	     -0.00000000	      0.00000000	      0.00000000	      0.00000000
      0.26452248	     -0.00000000	      0.00000000	      0.00000000	      0.00000000
      0.26478796	      0.00000000	      0.00000000	     -0.00000000	     -0.00000000
      0.26505344	     -0.00000000	      0.00000000	      0.00000000	     -0.00000000
      0.26531892	      0.00000000	      0.00000000	     -0.00000000	      0.00000000
      0.26558440	      0.00000000	      0.00000000	      0.00000000	     -0.00000000
      0.26584988	     -0.00000000	      0.00000000	     -0.00000000	      0.00000000
      0.26611536	      0.00000000	      0.00000000	     -0.00000000	     -0.00000000
      0.26638084	      0.00000000	      0.00000000	     -0.00000000	      0.00000000
      0.26664633	     -0.00000000	      0.00000000	      0.00000000	      0.00000000
      0.26691181	     -0.00000000	      0.00000000	     -0.00000000	      0.00000000
      0.26717729	      0.00000000	      0.00000000	      0.00000000	      0.00000000
      0.26744277	     -0.00000000	      0.00000000	     -0.00000000	      0.00000000
      0.26770825	     -0.00000000	     -0.00000000	     -0.00000000	      0.00000000
      0.26797373	      0.00000000	      0.00000000	      0.00000000	      0.00000000
      0.26823921	     -0.00000000	      0.00000000	      0.00000000	      0.00000000
      0.26850469	     -0.00000000	      0.00000000	      0.00000000	      0.00000000
      0.26877018	      0.00000000	      0.00000000	     -0.00000000	      0.00000000
      0.26903566	      0.00000000	      0.00000000	     -0.00000000	      0.00000000
      0.26930114	     -0.00000000	      0.00000000	      0.00000000	     -0.00000000
      0.26956662	      0.00000000	      0.00000000	     -0.00000000	      0.00000000
      0.26983210	      0.00000000	      0.00000000	     -0.00000000	      0.00000000
      0.27009758	     -0.00000000	      0.00000000	      0.00000000	      0.00000000
      0.27036306	      0.00000000	      0.00000000	      0.00000000	      0.00000000
      0.27062854	     -0.00000000	      0.00000000	      0.00000000	      0.00000000
      0.27089402	     -0.00000000	      0.00000000	     -0.00000000	      0.00000000
      0.27115951	      0.00000000	      0.00000000	      0.00000000	      0.00000000
      0.27142499	      0.00000000	      0.00000000	     -0.00000000	      0.00000000
      0.27169047	     -0.00000000	      0.00000000	      0.00000000	      0.00000000
      0.27195595	      0.00000000	      0.00000000	      0.00000000	      0.00000000
      0.27222143	      0.00000000	      0.00000000	      0.00000000	      0.00000000
      0.27248691	     -0.00000000	      0.00000000	     -0.00000000	      0.00000000
      0.27275239	     -0.00000000	      0.00000000	      0.00000000	      0.00000000
      0.27301787	     -0.00000000	      0.00000000	      0.00000000	      0.00000000
      0.27328335	     -0.00000000	      0.00000000	      0.00000000	      0.00000000
      0.27354884	     -0.00000000	      0.00000000	     -0.00000000	      0.00000000
      0.27381432	      0.00000000	      0.00000000	      0.00000000	      0.00000000
      0.27407980	      0.00000000	      0.00000000	      0.00000000	      0.00000000
      0.27434528	     -0.00000000	      0.00000000	      0.00000000	      0.00000000
      0.27461076	      0.00000000	      0.00000000	     -0.00000000	      0.00000000
      0.27487624	     -0.00000000	      0.00000000	      0.00000000	      0.00000000
      0.27514172	      0.00000000	      0.00000000	     -0.00000000	      0.00000000
      0.27540720	      0.00000000	      0.00000000	     -0.00000000	      0.00000000
      0.27567269	     -0.00000000	      0.00000000	     -0.00000000	      0.00000000
      0.27593817	     -0.00000000	      0.00000000	      0.00000000	      0.00000000
      0.27620365	      0.00000000	      0.00000000	      0.00000000	      0.00000000
      0.27646913	      0.00000000	      0.00000000	     -0.00000000	      0.00000000
      0.27673461	     -0.00000000	      0.00000000	     -0.00000000	      0.00000000
      0.27700009	     -0.00000000	      0.00000000	      0.00000000	      0.00000000
      0.27726557	      0.00000000	      0.00000000	     -0.00000000	      0.00000000
      0.27753105	     -0.00000000	      0.00000000	      0.00000000	      0.00000000
      0.27779653	     -0.00000000	      0.00000000	     -0.00000000	      0.00000000
      0.27806202	      0.00000000	      0.00000000	     -0.00000000	      0.00000000
      0.27832750	      0.00000000	      0.00000000	     -0.00000000	      0.00000000
      0.27859298	      0.00000000	      0.00000000	      0.00000000	      0.00000000
      0.27885846	     -0.00000000	      0.00000000	     -0.00000000	      0.00000000
      0.27912394	     -0.00000000	      0.00000000	     -0.00000000	      0.00000000
      0.27938942	      0.00000000	      0.00000000	     -0.00000000	      0.00000000
      0.27965490	      0.00000000	      0.00000000	     -0.00000000	      0.00000000
      0.27992038	      0.00000000	      0.00000000	     -0.00000000	      0.00000000
      0.28018586	      0.00000000	      0.00000000	      0.00000000	      0.00000000
      0.28045135	     -0.00000000	      0.00000000	      0.00000000	      0.00000000
      0.28071683	      0.00000000	      0.00000000	      0.00000000	      0.00000000
      0.28098231	     -0.00000000	      0.00000000	      0.00000000	      0.00000000
      0.28124779	      0.00000000	      0.00000000	      0.00000000	      0.00000000
      0.28151327	      0.00000000	      0.00000000	     -0.00000000	      0.00000000
      0.28177875	      0.00000000	      0.00000000	     -0.00000000	      0.00000000
      0.28204423	     -0.00000000	      0.00000000	     -0.00000000	      0.00000000
      0.28230971	     -0.00000000	      0.00000000	      0.00000000	      0.00000000
      0.28257519	     -0.00000000	      0.00000000	      0.00000000	      0.00000000
      0.28284068	      0.00000000	      0.00000000	     -0.00000000	      0.00000000
      0.28310616	      0.00000000	      0.00000000	     -0.00000000	      0.00000000
      0.28337164	      0.00000000	      0.00000000	     -0.00000000	      0.00000000
      0.28363712	      0.00000000	      0.00000000	      0.00000000	      0.00000000
      0.28390260	     -0.00000000	      0.00000000	      0.00000000	      0.00000000
      0.28416808	      0.00000000	      0.00000000	     -0.00000000	      0.00000000
      0.28443356	      0.00000000	      0.00000000	     -0.00000000	      0.00000000
      0.28469904	      0.00000000	      0.00000000	      0.00000000	      0.00000000
      0.28496453	     -0.00000000	      0.00000000	      0.00000000	      0.00000000
      0.28523001	     -0.00000000	      0.00000000	      0.00000000	      0.00000000
      0.28549549	      0.00000000	      0.00000000	      0.00000000	      0.00000000
      0.28576097	     -0.00000000	      0.00000000	      0.00000000	      0.00000000
      0.28602645	      0.00000000	      0.00000000	      0.00000000	      0.00000000
      0.28629193	      0.00000000	      0.00000000	      0.00000000	      0.00000000
      0.28655741	     -0.00000000	      0.00000000	     -0.00000000	      0.00000000
      0.28682289	     -0.00000000	      0.00000000	      0.00000000	      0.00000000
      0.28708837	      0.00000000	      0.00000000	      0.00000000	      0.00000000
      0.28735386	     -0.00000000	      0.00000000	     -0.00000000	      0.00000000
      0.28761934	      0.00000000	      0.00000000	     -0.00000000	      0.00000000
      0.28785809	     -0.00000000	      0.00000000	     -0.00000000	      0.00000000
      0.28809685	      0.00000000	      0.00000000	      0.00000000	      0.00000000
      0.28833561	      0.00000000	      0.00000000	     -0.00000000	      0.00000000
      0.28857437	     -0.00000000	      0.00000000	      0.00000000	      0.00000000
      0.28881312	      0.00000000	      0.00000000	      0.00000000	      0.00000000
      0.28905188	     -0.00000000	      0.00000000	     -0.00000000	      0.00000000
      0.28929064	      0.00000000	      0.00000000	     -0.00000000	      0.00000000
      0.28952939	      0.00000000	      0.00000000	     -0.00000000	      0.00000000
      0.28976815	      0.00000000	      0.00000000	      0.00000000	      0.00000000
      0.29000691	      0.00000000	      0.00000000	      0.00000000	      0.00000000
      0.29024567	      0.00000000	      0.00000000	      0.00000000	      0.00000000
      0.29048442	      0.00000000	      0.00000000	      0.00000000	      0.00000000
      0.29072318	      0.00000000	      0.00000000	      0.00000000	      0.00000000
      0.29096194	      0.00000000	      0.00000000	     -0.00000000	      0.00000000
      0.29120070	     -0.00000000	      0.00000000	     -0.00000000	      0.00000000
      0.29143945	     -0.00000000	      0.00000000	      0.00000000	      0.00000000
      0.29167821	      0.00000000	      0.00000000	      0.00000000	      0.00000000
      0.29191697	     -0.00000000	      0.00000000	     -0.00000000	      0.00000000
      0.29215572	      0.00000000	      0.00000000	      0.00000000	      0.00000000
      0.29239448	     -0.00000000	      0.00000000	      0.00000000	      0.00000000
      0.29263324	      0.00000000	      0.00000000	      0.00000000	      0.00000000
      0.29287200	      0.00000000	      0.00000000	      0.00000000	      0.00000000
      0.29311075	      0.00000000	      0.00000000	     -0.00000000	      0.00000000
      0.29334951	     -0.00000000	      0.00000000	      0.00000000	      0.00000000
      0.29358827	      0.00000000	      0.00000000	      0.00000000	      0.00000000
      0.29382702	      0.00000000	      0.00000000	     -0.00000000	      0.00000000
      0.29406578	      0.00000000	      0.00000000	      0.00000000	      0.00000000
      0.29430454	      0.00000000	      0.00000000	     -0.00000000	      0.00000000
      0.29454330	      0.00000000	     -0.00000000	     -0.00000000	      0.00000000
      0.29478205	      0.00000000	     -0.00000000	      0.00000000	      0.00000000
      0.29502081	     -0.00000000	      0.00000000	      0.00000000	      0.00000000
      0.29525957	      0.00000000	     -0.00000000	      0.00000000	      0.00000000
      0.29549833	      0.00000000	     -0.00000000	     -0.00000000	      0.00000000
      0.29573708	     -0.00000000	     -0.00000000	     -0.00000000	      0.00000000
      0.29597584	      0.00000000	     -0.00000000	     -0.00000000	      0.00000000
      0.29621460	     -0.00000000	     -0.00000000	     -0.00000000	      0.00000000
      0.29645335	     -0.00000000	     -0.00000000	     -0.00000000	      0.00000000
      0.29669211	     -0.00000000	     -0.00000000	     -0.00000000	      0.00000000
      0.29693087	     -0.00000000	     -0.00000000	      0.00000000	      0.00000000
      0.29716963	      0.00000000	      0.00000000	      0.00000000	      0.00000000
      0.29740838	      0.00000000	      0.00000000	      0.00000000	      0.00000000
      0.29764714	      0.00000000	      0.00000000	     -0.00000000	      0.00000000
      0.29788590	      0.00000000	      0.00000000	      0.00000000	      0.00000000
      0.29812465	      0.00000000	      0.00000000	      0.00000000	      0.00000000
      0.29836341	     -0.00000000	      0.00000000	     -0.00000000	      0.00000000
      0.29860217	     -0.00000000	      0.00000000	     -0.00000000	      0.00000000
      0.29884093	      0.00000000	      0.00000000	     -0.00000000	      0.00000000
      0.29907968	     -0.00000000	      0.00000000	     -0.00000000	      0.00000000
      0.29931844	     -0.00000000	      0.00000000	     -0.00000000	      0.00000000
      0.29955720	      0.00000000	      0.00000000	      0.00000000	      0.00000000
      0.29979596	      0.00000000	     -0.00000000	     -0.00000000	      0.00000000
      0.30003471	      0.00000000	     -0.00000000	     -0.00000000	      0.00000000
      0.30027347	     -0.00000000	      0.00000000	     -0.00000000	      0.00000000
      0.30051223	     -0.00000000	     -0.00000000	      0.00000000	      0.00000000
      0.30075098	     -0.00000000	     -0.00000000	     -0.00000000	      0.00000000
      0.30098974	      0.00000000	     -0.00000000	     -0.00000000	      0.00000000
      0.30122850	      0.00000000	      0.00000000	     -0.00000000	      0.00000000
      0.30146726	      0.00000000	     -0.00000000	      0.00000000	      0.00000000
      0.30170601	      0.00000000	     -0.00000000	      0.00000000	      0.00000000
      0.30194477	      0.00000000	     -0.00000000	      0.00000000	      0.00000000
      0.30218353	     -0.00000000	     -0.00000000	     -0.00000000	      0.00000000
      0.30242229	      0.00000000	      0.00000000	     -0.00000000	      0.00000000
      0.30266104	      0.00000000	     -0.00000000	      0.00000000	      0.00000000
      0.30289980	      0.00000000	     -0.00000000	      0.00000000	      0.00000000
      0.30313856	     -0.00000000	     -0.00000000	     -0.00000000	      0.00000000
      0.30337731	     -0.00000000	     -0.00000000	      0.00000000	      0.00000000
      0.30361607	      0.00000000	      0.00000000	      0.00000000	      0.00000000
      0.30385483	      0.00000000	     -0.00000000	     -0.00000000	      0.00000000
      0.30409359	      0.00000000	     -0.00000000	      0.00000000	      0.00000000
      0.30433234	      0.00000000	     -0.00000000	     -0.00000000	      0.00000000
      0.30457110	     -0.00000000	     -0.00000000	      0.00000000	      0.00000000
      0.30480986	     -0.00000000	     -0.00000000	     -0.00000000	      0.00000000
      0.30504861	     -0.00000000	      0.00000000	      0.00000000	      0.00000000
      0.30528737	      0.00000000	      0.00000000	     -0.00000000	      0.00000000
      0.30552613	     -0.00000000	     -0.00000000	      0.00000000	      0.00000000
      0.30576489	     -0.00000000	      0.00000000	     -0.00000000	      0.00000000
      0.30600364	     -0.00000000	     -0.00000000	      0.00000000	      0.00000000
      0.30624240	     -0.00000000	      0.00000000	      0.00000000	      0.00000000
      0.30648116	     -0.00000000	     -0.00000000	     -0.00000000	      0.00000000
      0.30671992	     -0.00000000	     -0.00000000	     -0.00000000	      0.00000000
      0.30695867	     -0.00000000	     -0.00000000	      0.00000000	      0.00000000
      0.30719743	     -0.00000000	     -0.00000000	      0.00000000	      0.00000000
      0.30743619	     -0.00000000	     -0.00000000	     -0.00000000	      0.00000000
      0.30767494	      0.00000000	     -0.00000000	      0.00000000	      0.00000000
      0.30791370	      0.00000000	      0.00000000	     -0.00000000	      0.00000000
      0.30815246	      0.00000000	     -0.00000000	     -0.00000000	      0.00000000
      0.30839122	      0.00000000	     -0.00000000	     -0.00000000	      0.00000000
      0.30862997	     -0.00000000	     -0.00000000	     -0.00000000	      0.00000000
      0.30886873	      0.00000000	      0.00000000	      0.00000000	      0.00000000
      0.30910749	     -0.00000000	     -0.00000000	      0.00000000	      0.00000000
      0.30934624	      0.00000000	     -0.00000000	      0.00000000	      0.00000000
      0.30958500	     -0.00000000	     -0.00000000	     -0.00000000	      0.00000000
      0.30982376	      0.00000000	     -0.00000000	     -0.00000000	      0.00000000
      0.31006252	      0.00000000	     -0.00000000	     -0.00000000	      0.00000000
      0.31030127	      0.00000000	      0.00000000	     -0.00000000	      0.00000000
      0.31054003	      0.00000000	     -0.00000000	      0.00000000	      0.00000000
      0.31077879	      0.00000000	     -0.00000000	      0.00000000	      0.00000000
      0.31101755	      0.00000000	     -0.00000000	      0.00000000	      0.00000000
      0.31125630	     -0.00000000	     -0.00000000	      0.00000000	      0.00000000
      0.31147098	     -0.00000000	     -0.00000000	     -0.00000000	      0.00000000
      0.31168567	      0.00000000	     -0.00000000	      0.00000000	      0.00000000
      0.31190035	     -0.00000000	     -0.00000000	      0.00000000	      0.00000000
      0.31211503	     -0.00000000	     -0.00000000	      0.00000000	      0.00000000
      0.31232971	      0.00000000	     -0.00000000	      0.00000000	      0.00000000
      0.31254440	      0.00000000	     -0.00000000	     -0.00000000	      0.00000000
      0.31275908	      0.00000000	     -0.00000000	     -0.00000000	      0.00000000
      0.31297376	     -0.00000000	     -0.00000000	      0.00000000	      0.00000000
      0.31318844	      0.00000000	     -0.00000000	      0.00000000	      0.00000000
      0.31340313	      0.00000000	     -0.00000000	      0.00000000	      0.00000000
      0.31361781	      0.00000000	     -0.00000000	      0.00000000	      0.00000000
      0.31383249	     -0.00000000	     -0.00000000	      0.00000000	      0.00000000
      0.31404717	     -0.00000000	     -0.00000000	      0.00000000	      0.00000000
      0.31426185	      0.00000000	      0.00000000	      0.00000000	      0.00000000
      0.31447654	     -0.00000000	     -0.00000000	      0.00000000	      0.00000000
      0.31469122	      0.00000000	     -0.00000000	     -0.00000000	      0.00000000
      0.31490590	      0.00000000	     -0.00000000	      0.00000000	      0.00000000
      0.31512058	      0.00000000	      0.00000000	      0.00000000	      0.00000000
      0.31533527	      0.00000000	     -0.00000000	      0.00000000	      0.00000000
      0.31554995	      0.00000000	     -0.00000000	      0.00000000	      0.00000000
      0.31576463	      0.00000000	     -0.00000000	     -0.00000000	      0.00000000
      0.31597931	      0.00000000	     -0.00000000	      0.00000000	      0.00000000
      0.31619400	      0.00000000	      0.00000000	      0.00000000	      0.00000000
      0.31640868	      0.00000000	     -0.00000000	      0.00000000	      0.00000000
      0.31662336	     -0.00000000	      0.00000000	      0.00000000	      0.00000000
      0.31683804	     -0.00000000	     -0.00000000	      0.00000000	      0.00000000
      0.31705272	      0.00000000	      0.00000000	      0.00000000	      0.00000000
      0.31726741	     -0.00000000	      0.00000000	      0.00000000	      0.00000000
      0.31748209	      0.00000000	      0.00000000	      0.00000000	      0.00000000
      0.31769677	      0.00000000	      0.00000000	     -0.00000000	      0.00000000
      0.31791145	      0.00000000	     -0.00000000	      0.00000000	      0.00000000
      0.31812614	     -0.00000000	     -0.00000000	      0.00000000	      0.00000000
      0.31834082	     -0.00000000	     -0.00000000	      0.00000000	      0.00000000
      0.31855550	      0.00000000	     -0.00000000	      0.00000000	      0.00000000
      0.31877018	      0.00000000	     -0.00000000	      0.00000000	      0.00000000
      0.31898487	      0.00000000	     -0.00000000	     -0.00000000	      0.00000000
      0.31919955	     -0.00000000	      0.00000000	      0.00000000	      0.00000000
      0.31941423	      0.00000000	      0.00000000	      0.00000000	      0.00000000
      0.31962891	     -0.00000000	     -0.00000000	      0.00000000	      0.00000000
      0.31984359	      0.00000000	     -0.00000000	      0.00000000	      0.00000000
      0.32005828	      0.00000000	     -0.00000000	      0.00000000	      0.00000000
      0.32027296	     -0.00000000	      0.00000000	      0.00000000	      0.00000000
      0.32048764	      0.00000000	      0.00000000	     -0.00000000	      0.00000000
      0.32070232	      0.00000000	     -0.00000000	     -0.00000000	      0.00000000
      0.32091701	     -0.00000000	     -0.00000000	     -0.00000000	     -0.00000000
      0.32113169	     -0.00000000	     -0.00000000	     -0.00000000	      0.00000000
      0.32134637	     -0.00000000	     -0.00000000	     -0.00000000	      0.00000000
      0.32156105	     -0.00000000	     -0.00000000	     -0.00000000	      0.00000000
      0.32177573	     -0.00000000	     -0.00000000	     -0.00000000	      0.00000000
      0.32199042	      0.00000000	     -0.00000000	     -0.00000000	      0.00000000
      0.32220510	     -0.00000000	     -0.00000000	     -0.00000000	      0.00000000
      0.32241978	      0.00000000	     -0.00000000	      0.00000000	      0.00000000
      0.32263446	      0.00000000	     -0.00000000	      0.00000000	      0.00000000
      0.32284915	      0.00000000	     -0.00000000	     -0.00000000	      0.00000000
      0.32306383	     -0.00000000	     -0.00000000	      0.00000000	      0.00000000
      0.32327851	     -0.00000000	     -0.00000000	     -0.00000000	      0.00000000
      0.32349319	      0.00000000	     -0.00000000	     -0.00000000	      0.00000000
      0.32370788	      0.00000000	     -0.00000000	      0.00000000	      0.00000000
      0.32392256	     -0.00000000	     -0.00000000	     -0.00000000	      0.00000000
      0.32413724	      0.00000000	     -0.00000000	     -0.00000000	      0.00000000
      0.32435192	      0.00000000	     -0.00000000	     -0.00000000	      0.00000000
      0.32456660	     -0.00000000	     -0.00000000	     -0.00000000	      0.00000000
      0.32478129	     -0.00000000	     -0.00000000	      0.00000000	      0.00000000
      0.32499597	     -0.00000000	     -0.00000000	     -0.00000000	      0.00000000
      0.32521065	     -0.00000000	     -0.00000000	     -0.00000000	      0.00000000
      0.32542533	      0.00000000	     -0.00000000	      0.00000000	      0.00000000
      0.32564002	      0.00000000	     -0.00000000	     -0.00000000	      0.00000000
      0.32585470	      0.00000000	     -0.00000000	     -0.00000000	      0.00000000
      0.32606938	      0.00000000	     -0.00000000	     -0.00000000	      0.00000000
      0.32628406	      0.00000000	     -0.00000000	      0.00000000	      0.00000000
      0.32649875	     -0.00000000	      0.00000000	     -0.00000000	      0.00000000
      0.32671343	      0.00000000	     -0.00000000	      0.00000000	      0.00000000
      0.32692811	     -0.00000000	      0.00000000	     -0.00000000	      0.00000000
      0.32714279	     -0.00000000	      0.00000000	     -0.00000000	      0.00000000
      0.32735747	      0.00000000	      0.00000000	      0.00000000	      0.00000000
      0.32757216	     -0.00000000	      0.00000000	      0.00000000	      0.00000000
      0.32776515	      0.00000000	      0.00000000	     -0.00000000	      0.00000000
      0.32795813	     -0.00000000	      0.00000000	      0.00000000	      0.00000000
      0.32815112	      0.00000000	      0.00000000	     -0.00000000	      0.00000000
      0.32834411	      0.00000000	      0.00000000	     -0.00000000	      0.00000000
      0.32853710	     -0.00000000	      0.00000000	      0.00000000	      0.00000000
      0.32873009	      0.00000000	      0.00000000	      0.00000000	      0.00000000
      0.32892308	     -0.00000000	      0.00000000	      0.00000000	      0.00000000
      0.32911607	     -0.00000000	     -0.00000000	     -0.00000000	      0.00000000
      0.32930906	      0.00000000	      0.00000000	     -0.00000000	      0.00000000
      0.32950205	     -0.00000000	      0.00000000	     -0.00000000	      0.00000000
      0.32969504	      0.00000000	      0.00000000	     -0.00000000	      0.00000000
      0.32988803	      0.00000000	      0.00000000	      0.00000000	      0.00000000
      0.33008102	     -0.00000000	      0.00000000	      0.00000000	      0.00000000
      0.33027400	     -0.00000000	      0.00000000	      0.00000000	      0.00000000
      0.33046699	      0.00000000	     -0.00000000	     -0.00000000	      0.00000000
      0.33065998	      0.00000000	      0.00000000	     -0.00000000	      0.00000000
      0.33085297	     -0.00000000	      0.00000000	      0.00000000	      0.00000000
      0.33104596	      0.00000000	      0.00000000	     -0.00000000	      0.00000000
      0.33123895	     -0.00000000	      0.00000000	     -0.00000000	      0.00000000
      0.33143194	     -0.00000000	     -0.00000000	      0.00000000	      0.00000000
      0.33162493	      0.00000000	     -0.00000000	     -0.00000000	      0.00000000
      0.33181792	     -0.00000000	      0.00000000	      0.00000000	      0.00000000
      0.33201091	     -0.00000000	      0.00000000	      0.00000000	      0.00000000
      0.33220390	      0.00000000	      0.00000000	     -0.00000000	      0.00000000
      0.33239688	     -0.00000000	      0.00000000	      0.00000000	      0.00000000
      0.33258987	      0.00000000	      0.00000000	      0.00000000	      0.00000000
      0.33278286	      0.00000000	     -0.00000000	      0.00000000	      0.00000000
      0.33297585	      0.00000000	     -0.00000000	      0.00000000	      0.00000000
      0.33316884	      0.00000000	      0.00000000	     -0.00000000	      0.00000000
      0.33336183	      0.00000000	      0.00000000	     -0.00000000	      0.00000000
      0.33355482	      0.00000000	      0.00000000	      0.00000000	      0.00000000
      0.33374781	     -0.00000000	      0.00000000	      0.00000000	      0.00000000
      0.33394080	      0.00000000	      0.00000000	      0.00000000	      0.00000000
      0.33413379	     -0.00000000	     -0.00000000	      0.00000000	      0.00000000
      0.33432678	     -0.00000000	     -0.00000000	     -0.00000000	      0.00000000
      0.33451977	      0.00000000	      0.00000000	     -0.00000000	      0.00000000
      0.33471275	      0.00000000	      0.00000000	     -0.00000000	      0.00000000
      0.33490574	      0.00000000	      0.00000000	     -0.00000000	      0.00000000
      0.33509873	     -0.00000000	      0.00000000	      0.00000000	      0.00000000
      0.33529172	      0.00000000	     -0.00000000	      0.00000000	      0.00000000
      0.33548471	      0.00000000	      0.00000000	      0.00000000	      0.00000000
      0.33567770	      0.00000000	      0.00000000	     -0.00000000	      0.00000000
      0.33587069	      0.00000000	      0.00000000	      0.00000000	      0.00000000
      0.33606368	      0.00000000	      0.00000000	     -0.00000000	      0.00000000
      0.33625667	      0.00000000	      0.00000000	     -0.00000000	      0.00000000
      0.33643012	      0.00000000	     -0.00000000	     -0.00000000	      0.00000000
      0.33660356	     -0.00000000	     -0.00000000	     -0.00000000	      0.00000000
      0.33677701	     -0.00000000	      0.00000000	     -0.00000000	      0.00000000
      0.33695046	     -0.00000000	      0.00000000	      0.00000000	      0.00000000
      0.33712391	     -0.00000000	     -0.00000000	      0.00000000	      0.00000000
      0.33729736	      0.00000000	      0.00000000	     -0.00000000	      0.00000000
      0.33747080	      0.00000000	      0.00000000	     -0.00000000	      0.00000000
      0.33764425	      0.00000000	      0.00000000	      0.00000000	      0.00000000
      0.33781770	      0.00000000	      0.00000000	      0.00000000	      0.00000000
      0.33799115	      0.00000000	      0.00000000	      0.00000000	      0.00000000
      0.33816459	     -0.00000000	      0.00000000	      0.00000000	      0.00000000
      0.33833804	     -0.00000000	      0.00000000	      0.00000000	      0.00000000
      0.33851149	     -0.00000000	     -0.00000000	      0.00000000	      0.00000000
      0.33868494	     -0.00000000	      0.00000000	     -0.00000000	      0.00000000
      0.33885839	     -0.00000000	      0.00000000	     -0.00000000	      0.00000000
      0.33903183	     -0.00000000	      0.00000000	     -0.00000000	      0.00000000
      0.33920528	     -0.00000000	      0.00000000	     -0.00000000	      0.00000000
      0.33937873	      0.00000000	     -0.00000000	      0.00000000	      0.00000000
      0.33955218	      0.00000000	      0.00000000	     -0.00000000	      0.00000000
      0.33972563	     -0.00000000	      0.00000000	      0.00000000	      0.00000000
      0.33989907	      0.00000000	      0.00000000	     -0.00000000	      0.00000000
      0.34007252	     -0.00000000	      0.00000000	      0.00000000	      0.00000000
      0.34024597	      0.00000000	      0.00000000	      0.00000000	      0.00000000
      0.34041942	      0.00000000	     -0.00000000	      0.00000000	      0.00000000
      0.34059287	     -0.00000000	      0.00000000	      0.00000000	      0.00000000
      0.34076631	     -0.00000000	      0.00000000	      0.00000000	      0.00000000
      0.34093976	      0.00000000	      0.00000000	      0.00000000	      0.00000000
      0.34109518	      0.00000000	     -0.00000000	      0.00000000	      0.00000000
      0.34125061	      0.00000000	      0.00000000	     -0.00000000	      0.00000000
      0.34140603	     -0.00000000	      0.00000000	      0.00000000	      0.00000000
      0.34156145	     -0.00000000	      0.00000000	      0.00000000	      0.00000000
      0.34171687	      0.00000000	     -0.00000000	      0.00000000	      0.00000000
      0.34187230	     -0.00000000	      0.00000000	     -0.00000000	      0.00000000
      0.34202772	      0.00000000	      0.00000000	     -0.00000000	      0.00000000
      0.34218314	      0.00000000	      0.00000000	      0.00000000	      0.00000000
      0.34233856	      0.00000000	      0.00000000	     -0.00000000	      0.00000000
      0.34249398	     -0.00000000	      0.00000000	     -0.00000000	      0.00000000
      0.34264941	     -0.00000000	      0.00000000	      0.00000000	      0.00000000
      0.34280483	     -0.00000000	      0.00000000	      0.00000000	      0.00000000
      0.34296025	     -0.00000000	     -0.00000000	     -0.00000000	      0.00000000
      0.34311567	      0.00000000	      0.00000000	     -0.00000000	      0.00000000
      0.34327110	      0.00000000	      0.00000000	      0.00000000	      0.00000000
      0.34342652	      0.00000000	      0.00000000	      0.00000000	      0.00000000
      0.34358194	     -0.00000000	      0.00000000	     -0.00000000	      0.00000000
      0.34373736	      0.00000000	      0.00000000	     -0.00000000	      0.00000000
      0.34389279	     -0.00000000	     -0.00000000	     -0.00000000	      0.00000000
      0.34403226	      0.00000000	     -0.00000000	     -0.00000000	      0.00000000
      0.34417174	      0.00000000	      0.00000000	     -0.00000000	      0.00000000
      0.34431122	      0.00000000	      0.00000000	     -0.00000000	      0.00000000
      0.34445070	     -0.00000000	     -0.00000000	     -0.00000000	      0.00000000
      0.34459018	      0.00000000	      0.00000000	      0.00000000	      0.00000000
      0.34472966	      0.00000000	     -0.00000000	     -0.00000000	      0.00000000
      0.34486914	     -0.00000000	     -0.00000000	      0.00000000	      0.00000000
      0.34500862	     -0.00000000	      0.00000000	      0.00000000	      0.00000000
      0.34514810	      0.00000000	     -0.00000000	      0.00000000	      0.00000000
      0.34528757	     -0.00000000	     -0.00000000	      0.00000000	      0.00000000
      0.34542705	     -0.00000000	     -0.00000000	     -0.00000000	      0.00000000
      0.34556653	     -0.00000000	     -0.00000000	     -0.00000000	      0.00000000
      0.34570601	      0.00000000	     -0.00000000	      0.00000000	      0.00000000
      0.34584549	     -0.00000000	     -0.00000000	     -0.00000000	      0.00000000
      0.34598497	      0.00000000	     -0.00000000	     -0.00000000	      0.00000000
      0.34612445	     -0.00000000	     -0.00000000	     -0.00000000	      0.00000000
      0.34626393	      0.00000000	     -0.00000000	     -0.00000000	      0.00000000
      0.34638867	     -0.00000000	     -0.00000000	     -0.00000000	      0.00000000
      0.34651342	     -0.00000000	     -0.00000000	      0.00000000	      0.00000000
      0.34663816	     -0.00000000	     -0.00000000	      0.00000000	      0.00000000
      0.34676291	      0.00000000	      0.00000000	      0.00000000	      0.00000000
      0.34688765	     -0.00000000	     -0.00000000	      0.00000000	      0.00000000
      0.34701240	      0.00000000	     -0.00000000	      0.00000000	      0.00000000
      0.34713714	      0.00000000	      0.00000000	     -0.00000000	      0.00000000
      0.34726189	      0.00000000	     -0.00000000	      0.00000000	      0.00000000
      0.34738663	     -0.00000000	     -0.00000000	     -0.00000000	      0.00000000
      0.34751138	      0.00000000	     -0.00000000	     -0.00000000	      0.00000000
      0.34763612	      0.00000000	     -0.00000000	      0.00000000	      0.00000000
      0.34776087	      0.00000000	     -0.00000000	      0.00000000	      0.00000000
      0.34788561	     -0.00000000	     -0.00000000	     -0.00000000	      0.00000000
      0.34801036	     -0.00000000	     -0.00000000	      0.00000000	      0.00000000
      0.34813510	     -0.00000000	      0.00000000	     -0.00000000	      0.00000000
      0.34825985	      0.00000000	     -0.00000000	      0.00000000	      0.00000000
      0.34838459	      0.00000000	     -0.00000000	      0.00000000	      0.00000000
      0.34850934	     -0.00000000	     -0.00000000	     -0.00000000	      0.00000000
      0.34862134	      0.00000000	     -0.00000000	     -0.00000000	      0.00000000
      0.34873335	      0.00000000	     -0.00000000	      0.00000000	      0.00000000
      0.34884536	     -0.00000000	     -0.00000000	      0.00000000	      0.00000000
      0.34895737	     -0.00000000	     -0.00000000	      0.00000000	      0.00000000
      0.34906938	     -0.00000000	     -0.00000000	      0.00000000	      0.00000000
      0.34918139	      0.00000000	     -0.00000000	      0.00000000	      0.00000000
      0.34929340	      0.00000000	     -0.00000000	      0.00000000	      0.00000000
      0.34940541	     -0.00000000	      0.00000000	     -0.00000000	      0.00000000
      0.34951741	     -0.00000000	     -0.00000000	      0.00000000	      0.00000000
      0.34962942	      0.00000000	     -0.00000000	      0.00000000	      0.00000000
      0.34974143	      0.00000000	     -0.00000000	     -0.00000000	      0.00000000
      0.34985344	     -0.00000000	     -0.00000000	      0.00000000	      0.00000000
      0.34996545	      0.00000000	     -0.00000000	     -0.00000000	      0.00000000
      0.35007746	      0.00000000	     -0.00000000	      0.00000000	      0.00000000
      0.35018947	     -0.00000000	     -0.00000000	     -0.00000000	      0.00000000
      0.35028275	      0.00000000	     -0.00000000	     -0.00000000	      0.00000000
      0.35037603	     -0.00000000	     -0.00000000	      0.00000000	      0.00000000
      0.35046931	      0.00000000	     -0.00000000	     -0.00000000	      0.00000000
      0.35056259	      0.00000000	     -0.00000000	      0.00000000	      0.00000000
      0.35065587	      0.00000000	     -0.00000000	      0.00000000	      0.00000000
      0.35074915	     -0.00000000	     -0.00000000	     -0.00000000	      0.00000000
      0.35086144	      0.00000000	     -0.00000000	     -0.00000000	      0.00000000
      0.35097373	      0.00000000	     -0.00000000	     -0.00000000	      0.00000000
      0.35108602	     -0.00000000	      0.00000000	     -0.00000000	      0.00000000
      0.35119832	      0.00000000	      0.00000000	      0.00000000	      0.00000000
      0.35131061	     -0.00000000	      0.00000000	      0.00000000	      0.00000000
      0.35142290	      0.00000000	      0.00000000	     -0.00000000	      0.00000000
      0.35153519	      0.00000000	      0.00000000	      0.00000000	      0.00000000
      0.35164748	     -0.00000000	      0.00000000	      0.00000000	      0.00000000
      0.35175978	     -0.00000000	      0.00000000	      0.00000000	      0.00000000
      0.35187207	      0.00000000	     -0.00000000	     -0.00000000	      0.00000000
      0.35198436	      0.00000000	      0.00000000	      0.00000000	      0.00000000
      0.35209665	      0.00000000	     -0.00000000	      0.00000000	      0.00000000
      0.35220895	     -0.00000000	      0.00000000	      0.00000000	      0.00000000
      0.35232124	      0.00000000	      0.00000000	     -0.00000000	      0.00000000
      0.35243353	     -0.00000000	     -0.00000000	      0.00000000	      0.00000000
      0.35254582	     -0.00000000	      0.00000000	     -0.00000000	      0.00000000
      0.35265811	     -0.00000000	      0.00000000	     -0.00000000	      0.00000000
      0.35277041	     -0.00000000	      0.00000000	     -0.00000000	      0.00000000
      0.35288270	     -0.00000000	      0.00000000	     -0.00000000	      0.00000000
      0.35299499	     -0.00000000	     -0.00000000	      0.00000000	      0.00000000
      0.35310728	      0.00000000	     -0.00000000	      0.00000000	      0.00000000
      0.35321958	     -0.00000000	      0.00000000	      0.00000000	      0.00000000
      0.35333187	      0.00000000	     -0.00000000	     -0.00000000	      0.00000000
      0.35344416	     -0.00000000	      0.00000000	     -0.00000000	      0.00000000
      0.35355645	     -0.00000000	      0.00000000	     -0.00000000	      0.00000000
      0.35366874	      0.00000000	      0.00000000	     -0.00000000	      0.00000000
      0.35378104	     -0.00000000	      0.00000000	     -0.00000000	      0.00000000
      0.35389333	      0.00000000	      0.00000000	     -0.00000000	      0.00000000
      0.35400562	      0.00000000	      0.00000000	     -0.00000000	      0.00000000
      0.35411791	      0.00000000	      0.00000000	     -0.00000000	      0.00000000
      0.35423021	      0.00000000	      0.00000000	     -0.00000000	      0.00000000
      0.35434250	      0.00000000	      0.00000000	     -0.00000000	      0.00000000
      0.35445479	     -0.00000000	      0.00000000	      0.00000000	      0.00000000
      0.35456708	     -0.00000000	      0.00000000	      0.00000000	      0.00000000
      0.35467937	     -0.00000000	      0.00000000	     -0.00000000	      0.00000000
      0.35479167	     -0.00000000	      0.00000000	      0.00000000	      0.00000000
      0.35490396	     -0.00000000	      0.00000000	      0.00000000	      0.00000000
      0.35501625	     -0.00000000	      0.00000000	      0.00000000	      0.00000000
      0.35512854	      0.00000000	      0.00000000	     -0.00000000	      0.00000000
      0.35521614	      0.00000000	      0.00000000	     -0.00000000	      0.00000000
      0.35531359	     -0.00000000	     -0.00000000	      0.00000000	      0.00000000
      0.35541103	      0.00000000	      0.00000000	     -0.00000000	      0.00000000
      0.35589824	     -0.00000000	     -0.00000000	     -0.00000000	      0.00000000
      0.35727252	     -0.00000000	     -0.00000000	      0.00000000	      0.00000000
      0.35864680	     -0.00000000	     -0.00000000	     -0.00000000	      0.00000000
      0.36002107	     -0.00000000	     -0.00000000	      0.00000000	      0.00000000
      0.36124276	     -0.00000000	     -0.00000000	      0.00000000	      0.00000000
      0.36246446	     -0.00000000	     -0.00000000	      0.00000000	      0.00000000
      0.36368615	     -0.00000000	     -0.00000000	     -0.00000000	      0.00000000
      0.36490784	     -0.00000000	     -0.00000000	     -0.00000000	      0.00000000
      0.36612953	     -0.00000000	     -0.00000000	     -0.00000000	      0.00000000
      0.36735123	     -0.00000000	     -0.00000000	     -0.00000000	      0.00000000
      0.36857292	     -0.00000000	     -0.00000000	      0.00000000	      0.00000000
      0.36979461	      0.00000000	     -0.00000000	      0.00000000	      0.00000000
      0.37101630	      0.00000000	      0.00000000	     -0.00000000	      0.00000000
      0.37223800	      0.00000000	      0.00000000	     -0.00000000	      0.00000000
      0.37236017	     -0.00000000	      0.00000000	     -0.00000000	      0.00000000
      0.37258593	      0.00000000	      0.00000000	      0.00000000	      0.00000000
      0.37269882	      0.00000000	      0.00000000	      0.00000000	      0.00000000
      0.37275526	      0.00000000	      0.00000000	      0.00000000	      0.00000000
      0.37278348	      0.00000000	      0.00000000	     -0.00000000	      0.00000000
      0.37292459	      0.00000000	      0.00000000	      0.00000000	      0.00000000
      0.37293536	     -0.00000000	      0.00000000	      0.00000000	      0.00000000
      0.37294584	      0.00000000	      0.00000000	     -0.00000000	      0.00000000
      0.37295584	     -0.00000000	      0.00000000	     -0.00000000	      0.00000000
      0.37296584	      0.00000000	      0.00000000	     -0.00000000	      0.00000000
      0.37297584	      0.00000000	      0.00000000	     -0.00000000	      0.00000000
      0.37298584	     -0.00000000	      0.00000000	     -0.00000000	      0.00000000
      0.37299584	     -0.00000000	      0.00000000	     -0.00000000	      0.00000000
      0.37300584	      0.00000000	      0.00000000	     -0.00000000	      0.00000000
      0.37301584	      0.00000000	      0.00000000	     -0.00000000	      0.00000000
      0.37302584	      0.00000000	      0.00000000	     -0.00000000	      0.00000000
      0.37303584	      0.00000000	      0.00000000	      0.00000000	      0.00000000
      0.37304584	     -0.00000000	      0.00000000	     -0.00000000	      0.00000000
      0.37305584	      0.00000000	      0.00000000	      0.00000000	      0.00000000
      0.37306584	     -0.00000000	      0.00000000	     -0.00000000	      0.00000000
      0.37307584	     -0.00000000	      0.00000000	      0.00000000	      0.00000000
      0.37308584	      0.00000000	      0.00000000	     -0.00000000	      0.00000000
      0.37309584	      0.00000000	      0.00000000	      0.00000000	      0.00000000
      0.37310584	     -0.00000000	      0.00000000	      0.00000000	      0.00000000
      0.37311584	     -0.00000000	      0.00000000	      0.00000000	      0.00000000
      0.37312724	      0.00000000	      0.00000000	     -0.00000000	      0.00000000
      0.37313724	      0.00000000	      0.00000000	      0.00000000	      0.00000000
      0.37314724	     -0.00000000	      0.00000000	     -0.00000000	      0.00000000
      0.37315724	      0.00000000	      0.00000000	      0.00000000	      0.00000000
      0.37316724	     -0.00000000	      0.00000000	     -0.00000000	      0.00000000
      0.37317724	      0.00000000	      0.00000000	     -0.00000000	      0.00000000
      0.37318724	     -0.00000000	      0.00000000	      0.00000000	      0.00000000
      0.37319724	      0.00000000	      0.00000000	      0.00000000	      0.00000000
      0.37320724	     -0.00000000	     -0.00000000	      0.00000000	      0.00000000
      0.37321724	      0.00000000	      0.00000000	     -0.00000000	      0.00000000
      0.37322724	     -0.00000000	      0.00000000	      0.00000000	      0.00000000
      0.37323724	      0.00000000	      0.00000000	      0.00000000	      0.00000000
      0.37324724	     -0.00000000	      0.00000000	     -0.00000000	      0.00000000
      0.37325724	      0.00000000	      0.00000000	      0.00000000	      0.00000000
      0.37326724	     -0.00000000	      0.00000000	     -0.00000000	      0.00000000
      0.37327724	      0.00000000	      0.00000000	     -0.00000000	      0.00000000
      0.37328724	      0.00000000	      0.00000000	     -0.00000000	      0.00000000
      0.37329724	     -0.00000000	      0.00000000	     -0.00000000	      0.00000000
      0.37330948	     -0.00000000	      0.00000000	      0.00000000	      0.00000000
      0.37332172	      0.00000000	      0.00000000	      0.00000000	      0.00000000
      0.37333675	      0.00000000	      0.00000000	     -0.00000000	      0.00000000
      0.37335522	      0.00000000	      0.00000000	      0.00000000	      0.00000000
      0.37337148	      0.00000000	      0.00000000	      0.00000000	      0.00000000
      0.37338774	     -0.00000000	      0.00000000	      0.00000000	      0.00000000
      0.37340224	      0.00000000	      0.00000000	      0.00000000	      0.00000000
      0.37341674	      0.00000000	      0.00000000	     -0.00000000	      0.00000000
      0.37343125	      0.00000000	      0.00000000	      0.00000000	      0.00000000
      0.37344575	      0.00000000	      0.00000000	     -0.00000000	      0.00000000
      0.37346025	      0.00000000	      0.00000000	      0.00000000	      0.00000000
      0.37347476	      0.00000000	      0.00000000	     -0.00000000	      0.00000000
      0.37348926	     -0.00000000	      0.00000000	      0.00000000	      0.00000000
      0.37350376	      0.00000000	      0.00000000	     -0.00000000	      0.00000000
      0.37351827	     -0.00000000	      0.00000000	     -0.00000000	      0.00000000
      0.37353277	      0.00000000	      0.00000000	     -0.00000000	      0.00000000
      0.37354727	      0.00000000	      0.00000000	      0.00000000	      0.00000000
      0.37356178	      0.00000000	      0.00000000	     -0.00000000	      0.00000000
      0.37357628	     -0.00000000	      0.00000000	     -0.00000000	      0.00000000
      0.37359078	      0.00000000	      0.00000000	      0.00000000	      0.00000000
      0.37360529	     -0.00000000	      0.00000000	      0.00000000	      0.00000000
      0.37361979	     -0.00000000	      0.00000000	     -0.00000000	      0.00000000
      0.37363429	     -0.00000000	      0.00000000	      0.00000000	      0.00000000
      0.37364880	      0.00000000	      0.00000000	     -0.00000000	      0.00000000
      0.37366330	      0.00000000	      0.00000000	     -0.00000000	      0.00000000
      0.37367780	      0.00000000	     -0.00000000	      0.00000000	      0.00000000
      0.37369231	     -0.00000000	      0.00000000	     -0.00000000	      0.00000000
      0.37370681	      0.00000000	      0.00000000	      0.00000000	      0.00000000
      0.37372131	      0.00000000	      0.00000000	     -0.00000000	      0.00000000
      0.37373582	     -0.00000000	      0.00000000	      0.00000000	      0.00000000
      0.37375032	     -0.00000000	      0.00000000	      0.00000000	      0.00000000
      0.37376482	     -0.00000000	      0.00000000	     -0.00000000	      0.00000000
      0.37377933	     -0.00000000	      0.00000000	      0.00000000	      0.00000000
      0.37379695	      0.00000000	      0.00000000	      0.00000000	      0.00000000
      0.37381458	     -0.00000000	      0.00000000	     -0.00000000	      0.00000000
      0.37383221	      0.00000000	      0.00000000	     -0.00000000	      0.00000000
      0.37384984	      0.00000000	      0.00000000	     -0.00000000	      0.00000000
      0.37386747	      0.00000000	      0.00000000	     -0.00000000	      0.00000000
      0.37388510	      0.00000000	      0.00000000	      0.00000000	      0.00000000
      0.37390272	      0.00000000	      0.00000000	      0.00000000	      0.00000000
      0.37392035	     -0.00000000	      0.00000000	     -0.00000000	      0.00000000
      0.37393798	      0.00000000	      0.00000000	     -0.00000000	      0.00000000
      0.37395995	     -0.00000000	      0.00000000	      0.00000000	      0.00000000
      0.37398192	     -0.00000000	      0.00000000	      0.00000000	      0.00000000
      0.37400388	     -0.00000000	      0.00000000	      0.00000000	      0.00000000
      0.37402585	     -0.00000000	      0.00000000	     -0.00000000	      0.00000000
      0.37405240	      0.00000000	      0.00000000	     -0.00000000	      0.00000000
      0.37407895	      0.00000000	     -0.00000000	     -0.00000000	      0.00000000
      0.37410551	      0.00000000	      0.00000000	     -0.00000000	      0.00000000
      0.37413206	     -0.00000000	      0.00000000	     -0.00000000	      0.00000000
      0.37416436	      0.00000000	      0.00000000	     -0.00000000	      0.00000000
      0.37419665	     -0.00000000	      0.00000000	      0.00000000	      0.00000000
      0.37422895	     -0.00000000	      0.00000000	      0.00000000	      0.00000000
      0.37426125	     -0.00000000	      0.00000000	     -0.00000000	      0.00000000
      0.37430080	     -0.00000000	      0.00000000	     -0.00000000	      0.00000000
      0.37434035	     -0.00000000	      0.00000000	     -0.00000000	      0.00000000
      0.37437990	     -0.00000000	      0.00000000	      0.00000000	      0.00000000
      0.37441945	      0.00000000	      0.00000000	     -0.00000000	      0.00000000
      0.37446913	     -0.00000000	      0.00000000	     -0.00000000	      0.00000000
      0.37451882	     -0.00000000	      0.00000000	     -0.00000000	      0.00000000
      0.37456851	     -0.00000000	      0.00000000	     -0.00000000	      0.00000000
      0.37462855	     -0.00000000	      0.00000000	      0.00000000	      0.00000000
      0.37468859	     -0.00000000	      0.00000000	      0.00000000	      0.00000000
      0.37474863	     -0.00000000	      0.00000000	      0.00000000	      0.00000000
      0.37482504	      0.00000000	      0.00000000	      0.00000000	      0.00000000
      0.37490144	     -0.00000000	      0.00000000	     -0.00000000	      0.00000000
      0.37497784	      0.00000000	      0.00000000	      0.00000000	      0.00000000
      0.37507703	      0.00000000	     -0.00000000	      0.00000000	      0.00000000
      0.37517621	      0.00000000	      0.00000000	      0.00000000	      0.00000000
      0.37527540	     -0.00000000	      0.00000000	     -0.00000000	      0.00000000
      0.37539614	     -0.00000000	      0.00000000	      0.00000000	      0.00000000
      0.37551688	     -0.00000000	      0.00000000	      0.00000000	      0.00000000
      0.37563763	     -0.00000000	      0.00000000	      0.00000000	      0.00000000
      0.37575837	      0.00000000	      0.00000000	      0.00000000	      0.00000000
      0.37587911	     -0.00000000	      0.00000000	     -0.00000000	      0.00000000
      0.37599986	      0.00000000	      0.00000000	      0.00000000	      0.00000000
      0.37614573	     -0.00000000	      0.00000000	      0.00000000	      0.00000000
      0.37629161	     -0.00000000	      0.00000000	     -0.00000000	      0.00000000
      0.37643749	     -0.00000000	      0.00000000	     -0.00000000	      0.00000000
      0.37664304	      0.00000000	      0.00000000	      0.00000000	      0.00000000
      0.37682850	     -0.00000000	      0.00000000	     -0.00000000	      0.00000000
      0.37701396	      0.00000000	      0.00000000	     -0.00000000	      0.00000000
      0.37719942	      0.00000000	      0.00000000	      0.00000000	      0.00000000
      0.37738489	      0.00000000	      0.00000000	      0.00000000	      0.00000000
      0.37757035	     -0.00000000	      0.00000000	     -0.00000000	      0.00000000
      0.37775581	      0.00000000	      0.00000000	      0.00000000	      0.00000000
      0.37796408	      0.00000000	      0.00000000	      0.00000000	      0.00000000
      0.37817235	     -0.00000000	      0.00000000	      0.00000000	      0.00000000
      0.37834659	     -0.00000000	      0.00000000	     -0.00000000	      0.00000000
      0.37852083	      0.00000000	      0.00000000	      0.00000000	      0.00000000
      0.37869507	      0.00000000	      0.00000000	      0.00000000	      0.00000000
      0.37886931	     -0.00000000	      0.00000000	     -0.00000000	      0.00000000
      0.37904355	     -0.00000000	      0.00000000	     -0.00000000	      0.00000000
      0.37921779	     -0.00000000	      0.00000000	      0.00000000	      0.00000000
      0.37939203	      0.00000000	      0.00000000	     -0.00000000	      0.00000000
      0.37956627	      0.00000000	      0.00000000	     -0.00000000	      0.00000000
      0.37974051	      0.00000000	      0.00000000	     -0.00000000	      0.00000000
      0.37995874	     -0.00000000	      0.00000000	      0.00000000	      0.00000000
      0.38017698	     -0.00000000	      0.00000000	     -0.00000000	      0.00000000
      0.38046339	      0.00000000	      0.00000000	     -0.00000000	      0.00000000
      0.38068623	     -0.00000000	      0.00000000	     -0.00000000	      0.00000000
      0.38092514	      0.00000000	      0.00000000	     -0.00000000	      0.00000000
      0.38116406	     -0.00000000	      0.00000000	     -0.00000000	      0.00000000
      0.38140297	      0.00000000	      0.00000000	     -0.00000000	      0.00000000
      0.38164188	     -0.00000000	      0.00000000	      0.00000000	      0.00000000
      0.38188080	      0.00000000	      0.00000000	     -0.00000000	      0.00000000
      0.38211971	     -0.00000000	      0.00000000	     -0.00000000	      0.00000000
      0.38235863	      0.00000000	      0.00000000	     -0.00000000	      0.00000000
      0.38259754	      0.00000000	      0.00000000	     -0.00000000	      0.00000000
      0.38283646	     -0.00000000	      0.00000000	     -0.00000000	      0.00000000
      0.38307537	     -0.00000000	      0.00000000	     -0.00000000	      0.00000000
      0.38331428	     -0.00000000	      0.00000000	      0.00000000	      0.00000000
      0.38355320	      0.00000000	      0.00000000	      0.00000000	      0.00000000
      0.38379211	     -0.00000000	      0.00000000	      0.00000000	      0.00000000
      0.38403103	     -0.00000000	      0.00000000	      0.00000000	      0.00000000
      0.38426994	      0.00000000	      0.00000000	      0.00000000	      0.00000000
      0.38435855	     -0.00000000	      0.00000000	      0.00000000	      0.00000000
      0.38444716	      0.00000000	      0.00000000	      0.00000000	      0.00000000
      0.38452101	      0.00000000	      0.00000000	     -0.00000000	      0.00000000
      0.38459485	      0.00000000	      0.00000000	     -0.00000000	      0.00000000
      0.38465893	      0.00000000	      0.00000000	     -0.00000000	      0.00000000
      0.38472300	      0.00000000	      0.00000000	      0.00000000	      0.00000000
      0.38478708	      0.00000000	      0.00000000	     -0.00000000	      0.00000000
      0.38485115	     -0.00000000	      0.00000000	      0.00000000	      0.00000000
      0.38490741	      0.00000000	      0.00000000	      0.00000000	      0.00000000
      0.38496367	      0.00000000	      0.00000000	      0.00000000	      0.00000000
      0.38501993	      0.00000000	      0.00000000	     -0.00000000	      0.00000000
      0.38507620	     -0.00000000	      0.00000000	     -0.00000000	      0.00000000
      0.38513246	      0.00000000	      0.00000000	     -0.00000000	      0.00000000
      0.38518872	     -0.00000000	      0.00000000	     -0.00000000	      0.00000000
      0.38524498	     -0.00000000	      0.00000000	      0.00000000	      0.00000000
      0.38530124	     -0.00000000	      0.00000000	     -0.00000000	      0.00000000
      0.38535165	      0.00000000	      0.00000000	     -0.00000000	      0.00000000
      0.38540206	      0.00000000	     -0.00000000	      0.00000000	      0.00000000
      0.38545247	     -0.00000000	      0.00000000	     -0.00000000	      0.00000000
      0.38550288	      0.00000000	     -0.00000000	     -0.00000000	      0.00000000
      0.38555329	      0.00000000	     -0.00000000	     -0.00000000	      0.00000000
      0.38560370	      0.00000000	      0.00000000	     -0.00000000	      0.00000000
      0.38565411	      0.00000000	      0.00000000	     -0.00000000	      0.00000000
      0.38570452	      0.00000000	      0.00000000	     -0.00000000	      0.00000000
      0.38575493	     -0.00000000	      0.00000000	     -0.00000000	      0.00000000
      0.38580534	      0.00000000	      0.00000000	     -0.00000000	      0.00000000
      0.38585575	     -0.00000000	      0.00000000	     -0.00000000	      0.00000000
      0.38590616	     -0.00000000	      0.00000000	      0.00000000	      0.00000000
      0.38595657	     -0.00000000	      0.00000000	      0.00000000	      0.00000000
      0.38600698	      0.00000000	      0.00000000	     -0.00000000	      0.00000000
      0.38605739	      0.00000000	      0.00000000	      0.00000000	      0.00000000
      0.38610780	      0.00000000	      0.00000000	     -0.00000000	      0.00000000
      0.38615821	      0.00000000	     -0.00000000	      0.00000000	      0.00000000
      0.38620862	     -0.00000000	      0.00000000	     -0.00000000	      0.00000000
      0.38625903	      0.00000000	      0.00000000	     -0.00000000	      0.00000000
      0.38630945	     -0.00000000	      0.00000000	      0.00000000	      0.00000000
      0.38635986	      0.00000000	      0.00000000	     -0.00000000	      0.00000000
      0.38641027	      0.00000000	      0.00000000	     -0.00000000	      0.00000000
      0.38646068	      0.00000000	      0.00000000	     -0.00000000	      0.00000000
      0.38651109	      0.00000000	      0.00000000	     -0.00000000	      0.00000000
      0.38656150	      0.00000000	      0.00000000	      0.00000000	      0.00000000
      0.38661191	     -0.00000000	      0.00000000	     -0.00000000	      0.00000000
      0.38666232	      0.00000000	      0.00000000	     -0.00000000	      0.00000000
      0.38671273	      0.00000000	      0.00000000	      0.00000000	      0.00000000
      0.38676314	     -0.00000000	      0.00000000	     -0.00000000	      0.00000000
      0.38681355	     -0.00000000	      0.00000000	     -0.00000000	      0.00000000
      0.38686396	      0.00000000	      0.00000000	     -0.00000000	      0.00000000
      0.38691437	     -0.00000000	      0.00000000	     -0.00000000	      0.00000000
      0.38696478	      0.00000000	      0.00000000	     -0.00000000	      0.00000000
      0.38701519	     -0.00000000	      0.00000000	      0.00000000	      0.00000000
      0.38706560	     -0.00000000	      0.00000000	     -0.00000000	      0.00000000
      0.38711601	      0.00000000	      0.00000000	     -0.00000000	      0.00000000
      0.38716642	      0.00000000	      0.00000000	     -0.00000000	      0.00000000
      0.38721683	      0.00000000	      0.00000000	      0.00000000	      0.00000000
      0.38726724	     -0.00000000	      0.00000000	     -0.00000000	      0.00000000
      0.38731765	     -0.00000000	      0.00000000	      0.00000000	      0.00000000
      0.38736806	     -0.00000000	      0.00000000	     -0.00000000	      0.00000000
      0.38741847	     -0.00000000	     -0.00000000	     -0.00000000	      0.00000000
      0.38746888	     -0.00000000	      0.00000000	      0.00000000	      0.00000000
      0.38751929	     -0.00000000	      0.00000000	      0.00000000	      0.00000000
      0.38756970	     -0.00000000	      0.00000000	     -0.00000000	      0.00000000
      0.38763180	     -0.00000000	      0.00000000	      0.00000000	      0.00000000
      0.38769390	      0.00000000	      0.00000000	     -0.00000000	      0.00000000
      0.38775600	     -0.00000000	      0.00000000	      0.00000000	      0.00000000
      0.38781810	      0.00000000	     -0.00000000	     -0.00000000	      0.00000000
      0.38789329	     -0.00000000	      0.00000000	     -0.00000000	      0.00000000
      0.38796849	      0.00000000	      0.00000000	      0.00000000	      0.00000000
      0.38807129	      0.00000000	     -0.00000000	     -0.00000000	      0.00000000
      0.38815175	      0.00000000	      0.00000000	      0.00000000	      0.00000000
      0.38823221	      0.00000000	     -0.00000000	     -0.00000000	      0.00000000
      0.38829992	     -0.00000000	      0.00000000	     -0.00000000	      0.00000000
      0.38836763	     -0.00000000	      0.00000000	     -0.00000000	      0.00000000
      0.38843534	     -0.00000000	      0.00000000	      0.00000000	      0.00000000
      0.38849614	      0.00000000	      0.00000000	      0.00000000	      0.00000000
      0.38855695	      0.00000000	      0.00000000	     -0.00000000	      0.00000000
      0.38861776	      0.00000000	      0.00000000	     -0.00000000	      0.00000000
      0.38867857	     -0.00000000	      0.00000000	      0.00000000	      0.00000000
      0.38873938	      0.00000000	      0.00000000	     -0.00000000	      0.00000000
      0.38880019	     -0.00000000	      0.00000000	      0.00000000	      0.00000000
      0.38886100	      0.00000000	      0.00000000	      0.00000000	      0.00000000
      0.38891533	     -0.00000000	      0.00000000	      0.00000000	      0.00000000
      0.38896966	     -0.00000000	      0.00000000	      0.00000000	      0.00000000
      0.38902399	      0.00000000	      0.00000000	      0.00000000	      0.00000000
      0.38907833	     -0.00000000	      0.00000000	      0.00000000	      0.00000000
      0.38913266	     -0.00000000	      0.00000000	      0.00000000	      0.00000000
      0.38918699	      0.00000000	      0.00000000	      0.00000000	      0.00000000
      0.38924132	      0.00000000	      0.00000000	     -0.00000000	      0.00000000
      0.38929565	      0.00000000	      0.00000000	      0.00000000	      0.00000000
      0.38934999	     -0.00000000	      0.00000000	      0.00000000	      0.00000000
      0.38940432	      0.00000000	      0.00000000	     -0.00000000	      0.00000000
      0.38945865	      0.00000000	      0.00000000	      0.00000000	      0.00000000
      0.38951298	     -0.00000000	     -0.00000000	      0.00000000	      0.00000000
      0.38956732	     -0.00000000	      0.00000000	     -0.00000000	      0.00000000
      0.38962165	     -0.00000000	      0.00000000	     -0.00000000	      0.00000000
      0.38967598	     -0.00000000	      0.00000000	     -0.00000000	      0.00000000
      0.38973031	     -0.00000000	      0.00000000	      0.00000000	      0.00000000
      0.38978465	     -0.00000000	     -0.00000000	     -0.00000000	      0.00000000
      0.38983898	     -0.00000000	      0.00000000	     -0.00000000	      0.00000000
      0.38989331	      0.00000000	      0.00000000	      0.00000000	      0.00000000
      0.38994764	      0.00000000	      0.00000000	      0.00000000	      0.00000000
      0.39000197	      0.00000000	      0.00000000	     -0.00000000	      0.00000000
      0.39005631	     -0.00000000	      0.00000000	      0.00000000	      0.00000000
      0.39011064	     -0.00000000	      0.00000000	     -0.00000000	      0.00000000
      0.39016497	     -0.00000000	      0.00000000	      0.00000000	      0.00000000
      0.39021930	      0.00000000	      0.00000000	      0.00000000	      0.00000000
      0.39027364	     -0.00000000	      0.00000000	     -0.00000000	      0.00000000
      0.39032797	      0.00000000	      0.00000000	      0.00000000	      0.00000000
      0.39038230	      0.00000000	      0.00000000	     -0.00000000	      0.00000000
      0.39043663	      0.00000000	      0.00000000	      0.00000000	      0.00000000
      0.39049097	     -0.00000000	      0.00000000	      0.00000000	      0.00000000
      0.39054530	     -0.00000000	      0.00000000	      0.00000000	      0.00000000
      0.39059963	      0.00000000	      0.00000000	      0.00000000	      0.00000000
      0.39065396	     -0.00000000	      0.00000000	      0.00000000	      0.00000000
      0.39070829	     -0.00000000	      0.00000000	      0.00000000	      0.00000000
      0.39076263	      0.00000000	      0.00000000	     -0.00000000	      0.00000000
      0.39081696	      0.00000000	      0.00000000	      0.00000000	      0.00000000
      0.39087129	     -0.00000000	      0.00000000	      0.00000000	      0.00000000
      0.39092562	     -0.00000000	      0.00000000	     -0.00000000	      0.00000000
      0.39097996	      0.00000000	      0.00000000	      0.00000000	      0.00000000
      0.39103429	     -0.00000000	      0.00000000	     -0.00000000	      0.00000000
      0.39108862	      0.00000000	      0.00000000	     -0.00000000	      0.00000000
      0.39114295	     -0.00000000	      0.00000000	      0.00000000	      0.00000000
      0.39119729	      0.00000000	      0.00000000	     -0.00000000	      0.00000000
      0.39125162	     -0.00000000	      0.00000000	      0.00000000	      0.00000000
      0.39130595	      0.00000000	      0.00000000	      0.00000000	      0.00000000
      0.39136028	      0.00000000	      0.00000000	     -0.00000000	      0.00000000
      0.39141461	     -0.00000000	      0.00000000	     -0.00000000	      0.00000000
      0.39146895	      0.00000000	      0.00000000	      0.00000000	      0.00000000
      0.39152328	      0.00000000	      0.00000000	     -0.00000000	      0.00000000
      0.39157761	     -0.00000000	      0.00000000	      0.00000000	      0.00000000
      0.39163194	      0.00000000	      0.00000000	     -0.00000000	      0.00000000
      0.39168628	     -0.00000000	      0.00000000	     -0.00000000	      0.00000000
      0.39174061	      0.00000000	      0.00000000	      0.00000000	      0.00000000
      0.39179494	      0.00000000	      0.00000000	     -0.00000000	      0.00000000
      0.39184927	      0.00000000	      0.00000000	     -0.00000000	      0.00000000
      0.39190361	     -0.00000000	     -0.00000000	     -0.00000000	      0.00000000
      0.39195794	     -0.00000000	      0.00000000	      0.00000000	      0.00000000
      0.39202335	      0.00000000	      0.00000000	     -0.00000000	      0.00000000
      0.39208877	      0.00000000	      0.00000000	      0.00000000	      0.00000000
      0.39215419	     -0.00000000	      0.00000000	     -0.00000000	      0.00000000
      0.39221961	     -0.00000000	      0.00000000	     -0.00000000	      0.00000000
      0.39228502	      0.00000000	      0.00000000	      0.00000000	      0.00000000
      0.39235044	      0.00000000	      0.00000000	      0.00000000	      0.00000000
      0.39241586	     -0.00000000	      0.00000000	      0.00000000	      0.00000000
      0.39248127	      0.00000000	      0.00000000	      0.00000000	      0.00000000
      0.39254669	     -0.00000000	      0.00000000	      0.00000000	      0.00000000
      0.39261211	     -0.00000000	      0.00000000	      0.00000000	      0.00000000
      0.39267752	      0.00000000	      0.00000000	     -0.00000000	      0.00000000
      0.39274294	     -0.00000000	      0.00000000	      0.00000000	      0.00000000
      0.39280836	      0.00000000	      0.00000000	     -0.00000000	      0.00000000
      0.39287377	     -0.00000000	      0.00000000	      0.00000000	      0.00000000
      0.39295272	      0.00000000	      0.00000000	      0.00000000	      0.00000000
      0.39303166	      0.00000000	      0.00000000	      0.00000000	      0.00000000
      0.39311060	     -0.00000000	      0.00000000	      0.00000000	      0.00000000
      0.39318955	      0.00000000	      0.00000000	     -0.00000000	      0.00000000
      0.39326849	      0.00000000	      0.00000000	     -0.00000000	      0.00000000
      0.39334743	     -0.00000000	      0.00000000	     -0.00000000	      0.00000000
      0.39342637	      0.00000000	      0.00000000	     -0.00000000	      0.00000000
      0.39350532	     -0.00000000	      0.00000000	     -0.00000000	      0.00000000
      0.39358426	     -0.00000000	      0.00000000	     -0.00000000	      0.00000000
      0.39367993	     -0.00000000	      0.00000000	      0.00000000	      0.00000000
      0.39377561	      0.00000000	      0.00000000	      0.00000000	      0.00000000
      0.39387128	      0.00000000	      0.00000000	     -0.00000000	      0.00000000
      0.39396696	     -0.00000000	      0.00000000	     -0.00000000	      0.00000000
      0.39406263	     -0.00000000	      0.00000000	      0.00000000	      0.00000000
      0.39415830	      0.00000000	      0.00000000	     -0.00000000	      0.00000000
      0.39427725	      0.00000000	      0.00000000	      0.00000000	      0.00000000
      0.39439619	      0.00000000	      0.00000000	     -0.00000000	      0.00000000
      0.39451513	      0.00000000	      0.00000000	      0.00000000	      0.00000000
      0.39466128	     -0.00000000	      0.00000000	      0.00000000	      0.00000000
      0.39480742	      0.00000000	      0.00000000	     -0.00000000	      0.00000000
      0.39500716	      0.00000000	      0.00000000	     -0.00000000	      0.00000000
      0.39516247	      0.00000000	      0.00000000	     -0.00000000	      0.00000000
      0.39531779	      0.00000000	      0.00000000	     -0.00000000	      0.00000000
      0.39547310	      0.00000000	      0.00000000	     -0.00000000	      0.00000000
      0.39560922	     -0.00000000	      0.00000000	      0.00000000	      0.00000000
      0.39574533	     -0.00000000	      0.00000000	      0.00000000	      0.00000000
      0.39588145	      0.00000000	      0.00000000	      0.00000000	      0.00000000
      0.39601756	      0.00000000	      0.00000000	      0.00000000	      0.00000000
      0.39615368	      0.00000000	      0.00000000	      0.00000000	      0.00000000
      0.39628980	     -0.00000000	      0.00000000	      0.00000000	      0.00000000
      0.39642591	     -0.00000000	      0.00000000	      0.00000000	      0.00000000
      0.39656203	      0.00000000	      0.00000000	     -0.00000000	      0.00000000
      0.39669814	     -0.00000000	      0.00000000	     -0.00000000	      0.00000000
      0.39683426	      0.00000000	      0.00000000	      0.00000000	      0.00000000
      0.39697038	      0.00000000	      0.00000000	      0.00000000	      0.00000000
      0.39710649	     -0.00000000	      0.00000000	     -0.00000000	      0.00000000
      0.39724261	     -0.00000000	      0.00000000	     -0.00000000	      0.00000000
      0.39737872	     -0.00000000	      0.00000000	     -0.00000000	      0.00000000
      0.39751484	     -0.00000000	      0.00000000	     -0.00000000	      0.00000000
      0.39765096	      0.00000000	     -0.00000000	      0.00000000	      0.00000000
      0.39778707	      0.00000000	      0.00000000	     -0.00000000	      0.00000000
      0.39792319	     -0.00000000	      0.00000000	     -0.00000000	      0.00000000
      0.39805930	     -0.00000000	      0.00000000	     -0.00000000	      0.00000000
      0.39819542	      0.00000000	      0.00000000	     -0.00000000	      0.00000000
      0.39833154	     -0.00000000	      0.00000000	     -0.00000000	      0.00000000
      0.39846765	     -0.00000000	      0.00000000	      0.00000000	      0.00000000
      0.39860377	     -0.00000000	      0.00000000	     -0.00000000	      0.00000000
      0.39877113	     -0.00000000	      0.00000000	     -0.00000000	      0.00000000
      0.39893849	     -0.00000000	      0.00000000	      0.00000000	      0.00000000
      0.39910586	     -0.00000000	      0.00000000	     -0.00000000	      0.00000000
      0.39927322	     -0.00000000	      0.00000000	     -0.00000000	      0.00000000
      0.39944058	      0.00000000	      0.00000000	     -0.00000000	      0.00000000
      0.39960795	      0.00000000	      0.00000000	      0.00000000	      0.00000000
      0.39982139	      0.00000000	      0.00000000	     -0.00000000	      0.00000000
      0.40003484	      0.00000000	      0.00000000	     -0.00000000	      0.00000000
      0.40029260	     -0.00000000	      0.00000000	      0.00000000	      0.00000000
      0.40057422	     -0.00000000	      0.00000000	      0.00000000	      0.00000000
      0.40081372	     -0.00000000	      0.00000000	      0.00000000	      0.00000000
      0.40105322	      0.00000000	      0.00000000	     -0.00000000	      0.00000000
      0.40126310	      0.00000000	      0.00000000	      0.00000000	      0.00000000
      0.40147298	     -0.00000000	      0.00000000	      0.00000000	      0.00000000
      0.40168285	     -0.00000000	      0.00000000	     -0.00000000	      0.00000000
      0.40189273	      0.00000000	      0.00000000	     -0.00000000	      0.00000000
      0.40210260	      0.00000000	      0.00000000	     -0.00000000	      0.00000000
      0.40228901	     -0.00000000	      0.00000000	     -0.00000000	      0.00000000
      0.40247542	      0.00000000	      0.00000000	     -0.00000000	      0.00000000
      0.40266183	     -0.00000000	      0.00000000	     -0.00000000	      0.00000000
      0.40284824	      0.00000000	      0.00000000	     -0.00000000	      0.00000000
      0.40303465	     -0.00000000	      0.00000000	     -0.00000000	      0.00000000
      0.40322106	      0.00000000	      0.00000000	     -0.00000000	      0.00000000
      0.40340747	     -0.00000000	      0.00000000	      0.00000000	      0.00000000
      0.40359388	     -0.00000000	      0.00000000	      0.00000000	      0.00000000
      0.40378029	      0.00000000	      0.00000000	      0.00000000	      0.00000000
      0.40396670	      0.00000000	      0.00000000	     -0.00000000	      0.00000000
      0.40415311	     -0.00000000	      0.00000000	     -0.00000000	      0.00000000
      0.40433952	      0.00000000	      0.00000000	      0.00000000	      0.00000000
      0.40452593	     -0.00000000	      0.00000000	      0.00000000	      0.00000000
      0.40471234	     -0.00000000	      0.00000000	      0.00000000	      0.00000000
      0.40489875	      0.00000000	      0.00000000	      0.00000000	      0.00000000
      0.40508516	      0.00000000	      0.00000000	     -0.00000000	      0.00000000
      0.40527157	     -0.00000000	      0.00000000	     -0.00000000	      0.00000000
      0.40545798	     -0.00000000	      0.00000000	      0.00000000	      0.00000000
      0.40564439	      0.00000000	      0.00000000	     -0.00000000	      0.00000000
      0.40583080	      0.00000000	      0.00000000	      0.00000000	      0.00000000
      0.40601721	     -0.00000000	      0.00000000	     -0.00000000	      0.00000000
      0.40620362	      0.00000000	      0.00000000	      0.00000000	      0.00000000
      0.40639003	      0.00000000	      0.00000000	      0.00000000	      0.00000000
      0.40657644	      0.00000000	      0.00000000	     -0.00000000	      0.00000000
      0.40676285	      0.00000000	      0.00000000	      0.00000000	      0.00000000
      0.40694926	      0.00000000	      0.00000000	     -0.00000000	      0.00000000
      0.40713566	     -0.00000000	      0.00000000	      0.00000000	      0.00000000
      0.40732207	      0.00000000	      0.00000000	      0.00000000	      0.00000000
      0.40750848	     -0.00000000	      0.00000000	     -0.00000000	      0.00000000
      0.40769489	     -0.00000000	      0.00000000	     -0.00000000	      0.00000000
      0.40788130	     -0.00000000	      0.00000000	      0.00000000	      0.00000000
      0.40806771	      0.00000000	      0.00000000	     -0.00000000	      0.00000000
      0.40825412	      0.00000000	      0.00000000	      0.00000000	      0.00000000
      0.40844053	      0.00000000	     -0.00000000	     -0.00000000	      0.00000000
      0.40862694	     -0.00000000	      0.00000000	      0.00000000	      0.00000000
      0.40881335	      0.00000000	      0.00000000	     -0.00000000	      0.00000000
      0.40899976	      0.00000000	      0.00000000	     -0.00000000	      0.00000000
      0.40918617	      0.00000000	      0.00000000	     -0.00000000	      0.00000000
      0.40937258	     -0.00000000	      0.00000000	      0.00000000	      0.00000000
      0.40955899	     -0.00000000	      0.00000000	     -0.00000000	      0.00000000
      0.40974540	      0.00000000	      0.00000000	     -0.00000000	      0.00000000
      0.40993181	      0.00000000	      0.00000000	     -0.00000000	      0.00000000
      0.41011822	     -0.00000000	      0.00000000	      0.00000000	      0.00000000
      0.41030463	     -0.00000000	      0.00000000	      0.00000000	      0.00000000
      0.41049104	     -0.00000000	      0.00000000	     -0.00000000	      0.00000000
      0.41067745	      0.00000000	      0.00000000	     -0.00000000	      0.00000000
      0.41086386	     -0.00000000	      0.00000000	      0.00000000	      0.00000000
      0.41105027	     -0.00000000	      0.00000000	     -0.00000000	      0.00000000
      0.41123668	      0.00000000	      0.00000000	     -0.00000000	      0.00000000
      0.41142309	      0.00000000	      0.00000000	      0.00000000	      0.00000000
      0.41160950	      0.00000000	      0.00000000	      0.00000000	      0.00000000
      0.41179591	     -0.00000000	      0.00000000	     -0.00000000	      0.00000000
      0.41198232	     -0.00000000	      0.00000000	     -0.00000000	      0.00000000
      0.41216873	     -0.00000000	      0.00000000	     -0.00000000	      0.00000000
      0.41235514	     -0.00000000	      0.00000000	     -0.00000000	      0.00000000
      0.41254155	     -0.00000000	     -0.00000000	     -0.00000000	      0.00000000
      0.41272796	     -0.00000000	     -0.00000000	     -0.00000000	      0.00000000
      0.41291437	     -0.00000000	      0.00000000	     -0.00000000	      0.00000000
      0.41310078	     -0.00000000	      0.00000000	     -0.00000000	      0.00000000
      0.41328719	      0.00000000	      0.00000000	      0.00000000	      0.00000000
      0.41347360	      0.00000000	      0.00000000	     -0.00000000	      0.00000000
      0.41366001	     -0.00000000	      0.00000000	     -0.00000000	      0.00000000
      0.41384642	      0.00000000	      0.00000000	      0.00000000	      0.00000000
      0.41403283	      0.00000000	      0.00000000	     -0.00000000	      0.00000000
      0.41421924	      0.00000000	      0.00000000	     -0.00000000	      0.00000000
      0.41440565	     -0.00000000	      0.00000000	      0.00000000	      0.00000000
      0.41459205	     -0.00000000	      0.00000000	     -0.00000000	      0.00000000
      0.41477846	     -0.00000000	      0.00000000	     -0.00000000	      0.00000000
      0.41496487	      0.00000000	      0.00000000	      0.00000000	      0.00000000
      0.41515128	      0.00000000	     -0.00000000	     -0.00000000	      0.00000000
      0.41533769	      0.00000000	     -0.00000000	      0.00000000	      0.00000000
      0.41552410	     -0.00000000	      0.00000000	     -0.00000000	      0.00000000
      0.41571051	      0.00000000	      0.00000000	      0.00000000	      0.00000000
      0.41589692	     -0.00000000	      0.00000000	     -0.00000000	      0.00000000
      0.41608333	     -0.00000000	     -0.00000000	     -0.00000000	      0.00000000
      0.41626974	     -0.00000000	      0.00000000	     -0.00000000	      0.00000000
      0.41645615	      0.00000000	      0.00000000	     -0.00000000	      0.00000000
      0.41664256	      0.00000000	     -0.00000000	      0.00000000	      0.00000000
      0.41682897	     -0.00000000	      0.00000000	     -0.00000000	      0.00000000
      0.41701538	      0.00000000	      0.00000000	      0.00000000	      0.00000000
      0.41720179	     -0.00000000	      0.00000000	      0.00000000	      0.00000000
      0.41738820	     -0.00000000	      0.00000000	      0.00000000	      0.00000000
      0.41757461	     -0.00000000	      0.00000000	      0.00000000	      0.00000000
      0.41776102	     -0.00000000	      0.00000000	     -0.00000000	      0.00000000
      0.41794743	      0.00000000	      0.00000000	      0.00000000	      0.00000000
      0.41813384	      0.00000000	      0.00000000	      0.00000000	      0.00000000
      0.41832025	      0.00000000	      0.00000000	      0.00000000	      0.00000000
      0.41850666	     -0.00000000	      0.00000000	     -0.00000000	      0.00000000
      0.41869307	     -0.00000000	      0.00000000	     -0.00000000	      0.00000000
      0.41887948	     -0.00000000	      0.00000000	     -0.00000000	      0.00000000
      0.41906589	     -0.00000000	      0.00000000	      0.00000000	      0.00000000
      0.41925230	      0.00000000	      0.00000000	      0.00000000	      0.00000000
      0.41943871	     -0.00000000	      0.00000000	      0.00000000	      0.00000000
      0.41962512	      0.00000000	      0.00000000	     -0.00000000	      0.00000000
      0.41981153	     -0.00000000	      0.00000000	     -0.00000000	      0.00000000
      0.41999794	     -0.00000000	     -0.00000000	     -0.00000000	      0.00000000
      0.42018435	     -0.00000000	      0.00000000	      0.00000000	      0.00000000
      0.42037076	      0.00000000	      0.00000000	     -0.00000000	      0.00000000
      0.42055717	     -0.00000000	      0.00000000	     -0.00000000	      0.00000000
      0.42074358	     -0.00000000	      0.00000000	     -0.00000000	      0.00000000
      0.42092999	      0.00000000	      0.00000000	      0.00000000	      0.00000000
      0.42111640	     -0.00000000	     -0.00000000	      0.00000000	      0.00000000
      0.42130281	     -0.00000000	     -0.00000000	      0.00000000	      0.00000000
      0.42148922	      0.00000000	      0.00000000	     -0.00000000	      0.00000000
      0.42167563	      0.00000000	      0.00000000	     -0.00000000	      0.00000000
      0.42186204	      0.00000000	     -0.00000000	      0.00000000	      0.00000000
      0.42204844	     -0.00000000	      0.00000000	     -0.00000000	      0.00000000
      0.42223485	     -0.00000000	      0.00000000	     -0.00000000	      0.00000000
      0.42242126	      0.00000000	      0.00000000	     -0.00000000	      0.00000000
      0.42260767	     -0.00000000	      0.00000000	     -0.00000000	      0.00000000
      0.42279408	      0.00000000	      0.00000000	      0.00000000	      0.00000000
      0.42298049	      0.00000000	      0.00000000	      0.00000000	      0.00000000
      0.42316690	      0.00000000	      0.00000000	     -0.00000000	      0.00000000
      0.42335331	     -0.00000000	      0.00000000	     -0.00000000	      0.00000000
      0.42353972	      0.00000000	      0.00000000	     -0.00000000	      0.00000000
      0.42372613	      0.00000000	      0.00000000	      0.00000000	      0.00000000
      0.42391254	      0.00000000	      0.00000000	     -0.00000000	      0.00000000
      0.42409895	      0.00000000	      0.00000000	     -0.00000000	      0.00000000
      0.42428536	      0.00000000	      0.00000000	     -0.00000000	      0.00000000
      0.42447177	      0.00000000	      0.00000000	     -0.00000000	      0.00000000
      0.42465818	     -0.00000000	      0.00000000	      0.00000000	      0.00000000
      0.42484459	     -0.00000000	      0.00000000	     -0.00000000	      0.00000000
      0.42503100	      0.00000000	      0.00000000	     -0.00000000	      0.00000000
      0.42521741	     -0.00000000	      0.00000000	      0.00000000	      0.00000000
      0.42540382	     -0.00000000	      0.00000000	     -0.00000000	      0.00000000
      0.42559023	     -0.00000000	      0.00000000	      0.00000000	      0.00000000
      0.42577664	      0.00000000	      0.00000000	      0.00000000	      0.00000000
      0.42596305	      0.00000000	      0.00000000	     -0.00000000	      0.00000000
      0.42614946	      0.00000000	      0.00000000	      0.00000000	      0.00000000
      0.42633587	     -0.00000000	     -0.00000000	     -0.00000000	      0.00000000
      0.42652228	      0.00000000	      0.00000000	     -0.00000000	      0.00000000
      0.42670869	      0.00000000	      0.00000000	     -0.00000000	      0.00000000
      0.42689510	     -0.00000000	      0.00000000	     -0.00000000	      0.00000000
      0.42708151	      0.00000000	      0.00000000	     -0.00000000	      0.00000000
      0.42726792	      0.00000000	      0.00000000	      0.00000000	      0.00000000
      0.42745433	     -0.00000000	      0.00000000	     -0.00000000	      0.00000000
      0.42764074	      0.00000000	      0.00000000	     -0.00000000	      0.00000000
      0.42782715	      0.00000000	      0.00000000	     -0.00000000	      0.00000000
      0.42801356	     -0.00000000	      0.00000000	      0.00000000	      0.00000000
      0.42819997	     -0.00000000	      0.00000000	      0.00000000	      0.00000000
      0.42838638	     -0.00000000	      0.00000000	      0.00000000	      0.00000000
      0.42857279	     -0.00000000	      0.00000000	      0.00000000	      0.00000000
      0.42875920	     -0.00000000	      0.00000000	     -0.00000000	      0.00000000
      0.42894561	      0.00000000	      0.00000000	     -0.00000000	      0.00000000
      0.42913202	      0.00000000	      0.00000000	     -0.00000000	      0.00000000
      0.42931843	      0.00000000	      0.00000000	      0.00000000	      0.00000000
      0.42950483	     -0.00000000	      0.00000000	     -0.00000000	      0.00000000
      0.42969124	      0.00000000	      0.00000000	     -0.00000000	      0.00000000
      0.42987765	     -0.00000000	      0.00000000	     -0.00000000	      0.00000000
      0.43006406	     -0.00000000	      0.00000000	      0.00000000	      0.00000000
      0.43028790	     -0.00000000	      0.00000000	     -0.00000000	      0.00000000
      0.43051174	      0.00000000	      0.00000000	     -0.00000000	      0.00000000
      0.43066782	      0.00000000	      0.00000000	     -0.00000000	      0.00000000
      0.43082390	     -0.00000000	      0.00000000	      0.00000000	      0.00000000
      0.43101380	     -0.00000000	      0.00000000	      0.00000000	      0.00000000
      0.43120370	     -0.00000000	      0.00000000	      0.00000000	      0.00000000
      0.43138368	      0.00000000	      0.00000000	      0.00000000	      0.00000000
      0.43156366	     -0.00000000	      0.00000000	      0.00000000	      0.00000000
      0.43176323	     -0.00000000	      0.00000000	     -0.00000000	      0.00000000
      0.43196281	     -0.00000000	      0.00000000	     -0.00000000	      0.00000000
      0.43212064	     -0.00000000	      0.00000000	     -0.00000000	      0.00000000
      0.43232875	     -0.00000000	      0.00000000	      0.00000000	      0.00000000
      0.43253687	      0.00000000	      0.00000000	     -0.00000000	      0.00000000
      0.43270504	      0.00000000	      0.00000000	     -0.00000000	      0.00000000
      0.43287321	      0.00000000	      0.00000000	     -0.00000000	      0.00000000
      0.43304930	     -0.00000000	      0.00000000	      0.00000000	      0.00000000
      0.43322538	     -0.00000000	      0.00000000	      0.00000000	      0.00000000
      0.43342115	      0.00000000	      0.00000000	     -0.00000000	      0.00000000
      0.43361693	     -0.00000000	      0.00000000	     -0.00000000	      0.00000000
      0.43372971	     -0.00000000	      0.00000000	     -0.00000000	      0.00000000
      0.43391797	      0.00000000	      0.00000000	      0.00000000	      0.00000000
      0.43410622	     -0.00000000	      0.00000000	      0.00000000	      0.00000000
      0.43426831	     -0.00000000	      0.00000000	     -0.00000000	      0.00000000
      0.43446630	     -0.00000000	      0.00000000	      0.00000000	      0.00000000
      0.43466429	     -0.00000000	      0.00000000	      0.00000000	      0.00000000
      0.43485005	     -0.00000000	      0.00000000	     -0.00000000	      0.00000000
      0.43503580	     -0.00000000	      0.00000000	      0.00000000	      0.00000000
      0.43522145	     -0.00000000	      0.00000000	     -0.00000000	      0.00000000
      0.43540711	      0.00000000	      0.00000000	      0.00000000	      0.00000000
      0.43558306	     -0.00000000	      0.00000000	     -0.00000000	      0.00000000
      0.43575901	     -0.00000000	      0.00000000	      0.00000000	      0.00000000
      0.43595192	     -0.00000000	      0.00000000	     -0.00000000	      0.00000000
      0.43614482	     -0.00000000	      0.00000000	     -0.00000000	      0.00000000
      0.43630518	      0.00000000	      0.00000000	     -0.00000000	      0.00000000
      0.43650437	     -0.00000000	      0.00000000	     -0.00000000	      0.00000000
      0.43670356	      0.00000000	      0.00000000	      0.00000000	      0.00000000
      0.43687947	      0.00000000	      0.00000000	      0.00000000	      0.00000000
      0.43709530	     -0.00000000	      0.00000000	      0.00000000	      0.00000000
      0.43731114	      0.00000000	      0.00000000	     -0.00000000	      0.00000000
      0.43745075	      0.00000000	      0.00000000	      0.00000000	      0.00000000
      0.43766338	     -0.00000000	      0.00000000	     -0.00000000	      0.00000000
      0.43783783	      0.00000000	      0.00000000	     -0.00000000	      0.00000000
      0.43801228	      0.00000000	     -0.00000000	      0.00000000	      0.00000000
      0.43818674	     -0.00000000	      0.00000000	     -0.00000000	      0.00000000
      0.43836119	      0.00000000	      0.00000000	     -0.00000000	      0.00000000
      0.43853564	     -0.00000000	      0.00000000	      0.00000000	      0.00000000
      0.43871009	     -0.00000000	      0.00000000	      0.00000000	      0.00000000
      0.43888454	     -0.00000000	      0.00000000	     -0.00000000	      0.00000000
      0.43905126	      0.00000000	      0.00000000	     -0.00000000	      0.00000000
      0.43921798	      0.00000000	      0.00000000	     -0.00000000	      0.00000000
      0.43938994	      0.00000000	      0.00000000	      0.00000000	      0.00000000
      0.43956189	     -0.00000000	      0.00000000	      0.00000000	      0.00000000
      0.43972854	      0.00000000	      0.00000000	     -0.00000000	      0.00000000
      0.43989519	      0.00000000	      0.00000000	      0.00000000	      0.00000000
      0.44005992	      0.00000000	      0.00000000	     -0.00000000	      0.00000000
      0.44027259	     -0.00000000	      0.00000000	      0.00000000	      0.00000000
      0.44052959	     -0.00000000	      0.00000000	      0.00000000	      0.00000000
      0.44066999	      0.00000000	      0.00000000	      0.00000000	      0.00000000
      0.44081039	     -0.00000000	      0.00000000	      0.00000000	      0.00000000
      0.44098850	     -0.00000000	      0.00000000	      0.00000000	      0.00000000
      0.44116660	     -0.00000000	      0.00000000	      0.00000000	      0.00000000
      0.44133220	     -0.00000000	      0.00000000	     -0.00000000	      0.00000000
      0.44149780	     -0.00000000	      0.00000000	     -0.00000000	      0.00000000
      0.44164417	     -0.00000000	      0.00000000	      0.00000000	      0.00000000
      0.44185877	      0.00000000	      0.00000000	     -0.00000000	      0.00000000
      0.44203032	     -0.00000000	      0.00000000	     -0.00000000	      0.00000000
      0.44220187	     -0.00000000	      0.00000000	     -0.00000000	      0.00000000
      0.44237342	     -0.00000000	      0.00000000	     -0.00000000	      0.00000000
      0.44252679	     -0.00000000	      0.00000000	      0.00000000	      0.00000000
      0.44268016	      0.00000000	      0.00000000	     -0.00000000	      0.00000000
      0.44285716	     -0.00000000	      0.00000000	     -0.00000000	      0.00000000
      0.44303415	      0.00000000	      0.00000000	      0.00000000	      0.00000000
      0.44321114	     -0.00000000	      0.00000000	      0.00000000	      0.00000000
      0.44338813	      0.00000000	      0.00000000	     -0.00000000	      0.00000000
      0.44353043	      0.00000000	      0.00000000	      0.00000000	      0.00000000
      0.44367273	     -0.00000000	      0.00000000	      0.00000000	      0.00000000
      0.44385204	      0.00000000	      0.00000000	      0.00000000	      0.00000000
      0.44403135	      0.00000000	      0.00000000	     -0.00000000	      0.00000000
      0.44421067	      0.00000000	      0.00000000	      0.00000000	      0.00000000
      0.44436867	     -0.00000000	      0.00000000	      0.00000000	      0.00000000
      0.44452666	     -0.00000000	      0.00000000	     -0.00000000	      0.00000000
      0.44468466	     -0.00000000	      0.00000000	      0.00000000	      0.00000000
      0.44485402	      0.00000000	      0.00000000	      0.00000000	      0.00000000
      0.44502337	      0.00000000	      0.00000000	      0.00000000	      0.00000000
      0.44519273	      0.00000000	      0.00000000	      0.00000000	      0.00000000
      0.44536208	     -0.00000000	      0.00000000	      0.00000000	      0.00000000
      0.44551266	      0.00000000	      0.00000000	     -0.00000000	      0.00000000
      0.44566324	      0.00000000	      0.00000000	      0.00000000	      0.00000000
      0.44583863	      0.00000000	      0.00000000	     -0.00000000	      0.00000000
      0.44601402	     -0.00000000	      0.00000000	      0.00000000	      0.00000000
      0.44616518	     -0.00000000	      0.00000000	      0.00000000	      0.00000000
      0.44631635	      0.00000000	      0.00000000	      0.00000000	      0.00000000
      0.44649044	      0.00000000	      0.00000000	     -0.00000000	      0.00000000
      0.44666453	      0.00000000	      0.00000000	     -0.00000000	      0.00000000
      0.44681471	     -0.00000000	      0.00000000	      0.00000000	      0.00000000
      0.44696490	      0.00000000	      0.00000000	      0.00000000	      0.00000000
      0.44713870	     -0.00000000	      0.00000000	      0.00000000	      0.00000000
      0.44731249	     -0.00000000	      0.00000000	     -0.00000000	      0.00000000
      0.44745989	     -0.00000000	      0.00000000	      0.00000000	      0.00000000
      0.44760728	      0.00000000	      0.00000000	      0.00000000	      0.00000000
      0.44778286	     -0.00000000	      0.00000000	     -0.00000000	      0.00000000
      0.44795844	     -0.00000000	      0.00000000	      0.00000000	      0.00000000
      0.44810049	      0.00000000	      0.00000000	     -0.00000000	      0.00000000
      0.44824254	     -0.00000000	      0.00000000	     -0.00000000	      0.00000000
      0.44842247	     -0.00000000	      0.00000000	     -0.00000000	      0.00000000
      0.44860239	     -0.00000000	      0.00000000	     -0.00000000	      0.00000000
      0.44873669	      0.00000000	      0.00000000	      0.00000000	      0.00000000
      0.44887098	     -0.00000000	      0.00000000	     -0.00000000	      0.00000000
      0.44905515	     -0.00000000	      0.00000000	      0.00000000	      0.00000000
      0.44923932	     -0.00000000	      0.00000000	      0.00000000	      0.00000000
      0.44936917	      0.00000000	      0.00000000	      0.00000000	      0.00000000
      0.44949902	     -0.00000000	      0.00000000	     -0.00000000	      0.00000000
      0.44968340	     -0.00000000	      0.00000000	     -0.00000000	      0.00000000
      0.44986778	     -0.00000000	      0.00000000	      0.00000000	      0.00000000
      0.44999858	      0.00000000	      0.00000000	      0.00000000	      0.00000000
      0.45012938	      0.00000000	     -0.00000000	      0.00000000	      0.00000000
      0.45031456	     -0.00000000	     -0.00000000	     -0.00000000	      0.00000000
      0.45049973	      0.00000000	      0.00000000	     -0.00000000	      0.00000000
      0.45062459	     -0.00000000	      0.00000000	      0.00000000	      0.00000000
      0.45074946	     -0.00000000	      0.00000000	      0.00000000	      0.00000000
      0.45093324	      0.00000000	      0.00000000	      0.00000000	      0.00000000
      0.45111701	      0.00000000	      0.00000000	      0.00000000	      0.00000000
      0.45124764	      0.00000000	      0.00000000	     -0.00000000	      0.00000000
      0.45137826	      0.00000000	      0.00000000	     -0.00000000	      0.00000000
      0.45156402	      0.00000000	      0.00000000	      0.00000000	      0.00000000
      0.45172387	     -0.00000000	      0.00000000	     -0.00000000	      0.00000000
      0.45188371	      0.00000000	      0.00000000	      0.00000000	      0.00000000
      0.45204356	     -0.00000000	      0.00000000	     -0.00000000	      0.00000000
      0.45217805	     -0.00000000	      0.00000000	     -0.00000000	      0.00000000
      0.45231254	     -0.00000000	      0.00000000	     -0.00000000	      0.00000000
      0.45251025	      0.00000000	      0.00000000	      0.00000000	      0.00000000
      0.45263785	     -0.00000000	      0.00000000	     -0.00000000	      0.00000000
      0.45276546	     -0.00000000	      0.00000000	     -0.00000000	      0.00000000
      0.45294324	      0.00000000	      0.00000000	      0.00000000	      0.00000000
      0.45314677	     -0.00000000	      0.00000000	      0.00000000	      0.00000000
      0.45332084	     -0.00000000	      0.00000000	     -0.00000000	      0.00000000
      0.45346109	     -0.00000000	     -0.00000000	      0.00000000	      0.00000000
      0.45360134	      0.00000000	      0.00000000	      0.00000000	      0.00000000
      0.45378805	      0.00000000	      0.00000000	      0.00000000	      0.00000000
      0.45391800	     -0.00000000	      0.00000000	      0.00000000	      0.00000000
      0.45404795	      0.00000000	      0.00000000	      0.00000000	      0.00000000
      0.45421885	     -0.00000000	      0.00000000	     -0.00000000	      0.00000000
      0.45438304	      0.00000000	      0.00000000	     -0.00000000	      0.00000000
      0.45458566	     -0.00000000	      0.00000000	     -0.00000000	      0.00000000
      0.45470728	      0.00000000	      0.00000000	      0.00000000	      0.00000000
      0.45482890	      0.00000000	      0.00000000	      0.00000000	      0.00000000
      0.45501655	      0.00000000	      0.00000000	      0.00000000	      0.00000000
      0.45517172	     -0.00000000	      0.00000000	      0.00000000	      0.00000000
      0.45532689	      0.00000000	      0.00000000	      0.00000000	      0.00000000
      0.45548207	     -0.00000000	      0.00000000	      0.00000000	      0.00000000
      0.45561539	      0.00000000	      0.00000000	     -0.00000000	      0.00000000
      0.45574872	      0.00000000	      0.00000000	      0.00000000	      0.00000000
      0.45593144	     -0.00000000	      0.00000000	      0.00000000	      0.00000000
      0.45606538	     -0.00000000	      0.00000000	      0.00000000	      0.00000000
      0.45619932	     -0.00000000	      0.00000000	      0.00000000	      0.00000000
      0.45636159	     -0.00000000	      0.00000000	      0.00000000	      0.00000000
      0.45652000	      0.00000000	      0.00000000	      0.00000000	      0.00000000
      0.45667841	     -0.00000000	      0.00000000	      0.00000000	      0.00000000
      0.45683681	      0.00000000	      0.00000000	     -0.00000000	      0.00000000
      0.45697106	      0.00000000	      0.00000000	     -0.00000000	      0.00000000
      0.45710530	      0.00000000	     -0.00000000	     -0.00000000	      0.00000000
      0.45723954	      0.00000000	      0.00000000	      0.00000000	      0.00000000
      0.45741844	      0.00000000	      0.00000000	      0.00000000	      0.00000000
      0.45756360	      0.00000000	     -0.00000000	      0.00000000	      0.00000000
      0.45770876	      0.00000000	      0.00000000	     -0.00000000	      0.00000000
      0.45785393	     -0.00000000	      0.00000000	      0.00000000	      0.00000000
      0.45799909	      0.00000000	      0.00000000	      0.00000000	      0.00000000
      0.45814426	     -0.00000000	      0.00000000	     -0.00000000	      0.00000000
      0.45828942	      0.00000000	      0.00000000	     -0.00000000	      0.00000000
      0.45843458	     -0.00000000	      0.00000000	     -0.00000000	      0.00000000
      0.45859274	      0.00000000	      0.00000000	      0.00000000	      0.00000000
      0.45875091	      0.00000000	      0.00000000	      0.00000000	      0.00000000
      0.45888071	     -0.00000000	      0.00000000	     -0.00000000	      0.00000000
      0.45901052	      0.00000000	      0.00000000	      0.00000000	      0.00000000
      0.45918891	     -0.00000000	      0.00000000	     -0.00000000	      0.00000000
      0.45932139	      0.00000000	     -0.00000000	     -0.00000000	      0.00000000
      0.45945388	     -0.00000000	      0.00000000	     -0.00000000	      0.00000000
      0.45958636	      0.00000000	      0.00000000	      0.00000000	      0.00000000
      0.45976485	     -0.00000000	      0.00000000	     -0.00000000	      0.00000000
      0.45990538	      0.00000000	      0.00000000	      0.00000000	      0.00000000
      0.46004591	      0.00000000	      0.00000000	     -0.00000000	      0.00000000
      0.46018644	      0.00000000	     -0.00000000	      0.00000000	      0.00000000
      0.46032697	     -0.00000000	      0.00000000	     -0.00000000	      0.00000000
      0.46046750	      0.00000000	      0.00000000	     -0.00000000	      0.00000000
      0.46063112	      0.00000000	      0.00000000	     -0.00000000	      0.00000000
      0.46077547	     -0.00000000	      0.00000000	     -0.00000000	      0.00000000
      0.46091982	     -0.00000000	      0.00000000	     -0.00000000	      0.00000000
      0.46106417	     -0.00000000	      0.00000000	     -0.00000000	      0.00000000
      0.46120852	     -0.00000000	      0.00000000	      0.00000000	      0.00000000
      0.46135286	     -0.00000000	      0.00000000	     -0.00000000	      0.00000000
      0.46149721	     -0.00000000	      0.00000000	     -0.00000000	      0.00000000
      0.46164156	     -0.00000000	      0.00000000	     -0.00000000	      0.00000000
      0.46178591	     -0.00000000	      0.00000000	      0.00000000	      0.00000000
      0.46193026	     -0.00000000	      0.00000000	     -0.00000000	      0.00000000
      0.46207461	      0.00000000	      0.00000000	      0.00000000	      0.00000000
      0.46221896	      0.00000000	      0.00000000	     -0.00000000	      0.00000000
      0.46234531	     -0.00000000	      0.00000000	      0.00000000	      0.00000000
      0.46247165	      0.00000000	      0.00000000	      0.00000000	      0.00000000
      0.46264006	     -0.00000000	      0.00000000	     -0.00000000	      0.00000000
      0.46277647	      0.00000000	      0.00000000	      0.00000000	      0.00000000
      0.46291288	     -0.00000000	      0.00000000	      0.00000000	      0.00000000
      0.46304929	     -0.00000000	      0.00000000	      0.00000000	      0.00000000
      0.46321459	      0.00000000	      0.00000000	     -0.00000000	      0.00000000
      0.46334055	     -0.00000000	      0.00000000	     -0.00000000	      0.00000000
      0.46346650	      0.00000000	     -0.00000000	     -0.00000000	      0.00000000
      0.46362251	     -0.00000000	      0.00000000	     -0.00000000	      0.00000000
      0.46377279	     -0.00000000	      0.00000000	     -0.00000000	      0.00000000
      0.46392308	     -0.00000000	      0.00000000	      0.00000000	      0.00000000
      0.46405698	      0.00000000	      0.00000000	      0.00000000	      0.00000000
      0.46419089	      0.00000000	      0.00000000	      0.00000000	      0.00000000
      0.46432480	     -0.00000000	      0.00000000	     -0.00000000	      0.00000000
      0.46445871	      0.00000000	      0.00000000	      0.00000000	      0.00000000
      0.46462532	     -0.00000000	      0.00000000	     -0.00000000	      0.00000000
      0.46476037	     -0.00000000	      0.00000000	      0.00000000	      0.00000000
      0.46489541	      0.00000000	      0.00000000	     -0.00000000	      0.00000000
      0.46503046	      0.00000000	      0.00000000	      0.00000000	      0.00000000
      0.46516550	      0.00000000	      0.00000000	      0.00000000	      0.00000000
      0.46530055	     -0.00000000	      0.00000000	     -0.00000000	      0.00000000
      0.46546346	      0.00000000	     -0.00000000	     -0.00000000	      0.00000000
      0.46559881	      0.00000000	      0.00000000	      0.00000000	      0.00000000
      0.46573416	     -0.00000000	      0.00000000	      0.00000000	      0.00000000
      0.46586952	     -0.00000000	      0.00000000	     -0.00000000	      0.00000000
      0.46600487	      0.00000000	      0.00000000	     -0.00000000	      0.00000000
      0.46614022	      0.00000000	      0.00000000	     -0.00000000	      0.00000000
      0.46631063	      0.00000000	      0.00000000	      0.00000000	      0.00000000
      0.46642616	     -0.00000000	      0.00000000	     -0.00000000	      0.00000000
      0.46654168	     -0.00000000	      0.00000000	      0.00000000	      0.00000000
      0.46670713	     -0.00000000	      0.00000000	      0.00000000	      0.00000000
      0.46686550	      0.00000000	      0.00000000	      0.00000000	      0.00000000
      0.46702387	     -0.00000000	      0.00000000	     -0.00000000	      0.00000000
      0.46714674	      0.00000000	      0.00000000	     -0.00000000	      0.00000000
      0.46726961	      0.00000000	      0.00000000	      0.00000000	      0.00000000
      0.46743555	      0.00000000	      0.00000000	     -0.00000000	      0.00000000
      0.46756551	      0.00000000	      0.00000000	     -0.00000000	      0.00000000
      0.46769547	     -0.00000000	      0.00000000	     -0.00000000	      0.00000000
      0.46782544	      0.00000000	      0.00000000	     -0.00000000	      0.00000000
      0.46799290	     -0.00000000	      0.00000000	      0.00000000	      0.00000000
      0.46811215	      0.00000000	      0.00000000	     -0.00000000	      0.00000000
      0.46823141	     -0.00000000	      0.00000000	     -0.00000000	      0.00000000
      0.46838833	      0.00000000	      0.00000000	      0.00000000	      0.00000000
      0.46853554	      0.00000000	      0.00000000	      0.00000000	      0.00000000
      0.46868274	      0.00000000	      0.00000000	      0.00000000	      0.00000000
      0.46881104	     -0.00000000	      0.00000000	     -0.00000000	      0.00000000
      0.46893934	      0.00000000	      0.00000000	      0.00000000	      0.00000000
      0.46906764	     -0.00000000	      0.00000000	      0.00000000	      0.00000000
      0.46922628	      0.00000000	      0.00000000	     -0.00000000	      0.00000000
      0.46936180	     -0.00000000	      0.00000000	     -0.00000000	      0.00000000
      0.46949733	     -0.00000000	      0.00000000	      0.00000000	      0.00000000
      0.46963285	      0.00000000	     -0.00000000	     -0.00000000	      0.00000000
      0.46976838	     -0.00000000	      0.00000000	     -0.00000000	      0.00000000
      0.46990391	     -0.00000000	      0.00000000	     -0.00000000	      0.00000000
      0.47003943	      0.00000000	      0.00000000	      0.00000000	      0.00000000
      0.47017496	      0.00000000	      0.00000000	     -0.00000000	      0.00000000
      0.47031048	      0.00000000	      0.00000000	     -0.00000000	      0.00000000
      0.47044601	      0.00000000	      0.00000000	     -0.00000000	      0.00000000
      0.47058153	      0.00000000	      0.00000000	      0.00000000	      0.00000000
      0.47071706	     -0.00000000	      0.00000000	     -0.00000000	      0.00000000
      0.47085258	      0.00000000	      0.00000000	     -0.00000000	      0.00000000
      0.47098811	     -0.00000000	      0.00000000	     -0.00000000	      0.00000000
      0.47112364	      0.00000000	      0.00000000	      0.00000000	      0.00000000
      0.47125916	      0.00000000	      0.00000000	      0.00000000	      0.00000000
      0.47139469	      0.00000000	      0.00000000	      0.00000000	      0.00000000
      0.47153021	     -0.00000000	      0.00000000	      0.00000000	      0.00000000
      0.47165153	     -0.00000000	      0.00000000	     -0.00000000	      0.00000000
      0.47177285	      0.00000000	      0.00000000	      0.00000000	      0.00000000
      0.47189418	      0.00000000	      0.00000000	     -0.00000000	      0.00000000
      0.47207057	      0.00000000	      0.00000000	     -0.00000000	      0.00000000
      0.47218360	     -0.00000000	      0.00000000	      0.00000000	      0.00000000
      0.47229662	     -0.00000000	      0.00000000	     -0.00000000	      0.00000000
      0.47245741	     -0.00000000	      0.00000000	      0.00000000	      0.00000000
      0.47260407	      0.00000000	      0.00000000	      0.00000000	      0.00000000
      0.47275074	      0.00000000	      0.00000000	     -0.00000000	      0.00000000
      0.47287331	     -0.00000000	      0.00000000	     -0.00000000	      0.00000000
      0.47299589	      0.00000000	      0.00000000	     -0.00000000	      0.00000000
      0.47314627	      0.00000000	      0.00000000	     -0.00000000	      0.00000000
      0.47327574	     -0.00000000	      0.00000000	      0.00000000	      0.00000000
      0.47340521	     -0.00000000	      0.00000000	      0.00000000	      0.00000000
      0.47353468	      0.00000000	      0.00000000	      0.00000000	      0.00000000
      0.47366415	      0.00000000	      0.00000000	     -0.00000000	      0.00000000
      0.47379362	      0.00000000	      0.00000000	      0.00000000	      0.00000000
      0.47392309	      0.00000000	      0.00000000	      0.00000000	      0.00000000
      0.47405256	     -0.00000000	      0.00000000	     -0.00000000	      0.00000000
      0.47421657	     -0.00000000	      0.00000000	     -0.00000000	      0.00000000
      0.47432552	      0.00000000	      0.00000000	      0.00000000	      0.00000000
      0.47443447	      0.00000000	      0.00000000	      0.00000000	      0.00000000
      0.47459577	      0.00000000	      0.00000000	      0.00000000	      0.00000000
      0.47474530	      0.00000000	      0.00000000	     -0.00000000	      0.00000000
      0.47489483	     -0.00000000	      0.00000000	      0.00000000	      0.00000000
      0.47501006	     -0.00000000	      0.00000000	      0.00000000	      0.00000000
      0.47512528	      0.00000000	      0.00000000	     -0.00000000	      0.00000000
      0.47528282	      0.00000000	      0.00000000	     -0.00000000	      0.00000000
      0.47541109	     -0.00000000	      0.00000000	     -0.00000000	      0.00000000
      0.47553936	     -0.00000000	      0.00000000	      0.00000000	      0.00000000
      0.47566763	      0.00000000	      0.00000000	      0.00000000	      0.00000000
      0.47579590	     -0.00000000	      0.00000000	     -0.00000000	      0.00000000
      0.47592418	     -0.00000000	      0.00000000	     -0.00000000	      0.00000000
      0.47605245	     -0.00000000	      0.00000000	      0.00000000	      0.00000000
      0.47618072	     -0.00000000	      0.00000000	      0.00000000	      0.00000000
      0.47633894	      0.00000000	      0.00000000	      0.00000000	      0.00000000
      0.47644868	      0.00000000	      0.00000000	     -0.00000000	      0.00000000
      0.47655842	      0.00000000	      0.00000000	      0.00000000	      0.00000000
      0.47671385	     -0.00000000	      0.00000000	     -0.00000000	      0.00000000
      0.47685630	      0.00000000	      0.00000000	     -0.00000000	      0.00000000
      0.47699875	     -0.00000000	      0.00000000	      0.00000000	      0.00000000
      0.47711727	      0.00000000	      0.00000000	      0.00000000	      0.00000000
      0.47723580	     -0.00000000	     -0.00000000	      0.00000000	      0.00000000
      0.47738256	      0.00000000	      0.00000000	      0.00000000	      0.00000000
      0.47751043	     -0.00000000	      0.00000000	     -0.00000000	      0.00000000
      0.47763830	     -0.00000000	      0.00000000	     -0.00000000	      0.00000000
      0.47776616	      0.00000000	      0.00000000	     -0.00000000	      0.00000000
      0.47789403	     -0.00000000	      0.00000000	     -0.00000000	      0.00000000
      0.47802189	      0.00000000	     -0.00000000	      0.00000000	      0.00000000
      0.47814976	      0.00000000	      0.00000000	      0.00000000	      0.00000000
      0.47827763	     -0.00000000	      0.00000000	     -0.00000000	      0.00000000
      0.47840549	      0.00000000	      0.00000000	     -0.00000000	      0.00000000
      0.47853336	      0.00000000	      0.00000000	      0.00000000	      0.00000000
      0.47866122	     -0.00000000	     -0.00000000	      0.00000000	      0.00000000
      0.47878909	      0.00000000	      0.00000000	     -0.00000000	      0.00000000
      0.47891696	     -0.00000000	     -0.00000000	     -0.00000000	      0.00000000
      0.47904482	     -0.00000000	      0.00000000	     -0.00000000	      0.00000000
      0.47917269	     -0.00000000	      0.00000000	      0.00000000	      0.00000000
      0.47930056	      0.00000000	      0.00000000	      0.00000000	      0.00000000
      0.47942842	     -0.00000000	      0.00000000	     -0.00000000	      0.00000000
      0.47955629	     -0.00000000	      0.00000000	      0.00000000	      0.00000000
      0.47968415	     -0.00000000	      0.00000000	     -0.00000000	      0.00000000
      0.47981202	      0.00000000	      0.00000000	     -0.00000000	      0.00000000
      0.47993989	     -0.00000000	      0.00000000	      0.00000000	      0.00000000
      0.48006775	      0.00000000	      0.00000000	     -0.00000000	      0.00000000
      0.48019562	      0.00000000	      0.00000000	      0.00000000	      0.00000000
      0.48032348	      0.00000000	      0.00000000	     -0.00000000	      0.00000000
      0.48045135	      0.00000000	      0.00000000	     -0.00000000	      0.00000000
      0.48057922	     -0.00000000	      0.00000000	      0.00000000	      0.00000000
      0.48070708	     -0.00000000	      0.00000000	      0.00000000	      0.00000000
      0.48083495	     -0.00000000	      0.00000000	     -0.00000000	      0.00000000
      0.48096281	      0.00000000	      0.00000000	      0.00000000	      0.00000000
      0.48109068	     -0.00000000	      0.00000000	      0.00000000	      0.00000000
      0.48121855	     -0.00000000	      0.00000000	      0.00000000	      0.00000000
      0.48134641	     -0.00000000	      0.00000000	     -0.00000000	      0.00000000
      0.48145826	      0.00000000	      0.00000000	      0.00000000	      0.00000000
      0.48157012	     -0.00000000	      0.00000000	      0.00000000	      0.00000000
      0.48171438	      0.00000000	      0.00000000	     -0.00000000	      0.00000000
      0.48185865	      0.00000000	      0.00000000	      0.00000000	      0.00000000
      0.48196278	     -0.00000000	      0.00000000	     -0.00000000	      0.00000000
      0.48206690	     -0.00000000	      0.00000000	      0.00000000	      0.00000000
      0.48222902	      0.00000000	      0.00000000	     -0.00000000	      0.00000000
      0.48235458	     -0.00000000	      0.00000000	     -0.00000000	      0.00000000
      0.48248013	      0.00000000	      0.00000000	     -0.00000000	      0.00000000
      0.48260568	     -0.00000000	      0.00000000	     -0.00000000	      0.00000000
      0.48273123	     -0.00000000	      0.00000000	      0.00000000	      0.00000000
      0.48285678	     -0.00000000	      0.00000000	     -0.00000000	      0.00000000
      0.48298233	      0.00000000	      0.00000000	     -0.00000000	      0.00000000
      0.48310788	      0.00000000	      0.00000000	     -0.00000000	      0.00000000
      0.48323343	     -0.00000000	      0.00000000	      0.00000000	      0.00000000
      0.48335898	      0.00000000	      0.00000000	     -0.00000000	      0.00000000
      0.48348453	      0.00000000	      0.00000000	     -0.00000000	      0.00000000
      0.48361009	     -0.00000000	      0.00000000	      0.00000000	      0.00000000
      0.48373564	     -0.00000000	      0.00000000	     -0.00000000	      0.00000000
      0.48386119	     -0.00000000	      0.00000000	     -0.00000000	      0.00000000
      0.48398674	      0.00000000	      0.00000000	      0.00000000	      0.00000000
      0.48411229	      0.00000000	      0.00000000	     -0.00000000	      0.00000000
      0.48423784	     -0.00000000	      0.00000000	      0.00000000	      0.00000000
      0.48435004	     -0.00000000	      0.00000000	     -0.00000000	      0.00000000
      0.48446223	     -0.00000000	      0.00000000	     -0.00000000	      0.00000000
      0.48457443	      0.00000000	      0.00000000	      0.00000000	      0.00000000
      0.48473782	      0.00000000	     -0.00000000	      0.00000000	      0.00000000
      0.48484683	     -0.00000000	      0.00000000	     -0.00000000	      0.00000000
      0.48495584	      0.00000000	      0.00000000	     -0.00000000	      0.00000000
      0.48510174	     -0.00000000	      0.00000000	      0.00000000	      0.00000000
      0.48522932	     -0.00000000	      0.00000000	     -0.00000000	      0.00000000
      0.48535689	      0.00000000	      0.00000000	      0.00000000	      0.00000000
      0.48548447	      0.00000000	     -0.00000000	      0.00000000	      0.00000000
      0.48561204	     -0.00000000	      0.00000000	     -0.00000000	      0.00000000
      0.48572417	      0.00000000	      0.00000000	     -0.00000000	      0.00000000
      0.48583630	     -0.00000000	      0.00000000	     -0.00000000	      0.00000000
      0.48597369	     -0.00000000	      0.00000000	      0.00000000	      0.00000000
      0.48611108	      0.00000000	      0.00000000	     -0.00000000	      0.00000000
      0.48621609	     -0.00000000	      0.00000000	     -0.00000000	      0.00000000
      0.48632109	      0.00000000	      0.00000000	     -0.00000000	      0.00000000
      0.48647118	      0.00000000	      0.00000000	     -0.00000000	      0.00000000
      0.48659693	     -0.00000000	      0.00000000	      0.00000000	      0.00000000
      0.48672268	     -0.00000000	      0.00000000	     -0.00000000	      0.00000000
      0.48684843	      0.00000000	      0.00000000	      0.00000000	      0.00000000
      0.48697419	     -0.00000000	      0.00000000	      0.00000000	      0.00000000
      0.48708438	      0.00000000	      0.00000000	     -0.00000000	      0.00000000
      0.48719457	      0.00000000	      0.00000000	     -0.00000000	      0.00000000
      0.48732787	      0.00000000	      0.00000000	      0.00000000	      0.00000000
      0.48746118	      0.00000000	      0.00000000	      0.00000000	      0.00000000
      0.48757801	     -0.00000000	      0.00000000	      0.00000000	      0.00000000
      0.48769485	      0.00000000	      0.00000000	     -0.00000000	      0.00000000
      0.48781168	      0.00000000	      0.00000000	      0.00000000	      0.00000000
      0.48792852	      0.00000000	      0.00000000	     -0.00000000	      0.00000000
      0.48807376	     -0.00000000	      0.00000000	     -0.00000000	      0.00000000
      0.48818752	      0.00000000	      0.00000000	      0.00000000	      0.00000000
      0.48830129	      0.00000000	      0.00000000	      0.00000000	      0.00000000
      0.48843813	      0.00000000	      0.00000000	      0.00000000	      0.00000000
      0.48855708	      0.00000000	      0.00000000	      0.00000000	      0.00000000
      0.48867603	     -0.00000000	      0.00000000	     -0.00000000	      0.00000000
      0.48879498	      0.00000000	      0.00000000	     -0.00000000	      0.00000000
      0.48891393	     -0.00000000	      0.00000000	      0.00000000	      0.00000000
      0.48903288	     -0.00000000	      0.00000000	     -0.00000000	      0.00000000
      0.48915183	     -0.00000000	      0.00000000	      0.00000000	      0.00000000
      0.48927079	     -0.00000000	      0.00000000	     -0.00000000	      0.00000000
      0.48941774	      0.00000000	      0.00000000	      0.00000000	      0.00000000
      0.48952150	     -0.00000000	      0.00000000	      0.00000000	      0.00000000
      0.48962527	     -0.00000000	      0.00000000	     -0.00000000	      0.00000000
      0.48976915	     -0.00000000	      0.00000000	      0.00000000	      0.00000000
      0.48989660	     -0.00000000	      0.00000000	      0.00000000	      0.00000000
      0.49002405	     -0.00000000	      0.00000000	     -0.00000000	      0.00000000
      0.49015149	     -0.00000000	      0.00000000	      0.00000000	      0.00000000
      0.49025886	      0.00000000	      0.00000000	     -0.00000000	      0.00000000
      0.49036623	     -0.00000000	      0.00000000	     -0.00000000	      0.00000000
      0.49049977	     -0.00000000	      0.00000000	      0.00000000	      0.00000000
      0.49063331	      0.00000000	     -0.00000000	     -0.00000000	      0.00000000
      0.49074511	      0.00000000	     -0.00000000	      0.00000000	      0.00000000
      0.49085691	      0.00000000	      0.00000000	     -0.00000000	      0.00000000
      0.49096871	     -0.00000000	      0.00000000	      0.00000000	      0.00000000
      0.49111677	      0.00000000	      0.00000000	     -0.00000000	      0.00000000
      0.49122560	      0.00000000	      0.00000000	     -0.00000000	      0.00000000
      0.49133442	      0.00000000	      0.00000000	      0.00000000	      0.00000000
      0.49146992	      0.00000000	      0.00000000	     -0.00000000	      0.00000000
      0.49160541	     -0.00000000	      0.00000000	     -0.00000000	      0.00000000
      0.49170875	      0.00000000	      0.00000000	     -0.00000000	      0.00000000
      0.49181208	     -0.00000000	      0.00000000	     -0.00000000	      0.00000000
      0.49195125	     -0.00000000	      0.00000000	      0.00000000	      0.00000000
      0.49207739	      0.00000000	      0.00000000	      0.00000000	      0.00000000
      0.49220353	      0.00000000	      0.00000000	      0.00000000	      0.00000000
      0.49232966	     -0.00000000	      0.00000000	      0.00000000	      0.00000000
      0.49243438	      0.00000000	      0.00000000	     -0.00000000	      0.00000000
      0.49253910	      0.00000000	      0.00000000	      0.00000000	      0.00000000
      0.49267324	      0.00000000	      0.00000000	      0.00000000	      0.00000000
      0.49279857	      0.00000000	      0.00000000	     -0.00000000	      0.00000000
      0.49292389	      0.00000000	      0.00000000	     -0.00000000	      0.00000000
      0.49303660	     -0.00000000	      0.00000000	     -0.00000000	      0.00000000
      0.49314930	     -0.00000000	      0.00000000	      0.00000000	      0.00000000
      0.49326201	      0.00000000	      0.00000000	     -0.00000000	      0.00000000
      0.49339780	      0.00000000	      0.00000000	      0.00000000	      0.00000000
      0.49351258	      0.00000000	      0.00000000	     -0.00000000	      0.00000000
      0.49362736	      0.00000000	      0.00000000	     -0.00000000	      0.00000000
      0.49374214	      0.00000000	      0.00000000	      0.00000000	      0.00000000
      0.49385692	      0.00000000	      0.00000000	     -0.00000000	      0.00000000
      0.49399691	      0.00000000	      0.00000000	      0.00000000	      0.00000000
      0.49410260	      0.00000000	      0.00000000	     -0.00000000	      0.00000000
      0.49420830	      0.00000000	      0.00000000	      0.00000000	      0.00000000
      0.49434271	      0.00000000	      0.00000000	      0.00000000	      0.00000000
      0.49447712	      0.00000000	      0.00000000	     -0.00000000	      0.00000000
      0.49457987	     -0.00000000	      0.00000000	      0.00000000	      0.00000000
      0.49468262	      0.00000000	      0.00000000	     -0.00000000	      0.00000000
      0.49481906	     -0.00000000	      0.00000000	      0.00000000	      0.00000000
      0.49494232	     -0.00000000	      0.00000000	     -0.00000000	      0.00000000
      0.49506557	     -0.00000000	      0.00000000	     -0.00000000	      0.00000000
      0.49518882	     -0.00000000	      0.00000000	      0.00000000	      0.00000000
      0.49529505	     -0.00000000	      0.00000000	     -0.00000000	      0.00000000
      0.49540128	      0.00000000	      0.00000000	     -0.00000000	      0.00000000
      0.49552983	      0.00000000	      0.00000000	     -0.00000000	      0.00000000
      0.49565838	     -0.00000000	      0.00000000	     -0.00000000	      0.00000000
      0.49576778	      0.00000000	      0.00000000	     -0.00000000	      0.00000000
      0.49587719	     -0.00000000	      0.00000000	     -0.00000000	      0.00000000
      0.49598659	     -0.00000000	      0.00000000	      0.00000000	      0.00000000
      0.49612919	     -0.00000000	      0.00000000	      0.00000000	      0.00000000
      0.49623665	      0.00000000	      0.00000000	     -0.00000000	      0.00000000
      0.49634410	      0.00000000	      0.00000000	     -0.00000000	      0.00000000
      0.49647482	      0.00000000	      0.00000000	     -0.00000000	      0.00000000
      0.49660555	     -0.00000000	      0.00000000	     -0.00000000	      0.00000000
      0.49670673	      0.00000000	      0.00000000	      0.00000000	      0.00000000
      0.49680792	     -0.00000000	      0.00000000	      0.00000000	      0.00000000
      0.49694331	      0.00000000	      0.00000000	     -0.00000000	      0.00000000
      0.49706583	      0.00000000	      0.00000000	     -0.00000000	      0.00000000
      0.49718836	      0.00000000	      0.00000000	     -0.00000000	      0.00000000
      0.49731088	      0.00000000	      0.00000000	      0.00000000	      0.00000000
      0.49741447	     -0.00000000	      0.00000000	      0.00000000	      0.00000000
      0.49751806	      0.00000000	      0.00000000	      0.00000000	      0.00000000
      0.49764747	      0.00000000	      0.00000000	     -0.00000000	      0.00000000
      0.49777688	     -0.00000000	      0.00000000	     -0.00000000	      0.00000000
      0.49788361	     -0.00000000	      0.00000000	      0.00000000	      0.00000000
      0.49799034	     -0.00000000	      0.00000000	      0.00000000	      0.00000000
      0.49809707	     -0.00000000	      0.00000000	      0.00000000	      0.00000000
      0.49824471	     -0.00000000	      0.00000000	      0.00000000	      0.00000000
      0.49834932	     -0.00000000	     -0.00000000	     -0.00000000	      0.00000000
      0.49845392	     -0.00000000	      0.00000000	     -0.00000000	      0.00000000
      0.49858699	     -0.00000000	      0.00000000	     -0.00000000	      0.00000000
      0.49872006	      0.00000000	      0.00000000	      0.00000000	      0.00000000
      0.49881669	      0.00000000	      0.00000000	     -0.00000000	      0.00000000
      0.49891332	      0.00000000	      0.00000000	     -0.00000000	      0.00000000
      0.49905403	     -0.00000000	      0.00000000	     -0.00000000	      0.00000000
      0.49917796	      0.00000000	      0.00000000	      0.00000000	      0.00000000
      0.49930190	     -0.00000000	      0.00000000	     -0.00000000	      0.00000000
      0.49941068	     -0.00000000	     -0.00000000	      0.00000000	      0.00000000
      0.49951947	      0.00000000	     -0.00000000	      0.00000000	      0.00000000
      0.49962825	     -0.00000000	     -0.00000000	     -0.00000000	      0.00000000
      0.49976249	     -0.00000000	     -0.00000000	      0.00000000	      0.00000000
      0.49987301	      0.00000000	     -0.00000000	     -0.00000000	      0.00000000
      0.49998353	     -0.00000000	     -0.00000000	      0.00000000	      0.00000000
      0.50009404	     -0.00000000	     -0.00000000	      0.00000000	      0.00000000
      0.50020456	      0.00000000	     -0.00000000	     -0.00000000	      0.00000000
      0.50034531	      0.00000000	     -0.00000000	     -0.00000000	      0.00000000
      0.50044633	      0.00000000	     -0.00000000	      0.00000000	      0.00000000
      0.50054734	      0.00000000	     -0.00000000	     -0.00000000	      0.00000000
      0.50068140	      0.00000000	     -0.00000000	     -0.00000000	      0.00000000
      0.50081546	      0.00000000	     -0.00000000	     -0.00000000	      0.00000000
      0.50091142	     -0.00000000	     -0.00000000	      0.00000000	      0.00000000
      0.50100739	     -0.00000000	     -0.00000000	      0.00000000	      0.00000000
      0.50114705	     -0.00000000	     -0.00000000	     -0.00000000	      0.00000000
      0.50126899	     -0.00000000	     -0.00000000	     -0.00000000	      0.00000000
      0.50139094	     -0.00000000	     -0.00000000	     -0.00000000	      0.00000000
      0.50150011	     -0.00000000	     -0.00000000	     -0.00000000	      0.00000000
      0.50160928	      0.00000000	     -0.00000000	     -0.00000000	      0.00000000
      0.50171845	     -0.00000000	     -0.00000000	      0.00000000	      0.00000000
      0.50182763	     -0.00000000	     -0.00000000	     -0.00000000	      0.00000000
      0.50196697	     -0.00000000	     -0.00000000	     -0.00000000	      0.00000000
      0.50206823	     -0.00000000	     -0.00000000	     -0.00000000	      0.00000000
      0.50216949	     -0.00000000	     -0.00000000	     -0.00000000	      0.00000000
      0.50230129	      0.00000000	     -0.00000000	     -0.00000000	      0.00000000
      0.50243308	     -0.00000000	     -0.00000000	     -0.00000000	      0.00000000
      0.50252873	     -0.00000000	     -0.00000000	      0.00000000	      0.00000000
      0.50262438	     -0.00000000	     -0.00000000	      0.00000000	      0.00000000
      0.50276218	     -0.00000000	     -0.00000000	     -0.00000000	      0.00000000
      0.50288283	      0.00000000	     -0.00000000	     -0.00000000	      0.00000000
      0.50300348	      0.00000000	     -0.00000000	     -0.00000000	      0.00000000
      0.50312413	      0.00000000	     -0.00000000	      0.00000000	      0.00000000
      0.50322275	     -0.00000000	     -0.00000000	      0.00000000	      0.00000000
      0.50332138	      0.00000000	     -0.00000000	     -0.00000000	      0.00000000
      0.50345106	     -0.00000000	     -0.00000000	      0.00000000	      0.00000000
      0.50357009	      0.00000000	     -0.00000000	      0.00000000	      0.00000000
      0.50368912	     -0.00000000	     -0.00000000	      0.00000000	      0.00000000
      0.50380815	     -0.00000000	     -0.00000000	      0.00000000	      0.00000000
      0.50390763	     -0.00000000	     -0.00000000	      0.00000000	      0.00000000
      0.50400710	      0.00000000	     -0.00000000	      0.00000000	      0.00000000
      0.50413455	      0.00000000	     -0.00000000	     -0.00000000	      0.00000000
      0.50426200	      0.00000000	     -0.00000000	      0.00000000	      0.00000000
      0.50436388	     -0.00000000	     -0.00000000	      0.00000000	      0.00000000
      0.50446576	      0.00000000	     -0.00000000	      0.00000000	      0.00000000
      0.50459186	      0.00000000	     -0.00000000	      0.00000000	      0.00000000
      0.50471796	     -0.00000000	     -0.00000000	     -0.00000000	      0.00000000
      0.50481740	      0.00000000	     -0.00000000	     -0.00000000	      0.00000000
      0.50491685	      0.00000000	     -0.00000000	     -0.00000000	      0.00000000
      0.50504526	     -0.00000000	     -0.00000000	     -0.00000000	      0.00000000
      0.50517368	      0.00000000	     -0.00000000	     -0.00000000	      0.00000000
      0.50527194	      0.00000000	     -0.00000000	      0.00000000	      0.00000000
      0.50537020	     -0.00000000	     -0.00000000	     -0.00000000	      0.00000000
      0.50550035	     -0.00000000	     -0.00000000	     -0.00000000	      0.00000000
      0.50563051	     -0.00000000	     -0.00000000	     -0.00000000	      0.00000000
      0.50572684	      0.00000000	     -0.00000000	      0.00000000	      0.00000000
      0.50582317	     -0.00000000	     -0.00000000	     -0.00000000	      0.00000000
      0.50595610	     -0.00000000	     -0.00000000	      0.00000000	      0.00000000
      0.50607306	     -0.00000000	     -0.00000000	     -0.00000000	      0.00000000
      0.50619002	      0.00000000	     -0.00000000	      0.00000000	      0.00000000
      0.50630698	      0.00000000	     -0.00000000	      0.00000000	      0.00000000
      0.50640931	      0.00000000	     -0.00000000	     -0.00000000	      0.00000000
      0.50651163	     -0.00000000	     -0.00000000	     -0.00000000	      0.00000000
      0.50661396	      0.00000000	     -0.00000000	     -0.00000000	      0.00000000
      0.50675519	     -0.00000000	     -0.00000000	      0.00000000	      0.00000000
      0.50685783	     -0.00000000	     -0.00000000	     -0.00000000	      0.00000000
      0.50696046	      0.00000000	     -0.00000000	      0.00000000	      0.00000000
      0.50708662	     -0.00000000	     -0.00000000	     -0.00000000	      0.00000000
      0.50719986	     -0.00000000	     -0.00000000	     -0.00000000	      0.00000000
      0.50731311	      0.00000000	     -0.00000000	     -0.00000000	      0.00000000
      0.50742635	     -0.00000000	     -0.00000000	      0.00000000	      0.00000000
      0.50753959	     -0.00000000	     -0.00000000	      0.00000000	      0.00000000
      0.50765283	      0.00000000	     -0.00000000	      0.00000000	      0.00000000
      0.50775283	     -0.00000000	     -0.00000000	     -0.00000000	      0.00000000
      0.50785282	     -0.00000000	     -0.00000000	     -0.00000000	      0.00000000
      0.50797466	      0.00000000	     -0.00000000	     -0.00000000	      0.00000000
      0.50809649	      0.00000000	     -0.00000000	      0.00000000	      0.00000000
      0.50819960	      0.00000000	     -0.00000000	     -0.00000000	      0.00000000
      0.50830271	     -0.00000000	     -0.00000000	      0.00000000	      0.00000000
      0.50840582	      0.00000000	     -0.00000000	     -0.00000000	      0.00000000
      0.50854191	      0.00000000	     -0.00000000	      0.00000000	      0.00000000
      0.50864424	      0.00000000	     -0.00000000	     -0.00000000	      0.00000000
      0.50874657	      0.00000000	     -0.00000000	      0.00000000	      0.00000000
      0.50887044	      0.00000000	     -0.00000000	      0.00000000	      0.00000000
      0.50899432	     -0.00000000	     -0.00000000	      0.00000000	      0.00000000
      0.50908842	     -0.00000000	     -0.00000000	     -0.00000000	      0.00000000
      0.50918252	      0.00000000	     -0.00000000	      0.00000000	      0.00000000
      0.50931401	     -0.00000000	     -0.00000000	      0.00000000	      0.00000000
      0.50943033	      0.00000000	     -0.00000000	     -0.00000000	      0.00000000
      0.50954664	      0.00000000	     -0.00000000	     -0.00000000	      0.00000000
      0.50966296	      0.00000000	     -0.00000000	     -0.00000000	      0.00000000
      0.50976081	     -0.00000000	     -0.00000000	     -0.00000000	      0.00000000
      0.50985867	      0.00000000	     -0.00000000	     -0.00000000	      0.00000000
      0.50998224	     -0.00000000	     -0.00000000	     -0.00000000	      0.00000000
      0.51010581	     -0.00000000	     -0.00000000	      0.00000000	      0.00000000
      0.51020493	     -0.00000000	     -0.00000000	      0.00000000	      0.00000000
      0.51030405	      0.00000000	     -0.00000000	     -0.00000000	      0.00000000
      0.51042749	     -0.00000000	     -0.00000000	     -0.00000000	      0.00000000
      0.51055093	      0.00000000	     -0.00000000	      0.00000000	      0.00000000
      0.51064744	     -0.00000000	     -0.00000000	     -0.00000000	      0.00000000
      0.51074394	      0.00000000	     -0.00000000	     -0.00000000	      0.00000000
      0.51087035	      0.00000000	     -0.00000000	      0.00000000	      0.00000000
      0.51099675	      0.00000000	     -0.00000000	     -0.00000000	      0.00000000
      0.51109136	      0.00000000	     -0.00000000	      0.00000000	      0.00000000
      0.51118597	      0.00000000	     -0.00000000	      0.00000000	      0.00000000
      0.51131542	     -0.00000000	     -0.00000000	     -0.00000000	      0.00000000
      0.51142924	     -0.00000000	     -0.00000000	     -0.00000000	      0.00000000
      0.51154306	      0.00000000	     -0.00000000	      0.00000000	      0.00000000
      0.51165688	     -0.00000000	     -0.00000000	      0.00000000	      0.00000000
      0.51175840	     -0.00000000	     -0.00000000	      0.00000000	      0.00000000
      0.51185993	      0.00000000	     -0.00000000	      0.00000000	      0.00000000
      0.51196145	     -0.00000000	     -0.00000000	     -0.00000000	      0.00000000
      0.51209403	     -0.00000000	     -0.00000000	     -0.00000000	      0.00000000
      0.51219616	     -0.00000000	     -0.00000000	     -0.00000000	      0.00000000
      0.51229830	     -0.00000000	     -0.00000000	      0.00000000	      0.00000000
      0.51240044	     -0.00000000	     -0.00000000	      0.00000000	      0.00000000
      0.51253520	     -0.00000000	     -0.00000000	     -0.00000000	      0.00000000
      0.51263464	     -0.00000000	     -0.00000000	      0.00000000	      0.00000000
      0.51273407	     -0.00000000	     -0.00000000	     -0.00000000	      0.00000000
      0.51285775	     -0.00000000	     -0.00000000	     -0.00000000	      0.00000000
      0.51298144	      0.00000000	     -0.00000000	      0.00000000	      0.00000000
      0.51307257	     -0.00000000	     -0.00000000	     -0.00000000	      0.00000000
      0.51316370	      0.00000000	     -0.00000000	      0.00000000	      0.00000000
      0.51329620	      0.00000000	     -0.00000000	     -0.00000000	      0.00000000
      0.51341122	      0.00000000	     -0.00000000	      0.00000000	      0.00000000
      0.51352624	     -0.00000000	     -0.00000000	     -0.00000000	      0.00000000
      0.51364126	      0.00000000	     -0.00000000	      0.00000000	      0.00000000
      0.51373675	      0.00000000	     -0.00000000	      0.00000000	      0.00000000
      0.51383224	      0.00000000	     -0.00000000	      0.00000000	      0.00000000
      0.51395521	     -0.00000000	     -0.00000000	     -0.00000000	      0.00000000
      0.51407818	     -0.00000000	     -0.00000000	      0.00000000	      0.00000000
      0.51417444	      0.00000000	     -0.00000000	     -0.00000000	      0.00000000
      0.51427069	     -0.00000000	     -0.00000000	      0.00000000	      0.00000000
      0.51439432	      0.00000000	     -0.00000000	      0.00000000	      0.00000000
      0.51451794	     -0.00000000	     -0.00000000	     -0.00000000	      0.00000000
      0.51461106	     -0.00000000	     -0.00000000	     -0.00000000	      0.00000000
      0.51470417	     -0.00000000	     -0.00000000	     -0.00000000	      0.00000000
      0.51483199	      0.00000000	     -0.00000000	      0.00000000	      0.00000000
      0.51494427	      0.00000000	     -0.00000000	     -0.00000000	      0.00000000
      0.51505656	     -0.00000000	     -0.00000000	     -0.00000000	      0.00000000
      0.51516884	     -0.00000000	     -0.00000000	      0.00000000	      0.00000000
      0.51526880	     -0.00000000	     -0.00000000	     -0.00000000	      0.00000000
      0.51536875	      0.00000000	     -0.00000000	      0.00000000	      0.00000000
      0.51546871	      0.00000000	     -0.00000000	      0.00000000	      0.00000000
      0.51560001	      0.00000000	     -0.00000000	     -0.00000000	      0.00000000
      0.51570083	     -0.00000000	     -0.00000000	      0.00000000	      0.00000000
      0.51580166	     -0.00000000	     -0.00000000	      0.00000000	      0.00000000
      0.51590248	     -0.00000000	     -0.00000000	      0.00000000	      0.00000000
      0.51603519	     -0.00000000	     -0.00000000	      0.00000000	      0.00000000
      0.51613346	     -0.00000000	     -0.00000000	     -0.00000000	      0.00000000
      0.51623174	      0.00000000	     -0.00000000	      0.00000000	      0.00000000
      0.51635360	      0.00000000	     -0.00000000	     -0.00000000	      0.00000000
      0.51646317	     -0.00000000	     -0.00000000	     -0.00000000	      0.00000000
      0.51657275	      0.00000000	     -0.00000000	     -0.00000000	      0.00000000
      0.51668233	      0.00000000	     -0.00000000	      0.00000000	      0.00000000
      0.51679191	     -0.00000000	     -0.00000000	     -0.00000000	      0.00000000
      0.51688889	      0.00000000	     -0.00000000	      0.00000000	      0.00000000
      0.51698587	     -0.00000000	     -0.00000000	     -0.00000000	      0.00000000
      0.51710388	     -0.00000000	     -0.00000000	      0.00000000	      0.00000000
      0.51722190	      0.00000000	     -0.00000000	      0.00000000	      0.00000000
      0.51731807	      0.00000000	     -0.00000000	     -0.00000000	      0.00000000
      0.51741425	      0.00000000	     -0.00000000	      0.00000000	      0.00000000
      0.51753516	      0.00000000	     -0.00000000	      0.00000000	      0.00000000
      0.51765608	      0.00000000	     -0.00000000	     -0.00000000	      0.00000000
      0.51774738	      0.00000000	     -0.00000000	     -0.00000000	      0.00000000
      0.51783868	     -0.00000000	     -0.00000000	     -0.00000000	      0.00000000
      0.51796700	      0.00000000	     -0.00000000	     -0.00000000	      0.00000000
      0.51808119	     -0.00000000	     -0.00000000	     -0.00000000	      0.00000000
      0.51819539	      0.00000000	     -0.00000000	     -0.00000000	      0.00000000
      0.51828948	      0.00000000	     -0.00000000	      0.00000000	      0.00000000
      0.51838356	      0.00000000	     -0.00000000	      0.00000000	      0.00000000
      0.51850453	      0.00000000	     -0.00000000	     -0.00000000	      0.00000000
      0.51862550	      0.00000000	     -0.00000000	      0.00000000	      0.00000000
      0.51871926	      0.00000000	     -0.00000000	     -0.00000000	      0.00000000
      0.51881302	     -0.00000000	     -0.00000000	      0.00000000	      0.00000000
      0.51893583	     -0.00000000	     -0.00000000	     -0.00000000	      0.00000000
      0.51905863	     -0.00000000	     -0.00000000	     -0.00000000	      0.00000000
      0.51914903	      0.00000000	     -0.00000000	     -0.00000000	      0.00000000
      0.51923942	      0.00000000	     -0.00000000	      0.00000000	      0.00000000
      0.51936735	      0.00000000	     -0.00000000	      0.00000000	      0.00000000
      0.51947796	     -0.00000000	     -0.00000000	      0.00000000	      0.00000000
      0.51958857	     -0.00000000	     -0.00000000	      0.00000000	      0.00000000
      0.51969919	      0.00000000	     -0.00000000	      0.00000000	      0.00000000
      0.51979726	      0.00000000	     -0.00000000	     -0.00000000	      0.00000000
      0.51989533	      0.00000000	     -0.00000000	     -0.00000000	      0.00000000
      0.51999341	     -0.00000000	     -0.00000000	      0.00000000	      0.00000000
      0.52012312	      0.00000000	     -0.00000000	      0.00000000	      0.00000000
      0.52022233	     -0.00000000	     -0.00000000	     -0.00000000	      0.00000000
      0.52032154	      0.00000000	     -0.00000000	     -0.00000000	      0.00000000
      0.52042075	     -0.00000000	     -0.00000000	      0.00000000	      0.00000000
      0.52055099	      0.00000000	     -0.00000000	      0.00000000	      0.00000000
      0.52064783	      0.00000000	     -0.00000000	     -0.00000000	      0.00000000
      0.52074467	     -0.00000000	     -0.00000000	     -0.00000000	      0.00000000
      0.52086433	      0.00000000	     -0.00000000	     -0.00000000	      0.00000000
      0.52097169	     -0.00000000	     -0.00000000	      0.00000000	      0.00000000
      0.52107904	     -0.00000000	     -0.00000000	     -0.00000000	      0.00000000
      0.52118640	     -0.00000000	     -0.00000000	      0.00000000	      0.00000000
      0.52129376	      0.00000000	     -0.00000000	      0.00000000	      0.00000000
      0.52140111	      0.00000000	     -0.00000000	     -0.00000000	      0.00000000
      0.52149533	      0.00000000	     -0.00000000	     -0.00000000	      0.00000000
      0.52158954	     -0.00000000	     -0.00000000	     -0.00000000	      0.00000000
      0.52170613	      0.00000000	     -0.00000000	      0.00000000	      0.00000000
      0.52182273	      0.00000000	     -0.00000000	      0.00000000	      0.00000000
      0.52191871	     -0.00000000	     -0.00000000	     -0.00000000	      0.00000000
      0.52201469	     -0.00000000	     -0.00000000	     -0.00000000	      0.00000000
      0.52213123	      0.00000000	     -0.00000000	      0.00000000	      0.00000000
      0.52224778	     -0.00000000	     -0.00000000	     -0.00000000	      0.00000000
      0.52234049	     -0.00000000	     -0.00000000	      0.00000000	      0.00000000
      0.52243320	      0.00000000	     -0.00000000	      0.00000000	      0.00000000
      0.52255353	     -0.00000000	     -0.00000000	      0.00000000	      0.00000000
      0.52267386	      0.00000000	     -0.00000000	      0.00000000	      0.00000000
      0.52276405	      0.00000000	     -0.00000000	     -0.00000000	      0.00000000
      0.52285424	      0.00000000	     -0.00000000	      0.00000000	      0.00000000
      0.52297886	      0.00000000	     -0.00000000	      0.00000000	      0.00000000
      0.52310347	      0.00000000	     -0.00000000	     -0.00000000	      0.00000000
      0.52318997	     -0.00000000	     -0.00000000	      0.00000000	      0.00000000
      0.52327647	     -0.00000000	     -0.00000000	      0.00000000	      0.00000000
      0.52340824	      0.00000000	     -0.00000000	     -0.00000000	      0.00000000
      0.52351817	      0.00000000	     -0.00000000	     -0.00000000	      0.00000000
      0.52362810	     -0.00000000	     -0.00000000	      0.00000000	      0.00000000
      0.52373803	      0.00000000	     -0.00000000	     -0.00000000	      0.00000000
      0.52383340	      0.00000000	     -0.00000000	      0.00000000	      0.00000000
      0.52392878	     -0.00000000	     -0.00000000	     -0.00000000	      0.00000000
      0.52402416	      0.00000000	     -0.00000000	      0.00000000	      0.00000000
      0.52415683	      0.00000000	     -0.00000000	      0.00000000	      0.00000000
      0.52425387	      0.00000000	     -0.00000000	      0.00000000	      0.00000000
      0.52435091	     -0.00000000	     -0.00000000	     -0.00000000	      0.00000000
      0.52446839	     -0.00000000	     -0.00000000	     -0.00000000	      0.00000000
      0.52457239	      0.00000000	     -0.00000000	      0.00000000	      0.00000000
      0.52467639	     -0.00000000	     -0.00000000	     -0.00000000	      0.00000000
      0.52478039	      0.00000000	     -0.00000000	     -0.00000000	      0.00000000
      0.52488438	     -0.00000000	     -0.00000000	      0.00000000	      0.00000000
      0.52498838	     -0.00000000	     -0.00000000	     -0.00000000	      0.00000000
      0.52509238	     -0.00000000	     -0.00000000	      0.00000000	      0.00000000
      0.52519638	     -0.00000000	     -0.00000000	      0.00000000	      0.00000000
      0.52530038	     -0.00000000	     -0.00000000	      0.00000000	      0.00000000
      0.52540438	      0.00000000	     -0.00000000	      0.00000000	      0.00000000
      0.52550838	      0.00000000	     -0.00000000	     -0.00000000	      0.00000000
      0.52561237	     -0.00000000	     -0.00000000	     -0.00000000	      0.00000000
      0.52571637	     -0.00000000	     -0.00000000	      0.00000000	      0.00000000
      0.52582037	      0.00000000	     -0.00000000	      0.00000000	      0.00000000
      0.52592437	      0.00000000	     -0.00000000	     -0.00000000	      0.00000000
      0.52602837	     -0.00000000	     -0.00000000	      0.00000000	      0.00000000
      0.52613237	      0.00000000	     -0.00000000	     -0.00000000	      0.00000000
      0.52623637	      0.00000000	     -0.00000000	     -0.00000000	      0.00000000
      0.52634036	      0.00000000	     -0.00000000	      0.00000000	      0.00000000
      0.52644436	      0.00000000	     -0.00000000	      0.00000000	      0.00000000
      0.52654836	     -0.00000000	     -0.00000000	      0.00000000	      0.00000000
      0.52665236	      0.00000000	     -0.00000000	     -0.00000000	      0.00000000
      0.52675636	     -0.00000000	     -0.00000000	     -0.00000000	      0.00000000
      0.52684888	      0.00000000	     -0.00000000	      0.00000000	      0.00000000
      0.52694139	      0.00000000	     -0.00000000	      0.00000000	      0.00000000
      0.52705574	      0.00000000	     -0.00000000	     -0.00000000	      0.00000000
      0.52717009	      0.00000000	     -0.00000000	      0.00000000	      0.00000000
      0.52726377	      0.00000000	     -0.00000000	     -0.00000000	      0.00000000
      0.52735746	     -0.00000000	     -0.00000000	     -0.00000000	      0.00000000
      0.52747280	     -0.00000000	     -0.00000000	     -0.00000000	      0.00000000
      0.52758815	      0.00000000	     -0.00000000	     -0.00000000	      0.00000000
      0.52767767	     -0.00000000	     -0.00000000	      0.00000000	      0.00000000
      0.52776718	      0.00000000	     -0.00000000	      0.00000000	      0.00000000
      0.52788805	      0.00000000	     -0.00000000	     -0.00000000	      0.00000000
      0.52800892	      0.00000000	     -0.00000000	     -0.00000000	      0.00000000
      0.52809451	      0.00000000	     -0.00000000	      0.00000000	      0.00000000
      0.52818011	      0.00000000	     -0.00000000	     -0.00000000	      0.00000000
      0.52830866	      0.00000000	     -0.00000000	      0.00000000	      0.00000000
      0.52841547	     -0.00000000	     -0.00000000	     -0.00000000	      0.00000000
      0.52852227	     -0.00000000	     -0.00000000	     -0.00000000	      0.00000000
      0.52862907	      0.00000000	     -0.00000000	     -0.00000000	      0.00000000
      0.52873588	     -0.00000000	     -0.00000000	     -0.00000000	      0.00000000
      0.52882692	     -0.00000000	     -0.00000000	      0.00000000	      0.00000000
      0.52891796	     -0.00000000	     -0.00000000	      0.00000000	      0.00000000
      0.52903339	      0.00000000	     -0.00000000	      0.00000000	      0.00000000
      0.52914881	      0.00000000	     -0.00000000	      0.00000000	      0.00000000
      0.52924000	     -0.00000000	     -0.00000000	      0.00000000	      0.00000000
      0.52933118	     -0.00000000	     -0.00000000	      0.00000000	      0.00000000
      0.52944840	      0.00000000	     -0.00000000	     -0.00000000	      0.00000000
      0.52956561	      0.00000000	     -0.00000000	      0.00000000	      0.00000000
      0.52965282	     -0.00000000	     -0.00000000	      0.00000000	      0.00000000
      0.52974003	     -0.00000000	     -0.00000000	      0.00000000	      0.00000000
      0.52986325	      0.00000000	     -0.00000000	      0.00000000	      0.00000000
      0.52996923	     -0.00000000	     -0.00000000	      0.00000000	      0.00000000
      0.53007522	      0.00000000	     -0.00000000	      0.00000000	      0.00000000
      0.53018120	     -0.00000000	     -0.00000000	      0.00000000	      0.00000000
      0.53028719	     -0.00000000	     -0.00000000	      0.00000000	      0.00000000
      0.53037761	     -0.00000000	     -0.00000000	     -0.00000000	      0.00000000
      0.53046804	     -0.00000000	     -0.00000000	     -0.00000000	      0.00000000
      0.53058309	     -0.00000000	     -0.00000000	      0.00000000	      0.00000000
      0.53069813	      0.00000000	     -0.00000000	      0.00000000	      0.00000000
      0.53078854	     -0.00000000	     -0.00000000	      0.00000000	      0.00000000
      0.53087895	     -0.00000000	     -0.00000000	      0.00000000	      0.00000000
      0.53099611	     -0.00000000	     -0.00000000	     -0.00000000	      0.00000000
      0.53111326	      0.00000000	     -0.00000000	      0.00000000	      0.00000000
      0.53119945	     -0.00000000	     -0.00000000	      0.00000000	      0.00000000
      0.53128564	      0.00000000	     -0.00000000	     -0.00000000	      0.00000000
      0.53140939	     -0.00000000	     -0.00000000	      0.00000000	      0.00000000
      0.53151494	      0.00000000	     -0.00000000	     -0.00000000	      0.00000000
      0.53162049	     -0.00000000	     -0.00000000	     -0.00000000	      0.00000000
      0.53172604	     -0.00000000	     -0.00000000	      0.00000000	      0.00000000
      0.53183159	     -0.00000000	     -0.00000000	      0.00000000	      0.00000000
      0.53192141	     -0.00000000	     -0.00000000	     -0.00000000	      0.00000000
      0.53201124	     -0.00000000	     -0.00000000	     -0.00000000	      0.00000000
      0.53212590	      0.00000000	     -0.00000000	      0.00000000	      0.00000000
      0.53224057	     -0.00000000	     -0.00000000	      0.00000000	      0.00000000
      0.53233038	      0.00000000	     -0.00000000	      0.00000000	      0.00000000
      0.53242018	      0.00000000	     -0.00000000	     -0.00000000	      0.00000000
      0.53253701	      0.00000000	     -0.00000000	      0.00000000	      0.00000000
      0.53265384	      0.00000000	     -0.00000000	     -0.00000000	      0.00000000
      0.53273933	     -0.00000000	     -0.00000000	      0.00000000	      0.00000000
      0.53282482	     -0.00000000	     -0.00000000	     -0.00000000	      0.00000000
      0.53294854	     -0.00000000	     -0.00000000	     -0.00000000	      0.00000000
      0.53305356	     -0.00000000	     -0.00000000	     -0.00000000	      0.00000000
      0.53315857	      0.00000000	     -0.00000000	      0.00000000	      0.00000000
      0.53326359	      0.00000000	     -0.00000000	      0.00000000	      0.00000000
      0.53336860	     -0.00000000	     -0.00000000	     -0.00000000	      0.00000000
      0.53345814	     -0.00000000	     -0.00000000	     -0.00000000	      0.00000000
      0.53354768	      0.00000000	     -0.00000000	      0.00000000	      0.00000000
      0.53366147	      0.00000000	     -0.00000000	      0.00000000	      0.00000000
      0.53377526	      0.00000000	     -0.00000000	      0.00000000	      0.00000000
      0.53386504	      0.00000000	     -0.00000000	      0.00000000	      0.00000000
      0.53395482	      0.00000000	     -0.00000000	     -0.00000000	      0.00000000
      0.53407031	      0.00000000	     -0.00000000	     -0.00000000	      0.00000000
      0.53418580	     -0.00000000	     -0.00000000	      0.00000000	      0.00000000
      0.53427170	     -0.00000000	     -0.00000000	     -0.00000000	      0.00000000
      0.53435760	     -0.00000000	     -0.00000000	      0.00000000	      0.00000000
      0.53447891	     -0.00000000	     -0.00000000	     -0.00000000	      0.00000000
      0.53458339	      0.00000000	     -0.00000000	      0.00000000	      0.00000000
      0.53468788	      0.00000000	     -0.00000000	      0.00000000	      0.00000000
      0.53479237	      0.00000000	     -0.00000000	     -0.00000000	      0.00000000
      0.53489686	      0.00000000	     -0.00000000	     -0.00000000	      0.00000000
      0.53498556	      0.00000000	     -0.00000000	      0.00000000	      0.00000000
      0.53507426	      0.00000000	     -0.00000000	      0.00000000	      0.00000000
      0.53518821	      0.00000000	     -0.00000000	      0.00000000	      0.00000000
      0.53530216	      0.00000000	     -0.00000000	     -0.00000000	      0.00000000
      0.53539058	      0.00000000	     -0.00000000	      0.00000000	      0.00000000
      0.53547901	      0.00000000	     -0.00000000	      0.00000000	      0.00000000
      0.53559559	      0.00000000	     -0.00000000	      0.00000000	      0.00000000
      0.53571218	     -0.00000000	     -0.00000000	      0.00000000	      0.00000000
      0.53579594	      0.00000000	     -0.00000000	     -0.00000000	      0.00000000
      0.53587970	      0.00000000	     -0.00000000	     -0.00000000	      0.00000000
      0.53600420	      0.00000000	     -0.00000000	     -0.00000000	      0.00000000
      0.53610826	      0.00000000	     -0.00000000	     -0.00000000	      0.00000000
      0.53621231	     -0.00000000	     -0.00000000	     -0.00000000	      0.00000000
      0.53631637	      0.00000000	     -0.00000000	      0.00000000	      0.00000000
      0.53642043	      0.00000000	     -0.00000000	     -0.00000000	      0.00000000
      0.53650936	      0.00000000	     -0.00000000	     -0.00000000	      0.00000000
      0.53659830	      0.00000000	     -0.00000000	      0.00000000	      0.00000000
      0.53671056	     -0.00000000	     -0.00000000	      0.00000000	      0.00000000
      0.53682283	     -0.00000000	     -0.00000000	      0.00000000	      0.00000000
      0.53691224	     -0.00000000	     -0.00000000	     -0.00000000	      0.00000000
      0.53700166	     -0.00000000	     -0.00000000	      0.00000000	      0.00000000
      0.53711517	     -0.00000000	     -0.00000000	      0.00000000	      0.00000000
      0.53722869	      0.00000000	     -0.00000000	      0.00000000	      0.00000000
      0.53731464	      0.00000000	     -0.00000000	      0.00000000	      0.00000000
      0.53740059	      0.00000000	     -0.00000000	      0.00000000	      0.00000000
      0.53751900	     -0.00000000	     -0.00000000	      0.00000000	      0.00000000
      0.53763741	     -0.00000000	     -0.00000000	     -0.00000000	      0.00000000
      0.53772010	      0.00000000	     -0.00000000	      0.00000000	      0.00000000
      0.53780279	      0.00000000	     -0.00000000	     -0.00000000	      0.00000000
      0.53792776	      0.00000000	     -0.00000000	      0.00000000	      0.00000000
      0.53803225	     -0.00000000	     -0.00000000	     -0.00000000	      0.00000000
      0.53813673	      0.00000000	     -0.00000000	      0.00000000	      0.00000000
      0.53824122	     -0.00000000	     -0.00000000	     -0.00000000	      0.00000000
      0.53833278	      0.00000000	     -0.00000000	     -0.00000000	      0.00000000
      0.53842434	      0.00000000	     -0.00000000	      0.00000000	      0.00000000
      0.53851590	     -0.00000000	     -0.00000000	      0.00000000	      0.00000000
      0.53863985	     -0.00000000	     -0.00000000	      0.00000000	      0.00000000
      0.53873283	     -0.00000000	     -0.00000000	     -0.00000000	      0.00000000
      0.53882580	     -0.00000000	     -0.00000000	     -0.00000000	      0.00000000
      0.53891878	      0.00000000	     -0.00000000	     -0.00000000	      0.00000000
      0.53904248	      0.00000000	     -0.00000000	     -0.00000000	      0.00000000
      0.53913322	      0.00000000	     -0.00000000	     -0.00000000	      0.00000000
      0.53922395	      0.00000000	     -0.00000000	     -0.00000000	      0.00000000
      0.53933712	      0.00000000	     -0.00000000	     -0.00000000	      0.00000000
      0.53943800	      0.00000000	     -0.00000000	      0.00000000	      0.00000000
      0.53953888	     -0.00000000	     -0.00000000	     -0.00000000	      0.00000000
      0.53963976	      0.00000000	     -0.00000000	     -0.00000000	      0.00000000
      0.53974064	      0.00000000	     -0.00000000	     -0.00000000	      0.00000000
      0.53984153	     -0.00000000	     -0.00000000	     -0.00000000	      0.00000000
      0.53993064	     -0.00000000	     -0.00000000	     -0.00000000	      0.00000000
      0.54001976	     -0.00000000	     -0.00000000	      0.00000000	      0.00000000
      0.54012878	     -0.00000000	     -0.00000000	     -0.00000000	      0.00000000
      0.54023780	      0.00000000	     -0.00000000	      0.00000000	      0.00000000
      0.54032856	     -0.00000000	     -0.00000000	     -0.00000000	      0.00000000
      0.54041933	      0.00000000	     -0.00000000	     -0.00000000	      0.00000000
      0.54052826	     -0.00000000	     -0.00000000	      0.00000000	      0.00000000
      0.54063718	     -0.00000000	     -0.00000000	     -0.00000000	      0.00000000
      0.54072516	     -0.00000000	     -0.00000000	     -0.00000000	      0.00000000
      0.54081314	      0.00000000	     -0.00000000	      0.00000000	      0.00000000
      0.54092519	      0.00000000	     -0.00000000	     -0.00000000	      0.00000000
      0.54103725	     -0.00000000	     -0.00000000	      0.00000000	      0.00000000
      0.54112321	     -0.00000000	     -0.00000000	      0.00000000	      0.00000000
      0.54120917	      0.00000000	     -0.00000000	     -0.00000000	      0.00000000
      0.54132452	      0.00000000	     -0.00000000	     -0.00000000	      0.00000000
      0.54143987	     -0.00000000	     -0.00000000	     -0.00000000	      0.00000000
      0.54152294	     -0.00000000	     -0.00000000	      0.00000000	      0.00000000
      0.54160601	      0.00000000	     -0.00000000	      0.00000000	      0.00000000
      0.54172648	     -0.00000000	     -0.00000000	     -0.00000000	      0.00000000
      0.54182946	      0.00000000	     -0.00000000	      0.00000000	      0.00000000
      0.54193244	     -0.00000000	     -0.00000000	      0.00000000	      0.00000000
      0.54203542	     -0.00000000	     -0.00000000	      0.00000000	      0.00000000
      0.54212608	      0.00000000	     -0.00000000	      0.00000000	      0.00000000
      0.54221675	     -0.00000000	     -0.00000000	      0.00000000	      0.00000000
      0.54230742	      0.00000000	     -0.00000000	      0.00000000	      0.00000000
      0.54242940	      0.00000000	     -0.00000000	      0.00000000	      0.00000000
      0.54252122	      0.00000000	     -0.00000000	     -0.00000000	      0.00000000
      0.54261304	     -0.00000000	     -0.00000000	      0.00000000	      0.00000000
      0.54270485	      0.00000000	     -0.00000000	     -0.00000000	      0.00000000
      0.54282745	      0.00000000	     -0.00000000	      0.00000000	      0.00000000
      0.54291694	      0.00000000	     -0.00000000	     -0.00000000	      0.00000000
      0.54300644	      0.00000000	     -0.00000000	     -0.00000000	      0.00000000
      0.54311851	      0.00000000	     -0.00000000	      0.00000000	      0.00000000
      0.54321863	     -0.00000000	     -0.00000000	     -0.00000000	      0.00000000
      0.54331874	     -0.00000000	     -0.00000000	      0.00000000	      0.00000000
      0.54341886	     -0.00000000	     -0.00000000	      0.00000000	      0.00000000
      0.54351898	      0.00000000	     -0.00000000	     -0.00000000	      0.00000000
      0.54360803	     -0.00000000	     -0.00000000	      0.00000000	      0.00000000
      0.54369707	     -0.00000000	     -0.00000000	      0.00000000	      0.00000000
      0.54380451	      0.00000000	     -0.00000000	     -0.00000000	      0.00000000
      0.54391195	      0.00000000	     -0.00000000	     -0.00000000	      0.00000000
      0.54400041	      0.00000000	     -0.00000000	      0.00000000	      0.00000000
      0.54408887	     -0.00000000	     -0.00000000	      0.00000000	      0.00000000
      0.54419876	      0.00000000	     -0.00000000	      0.00000000	      0.00000000
      0.54430866	      0.00000000	     -0.00000000	      0.00000000	      0.00000000
      0.54439290	      0.00000000	     -0.00000000	     -0.00000000	      0.00000000
      0.54447715	     -0.00000000	     -0.00000000	      0.00000000	      0.00000000
      0.54459335	      0.00000000	     -0.00000000	      0.00000000	      0.00000000
      0.54469744	      0.00000000	     -0.00000000	     -0.00000000	      0.00000000
      0.54480154	      0.00000000	     -0.00000000	      0.00000000	      0.00000000
      0.54488838	      0.00000000	     -0.00000000	     -0.00000000	      0.00000000
      0.54497522	     -0.00000000	     -0.00000000	      0.00000000	      0.00000000
      0.54508494	     -0.00000000	     -0.00000000	     -0.00000000	      0.00000000
      0.54519465	     -0.00000000	     -0.00000000	      0.00000000	      0.00000000
      0.54528158	     -0.00000000	     -0.00000000	      0.00000000	      0.00000000
      0.54536852	     -0.00000000	     -0.00000000	      0.00000000	      0.00000000
      0.54547930	      0.00000000	     -0.00000000	     -0.00000000	      0.00000000
      0.54559009	     -0.00000000	     -0.00000000	     -0.00000000	      0.00000000
      0.54567454	      0.00000000	     -0.00000000	     -0.00000000	      0.00000000
      0.54575899	      0.00000000	     -0.00000000	      0.00000000	      0.00000000
      0.54587320	     -0.00000000	     -0.00000000	      0.00000000	      0.00000000
      0.54598741	      0.00000000	     -0.00000000	     -0.00000000	      0.00000000
      0.54606963	     -0.00000000	     -0.00000000	     -0.00000000	      0.00000000
      0.54615186	     -0.00000000	     -0.00000000	      0.00000000	      0.00000000
      0.54627017	     -0.00000000	     -0.00000000	     -0.00000000	      0.00000000
      0.54637198	     -0.00000000	     -0.00000000	      0.00000000	      0.00000000
      0.54647380	      0.00000000	     -0.00000000	      0.00000000	      0.00000000
      0.54657562	     -0.00000000	     -0.00000000	     -0.00000000	      0.00000000
      0.54666448	     -0.00000000	     -0.00000000	     -0.00000000	      0.00000000
      0.54675334	     -0.00000000	     -0.00000000	      0.00000000	      0.00000000
      0.54684220	      0.00000000	     -0.00000000	      0.00000000	      0.00000000
      0.54696506	     -0.00000000	     -0.00000000	      0.00000000	      0.00000000
      0.54705483	     -0.00000000	     -0.00000000	     -0.00000000	      0.00000000
      0.54714461	      0.00000000	     -0.00000000	     -0.00000000	      0.00000000
      0.54725398	      0.00000000	     -0.00000000	      0.00000000	      0.00000000
      0.54735175	     -0.00000000	     -0.00000000	     -0.00000000	      0.00000000
      0.54744951	     -0.00000000	     -0.00000000	      0.00000000	      0.00000000
      0.54754728	      0.00000000	     -0.00000000	     -0.00000000	      0.00000000
      0.54764504	      0.00000000	     -0.00000000	      0.00000000	      0.00000000
      0.54774280	      0.00000000	     -0.00000000	     -0.00000000	      0.00000000
      0.54784057	     -0.00000000	     -0.00000000	      0.00000000	      0.00000000
      0.54793833	      0.00000000	     -0.00000000	     -0.00000000	      0.00000000
      0.54803610	      0.00000000	     -0.00000000	      0.00000000	      0.00000000
      0.54812289	     -0.00000000	     -0.00000000	     -0.00000000	      0.00000000
      0.54820968	     -0.00000000	     -0.00000000	     -0.00000000	      0.00000000
      0.54831696	     -0.00000000	     -0.00000000	     -0.00000000	      0.00000000
      0.54842424	     -0.00000000	     -0.00000000	      0.00000000	      0.00000000
      0.54851067	     -0.00000000	     -0.00000000	      0.00000000	      0.00000000
      0.54859710	     -0.00000000	     -0.00000000	      0.00000000	      0.00000000
      0.54870723	     -0.00000000	     -0.00000000	      0.00000000	      0.00000000
      0.54881736	     -0.00000000	     -0.00000000	      0.00000000	      0.00000000
      0.54889870	     -0.00000000	     -0.00000000	      0.00000000	      0.00000000
      0.54898005	     -0.00000000	     -0.00000000	     -0.00000000	      0.00000000
      0.54909850	     -0.00000000	     -0.00000000	     -0.00000000	      0.00000000
      0.54920174	     -0.00000000	     -0.00000000	      0.00000000	      0.00000000
      0.54930498	      0.00000000	     -0.00000000	      0.00000000	      0.00000000
      0.54939046	     -0.00000000	     -0.00000000	      0.00000000	      0.00000000
      0.54947593	     -0.00000000	     -0.00000000	     -0.00000000	      0.00000000
      0.54958455	     -0.00000000	     -0.00000000	     -0.00000000	      0.00000000
      0.54969316	      0.00000000	     -0.00000000	     -0.00000000	      0.00000000
      0.54977914	     -0.00000000	     -0.00000000	     -0.00000000	      0.00000000
      0.54986511	      0.00000000	     -0.00000000	      0.00000000	      0.00000000
      0.54997421	      0.00000000	     -0.00000000	     -0.00000000	      0.00000000
      0.55008331	      0.00000000	     -0.00000000	      0.00000000	      0.00000000
      0.55016722	     -0.00000000	     -0.00000000	     -0.00000000	      0.00000000
      0.55025114	     -0.00000000	     -0.00000000	     -0.00000000	      0.00000000
      0.55036289	     -0.00000000	     -0.00000000	     -0.00000000	      0.00000000
      0.55047464	     -0.00000000	     -0.00000000	      0.00000000	      0.00000000
      0.55055695	      0.00000000	     -0.00000000	     -0.00000000	      0.00000000
      0.55063927	      0.00000000	     -0.00000000	      0.00000000	      0.00000000
      0.55075380	     -0.00000000	     -0.00000000	     -0.00000000	      0.00000000
      0.55085406	      0.00000000	     -0.00000000	     -0.00000000	      0.00000000
      0.55095431	     -0.00000000	     -0.00000000	     -0.00000000	      0.00000000
      0.55105457	      0.00000000	     -0.00000000	     -0.00000000	      0.00000000
      0.55114269	     -0.00000000	     -0.00000000	      0.00000000	      0.00000000
      0.55123081	      0.00000000	     -0.00000000	     -0.00000000	      0.00000000
      0.55131893	     -0.00000000	     -0.00000000	      0.00000000	      0.00000000
      0.55143894	     -0.00000000	     -0.00000000	     -0.00000000	      0.00000000
      0.55152760	      0.00000000	     -0.00000000	     -0.00000000	      0.00000000
      0.55161625	     -0.00000000	     -0.00000000	      0.00000000	      0.00000000
      0.55172382	     -0.00000000	     -0.00000000	     -0.00000000	      0.00000000
      0.55183139	     -0.00000000	     -0.00000000	     -0.00000000	      0.00000000
      0.55191224	      0.00000000	     -0.00000000	     -0.00000000	      0.00000000
      0.55199310	     -0.00000000	     -0.00000000	     -0.00000000	      0.00000000
      0.55210803	      0.00000000	     -0.00000000	      0.00000000	      0.00000000
      0.55220944	     -0.00000000	     -0.00000000	     -0.00000000	      0.00000000
      0.55231084	     -0.00000000	     -0.00000000	      0.00000000	      0.00000000
      0.55241224	     -0.00000000	     -0.00000000	     -0.00000000	      0.00000000
      0.55249573	      0.00000000	     -0.00000000	      0.00000000	      0.00000000
      0.55257922	     -0.00000000	     -0.00000000	      0.00000000	      0.00000000
      0.55268822	     -0.00000000	     -0.00000000	     -0.00000000	      0.00000000
      0.55279723	      0.00000000	     -0.00000000	      0.00000000	      0.00000000
      0.55288244	      0.00000000	     -0.00000000	      0.00000000	      0.00000000
      0.55296765	      0.00000000	     -0.00000000	     -0.00000000	      0.00000000
      0.55307608	      0.00000000	     -0.00000000	      0.00000000	      0.00000000
      0.55318451	     -0.00000000	     -0.00000000	      0.00000000	      0.00000000
      0.55326753	      0.00000000	     -0.00000000	      0.00000000	      0.00000000
      0.55335055	     -0.00000000	     -0.00000000	      0.00000000	      0.00000000
      0.55346156	      0.00000000	     -0.00000000	      0.00000000	      0.00000000
      0.55357257	     -0.00000000	     -0.00000000	      0.00000000	      0.00000000
      0.55365441	     -0.00000000	     -0.00000000	     -0.00000000	      0.00000000
      0.55373625	      0.00000000	     -0.00000000	      0.00000000	      0.00000000
      0.55384939	     -0.00000000	     -0.00000000	      0.00000000	      0.00000000
      0.55394887	      0.00000000	     -0.00000000	      0.00000000	      0.00000000
      0.55404835	      0.00000000	     -0.00000000	      0.00000000	      0.00000000
      0.55414783	     -0.00000000	     -0.00000000	      0.00000000	      0.00000000
      0.55423502	     -0.00000000	     -0.00000000	     -0.00000000	      0.00000000
      0.55432222	      0.00000000	     -0.00000000	     -0.00000000	      0.00000000
      0.55440942	     -0.00000000	     -0.00000000	     -0.00000000	      0.00000000
      0.55452929	      0.00000000	     -0.00000000	      0.00000000	      0.00000000
      0.55461677	      0.00000000	     -0.00000000	      0.00000000	      0.00000000
      0.55470426	      0.00000000	     -0.00000000	     -0.00000000	      0.00000000
      0.55481150	     -0.00000000	     -0.00000000	     -0.00000000	      0.00000000
      0.55491874	     -0.00000000	     -0.00000000	      0.00000000	      0.00000000
      0.55499872	     -0.00000000	     -0.00000000	      0.00000000	      0.00000000
      0.55507870	      0.00000000	     -0.00000000	     -0.00000000	      0.00000000
      0.55519304	      0.00000000	     -0.00000000	     -0.00000000	      0.00000000
      0.55529399	      0.00000000	     -0.00000000	     -0.00000000	      0.00000000
      0.55539495	      0.00000000	     -0.00000000	      0.00000000	      0.00000000
      0.55548540	     -0.00000000	     -0.00000000	     -0.00000000	      0.00000000
      0.55557584	      0.00000000	     -0.00000000	     -0.00000000	      0.00000000
      0.55566628	      0.00000000	     -0.00000000	     -0.00000000	      0.00000000
      0.55575672	     -0.00000000	     -0.00000000	     -0.00000000	      0.00000000
      0.55587355	     -0.00000000	     -0.00000000	     -0.00000000	      0.00000000
      0.55595758	      0.00000000	     -0.00000000	     -0.00000000	      0.00000000
      0.55604162	      0.00000000	     -0.00000000	      0.00000000	      0.00000000
      0.55615171	     -0.00000000	     -0.00000000	      0.00000000	      0.00000000
      0.55626179	     -0.00000000	     -0.00000000	     -0.00000000	      0.00000000
      0.55634088	     -0.00000000	     -0.00000000	      0.00000000	      0.00000000
      0.55641997	     -0.00000000	     -0.00000000	     -0.00000000	      0.00000000
      0.55653571	     -0.00000000	     -0.00000000	     -0.00000000	      0.00000000
      0.55663662	      0.00000000	     -0.00000000	     -0.00000000	      0.00000000
      0.55673752	     -0.00000000	     -0.00000000	     -0.00000000	      0.00000000
      0.55682778	     -0.00000000	     -0.00000000	     -0.00000000	      0.00000000
      0.55691804	      0.00000000	     -0.00000000	     -0.00000000	      0.00000000
      0.55700829	     -0.00000000	     -0.00000000	      0.00000000	      0.00000000
      0.55709855	     -0.00000000	     -0.00000000	     -0.00000000	      0.00000000
      0.55721440	      0.00000000	     -0.00000000	     -0.00000000	      0.00000000
      0.55729827	      0.00000000	     -0.00000000	      0.00000000	      0.00000000
      0.55738215	     -0.00000000	     -0.00000000	      0.00000000	      0.00000000
      0.55749151	      0.00000000	     -0.00000000	      0.00000000	      0.00000000
      0.55760086	      0.00000000	     -0.00000000	      0.00000000	      0.00000000
      0.55768010	     -0.00000000	     -0.00000000	     -0.00000000	      0.00000000
      0.55775933	     -0.00000000	     -0.00000000	     -0.00000000	      0.00000000
      0.55787381	     -0.00000000	     -0.00000000	      0.00000000	      0.00000000
      0.55797411	     -0.00000000	     -0.00000000	      0.00000000	      0.00000000
      0.55807441	     -0.00000000	     -0.00000000	     -0.00000000	      0.00000000
      0.55816455	     -0.00000000	     -0.00000000	     -0.00000000	      0.00000000
      0.55825468	      0.00000000	     -0.00000000	      0.00000000	      0.00000000
      0.55834482	      0.00000000	     -0.00000000	     -0.00000000	      0.00000000
      0.55843496	      0.00000000	     -0.00000000	     -0.00000000	      0.00000000
      0.55854934	      0.00000000	     -0.00000000	     -0.00000000	      0.00000000
      0.55863330	      0.00000000	     -0.00000000	     -0.00000000	      0.00000000
      0.55871726	      0.00000000	     -0.00000000	      0.00000000	      0.00000000
      0.55882548	     -0.00000000	     -0.00000000	     -0.00000000	      0.00000000
      0.55893370	     -0.00000000	     -0.00000000	      0.00000000	      0.00000000
      0.55901338	      0.00000000	     -0.00000000	      0.00000000	      0.00000000
      0.55909306	      0.00000000	     -0.00000000	      0.00000000	      0.00000000
      0.55920574	      0.00000000	     -0.00000000	     -0.00000000	      0.00000000
      0.55930521	     -0.00000000	     -0.00000000	     -0.00000000	      0.00000000
      0.55940469	     -0.00000000	     -0.00000000	     -0.00000000	      0.00000000
      0.55950417	     -0.00000000	     -0.00000000	      0.00000000	      0.00000000
      0.55958652	      0.00000000	     -0.00000000	     -0.00000000	      0.00000000
      0.55966887	     -0.00000000	     -0.00000000	      0.00000000	      0.00000000
      0.55977511	     -0.00000000	     -0.00000000	      0.00000000	      0.00000000
      0.55988136	      0.00000000	     -0.00000000	      0.00000000	      0.00000000
      0.55996608	      0.00000000	     -0.00000000	     -0.00000000	      0.00000000
      0.56005080	     -0.00000000	     -0.00000000	     -0.00000000	      0.00000000
      0.56015554	     -0.00000000	     -0.00000000	     -0.00000000	      0.00000000
      0.56026029	      0.00000000	     -0.00000000	      0.00000000	      0.00000000
      0.56034345	      0.00000000	     -0.00000000	     -0.00000000	      0.00000000
      0.56042660	     -0.00000000	     -0.00000000	     -0.00000000	      0.00000000
      0.56053274	     -0.00000000	     -0.00000000	      0.00000000	      0.00000000
      0.56063888	      0.00000000	     -0.00000000	      0.00000000	      0.00000000
      0.56072169	     -0.00000000	     -0.00000000	     -0.00000000	      0.00000000
      0.56080449	      0.00000000	     -0.00000000	      0.00000000	      0.00000000
      0.56091124	     -0.00000000	     -0.00000000	      0.00000000	      0.00000000
      0.56101800	     -0.00000000	     -0.00000000	     -0.00000000	      0.00000000
      0.56109995	     -0.00000000	     -0.00000000	     -0.00000000	      0.00000000
      0.56118191	     -0.00000000	     -0.00000000	     -0.00000000	      0.00000000
      0.56128976	     -0.00000000	     -0.00000000	      0.00000000	      0.00000000
      0.56139761	      0.00000000	     -0.00000000	     -0.00000000	      0.00000000
      0.56147876	     -0.00000000	     -0.00000000	     -0.00000000	      0.00000000
      0.56155991	      0.00000000	     -0.00000000	      0.00000000	      0.00000000
      0.56166896	      0.00000000	     -0.00000000	      0.00000000	      0.00000000
      0.56176626	      0.00000000	     -0.00000000	      0.00000000	      0.00000000
      0.56186355	     -0.00000000	     -0.00000000	      0.00000000	      0.00000000
      0.56196084	      0.00000000	     -0.00000000	     -0.00000000	      0.00000000
      0.56204657	      0.00000000	     -0.00000000	     -0.00000000	      0.00000000
      0.56213230	      0.00000000	     -0.00000000	      0.00000000	      0.00000000
      0.56221803	     -0.00000000	     -0.00000000	     -0.00000000	      0.00000000
      0.56233465	     -0.00000000	     -0.00000000	      0.00000000	      0.00000000
      0.56242035	      0.00000000	     -0.00000000	      0.00000000	      0.00000000
      0.56250606	      0.00000000	     -0.00000000	      0.00000000	      0.00000000
      0.56261091	     -0.00000000	     -0.00000000	     -0.00000000	      0.00000000
      0.56271576	      0.00000000	     -0.00000000	     -0.00000000	      0.00000000
      0.56279493	     -0.00000000	     -0.00000000	      0.00000000	      0.00000000
      0.56287410	     -0.00000000	     -0.00000000	     -0.00000000	      0.00000000
      0.56298473	      0.00000000	     -0.00000000	     -0.00000000	      0.00000000
      0.56308342	      0.00000000	     -0.00000000	     -0.00000000	      0.00000000
      0.56318210	      0.00000000	     -0.00000000	      0.00000000	      0.00000000
      0.56327091	     -0.00000000	     -0.00000000	     -0.00000000	      0.00000000
      0.56335972	      0.00000000	     -0.00000000	     -0.00000000	      0.00000000
      0.56344853	     -0.00000000	     -0.00000000	      0.00000000	      0.00000000
      0.56353734	     -0.00000000	     -0.00000000	      0.00000000	      0.00000000
      0.56365128	      0.00000000	     -0.00000000	      0.00000000	      0.00000000
      0.56373381	      0.00000000	     -0.00000000	     -0.00000000	      0.00000000
      0.56381633	     -0.00000000	     -0.00000000	      0.00000000	      0.00000000
      0.56392390	     -0.00000000	     -0.00000000	     -0.00000000	      0.00000000
      0.56403148	     -0.00000000	     -0.00000000	      0.00000000	      0.00000000
      0.56410963	     -0.00000000	      0.00000000	      0.00000000	      0.00000000
      0.56418779	      0.00000000	     -0.00000000	     -0.00000000	      0.00000000
      0.56430011	     -0.00000000	     -0.00000000	      0.00000000	      0.00000000
      0.56439874	      0.00000000	     -0.00000000	     -0.00000000	      0.00000000
      0.56449736	     -0.00000000	     -0.00000000	      0.00000000	      0.00000000
      0.56459598	     -0.00000000	     -0.00000000	     -0.00000000	      0.00000000
      0.56467650	     -0.00000000	     -0.00000000	      0.00000000	      0.00000000
      0.56475701	      0.00000000	     -0.00000000	     -0.00000000	      0.00000000
      0.56486320	     -0.00000000	     -0.00000000	     -0.00000000	      0.00000000
      0.56496080	      0.00000000	     -0.00000000	     -0.00000000	      0.00000000
      0.56505841	      0.00000000	     -0.00000000	      0.00000000	      0.00000000
      0.56515601	     -0.00000000	     -0.00000000	     -0.00000000	      0.00000000
      0.56523704	     -0.00000000	     -0.00000000	      0.00000000	      0.00000000
      0.56531807	     -0.00000000	     -0.00000000	      0.00000000	      0.00000000
      0.56542306	      0.00000000	     -0.00000000	      0.00000000	      0.00000000
      0.56552805	      0.00000000	     -0.00000000	      0.00000000	      0.00000000
      0.56561147	     -0.00000000	     -0.00000000	     -0.00000000	      0.00000000
      0.56569490	      0.00000000	     -0.00000000	      0.00000000	      0.00000000
      0.56579853	      0.00000000	     -0.00000000	     -0.00000000	      0.00000000
      0.56590216	     -0.00000000	     -0.00000000	     -0.00000000	      0.00000000
      0.56598372	      0.00000000	     -0.00000000	     -0.00000000	      0.00000000
      0.56606527	      0.00000000	     -0.00000000	     -0.00000000	      0.00000000
      0.56617080	      0.00000000	     -0.00000000	     -0.00000000	      0.00000000
      0.56627633	      0.00000000	     -0.00000000	     -0.00000000	      0.00000000
      0.56635715	      0.00000000	     -0.00000000	      0.00000000	      0.00000000
      0.56643797	      0.00000000	     -0.00000000	      0.00000000	      0.00000000
      0.56654483	      0.00000000	     -0.00000000	     -0.00000000	      0.00000000
      0.56665168	      0.00000000	     -0.00000000	      0.00000000	      0.00000000
      0.56673110	     -0.00000000	     -0.00000000	      0.00000000	      0.00000000
      0.56681051	     -0.00000000	     -0.00000000	     -0.00000000	      0.00000000
      0.56691958	      0.00000000	     -0.00000000	     -0.00000000	      0.00000000
      0.56701579	     -0.00000000	     -0.00000000	     -0.00000000	      0.00000000
      0.56711199	      0.00000000	     -0.00000000	      0.00000000	      0.00000000
      0.56720820	      0.00000000	     -0.00000000	      0.00000000	      0.00000000
      0.56729268	     -0.00000000	     -0.00000000	     -0.00000000	      0.00000000
      0.56737716	     -0.00000000	     -0.00000000	      0.00000000	      0.00000000
      0.56746165	      0.00000000	     -0.00000000	     -0.00000000	      0.00000000
      0.56757731	     -0.00000000	     -0.00000000	      0.00000000	      0.00000000
      0.56766235	     -0.00000000	     -0.00000000	     -0.00000000	      0.00000000
      0.56774739	     -0.00000000	     -0.00000000	     -0.00000000	      0.00000000
      0.56785091	     -0.00000000	     -0.00000000	     -0.00000000	      0.00000000
      0.56794407	      0.00000000	     -0.00000000	     -0.00000000	      0.00000000
      0.56803723	     -0.00000000	     -0.00000000	     -0.00000000	      0.00000000
      0.56813040	      0.00000000	     -0.00000000	      0.00000000	      0.00000000
      0.56822356	     -0.00000000	     -0.00000000	     -0.00000000	      0.00000000
      0.56831672	     -0.00000000	     -0.00000000	      0.00000000	      0.00000000
      0.56840988	      0.00000000	     -0.00000000	     -0.00000000	      0.00000000
      0.56849228	     -0.00000000	     -0.00000000	      0.00000000	      0.00000000
      0.56857468	     -0.00000000	     -0.00000000	     -0.00000000	      0.00000000
      0.56867660	     -0.00000000	     -0.00000000	     -0.00000000	      0.00000000
      0.56877853	     -0.00000000	     -0.00000000	     -0.00000000	      0.00000000
      0.56886055	     -0.00000000	     -0.00000000	      0.00000000	      0.00000000
      0.56894258	      0.00000000	     -0.00000000	      0.00000000	      0.00000000
      0.56904714	      0.00000000	     -0.00000000	      0.00000000	      0.00000000
      0.56915170	     -0.00000000	     -0.00000000	      0.00000000	      0.00000000
      0.56922926	      0.00000000	     -0.00000000	      0.00000000	      0.00000000
      0.56930682	     -0.00000000	     -0.00000000	      0.00000000	      0.00000000
      0.56941854	     -0.00000000	     -0.00000000	      0.00000000	      0.00000000
      0.56951714	      0.00000000	     -0.00000000	     -0.00000000	      0.00000000
      0.56961575	     -0.00000000	     -0.00000000	      0.00000000	      0.00000000
      0.56969586	      0.00000000	     -0.00000000	     -0.00000000	      0.00000000
      0.56977596	     -0.00000000	     -0.00000000	      0.00000000	      0.00000000
      0.56988109	      0.00000000	     -0.00000000	      0.00000000	      0.00000000
      0.56998622	     -0.00000000	     -0.00000000	      0.00000000	      0.00000000
      0.57006590	      0.00000000	     -0.00000000	      0.00000000	      0.00000000
      0.57014558	      0.00000000	     -0.00000000	      0.00000000	      0.00000000
      0.57025293	     -0.00000000	     -0.00000000	      0.00000000	      0.00000000
      0.57036028	     -0.00000000	     -0.00000000	      0.00000000	      0.00000000
      0.57043650	      0.00000000	     -0.00000000	      0.00000000	      0.00000000
      0.57051272	      0.00000000	     -0.00000000	      0.00000000	      0.00000000
      0.57062626	     -0.00000000	     -0.00000000	      0.00000000	      0.00000000
      0.57072174	     -0.00000000	     -0.00000000	      0.00000000	      0.00000000
      0.57081722	      0.00000000	     -0.00000000	     -0.00000000	      0.00000000
      0.57091271	      0.00000000	     -0.00000000	      0.00000000	      0.00000000
      0.57099725	     -0.00000000	     -0.00000000	      0.00000000	      0.00000000
      0.57108178	     -0.00000000	     -0.00000000	     -0.00000000	      0.00000000
      0.57116632	     -0.00000000	     -0.00000000	      0.00000000	      0.00000000
      0.57127774	      0.00000000	     -0.00000000	      0.00000000	      0.00000000
      0.57136399	      0.00000000	     -0.00000000	      0.00000000	      0.00000000
      0.57145024	      0.00000000	     -0.00000000	      0.00000000	      0.00000000
      0.57153650	      0.00000000	     -0.00000000	     -0.00000000	      0.00000000
      0.57164604	      0.00000000	     -0.00000000	     -0.00000000	      0.00000000
      0.57173080	     -0.00000000	     -0.00000000	     -0.00000000	      0.00000000
      0.57181557	     -0.00000000	     -0.00000000	     -0.00000000	      0.00000000
      0.57191731	     -0.00000000	     -0.00000000	      0.00000000	      0.00000000
      0.57200869	      0.00000000	     -0.00000000	     -0.00000000	      0.00000000
      0.57210007	      0.00000000	     -0.00000000	      0.00000000	      0.00000000
      0.57219145	     -0.00000000	     -0.00000000	     -0.00000000	      0.00000000
      0.57228284	      0.00000000	     -0.00000000	      0.00000000	      0.00000000
      0.57237422	      0.00000000	     -0.00000000	     -0.00000000	      0.00000000
      0.57246560	      0.00000000	     -0.00000000	     -0.00000000	      0.00000000
      0.57255698	     -0.00000000	     -0.00000000	     -0.00000000	      0.00000000
      0.57264836	      0.00000000	     -0.00000000	      0.00000000	      0.00000000
      0.57273975	      0.00000000	     -0.00000000	      0.00000000	      0.00000000
      0.57283113	      0.00000000	     -0.00000000	      0.00000000	      0.00000000
      0.57292251	      0.00000000	     -0.00000000	     -0.00000000	      0.00000000
      0.57301389	      0.00000000	     -0.00000000	     -0.00000000	      0.00000000
      0.57310528	     -0.00000000	     -0.00000000	     -0.00000000	      0.00000000
      0.57318721	      0.00000000	     -0.00000000	      0.00000000	      0.00000000
      0.57326914	      0.00000000	     -0.00000000	      0.00000000	      0.00000000
      0.57336952	     -0.00000000	     -0.00000000	     -0.00000000	      0.00000000
      0.57346989	     -0.00000000	     -0.00000000	      0.00000000	      0.00000000
      0.57355101	     -0.00000000	     -0.00000000	     -0.00000000	      0.00000000
      0.57363213	      0.00000000	     -0.00000000	     -0.00000000	      0.00000000
      0.57373604	     -0.00000000	     -0.00000000	     -0.00000000	      0.00000000
      0.57383996	      0.00000000	     -0.00000000	      0.00000000	      0.00000000
      0.57391533	      0.00000000	     -0.00000000	     -0.00000000	      0.00000000
      0.57399070	     -0.00000000	     -0.00000000	      0.00000000	      0.00000000
      0.57410506	      0.00000000	     -0.00000000	     -0.00000000	      0.00000000
      0.57420023	      0.00000000	     -0.00000000	      0.00000000	      0.00000000
      0.57429541	      0.00000000	     -0.00000000	      0.00000000	      0.00000000
      0.57438005	      0.00000000	     -0.00000000	     -0.00000000	      0.00000000
      0.57446469	     -0.00000000	     -0.00000000	     -0.00000000	      0.00000000
      0.57454933	     -0.00000000	     -0.00000000	      0.00000000	      0.00000000
      0.57465828	     -0.00000000	     -0.00000000	      0.00000000	      0.00000000
      0.57474205	     -0.00000000	     -0.00000000	      0.00000000	      0.00000000
      0.57482582	     -0.00000000	     -0.00000000	      0.00000000	      0.00000000
      0.57490959	      0.00000000	     -0.00000000	     -0.00000000	      0.00000000
      0.57502553	     -0.00000000	     -0.00000000	     -0.00000000	      0.00000000
      0.57510537	     -0.00000000	     -0.00000000	      0.00000000	      0.00000000
      0.57518522	     -0.00000000	     -0.00000000	      0.00000000	      0.00000000
      0.57529088	      0.00000000	     -0.00000000	      0.00000000	      0.00000000
      0.57538406	      0.00000000	     -0.00000000	     -0.00000000	      0.00000000
      0.57547724	     -0.00000000	     -0.00000000	     -0.00000000	      0.00000000
      0.57557043	     -0.00000000	     -0.00000000	      0.00000000	      0.00000000
      0.57566361	     -0.00000000	     -0.00000000	      0.00000000	      0.00000000
      0.57574601	     -0.00000000	     -0.00000000	      0.00000000	      0.00000000
      0.57582841	     -0.00000000	     -0.00000000	      0.00000000	      0.00000000
      0.57592892	      0.00000000	     -0.00000000	      0.00000000	      0.00000000
      0.57602943	     -0.00000000	     -0.00000000	      0.00000000	      0.00000000
      0.57610629	      0.00000000	     -0.00000000	     -0.00000000	      0.00000000
      0.57618315	      0.00000000	     -0.00000000	      0.00000000	      0.00000000
      0.57629433	     -0.00000000	     -0.00000000	     -0.00000000	      0.00000000
      0.57638506	      0.00000000	     -0.00000000	      0.00000000	      0.00000000
      0.57647578	     -0.00000000	     -0.00000000	      0.00000000	      0.00000000
      0.57656651	     -0.00000000	     -0.00000000	      0.00000000	      0.00000000
      0.57665723	     -0.00000000	     -0.00000000	      0.00000000	      0.00000000
      0.57674796	      0.00000000	     -0.00000000	     -0.00000000	      0.00000000
      0.57683868	      0.00000000	     -0.00000000	     -0.00000000	      0.00000000
      0.57692941	     -0.00000000	     -0.00000000	      0.00000000	      0.00000000
      0.57702013	     -0.00000000	     -0.00000000	      0.00000000	      0.00000000
      0.57711085	      0.00000000	     -0.00000000	      0.00000000	      0.00000000
      0.57720158	      0.00000000	     -0.00000000	     -0.00000000	      0.00000000
      0.57729230	     -0.00000000	     -0.00000000	      0.00000000	      0.00000000
      0.57737295	      0.00000000	     -0.00000000	      0.00000000	      0.00000000
      0.57745360	      0.00000000	     -0.00000000	     -0.00000000	      0.00000000
      0.57755607	     -0.00000000	     -0.00000000	     -0.00000000	      0.00000000
      0.57764699	      0.00000000	     -0.00000000	     -0.00000000	      0.00000000
      0.57773791	     -0.00000000	     -0.00000000	      0.00000000	      0.00000000
      0.57782882	      0.00000000	     -0.00000000	      0.00000000	      0.00000000
      0.57791974	      0.00000000	     -0.00000000	      0.00000000	      0.00000000
      0.57801066	     -0.00000000	     -0.00000000	      0.00000000	      0.00000000
      0.57810158	      0.00000000	     -0.00000000	     -0.00000000	      0.00000000
      0.57819249	     -0.00000000	     -0.00000000	      0.00000000	      0.00000000
      0.57827182	     -0.00000000	     -0.00000000	     -0.00000000	      0.00000000
      0.57835114	     -0.00000000	     -0.00000000	      0.00000000	      0.00000000
      0.57845594	      0.00000000	     -0.00000000	      0.00000000	      0.00000000
      0.57854532	      0.00000000	     -0.00000000	     -0.00000000	      0.00000000
      0.57863470	      0.00000000	     -0.00000000	     -0.00000000	      0.00000000
      0.57872408	     -0.00000000	     -0.00000000	     -0.00000000	      0.00000000
      0.57881346	     -0.00000000	     -0.00000000	     -0.00000000	      0.00000000
      0.57890284	     -0.00000000	     -0.00000000	     -0.00000000	      0.00000000
      0.57899222	      0.00000000	     -0.00000000	     -0.00000000	      0.00000000
      0.57908160	      0.00000000	     -0.00000000	     -0.00000000	      0.00000000
      0.57917098	      0.00000000	     -0.00000000	     -0.00000000	      0.00000000
      0.57926036	     -0.00000000	     -0.00000000	      0.00000000	      0.00000000
      0.57934975	      0.00000000	     -0.00000000	     -0.00000000	      0.00000000
      0.57943913	      0.00000000	     -0.00000000	     -0.00000000	      0.00000000
      0.57952851	     -0.00000000	     -0.00000000	     -0.00000000	      0.00000000
      0.57961789	     -0.00000000	     -0.00000000	     -0.00000000	      0.00000000
      0.57970727	      0.00000000	     -0.00000000	      0.00000000	      0.00000000
      0.57979665	      0.00000000	     -0.00000000	      0.00000000	      0.00000000
      0.57988603	     -0.00000000	     -0.00000000	      0.00000000	      0.00000000
      0.57997541	      0.00000000	     -0.00000000	     -0.00000000	      0.00000000
      0.58006479	      0.00000000	     -0.00000000	     -0.00000000	      0.00000000
      0.58015418	      0.00000000	     -0.00000000	      0.00000000	      0.00000000
      0.58024356	      0.00000000	     -0.00000000	      0.00000000	      0.00000000
      0.58033294	      0.00000000	     -0.00000000	      0.00000000	      0.00000000
      0.58042232	     -0.00000000	     -0.00000000	     -0.00000000	      0.00000000
      0.58051170	     -0.00000000	     -0.00000000	      0.00000000	      0.00000000
      0.58060108	      0.00000000	     -0.00000000	     -0.00000000	      0.00000000
      0.58069046	      0.00000000	     -0.00000000	      0.00000000	      0.00000000
      0.58077984	     -0.00000000	     -0.00000000	     -0.00000000	      0.00000000
      0.58086922	     -0.00000000	     -0.00000000	     -0.00000000	      0.00000000
      0.58095860	      0.00000000	     -0.00000000	      0.00000000	      0.00000000
      0.58104799	     -0.00000000	     -0.00000000	      0.00000000	      0.00000000
      0.58113737	     -0.00000000	     -0.00000000	     -0.00000000	      0.00000000
      0.58122675	     -0.00000000	     -0.00000000	      0.00000000	      0.00000000
      0.58131613	     -0.00000000	     -0.00000000	     -0.00000000	      0.00000000
      0.58140551	      0.00000000	     -0.00000000	     -0.00000000	      0.00000000
      0.58149489	     -0.00000000	     -0.00000000	      0.00000000	      0.00000000
      0.58158427	      0.00000000	     -0.00000000	      0.00000000	      0.00000000
      0.58167365	     -0.00000000	     -0.00000000	      0.00000000	      0.00000000
      0.58176303	      0.00000000	     -0.00000000	     -0.00000000	      0.00000000
      0.58185241	      0.00000000	     -0.00000000	      0.00000000	      0.00000000
      0.58194180	     -0.00000000	     -0.00000000	     -0.00000000	      0.00000000
      0.58203118	     -0.00000000	     -0.00000000	     -0.00000000	      0.00000000
      0.58212056	      0.00000000	     -0.00000000	      0.00000000	      0.00000000
      0.58220994	     -0.00000000	     -0.00000000	      0.00000000	      0.00000000
      0.58229932	     -0.00000000	     -0.00000000	      0.00000000	      0.00000000
      0.58238870	     -0.00000000	     -0.00000000	      0.00000000	      0.00000000
      0.58247808	     -0.00000000	     -0.00000000	      0.00000000	      0.00000000
      0.58255829	      0.00000000	     -0.00000000	      0.00000000	      0.00000000
      0.58263849	      0.00000000	     -0.00000000	      0.00000000	      0.00000000
      0.58274212	      0.00000000	     -0.00000000	      0.00000000	      0.00000000
      0.58282660	      0.00000000	     -0.00000000	      0.00000000	      0.00000000
      0.58291107	      0.00000000	     -0.00000000	      0.00000000	      0.00000000
      0.58299554	     -0.00000000	     -0.00000000	     -0.00000000	      0.00000000
      0.58310226	      0.00000000	     -0.00000000	      0.00000000	      0.00000000
      0.58317907	     -0.00000000	     -0.00000000	      0.00000000	      0.00000000
      0.58325588	      0.00000000	     -0.00000000	      0.00000000	      0.00000000
      0.58335597	     -0.00000000	     -0.00000000	      0.00000000	      0.00000000
      0.58345370	     -0.00000000	     -0.00000000	      0.00000000	      0.00000000
      0.58355143	      0.00000000	     -0.00000000	      0.00000000	      0.00000000
      0.58363449	     -0.00000000	     -0.00000000	     -0.00000000	      0.00000000
      0.58371755	      0.00000000	     -0.00000000	      0.00000000	      0.00000000
      0.58381937	      0.00000000	     -0.00000000	      0.00000000	      0.00000000
      0.58390172	     -0.00000000	     -0.00000000	      0.00000000	      0.00000000
      0.58398407	      0.00000000	     -0.00000000	     -0.00000000	      0.00000000
      0.58406643	     -0.00000000	     -0.00000000	     -0.00000000	      0.00000000
      0.58418053	      0.00000000	     -0.00000000	      0.00000000	      0.00000000
      0.58425312	      0.00000000	     -0.00000000	      0.00000000	      0.00000000
      0.58432572	     -0.00000000	     -0.00000000	     -0.00000000	      0.00000000
      0.58443298	      0.00000000	     -0.00000000	      0.00000000	      0.00000000
      0.58453350	     -0.00000000	     -0.00000000	      0.00000000	      0.00000000
      0.58467981	      0.00000000	     -0.00000000	      0.00000000	      0.00000000
      0.58474266	     -0.00000000	     -0.00000000	     -0.00000000	      0.00000000
      0.58482036	     -0.00000000	     -0.00000000	      0.00000000	      0.00000000
      0.58493698	     -0.00000000	     -0.00000000	      0.00000000	      0.00000000
      0.58503025	     -0.00000000	     -0.00000000	     -0.00000000	      0.00000000
      0.58512351	     -0.00000000	     -0.00000000	     -0.00000000	      0.00000000
      0.58521677	     -0.00000000	     -0.00000000	      0.00000000	      0.00000000
      0.58529392	     -0.00000000	     -0.00000000	     -0.00000000	      0.00000000
      0.58537107	      0.00000000	     -0.00000000	     -0.00000000	      0.00000000
      0.58547792	      0.00000000	     -0.00000000	     -0.00000000	      0.00000000
      0.58556309	      0.00000000	     -0.00000000	      0.00000000	      0.00000000
      0.58564826	      0.00000000	     -0.00000000	      0.00000000	      0.00000000
      0.58573342	     -0.00000000	     -0.00000000	     -0.00000000	      0.00000000
      0.58581859	      0.00000000	     -0.00000000	     -0.00000000	      0.00000000
      0.58592152	     -0.00000000	     -0.00000000	      0.00000000	      0.00000000
      0.58600632	     -0.00000000	     -0.00000000	     -0.00000000	      0.00000000
      0.58609111	     -0.00000000	     -0.00000000	      0.00000000	      0.00000000
      0.58617591	      0.00000000	     -0.00000000	     -0.00000000	      0.00000000
      0.58626071	     -0.00000000	     -0.00000000	      0.00000000	      0.00000000
      0.58637218	     -0.00000000	     -0.00000000	     -0.00000000	      0.00000000
      0.58644649	     -0.00000000	     -0.00000000	     -0.00000000	      0.00000000
      0.58652079	     -0.00000000	     -0.00000000	      0.00000000	      0.00000000
      0.58662836	     -0.00000000	     -0.00000000	     -0.00000000	      0.00000000
      0.58672427	      0.00000000	     -0.00000000	     -0.00000000	      0.00000000
      0.58682018	      0.00000000	     -0.00000000	     -0.00000000	      0.00000000
      0.58690201	     -0.00000000	     -0.00000000	     -0.00000000	      0.00000000
      0.58698384	      0.00000000	     -0.00000000	      0.00000000	      0.00000000
      0.58706567	     -0.00000000	     -0.00000000	      0.00000000	      0.00000000
      0.58717376	     -0.00000000	     -0.00000000	      0.00000000	      0.00000000
      0.58725684	     -0.00000000	     -0.00000000	      0.00000000	      0.00000000
      0.58733993	      0.00000000	     -0.00000000	     -0.00000000	      0.00000000
      0.58742301	      0.00000000	     -0.00000000	     -0.00000000	      0.00000000
      0.58752976	     -0.00000000	     -0.00000000	      0.00000000	      0.00000000
      0.58761145	     -0.00000000	     -0.00000000	     -0.00000000	      0.00000000
      0.58769314	      0.00000000	     -0.00000000	     -0.00000000	      0.00000000
      0.58779178	      0.00000000	     -0.00000000	      0.00000000	      0.00000000
      0.58788019	      0.00000000	     -0.00000000	     -0.00000000	      0.00000000
      0.58796860	      0.00000000	     -0.00000000	     -0.00000000	      0.00000000
      0.58805702	     -0.00000000	     -0.00000000	      0.00000000	      0.00000000
      0.58814543	     -0.00000000	     -0.00000000	     -0.00000000	      0.00000000
      0.58823384	     -0.00000000	     -0.00000000	     -0.00000000	      0.00000000
      0.58832225	     -0.00000000	     -0.00000000	      0.00000000	      0.00000000
      0.58841067	      0.00000000	     -0.00000000	      0.00000000	      0.00000000
      0.58849908	     -0.00000000	     -0.00000000	      0.00000000	      0.00000000
      0.58858749	     -0.00000000	     -0.00000000	     -0.00000000	      0.00000000
      0.58867590	     -0.00000000	     -0.00000000	     -0.00000000	      0.00000000
      0.58876432	     -0.00000000	     -0.00000000	     -0.00000000	      0.00000000
      0.58884388	      0.00000000	     -0.00000000	      0.00000000	      0.00000000
      0.58892345	     -0.00000000	     -0.00000000	      0.00000000	      0.00000000
      0.58901952	     -0.00000000	     -0.00000000	     -0.00000000	      0.00000000
      0.58911559	     -0.00000000	     -0.00000000	      0.00000000	      0.00000000
      0.58919604	      0.00000000	     -0.00000000	     -0.00000000	      0.00000000
      0.58927649	     -0.00000000	     -0.00000000	      0.00000000	      0.00000000
      0.58937341	      0.00000000	     -0.00000000	     -0.00000000	      0.00000000
      0.58947033	     -0.00000000	     -0.00000000	      0.00000000	      0.00000000
      0.58954761	     -0.00000000	     -0.00000000	      0.00000000	      0.00000000
      0.58962489	      0.00000000	     -0.00000000	      0.00000000	      0.00000000
      0.58972592	     -0.00000000	     -0.00000000	      0.00000000	      0.00000000
      0.58982695	      0.00000000	     -0.00000000	      0.00000000	      0.00000000
      0.58990124	      0.00000000	     -0.00000000	     -0.00000000	      0.00000000
      0.58997552	      0.00000000	     -0.00000000	     -0.00000000	      0.00000000
      0.59008209	     -0.00000000	     -0.00000000	      0.00000000	      0.00000000
      0.59017253	     -0.00000000	     -0.00000000	     -0.00000000	      0.00000000
      0.59026298	      0.00000000	     -0.00000000	     -0.00000000	      0.00000000
      0.59035342	     -0.00000000	     -0.00000000	      0.00000000	      0.00000000
      0.59044387	      0.00000000	     -0.00000000	      0.00000000	      0.00000000
      0.59052317	     -0.00000000	     -0.00000000	     -0.00000000	      0.00000000
      0.59060248	     -0.00000000	     -0.00000000	      0.00000000	      0.00000000
      0.59069856	     -0.00000000	     -0.00000000	     -0.00000000	      0.00000000
      0.59079464	      0.00000000	     -0.00000000	     -0.00000000	      0.00000000
      0.59087443	      0.00000000	     -0.00000000	     -0.00000000	      0.00000000
      0.59095422	      0.00000000	     -0.00000000	     -0.00000000	      0.00000000
      0.59105106	      0.00000000	     -0.00000000	      0.00000000	      0.00000000
      0.59114789	     -0.00000000	     -0.00000000	      0.00000000	      0.00000000
      0.59122527	     -0.00000000	     -0.00000000	     -0.00000000	      0.00000000
      0.59130265	     -0.00000000	     -0.00000000	      0.00000000	      0.00000000
      0.59140257	      0.00000000	     -0.00000000	      0.00000000	      0.00000000
      0.59150249	     -0.00000000	     -0.00000000	     -0.00000000	      0.00000000
      0.59157767	     -0.00000000	     -0.00000000	      0.00000000	      0.00000000
      0.59165285	      0.00000000	     -0.00000000	     -0.00000000	      0.00000000
      0.59175658	     -0.00000000	     -0.00000000	     -0.00000000	      0.00000000
      0.59186032	     -0.00000000	     -0.00000000	      0.00000000	      0.00000000
      0.59193240	     -0.00000000	     -0.00000000	      0.00000000	      0.00000000
      0.59200448	      0.00000000	     -0.00000000	      0.00000000	      0.00000000
      0.59211445	      0.00000000	     -0.00000000	      0.00000000	      0.00000000
      0.59220600	     -0.00000000	     -0.00000000	      0.00000000	      0.00000000
      0.59229755	     -0.00000000	     -0.00000000	     -0.00000000	      0.00000000
      0.59238910	     -0.00000000	     -0.00000000	     -0.00000000	      0.00000000
      0.59246918	     -0.00000000	     -0.00000000	     -0.00000000	      0.00000000
      0.59254926	      0.00000000	     -0.00000000	     -0.00000000	      0.00000000
      0.59262934	      0.00000000	     -0.00000000	     -0.00000000	      0.00000000
      0.59273826	     -0.00000000	     -0.00000000	      0.00000000	      0.00000000
      0.59281980	      0.00000000	     -0.00000000	     -0.00000000	      0.00000000
      0.59290134	     -0.00000000	     -0.00000000	      0.00000000	      0.00000000
      0.59298288	     -0.00000000	     -0.00000000	      0.00000000	      0.00000000
      0.59309106	     -0.00000000	     -0.00000000	      0.00000000	      0.00000000
      0.59317075	     -0.00000000	     -0.00000000	      0.00000000	      0.00000000
      0.59325045	      0.00000000	     -0.00000000	     -0.00000000	      0.00000000
      0.59334950	     -0.00000000	     -0.00000000	      0.00000000	      0.00000000
      0.59343777	     -0.00000000	     -0.00000000	      0.00000000	      0.00000000
      0.59352604	     -0.00000000	     -0.00000000	      0.00000000	      0.00000000
      0.59361432	      0.00000000	     -0.00000000	     -0.00000000	      0.00000000
      0.59370259	     -0.00000000	      0.00000000	      0.00000000	      0.00000000
      0.59379086	     -0.00000000	     -0.00000000	      0.00000000	      0.00000000
      0.59387914	      0.00000000	     -0.00000000	     -0.00000000	      0.00000000
      0.59395641	      0.00000000	     -0.00000000	     -0.00000000	      0.00000000
      0.59403368	     -0.00000000	     -0.00000000	      0.00000000	      0.00000000
      0.59413078	      0.00000000	     -0.00000000	      0.00000000	      0.00000000
      0.59422787	     -0.00000000	     -0.00000000	      0.00000000	      0.00000000
      0.59430583	     -0.00000000	     -0.00000000	     -0.00000000	      0.00000000
      0.59438379	      0.00000000	     -0.00000000	     -0.00000000	      0.00000000
      0.59448221	     -0.00000000	     -0.00000000	     -0.00000000	      0.00000000
      0.59458064	      0.00000000	     -0.00000000	      0.00000000	      0.00000000
      0.59465493	     -0.00000000	     -0.00000000	     -0.00000000	      0.00000000
      0.59472921	      0.00000000	     -0.00000000	     -0.00000000	      0.00000000
      0.59483310	     -0.00000000	     -0.00000000	      0.00000000	      0.00000000
      0.59492659	     -0.00000000	     -0.00000000	      0.00000000	      0.00000000
      0.59502007	      0.00000000	     -0.00000000	      0.00000000	      0.00000000
      0.59509540	     -0.00000000	     -0.00000000	      0.00000000	      0.00000000
      0.59517073	      0.00000000	     -0.00000000	      0.00000000	      0.00000000
      0.59527121	      0.00000000	     -0.00000000	     -0.00000000	      0.00000000
      0.59537168	     -0.00000000	     -0.00000000	      0.00000000	      0.00000000
      0.59544623	     -0.00000000	     -0.00000000	      0.00000000	      0.00000000
      0.59552079	     -0.00000000	     -0.00000000	      0.00000000	      0.00000000
      0.59562412	     -0.00000000	     -0.00000000	     -0.00000000	      0.00000000
      0.59572746	      0.00000000	     -0.00000000	      0.00000000	      0.00000000
      0.59579839	     -0.00000000	     -0.00000000	     -0.00000000	      0.00000000
      0.59586932	      0.00000000	     -0.00000000	      0.00000000	      0.00000000
      0.59597975	      0.00000000	     -0.00000000	      0.00000000	      0.00000000
      0.59607092	     -0.00000000	     -0.00000000	      0.00000000	      0.00000000
      0.59616209	     -0.00000000	     -0.00000000	      0.00000000	      0.00000000
      0.59625326	      0.00000000	     -0.00000000	     -0.00000000	      0.00000000
      0.59633207	     -0.00000000	     -0.00000000	     -0.00000000	      0.00000000
      0.59641088	     -0.00000000	     -0.00000000	      0.00000000	      0.00000000
      0.59650579	      0.00000000	     -0.00000000	     -0.00000000	      0.00000000
      0.59660071	      0.00000000	     -0.00000000	      0.00000000	      0.00000000
      0.59667898	      0.00000000	     -0.00000000	      0.00000000	      0.00000000
      0.59675726	      0.00000000	     -0.00000000	      0.00000000	      0.00000000
      0.59685366	      0.00000000	     -0.00000000	     -0.00000000	      0.00000000
      0.59695005	      0.00000000	     -0.00000000	      0.00000000	      0.00000000
      0.59702610	     -0.00000000	     -0.00000000	     -0.00000000	      0.00000000
      0.59710214	      0.00000000	     -0.00000000	      0.00000000	      0.00000000
      0.59720167	      0.00000000	     -0.00000000	      0.00000000	      0.00000000
      0.59730121	      0.00000000	     -0.00000000	     -0.00000000	      0.00000000
      0.59737484	      0.00000000	     -0.00000000	      0.00000000	      0.00000000
      0.59744848	      0.00000000	     -0.00000000	     -0.00000000	      0.00000000
      0.59755228	      0.00000000	     -0.00000000	      0.00000000	      0.00000000
      0.59764177	     -0.00000000	     -0.00000000	     -0.00000000	      0.00000000
      0.59773126	      0.00000000	     -0.00000000	      0.00000000	      0.00000000
      0.59782075	     -0.00000000	     -0.00000000	      0.00000000	      0.00000000
      0.59791024	      0.00000000	     -0.00000000	     -0.00000000	      0.00000000
      0.59798638	      0.00000000	     -0.00000000	     -0.00000000	      0.00000000
      0.59806251	      0.00000000	     -0.00000000	     -0.00000000	      0.00000000
      0.59816004	     -0.00000000	     -0.00000000	     -0.00000000	      0.00000000
      0.59825756	      0.00000000	     -0.00000000	     -0.00000000	      0.00000000
      0.59833350	      0.00000000	     -0.00000000	     -0.00000000	      0.00000000
      0.59840943	     -0.00000000	     -0.00000000	      0.00000000	      0.00000000
      0.59850924	     -0.00000000	     -0.00000000	     -0.00000000	      0.00000000
      0.59860906	     -0.00000000	     -0.00000000	      0.00000000	      0.00000000
      0.59868110	      0.00000000	     -0.00000000	      0.00000000	      0.00000000
      0.59875314	      0.00000000	     -0.00000000	      0.00000000	      0.00000000
      0.59885962	      0.00000000	     -0.00000000	      0.00000000	      0.00000000
      0.59894890	     -0.00000000	     -0.00000000	      0.00000000	      0.00000000
      0.59903818	      0.00000000	     -0.00000000	     -0.00000000	      0.00000000
      0.59912746	     -0.00000000	     -0.00000000	     -0.00000000	      0.00000000
      0.59921674	      0.00000000	     -0.00000000	      0.00000000	      0.00000000
      0.59929332	     -0.00000000	     -0.00000000	     -0.00000000	      0.00000000
      0.59936990	      0.00000000	     -0.00000000	     -0.00000000	      0.00000000
      0.59946608	      0.00000000	     -0.00000000	     -0.00000000	      0.00000000
      0.59956226	     -0.00000000	     -0.00000000	     -0.00000000	      0.00000000
      0.59963935	      0.00000000	     -0.00000000	     -0.00000000	      0.00000000
      0.59971644	     -0.00000000	     -0.00000000	      0.00000000	      0.00000000
      0.59981365	     -0.00000000	     -0.00000000	     -0.00000000	      0.00000000
      0.59991086	     -0.00000000	     -0.00000000	      0.00000000	      0.00000000
      0.59998509	     -0.00000000	     -0.00000000	     -0.00000000	      0.00000000
      0.60005932	      0.00000000	     -0.00000000	      0.00000000	      0.00000000
      0.60016062	      0.00000000	     -0.00000000	     -0.00000000	      0.00000000
      0.60026192	      0.00000000	     -0.00000000	     -0.00000000	      0.00000000
      0.60033343	     -0.00000000	     -0.00000000	      0.00000000	      0.00000000
      0.60040493	      0.00000000	     -0.00000000	      0.00000000	      0.00000000
      0.60051173	     -0.00000000	     -0.00000000	      0.00000000	      0.00000000
      0.60060140	      0.00000000	     -0.00000000	      0.00000000	      0.00000000
      0.60069107	      0.00000000	     -0.00000000	      0.00000000	      0.00000000
      0.60078075	      0.00000000	     -0.00000000	     -0.00000000	      0.00000000
      0.60086021	     -0.00000000	     -0.00000000	     -0.00000000	      0.00000000
      0.60093968	     -0.00000000	     -0.00000000	     -0.00000000	      0.00000000
      0.60101915	     -0.00000000	     -0.00000000	     -0.00000000	      0.00000000
      0.60112362	      0.00000000	     -0.00000000	      0.00000000	      0.00000000
      0.60120434	     -0.00000000	     -0.00000000	     -0.00000000	      0.00000000
      0.60128507	      0.00000000	     -0.00000000	     -0.00000000	      0.00000000
      0.60136579	      0.00000000	     -0.00000000	     -0.00000000	      0.00000000
      0.60146973	      0.00000000	     -0.00000000	      0.00000000	      0.00000000
      0.60154882	     -0.00000000	     -0.00000000	      0.00000000	      0.00000000
      0.60162791	     -0.00000000	     -0.00000000	      0.00000000	      0.00000000
      0.60172396	     -0.00000000	     -0.00000000	      0.00000000	      0.00000000
      0.60182002	     -0.00000000	     -0.00000000	      0.00000000	      0.00000000
      0.60189217	     -0.00000000	     -0.00000000	     -0.00000000	      0.00000000
      0.60196433	      0.00000000	     -0.00000000	     -0.00000000	      0.00000000
      0.60206795	      0.00000000	     -0.00000000	      0.00000000	      0.00000000
      0.60215754	     -0.00000000	     -0.00000000	     -0.00000000	      0.00000000
      0.60224714	     -0.00000000	     -0.00000000	      0.00000000	      0.00000000
      0.60233673	     -0.00000000	     -0.00000000	     -0.00000000	      0.00000000
      0.60241447	     -0.00000000	     -0.00000000	      0.00000000	      0.00000000
      0.60249221	      0.00000000	     -0.00000000	     -0.00000000	      0.00000000
      0.60258606	      0.00000000	     -0.00000000	      0.00000000	      0.00000000
      0.60267990	     -0.00000000	     -0.00000000	     -0.00000000	      0.00000000
      0.60275738	      0.00000000	     -0.00000000	     -0.00000000	      0.00000000
      0.60283486	      0.00000000	     -0.00000000	      0.00000000	      0.00000000
      0.60293000	     -0.00000000	     -0.00000000	      0.00000000	      0.00000000
      0.60302514	      0.00000000	     -0.00000000	      0.00000000	      0.00000000
      0.60310034	      0.00000000	     -0.00000000	      0.00000000	      0.00000000
      0.60317554	     -0.00000000	     -0.00000000	     -0.00000000	      0.00000000
      0.60327383	      0.00000000	     -0.00000000	     -0.00000000	      0.00000000
      0.60337212	     -0.00000000	     -0.00000000	     -0.00000000	      0.00000000
      0.60344496	     -0.00000000	     -0.00000000	      0.00000000	      0.00000000
      0.60351779	     -0.00000000	     -0.00000000	      0.00000000	      0.00000000
      0.60362028	      0.00000000	     -0.00000000	     -0.00000000	      0.00000000
      0.60370869	      0.00000000	     -0.00000000	      0.00000000	      0.00000000
      0.60379710	     -0.00000000	     -0.00000000	      0.00000000	      0.00000000
      0.60388550	     -0.00000000	     -0.00000000	      0.00000000	      0.00000000
      0.60397391	      0.00000000	     -0.00000000	     -0.00000000	      0.00000000
      0.60404932	      0.00000000	     -0.00000000	      0.00000000	      0.00000000
      0.60412472	      0.00000000	     -0.00000000	      0.00000000	      0.00000000
      0.60422089	      0.00000000	     -0.00000000	     -0.00000000	      0.00000000
      0.60431705	      0.00000000	     -0.00000000	      0.00000000	      0.00000000
      0.60439230	     -0.00000000	     -0.00000000	      0.00000000	      0.00000000
      0.60446755	      0.00000000	     -0.00000000	      0.00000000	      0.00000000
      0.60456588	      0.00000000	     -0.00000000	     -0.00000000	      0.00000000
      0.60466420	     -0.00000000	     -0.00000000	      0.00000000	      0.00000000
      0.60473571	      0.00000000	     -0.00000000	     -0.00000000	      0.00000000
      0.60480722	     -0.00000000	     -0.00000000	     -0.00000000	      0.00000000
      0.60491182	      0.00000000	     -0.00000000	     -0.00000000	      0.00000000
      0.60500001	     -0.00000000	     -0.00000000	      0.00000000	      0.00000000
      0.60508820	      0.00000000	     -0.00000000	      0.00000000	      0.00000000
      0.60517638	     -0.00000000	     -0.00000000	     -0.00000000	      0.00000000
      0.60526457	      0.00000000	     -0.00000000	      0.00000000	      0.00000000
      0.60534039	     -0.00000000	     -0.00000000	     -0.00000000	      0.00000000
      0.60541622	     -0.00000000	     -0.00000000	     -0.00000000	      0.00000000
      0.60551113	      0.00000000	     -0.00000000	     -0.00000000	      0.00000000
      0.60560605	     -0.00000000	     -0.00000000	     -0.00000000	      0.00000000
      0.60568237	     -0.00000000	     -0.00000000	      0.00000000	      0.00000000
      0.60575868	      0.00000000	     -0.00000000	     -0.00000000	      0.00000000
      0.60585462	     -0.00000000	     -0.00000000	      0.00000000	      0.00000000
      0.60595055	      0.00000000	     -0.00000000	     -0.00000000	      0.00000000
      0.60602406	     -0.00000000	     -0.00000000	      0.00000000	      0.00000000
      0.60609757	      0.00000000	     -0.00000000	      0.00000000	      0.00000000
      0.60619750	      0.00000000	     -0.00000000	      0.00000000	      0.00000000
      0.60629742	     -0.00000000	     -0.00000000	      0.00000000	      0.00000000
      0.60636826	     -0.00000000	     -0.00000000	      0.00000000	      0.00000000
      0.60643910	     -0.00000000	     -0.00000000	     -0.00000000	      0.00000000
      0.60654437	     -0.00000000	     -0.00000000	      0.00000000	      0.00000000
      0.60663294	     -0.00000000	     -0.00000000	      0.00000000	      0.00000000
      0.60672151	      0.00000000	     -0.00000000	     -0.00000000	      0.00000000
      0.60681008	      0.00000000	     -0.00000000	      0.00000000	      0.00000000
      0.60688882	      0.00000000	     -0.00000000	     -0.00000000	      0.00000000
      0.60696757	     -0.00000000	     -0.00000000	     -0.00000000	      0.00000000
      0.60704631	      0.00000000	     -0.00000000	      0.00000000	      0.00000000
      0.60714897	     -0.00000000	     -0.00000000	      0.00000000	      0.00000000
      0.60722892	     -0.00000000	     -0.00000000	     -0.00000000	      0.00000000
      0.60730887	     -0.00000000	     -0.00000000	     -0.00000000	      0.00000000
      0.60738882	      0.00000000	     -0.00000000	      0.00000000	      0.00000000
      0.60749098	      0.00000000	     -0.00000000	     -0.00000000	      0.00000000
      0.60756937	     -0.00000000	     -0.00000000	      0.00000000	      0.00000000
      0.60764775	      0.00000000	     -0.00000000	      0.00000000	      0.00000000
      0.60774238	      0.00000000	     -0.00000000	     -0.00000000	      0.00000000
      0.60783702	     -0.00000000	     -0.00000000	     -0.00000000	      0.00000000
      0.60790872	      0.00000000	     -0.00000000	      0.00000000	      0.00000000
      0.60798042	      0.00000000	     -0.00000000	      0.00000000	      0.00000000
      0.60808220	      0.00000000	     -0.00000000	     -0.00000000	      0.00000000
      0.60817062	      0.00000000	     -0.00000000	     -0.00000000	      0.00000000
      0.60825904	     -0.00000000	     -0.00000000	     -0.00000000	      0.00000000
      0.60834746	      0.00000000	     -0.00000000	     -0.00000000	      0.00000000
      0.60842467	     -0.00000000	     -0.00000000	     -0.00000000	      0.00000000
      0.60850188	      0.00000000	      0.00000000	     -0.00000000	      0.00000000
      0.60857909	      0.00000000	      0.00000000	      0.00000000	      0.00000000
      0.60868622	      0.00000000	      0.00000000	     -0.00000000	      0.00000000
      0.60876515	     -0.00000000	      0.00000000	      0.00000000	      0.00000000
      0.60884408	     -0.00000000	      0.00000000	      0.00000000	      0.00000000
      0.60893887	     -0.00000000	      0.00000000	     -0.00000000	      0.00000000
      0.60902291	     -0.00000000	      0.00000000	      0.00000000	      0.00000000
      0.60910695	     -0.00000000	      0.00000000	      0.00000000	      0.00000000
      0.60919100	      0.00000000	      0.00000000	      0.00000000	      0.00000000
      0.60927504	      0.00000000	      0.00000000	      0.00000000	      0.00000000
      0.60935908	      0.00000000	      0.00000000	      0.00000000	      0.00000000
      0.60944312	     -0.00000000	      0.00000000	     -0.00000000	      0.00000000
      0.60952717	      0.00000000	      0.00000000	      0.00000000	      0.00000000
      0.60961121	     -0.00000000	      0.00000000	      0.00000000	      0.00000000
      0.60969525	      0.00000000	      0.00000000	      0.00000000	      0.00000000
      0.60977930	      0.00000000	      0.00000000	      0.00000000	      0.00000000
      0.60986334	     -0.00000000	      0.00000000	      0.00000000	      0.00000000
      0.60994738	      0.00000000	      0.00000000	     -0.00000000	      0.00000000
      0.61003142	      0.00000000	      0.00000000	      0.00000000	      0.00000000
      0.61011547	     -0.00000000	      0.00000000	      0.00000000	      0.00000000
      0.61019951	      0.00000000	     -0.00000000	      0.00000000	      0.00000000
      0.61028355	     -0.00000000	      0.00000000	     -0.00000000	      0.00000000
      0.61036759	      0.00000000	      0.00000000	     -0.00000000	      0.00000000
      0.61045164	      0.00000000	      0.00000000	     -0.00000000	      0.00000000
      0.61053568	     -0.00000000	      0.00000000	      0.00000000	      0.00000000
      0.61061972	      0.00000000	      0.00000000	      0.00000000	      0.00000000
      0.61070376	     -0.00000000	      0.00000000	     -0.00000000	      0.00000000
      0.61078781	      0.00000000	      0.00000000	      0.00000000	      0.00000000
      0.61087185	     -0.00000000	      0.00000000	     -0.00000000	      0.00000000
      0.61095589	     -0.00000000	      0.00000000	      0.00000000	      0.00000000
      0.61103993	      0.00000000	      0.00000000	     -0.00000000	      0.00000000
      0.61112398	     -0.00000000	      0.00000000	      0.00000000	      0.00000000
      0.61120802	     -0.00000000	      0.00000000	      0.00000000	      0.00000000
      0.61129206	      0.00000000	      0.00000000	     -0.00000000	      0.00000000
      0.61137610	      0.00000000	      0.00000000	     -0.00000000	      0.00000000
      0.61146015	     -0.00000000	     -0.00000000	      0.00000000	      0.00000000
      0.61154419	      0.00000000	      0.00000000	      0.00000000	      0.00000000
      0.61162823	      0.00000000	      0.00000000	      0.00000000	      0.00000000
      0.61171228	      0.00000000	      0.00000000	      0.00000000	      0.00000000
      0.61179632	      0.00000000	      0.00000000	      0.00000000	      0.00000000
      0.61188036	      0.00000000	      0.00000000	      0.00000000	      0.00000000
      0.61196440	     -0.00000000	      0.00000000	      0.00000000	      0.00000000
      0.61204845	     -0.00000000	      0.00000000	     -0.00000000	      0.00000000
      0.61213249	      0.00000000	      0.00000000	      0.00000000	      0.00000000
      0.61221653	     -0.00000000	      0.00000000	     -0.00000000	      0.00000000
      0.61230057	     -0.00000000	      0.00000000	     -0.00000000	      0.00000000
      0.61238462	     -0.00000000	      0.00000000	     -0.00000000	      0.00000000
      0.61246866	     -0.00000000	      0.00000000	      0.00000000	      0.00000000
      0.61255270	      0.00000000	      0.00000000	     -0.00000000	      0.00000000
      0.61263674	     -0.00000000	      0.00000000	     -0.00000000	      0.00000000
      0.61272079	      0.00000000	      0.00000000	      0.00000000	      0.00000000
      0.61280483	      0.00000000	      0.00000000	      0.00000000	      0.00000000
      0.61288887	      0.00000000	      0.00000000	      0.00000000	      0.00000000
      0.61297291	      0.00000000	      0.00000000	     -0.00000000	      0.00000000
      0.61305696	     -0.00000000	      0.00000000	     -0.00000000	      0.00000000
      0.61314100	     -0.00000000	      0.00000000	     -0.00000000	      0.00000000
      0.61322504	      0.00000000	      0.00000000	     -0.00000000	      0.00000000
      0.61330908	     -0.00000000	      0.00000000	     -0.00000000	      0.00000000
      0.61339313	     -0.00000000	      0.00000000	      0.00000000	      0.00000000
      0.61347717	      0.00000000	      0.00000000	     -0.00000000	      0.00000000
      0.61356121	     -0.00000000	      0.00000000	      0.00000000	      0.00000000
      0.61364526	     -0.00000000	      0.00000000	      0.00000000	      0.00000000
      0.61372930	      0.00000000	      0.00000000	     -0.00000000	      0.00000000
      0.61380470	     -0.00000000	      0.00000000	     -0.00000000	      0.00000000
      0.61388011	      0.00000000	      0.00000000	      0.00000000	      0.00000000
      0.61397193	      0.00000000	      0.00000000	     -0.00000000	      0.00000000
      0.61406375	      0.00000000	     -0.00000000	      0.00000000	      0.00000000
      0.61414091	     -0.00000000	      0.00000000	     -0.00000000	      0.00000000
      0.61421808	      0.00000000	      0.00000000	      0.00000000	      0.00000000
      0.61429525	      0.00000000	      0.00000000	      0.00000000	      0.00000000
      0.61439981	      0.00000000	      0.00000000	      0.00000000	      0.00000000
      0.61447770	      0.00000000	      0.00000000	      0.00000000	      0.00000000
      0.61455558	     -0.00000000	      0.00000000	      0.00000000	      0.00000000
      0.61464937	      0.00000000	      0.00000000	      0.00000000	      0.00000000
      0.61473297	      0.00000000	      0.00000000	      0.00000000	      0.00000000
      0.61481657	      0.00000000	      0.00000000	     -0.00000000	      0.00000000
      0.61490017	      0.00000000	      0.00000000	      0.00000000	      0.00000000
      0.61498377	      0.00000000	      0.00000000	      0.00000000	      0.00000000
      0.61506736	      0.00000000	      0.00000000	      0.00000000	      0.00000000
      0.61515096	     -0.00000000	      0.00000000	     -0.00000000	      0.00000000
      0.61523456	     -0.00000000	      0.00000000	      0.00000000	      0.00000000
      0.61531816	      0.00000000	      0.00000000	      0.00000000	      0.00000000
      0.61540176	      0.00000000	      0.00000000	      0.00000000	      0.00000000
      0.61548536	     -0.00000000	      0.00000000	      0.00000000	      0.00000000
      0.61556896	     -0.00000000	      0.00000000	     -0.00000000	      0.00000000
      0.61565256	      0.00000000	      0.00000000	     -0.00000000	      0.00000000
      0.61573616	      0.00000000	      0.00000000	     -0.00000000	      0.00000000
      0.61581976	      0.00000000	      0.00000000	      0.00000000	      0.00000000
      0.61590336	      0.00000000	      0.00000000	      0.00000000	      0.00000000
      0.61598696	      0.00000000	      0.00000000	      0.00000000	      0.00000000
      0.61607056	     -0.00000000	      0.00000000	     -0.00000000	      0.00000000
      0.61615416	     -0.00000000	      0.00000000	      0.00000000	      0.00000000
      0.61623775	      0.00000000	      0.00000000	      0.00000000	      0.00000000
      0.61632135	      0.00000000	      0.00000000	      0.00000000	      0.00000000
      0.61640495	      0.00000000	      0.00000000	      0.00000000	      0.00000000
      0.61648855	     -0.00000000	      0.00000000	     -0.00000000	      0.00000000
      0.61657215	     -0.00000000	      0.00000000	     -0.00000000	      0.00000000
      0.61664709	     -0.00000000	      0.00000000	      0.00000000	      0.00000000
      0.61672203	     -0.00000000	      0.00000000	      0.00000000	      0.00000000
      0.61681351	      0.00000000	      0.00000000	      0.00000000	      0.00000000
      0.61690498	     -0.00000000	      0.00000000	     -0.00000000	      0.00000000
      0.61698170	     -0.00000000	     -0.00000000	      0.00000000	      0.00000000
      0.61705842	      0.00000000	      0.00000000	     -0.00000000	      0.00000000
      0.61713514	      0.00000000	      0.00000000	      0.00000000	      0.00000000
      0.61723948	     -0.00000000	      0.00000000	      0.00000000	      0.00000000
      0.61731692	     -0.00000000	      0.00000000	     -0.00000000	      0.00000000
      0.61739437	     -0.00000000	      0.00000000	      0.00000000	      0.00000000
      0.61748783	     -0.00000000	      0.00000000	      0.00000000	      0.00000000
      0.61757101	      0.00000000	      0.00000000	     -0.00000000	      0.00000000
      0.61765419	      0.00000000	      0.00000000	      0.00000000	      0.00000000
      0.61773737	     -0.00000000	      0.00000000	     -0.00000000	      0.00000000
      0.61782055	      0.00000000	      0.00000000	     -0.00000000	      0.00000000
      0.61790374	      0.00000000	      0.00000000	     -0.00000000	      0.00000000
      0.61798692	     -0.00000000	      0.00000000	      0.00000000	      0.00000000
      0.61807010	      0.00000000	      0.00000000	      0.00000000	      0.00000000
      0.61815328	      0.00000000	      0.00000000	      0.00000000	      0.00000000
      0.61823646	     -0.00000000	      0.00000000	      0.00000000	      0.00000000
      0.61831964	      0.00000000	      0.00000000	     -0.00000000	      0.00000000
      0.61840282	      0.00000000	      0.00000000	      0.00000000	      0.00000000
      0.61848600	      0.00000000	      0.00000000	      0.00000000	      0.00000000
      0.61856918	      0.00000000	      0.00000000	      0.00000000	      0.00000000
      0.61865236	     -0.00000000	      0.00000000	      0.00000000	      0.00000000
      0.61873555	      0.00000000	      0.00000000	      0.00000000	      0.00000000
      0.61881873	     -0.00000000	      0.00000000	      0.00000000	      0.00000000
      0.61890191	      0.00000000	      0.00000000	      0.00000000	      0.00000000
      0.61898509	     -0.00000000	      0.00000000	      0.00000000	      0.00000000
      0.61906827	      0.00000000	      0.00000000	      0.00000000	      0.00000000
      0.61915145	     -0.00000000	      0.00000000	     -0.00000000	      0.00000000
      0.61923463	      0.00000000	      0.00000000	      0.00000000	      0.00000000
      0.61931781	      0.00000000	      0.00000000	     -0.00000000	      0.00000000
      0.61940099	     -0.00000000	      0.00000000	     -0.00000000	      0.00000000
      0.61948417	      0.00000000	      0.00000000	      0.00000000	      0.00000000
      0.61955852	      0.00000000	      0.00000000	      0.00000000	      0.00000000
      0.61963287	      0.00000000	      0.00000000	     -0.00000000	      0.00000000
      0.61972434	     -0.00000000	      0.00000000	      0.00000000	      0.00000000
      0.61981581	      0.00000000	      0.00000000	      0.00000000	      0.00000000
      0.61989140	     -0.00000000	      0.00000000	      0.00000000	      0.00000000
      0.61996700	     -0.00000000	      0.00000000	      0.00000000	      0.00000000
      0.62005905	     -0.00000000	      0.00000000	      0.00000000	      0.00000000
      0.62015111	     -0.00000000	      0.00000000	      0.00000000	      0.00000000
      0.62022358	      0.00000000	      0.00000000	      0.00000000	      0.00000000
      0.62029606	      0.00000000	      0.00000000	     -0.00000000	      0.00000000
      0.62039222	     -0.00000000	      0.00000000	      0.00000000	      0.00000000
      0.62048838	     -0.00000000	      0.00000000	     -0.00000000	      0.00000000
      0.62055804	     -0.00000000	      0.00000000	      0.00000000	      0.00000000
      0.62062770	      0.00000000	      0.00000000	      0.00000000	      0.00000000
      0.62072931	      0.00000000	      0.00000000	     -0.00000000	      0.00000000
      0.62081498	      0.00000000	      0.00000000	      0.00000000	      0.00000000
      0.62090065	      0.00000000	      0.00000000	      0.00000000	      0.00000000
      0.62098631	     -0.00000000	      0.00000000	      0.00000000	      0.00000000
      0.62107198	      0.00000000	      0.00000000	      0.00000000	      0.00000000
      0.62114611	      0.00000000	      0.00000000	      0.00000000	      0.00000000
      0.62122023	     -0.00000000	      0.00000000	      0.00000000	      0.00000000
      0.62131205	      0.00000000	      0.00000000	     -0.00000000	      0.00000000
      0.62140387	      0.00000000	      0.00000000	      0.00000000	      0.00000000
      0.62147840	     -0.00000000	      0.00000000	      0.00000000	      0.00000000
      0.62155293	      0.00000000	      0.00000000	     -0.00000000	      0.00000000
      0.62164575	      0.00000000	      0.00000000	      0.00000000	      0.00000000
      0.62173858	      0.00000000	      0.00000000	      0.00000000	      0.00000000
      0.62181048	      0.00000000	      0.00000000	     -0.00000000	      0.00000000
      0.62188237	      0.00000000	      0.00000000	      0.00000000	      0.00000000
      0.62197888	     -0.00000000	      0.00000000	     -0.00000000	      0.00000000
      0.62207539	      0.00000000	      0.00000000	      0.00000000	      0.00000000
      0.62214477	      0.00000000	      0.00000000	      0.00000000	      0.00000000
      0.62221414	     -0.00000000	      0.00000000	      0.00000000	      0.00000000
      0.62231555	     -0.00000000	      0.00000000	     -0.00000000	      0.00000000
      0.62240147	      0.00000000	      0.00000000	      0.00000000	      0.00000000
      0.62248739	      0.00000000	      0.00000000	      0.00000000	      0.00000000
      0.62257331	     -0.00000000	      0.00000000	      0.00000000	      0.00000000
      0.62265038	      0.00000000	      0.00000000	      0.00000000	      0.00000000
      0.62272745	      0.00000000	      0.00000000	      0.00000000	      0.00000000
      0.62280452	     -0.00000000	      0.00000000	     -0.00000000	      0.00000000
      0.62290276	      0.00000000	      0.00000000	      0.00000000	      0.00000000
      0.62298090	     -0.00000000	      0.00000000	     -0.00000000	      0.00000000
      0.62305904	      0.00000000	      0.00000000	     -0.00000000	      0.00000000
      0.62313718	      0.00000000	      0.00000000	     -0.00000000	      0.00000000
      0.62323501	     -0.00000000	      0.00000000	     -0.00000000	      0.00000000
      0.62331175	     -0.00000000	      0.00000000	     -0.00000000	      0.00000000
      0.62338850	     -0.00000000	      0.00000000	      0.00000000	      0.00000000
      0.62346524	     -0.00000000	      0.00000000	      0.00000000	      0.00000000
      0.62356748	      0.00000000	      0.00000000	      0.00000000	      0.00000000
      0.62364348	     -0.00000000	      0.00000000	      0.00000000	      0.00000000
      0.62371949	     -0.00000000	      0.00000000	     -0.00000000	      0.00000000
      0.62381246	      0.00000000	      0.00000000	     -0.00000000	      0.00000000
      0.62389540	      0.00000000	      0.00000000	      0.00000000	      0.00000000
      0.62397835	      0.00000000	      0.00000000	     -0.00000000	      0.00000000
      0.62406129	     -0.00000000	      0.00000000	      0.00000000	      0.00000000
      0.62414424	      0.00000000	      0.00000000	      0.00000000	      0.00000000
      0.62422718	      0.00000000	      0.00000000	     -0.00000000	      0.00000000
      0.62431013	     -0.00000000	      0.00000000	     -0.00000000	      0.00000000
      0.62439307	      0.00000000	      0.00000000	     -0.00000000	      0.00000000
      0.62447602	     -0.00000000	      0.00000000	      0.00000000	      0.00000000
      0.62455896	     -0.00000000	      0.00000000	      0.00000000	      0.00000000
      0.62463257	     -0.00000000	      0.00000000	     -0.00000000	      0.00000000
      0.62470618	     -0.00000000	      0.00000000	     -0.00000000	      0.00000000
      0.62479699	     -0.00000000	      0.00000000	      0.00000000	      0.00000000
      0.62488780	      0.00000000	      0.00000000	     -0.00000000	      0.00000000
      0.62496296	     -0.00000000	      0.00000000	     -0.00000000	      0.00000000
      0.62503812	      0.00000000	      0.00000000	     -0.00000000	      0.00000000
      0.62512902	      0.00000000	      0.00000000	      0.00000000	      0.00000000
      0.62521993	      0.00000000	      0.00000000	      0.00000000	      0.00000000
      0.62529241	     -0.00000000	      0.00000000	     -0.00000000	      0.00000000
      0.62536489	      0.00000000	      0.00000000	     -0.00000000	      0.00000000
      0.62545910	      0.00000000	      0.00000000	      0.00000000	      0.00000000
      0.62555331	     -0.00000000	      0.00000000	      0.00000000	      0.00000000
      0.62562368	      0.00000000	      0.00000000	     -0.00000000	      0.00000000
      0.62569405	     -0.00000000	      0.00000000	     -0.00000000	      0.00000000
      0.62579211	      0.00000000	      0.00000000	     -0.00000000	      0.00000000
      0.62589016	      0.00000000	      0.00000000	     -0.00000000	      0.00000000
      0.62595739	      0.00000000	      0.00000000	      0.00000000	      0.00000000
      0.62602461	     -0.00000000	      0.00000000	      0.00000000	      0.00000000
      0.62612927	      0.00000000	      0.00000000	      0.00000000	      0.00000000
      0.62621544	      0.00000000	      0.00000000	      0.00000000	      0.00000000
      0.62630160	     -0.00000000	      0.00000000	      0.00000000	      0.00000000
      0.62638777	      0.00000000	      0.00000000	     -0.00000000	      0.00000000
      0.62646306	      0.00000000	      0.00000000	      0.00000000	      0.00000000
      0.62653834	     -0.00000000	      0.00000000	      0.00000000	      0.00000000
      0.62661362	      0.00000000	      0.00000000	      0.00000000	      0.00000000
      0.62671605	      0.00000000	      0.00000000	     -0.00000000	      0.00000000
      0.62679282	      0.00000000	      0.00000000	     -0.00000000	      0.00000000
      0.62686959	      0.00000000	      0.00000000	      0.00000000	      0.00000000
      0.62694635	      0.00000000	      0.00000000	      0.00000000	      0.00000000
      0.62704774	     -0.00000000	      0.00000000	      0.00000000	      0.00000000
      0.62712284	      0.00000000	      0.00000000	      0.00000000	      0.00000000
      0.62719794	     -0.00000000	      0.00000000	      0.00000000	      0.00000000
      0.62729089	      0.00000000	      0.00000000	      0.00000000	      0.00000000
      0.62737379	      0.00000000	      0.00000000	     -0.00000000	      0.00000000
      0.62745669	     -0.00000000	      0.00000000	     -0.00000000	      0.00000000
      0.62753960	     -0.00000000	      0.00000000	     -0.00000000	      0.00000000
      0.62762250	     -0.00000000	      0.00000000	      0.00000000	      0.00000000
      0.62770540	     -0.00000000	      0.00000000	      0.00000000	      0.00000000
      0.62778830	     -0.00000000	      0.00000000	     -0.00000000	      0.00000000
      0.62786206	     -0.00000000	      0.00000000	     -0.00000000	      0.00000000
      0.62793582	      0.00000000	      0.00000000	      0.00000000	      0.00000000
      0.62802576	     -0.00000000	      0.00000000	     -0.00000000	      0.00000000
      0.62811570	      0.00000000	      0.00000000	      0.00000000	      0.00000000
      0.62819022	     -0.00000000	      0.00000000	     -0.00000000	      0.00000000
      0.62826474	      0.00000000	      0.00000000	     -0.00000000	      0.00000000
      0.62835554	      0.00000000	      0.00000000	     -0.00000000	      0.00000000
      0.62844634	     -0.00000000	     -0.00000000	     -0.00000000	      0.00000000
      0.62851796	      0.00000000	      0.00000000	      0.00000000	      0.00000000
      0.62858959	     -0.00000000	      0.00000000	     -0.00000000	      0.00000000
      0.62868427	     -0.00000000	      0.00000000	     -0.00000000	      0.00000000
      0.62877894	      0.00000000	      0.00000000	      0.00000000	      0.00000000
      0.62884782	     -0.00000000	      0.00000000	     -0.00000000	      0.00000000
      0.62891670	      0.00000000	      0.00000000	      0.00000000	      0.00000000
      0.62901662	      0.00000000	      0.00000000	      0.00000000	      0.00000000
      0.62910112	      0.00000000	      0.00000000	      0.00000000	      0.00000000
      0.62918562	      0.00000000	      0.00000000	     -0.00000000	      0.00000000
      0.62927012	      0.00000000	      0.00000000	      0.00000000	      0.00000000
      0.62935462	     -0.00000000	      0.00000000	     -0.00000000	      0.00000000
      0.62942777	      0.00000000	      0.00000000	     -0.00000000	      0.00000000
      0.62950091	      0.00000000	      0.00000000	     -0.00000000	      0.00000000
      0.62959150	      0.00000000	      0.00000000	      0.00000000	      0.00000000
      0.62968209	      0.00000000	      0.00000000	     -0.00000000	      0.00000000
      0.62975562	      0.00000000	      0.00000000	     -0.00000000	      0.00000000
      0.62982915	      0.00000000	      0.00000000	     -0.00000000	      0.00000000
      0.62992076	     -0.00000000	      0.00000000	     -0.00000000	      0.00000000
      0.63001236	     -0.00000000	      0.00000000	      0.00000000	      0.00000000
      0.63008328	     -0.00000000	      0.00000000	      0.00000000	      0.00000000
      0.63015421	     -0.00000000	      0.00000000	     -0.00000000	      0.00000000
      0.63024948	      0.00000000	      0.00000000	      0.00000000	      0.00000000
      0.63034476	      0.00000000	      0.00000000	      0.00000000	      0.00000000
      0.63041316	      0.00000000	      0.00000000	      0.00000000	      0.00000000
      0.63048157	     -0.00000000	      0.00000000	      0.00000000	      0.00000000
      0.63058175	     -0.00000000	      0.00000000	      0.00000000	      0.00000000
      0.63066654	      0.00000000	      0.00000000	     -0.00000000	      0.00000000
      0.63075132	     -0.00000000	      0.00000000	     -0.00000000	      0.00000000
      0.63083611	     -0.00000000	      0.00000000	      0.00000000	      0.00000000
      0.63091219	      0.00000000	      0.00000000	     -0.00000000	      0.00000000
      0.63098827	     -0.00000000	      0.00000000	      0.00000000	      0.00000000
      0.63106434	     -0.00000000	      0.00000000	      0.00000000	      0.00000000
      0.63116121	     -0.00000000	      0.00000000	     -0.00000000	      0.00000000
      0.63123835	     -0.00000000	      0.00000000	      0.00000000	      0.00000000
      0.63131550	     -0.00000000	      0.00000000	      0.00000000	      0.00000000
      0.63139264	     -0.00000000	      0.00000000	      0.00000000	      0.00000000
      0.63148907	     -0.00000000	      0.00000000	     -0.00000000	      0.00000000
      0.63156485	      0.00000000	      0.00000000	      0.00000000	      0.00000000
      0.63164063	     -0.00000000	      0.00000000	     -0.00000000	      0.00000000
      0.63171641	     -0.00000000	      0.00000000	     -0.00000000	      0.00000000
      0.63181713	     -0.00000000	      0.00000000	      0.00000000	      0.00000000
      0.63189220	      0.00000000	      0.00000000	     -0.00000000	      0.00000000
      0.63196727	     -0.00000000	      0.00000000	     -0.00000000	      0.00000000
      0.63205893	      0.00000000	      0.00000000	      0.00000000	      0.00000000
      0.63214077	      0.00000000	      0.00000000	     -0.00000000	      0.00000000
      0.63222260	      0.00000000	      0.00000000	     -0.00000000	      0.00000000
      0.63230444	     -0.00000000	      0.00000000	      0.00000000	      0.00000000
      0.63238627	     -0.00000000	      0.00000000	      0.00000000	      0.00000000
      0.63246811	      0.00000000	      0.00000000	     -0.00000000	      0.00000000
      0.63254994	      0.00000000	      0.00000000	     -0.00000000	      0.00000000
      0.63263178	     -0.00000000	      0.00000000	      0.00000000	      0.00000000
      0.63271361	     -0.00000000	      0.00000000	     -0.00000000	      0.00000000
      0.63279545	      0.00000000	      0.00000000	      0.00000000	      0.00000000
      0.63286846	      0.00000000	      0.00000000	     -0.00000000	      0.00000000
      0.63294148	     -0.00000000	      0.00000000	     -0.00000000	      0.00000000
      0.63303066	     -0.00000000	      0.00000000	      0.00000000	      0.00000000
      0.63311985	      0.00000000	      0.00000000	      0.00000000	      0.00000000
      0.63319434	      0.00000000	      0.00000000	      0.00000000	      0.00000000
      0.63326882	     -0.00000000	      0.00000000	      0.00000000	      0.00000000
      0.63334331	      0.00000000	      0.00000000	      0.00000000	      0.00000000
      0.63344582	      0.00000000	      0.00000000	      0.00000000	      0.00000000
      0.63352116	      0.00000000	      0.00000000	     -0.00000000	      0.00000000
      0.63359649	     -0.00000000	      0.00000000	     -0.00000000	      0.00000000
      0.63368786	      0.00000000	      0.00000000	     -0.00000000	      0.00000000
      0.63376882	      0.00000000	      0.00000000	      0.00000000	      0.00000000
      0.63384978	      0.00000000	      0.00000000	      0.00000000	      0.00000000
      0.63393074	     -0.00000000	      0.00000000	      0.00000000	      0.00000000
      0.63401170	     -0.00000000	      0.00000000	     -0.00000000	      0.00000000
      0.63409266	     -0.00000000	      0.00000000	      0.00000000	      0.00000000
      0.63417361	      0.00000000	      0.00000000	      0.00000000	      0.00000000
      0.63425457	     -0.00000000	      0.00000000	     -0.00000000	      0.00000000
      0.63433553	     -0.00000000	      0.00000000	      0.00000000	      0.00000000
      0.63441649	      0.00000000	      0.00000000	      0.00000000	      0.00000000
      0.63449745	      0.00000000	      0.00000000	      0.00000000	      0.00000000
      0.63457841	      0.00000000	      0.00000000	      0.00000000	      0.00000000
      0.63465936	     -0.00000000	      0.00000000	      0.00000000	      0.00000000
      0.63474032	     -0.00000000	      0.00000000	      0.00000000	      0.00000000
      0.63482128	     -0.00000000	      0.00000000	      0.00000000	      0.00000000
      0.63490224	     -0.00000000	      0.00000000	     -0.00000000	      0.00000000
      0.63498320	      0.00000000	      0.00000000	      0.00000000	      0.00000000
      0.63506416	      0.00000000	      0.00000000	      0.00000000	      0.00000000
      0.63514511	     -0.00000000	      0.00000000	      0.00000000	      0.00000000
      0.63522607	     -0.00000000	      0.00000000	      0.00000000	      0.00000000
      0.63530703	      0.00000000	      0.00000000	     -0.00000000	      0.00000000
      0.63538799	     -0.00000000	      0.00000000	     -0.00000000	      0.00000000
      0.63546895	     -0.00000000	      0.00000000	     -0.00000000	      0.00000000
      0.63554991	      0.00000000	      0.00000000	      0.00000000	      0.00000000
      0.63563086	     -0.00000000	      0.00000000	     -0.00000000	      0.00000000
      0.63571182	     -0.00000000	      0.00000000	     -0.00000000	      0.00000000
      0.63579278	     -0.00000000	      0.00000000	     -0.00000000	      0.00000000
      0.63587374	     -0.00000000	      0.00000000	      0.00000000	      0.00000000
      0.63595470	      0.00000000	      0.00000000	      0.00000000	      0.00000000
      0.63603566	     -0.00000000	      0.00000000	     -0.00000000	      0.00000000
      0.63611661	     -0.00000000	      0.00000000	      0.00000000	      0.00000000
      0.63618903	      0.00000000	      0.00000000	     -0.00000000	      0.00000000
      0.63626144	      0.00000000	      0.00000000	      0.00000000	      0.00000000
      0.63635048	     -0.00000000	      0.00000000	     -0.00000000	      0.00000000
      0.63643952	      0.00000000	     -0.00000000	      0.00000000	      0.00000000
      0.63651323	      0.00000000	      0.00000000	     -0.00000000	      0.00000000
      0.63658695	      0.00000000	      0.00000000	      0.00000000	      0.00000000
      0.63667646	     -0.00000000	      0.00000000	     -0.00000000	      0.00000000
      0.63676598	     -0.00000000	      0.00000000	      0.00000000	      0.00000000
      0.63683672	     -0.00000000	      0.00000000	     -0.00000000	      0.00000000
      0.63690746	      0.00000000	      0.00000000	      0.00000000	      0.00000000
      0.63700086	     -0.00000000	      0.00000000	      0.00000000	      0.00000000
      0.63709425	      0.00000000	      0.00000000	     -0.00000000	      0.00000000
      0.63716236	      0.00000000	      0.00000000	     -0.00000000	      0.00000000
      0.63723046	     -0.00000000	      0.00000000	     -0.00000000	      0.00000000
      0.63732890	     -0.00000000	      0.00000000	      0.00000000	      0.00000000
      0.63741231	      0.00000000	      0.00000000	      0.00000000	      0.00000000
      0.63749572	      0.00000000	      0.00000000	     -0.00000000	      0.00000000
      0.63757914	     -0.00000000	      0.00000000	      0.00000000	      0.00000000
      0.63766255	      0.00000000	      0.00000000	     -0.00000000	      0.00000000
      0.63773480	     -0.00000000	      0.00000000	      0.00000000	      0.00000000
      0.63780705	      0.00000000	      0.00000000	     -0.00000000	      0.00000000
      0.63789645	     -0.00000000	      0.00000000	      0.00000000	      0.00000000
      0.63798586	      0.00000000	      0.00000000	     -0.00000000	      0.00000000
      0.63805848	      0.00000000	      0.00000000	     -0.00000000	      0.00000000
      0.63813111	     -0.00000000	      0.00000000	     -0.00000000	      0.00000000
      0.63822153	     -0.00000000	      0.00000000	      0.00000000	      0.00000000
      0.63831194	      0.00000000	      0.00000000	      0.00000000	      0.00000000
      0.63838199	      0.00000000	      0.00000000	     -0.00000000	      0.00000000
      0.63845204	     -0.00000000	      0.00000000	      0.00000000	      0.00000000
      0.63854609	      0.00000000	      0.00000000	     -0.00000000	      0.00000000
      0.63864014	     -0.00000000	      0.00000000	     -0.00000000	      0.00000000
      0.63870770	     -0.00000000	      0.00000000	     -0.00000000	      0.00000000
      0.63877525	      0.00000000	      0.00000000	     -0.00000000	      0.00000000
      0.63887417	      0.00000000	      0.00000000	      0.00000000	      0.00000000
      0.63895787	     -0.00000000	      0.00000000	      0.00000000	      0.00000000
      0.63904158	     -0.00000000	      0.00000000	     -0.00000000	      0.00000000
      0.63912529	      0.00000000	      0.00000000	     -0.00000000	      0.00000000
      0.63920047	     -0.00000000	      0.00000000	     -0.00000000	      0.00000000
      0.63927565	     -0.00000000	      0.00000000	      0.00000000	      0.00000000
      0.63935082	      0.00000000	      0.00000000	     -0.00000000	      0.00000000
      0.63944630	     -0.00000000	      0.00000000	      0.00000000	      0.00000000
      0.63952253	      0.00000000	      0.00000000	     -0.00000000	      0.00000000
      0.63959876	      0.00000000	      0.00000000	     -0.00000000	      0.00000000
      0.63967499	      0.00000000	      0.00000000	     -0.00000000	      0.00000000
      0.63977002	      0.00000000	      0.00000000	      0.00000000	      0.00000000
      0.63984492	      0.00000000	      0.00000000	     -0.00000000	      0.00000000
      0.63991983	     -0.00000000	      0.00000000	     -0.00000000	      0.00000000
      0.63999473	     -0.00000000	      0.00000000	     -0.00000000	      0.00000000
      0.64009393	     -0.00000000	      0.00000000	     -0.00000000	      0.00000000
      0.64016814	      0.00000000	      0.00000000	      0.00000000	      0.00000000
      0.64024236	     -0.00000000	      0.00000000	      0.00000000	      0.00000000
      0.64033274	      0.00000000	      0.00000000	     -0.00000000	      0.00000000
      0.64041353	      0.00000000	      0.00000000	      0.00000000	      0.00000000
      0.64049433	      0.00000000	      0.00000000	      0.00000000	      0.00000000
      0.64057512	     -0.00000000	      0.00000000	      0.00000000	      0.00000000
      0.64065592	     -0.00000000	      0.00000000	      0.00000000	      0.00000000
      0.64073671	     -0.00000000	      0.00000000	      0.00000000	      0.00000000
      0.64081751	     -0.00000000	      0.00000000	     -0.00000000	      0.00000000
      0.64089830	     -0.00000000	      0.00000000	     -0.00000000	      0.00000000
      0.64097910	     -0.00000000	      0.00000000	     -0.00000000	      0.00000000
      0.64105989	      0.00000000	      0.00000000	     -0.00000000	      0.00000000
      0.64113235	     -0.00000000	      0.00000000	     -0.00000000	      0.00000000
      0.64120481	     -0.00000000	      0.00000000	      0.00000000	      0.00000000
      0.64129249	     -0.00000000	      0.00000000	     -0.00000000	      0.00000000
      0.64138016	      0.00000000	      0.00000000	     -0.00000000	      0.00000000
      0.64145402	     -0.00000000	      0.00000000	      0.00000000	      0.00000000
      0.64152787	      0.00000000	      0.00000000	      0.00000000	      0.00000000
      0.64160172	      0.00000000	      0.00000000	      0.00000000	      0.00000000
      0.64170184	      0.00000000	      0.00000000	     -0.00000000	      0.00000000
      0.64177649	      0.00000000	      0.00000000	      0.00000000	      0.00000000
      0.64185114	      0.00000000	      0.00000000	      0.00000000	      0.00000000
      0.64194088	      0.00000000	      0.00000000	      0.00000000	      0.00000000
      0.64202083	      0.00000000	      0.00000000	     -0.00000000	      0.00000000
      0.64210078	      0.00000000	      0.00000000	      0.00000000	      0.00000000
      0.64218073	     -0.00000000	      0.00000000	     -0.00000000	      0.00000000
      0.64226068	      0.00000000	      0.00000000	      0.00000000	      0.00000000
      0.64234063	     -0.00000000	      0.00000000	      0.00000000	      0.00000000
      0.64242058	     -0.00000000	      0.00000000	     -0.00000000	      0.00000000
      0.64250053	      0.00000000	      0.00000000	     -0.00000000	      0.00000000
      0.64258048	      0.00000000	      0.00000000	      0.00000000	      0.00000000
      0.64266043	      0.00000000	      0.00000000	      0.00000000	      0.00000000
      0.64274038	      0.00000000	      0.00000000	      0.00000000	      0.00000000
      0.64282033	      0.00000000	      0.00000000	     -0.00000000	      0.00000000
      0.64290028	     -0.00000000	      0.00000000	     -0.00000000	      0.00000000
      0.64298023	     -0.00000000	      0.00000000	     -0.00000000	      0.00000000
      0.64306018	     -0.00000000	      0.00000000	     -0.00000000	      0.00000000
      0.64314013	     -0.00000000	      0.00000000	     -0.00000000	      0.00000000
      0.64322008	     -0.00000000	      0.00000000	     -0.00000000	      0.00000000
      0.64330003	      0.00000000	      0.00000000	     -0.00000000	      0.00000000
      0.64337998	      0.00000000	      0.00000000	      0.00000000	      0.00000000
      0.64345993	     -0.00000000	      0.00000000	      0.00000000	      0.00000000
      0.64353989	      0.00000000	      0.00000000	     -0.00000000	      0.00000000
      0.64361984	     -0.00000000	      0.00000000	     -0.00000000	      0.00000000
      0.64369979	      0.00000000	      0.00000000	     -0.00000000	      0.00000000
      0.64377974	      0.00000000	      0.00000000	     -0.00000000	      0.00000000
      0.64385969	      0.00000000	      0.00000000	      0.00000000	      0.00000000
      0.64393964	     -0.00000000	      0.00000000	     -0.00000000	      0.00000000
      0.64401959	     -0.00000000	      0.00000000	      0.00000000	      0.00000000
      0.64409954	      0.00000000	      0.00000000	      0.00000000	      0.00000000
      0.64417949	     -0.00000000	      0.00000000	     -0.00000000	      0.00000000
      0.64425944	      0.00000000	      0.00000000	      0.00000000	      0.00000000
      0.64433939	     -0.00000000	      0.00000000	     -0.00000000	      0.00000000
      0.64441934	     -0.00000000	      0.00000000	     -0.00000000	      0.00000000
      0.64449929	      0.00000000	      0.00000000	      0.00000000	      0.00000000
      0.64457097	      0.00000000	      0.00000000	      0.00000000	      0.00000000
      0.64464264	      0.00000000	      0.00000000	     -0.00000000	      0.00000000
      0.64473040	      0.00000000	      0.00000000	      0.00000000	      0.00000000
      0.64481816	      0.00000000	      0.00000000	     -0.00000000	      0.00000000
      0.64489114	      0.00000000	      0.00000000	      0.00000000	      0.00000000
      0.64496412	      0.00000000	      0.00000000	      0.00000000	      0.00000000
      0.64505231	      0.00000000	      0.00000000	      0.00000000	      0.00000000
      0.64514049	      0.00000000	      0.00000000	     -0.00000000	      0.00000000
      0.64521061	     -0.00000000	      0.00000000	      0.00000000	      0.00000000
      0.64528072	     -0.00000000	      0.00000000	     -0.00000000	      0.00000000
      0.64537259	     -0.00000000	      0.00000000	     -0.00000000	      0.00000000
      0.64546445	      0.00000000	      0.00000000	     -0.00000000	      0.00000000
      0.64553207	      0.00000000	      0.00000000	      0.00000000	      0.00000000
      0.64559968	     -0.00000000	      0.00000000	      0.00000000	      0.00000000
      0.64569625	     -0.00000000	      0.00000000	      0.00000000	      0.00000000
      0.64577856	      0.00000000	      0.00000000	     -0.00000000	      0.00000000
      0.64586087	     -0.00000000	      0.00000000	     -0.00000000	      0.00000000
      0.64594318	      0.00000000	      0.00000000	      0.00000000	      0.00000000
      0.64602550	     -0.00000000	      0.00000000	     -0.00000000	      0.00000000
      0.64609709	     -0.00000000	      0.00000000	     -0.00000000	      0.00000000
      0.64616869	      0.00000000	      0.00000000	      0.00000000	      0.00000000
      0.64625673	     -0.00000000	      0.00000000	     -0.00000000	      0.00000000
      0.64634477	     -0.00000000	      0.00000000	     -0.00000000	      0.00000000
      0.64641674	      0.00000000	      0.00000000	      0.00000000	      0.00000000
      0.64648870	     -0.00000000	      0.00000000	     -0.00000000	      0.00000000
      0.64657771	      0.00000000	      0.00000000	     -0.00000000	      0.00000000
      0.64666672	     -0.00000000	      0.00000000	     -0.00000000	      0.00000000
      0.64673620	      0.00000000	      0.00000000	     -0.00000000	      0.00000000
      0.64680568	     -0.00000000	      0.00000000	      0.00000000	      0.00000000
      0.64689814	      0.00000000	      0.00000000	     -0.00000000	      0.00000000
      0.64699059	      0.00000000	      0.00000000	     -0.00000000	      0.00000000
      0.64705768	     -0.00000000	      0.00000000	      0.00000000	      0.00000000
      0.64712478	      0.00000000	      0.00000000	     -0.00000000	      0.00000000
      0.64722179	      0.00000000	      0.00000000	     -0.00000000	      0.00000000
      0.64730435	      0.00000000	      0.00000000	      0.00000000	      0.00000000
      0.64738691	     -0.00000000	      0.00000000	     -0.00000000	      0.00000000
      0.64746947	      0.00000000	      0.00000000	      0.00000000	      0.00000000
      0.64755203	     -0.00000000	      0.00000000	      0.00000000	      0.00000000
      0.64762187	      0.00000000	      0.00000000	     -0.00000000	      0.00000000
      0.64769170	     -0.00000000	      0.00000000	     -0.00000000	      0.00000000
      0.64778189	     -0.00000000	      0.00000000	     -0.00000000	      0.00000000
      0.64787207	     -0.00000000	      0.00000000	      0.00000000	      0.00000000
      0.64794190	      0.00000000	      0.00000000	     -0.00000000	      0.00000000
      0.64801173	      0.00000000	      0.00000000	     -0.00000000	      0.00000000
      0.64810387	      0.00000000	      0.00000000	      0.00000000	      0.00000000
      0.64819601	      0.00000000	      0.00000000	     -0.00000000	      0.00000000
      0.64826235	     -0.00000000	      0.00000000	     -0.00000000	      0.00000000
      0.64832869	     -0.00000000	      0.00000000	     -0.00000000	      0.00000000
      0.64842684	     -0.00000000	      0.00000000	     -0.00000000	      0.00000000
      0.64850928	     -0.00000000	      0.00000000	     -0.00000000	      0.00000000
      0.64859172	      0.00000000	      0.00000000	      0.00000000	      0.00000000
      0.64867416	     -0.00000000	      0.00000000	     -0.00000000	      0.00000000
      0.64875659	     -0.00000000	      0.00000000	     -0.00000000	      0.00000000
      0.64882654	      0.00000000	      0.00000000	      0.00000000	      0.00000000
      0.64889648	     -0.00000000	      0.00000000	      0.00000000	      0.00000000
      0.64898608	      0.00000000	      0.00000000	      0.00000000	      0.00000000
      0.64907568	      0.00000000	      0.00000000	     -0.00000000	      0.00000000
      0.64914600	      0.00000000	      0.00000000	     -0.00000000	      0.00000000
      0.64921633	     -0.00000000	      0.00000000	     -0.00000000	      0.00000000
      0.64930722	      0.00000000	      0.00000000	      0.00000000	      0.00000000
      0.64939811	      0.00000000	      0.00000000	     -0.00000000	      0.00000000
      0.64946545	     -0.00000000	      0.00000000	      0.00000000	      0.00000000
      0.64953280	     -0.00000000	      0.00000000	      0.00000000	      0.00000000
      0.64962836	     -0.00000000	      0.00000000	      0.00000000	      0.00000000
      0.64971056	      0.00000000	      0.00000000	     -0.00000000	      0.00000000
      0.64979275	     -0.00000000	      0.00000000	     -0.00000000	      0.00000000
      0.64987495	     -0.00000000	      0.00000000	      0.00000000	      0.00000000
      0.64995715	      0.00000000	      0.00000000	     -0.00000000	      0.00000000
      0.65002680	     -0.00000000	      0.00000000	      0.00000000	      0.00000000
      0.65009645	      0.00000000	      0.00000000	     -0.00000000	      0.00000000
      0.65018624	     -0.00000000	      0.00000000	      0.00000000	      0.00000000
      0.65027604	     -0.00000000	      0.00000000	      0.00000000	      0.00000000
      0.65034573	      0.00000000	      0.00000000	     -0.00000000	      0.00000000
      0.65041541	      0.00000000	      0.00000000	      0.00000000	      0.00000000
      0.65050710	      0.00000000	      0.00000000	     -0.00000000	      0.00000000
      0.65059878	      0.00000000	      0.00000000	      0.00000000	      0.00000000
      0.65066502	      0.00000000	      0.00000000	      0.00000000	      0.00000000
      0.65073126	      0.00000000	      0.00000000	      0.00000000	      0.00000000
      0.65082882	     -0.00000000	      0.00000000	      0.00000000	      0.00000000
      0.65091095	      0.00000000	      0.00000000	      0.00000000	      0.00000000
      0.65099309	      0.00000000	      0.00000000	     -0.00000000	      0.00000000
      0.65107522	      0.00000000	      0.00000000	      0.00000000	      0.00000000
      0.65115735	     -0.00000000	      0.00000000	     -0.00000000	      0.00000000
      0.65122714	      0.00000000	      0.00000000	      0.00000000	      0.00000000
      0.65129694	      0.00000000	      0.00000000	     -0.00000000	      0.00000000
      0.65138612	      0.00000000	      0.00000000	      0.00000000	      0.00000000
      0.65147531	     -0.00000000	      0.00000000	     -0.00000000	      0.00000000
      0.65154549	      0.00000000	      0.00000000	      0.00000000	      0.00000000
      0.65161566	     -0.00000000	      0.00000000	     -0.00000000	      0.00000000
      0.65170612	      0.00000000	      0.00000000	     -0.00000000	      0.00000000
      0.65179657	     -0.00000000	      0.00000000	     -0.00000000	      0.00000000
      0.65186380	      0.00000000	      0.00000000	     -0.00000000	      0.00000000
      0.65193104	      0.00000000	      0.00000000	      0.00000000	      0.00000000
      0.65202607	      0.00000000	      0.00000000	      0.00000000	      0.00000000
      0.65210796	      0.00000000	      0.00000000	     -0.00000000	      0.00000000
      0.65218984	      0.00000000	      0.00000000	      0.00000000	      0.00000000
      0.65227172	     -0.00000000	      0.00000000	      0.00000000	      0.00000000
      0.65235361	     -0.00000000	      0.00000000	      0.00000000	      0.00000000
      0.65242316	     -0.00000000	      0.00000000	      0.00000000	      0.00000000
      0.65249271	      0.00000000	      0.00000000	     -0.00000000	      0.00000000
      0.65258203	      0.00000000	      0.00000000	      0.00000000	      0.00000000
      0.65267134	      0.00000000	      0.00000000	      0.00000000	      0.00000000
      0.65274094	     -0.00000000	      0.00000000	      0.00000000	      0.00000000
      0.65281054	      0.00000000	      0.00000000	      0.00000000	      0.00000000
      0.65290168	     -0.00000000	      0.00000000	     -0.00000000	      0.00000000
      0.65299282	     -0.00000000	      0.00000000	     -0.00000000	      0.00000000
      0.65305905	      0.00000000	      0.00000000	     -0.00000000	      0.00000000
      0.65312529	     -0.00000000	      0.00000000	     -0.00000000	      0.00000000
      0.65322209	     -0.00000000	      0.00000000	      0.00000000	      0.00000000
      0.65330389	      0.00000000	      0.00000000	     -0.00000000	      0.00000000
      0.65338570	      0.00000000	      0.00000000	     -0.00000000	      0.00000000
      0.65346750	     -0.00000000	      0.00000000	      0.00000000	      0.00000000
      0.65354930	      0.00000000	     -0.00000000	     -0.00000000	      0.00000000
      0.65361902	      0.00000000	      0.00000000	      0.00000000	      0.00000000
      0.65368875	      0.00000000	      0.00000000	     -0.00000000	      0.00000000
      0.65377743	     -0.00000000	      0.00000000	      0.00000000	      0.00000000
      0.65386611	     -0.00000000	      0.00000000	     -0.00000000	      0.00000000
      0.65393621	     -0.00000000	      0.00000000	      0.00000000	      0.00000000
      0.65400631	     -0.00000000	      0.00000000	      0.00000000	      0.00000000
      0.65409623	     -0.00000000	      0.00000000	      0.00000000	      0.00000000
      0.65418614	      0.00000000	      0.00000000	      0.00000000	      0.00000000
      0.65425335	      0.00000000	      0.00000000	     -0.00000000	      0.00000000
      0.65432057	     -0.00000000	      0.00000000	      0.00000000	      0.00000000
      0.65441492	     -0.00000000	      0.00000000	      0.00000000	      0.00000000
      0.65449646	      0.00000000	      0.00000000	      0.00000000	      0.00000000
      0.65457799	      0.00000000	      0.00000000	      0.00000000	      0.00000000
      0.65465953	      0.00000000	      0.00000000	     -0.00000000	      0.00000000
      0.65474106	      0.00000000	      0.00000000	      0.00000000	      0.00000000
      0.65481066	     -0.00000000	      0.00000000	      0.00000000	      0.00000000
      0.65488025	     -0.00000000	      0.00000000	      0.00000000	      0.00000000
      0.65496889	      0.00000000	      0.00000000	      0.00000000	      0.00000000
      0.65505752	     -0.00000000	      0.00000000	      0.00000000	      0.00000000
      0.65512722	      0.00000000	      0.00000000	      0.00000000	      0.00000000
      0.65519691	      0.00000000	      0.00000000	     -0.00000000	      0.00000000
      0.65528722	     -0.00000000	      0.00000000	      0.00000000	      0.00000000
      0.65537753	      0.00000000	      0.00000000	     -0.00000000	      0.00000000
      0.65544402	     -0.00000000	      0.00000000	     -0.00000000	      0.00000000
      0.65551051	     -0.00000000	      0.00000000	     -0.00000000	      0.00000000
      0.65560602	      0.00000000	      0.00000000	      0.00000000	      0.00000000
      0.65568744	     -0.00000000	      0.00000000	      0.00000000	      0.00000000
      0.65576886	      0.00000000	      0.00000000	      0.00000000	      0.00000000
      0.65585028	     -0.00000000	      0.00000000	      0.00000000	      0.00000000
      0.65593170	      0.00000000	      0.00000000	      0.00000000	      0.00000000
      0.65600146	     -0.00000000	      0.00000000	     -0.00000000	      0.00000000
      0.65607121	      0.00000000	      0.00000000	      0.00000000	      0.00000000
      0.65615927	      0.00000000	      0.00000000	      0.00000000	      0.00000000
      0.65624733	      0.00000000	      0.00000000	     -0.00000000	      0.00000000
      0.65631741	     -0.00000000	      0.00000000	      0.00000000	      0.00000000
      0.65638750	      0.00000000	      0.00000000	     -0.00000000	      0.00000000
      0.65647680	      0.00000000	      0.00000000	     -0.00000000	      0.00000000
      0.65656610	     -0.00000000	      0.00000000	      0.00000000	      0.00000000
      0.65663334	     -0.00000000	      0.00000000	      0.00000000	      0.00000000
      0.65670057	     -0.00000000	      0.00000000	      0.00000000	      0.00000000
      0.65679420	     -0.00000000	      0.00000000	     -0.00000000	      0.00000000
      0.65688783	      0.00000000	      0.00000000	      0.00000000	      0.00000000
      0.65695216	     -0.00000000	      0.00000000	     -0.00000000	      0.00000000
      0.65701650	      0.00000000	      0.00000000	      0.00000000	      0.00000000
      0.65711644	      0.00000000	      0.00000000	      0.00000000	      0.00000000
      0.65719856	     -0.00000000	      0.00000000	     -0.00000000	      0.00000000
      0.65728068	     -0.00000000	      0.00000000	     -0.00000000	      0.00000000
      0.65736280	      0.00000000	      0.00000000	      0.00000000	      0.00000000
      0.65743549	     -0.00000000	      0.00000000	      0.00000000	      0.00000000
      0.65750818	      0.00000000	      0.00000000	      0.00000000	      0.00000000
      0.65758087	      0.00000000	      0.00000000	     -0.00000000	      0.00000000
      0.65767614	      0.00000000	      0.00000000	     -0.00000000	      0.00000000
      0.65775012	     -0.00000000	      0.00000000	      0.00000000	      0.00000000
      0.65782409	      0.00000000	      0.00000000	     -0.00000000	      0.00000000
      0.65789807	     -0.00000000	      0.00000000	      0.00000000	      0.00000000
      0.65799239	     -0.00000000	      0.00000000	     -0.00000000	      0.00000000
      0.65806499	      0.00000000	      0.00000000	      0.00000000	      0.00000000
      0.65813760	     -0.00000000	      0.00000000	     -0.00000000	      0.00000000
      0.65822504	      0.00000000	      0.00000000	      0.00000000	      0.00000000
      0.65831247	      0.00000000	      0.00000000	     -0.00000000	      0.00000000
      0.65837871	      0.00000000	      0.00000000	      0.00000000	      0.00000000
      0.65844494	      0.00000000	      0.00000000	     -0.00000000	      0.00000000
      0.65853933	      0.00000000	      0.00000000	     -0.00000000	      0.00000000
      0.65862098	      0.00000000	      0.00000000	     -0.00000000	      0.00000000
      0.65870263	      0.00000000	      0.00000000	     -0.00000000	      0.00000000
      0.65878429	     -0.00000000	      0.00000000	     -0.00000000	      0.00000000
      0.65885670	     -0.00000000	      0.00000000	      0.00000000	      0.00000000
      0.65892912	      0.00000000	      0.00000000	      0.00000000	      0.00000000
      0.65900154	     -0.00000000	      0.00000000	      0.00000000	      0.00000000
      0.65910165	     -0.00000000	      0.00000000	     -0.00000000	      0.00000000
      0.65916543	      0.00000000	      0.00000000	      0.00000000	      0.00000000
      0.65922921	      0.00000000	      0.00000000	      0.00000000	      0.00000000
      0.65924509	     -0.00000000	      0.00000000	      0.00000000	      0.00000000
      0.65925857	      0.00000000	      0.00000000	      0.00000000	      0.00000000
      0.65927205	     -0.00000000	      0.00000000	      0.00000000	      0.00000000
      0.65928553	      0.00000000	      0.00000000	     -0.00000000	      0.00000000
      0.65929901	      0.00000000	      0.00000000	     -0.00000000	      0.00000000
      0.65931578	     -0.00000000	      0.00000000	      0.00000000	      0.00000000
      0.65933255	     -0.00000000	      0.00000000	      0.00000000	      0.00000000
      0.65934932	      0.00000000	      0.00000000	      0.00000000	      0.00000000
      0.65936609	      0.00000000	      0.00000000	     -0.00000000	      0.00000000
      0.65938286	      0.00000000	      0.00000000	      0.00000000	      0.00000000
      0.65939963	      0.00000000	      0.00000000	      0.00000000	      0.00000000
      0.65941975	      0.00000000	      0.00000000	     -0.00000000	      0.00000000
      0.65943988	      0.00000000	      0.00000000	      0.00000000	      0.00000000
      0.65946000	     -0.00000000	      0.00000000	     -0.00000000	      0.00000000
      0.65948013	     -0.00000000	      0.00000000	      0.00000000	      0.00000000
      0.65950025	     -0.00000000	      0.00000000	     -0.00000000	      0.00000000
      0.65952037	      0.00000000	      0.00000000	      0.00000000	      0.00000000
      0.65954050	     -0.00000000	      0.00000000	     -0.00000000	      0.00000000
      0.65956062	      0.00000000	      0.00000000	      0.00000000	      0.00000000
      0.65958075	     -0.00000000	      0.00000000	      0.00000000	      0.00000000
      0.65960087	      0.00000000	      0.00000000	      0.00000000	      0.00000000
      0.65962099	     -0.00000000	      0.00000000	     -0.00000000	      0.00000000
      0.65964112	      0.00000000	      0.00000000	      0.00000000	      0.00000000
      0.65966124	      0.00000000	      0.00000000	      0.00000000	      0.00000000
      0.65968137	      0.00000000	      0.00000000	     -0.00000000	      0.00000000
      0.65970149	     -0.00000000	      0.00000000	      0.00000000	      0.00000000
      0.65972162	     -0.00000000	      0.00000000	      0.00000000	      0.00000000
      0.65974174	      0.00000000	      0.00000000	     -0.00000000	      0.00000000
      0.65976186	      0.00000000	      0.00000000	      0.00000000	      0.00000000
      0.65978199	      0.00000000	      0.00000000	      0.00000000	      0.00000000
      0.65980211	     -0.00000000	      0.00000000	     -0.00000000	      0.00000000
      0.65982632	      0.00000000	      0.00000000	      0.00000000	      0.00000000
      0.65985052	      0.00000000	      0.00000000	     -0.00000000	      0.00000000
      0.65987473	     -0.00000000	      0.00000000	     -0.00000000	      0.00000000
      0.65989893	      0.00000000	      0.00000000	      0.00000000	      0.00000000
      0.65992314	     -0.00000000	      0.00000000	      0.00000000	      0.00000000
      0.65994734	      0.00000000	      0.00000000	      0.00000000	      0.00000000
      0.65997155	     -0.00000000	      0.00000000	      0.00000000	      0.00000000
      0.65999575	     -0.00000000	      0.00000000	     -0.00000000	      0.00000000
      0.66001996	     -0.00000000	      0.00000000	      0.00000000	      0.00000000
      0.66004416	      0.00000000	     -0.00000000	      0.00000000	      0.00000000
      0.66006837	     -0.00000000	      0.00000000	      0.00000000	      0.00000000
      0.66009257	      0.00000000	      0.00000000	      0.00000000	      0.00000000
      0.66011678	      0.00000000	      0.00000000	      0.00000000	      0.00000000
      0.66014098	      0.00000000	      0.00000000	      0.00000000	      0.00000000
      0.66016519	      0.00000000	      0.00000000	      0.00000000	      0.00000000
      0.66018939	      0.00000000	      0.00000000	     -0.00000000	      0.00000000
      0.66021360	     -0.00000000	      0.00000000	     -0.00000000	      0.00000000
      0.66023780	     -0.00000000	      0.00000000	      0.00000000	      0.00000000
      0.66026201	     -0.00000000	      0.00000000	     -0.00000000	      0.00000000
      0.66028621	     -0.00000000	      0.00000000	      0.00000000	      0.00000000
      0.66031042	      0.00000000	      0.00000000	     -0.00000000	      0.00000000
      0.66033462	      0.00000000	      0.00000000	     -0.00000000	      0.00000000
      0.66035883	      0.00000000	      0.00000000	     -0.00000000	      0.00000000
      0.66038303	      0.00000000	      0.00000000	      0.00000000	      0.00000000
      0.66040724	     -0.00000000	      0.00000000	     -0.00000000	      0.00000000
      0.66043145	      0.00000000	      0.00000000	     -0.00000000	      0.00000000
      0.66045565	     -0.00000000	      0.00000000	      0.00000000	      0.00000000
      0.66047986	     -0.00000000	      0.00000000	      0.00000000	      0.00000000
      0.66050406	     -0.00000000	      0.00000000	      0.00000000	      0.00000000
      0.66053311	     -0.00000000	      0.00000000	     -0.00000000	      0.00000000
      0.66056216	      0.00000000	      0.00000000	     -0.00000000	      0.00000000
      0.66059121	     -0.00000000	      0.00000000	     -0.00000000	      0.00000000
      0.66062026	     -0.00000000	      0.00000000	      0.00000000	      0.00000000
      0.66064931	      0.00000000	      0.00000000	      0.00000000	      0.00000000
      0.66067836	     -0.00000000	      0.00000000	      0.00000000	      0.00000000
      0.66070741	      0.00000000	      0.00000000	      0.00000000	      0.00000000
      0.66073647	     -0.00000000	      0.00000000	      0.00000000	      0.00000000
      0.66076552	     -0.00000000	      0.00000000	      0.00000000	      0.00000000
      0.66079457	      0.00000000	      0.00000000	      0.00000000	      0.00000000
      0.66082362	     -0.00000000	      0.00000000	      0.00000000	      0.00000000
      0.66085267	     -0.00000000	      0.00000000	      0.00000000	      0.00000000
      0.66088172	     -0.00000000	      0.00000000	     -0.00000000	      0.00000000
      0.66091077	      0.00000000	      0.00000000	     -0.00000000	      0.00000000
      0.66093982	      0.00000000	      0.00000000	     -0.00000000	      0.00000000
      0.66096887	      0.00000000	      0.00000000	     -0.00000000	      0.00000000
      0.66099792	     -0.00000000	      0.00000000	     -0.00000000	      0.00000000
      0.66102397	      0.00000000	      0.00000000	      0.00000000	      0.00000000
      0.66105003	     -0.00000000	      0.00000000	     -0.00000000	      0.00000000
      0.66107608	     -0.00000000	      0.00000000	     -0.00000000	      0.00000000
      0.66110213	     -0.00000000	      0.00000000	      0.00000000	      0.00000000
      0.66112818	      0.00000000	      0.00000000	      0.00000000	      0.00000000
      0.66115160	      0.00000000	      0.00000000	      0.00000000	      0.00000000
      0.66117501	      0.00000000	      0.00000000	     -0.00000000	      0.00000000
      0.66119842	      0.00000000	      0.00000000	      0.00000000	      0.00000000
      0.66122184	     -0.00000000	      0.00000000	      0.00000000	      0.00000000
      0.66124525	     -0.00000000	      0.00000000	     -0.00000000	      0.00000000
      0.66126606	     -0.00000000	      0.00000000	     -0.00000000	      0.00000000
      0.66128687	      0.00000000	      0.00000000	      0.00000000	      0.00000000
      0.66130768	      0.00000000	      0.00000000	      0.00000000	      0.00000000
      0.66132849	     -0.00000000	      0.00000000	     -0.00000000	      0.00000000
      0.66134929	      0.00000000	      0.00000000	     -0.00000000	      0.00000000
      0.66136782	     -0.00000000	      0.00000000	      0.00000000	      0.00000000
      0.66138634	     -0.00000000	      0.00000000	      0.00000000	      0.00000000
      0.66140486	      0.00000000	      0.00000000	      0.00000000	      0.00000000
      0.66142339	     -0.00000000	      0.00000000	     -0.00000000	      0.00000000
      0.66144191	     -0.00000000	      0.00000000	     -0.00000000	      0.00000000
      0.66145844	      0.00000000	      0.00000000	      0.00000000	      0.00000000
      0.66147497	     -0.00000000	      0.00000000	      0.00000000	      0.00000000
      0.66149150	     -0.00000000	      0.00000000	      0.00000000	      0.00000000
      0.66150802	      0.00000000	      0.00000000	      0.00000000	      0.00000000
      0.66152455	     -0.00000000	      0.00000000	     -0.00000000	      0.00000000
      0.66153932	      0.00000000	      0.00000000	      0.00000000	      0.00000000
      0.66155409	     -0.00000000	      0.00000000	      0.00000000	      0.00000000
      0.66156886	     -0.00000000	      0.00000000	     -0.00000000	      0.00000000
      0.66158363	     -0.00000000	      0.00000000	      0.00000000	      0.00000000
      0.66159840	      0.00000000	      0.00000000	      0.00000000	      0.00000000
      0.66161162	      0.00000000	      0.00000000	     -0.00000000	      0.00000000
      0.66162483	      0.00000000	      0.00000000	     -0.00000000	      0.00000000
      0.66163805	      0.00000000	      0.00000000	     -0.00000000	      0.00000000
      0.66165127	      0.00000000	      0.00000000	      0.00000000	      0.00000000
      0.66166448	     -0.00000000	      0.00000000	      0.00000000	      0.00000000
      0.66167630	      0.00000000	      0.00000000	      0.00000000	      0.00000000
      0.66168812	      0.00000000	      0.00000000	     -0.00000000	      0.00000000
      0.66169994	     -0.00000000	      0.00000000	      0.00000000	      0.00000000
      0.66171176	     -0.00000000	      0.00000000	      0.00000000	      0.00000000
      0.66172358	     -0.00000000	      0.00000000	     -0.00000000	      0.00000000
      0.66173413	     -0.00000000	      0.00000000	      0.00000000	      0.00000000
      0.66174469	     -0.00000000	      0.00000000	      0.00000000	      0.00000000
      0.66175524	     -0.00000000	      0.00000000	      0.00000000	      0.00000000
      0.66176579	      0.00000000	      0.00000000	      0.00000000	      0.00000000
      0.66177635	      0.00000000	      0.00000000	      0.00000000	      0.00000000
      0.66178635	     -0.00000000	      0.00000000	     -0.00000000	      0.00000000
      0.66179635	      0.00000000	      0.00000000	      0.00000000	      0.00000000
      0.66180635	      0.00000000	      0.00000000	     -0.00000000	      0.00000000
      0.66181635	      0.00000000	      0.00000000	     -0.00000000	      0.00000000
      0.66182635	      0.00000000	      0.00000000	      0.00000000	      0.00000000
      0.66183635	     -0.00000000	      0.00000000	      0.00000000	      0.00000000
      0.66184635	     -0.00000000	      0.00000000	     -0.00000000	      0.00000000
      0.66185635	     -0.00000000	      0.00000000	      0.00000000	      0.00000000
      0.66186635	      0.00000000	      0.00000000	      0.00000000	      0.00000000
      0.66187635	     -0.00000000	      0.00000000	     -0.00000000	      0.00000000
      0.66188635	      0.00000000	      0.00000000	     -0.00000000	      0.00000000
      0.66189635	      0.00000000	      0.00000000	      0.00000000	      0.00000000
      0.66190635	     -0.00000000	      0.00000000	      0.00000000	      0.00000000
      0.66191635	      0.00000000	      0.00000000	      0.00000000	      0.00000000
      0.66192635	      0.00000000	      0.00000000	     -0.00000000	      0.00000000
      0.66193635	      0.00000000	      0.00000000	      0.00000000	      0.00000000
      0.66194635	      0.00000000	      0.00000000	      0.00000000	      0.00000000
      0.66195635	     -0.00000000	      0.00000000	     -0.00000000	      0.00000000
      0.66196635	      0.00000000	      0.00000000	     -0.00000000	      0.00000000
      0.66197635	      0.00000000	      0.00000000	      0.00000000	      0.00000000
      0.66198635	      0.00000000	      0.00000000	      0.00000000	      0.00000000
      0.66199635	      0.00000000	      0.00000000	      0.00000000	      0.00000000
      0.66200635	      0.00000000	      0.00000000	      0.00000000	      0.00000000
      0.66201635	      0.00000000	      0.00000000	     -0.00000000	      0.00000000
      0.66202635	     -0.00000000	      0.00000000	      0.00000000	      0.00000000
      0.66203635	     -0.00000000	      0.00000000	     -0.00000000	      0.00000000
      0.66204635	     -0.00000000	      0.00000000	     -0.00000000	      0.00000000
      0.66205635	      0.00000000	      0.00000000	      0.00000000	      0.00000000
      0.66206635	      0.00000000	      0.00000000	      0.00000000	      0.00000000
      0.66207635	      0.00000000	      0.00000000	      0.00000000	      0.00000000
      0.66208635	      0.00000000	      0.00000000	      0.00000000	      0.00000000
      0.66209635	      0.00000000	      0.00000000	     -0.00000000	      0.00000000
      0.66210635	     -0.00000000	      0.00000000	     -0.00000000	      0.00000000
      0.66211635	     -0.00000000	      0.00000000	     -0.00000000	      0.00000000
      0.66212635	      0.00000000	      0.00000000	     -0.00000000	      0.00000000
      0.66213635	     -0.00000000	      0.00000000	      0.00000000	      0.00000000
      0.66214635	      0.00000000	      0.00000000	      0.00000000	      0.00000000
      0.66215635	     -0.00000000	      0.00000000	     -0.00000000	      0.00000000
      0.66216635	      0.00000000	      0.00000000	      0.00000000	      0.00000000
      0.66217635	      0.00000000	      0.00000000	     -0.00000000	      0.00000000
      0.66218635	      0.00000000	      0.00000000	     -0.00000000	      0.00000000
      0.66219635	     -0.00000000	      0.00000000	      0.00000000	      0.00000000
      0.66220635	     -0.00000000	      0.00000000	     -0.00000000	      0.00000000
      0.66221635	      0.00000000	      0.00000000	     -0.00000000	      0.00000000
      0.66222635	      0.00000000	      0.00000000	     -0.00000000	      0.00000000
      0.66223635	      0.00000000	      0.00000000	      0.00000000	      0.00000000
      0.66224635	      0.00000000	      0.00000000	      0.00000000	      0.00000000
      0.66225847	      0.00000000	      0.00000000	      0.00000000	      0.00000000
      0.66227058	      0.00000000	      0.00000000	      0.00000000	      0.00000000
      0.66228270	     -0.00000000	      0.00000000	     -0.00000000	      0.00000000
      0.66229482	      0.00000000	      0.00000000	     -0.00000000	      0.00000000
      0.66230694	     -0.00000000	      0.00000000	      0.00000000	      0.00000000
      0.66231905	     -0.00000000	      0.00000000	      0.00000000	      0.00000000
      0.66233117	     -0.00000000	      0.00000000	     -0.00000000	      0.00000000
      0.66234329	      0.00000000	      0.00000000	      0.00000000	      0.00000000
      0.66235794	      0.00000000	      0.00000000	      0.00000000	      0.00000000
      0.66237258	     -0.00000000	      0.00000000	     -0.00000000	      0.00000000
      0.66238723	     -0.00000000	      0.00000000	      0.00000000	      0.00000000
      0.66240188	     -0.00000000	      0.00000000	      0.00000000	      0.00000000
      0.66241652	      0.00000000	      0.00000000	     -0.00000000	      0.00000000
      0.66243117	      0.00000000	      0.00000000	      0.00000000	      0.00000000
      0.66244582	      0.00000000	      0.00000000	     -0.00000000	      0.00000000
      0.66246046	      0.00000000	      0.00000000	      0.00000000	      0.00000000
      0.66247850	      0.00000000	      0.00000000	     -0.00000000	      0.00000000
      0.66249654	     -0.00000000	      0.00000000	     -0.00000000	      0.00000000
      0.66251458	     -0.00000000	      0.00000000	      0.00000000	      0.00000000
      0.66253262	      0.00000000	      0.00000000	     -0.00000000	      0.00000000
      0.66255066	     -0.00000000	      0.00000000	     -0.00000000	      0.00000000
      0.66256870	      0.00000000	      0.00000000	      0.00000000	      0.00000000
      0.66258674	      0.00000000	      0.00000000	      0.00000000	      0.00000000
      0.66260908	     -0.00000000	      0.00000000	     -0.00000000	      0.00000000
      0.66263141	      0.00000000	      0.00000000	     -0.00000000	      0.00000000
      0.66265375	      0.00000000	      0.00000000	      0.00000000	      0.00000000
      0.66267609	     -0.00000000	      0.00000000	     -0.00000000	      0.00000000
      0.66269842	      0.00000000	      0.00000000	     -0.00000000	      0.00000000
      0.66272076	      0.00000000	      0.00000000	     -0.00000000	      0.00000000
      0.66274869	      0.00000000	      0.00000000	      0.00000000	      0.00000000
      0.66277662	      0.00000000	      0.00000000	     -0.00000000	      0.00000000
      0.66280455	     -0.00000000	      0.00000000	     -0.00000000	      0.00000000
      0.66283248	      0.00000000	      0.00000000	      0.00000000	      0.00000000
      0.66286616	     -0.00000000	      0.00000000	     -0.00000000	      0.00000000
      0.66289985	     -0.00000000	      0.00000000	     -0.00000000	      0.00000000
      0.66294112	     -0.00000000	      0.00000000	     -0.00000000	      0.00000000
      0.66298239	      0.00000000	      0.00000000	     -0.00000000	      0.00000000
      0.66301505	      0.00000000	      0.00000000	     -0.00000000	      0.00000000
      0.66304770	      0.00000000	      0.00000000	      0.00000000	      0.00000000
      0.66308143	     -0.00000000	      0.00000000	      0.00000000	      0.00000000
      0.66312724	      0.00000000	      0.00000000	     -0.00000000	      0.00000000
      0.66317455	     -0.00000000	      0.00000000	      0.00000000	      0.00000000
      0.66320606	      0.00000000	      0.00000000	      0.00000000	      0.00000000
      0.66323757	     -0.00000000	      0.00000000	      0.00000000	      0.00000000
      0.66328251	      0.00000000	      0.00000000	      0.00000000	      0.00000000
      0.66331647	      0.00000000	      0.00000000	      0.00000000	      0.00000000
      0.66335043	      0.00000000	      0.00000000	      0.00000000	      0.00000000
      0.66338438	      0.00000000	      0.00000000	      0.00000000	      0.00000000
      0.66342722	     -0.00000000	      0.00000000	     -0.00000000	      0.00000000
      0.66345775	      0.00000000	      0.00000000	      0.00000000	      0.00000000
      0.66348828	     -0.00000000	      0.00000000	     -0.00000000	      0.00000000
      0.66352937	     -0.00000000	      0.00000000	      0.00000000	      0.00000000
      0.66356535	      0.00000000	      0.00000000	      0.00000000	      0.00000000
      0.66360133	     -0.00000000	      0.00000000	      0.00000000	      0.00000000
      0.66363731	      0.00000000	      0.00000000	     -0.00000000	      0.00000000
      0.66366833	      0.00000000	      0.00000000	      0.00000000	      0.00000000
      0.66369934	      0.00000000	      0.00000000	      0.00000000	      0.00000000
      0.66373717	     -0.00000000	      0.00000000	      0.00000000	      0.00000000
      0.66377501	      0.00000000	      0.00000000	      0.00000000	      0.00000000
      0.66380333	      0.00000000	      0.00000000	      0.00000000	      0.00000000
      0.66383164	      0.00000000	      0.00000000	      0.00000000	      0.00000000
      0.66387350	     -0.00000000	      0.00000000	     -0.00000000	      0.00000000
      0.66390632	      0.00000000	      0.00000000	     -0.00000000	      0.00000000
      0.66393913	     -0.00000000	      0.00000000	     -0.00000000	      0.00000000
      0.66397194	      0.00000000	      0.00000000	      0.00000000	      0.00000000
      0.66400476	      0.00000000	      0.00000000	     -0.00000000	      0.00000000
      0.66403757	      0.00000000	      0.00000000	      0.00000000	      0.00000000
      0.66407039	      0.00000000	      0.00000000	     -0.00000000	      0.00000000
      0.66410320	      0.00000000	      0.00000000	     -0.00000000	      0.00000000
      0.66413602	      0.00000000	      0.00000000	      0.00000000	      0.00000000
      0.66416883	      0.00000000	      0.00000000	      0.00000000	      0.00000000
      0.66420164	     -0.00000000	      0.00000000	      0.00000000	      0.00000000
      0.66423446	     -0.00000000	      0.00000000	     -0.00000000	      0.00000000
      0.66426296	     -0.00000000	      0.00000000	      0.00000000	      0.00000000
      0.66429146	     -0.00000000	      0.00000000	      0.00000000	      0.00000000
      0.66432907	     -0.00000000	      0.00000000	     -0.00000000	      0.00000000
      0.66435924	     -0.00000000	      0.00000000	      0.00000000	      0.00000000
      0.66438941	      0.00000000	      0.00000000	      0.00000000	      0.00000000
      0.66441958	     -0.00000000	      0.00000000	      0.00000000	      0.00000000
      0.66445740	      0.00000000	      0.00000000	      0.00000000	      0.00000000
      0.66448445	      0.00000000	      0.00000000	     -0.00000000	      0.00000000
      0.66451150	     -0.00000000	      0.00000000	      0.00000000	      0.00000000
      0.66454699	     -0.00000000	      0.00000000	     -0.00000000	      0.00000000
      0.66458125	      0.00000000	      0.00000000	     -0.00000000	      0.00000000
      0.66461551	      0.00000000	      0.00000000	     -0.00000000	      0.00000000
      0.66464507	     -0.00000000	      0.00000000	     -0.00000000	      0.00000000
      0.66467463	     -0.00000000	      0.00000000	     -0.00000000	      0.00000000
      0.66470419	     -0.00000000	      0.00000000	      0.00000000	      0.00000000
      0.66473375	      0.00000000	      0.00000000	     -0.00000000	      0.00000000
      0.66476945	     -0.00000000	      0.00000000	      0.00000000	      0.00000000
      0.66480069	     -0.00000000	      0.00000000	      0.00000000	      0.00000000
      0.66483192	     -0.00000000	      0.00000000	      0.00000000	      0.00000000
      0.66486315	      0.00000000	      0.00000000	     -0.00000000	      0.00000000
      0.66489439	     -0.00000000	      0.00000000	      0.00000000	      0.00000000
      0.66492562	     -0.00000000	      0.00000000	      0.00000000	      0.00000000
      0.66495238	      0.00000000	      0.00000000	     -0.00000000	      0.00000000
      0.66497914	      0.00000000	      0.00000000	     -0.00000000	      0.00000000
      0.66501684	     -0.00000000	      0.00000000	     -0.00000000	      0.00000000
      0.66504413	     -0.00000000	      0.00000000	      0.00000000	      0.00000000
      0.66507141	      0.00000000	      0.00000000	     -0.00000000	      0.00000000
      0.66510453	     -0.00000000	      0.00000000	     -0.00000000	      0.00000000
      0.66513676	     -0.00000000	      0.00000000	      0.00000000	      0.00000000
      0.66516898	     -0.00000000	      0.00000000	     -0.00000000	      0.00000000
      0.66520121	      0.00000000	      0.00000000	      0.00000000	      0.00000000
      0.66522903	      0.00000000	      0.00000000	     -0.00000000	      0.00000000
      0.66525686	     -0.00000000	      0.00000000	     -0.00000000	      0.00000000
      0.66528469	     -0.00000000	      0.00000000	     -0.00000000	      0.00000000
      0.66531998	      0.00000000	      0.00000000	      0.00000000	      0.00000000
      0.66535022	     -0.00000000	      0.00000000	     -0.00000000	      0.00000000
      0.66538046	     -0.00000000	      0.00000000	     -0.00000000	      0.00000000
      0.66541070	     -0.00000000	      0.00000000	     -0.00000000	      0.00000000
      0.66544094	      0.00000000	      0.00000000	     -0.00000000	      0.00000000
      0.66547118	      0.00000000	      0.00000000	     -0.00000000	      0.00000000
      0.66550142	     -0.00000000	      0.00000000	     -0.00000000	      0.00000000
      0.66553166	     -0.00000000	      0.00000000	     -0.00000000	      0.00000000
      0.66556190	     -0.00000000	      0.00000000	      0.00000000	      0.00000000
      0.66559214	     -0.00000000	      0.00000000	     -0.00000000	      0.00000000
      0.66562238	      0.00000000	      0.00000000	     -0.00000000	      0.00000000
      0.66565262	      0.00000000	      0.00000000	     -0.00000000	      0.00000000
      0.66568286	      0.00000000	      0.00000000	     -0.00000000	      0.00000000
      0.66571310	      0.00000000	      0.00000000	      0.00000000	      0.00000000
      0.66574334	     -0.00000000	      0.00000000	      0.00000000	      0.00000000
      0.66577358	     -0.00000000	      0.00000000	     -0.00000000	      0.00000000
      0.66580382	      0.00000000	      0.00000000	      0.00000000	      0.00000000
      0.66583406	      0.00000000	      0.00000000	     -0.00000000	      0.00000000
      0.66586120	     -0.00000000	      0.00000000	     -0.00000000	      0.00000000
      0.66588833	      0.00000000	      0.00000000	     -0.00000000	      0.00000000
      0.66592423	     -0.00000000	      0.00000000	     -0.00000000	      0.00000000
      0.66595182	     -0.00000000	      0.00000000	      0.00000000	      0.00000000
      0.66597942	      0.00000000	      0.00000000	      0.00000000	      0.00000000
      0.66600701	     -0.00000000	      0.00000000	     -0.00000000	      0.00000000
      0.66604276	     -0.00000000	      0.00000000	      0.00000000	      0.00000000
      0.66607332	      0.00000000	      0.00000000	      0.00000000	      0.00000000
      0.66610388	     -0.00000000	      0.00000000	     -0.00000000	      0.00000000
      0.66613444	     -0.00000000	      0.00000000	      0.00000000	      0.00000000
      0.66616500	      0.00000000	      0.00000000	      0.00000000	      0.00000000
      0.66619556	      0.00000000	      0.00000000	      0.00000000	      0.00000000
      0.66622612	      0.00000000	      0.00000000	      0.00000000	      0.00000000
      0.66625668	     -0.00000000	      0.00000000	     -0.00000000	      0.00000000
      0.66628724	      0.00000000	      0.00000000	     -0.00000000	      0.00000000
      0.66631780	     -0.00000000	      0.00000000	     -0.00000000	      0.00000000
      0.66634507	      0.00000000	      0.00000000	      0.00000000	      0.00000000
      0.66637234	      0.00000000	      0.00000000	     -0.00000000	      0.00000000
      0.66640882	      0.00000000	      0.00000000	      0.00000000	      0.00000000
      0.66643682	     -0.00000000	      0.00000000	     -0.00000000	      0.00000000
      0.66646482	      0.00000000	      0.00000000	      0.00000000	      0.00000000
      0.66649281	     -0.00000000	      0.00000000	      0.00000000	      0.00000000
      0.66652916	     -0.00000000	      0.00000000	     -0.00000000	      0.00000000
      0.66655998	      0.00000000	      0.00000000	      0.00000000	      0.00000000
      0.66659079	      0.00000000	      0.00000000	     -0.00000000	      0.00000000
      0.66662161	     -0.00000000	      0.00000000	     -0.00000000	      0.00000000
      0.66665243	     -0.00000000	      0.00000000	     -0.00000000	      0.00000000
      0.66668325	      0.00000000	      0.00000000	      0.00000000	      0.00000000
      0.66671406	     -0.00000000	      0.00000000	     -0.00000000	      0.00000000
      0.66674488	     -0.00000000	      0.00000000	      0.00000000	      0.00000000
      0.66677570	     -0.00000000	      0.00000000	      0.00000000	      0.00000000
      0.66680651	      0.00000000	      0.00000000	      0.00000000	      0.00000000
      0.66683733	      0.00000000	      0.00000000	      0.00000000	      0.00000000
      0.66686815	      0.00000000	      0.00000000	      0.00000000	      0.00000000
      0.66689896	      0.00000000	      0.00000000	     -0.00000000	      0.00000000
      0.66692978	      0.00000000	      0.00000000	      0.00000000	      0.00000000
      0.66696060	      0.00000000	      0.00000000	      0.00000000	      0.00000000
      0.66699141	     -0.00000000	      0.00000000	      0.00000000	      0.00000000
      0.66702518	     -0.00000000	      0.00000000	      0.00000000	      0.00000000
      0.66705895	      0.00000000	      0.00000000	      0.00000000	      0.00000000
      0.66708733	      0.00000000	      0.00000000	     -0.00000000	      0.00000000
      0.66711571	     -0.00000000	      0.00000000	      0.00000000	      0.00000000
      0.66715388	     -0.00000000	      0.00000000	     -0.00000000	      0.00000000
      0.66718278	      0.00000000	      0.00000000	     -0.00000000	      0.00000000
      0.66721168	      0.00000000	      0.00000000	      0.00000000	      0.00000000
      0.66724058	     -0.00000000	      0.00000000	     -0.00000000	      0.00000000
      0.66727933	     -0.00000000	      0.00000000	     -0.00000000	      0.00000000
      0.66731090	      0.00000000	      0.00000000	     -0.00000000	      0.00000000
      0.66734247	      0.00000000	      0.00000000	     -0.00000000	      0.00000000
      0.66737404	     -0.00000000	      0.00000000	      0.00000000	      0.00000000
      0.66740562	     -0.00000000	      0.00000000	     -0.00000000	      0.00000000
      0.66743719	      0.00000000	      0.00000000	     -0.00000000	      0.00000000
      0.66747510	      0.00000000	      0.00000000	      0.00000000	      0.00000000
      0.66750316	     -0.00000000	      0.00000000	     -0.00000000	      0.00000000
      0.66753121	     -0.00000000	      0.00000000	      0.00000000	      0.00000000
      0.66756762	      0.00000000	      0.00000000	     -0.00000000	      0.00000000
      0.66760387	      0.00000000	      0.00000000	     -0.00000000	      0.00000000
      0.66764013	      0.00000000	      0.00000000	      0.00000000	      0.00000000
      0.66767084	      0.00000000	      0.00000000	      0.00000000	      0.00000000
      0.66770155	     -0.00000000	      0.00000000	     -0.00000000	      0.00000000
      0.66773963	      0.00000000	      0.00000000	     -0.00000000	      0.00000000
      0.66777053	      0.00000000	      0.00000000	      0.00000000	      0.00000000
      0.66780144	     -0.00000000	      0.00000000	     -0.00000000	      0.00000000
      0.66783234	     -0.00000000	      0.00000000	      0.00000000	      0.00000000
      0.66787505	     -0.00000000	      0.00000000	      0.00000000	      0.00000000
      0.66790284	      0.00000000	      0.00000000	      0.00000000	      0.00000000
      0.66793063	     -0.00000000	      0.00000000	      0.00000000	      0.00000000
      0.66797067	      0.00000000	      0.00000000	      0.00000000	      0.00000000
      0.66800685	     -0.00000000	      0.00000000	      0.00000000	      0.00000000
      0.66805842	      0.00000000	      0.00000000	      0.00000000	      0.00000000
      0.66808604	      0.00000000	      0.00000000	     -0.00000000	      0.00000000
      0.66811366	     -0.00000000	      0.00000000	     -0.00000000	      0.00000000
      0.66815985	      0.00000000	      0.00000000	      0.00000000	      0.00000000
      0.66819165	     -0.00000000	      0.00000000	     -0.00000000	      0.00000000
      0.66822345	      0.00000000	      0.00000000	     -0.00000000	      0.00000000
      0.66825525	      0.00000000	      0.00000000	      0.00000000	      0.00000000
      0.66830257	     -0.00000000	      0.00000000	      0.00000000	      0.00000000
      0.66832982	     -0.00000000	      0.00000000	      0.00000000	      0.00000000
      0.66835707	     -0.00000000	      0.00000000	     -0.00000000	      0.00000000
      0.66840254	      0.00000000	      0.00000000	      0.00000000	      0.00000000
      0.66845099	     -0.00000000	      0.00000000	      0.00000000	      0.00000000
      0.66848191	     -0.00000000	      0.00000000	      0.00000000	      0.00000000
      0.66851284	      0.00000000	      0.00000000	      0.00000000	      0.00000000
      0.66855925	     -0.00000000	      0.00000000	      0.00000000	      0.00000000
      0.66859059	      0.00000000	      0.00000000	     -0.00000000	      0.00000000
      0.66862193	      0.00000000	      0.00000000	      0.00000000	      0.00000000
      0.66866305	      0.00000000	      0.00000000	      0.00000000	      0.00000000
      0.66870197	      0.00000000	      0.00000000	      0.00000000	      0.00000000
      0.66874088	     -0.00000000	      0.00000000	     -0.00000000	      0.00000000
      0.66877522	      0.00000000	      0.00000000	      0.00000000	      0.00000000
      0.66880957	     -0.00000000	      0.00000000	      0.00000000	      0.00000000
      0.66884391	     -0.00000000	      0.00000000	      0.00000000	      0.00000000
      0.66888639	     -0.00000000	      0.00000000	     -0.00000000	      0.00000000
      0.66892370	      0.00000000	      0.00000000	     -0.00000000	      0.00000000
      0.66896101	     -0.00000000	      0.00000000	     -0.00000000	      0.00000000
      0.66899831	      0.00000000	      0.00000000	     -0.00000000	      0.00000000
      0.66903562	     -0.00000000	      0.00000000	      0.00000000	      0.00000000
      0.66907293	     -0.00000000	      0.00000000	      0.00000000	      0.00000000
      0.66911024	      0.00000000	      0.00000000	      0.00000000	      0.00000000
      0.66914754	      0.00000000	      0.00000000	     -0.00000000	      0.00000000
      0.66918485	      0.00000000	      0.00000000	     -0.00000000	      0.00000000
      0.66922216	      0.00000000	      0.00000000	     -0.00000000	      0.00000000
      0.66925947	      0.00000000	      0.00000000	     -0.00000000	      0.00000000
      0.66929677	      0.00000000	      0.00000000	      0.00000000	      0.00000000
      0.66933408	     -0.00000000	      0.00000000	     -0.00000000	      0.00000000
      0.66938053	      0.00000000	      0.00000000	      0.00000000	      0.00000000
      0.66941472	      0.00000000	      0.00000000	      0.00000000	      0.00000000
      0.66944890	      0.00000000	      0.00000000	     -0.00000000	      0.00000000
      0.66949379	     -0.00000000	      0.00000000	     -0.00000000	      0.00000000
      0.66953513	     -0.00000000	      0.00000000	     -0.00000000	      0.00000000
      0.66957647	     -0.00000000	      0.00000000	     -0.00000000	      0.00000000
      0.66961781	     -0.00000000	      0.00000000	     -0.00000000	      0.00000000
      0.66965383	      0.00000000	      0.00000000	      0.00000000	      0.00000000
      0.66968986	      0.00000000	      0.00000000	      0.00000000	      0.00000000
      0.66973355	      0.00000000	      0.00000000	      0.00000000	      0.00000000
      0.66977724	     -0.00000000	      0.00000000	      0.00000000	      0.00000000
      0.66981584	     -0.00000000	      0.00000000	      0.00000000	      0.00000000
      0.66985444	     -0.00000000	      0.00000000	      0.00000000	      0.00000000
      0.66989304	      0.00000000	      0.00000000	     -0.00000000	      0.00000000
      0.66993982	     -0.00000000	      0.00000000	     -0.00000000	      0.00000000
      0.66997968	      0.00000000	      0.00000000	      0.00000000	      0.00000000
      0.67001954	     -0.00000000	      0.00000000	     -0.00000000	      0.00000000
      0.67005939	      0.00000000	      0.00000000	      0.00000000	      0.00000000
      0.67009925	      0.00000000	      0.00000000	     -0.00000000	      0.00000000
      0.67014934	     -0.00000000	      0.00000000	      0.00000000	      0.00000000
      0.67018767	      0.00000000	      0.00000000	      0.00000000	      0.00000000
      0.67022600	      0.00000000	      0.00000000	      0.00000000	      0.00000000
      0.67027321	     -0.00000000	      0.00000000	      0.00000000	      0.00000000
      0.67032041	     -0.00000000	      0.00000000	     -0.00000000	      0.00000000
      0.67035946	      0.00000000	      0.00000000	      0.00000000	      0.00000000
      0.67039851	      0.00000000	      0.00000000	      0.00000000	      0.00000000
      0.67043756	     -0.00000000	      0.00000000	     -0.00000000	      0.00000000
      0.67049479	     -0.00000000	      0.00000000	      0.00000000	      0.00000000
      0.67053268	     -0.00000000	      0.00000000	     -0.00000000	      0.00000000
      0.67057057	      0.00000000	      0.00000000	     -0.00000000	      0.00000000
      0.67062202	      0.00000000	      0.00000000	      0.00000000	      0.00000000
      0.67066948	     -0.00000000	      0.00000000	     -0.00000000	      0.00000000
      0.67071694	     -0.00000000	      0.00000000	     -0.00000000	      0.00000000
      0.67075943	      0.00000000	      0.00000000	      0.00000000	      0.00000000
      0.67080191	     -0.00000000	      0.00000000	      0.00000000	      0.00000000
      0.67084440	      0.00000000	      0.00000000	      0.00000000	      0.00000000
      0.67088688	     -0.00000000	      0.00000000	     -0.00000000	      0.00000000
      0.67094726	      0.00000000	      0.00000000	     -0.00000000	      0.00000000
      0.67098340	      0.00000000	      0.00000000	     -0.00000000	      0.00000000
      0.67101954	     -0.00000000	      0.00000000	      0.00000000	      0.00000000
      0.67107756	      0.00000000	      0.00000000	     -0.00000000	      0.00000000
      0.67115235	      0.00000000	      0.00000000	      0.00000000	      0.00000000
      0.67118862	      0.00000000	      0.00000000	     -0.00000000	      0.00000000
      0.67122490	     -0.00000000	      0.00000000	      0.00000000	      0.00000000
      0.67128421	     -0.00000000	      0.00000000	     -0.00000000	      0.00000000
      0.67133429	     -0.00000000	      0.00000000	     -0.00000000	      0.00000000
      0.67138438	      0.00000000	      0.00000000	      0.00000000	      0.00000000
      0.67142744	     -0.00000000	      0.00000000	     -0.00000000	      0.00000000
      0.67147051	      0.00000000	      0.00000000	      0.00000000	      0.00000000
      0.67151357	     -0.00000000	      0.00000000	      0.00000000	      0.00000000
      0.67157088	     -0.00000000	      0.00000000	     -0.00000000	      0.00000000
      0.67161980	     -0.00000000	      0.00000000	     -0.00000000	      0.00000000
      0.67166872	      0.00000000	      0.00000000	      0.00000000	      0.00000000
      0.67171764	      0.00000000	      0.00000000	      0.00000000	      0.00000000
      0.67176657	     -0.00000000	      0.00000000	     -0.00000000	      0.00000000
      0.67181549	     -0.00000000	      0.00000000	      0.00000000	      0.00000000
      0.67186441	      0.00000000	      0.00000000	     -0.00000000	      0.00000000
      0.67191333	     -0.00000000	      0.00000000	      0.00000000	      0.00000000
      0.67196225	      0.00000000	      0.00000000	     -0.00000000	      0.00000000
      0.67201117	     -0.00000000	      0.00000000	      0.00000000	      0.00000000
      0.67206010	      0.00000000	      0.00000000	      0.00000000	      0.00000000
      0.67210902	      0.00000000	      0.00000000	     -0.00000000	      0.00000000
      0.67216290	      0.00000000	      0.00000000	     -0.00000000	      0.00000000
      0.67221679	     -0.00000000	      0.00000000	      0.00000000	      0.00000000
      0.67226526	     -0.00000000	      0.00000000	     -0.00000000	      0.00000000
      0.67231374	      0.00000000	      0.00000000	     -0.00000000	      0.00000000
      0.67236822	      0.00000000	      0.00000000	      0.00000000	      0.00000000
      0.67242270	      0.00000000	      0.00000000	     -0.00000000	      0.00000000
      0.67247718	     -0.00000000	      0.00000000	      0.00000000	      0.00000000
      0.67252596	      0.00000000	      0.00000000	      0.00000000	      0.00000000
      0.67257474	      0.00000000	      0.00000000	     -0.00000000	      0.00000000
      0.67262352	      0.00000000	      0.00000000	      0.00000000	      0.00000000
      0.67268015	      0.00000000	      0.00000000	     -0.00000000	      0.00000000
      0.67273678	      0.00000000	      0.00000000	     -0.00000000	      0.00000000
      0.67278747	     -0.00000000	      0.00000000	      0.00000000	      0.00000000
      0.67283817	      0.00000000	      0.00000000	     -0.00000000	      0.00000000
      0.67289391	     -0.00000000	      0.00000000	      0.00000000	      0.00000000
      0.67294966	      0.00000000	      0.00000000	     -0.00000000	      0.00000000
      0.67300540	      0.00000000	      0.00000000	      0.00000000	      0.00000000
      0.67306114	     -0.00000000	      0.00000000	     -0.00000000	      0.00000000
      0.67311689	     -0.00000000	      0.00000000	     -0.00000000	      0.00000000
      0.67317263	     -0.00000000	      0.00000000	      0.00000000	      0.00000000
      0.67322107	      0.00000000	      0.00000000	     -0.00000000	      0.00000000
      0.67326952	     -0.00000000	      0.00000000	      0.00000000	      0.00000000
      0.67332842	     -0.00000000	      0.00000000	     -0.00000000	      0.00000000
      0.67338733	     -0.00000000	      0.00000000	      0.00000000	      0.00000000
      0.67344060	     -0.00000000	      0.00000000	     -0.00000000	      0.00000000
      0.67349388	     -0.00000000	      0.00000000	      0.00000000	      0.00000000
      0.67355144	      0.00000000	      0.00000000	      0.00000000	      0.00000000
      0.67360901	      0.00000000	      0.00000000	     -0.00000000	      0.00000000
      0.67366483	      0.00000000	      0.00000000	      0.00000000	      0.00000000
      0.67372066	     -0.00000000	      0.00000000	     -0.00000000	      0.00000000
      0.67377790	     -0.00000000	      0.00000000	      0.00000000	      0.00000000
      0.67383515	      0.00000000	      0.00000000	     -0.00000000	      0.00000000
      0.67389222	     -0.00000000	      0.00000000	     -0.00000000	      0.00000000
      0.67394928	      0.00000000	      0.00000000	      0.00000000	      0.00000000
      0.67400674	     -0.00000000	      0.00000000	      0.00000000	      0.00000000
      0.67406420	     -0.00000000	      0.00000000	      0.00000000	      0.00000000
      0.67412153	      0.00000000	      0.00000000	      0.00000000	      0.00000000
      0.67417886	      0.00000000	      0.00000000	      0.00000000	      0.00000000
      0.67423434	     -0.00000000	      0.00000000	     -0.00000000	      0.00000000
      0.67430366	     -0.00000000	      0.00000000	     -0.00000000	      0.00000000
      0.67438244	      0.00000000	      0.00000000	      0.00000000	      0.00000000
      0.67444839	      0.00000000	      0.00000000	      0.00000000	      0.00000000
      0.67450101	     -0.00000000	      0.00000000	      0.00000000	      0.00000000
      0.67455362	      0.00000000	      0.00000000	     -0.00000000	      0.00000000
      0.67461325	     -0.00000000	      0.00000000	     -0.00000000	      0.00000000
      0.67467288	      0.00000000	      0.00000000	     -0.00000000	      0.00000000
      0.67472827	     -0.00000000	      0.00000000	     -0.00000000	      0.00000000
      0.67479964	     -0.00000000	      0.00000000	      0.00000000	      0.00000000
      0.67488672	      0.00000000	      0.00000000	      0.00000000	      0.00000000
      0.67493881	     -0.00000000	      0.00000000	      0.00000000	      0.00000000
      0.67500754	     -0.00000000	      0.00000000	      0.00000000	      0.00000000
      0.67509005	      0.00000000	      0.00000000	     -0.00000000	      0.00000000
      0.67514377	     -0.00000000	      0.00000000	     -0.00000000	      0.00000000
      0.67521280	     -0.00000000	      0.00000000	     -0.00000000	      0.00000000
      0.67529982	     -0.00000000	      0.00000000	      0.00000000	      0.00000000
      0.67540985	     -0.00000000	      0.00000000	      0.00000000	      0.00000000
      0.67545818	      0.00000000	      0.00000000	     -0.00000000	      0.00000000
      0.67552204	      0.00000000	      0.00000000	      0.00000000	      0.00000000
      0.67560385	      0.00000000	      0.00000000	      0.00000000	      0.00000000
      0.67568565	      0.00000000	      0.00000000	      0.00000000	      0.00000000
      0.67573903	      0.00000000	      0.00000000	      0.00000000	      0.00000000
      0.67579241	     -0.00000000	      0.00000000	      0.00000000	      0.00000000
      0.67584824	      0.00000000	      0.00000000	     -0.00000000	      0.00000000
      0.67592614	      0.00000000	      0.00000000	      0.00000000	      0.00000000
      0.67599623	      0.00000000	      0.00000000	     -0.00000000	      0.00000000
      0.67605217	     -0.00000000	      0.00000000	     -0.00000000	      0.00000000
      0.67610811	      0.00000000	      0.00000000	      0.00000000	      0.00000000
      0.67617242	      0.00000000	      0.00000000	     -0.00000000	      0.00000000
[truncated: 423,556 more chars]
