# Supplementary material for: Musculoskeletal simulations to examine the effects of accentuated eccentric loading (AEL) on jump height
Source: PeerJ. 2023 Jan 23;11:e14687. doi: 10.7717/peerj.14687 (PMC9879160; doi:10.7717/peerj.14687)
Supplement: Supplemental Information 3 — Added30 folder contains the code and simulation results for a complete jump with an additional 30% model mass. Dropped30 folder contains the code and simulation results for the push-off phase with the original model mass. [file peerj-11-14687-s003.zip › Supplementary Simulation code and output results AEL30/Dropped30/Optimized_for_J_Results/TwoSegment_Two_Segment_Moment_hip_coordinate.sto]

Moment_hip_coordinate
version=1
nRows=9685
nColumns=5
inDegrees=no

This analysis gathers basic information about muscles during a simulation (e.g., forces, tendon lengths, moment arms, etc).
Units are S.I. units (second, meters, Newtons, ...)
Angles are in degrees.

endheader
time	vastus	recfem	glut	ham
      0.00000000	      0.00000000	    -57.64861284	     96.98516560	      0.00000000
      0.00006123	     -0.00000000	    -57.64784151	     96.97250315	      0.00000000
      0.00012245	      0.00000000	    -57.64707307	     96.95978726	      0.00000000
      0.00020780	     -0.00000000	    -57.64600480	     96.94197666	      0.00000000
      0.00029315	      0.00000000	    -57.64493859	     96.92407419	      0.00000000
      0.00042115	      0.00000000	    -57.64334111	     96.89706860	      0.00000000
      0.00054914	     -0.00000000	    -57.64174275	     96.86988815	      0.00000000
      0.00075973	      0.00000000	    -57.63910476	     96.82482823	      0.00000000
      0.00097032	      0.00000000	    -57.63644921	     96.77939662	      0.00000000
      0.00125500	      0.00000000	    -57.63281975	     96.71747308	      0.00000000
      0.00153968	      0.00000000	    -57.62913393	     96.65504728	      0.00000000
      0.00177985	     -0.00000000	    -57.62597439	     96.60204243	      0.00000000
      0.00202001	      0.00000000	    -57.62276542	     96.54876001	      0.00000000
      0.00230741	      0.00000000	    -57.61885727	     96.48466891	      0.00000000
      0.00259481	     -0.00000000	    -57.61487267	     96.42024858	      0.00000000
      0.00282227	     -0.00000000	    -57.61166400	     96.36904684	      0.00000000
      0.00304973	      0.00000000	    -57.60840646	     96.31766530	      0.00000000
      0.00334924	     -0.00000000	    -57.60404267	     96.24974889	      0.00000000
      0.00364874	     -0.00000000	    -57.59959491	     96.18155195	      0.00000000
      0.00386300	     -0.00000000	    -57.59636222	     96.13260272	      0.00000000
      0.00407725	      0.00000000	    -57.59308759	     96.08352129	      0.00000000
      0.00437314	     -0.00000000	    -57.58849733	     96.01552961	      0.00000000
      0.00466902	     -0.00000000	    -57.58382966	     95.94730260	      0.00000000
      0.00490644	     -0.00000000	    -57.58002945	     95.89239295	      0.00000000
      0.00514385	     -0.00000000	    -57.57618137	     95.83734130	      0.00000000
      0.00542953	     -0.00000000	    -57.57148885	     95.77091563	      0.00000000
      0.00571522	     -0.00000000	    -57.56672996	     95.70429628	      0.00000000
      0.00595120	      0.00000000	    -57.56274996	     95.64912345	      0.00000000
      0.00618719	     -0.00000000	    -57.55872673	     95.59382592	      0.00000000
      0.00647135	      0.00000000	    -57.55382606	     95.52707861	      0.00000000
      0.00675552	      0.00000000	    -57.54886566	     95.46016062	      0.00000000
      0.00699497	      0.00000000	    -57.54464053	     95.40364334	      0.00000000
      0.00723442	      0.00000000	    -57.54037509	     95.34701178	      0.00000000
      0.00751378	     -0.00000000	    -57.53534904	     95.28080171	      0.00000000
      0.00779314	      0.00000000	    -57.53027089	     95.21444509	      0.00000000
      0.00803996	     -0.00000000	    -57.52574189	     95.15569731	      0.00000000
      0.00828679	     -0.00000000	    -57.52117439	     95.09684201	      0.00000000
      0.00855771	     -0.00000000	    -57.51611799	     95.03212294	      0.00000000
      0.00882862	     -0.00000000	    -57.51101774	     94.96728228	      0.00000000
      0.00909954	     -0.00000000	    -57.50587490	     94.90232409	      0.00000000
      0.00937046	     -0.00000000	    -57.50069081	     94.83725236	      0.00000000
      0.00960318	      0.00000000	    -57.49620546	     94.78126550	      0.00000000
      0.00983591	      0.00000000	    -57.49169141	     94.72520025	      0.00000000
      0.01011404	     -0.00000000	    -57.48626020	     94.65809843	      0.00000000
      0.01039217	      0.00000000	    -57.48079046	     94.59089224	      0.00000000
      0.01067029	      0.00000000	    -57.47528349	     94.52358573	      0.00000000
      0.01091920	     -0.00000000	    -57.47032465	     94.46326896	      0.00000000
      0.01116811	      0.00000000	    -57.46533797	     94.40287787	      0.00000000
      0.01141701	      0.00000000	    -57.46032441	     94.34241527	      0.00000000
      0.01168002	     -0.00000000	    -57.45499874	     94.27845441	      0.00000000
      0.01194302	     -0.00000000	    -57.44964513	     94.21441999	      0.00000000
      0.01219797	     -0.00000000	    -57.44442962	     94.15227740	      0.00000000
      0.01245293	      0.00000000	    -57.43918980	     94.09007153	      0.00000000
      0.01271510	      0.00000000	    -57.43377725	     94.02604151	      0.00000000
      0.01297727	      0.00000000	    -57.42834101	     93.96195058	      0.00000000
      0.01323521	     -0.00000000	    -57.42297041	     93.89883838	      0.00000000
      0.01349315	      0.00000000	    -57.41757879	     93.83567292	      0.00000000
      0.01375333	      0.00000000	    -57.41211979	     93.77190553	      0.00000000
      0.01401352	     -0.00000000	    -57.40664130	     93.70808959	      0.00000000
      0.01427221	     -0.00000000	    -57.40117583	     93.64459436	      0.00000000
      0.01453091	      0.00000000	    -57.39569294	     93.58105656	      0.00000000
      0.01478923	      0.00000000	    -57.39020141	     93.51757013	      0.00000000
      0.01504755	     -0.00000000	    -57.38469431	     93.45404652	      0.00000000
      0.01530350	     -0.00000000	    -57.37922347	     93.39107455	      0.00000000
      0.01555944	      0.00000000	    -57.37373906	     93.32807110	      0.00000000
      0.01580318	     -0.00000000	    -57.36850422	     93.26804408	      0.00000000
      0.01611297	      0.00000000	    -57.36183508	     93.19171375	      0.00000000
      0.01651210	     -0.00000000	    -57.35321943	     93.09332281	      0.00000000
      0.01679287	     -0.00000000	    -57.34714444	     93.02407972	      0.00000000
      0.01703128	     -0.00000000	    -57.34197761	     92.96526668	      0.00000000
      0.01726968	      0.00000000	    -57.33680378	     92.90644016	      0.00000000
      0.01753117	     -0.00000000	    -57.33112169	     92.84190479	      0.00000000
      0.01779266	     -0.00000000	    -57.32543276	     92.77735776	      0.00000000
      0.01804389	     -0.00000000	    -57.31996136	     92.71533475	      0.00000000
      0.01829512	      0.00000000	    -57.31448511	     92.65330519	      0.00000000
      0.01849992	      0.00000000	    -57.31001787	     92.60273639	      0.00000000
      0.01882450	     -0.00000000	    -57.30293308	     92.52258704	      0.00000000
      0.01906129	      0.00000000	    -57.29776151	     92.46411378	      0.00000000
      0.01929809	      0.00000000	    -57.29258813	     92.40564184	      0.00000000
      0.01953488	      0.00000000	    -57.28741351	     92.34717284	      0.00000000
      0.01977868	     -0.00000000	    -57.28208523	     92.28698015	      0.00000000
      0.02008180	     -0.00000000	    -57.27546020	     92.21214834	      0.00000000
      0.02046862	      0.00000000	    -57.26700770	     92.11667651	      0.00000000
      0.02071870	      0.00000000	    -57.26154493	     92.05496616	      0.00000000
      0.02096879	      0.00000000	    -57.25608446	     91.99326946	      0.00000000
      0.02121887	     -0.00000000	    -57.25062692	     91.93158816	      0.00000000
      0.02147240	      0.00000000	    -57.24509791	     91.86907576	      0.00000000
      0.02172593	      0.00000000	    -57.23957320	     91.80658274	      0.00000000
      0.02197260	     -0.00000000	    -57.23420243	     91.74579813	      0.00000000
      0.02221928	     -0.00000000	    -57.22883689	     91.68503513	      0.00000000
      0.02247940	      0.00000000	    -57.22318533	     91.62098699	      0.00000000
      0.02273951	      0.00000000	    -57.21754088	     91.55696648	      0.00000000
      0.02299610	      0.00000000	    -57.21198058	     91.49384313	      0.00000000
      0.02330652	      0.00000000	    -57.20526481	     91.41751845	      0.00000000
      0.02365444	     -0.00000000	    -57.19775310	     91.33202778	      0.00000000
      0.02394973	      0.00000000	    -57.19139175	     91.25952005	      0.00000000
      0.02417362	      0.00000000	    -57.18657759	     91.20457552	      0.00000000
      0.02439752	     -0.00000000	    -57.18177175	     91.14965990	      0.00000000
      0.02462526	     -0.00000000	    -57.17689219	     91.09383060	      0.00000000
      0.02493219	      0.00000000	    -57.17033097	     91.01864040	      0.00000000
      0.02523912	      0.00000000	    -57.16378781	     90.94351117	      0.00000000
      0.02545699	      0.00000000	    -57.15915491	     90.89022229	      0.00000000
      0.02567485	     -0.00000000	    -57.15453194	     90.83696638	      0.00000000
      0.02592713	      0.00000000	    -57.14919143	     90.77533901	      0.00000000
      0.02617941	      0.00000000	    -57.14386520	     90.71375850	      0.00000000
      0.02645015	     -0.00000000	    -57.13816587	     90.64772752	      0.00000000
      0.02672088	     -0.00000000	    -57.13248420	     90.58175383	      0.00000000
      0.02691494	      0.00000000	    -57.12842291	     90.53450142	      0.00000000
      0.02723087	     -0.00000000	    -57.12183173	     90.45764012	      0.00000000
      0.02747074	      0.00000000	    -57.11684500	     90.39933937	      0.00000000
      0.02771061	      0.00000000	    -57.11187391	     90.34108846	      0.00000000
      0.02795047	      0.00000000	    -57.10691892	     90.28288848	      0.00000000
      0.02819667	      0.00000000	    -57.10185041	     90.22320807	      0.00000000
      0.02844286	      0.00000000	    -57.09679971	     90.16358364	      0.00000000
      0.02871061	     -0.00000000	    -57.09132759	     90.09880492	      0.00000000
      0.02897835	      0.00000000	    -57.08587759	     90.03409526	      0.00000000
      0.02918757	      0.00000000	    -57.08163468	     89.98357988	      0.00000000
      0.02950225	     -0.00000000	    -57.07527950	     89.90768228	      0.00000000
      0.02975664	      0.00000000	    -57.07016588	     89.84640063	      0.00000000
      0.03001102	      0.00000000	    -57.06507408	     89.78518633	      0.00000000
      0.03026541	     -0.00000000	    -57.06000456	     89.72404056	      0.00000000
      0.03051980	      0.00000000	    -57.05495774	     89.66296449	      0.00000000
      0.03077419	     -0.00000000	    -57.04993408	     89.60195926	      0.00000000
      0.03102481	     -0.00000000	    -57.04500781	     89.54192733	      0.00000000
      0.03127544	      0.00000000	    -57.04010482	     89.48196633	      0.00000000
      0.03150969	     -0.00000000	    -57.03554362	     89.42598844	      0.00000000
      0.03181008	      0.00000000	    -57.02972514	     89.35429605	      0.00000000
      0.03211048	      0.00000000	    -57.02394190	     89.28271026	      0.00000000
      0.03234592	     -0.00000000	    -57.01943432	     89.22668050	      0.00000000
      0.03258135	     -0.00000000	    -57.01494911	     89.17071813	      0.00000000
      0.03285431	      0.00000000	    -57.00977742	     89.10592167	      0.00000000
      0.03312728	     -0.00000000	    -57.00463669	     89.04121814	      0.00000000
      0.03336365	      0.00000000	    -57.00021049	     88.98526472	      0.00000000
      0.03365922	      0.00000000	    -56.99470921	     88.91539635	      0.00000000
      0.03401855	     -0.00000000	    -56.98807247	     88.83061049	      0.00000000
      0.03441210	     -0.00000000	    -56.98086922	     88.73794566	      0.00000000
      0.03471486	      0.00000000	    -56.97537517	     88.66679912	      0.00000000
      0.03493999	      0.00000000	    -56.97131685	     88.61397417	      0.00000000
      0.03516513	     -0.00000000	    -56.96728195	     88.56121859	      0.00000000
      0.03538556	     -0.00000000	    -56.96335421	     88.50963222	      0.00000000
      0.03569838	      0.00000000	    -56.95781977	     88.43654292	      0.00000000
      0.03597589	     -0.00000000	    -56.95294901	     88.37181696	      0.00000000
      0.03620686	     -0.00000000	    -56.94892365	     88.31803200	      0.00000000
      0.03643782	      0.00000000	    -56.94492434	     88.26432365	      0.00000000
      0.03668105	     -0.00000000	    -56.94074104	     88.20784629	      0.00000000
      0.03698126	     -0.00000000	    -56.93561839	     88.13825802	      0.00000000
      0.03735693	     -0.00000000	    -56.92927209	     88.05136566	      0.00000000
      0.03763821	      0.00000000	    -56.92456745	     87.98644320	      0.00000000
      0.03787283	      0.00000000	    -56.92067453	     87.93238309	      0.00000000
      0.03810744	     -0.00000000	    -56.91681025	     87.87840652	      0.00000000
      0.03835531	     -0.00000000	    -56.91275903	     87.82147201	      0.00000000
      0.03860318	     -0.00000000	    -56.90874030	     87.76463213	      0.00000000
      0.03887291	     -0.00000000	    -56.90440432	     87.70288677	      0.00000000
      0.03914264	      0.00000000	    -56.90010751	     87.64125515	      0.00000000
      0.03933131	     -0.00000000	    -56.89712542	     87.59821314	      0.00000000
      0.03962084	      0.00000000	    -56.89258715	     87.53227346	      0.00000000
      0.03991036	      0.00000000	    -56.88809509	     87.46646754	      0.00000000
      0.04014646	      0.00000000	    -56.88446633	     87.41290335	      0.00000000
      0.04038257	     -0.00000000	    -56.88086878	     87.35942933	      0.00000000
      0.04063012	      0.00000000	    -56.87713052	     87.30345953	      0.00000000
      0.04092822	      0.00000000	    -56.87267511	     87.23619409	      0.00000000
      0.04124913	     -0.00000000	    -56.86793564	     87.16394543	      0.00000000
      0.04157005	      0.00000000	    -56.86325566	     87.09186785	      0.00000000
      0.04178987	      0.00000000	    -56.86008443	     87.04259386	      0.00000000
      0.04200970	     -0.00000000	    -56.85694151	     86.99340112	      0.00000000
      0.04226183	     -0.00000000	    -56.85337178	     86.93707977	      0.00000000
      0.04256977	      0.00000000	    -56.84906307	     86.86843873	      0.00000000
      0.04296841	      0.00000000	    -56.84356930	     86.77981878	      0.00000000
      0.04317901	      0.00000000	    -56.84070574	     86.73311371	      0.00000000
      0.04338960	      0.00000000	    -56.83786905	     86.68648541	      0.00000000
      0.04367373	      0.00000000	    -56.83408473	     86.62369869	      0.00000000
      0.04395786	      0.00000000	    -56.83034990	     86.56105303	      0.00000000
      0.04419551	      0.00000000	    -56.82726417	     86.50876265	      0.00000000
      0.04449162	     -0.00000000	    -56.82346851	     86.44375065	      0.00000000
      0.04486104	     -0.00000000	    -56.81880979	     86.36286004	      0.00000000
      0.04517609	     -0.00000000	    -56.81490451	     86.29406700	      0.00000000
      0.04539646	      0.00000000	    -56.81221016	     86.24605387	      0.00000000
      0.04561683	      0.00000000	    -56.80954668	     86.19812817	      0.00000000
      0.04586534	      0.00000000	    -56.80658020	     86.14418658	      0.00000000
      0.04617480	      0.00000000	    -56.80294160	     86.07717264	      0.00000000
      0.04655288	      0.00000000	    -56.79858010	     85.99553667	      0.00000000
      0.04688755	      0.00000000	    -56.79479682	     85.92349249	      0.00000000
      0.04730391	      0.00000000	    -56.79019234	     85.83415208	      0.00000000
      0.04762713	      0.00000000	    -56.78669644	     85.76501662	      0.00000000
      0.04784672	      0.00000000	    -56.78436080	     85.71815850	      0.00000000
      0.04806631	      0.00000000	    -56.78205721	     85.67139032	      0.00000000
      0.04832047	     -0.00000000	    -56.77943113	     85.61737274	      0.00000000
      0.04862959	      0.00000000	    -56.77629549	     85.55183817	      0.00000000
      0.04897571	     -0.00000000	    -56.77286067	     85.47867030	      0.00000000
      0.04927547	      0.00000000	    -56.76995150	     85.41548839	      0.00000000
      0.04950134	      0.00000000	    -56.76779967	     85.36799237	      0.00000000
      0.04972721	     -0.00000000	    -56.76568262	     85.32059341	      0.00000000
      0.04990987	      0.00000000	    -56.76399602	     85.28233238	      0.00000000
      0.05019835	      0.00000000	    -56.76137901	     85.22203712	      0.00000000
      0.05048683	      0.00000000	    -56.75881928	     85.16190136	      0.00000000
      0.05072855	      0.00000000	    -56.75671868	     85.11163569	      0.00000000
      0.05097027	     -0.00000000	    -56.75465860	     85.06148258	      0.00000000
      0.05122507	      0.00000000	    -56.75253101	     85.00873740	      0.00000000
      0.05147987	      0.00000000	    -56.75044871	     84.95611787	      0.00000000
      0.05171467	     -0.00000000	    -56.74857014	     84.90774145	      0.00000000
      0.05203008	      0.00000000	    -56.74610748	     84.84292365	      0.00000000
      0.05234550	      0.00000000	    -56.74371494	     84.77829975	      0.00000000
      0.05256182	      0.00000000	    -56.74211470	     84.73409068	      0.00000000
      0.05277814	      0.00000000	    -56.74054764	     84.68997321	      0.00000000
      0.05303662	     -0.00000000	    -56.73871884	     84.63737890	      0.00000000
      0.05329509	     -0.00000000	    -56.73693767	     84.58491583	      0.00000000
      0.05355895	      0.00000000	    -56.73516868	     84.53149599	      0.00000000
      0.05382281	     -0.00000000	    -56.73344962	     84.47821343	      0.00000000
      0.05408278	      0.00000000	    -56.73180487	     84.42585137	      0.00000000
      0.05439899	      0.00000000	    -56.72986997	     84.36234128	      0.00000000
      0.05474736	     -0.00000000	    -56.72782202	     84.29260120	      0.00000000
      0.05505324	      0.00000000	    -56.72609651	     84.23156712	      0.00000000
      0.05527764	     -0.00000000	    -56.72487385	     84.18690703	      0.00000000
      0.05550205	     -0.00000000	    -56.72368795	     84.14234729	      0.00000000
      0.05573035	     -0.00000000	    -56.72251929	     84.09711964	      0.00000000
      0.05604660	     -0.00000000	    -56.72096346	     84.03463822	      0.00000000
      0.05636285	      0.00000000	    -56.71948113	     83.97235687	      0.00000000
      0.05656891	      0.00000000	    -56.71855489	     83.93188401	      0.00000000
      0.05677497	     -0.00000000	    -56.71766000	     83.89149629	      0.00000000
      0.05704784	      0.00000000	    -56.71652324	     83.83814352	      0.00000000
      0.05732072	      0.00000000	    -56.71544166	     83.78494034	      0.00000000
      0.05756460	     -0.00000000	    -56.71452179	     83.73751730	      0.00000000
      0.05786229	      0.00000000	    -56.71345896	     83.67979384	      0.00000000
      0.05820838	      0.00000000	    -56.71230638	     83.61290887	      0.00000000
      0.05849887	     -0.00000000	    -56.71140811	     83.55695564	      0.00000000
      0.05873061	      0.00000000	    -56.71073683	     83.51244204	      0.00000000
      0.05896234	      0.00000000	    -56.71010587	     83.46803692	      0.00000000
      0.05920416	      0.00000000	    -56.70949048	     83.42181528	      0.00000000
      0.05951186	      0.00000000	    -56.70877108	     83.36317094	      0.00000000
      0.05981957	      0.00000000	    -56.70812313	     83.30471820	      0.00000000
      0.06005571	      0.00000000	    -56.70767440	     83.25998949	      0.00000000
      0.06035203	     -0.00000000	    -56.70717106	     83.20402275	      0.00000000
      0.06071947	     -0.00000000	    -56.70663942	     83.13487073	      0.00000000
      0.06108690	      0.00000000	    -56.70621044	     83.06599243	      0.00000000
      0.06129574	      0.00000000	    -56.70601242	     83.02696614	      0.00000000
      0.06150458	     -0.00000000	    -56.70584768	     82.98802833	      0.00000000
      0.06178233	      0.00000000	    -56.70568018	     82.93637969	      0.00000000
      0.06206008	     -0.00000000	    -56.70557169	     82.88488758	      0.00000000
      0.06230804	     -0.00000000	    -56.70552473	     82.83905042	      0.00000000
      0.06255599	     -0.00000000	    -56.70552493	     82.79333802	      0.00000000
      0.06281294	     -0.00000000	    -56.70557494	     82.74610002	      0.00000000
      0.06312748	      0.00000000	    -56.70570525	     82.68845703	      0.00000000
      0.06353357	     -0.00000000	    -56.70598615	     82.61433236	      0.00000000
      0.06374869	     -0.00000000	    -56.70618650	     82.57520135	      0.00000000
      0.06396382	      0.00000000	    -56.70642256	     82.53616419	      0.00000000
      0.06424931	     -0.00000000	    -56.70679106	     82.48450182	      0.00000000
      0.06453480	      0.00000000	    -56.70722263	     82.43300465	      0.00000000
      0.06473604	      0.00000000	    -56.70756476	     82.39680442	      0.00000000
      0.06505987	     -0.00000000	    -56.70818120	     82.33872419	      0.00000000
      0.06530383	     -0.00000000	    -56.70869938	     82.29511009	      0.00000000
      0.06554778	      0.00000000	    -56.70926374	     82.25161640	      0.00000000
      0.06579173	      0.00000000	    -56.70987440	     82.20824306	      0.00000000
      0.06604647	     -0.00000000	    -56.71056147	     82.16308076	      0.00000000
      0.06630121	     -0.00000000	    -56.71129908	     82.11804954	      0.00000000
      0.06655739	     -0.00000000	    -56.71209186	     82.07289656	      0.00000000
      0.06687327	     -0.00000000	    -56.71313992	     82.01740048	      0.00000000
      0.06726868	      0.00000000	    -56.71456161	     81.94821776	      0.00000000
      0.06755302	     -0.00000000	    -56.71565951	     81.89866277	      0.00000000
      0.06779301	      0.00000000	    -56.71663532	     81.85696477	      0.00000000
      0.06803299	      0.00000000	    -56.71765624	     81.81538248	      0.00000000
      0.06828845	     -0.00000000	    -56.71879257	     81.77124462	      0.00000000
      0.06854392	      0.00000000	    -56.71998006	     81.72723765	      0.00000000
      0.06880149	     -0.00000000	    -56.72122914	     81.68300038	      0.00000000
      0.06911766	      0.00000000	    -56.72283359	     81.62887948	      0.00000000
      0.06951846	     -0.00000000	    -56.72498028	     81.56056021	      0.00000000
      0.06976299	      0.00000000	    -56.72635199	     81.51903583	      0.00000000
      0.07000752	      0.00000000	    -56.72777068	     81.47763062	      0.00000000
      0.07025205	     -0.00000000	    -56.72923641	     81.43634442	      0.00000000
      0.07049620	      0.00000000	    -56.73074680	     81.39524062	      0.00000000
      0.07080310	      0.00000000	    -56.73271188	     81.34374177	      0.00000000
      0.07117253	     -0.00000000	    -56.73517582	     81.28199499	      0.00000000
      0.07143810	      0.00000000	    -56.73701338	     81.23777666	      0.00000000
      0.07178725	      0.00000000	    -56.73951393	     81.17985115	      0.00000000
      0.07205229	      0.00000000	    -56.74147622	     81.13604160	      0.00000000
      0.07231733	     -0.00000000	    -56.74349387	     81.09237029	      0.00000000
      0.07258236	      0.00000000	    -56.74556695	     81.04883700	      0.00000000
      0.07284740	     -0.00000000	    -56.74769541	     81.00544149	      0.00000000
      0.07311244	     -0.00000000	    -56.74987933	     80.96218352	      0.00000000
      0.07337748	     -0.00000000	    -56.75211864	     80.91906286	      0.00000000
      0.07364251	      0.00000000	    -56.75441342	     80.87607924	      0.00000000
      0.07390755	      0.00000000	    -56.75676362	     80.83323243	      0.00000000
      0.07417259	      0.00000000	    -56.75916929	     80.79052215	      0.00000000
      0.07442395	      0.00000000	    -56.76150205	     80.75014151	      0.00000000
      0.07467531	     -0.00000000	    -56.76388471	     80.70988322	      0.00000000
      0.07492942	     -0.00000000	    -56.76634413	     80.66930850	      0.00000000
      0.07518354	      0.00000000	    -56.76885454	     80.62885834	      0.00000000
      0.07544710	      0.00000000	    -56.77151217	     80.58703498	      0.00000000
      0.07576352	      0.00000000	    -56.77477521	     80.53700052	      0.00000000
      0.07608725	      0.00000000	    -56.77819539	     80.48600907	      0.00000000
      0.07641097	      0.00000000	    -56.78169830	     80.43521784	      0.00000000
      0.07664952	     -0.00000000	    -56.78433239	     80.39791904	      0.00000000
      0.07688806	      0.00000000	    -56.78701141	     80.36072842	      0.00000000
      0.07710532	      0.00000000	    -56.78949036	     80.32695124	      0.00000000
      0.07742541	      0.00000000	    -56.79321055	     80.27734827	      0.00000000
      0.07769708	      0.00000000	    -56.79643141	     80.23540061	      0.00000000
      0.07793949	      0.00000000	    -56.79935441	     80.19808889	      0.00000000
      0.07818189	      0.00000000	    -56.80232375	     80.16088757	      0.00000000
      0.07844050	      0.00000000	    -56.80554259	     80.12132117	      0.00000000
      0.07869911	      0.00000000	    -56.80881413	     80.08187979	      0.00000000
      0.07894473	      0.00000000	    -56.81197013	     80.04453485	      0.00000000
      0.07926223	     -0.00000000	    -56.81612014	     79.99642673	      0.00000000
      0.07957974	     -0.00000000	    -56.82034951	     79.94850551	      0.00000000
      0.07982350	     -0.00000000	    -56.82365042	     79.91184024	      0.00000000
      0.08006727	      0.00000000	    -56.82699807	     79.87528449	      0.00000000
      0.08031007	      0.00000000	    -56.83037900	     79.83898095	      0.00000000
      0.08061896	     -0.00000000	    -56.83474695	     79.79295400	      0.00000000
      0.08092784	     -0.00000000	    -56.83918985	     79.74710137	      0.00000000
      0.08116680	     -0.00000000	    -56.84267830	     79.71174839	      0.00000000
      0.08146422	      0.00000000	    -56.84708286	     79.66789028	      0.00000000
      0.08183234	      0.00000000	    -56.85263039	     79.61382914	      0.00000000
      0.08220046	     -0.00000000	    -56.85828413	     79.56001213	      0.00000000
      0.08239763	     -0.00000000	    -56.86135606	     79.53128600	      0.00000000
      0.08259481	      0.00000000	    -56.86445843	     79.50262943	      0.00000000
      0.08288158	     -0.00000000	    -56.86902482	     79.46107493	      0.00000000
      0.08316835	      0.00000000	    -56.87365551	     79.41966670	      0.00000000
      0.08341621	      0.00000000	    -56.87770949	     79.38399550	      0.00000000
      0.08366407	      0.00000000	    -56.88181145	     79.34843281	      0.00000000
      0.08390034	      0.00000000	    -56.88576641	     79.31463210	      0.00000000
      0.08421840	      0.00000000	    -56.89115902	     79.26928662	      0.00000000
      0.08453646	     -0.00000000	    -56.89663048	     79.22411796	      0.00000000
      0.08475932	      0.00000000	    -56.90051102	     79.19257474	      0.00000000
      0.08498217	      0.00000000	    -56.90443023	     79.16111768	      0.00000000
      0.08524476	      0.00000000	    -56.90909776	     79.12416207	      0.00000000
      0.08550735	      0.00000000	    -56.91381886	     79.08732529	      0.00000000
      0.08578018	     -0.00000000	    -56.91878077	     79.04917716	      0.00000000
      0.08605301	      0.00000000	    -56.92380042	     79.01115633	      0.00000000
      0.08630604	     -0.00000000	    -56.92850729	     78.97600843	      0.00000000
      0.08662497	     -0.00000000	    -56.93451078	     78.93186016	      0.00000000
      0.08694391	     -0.00000000	    -56.94059295	     78.88788372	      0.00000000
      0.08718330	      0.00000000	    -56.94520990	     78.85498698	      0.00000000
      0.08742270	      0.00000000	    -56.94987111	     78.82218624	      0.00000000
      0.08770206	      0.00000000	    -56.95536627	     78.78403103	      0.00000000
      0.08798141	     -0.00000000	    -56.96092158	     78.74600548	      0.00000000
      0.08821716	      0.00000000	    -56.96565629	     78.71401718	      0.00000000
      0.08852607	     -0.00000000	    -56.97192524	     78.67223898	      0.00000000
      0.08883498	      0.00000000	    -56.97826751	     78.63061725	      0.00000000
      0.08907574	     -0.00000000	    -56.98326121	     78.59828668	      0.00000000
      0.08931649	     -0.00000000	    -56.98829936	     78.56605030	      0.00000000
      0.08958212	      0.00000000	    -56.99390946	     78.53059259	      0.00000000
      0.08984774	     -0.00000000	    -56.99957355	     78.49524855	      0.00000000
      0.09011910	      0.00000000	    -57.00541543	     78.45925930	      0.00000000
      0.09039045	     -0.00000000	    -57.01131352	     78.42338759	      0.00000000
      0.09065508	      0.00000000	    -57.01711948	     78.38851768	      0.00000000
      0.09097430	     -0.00000000	    -57.02419417	     78.34660151	      0.00000000
      0.09138025	      0.00000000	    -57.03330293	     78.29352813	      0.00000000
      0.09160236	     -0.00000000	    -57.03833964	     78.26459893	      0.00000000
      0.09182446	      0.00000000	    -57.04341372	     78.23574638	      0.00000000
      0.09210943	      0.00000000	    -57.04997850	     78.19884042	      0.00000000
      0.09239439	      0.00000000	    -57.05660474	     78.16205944	      0.00000000
      0.09267008	     -0.00000000	    -57.06307370	     78.12659387	      0.00000000
      0.09294577	     -0.00000000	    -57.06960004	     78.09124404	      0.00000000
      0.09321099	      0.00000000	    -57.07593248	     78.05734589	      0.00000000
      0.09353093	     -0.00000000	    -57.08364195	     78.01659448	      0.00000000
      0.09393335	     -0.00000000	    -57.09344817	     77.96555461	      0.00000000
      0.09416956	      0.00000000	    -57.09926102	     77.93570643	      0.00000000
      0.09440578	     -0.00000000	    -57.10511564	     77.90594070	      0.00000000
      0.09464200	     -0.00000000	    -57.11101203	     77.87625698	      0.00000000
      0.09491934	      0.00000000	    -57.11798792	     77.84151079	      0.00000000
      0.09519667	      0.00000000	    -57.12502122	     77.80687644	      0.00000000
      0.09538243	     -0.00000000	    -57.12976423	     77.78374031	      0.00000000
      0.09567404	     -0.00000000	    -57.13726176	     77.74752054	      0.00000000
      0.09596566	     -0.00000000	    -57.14482254	     77.71142239	      0.00000000
      0.09621096	     -0.00000000	    -57.15123146	     77.68115045	      0.00000000
      0.09645626	     -0.00000000	    -57.15768499	     77.65096353	      0.00000000
      0.09670131	     -0.00000000	    -57.16417609	     77.62089326	      0.00000000
      0.09701716	      0.00000000	    -57.17260845	     77.58225698	      0.00000000
      0.09733301	      0.00000000	    -57.18111443	     77.54375905	      0.00000000
      0.09757101	     -0.00000000	    -57.18757218	     77.51484172	      0.00000000
      0.09780900	     -0.00000000	    -57.19407161	     77.48600189	      0.00000000
      0.09807962	     -0.00000000	    -57.20151261	     77.45330187	      0.00000000
      0.09835025	     -0.00000000	    -57.20900733	     77.42070081	      0.00000000
      0.09861147	     -0.00000000	    -57.21629253	     77.38932554	      0.00000000
      0.09892943	      0.00000000	    -57.22522739	     77.35125820	      0.00000000
      0.09931175	      0.00000000	    -57.23606859	     77.30566179	      0.00000000
      0.09977254	     -0.00000000	    -57.24927622	     77.25096132	      0.00000000
      0.09994408	      0.00000000	    -57.25423238	     77.23066841	      0.00000000
      0.10022963	      0.00000000	    -57.26252987	     77.19697206	      0.00000000
      0.10051518	      0.00000000	    -57.27088638	     77.16337985	      0.00000000
      0.10076566	      0.00000000	    -57.27826510	     77.13399825	      0.00000000
      0.10101614	     -0.00000000	    -57.28568908	     77.10469558	      0.00000000
      0.10127886	      0.00000000	    -57.29352436	     77.07404522	      0.00000000
      0.10154158	      0.00000000	    -57.30140927	     77.04348042	      0.00000000
      0.10182780	      0.00000000	    -57.31005598	     77.01027766	      0.00000000
      0.10211403	     -0.00000000	    -57.31876138	     76.97717481	      0.00000000
      0.10234145	     -0.00000000	    -57.32572027	     76.95094259	      0.00000000
      0.10265425	      0.00000000	    -57.33535171	     76.91496458	      0.00000000
      0.10296706	      0.00000000	    -57.34505286	     76.87910290	      0.00000000
      0.10320083	      0.00000000	    -57.35234861	     76.85237615	      0.00000000
      0.10343461	      0.00000000	    -57.35968317	     76.82571326	      0.00000000
      0.10369085	     -0.00000000	    -57.36776688	     76.79656136	      0.00000000
      0.10400358	     -0.00000000	    -57.37769554	     76.76108521	      0.00000000
      0.10431631	      0.00000000	    -57.38769320	     76.72572029	      0.00000000
      0.10458282	      0.00000000	    -57.39626768	     76.69566874	      0.00000000
      0.10491006	      0.00000000	    -57.40686418	     76.65887792	      0.00000000
      0.10523729	     -0.00000000	    -57.41753576	     76.62220508	      0.00000000
      0.10547547	      0.00000000	    -57.42535024	     76.59558586	      0.00000000
      0.10576500	     -0.00000000	    -57.43490248	     76.56331116	      0.00000000
      0.10612699	     -0.00000000	    -57.44692770	     76.52308409	      0.00000000
      0.10640909	      0.00000000	    -57.45636223	     76.49183049	      0.00000000
      0.10665480	      0.00000000	    -57.46462477	     76.46467565	      0.00000000
      0.10690052	      0.00000000	    -57.47292911	     76.43758305	      0.00000000
      0.10713842	      0.00000000	    -57.48100915	     76.41141052	      0.00000000
      0.10744893	     -0.00000000	    -57.49161409	     76.37733551	      0.00000000
      0.10775945	     -0.00000000	    -57.50228536	     76.34335668	      0.00000000
      0.10800129	      0.00000000	    -57.51064229	     76.31695865	      0.00000001
      0.10824313	      0.00000000	    -57.51903929	     76.29061757	      0.00000204
      0.10851840	      0.00000000	    -57.52864563	     76.26070390	      0.00001491
      0.10879367	      0.00000000	    -57.53830365	     76.23086231	      0.00004944
      0.10904963	      0.00000000	    -57.54733065	     76.20317725	      0.00011118
      0.10936669	     -0.00000000	    -57.55857396	     76.16896826	      0.00024273
      0.10968376	      0.00000000	    -57.56988538	     76.13485110	      0.00045446
      0.10992153	     -0.00000000	    -57.57841282	     76.10932468	      0.00067906
      0.11022020	     -0.00000000	    -57.58917790	     76.07733275	      0.00105774
      0.11051886	     -0.00000000	    -57.60000299	     76.04541881	      0.00156310
      0.11077188	      0.00000000	    -57.60922037	     76.01844278	      0.00210629
      0.11109266	     -0.00000000	    -57.62096807	     75.98431971	      0.00296919
      0.11141344	     -0.00000000	    -57.63278451	     75.95028238	      0.00405356
      0.11165137	     -0.00000000	    -57.64159301	     75.92509136	      0.00501823
      0.11188929	      0.00000000	    -57.65043916	     75.89994598	      0.00613311
      0.11216699	      0.00000000	    -57.66081175	     75.87065344	      0.00764075
      0.11244469	     -0.00000000	    -57.67123542	     75.84142110	      0.00938918
      0.11269109	      0.00000000	    -57.68052675	     75.81553343	      0.01115762
      0.11300891	      0.00000000	    -57.69257027	     75.78220973	      0.01376211
      0.11332672	      0.00000000	    -57.70468022	     75.74896058	      0.01675592
      0.11357542	     -0.00000000	    -57.71420250	     75.72299382	      0.01938660
      0.11382411	      0.00000000	    -57.72376529	     75.69707090	      0.02228246
      0.11405334	      0.00000000	    -57.73261524	     75.67321545	      0.02519538
      0.11437206	      0.00000000	    -57.74497720	     75.64010608	      0.02964790
      0.11469077	     -0.00000000	    -57.75740527	     75.60706443	      0.03458328
      0.11491445	      0.00000000	    -57.76616663	     75.58391516	      0.03834240
      0.11513813	     -0.00000000	    -57.77496041	     75.56079777	      0.04234903
      0.11541477	      0.00000000	    -57.78588131	     75.53224922	      0.04765013
      0.11569142	      0.00000000	    -57.79685156	     75.50374734	      0.05333525
      0.11593990	     -0.00000000	    -57.80674698	     75.47818581	      0.05876859
      0.11625781	     -0.00000000	    -57.81946468	     75.44553524	      0.06616735
      0.11657571	     -0.00000000	    -57.83224708	     75.41294157	      0.07406030
      0.11681634	     -0.00000000	    -57.84196538	     75.38830707	      0.08035564
      0.11705697	      0.00000000	    -57.85172059	     75.36370334	      0.08691967
      0.11733596	      0.00000000	    -57.86307712	     75.33521451	      0.09485532
      0.11761496	      0.00000000	    -57.87448303	     75.30676473	      0.10312554
      0.11786498	     -0.00000000	    -57.88474644	     75.28130117	      0.11080723
      0.11818284	     -0.00000000	    -57.89785126	     75.24897175	      0.12091960
      0.11850070	     -0.00000000	    -57.91101971	     75.21668805	      0.13139198
      0.11874238	      0.00000000	    -57.92107486	     75.19217029	      0.13957601
      0.11898407	      0.00000000	    -57.93116663	     75.16767703	      0.14793497
      0.11926577	      0.00000000	    -57.94297560	     75.13915758	      0.15787884
      0.11954748	      0.00000000	    -57.95483406	     75.11066897	      0.16801558
      0.11978597	      0.00000000	    -57.96491169	     75.08657434	      0.17672970
      0.12010419	      0.00000000	    -57.97841377	     75.05445499	      0.18851977
      0.12042242	     -0.00000000	    -57.99197852	     75.02236993	      0.20046348
      0.12065919	      0.00000000	    -58.00211174	     74.99851833	      0.20942956
      0.12089597	     -0.00000000	    -58.01227947	     74.97468385	      0.21844818
      0.12116372	      0.00000000	    -58.02381880	     74.94775084	      0.22869335
      0.12143147	      0.00000000	    -58.03540201	     74.92083752	      0.23897041
      0.12171624	     -0.00000000	    -58.04776947	     74.89223378	      0.24991608
      0.12200101	      0.00000000	    -58.06018628	     74.86364960	      0.26085803
      0.12225404	      0.00000000	    -58.07126040	     74.83826661	      0.27056218
      0.12257115	      0.00000000	    -58.08519404	     74.80647334	      0.28268055
      0.12288827	     -0.00000000	    -58.09918832	     74.77469908	      0.29472972
      0.12313086	      0.00000000	    -58.10993454	     74.75040377	      0.30388786
      0.12337345	      0.00000000	    -58.12071603	     74.72611756	      0.31298550
      0.12366193	     -0.00000000	    -58.13358245	     74.69724856	      0.32371477
      0.12395040	      0.00000000	    -58.14649845	     74.66838970	      0.33433661
      0.12416884	     -0.00000000	    -58.15631164	     74.64654289	      0.34230213
      0.12448426	     -0.00000000	    -58.17053154	     74.61500394	      0.35367773
      0.12479968	      0.00000000	    -58.18481020	     74.58347208	      0.36489499
      0.12502753	      0.00000000	    -58.19516091	     74.56069797	      0.37289467
      0.12525538	     -0.00000000	    -58.20554209	     74.53792582	      0.38080472
      0.12553251	      0.00000000	    -58.21820908	     74.51023082	      0.39030137
      0.12580963	      0.00000000	    -58.23092084	     74.48253634	      0.39965900
      0.12607196	      0.00000000	    -58.24299529	     74.45631918	      0.40838694
      0.12638718	      0.00000000	    -58.25755676	     74.42481393	      0.41870489
      0.12670240	      0.00000000	    -58.27217556	     74.39330416	      0.42883634
      0.12696053	      0.00000000	    -58.28418906	     74.36749689	      0.43699353
      0.12728206	      0.00000000	    -58.29920722	     74.33534212	      0.44697969
      0.12760360	      0.00000000	    -58.31428440	     74.30317706	      0.45677298
      0.12784406	      0.00000000	    -58.32559826	     74.27911448	      0.46397208
      0.12808453	     -0.00000000	    -58.33694491	     74.25504421	      0.47106558
      0.12837028	     -0.00000000	    -58.35047123	     74.22642900	      0.47935976
      0.12865604	      0.00000000	    -58.36404354	     74.19780040	      0.48750927
      0.12888775	      0.00000000	    -58.37508264	     74.17457536	      0.49401328
      0.12920399	     -0.00000000	    -58.39019731	     74.14286069	      0.50274257
      0.12952024	      0.00000000	    -58.40536774	     74.11112483	      0.51130579
      0.12975694	     -0.00000000	    -58.41675858	     74.08735660	      0.51760932
      0.12999363	     -0.00000000	    -58.42818044	     74.06357477	      0.52382461
      0.13026716	      0.00000000	    -58.44141815	     74.03607423	      0.53090004
      0.13054070	      0.00000000	    -58.45469697	     74.00855343	      0.53786395
      0.13081913	      0.00000000	    -58.46825607	     73.98051692	      0.54484187
      0.13109757	     -0.00000000	    -58.48185746	     73.95245712	      0.55171158
      0.13137919	      0.00000000	    -58.49565682	     73.92405245	      0.55855342
      0.13166080	     -0.00000000	    -58.50949912	     73.89562166	      0.56529232
      0.13193932	     -0.00000000	    -58.52323110	     73.86747701	      0.57185965
      0.13221783	     -0.00000000	    -58.53700477	     73.83930465	      0.57833387
      0.13250311	      0.00000000	    -58.55115591	     73.81041840	      0.58487269
      0.13278839	     -0.00000000	    -58.56535044	     73.78150086	      0.59132173
      0.13306048	      0.00000000	    -58.57892901	     73.75389004	      0.59739260
      0.13333257	     -0.00000000	    -58.59254676	     73.72624886	      0.60338872
      0.13362690	      0.00000000	    -58.60732188	     73.69631239	      0.60979478
      0.13392124	      0.00000000	    -58.62214249	     73.66633823	      0.61612132
      0.13415756	     -0.00000000	    -58.63407488	     73.64224367	      0.62114612
      0.13447262	     -0.00000000	    -58.65002792	     73.61008191	      0.62777280
      0.13478769	      0.00000000	    -58.66603250	     73.57787353	      0.63432123
      0.13503352	      0.00000000	    -58.67855602	     73.55270898	      0.63937941
      0.13527935	      0.00000000	    -58.69111067	     73.52751475	      0.64439483
      0.13554873	     -0.00000000	    -58.70490314	     73.49987311	      0.64984388
      0.13581810	      0.00000000	    -58.71873269	     73.47219448	      0.65524667
      0.13610744	     -0.00000000	    -58.73362798	     73.44242315	      0.66100115
      0.13639677	     -0.00000000	    -58.74856570	     73.41260755	      0.66670825
      0.13665609	      0.00000000	    -58.76198974	     73.38584661	      0.67178551
      0.13697023	     -0.00000000	    -58.77829709	     73.35337875	      0.67789134
      0.13728438	     -0.00000000	    -58.79465383	     73.32085610	      0.68395135
      0.13746730	     -0.00000000	    -58.80420109	     73.30189238	      0.68746038
      0.13775284	      0.00000000	    -58.81913694	     73.27225308	      0.69291054
      0.13803838	      0.00000000	    -58.83411313	     73.24256677	      0.69832961
      0.13826808	      0.00000000	    -58.84618961	     73.21865156	      0.70266792
      0.13857464	      0.00000000	    -58.86234746	     73.18668527	      0.70843092
      0.13888120	      0.00000000	    -58.87855124	     73.15466294	      0.71416545
      0.13912641	     -0.00000000	    -58.89154538	     73.12900774	      0.71873369
      0.13937162	     -0.00000000	    -58.90456864	     73.10331597	      0.72328659
      0.13966002	     -0.00000000	    -58.91992218	     73.07305312	      0.72862320
      0.13994841	     -0.00000000	    -58.93531567	     73.04273887	      0.73394213
      0.14019630	     -0.00000000	    -58.94857921	     73.01664022	      0.73850141
      0.14050868	      0.00000000	    -58.96533466	     72.98369758	      0.74423172
      0.14082106	     -0.00000000	    -58.98213636	     72.95069327	      0.74994729
      0.14106353	     -0.00000000	    -58.99520925	     72.92503308	      0.75437477
      0.14130599	      0.00000000	    -59.00830974	     72.89933528	      0.75879550
      0.14159872	     -0.00000000	    -59.02416268	     72.86825977	      0.76412493
      0.14189145	     -0.00000000	    -59.04005553	     72.83712890	      0.76944726
      0.14210878	     -0.00000000	    -59.05188068	     72.81398014	      0.77339502
      0.14242440	     -0.00000000	    -59.06909225	     72.78030809	      0.77912363
      0.14274001	     -0.00000000	    -59.08634962	     72.74657091	      0.78484840
      0.14297342	      0.00000000	    -59.09914088	     72.72157976	      0.78908043
      0.14320682	      0.00000000	    -59.11195695	     72.69655277	      0.79331181
      0.14348679	      0.00000000	    -59.12736253	     72.66648518	      0.79838738
      0.14376676	      0.00000000	    -59.14280347	     72.63636578	      0.80346382
      0.14403914	      0.00000000	    -59.15785953	     72.60701310	      0.80840435
      0.14431152	      0.00000000	    -59.17294874	     72.57761121	      0.81334738
      0.14460710	      0.00000000	    -59.18936055	     72.54564907	      0.81871519
      0.14490268	     -0.00000000	    -59.20581101	     72.51362882	      0.82408780
      0.14515686	      0.00000000	    -59.21998788	     72.48604736	      0.82871237
      0.14546916	     -0.00000000	    -59.23744574	     72.45209917	      0.83440117
      0.14578147	      0.00000000	    -59.25494610	     72.41808626	      0.84009813
      0.14601119	      0.00000000	    -59.26784544	     72.39302685	      0.84429429
      0.14631323	     -0.00000000	    -59.28484026	     72.36002534	      0.84981955
      0.14661526	      0.00000000	    -59.30187424	     72.32696368	      0.85535468
      0.14685259	     -0.00000000	    -59.31528623	     72.30094290	      0.85971143
      0.14714995	     -0.00000000	    -59.33212467	     72.26828777	      0.86518005
      0.14744732	     -0.00000000	    -59.34900047	     72.23557484	      0.87066014
      0.14770602	      0.00000000	    -59.36371232	     72.20706826	      0.87543756
      0.14801842	      0.00000000	    -59.38151540	     72.17258622	      0.88121946
      0.14833082	      0.00000000	    -59.39935906	     72.13804104	      0.88701594
      0.14854485	      0.00000000	    -59.41160667	     72.11433849	      0.89099574
      0.14886023	     -0.00000000	    -59.42968896	     72.07935694	      0.89687379
      0.14917561	      0.00000000	    -59.44781199	     72.04431180	      0.90276833
      0.14941072	      0.00000000	    -59.46134842	     72.01814544	      0.90717365
      0.14964582	      0.00000000	    -59.47490724	     71.99194403	      0.91158869
      0.14992666	     -0.00000000	    -59.49113216	     71.96060113	      0.91687544
      0.15020749	     -0.00000000	    -59.50738866	     71.92920863	      0.92217674
      0.15048309	      0.00000000	    -59.52337266	     71.89835324	      0.92739373
      0.15075868	     -0.00000000	    -59.53938673	     71.86745055	      0.93262538
      0.15105365	     -0.00000000	    -59.55655935	     71.83432387	      0.93824132
      0.15134862	      0.00000000	    -59.57376601	     71.80114356	      0.94387477
      0.15161573	     -0.00000000	    -59.58937689	     71.77105064	      0.94899163
      0.15188284	      0.00000000	    -59.60501536	     71.74091419	      0.95412340
      0.15218404	      0.00000000	    -59.62268275	     71.70687925	      0.95992837
      0.15248525	     -0.00000000	    -59.64038481	     71.67278954	      0.96575293
      0.15272606	      0.00000000	    -59.65456242	     71.64549551	      0.97042403
      0.15303640	     -0.00000000	    -59.67286543	     71.61027048	      0.97646276
      0.15334674	      0.00000000	    -59.69120459	     71.57498829	      0.98252324
      0.15358948	      0.00000000	    -59.70557425	     71.54735131	      0.98727910
      0.15383222	      0.00000000	    -59.71996575	     71.51967974	      0.99204864
      0.15412411	      0.00000000	    -59.73729974	     71.48636004	      0.99780219
      0.15441600	     -0.00000000	    -59.75466493	     71.45299089	      1.00357599
      0.15467148	      0.00000000	    -59.76988915	     71.42374426	      1.00864633
      0.15498057	      0.00000000	    -59.78833968	     71.38831016	      1.01480194
      0.15528965	     -0.00000000	    -59.80682449	     71.35282157	      1.02098108
      0.15552763	     -0.00000000	    -59.82107985	     71.32546061	      1.02575488
      0.15583802	      0.00000000	    -59.83970248	     71.28972714	      1.03200255
      0.15614840	      0.00000000	    -59.85835900	     71.25393972	      1.03827473
      0.15639158	      0.00000000	    -59.87299925	     71.22586392	      1.04320612
      0.15663475	     -0.00000000	    -59.88766001	     71.19775538	      1.04815288
      0.15692563	      0.00000000	    -59.90522327	     71.16409048	      1.05409034
      0.15721650	     -0.00000000	    -59.92281549	     71.13037927	      1.06005019
      0.15747886	      0.00000000	    -59.93870753	     71.09993376	      1.06544513
      0.15774122	     -0.00000000	    -59.95462278	     71.06945101	      1.07085863
      0.15804199	     -0.00000000	    -59.97289640	     71.03445999	      1.07708775
      0.15834275	      0.00000000	    -59.99120011	     70.99942060	      1.08334174
      0.15859233	     -0.00000000	    -60.00641116	     70.97030839	      1.08855037
      0.15890103	     -0.00000000	    -60.02525433	     70.93425319	      1.09501723
      0.15920974	      0.00000000	    -60.04412849	     70.89814792	      1.10151103
      0.15941143	     -0.00000000	    -60.05647607	     70.87453249	      1.10576830
      0.15972347	      0.00000000	    -60.07560544	     70.83795383	      1.11237812
      0.16003551	      0.00000000	    -60.09476583	     70.80132488	      1.11901620
      0.16027909	      0.00000000	    -60.10974314	     70.77269854	      1.12421759
      0.16052266	      0.00000000	    -60.12473904	     70.74404189	      1.12943652
      0.16080341	      0.00000000	    -60.14204665	     70.71097381	      1.13547403
      0.16108416	      0.00000000	    -60.15937855	     70.67786584	      1.14153527
      0.16136814	     -0.00000000	    -60.17693429	     70.64433667	      1.14769062
      0.16165212	     -0.00000000	    -60.19451446	     70.61076713	      1.15387072
      0.16194399	     -0.00000000	    -60.21260868	     70.57622230	      1.16024870
      0.16223587	      0.00000000	    -60.23072827	     70.54163527	      1.16665334
      0.16252174	     -0.00000000	    -60.24849955	     70.50771885	      1.17295237
      0.16280761	      0.00000000	    -60.26629472	     70.47376236	      1.17927748
      0.16310218	     -0.00000000	    -60.28465578	     70.43873153	      1.18582251
      0.16339674	      0.00000000	    -60.30304175	     70.40365859	      1.19239578
      0.16368112	      0.00000000	    -60.32081496	     70.36975934	      1.19876873
      0.16396549	      0.00000000	    -60.33861095	     70.33582121	      1.20516857
      0.16426215	     -0.00000000	    -60.35719937	     70.30037633	      1.21187371
      0.16455880	     -0.00000000	    -60.37581211	     70.26488953	      1.21860873
      0.16484058	     -0.00000000	    -60.39351373	     70.23114358	      1.22503400
      0.16512236	      0.00000000	    -60.41123683	     70.19736012	      1.23148681
      0.16542099	     -0.00000000	    -60.43004311	     70.16151534	      1.23835595
      0.16571962	     -0.00000000	    -60.44887302	     70.12562878	      1.24525671
      0.16599810	      0.00000000	    -60.46645370	     70.09212562	      1.25172077
      0.16627659	     -0.00000000	    -60.48405449	     70.05858639	      1.25821295
      0.16657676	     -0.00000000	    -60.50304781	     70.02239582	      1.26524242
      0.16687692	      0.00000000	    -60.52206399	     69.98616365	      1.27230530
      0.16715209	     -0.00000000	    -60.53951614	     69.95291282	      1.27880964
      0.16742725	      0.00000000	    -60.55698706	     69.91962727	      1.28534272
      0.16772822	     -0.00000000	    -60.57611741	     69.88318100	      1.29252169
      0.16802919	      0.00000000	    -60.59526970	     69.84669344	      1.29973586
      0.16830204	     -0.00000000	    -60.61265147	     69.81357901	      1.30630688
      0.16857489	     -0.00000000	    -60.63005083	     69.78043084	      1.31290752
      0.16887604	     -0.00000000	    -60.64927492	     69.74380562	      1.32022756
      0.16917718	     -0.00000000	    -60.66851992	     69.70713951	      1.32758457
      0.16944940	      0.00000000	    -60.68593358	     69.67396118	      1.33426693
      0.16972161	      0.00000000	    -60.70336388	     69.64074958	      1.34098023
      0.17002270	     -0.00000000	    -60.72266227	     69.60397624	      1.34844217
      0.17032379	     -0.00000000	    -60.74198049	     69.56716237	      1.35594289
      0.17059688	     -0.00000000	    -60.75951855	     69.53373798	      1.36277986
      0.17086996	      0.00000000	    -60.77707246	     69.50028036	      1.36964952
      0.17117099	      0.00000000	    -60.79644071	     69.46336060	      1.37726051
      0.17147201	     -0.00000000	    -60.81582766	     69.42640056	      1.38491220
      0.17174688	     -0.00000000	    -60.83354581	     69.39261746	      1.39193492
      0.17202174	     -0.00000000	    -60.85127907	     69.35880085	      1.39899241
      0.17232273	      0.00000000	    -60.87071459	     69.32173217	      1.40676097
      0.17262372	     -0.00000000	    -60.89016768	     69.28462338	      1.41457221
      0.17290080	      0.00000000	    -60.90809096	     69.25042645	      1.42180129
      0.17317788	      0.00000000	    -60.92602862	     69.21619556	      1.42906742
      0.17347881	     -0.00000000	    -60.94552643	     69.17897942	      1.43700153
      0.17377975	      0.00000000	    -60.96504062	     69.14172325	      1.44498035
      0.17405921	     -0.00000000	    -60.98317666	     69.10708976	      1.45243035
      0.17433867	     -0.00000000	    -61.00132631	     69.07242173	      1.45991978
      0.17463951	      0.00000000	    -61.02087939	     69.03506275	      1.46802678
      0.17494035	     -0.00000000	    -61.04044763	     68.99766373	      1.47618047
      0.17522221	      0.00000000	    -61.05879506	     68.96258723	      1.48386271
      0.17550408	      0.00000000	    -61.07715524	     68.92747552	      1.49158681
      0.17580477	     -0.00000000	    -61.09675558	     68.88997955	      1.49987347
      0.17610547	      0.00000000	    -61.11636982	     68.85244344	      1.50820869
      0.17638969	      0.00000000	    -61.13492223	     68.81692621	      1.51613249
      0.17667392	      0.00000000	    -61.15348647	     68.78137302	      1.52410048
      0.17697441	     -0.00000000	    -61.17312580	     68.74374567	      1.53257304
      0.17727490	      0.00000000	    -61.19277773	     68.70607801	      1.54109585
      0.17756139	      0.00000000	    -61.21152523	     68.67012806	      1.54926868
      0.17784788	      0.00000000	    -61.23028356	     68.63414132	      1.55748792
      0.17814813	     -0.00000000	    -61.24995395	     68.59638689	      1.56615203
      0.17844837	      0.00000000	    -61.26963558	     68.55859188	      1.57486783
      0.17873700	     -0.00000000	    -61.28856542	     68.52222182	      1.58329526
      0.17902562	     -0.00000000	    -61.30750501	     68.48581407	      1.59177109
      0.17932559	      0.00000000	    -61.32719934	     68.44793455	      1.60063181
      0.17962556	     -0.00000000	    -61.34690350	     68.41001410	      1.60954539
      0.17991615	      0.00000000	    -61.36600036	     68.37324058	      1.61823086
      0.18020674	     -0.00000000	    -61.38510578	     68.33642841	      1.62696641
      0.18050644	      0.00000000	    -61.40481824	     68.29842252	      1.63602831
      0.18080613	     -0.00000000	    -61.42453909	     68.26037527	      1.64514392
      0.18109849	      0.00000000	    -61.44378543	     68.22321833	      1.65408860
      0.18139086	     -0.00000000	    -61.46303904	     68.18602174	      1.66308474
      0.18169029	      0.00000000	    -61.48276550	     68.14788421	      1.67235199
      0.18198973	      0.00000000	    -61.50249885	     68.10970478	      1.68167350
      0.18228366	     -0.00000000	    -61.52187549	     68.07218678	      1.69087645
      0.18257758	     -0.00000000	    -61.54125803	     68.03462807	      1.70013189
      0.18287682	     -0.00000000	    -61.56099615	     67.99634932	      1.70960845
      0.18317605	      0.00000000	    -61.58073962	     67.95802802	      1.71913955
      0.18347133	      0.00000000	    -61.60022659	     67.92017204	      1.72859804
      0.18376660	     -0.00000000	    -61.61971800	     67.88227426	      1.73810971
      0.18406187	      0.00000000	    -61.63921343	     67.84433447	      1.74767462
      0.18435714	     -0.00000000	    -61.65871253	     67.80635247	      1.75729274
      0.18465242	      0.00000000	    -61.67821487	     67.76832806	      1.76696407
      0.18494769	     -0.00000000	    -61.69772007	     67.73026103	      1.77668859
      0.18524296	     -0.00000000	    -61.71722773	     67.69215115	      1.78646627
      0.18553824	      0.00000000	    -61.73673744	     67.65399822	      1.79629706
      0.18583351	      0.00000000	    -61.75624877	     67.61580198	      1.80618091
      0.18612878	      0.00000000	    -61.77576135	     67.57756222	      1.81611775
      0.18642406	      0.00000000	    -61.79527472	     67.53927870	      1.82610753
      0.18671933	      0.00000000	    -61.81478849	     67.50095116	      1.83615015
      0.18701460	     -0.00000000	    -61.83430221	     67.46257936	      1.84624554
      0.18730988	      0.00000000	    -61.85381547	     67.42416304	      1.85639361
      0.18760515	      0.00000000	    -61.87332782	     67.38570194	      1.86659426
      0.18790042	      0.00000000	    -61.89283883	     67.34719579	      1.87684739
      0.18819570	     -0.00000000	    -61.91234805	     67.30864432	      1.88715290
      0.18849097	     -0.00000000	    -61.93185505	     67.27004725	      1.89751069
      0.18878624	     -0.00000000	    -61.95135935	     67.23140429	      1.90792065
      0.18908151	      0.00000000	    -61.97086052	     67.19271516	      1.91838266
      0.18937679	      0.00000000	    -61.99035808	     67.15397957	      1.92889662
      0.18967206	      0.00000000	    -62.00985157	     67.11519720	      1.93946241
      0.18996733	     -0.00000000	    -62.02934053	     67.07636775	      1.95007992
      0.19026261	     -0.00000000	    -62.04882447	     67.03749091	      1.96074904
      0.19055788	      0.00000000	    -62.06830292	     66.99856636	      1.97146966
      0.19085315	      0.00000000	    -62.08777539	     66.95959377	      1.98224167
      0.19114843	      0.00000000	    -62.10724138	     66.92057282	      1.99306496
      0.19144370	     -0.00000000	    -62.12670042	     66.88150317	      2.00393942
      0.19173897	     -0.00000000	    -62.14615199	     66.84238448	      2.01486495
      0.19203425	     -0.00000000	    -62.16559558	     66.80321640	      2.02584144
      0.19232952	     -0.00000000	    -62.18503070	     66.76399857	      2.03686880
      0.19262479	     -0.00000000	    -62.20445682	     66.72473064	      2.04794692
      0.19292007	      0.00000000	    -62.22387343	     66.68541223	      2.05907572
      0.19321534	     -0.00000000	    -62.24327999	     66.64604299	      2.07025510
      0.19351061	     -0.00000000	    -62.26267598	     66.60662253	      2.08148498
      0.19380588	      0.00000000	    -62.28206086	     66.56715046	      2.09276528
      0.19410116	      0.00000000	    -62.30143408	     66.52762640	      2.10409591
      0.19439643	      0.00000000	    -62.32079510	     66.48804996	      2.11547680
      0.19469170	      0.00000000	    -62.34014337	     66.44842072	      2.12690788
      0.19498698	      0.00000000	    -62.35947832	     66.40873828	      2.13838908
      0.19528225	     -0.00000000	    -62.37879940	     66.36900223	      2.14992034
      0.19557752	      0.00000000	    -62.39810603	     66.32921214	      2.16150161
      0.19587280	     -0.00000000	    -62.41739764	     66.28936760	      2.17313281
      0.19616807	      0.00000000	    -62.43667365	     66.24946816	      2.18481392
      0.19646334	     -0.00000000	    -62.45593347	     66.20951339	      2.19654488
      0.19675862	      0.00000000	    -62.47517651	     66.16950285	      2.20832564
      0.19705389	      0.00000000	    -62.49440218	     66.12943608	      2.22015618
      0.19734916	     -0.00000000	    -62.51360987	     66.08931262	      2.23203646
      0.19764444	     -0.00000000	    -62.53279897	     66.04913203	      2.24396646
      0.19793971	     -0.00000000	    -62.55196888	     66.00889382	      2.25594614
      0.19823498	      0.00000000	    -62.57111897	     65.96859752	      2.26797549
      0.19853026	     -0.00000000	    -62.59024862	     65.92824266	      2.28005450
      0.19882553	      0.00000000	    -62.60935720	     65.88782874	      2.29218315
      0.19912080	     -0.00000000	    -62.62844408	     65.84735528	      2.30436144
      0.19941607	      0.00000000	    -62.64750862	     65.80682177	      2.31658936
      0.19971135	      0.00000000	    -62.66655017	     65.76622772	      2.32886691
      0.20000662	      0.00000000	    -62.68556808	     65.72557262	      2.34119410
      0.20030189	     -0.00000000	    -62.70456171	     65.68485595	      2.35357094
      0.20059717	      0.00000000	    -62.72353038	     65.64407719	      2.36599744
      0.20089244	     -0.00000000	    -62.74247345	     65.60323582	      2.37847362
      0.20118771	     -0.00000000	    -62.76139023	     65.56233130	      2.39099949
      0.20148299	     -0.00000000	    -62.78028006	     65.52136310	      2.40357509
      0.20177826	     -0.00000000	    -62.79914226	     65.48033068	      2.41620043
      0.20207353	     -0.00000000	    -62.81797614	     65.43923349	      2.42887555
      0.20236881	      0.00000000	    -62.83678103	     65.39807098	      2.44160049
      0.20266408	     -0.00000000	    -62.85555623	     65.35684258	      2.45437528
      0.20295935	      0.00000000	    -62.87430105	     65.31554774	      2.46719996
      0.20325463	      0.00000000	    -62.89301478	     65.27418589	      2.48007458
      0.20354990	      0.00000000	    -62.91169674	     65.23275645	      2.49299918
      0.20384517	      0.00000000	    -62.93034621	     65.19125885	      2.50597381
      0.20414044	      0.00000000	    -62.94896248	     65.14969250	      2.51899854
      0.20443572	      0.00000000	    -62.96754485	     65.10805680	      2.53207340
      0.20473099	     -0.00000000	    -62.98609260	     65.06635117	      2.54519848
      0.20502626	      0.00000000	    -63.00460501	     65.02457501	      2.55837381
      0.20532154	      0.00000000	    -63.02308137	     64.98272771	      2.57159948
      0.20561681	     -0.00000000	    -63.04152094	     64.94080867	      2.58487555
      0.20591208	     -0.00000000	    -63.05992302	     64.89881726	      2.59820209
      0.20620736	      0.00000000	    -63.07828686	     64.85675287	      2.61157917
      0.20650263	     -0.00000000	    -63.09661174	     64.81461487	      2.62500686
      0.20679790	      0.00000000	    -63.11489694	     64.77240263	      2.63848526
      0.20709318	     -0.00000000	    -63.13314172	     64.73011553	      2.65201442
      0.20738845	      0.00000000	    -63.15134534	     64.68775291	      2.66559445
      0.20768372	      0.00000000	    -63.16950708	     64.64531414	      2.67922542
      0.20797900	     -0.00000000	    -63.18762620	     64.60279858	      2.69290743
      0.20827427	     -0.00000000	    -63.20570197	     64.56020556	      2.70664055
      0.20856954	     -0.00000000	    -63.22373364	     64.51753442	      2.72042488
      0.20886481	     -0.00000000	    -63.24172049	     64.47478452	      2.73426052
      0.20916009	     -0.00000000	    -63.25966178	     64.43195518	      2.74814757
      0.20945536	      0.00000000	    -63.27755678	     64.38904573	      2.76208611
      0.20975063	      0.00000000	    -63.29540475	     64.34605551	      2.77607625
      0.21004591	      0.00000000	    -63.31320496	     64.30298382	      2.79011809
      0.21034118	      0.00000000	    -63.33095668	     64.25983000	      2.80421173
      0.21063645	      0.00000000	    -63.34865918	     64.21659334	      2.81835728
      0.21093173	     -0.00000000	    -63.36631173	     64.17327318	      2.83255484
      0.21122700	      0.00000000	    -63.38391360	     64.12986881	      2.84680453
      0.21152227	      0.00000000	    -63.40146407	     64.08637953	      2.86110645
      0.21181755	     -0.00000000	    -63.41896241	     64.04280466	      2.87546072
      0.21211282	      0.00000000	    -63.43640792	     63.99914347	      2.88986744
      0.21240809	      0.00000000	    -63.45379986	     63.95539528	      2.90432674
      0.21270337	     -0.00000000	    -63.47113752	     63.91155937	      2.91883872
      0.21299864	      0.00000000	    -63.48842021	     63.86763502	      2.93340351
      0.21329391	     -0.00000000	    -63.50564719	     63.82362153	      2.94802122
      0.21358918	      0.00000000	    -63.52281779	     63.77951817	      2.96269197
      0.21388446	      0.00000000	    -63.53993128	     63.73532423	      2.97741589
      0.21417973	     -0.00000000	    -63.55698698	     63.69103898	      2.99219310
      0.21447500	     -0.00000000	    -63.57398420	     63.64666169	      3.00702372
      0.21477028	      0.00000000	    -63.59092224	     63.60219165	      3.02190788
      0.21506555	      0.00000000	    -63.60780042	     63.55762811	      3.03684571
      0.21536082	     -0.00000000	    -63.62461807	     63.51297034	      3.05183732
      0.21565610	      0.00000000	    -63.64137451	     63.46821761	      3.06688285
      0.21595137	      0.00000000	    -63.65806907	     63.42336918	      3.08198243
      0.21624664	      0.00000000	    -63.67470109	     63.37842431	      3.09713620
      0.21654192	     -0.00000000	    -63.69126990	     63.33338226	      3.11234427
      0.21683719	      0.00000000	    -63.70777485	     63.28824229	      3.12760679
      0.21713246	     -0.00000000	    -63.72421530	     63.24300364	      3.14292389
      0.21742774	     -0.00000000	    -63.74059059	     63.19766557	      3.15829571
      0.21772301	      0.00000000	    -63.75690010	     63.15222733	      3.17372237
      0.21801828	      0.00000000	    -63.77314319	     63.10668817	      3.18920402
      0.21831355	     -0.00000000	    -63.78931922	     63.06104733	      3.20474080
      0.21860883	      0.00000000	    -63.80542759	     63.01530406	      3.22033285
      0.21890410	     -0.00000000	    -63.82146767	     62.96945759	      3.23598029
      0.21919937	      0.00000000	    -63.83743886	     62.92350718	      3.25168329
      0.21949465	      0.00000000	    -63.85334054	     62.87745205	      3.26744197
      0.21978992	      0.00000000	    -63.86917212	     62.83129144	      3.28325648
      0.22008519	      0.00000000	    -63.88493301	     62.78502459	      3.29912696
      0.22038047	      0.00000000	    -63.90062262	     62.73865073	      3.31505357
      0.22067574	      0.00000000	    -63.91624037	     62.69216910	      3.33103643
      0.22097101	      0.00000000	    -63.93178569	     62.64557891	      3.34707571
      0.22126629	     -0.00000000	    -63.94725799	     62.59887941	      3.36317154
      0.22156156	     -0.00000000	    -63.96265672	     62.55206981	      3.37932407
      0.22185683	      0.00000000	    -63.97798132	     62.50514934	      3.39553346
      0.22215211	      0.00000000	    -63.99323124	     62.45811722	      3.41179985
      0.22244738	     -0.00000000	    -64.00840593	     62.41097267	      3.42812340
      0.22274265	      0.00000000	    -64.02350484	     62.36371491	      3.44450425
      0.22303793	      0.00000000	    -64.03852744	     62.31634317	      3.46094255
      0.22333320	     -0.00000000	    -64.05347320	     62.26885665	      3.47743847
      0.22362847	     -0.00000000	    -64.06834159	     62.22125456	      3.49399214
      0.22392374	      0.00000000	    -64.08313210	     62.17353613	      3.51060374
      0.22421902	      0.00000000	    -64.09784420	     62.12570056	      3.52727340
      0.22451429	      0.00000000	    -64.11247738	     62.07774706	      3.54400129
      0.22480956	     -0.00000000	    -64.12703114	     62.02967484	      3.56078757
      0.22510484	      0.00000000	    -64.14150499	     61.98148310	      3.57763239
      0.22540011	     -0.00000000	    -64.15589841	     61.93317105	      3.59453590
      0.22569538	      0.00000000	    -64.17021093	     61.88473788	      3.61149828
      0.22599066	      0.00000000	    -64.18444205	     61.83618280	      3.62851967
      0.22628593	     -0.00000000	    -64.19859130	     61.78750501	      3.64560025
      0.22658120	      0.00000000	    -64.21265819	     61.73870371	      3.66274016
      0.22687648	      0.00000000	    -64.22664226	     61.68977808	      3.67993957
      0.22717175	     -0.00000000	    -64.24054302	     61.64072732	      3.69719865
      0.22746702	     -0.00000000	    -64.25436003	     61.59155062	      3.71451755
      0.22776230	      0.00000000	    -64.26809281	     61.54224718	      3.73189645
      0.22805757	     -0.00000000	    -64.28174091	     61.49281617	      3.74933550
      0.22835284	      0.00000000	    -64.29530387	     61.44325679	      3.76683487
      0.22864811	      0.00000000	    -64.30878125	     61.39356822	      3.78439473
      0.22894339	      0.00000000	    -64.32217260	     61.34374963	      3.80201525
      0.22923866	     -0.00000000	    -64.33547748	     61.29380022	      3.81969658
      0.22953393	     -0.00000000	    -64.34869543	     61.24371915	      3.83743891
      0.22982921	     -0.00000000	    -64.36182604	     61.19350560	      3.85524239
      0.23012448	     -0.00000000	    -64.37486886	     61.14315875	      3.87310720
      0.23041975	      0.00000000	    -64.38782346	     61.09267777	      3.89103351
      0.23071503	     -0.00000000	    -64.40068941	     61.04206183	      3.90902149
      0.23101030	      0.00000000	    -64.41346629	     60.99131009	      3.92707131
      0.23130557	      0.00000000	    -64.42615368	     60.94042172	      3.94518314
      0.23160085	      0.00000000	    -64.43875114	     60.88939588	      3.96335716
      0.23189612	     -0.00000000	    -64.45125827	     60.83823174	      3.98159355
      0.23219139	     -0.00000000	    -64.46367465	     60.78692845	      3.99989246
      0.23248667	     -0.00000000	    -64.47599986	     60.73548517	      4.01825408
      0.23278194	     -0.00000000	    -64.48823348	     60.68390106	      4.03667859
      0.23307721	      0.00000000	    -64.50037511	     60.63217526	      4.05516616
      0.23337248	      0.00000000	    -64.51242434	     60.58030693	      4.07371697
      0.23366776	      0.00000000	    -64.52438075	     60.52829522	      4.09233120
      0.23396303	      0.00000000	    -64.53624395	     60.47613926	      4.11100902
      0.23425830	      0.00000000	    -64.54801352	     60.42383820	      4.12975061
      0.23455358	      0.00000000	    -64.55968906	     60.37139119	      4.14855616
      0.23484885	      0.00000000	    -64.57127017	     60.31879735	      4.16742584
      0.23514412	     -0.00000000	    -64.58275645	     60.26605583	      4.18635984
      0.23543940	     -0.00000000	    -64.59414748	     60.21316575	      4.20535833
      0.23573467	     -0.00000000	    -64.60544287	     60.16012625	      4.22442150
      0.23602994	     -0.00000000	    -64.61664223	     60.10693646	      4.24354953
      0.23632522	      0.00000000	    -64.62774514	     60.05359549	      4.26274261
      0.23662049	      0.00000000	    -64.63875121	     60.00010248	      4.28200091
      0.23691576	      0.00000000	    -64.64966005	     59.94645654	      4.30132463
      0.23721104	     -0.00000000	    -64.66047124	     59.89265679	      4.32071395
      0.23750631	      0.00000000	    -64.67118439	     59.83870234	      4.34016905
      0.23780158	      0.00000000	    -64.68179910	     59.78459230	      4.35969013
      0.23809685	      0.00000000	    -64.69231497	     59.73032578	      4.37927736
      0.23839213	      0.00000000	    -64.70273160	     59.67590190	      4.39893094
      0.23868740	     -0.00000000	    -64.71304859	     59.62131974	      4.41865106
      0.23898267	     -0.00000000	    -64.72326554	     59.56657841	      4.43843790
      0.23927795	      0.00000000	    -64.73338205	     59.51167700	      4.45829165
      0.23957322	     -0.00000000	    -64.74339771	     59.45661461	      4.47821251
      0.23986849	      0.00000000	    -64.75331213	     59.40139030	      4.49820066
      0.24016377	      0.00000000	    -64.76312489	     59.34600318	      4.51825630
      0.24045904	     -0.00000000	    -64.77283559	     59.29045230	      4.53837962
      0.24075431	      0.00000000	    -64.78244384	     59.23473674	      4.55857081
      0.24104959	      0.00000000	    -64.79194921	     59.17885558	      4.57883006
      0.24134486	      0.00000000	    -64.80135131	     59.12280787	      4.59915757
      0.24164013	      0.00000000	    -64.81064972	     59.06659266	      4.61955353
      0.24193541	      0.00000000	    -64.81984403	     59.01020903	      4.64001814
      0.24223068	     -0.00000000	    -64.82893383	     58.95365600	      4.66055158
      0.24252595	      0.00000000	    -64.83791872	     58.89693264	      4.68115407
      0.24282122	      0.00000000	    -64.84679826	     58.84003797	      4.70182578
      0.24311650	     -0.00000000	    -64.85557206	     58.78297105	      4.72256693
      0.24341177	      0.00000000	    -64.86423968	     58.72573089	      4.74337770
      0.24370704	      0.00000000	    -64.87280071	     58.66831653	      4.76425829
      0.24400232	      0.00000000	    -64.88125473	     58.61072699	      4.78520891
      0.24429759	     -0.00000000	    -64.88960132	     58.55296130	      4.80622975
      0.24459286	      0.00000000	    -64.89784004	     58.49501846	      4.82732100
      0.24488814	      0.00000000	    -64.90597047	     58.43689749	      4.84848287
      0.24518341	     -0.00000000	    -64.91399219	     58.37859739	      4.86971556
      0.24547868	     -0.00000000	    -64.92190476	     58.32011717	      4.89101926
      0.24577396	      0.00000000	    -64.92970774	     58.26145582	      4.91239418
      0.24606923	     -0.00000000	    -64.93740070	     58.20261234	      4.93384052
      0.24636450	     -0.00000000	    -64.94498321	     58.14358573	      4.95535847
      0.24665978	     -0.00000000	    -64.95245483	     58.08437496	      4.97694824
      0.24695505	     -0.00000000	    -64.95981510	     58.02497901	      4.99861004
      0.24725032	     -0.00000000	    -64.96706359	     57.96539688	      5.02034405
      0.24754560	     -0.00000000	    -64.97419984	     57.90562752	      5.04215048
      0.24784087	      0.00000000	    -64.98122342	     57.84566991	      5.06402954
      0.24813614	     -0.00000000	    -64.98813386	     57.78552302	      5.08598143
      0.24843141	      0.00000000	    -64.99493072	     57.72518581	      5.10800634
      0.24872669	     -0.00000000	    -65.00161353	     57.66465723	      5.13010449
      0.24902196	      0.00000000	    -65.00818184	     57.60393624	      5.15227606
      0.24931723	     -0.00000000	    -65.01463518	     57.54302179	      5.17452127
      0.24961251	      0.00000000	    -65.02097308	     57.48191283	      5.19684032
      0.24990778	      0.00000000	    -65.02719509	     57.42060830	      5.21923341
      0.25020305	      0.00000000	    -65.03330073	     57.35910714	      5.24170074
      0.25049833	     -0.00000000	    -65.03928953	     57.29740828	      5.26424251
      0.25079360	      0.00000000	    -65.04516100	     57.23551067	      5.28685892
      0.25108887	      0.00000000	    -65.05091468	     57.17341322	      5.30955019
      0.25138415	     -0.00000000	    -65.05655008	     57.11111486	      5.33231650
      0.25167942	     -0.00000000	    -65.06206672	     57.04861451	      5.35515806
      0.25197469	      0.00000000	    -65.06746411	     56.98591109	      5.37807508
      0.25226997	      0.00000000	    -65.07274176	     56.92300351	      5.40106775
      0.25256524	     -0.00000000	    -65.07789918	     56.85989069	      5.42413627
      0.25286051	      0.00000000	    -65.08293587	     56.79657153	      5.44728085
      0.25315578	     -0.00000000	    -65.08785134	     56.73304494	      5.47050169
      0.25345106	     -0.00000000	    -65.09264507	     56.66930980	      5.49379898
      0.25374633	      0.00000000	    -65.09731658	     56.60536503	      5.51717293
      0.25404160	      0.00000000	    -65.10186534	     56.54120951	      5.54062373
      0.25433688	     -0.00000000	    -65.10629086	     56.47684213	      5.56415160
      0.25463215	     -0.00000000	    -65.11059260	     56.41226177	      5.58775671
      0.25492742	      0.00000000	    -65.11477007	     56.34746732	      5.61143929
      0.25522270	      0.00000000	    -65.11882273	     56.28245765	      5.63519952
      0.25551797	      0.00000000	    -65.12275007	     56.21723162	      5.65903760
      0.25581324	      0.00000000	    -65.12655155	     56.15178812	      5.68295373
      0.25610852	      0.00000000	    -65.13022664	     56.08612600	      5.70694812
      0.25640379	      0.00000000	    -65.13377482	     56.02024411	      5.73102095
      0.25669906	      0.00000000	    -65.13719554	     55.95414132	      5.75517243
      0.25699434	      0.00000000	    -65.14048827	     55.88781647	      5.77940276
      0.25728961	      0.00000000	    -65.14365245	     55.82126839	      5.80371213
      0.25758488	      0.00000000	    -65.14668754	     55.75449593	      5.82810074
      0.25788015	     -0.00000000	    -65.14959299	     55.68749792	      5.85256880
      0.25817543	     -0.00000000	    -65.15236824	     55.62027317	      5.87711649
      0.25847070	     -0.00000000	    -65.15501273	     55.55282052	      5.90174402
      0.25876597	     -0.00000000	    -65.15752589	     55.48513876	      5.92645158
      0.25906125	      0.00000000	    -65.15990716	     55.41722670	      5.95123938
      0.25935652	      0.00000000	    -65.16215597	     55.34908314	      5.97610761
      0.25965179	     -0.00000000	    -65.16427173	     55.28070686	      6.00105647
      0.25994707	     -0.00000000	    -65.16625387	     55.21209665	      6.02608616
      0.26024234	      0.00000000	    -65.16810180	     55.14325128	      6.05119688
      0.26053761	     -0.00000000	    -65.16981494	     55.07416951	      6.07638883
      0.26083289	     -0.00000000	    -65.17139267	     55.00485009	      6.10166222
      0.26112816	     -0.00000000	    -65.17283441	     54.93529178	      6.12701723
      0.26142343	      0.00000000	    -65.17413956	     54.86549330	      6.15245408
      0.26171871	      0.00000000	    -65.17530749	     54.79545339	      6.17797295
      0.26201398	      0.00000000	    -65.17633760	     54.72517076	      6.20357406
      0.26230925	     -0.00000000	    -65.17722927	     54.65464411	      6.22925760
      0.26260452	     -0.00000000	    -65.17798187	     54.58387213	      6.25502376
      0.26289980	      0.00000000	    -65.17859478	     54.51285352	      6.28087275
      0.26319507	      0.00000000	    -65.17906735	     54.44158694	      6.30680476
      0.26346055	     -0.00000000	    -65.17937194	     54.37729812	      6.33019133
      0.26372603	     -0.00000000	    -65.17956205	     54.31280675	      6.35364536
      0.26399151	     -0.00000000	    -65.17963727	     54.24811187	      6.37716694
      0.26425700	      0.00000000	    -65.17959711	     54.18321248	      6.40075622
      0.26452248	     -0.00000000	    -65.17944108	     54.11810757	      6.42441335
      0.26478796	     -0.00000000	    -65.17916871	     54.05279613	      6.44813846
      0.26505344	      0.00000000	    -65.17877950	     53.98727713	      6.47193170
      0.26531892	      0.00000000	    -65.17827296	     53.92154953	      6.49579322
      0.26558440	     -0.00000000	    -65.17764860	     53.85561229	      6.51972314
      0.26584988	      0.00000000	    -65.17690590	     53.78946436	      6.54372162
      0.26611536	     -0.00000000	    -65.17604438	     53.72310468	      6.56778879
      0.26638084	     -0.00000000	    -65.17506351	     53.65653217	      6.59192480
      0.26664633	      0.00000000	    -65.17396279	     53.58974574	      6.61612979
      0.26691181	     -0.00000000	    -65.17274170	     53.52274432	      6.64040390
      0.26717729	     -0.00000000	    -65.17139971	     53.45552678	      6.66474727
      0.26744277	     -0.00000000	    -65.16993629	     53.38809203	      6.68916004
      0.26770825	     -0.00000000	    -65.16835093	     53.32043893	      6.71364236
      0.26797373	     -0.00000000	    -65.16664307	     53.25256634	      6.73819436
      0.26823921	      0.00000000	    -65.16481219	     53.18447313	      6.76281619
      0.26850469	      0.00000000	    -65.16285772	     53.11615813	      6.78750798
      0.26877018	      0.00000000	    -65.16077914	     53.04762018	      6.81226987
      0.26903566	     -0.00000000	    -65.15857587	     52.97885809	      6.83710201
      0.26930114	     -0.00000000	    -65.15624736	     52.90987067	      6.86200454
      0.26956662	     -0.00000000	    -65.15379305	     52.84065671	      6.88697759
      0.26983210	      0.00000000	    -65.15121236	     52.77121501	      6.91202131
      0.27009758	     -0.00000000	    -65.14850473	     52.70154432	      6.93713582
      0.27036306	     -0.00000000	    -65.14566956	     52.63164341	      6.96232128
      0.27062854	      0.00000000	    -65.14270628	     52.56151102	      6.98757782
      0.27089402	     -0.00000000	    -65.13961430	     52.49114589	      7.01290558
      0.27115951	     -0.00000000	    -65.13639302	     52.42054673	      7.03830469
      0.27142499	      0.00000000	    -65.13304184	     52.34971226	      7.06377529
      0.27169047	     -0.00000000	    -65.12956016	     52.27864115	      7.08931751
      0.27195595	     -0.00000000	    -65.12594736	     52.20733211	      7.11493150
      0.27222143	     -0.00000000	    -65.12220282	     52.13578378	      7.14061739
      0.27248691	      0.00000000	    -65.11832593	     52.06399482	      7.16637531
      0.27275239	      0.00000000	    -65.11431605	     51.99196387	      7.19220539
      0.27301787	      0.00000000	    -65.11017256	     51.91968956	      7.21810777
      0.27328335	     -0.00000000	    -65.10589480	     51.84717048	      7.24408259
      0.27354884	      0.00000000	    -65.10148214	     51.77440523	      7.27012996
      0.27381432	      0.00000000	    -65.09693393	     51.70139240	      7.29625002
      0.27407980	     -0.00000000	    -65.09224951	     51.62813055	      7.32244291
      0.27434528	     -0.00000000	    -65.08742821	     51.55461822	      7.34870874
      0.27461076	     -0.00000000	    -65.08246936	     51.48085395	      7.37504765
      0.27487624	     -0.00000000	    -65.07737230	     51.40683625	      7.40145976
      0.27514172	     -0.00000000	    -65.07213638	     51.33256363	      7.42794519
      0.27540720	     -0.00000000	    -65.06676093	     51.25803456	      7.45450407
      0.27567269	      0.00000000	    -65.06124532	     51.18324753	      7.48113652
      0.27593817	     -0.00000000	    -65.05558886	     51.10820098	      7.50784265
      0.27620365	     -0.00000000	    -65.04979089	     51.03289334	      7.53462260
      0.27646913	     -0.00000000	    -65.04385074	     50.95732304	      7.56147647
      0.27673461	      0.00000000	    -65.03776771	     50.88148847	      7.58840437
      0.27700009	      0.00000000	    -65.03154113	     50.80538801	      7.61540643
      0.27726557	     -0.00000000	    -65.02517030	     50.72902004	      7.64248274
      0.27753105	      0.00000000	    -65.01865451	     50.65238290	      7.66963343
      0.27779653	      0.00000000	    -65.01199306	     50.57547491	      7.69685859
      0.27806202	     -0.00000000	    -65.00518523	     50.49829438	      7.72415832
      0.27832750	     -0.00000000	    -64.99823030	     50.42083962	      7.75153274
      0.27859298	      0.00000000	    -64.99112755	     50.34310888	      7.77898193
      0.27885846	      0.00000000	    -64.98387624	     50.26510042	      7.80650599
      0.27912394	     -0.00000000	    -64.97647562	     50.18681248	      7.83410502
      0.27938942	     -0.00000000	    -64.96892496	     50.10824326	      7.86177909
      0.27965490	      0.00000000	    -64.96122350	     50.02939095	      7.88952831
      0.27992038	     -0.00000000	    -64.95337047	     49.95025373	      7.91735274
      0.28018586	     -0.00000000	    -64.94536510	     49.87082975	      7.94525247
      0.28045135	     -0.00000000	    -64.93720663	     49.79111714	      7.97322757
      0.28071683	     -0.00000000	    -64.92889427	     49.71111399	      8.00127810
      0.28098231	      0.00000000	    -64.92042723	     49.63081840	      8.02940414
      0.28124779	     -0.00000000	    -64.91180471	     49.55022843	      8.05760574
      0.28151327	     -0.00000000	    -64.90302590	     49.46934212	      8.08588296
      0.28177875	      0.00000000	    -64.89409001	     49.38815748	      8.11423585
      0.28204423	     -0.00000000	    -64.88499621	     49.30667250	      8.14266445
      0.28230971	     -0.00000000	    -64.87574367	     49.22488516	      8.17116880
      0.28257519	     -0.00000000	    -64.86633155	     49.14279339	      8.19974893
      0.28284068	     -0.00000000	    -64.85675903	     49.06039512	      8.22840487
      0.28310616	     -0.00000000	    -64.84702525	     48.97768823	      8.25713663
      0.28337164	      0.00000000	    -64.83712934	     48.89467060	      8.28594423
      0.28363712	      0.00000000	    -64.82707046	     48.81134006	      8.31482767
      0.28390260	      0.00000000	    -64.81684772	     48.72769443	      8.34378694
      0.28416808	      0.00000000	    -64.80646025	     48.64373150	      8.37282204
      0.28443356	     -0.00000000	    -64.79590716	     48.55944901	      8.40193293
      0.28469904	      0.00000000	    -64.78518755	     48.47484471	      8.43111958
      0.28496453	      0.00000000	    -64.77430052	     48.38991629	      8.46038196
      0.28523001	     -0.00000000	    -64.76324516	     48.30466143	      8.48972001
      0.28549549	      0.00000000	    -64.75202054	     48.21907776	      8.51913367
      0.28576097	     -0.00000000	    -64.74062573	     48.13316289	      8.54862286
      0.28602645	     -0.00000000	    -64.72905981	     48.04691440	      8.57818748
      0.28629193	      0.00000000	    -64.71732181	     47.96032984	      8.60782745
      0.28655741	      0.00000000	    -64.70541080	     47.87340671	      8.63754263
      0.28682289	      0.00000000	    -64.69332581	     47.78614250	      8.66733291
      0.28708837	     -0.00000000	    -64.68106585	     47.69853465	      8.69719813
      0.28735386	      0.00000000	    -64.66862996	     47.61058057	      8.72713813
      0.28761934	     -0.00000000	    -64.65601715	     47.52227763	      8.75715273
      0.28785809	      0.00000000	    -64.64452207	     47.44256333	      8.78420950
      0.28809685	      0.00000000	    -64.63288232	     47.36256273	      8.81132632
      0.28833561	     -0.00000000	    -64.62109719	     47.28227385	      8.83850300
      0.28857437	     -0.00000000	    -64.60916594	     47.20169469	      8.86573932
      0.28881312	     -0.00000000	    -64.59708782	     47.12082320	      8.89303511
      0.28905188	     -0.00000000	    -64.58486206	     47.03965731	      8.92039013
      0.28929064	      0.00000000	    -64.57248792	     46.95819492	      8.94780415
      0.28952939	     -0.00000000	    -64.55996462	     46.87643391	      8.97527693
      0.28976815	      0.00000000	    -64.54729138	     46.79437212	      9.00280819
      0.29000691	     -0.00000000	    -64.53446742	     46.71200737	      9.03039765
      0.29024567	     -0.00000000	    -64.52149196	     46.62933743	      9.05804499
      0.29048442	     -0.00000000	    -64.50836420	     46.54636007	      9.08574988
      0.29072318	      0.00000000	    -64.49508334	     46.46307300	      9.11351197
      0.29096194	     -0.00000000	    -64.48164857	     46.37947391	      9.14133089
      0.29120070	      0.00000000	    -64.46805908	     46.29556046	      9.16920624
      0.29143945	      0.00000000	    -64.45431405	     46.21133025	      9.19713757
      0.29167821	     -0.00000000	    -64.44041265	     46.12678088	      9.22512445
      0.29191697	      0.00000000	    -64.42635404	     46.04190990	      9.25316639
      0.29215572	     -0.00000000	    -64.41213739	     45.95671480	      9.28126287
      0.29239448	     -0.00000000	    -64.39776184	     45.87119307	      9.30941334
      0.29263324	     -0.00000000	    -64.38322655	     45.78534212	      9.33761723
      0.29287200	      0.00000000	    -64.36853065	     45.69915935	      9.36587393
      0.29311075	     -0.00000000	    -64.35367327	     45.61264211	      9.39418278
      0.29334951	      0.00000000	    -64.33865354	     45.52578770	      9.42254309
      0.29358827	      0.00000000	    -64.32347057	     45.43859338	      9.45095413
      0.29382702	      0.00000000	    -64.30812347	     45.35105636	      9.47941514
      0.29406578	     -0.00000000	    -64.29261134	     45.26317380	      9.50792529
      0.29430454	      0.00000000	    -64.27693328	     45.17494283	      9.53648373
      0.29454330	     -0.00000000	    -64.26108838	     45.08636050	      9.56508954
      0.29478205	     -0.00000000	    -64.24507571	     44.99742384	      9.59374177
      0.29502081	     -0.00000000	    -64.22889435	     44.90812980	      9.62243941
      0.29525957	     -0.00000000	    -64.21254336	     44.81847528	      9.65118140
      0.29549833	      0.00000000	    -64.19602180	     44.72845714	      9.67996661
      0.29573708	     -0.00000000	    -64.17932871	     44.63807215	      9.70879387
      0.29597584	      0.00000000	    -64.16246314	     44.54731706	      9.73766195
      0.29621460	      0.00000000	    -64.14542412	     44.45618851	      9.76656955
      0.29645335	      0.00000000	    -64.12821067	     44.36468311	      9.79551532
      0.29669211	      0.00000000	    -64.11082181	     44.27279738	      9.82449785
      0.29693087	      0.00000000	    -64.09325655	     44.18052779	      9.85351565
      0.29716963	      0.00000000	    -64.07551389	     44.08787073	      9.88256717
      0.29740838	     -0.00000000	    -64.05759281	     43.99482249	      9.91165082
      0.29764714	     -0.00000000	    -64.03949231	     43.90137933	      9.94076493
      0.29788590	      0.00000000	    -64.02121135	     43.80753738	      9.96990775
      0.29812465	     -0.00000000	    -64.00274891	     43.71329271	      9.99907751
      0.29836341	      0.00000000	    -63.98410393	     43.61864132	     10.02827234
      0.29860217	      0.00000000	    -63.96527537	     43.52357907	     10.05749035
      0.29884093	     -0.00000000	    -63.94626216	     43.42810179	     10.08672957
      0.29907968	      0.00000000	    -63.92706324	     43.33220515	     10.11598801
      0.29931844	      0.00000000	    -63.90767752	     43.23588476	     10.14526360
      0.29955720	     -0.00000000	    -63.88810391	     43.13913611	     10.17455427
      0.29979596	     -0.00000000	    -63.86834133	     43.04195457	     10.20385790
      0.30003471	      0.00000000	    -63.84838866	     42.94433543	     10.23317237
      0.30027347	     -0.00000000	    -63.82824478	     42.84627383	     10.26249551
      0.30051223	      0.00000000	    -63.80790857	     42.74776479	     10.29182520
      0.30075098	     -0.00000000	    -63.78737889	     42.64880321	     10.32115927
      0.30098974	     -0.00000000	    -63.76665459	     42.54938385	     10.35049562
      0.30122850	     -0.00000000	    -63.74573452	     42.44950135	     10.37983216
      0.30146726	     -0.00000000	    -63.72461752	     42.34915018	     10.40916684
      0.30170601	      0.00000000	    -63.70330240	     42.24832466	     10.43849768
      0.30194477	     -0.00000000	    -63.68178799	     42.14701898	     10.46782275
      0.30218353	     -0.00000000	    -63.66007307	     42.04522714	     10.49714023
      0.30242229	      0.00000000	    -63.63815646	     41.94294298	     10.52644838
      0.30266104	     -0.00000000	    -63.61603692	     41.84016016	     10.55574556
      0.30289980	     -0.00000000	    -63.59371323	     41.73687216	     10.58503027
      0.30313856	     -0.00000000	    -63.57118414	     41.63307226	     10.61430112
      0.30337731	      0.00000000	    -63.54844842	     41.52875354	     10.64355687
      0.30361607	      0.00000000	    -63.52550480	     41.42390888	     10.67279642
      0.30385483	      0.00000000	    -63.50235200	     41.31853094	     10.70201884
      0.30409359	     -0.00000000	    -63.47898874	     41.21261216	     10.73122334
      0.30433234	      0.00000000	    -63.45541373	     41.10614472	     10.76040930
      0.30457110	     -0.00000000	    -63.43162566	     40.99912058	     10.78957627
      0.30480986	      0.00000000	    -63.40762321	     40.89153144	     10.81872395
      0.30504861	      0.00000000	    -63.38340505	     40.78336874	     10.84785223
      0.30528737	     -0.00000000	    -63.35896984	     40.67462363	     10.87696114
      0.30552613	      0.00000000	    -63.33431623	     40.56528700	     10.90605088
      0.30576489	     -0.00000000	    -63.30944284	     40.45534943	     10.93512181
      0.30600364	      0.00000000	    -63.28434831	     40.34480120	     10.96417443
      0.30624240	      0.00000000	    -63.25903124	     40.23363228	     10.99320937
      0.30648116	      0.00000000	    -63.23349023	     40.12183230	     11.02222742
      0.30671992	     -0.00000000	    -63.20772385	     40.00939058	     11.05122947
      0.30695867	      0.00000000	    -63.18173070	     39.89629606	     11.08021653
      0.30719743	      0.00000000	    -63.15550931	     39.78253737	     11.10918975
      0.30743619	      0.00000000	    -63.12905825	     39.66810273	     11.13815032
      0.30767494	     -0.00000000	    -63.10237603	     39.55298003	     11.16709957
      0.30791370	      0.00000000	    -63.07546118	     39.43715677	     11.19603887
      0.30815246	     -0.00000000	    -63.04831221	     39.32062004	     11.22496969
      0.30839122	      0.00000000	    -63.02092761	     39.20335657	     11.25389354
      0.30862997	     -0.00000000	    -62.99330585	     39.08535269	     11.28281199
      0.30886873	     -0.00000000	    -62.96544540	     38.96659432	     11.31172665
      0.30910749	     -0.00000000	    -62.93734471	     38.84706700	     11.34063915
      0.30934624	      0.00000000	    -62.90900221	     38.72675587	     11.36955118
      0.30958500	      0.00000000	    -62.88041633	     38.60564570	     11.39846442
      0.30982376	     -0.00000000	    -62.85158547	     38.48372084	     11.42738058
      0.31006252	     -0.00000000	    -62.82250803	     38.36096530	     11.45630136
      0.31030127	     -0.00000000	    -62.79318237	     38.23736274	     11.48522848
      0.31054003	      0.00000000	    -62.76360687	     38.11289647	     11.51416365
      0.31077879	     -0.00000000	    -62.73377987	     37.98754948	     11.54310857
      0.31101755	     -0.00000000	    -62.70369970	     37.86130449	     11.57206492
      0.31125630	      0.00000000	    -62.67336467	     37.73414395	     11.60103437
      0.31147098	      0.00000000	    -62.64586948	     37.61900923	     11.62709520
      0.31168567	     -0.00000000	    -62.61816558	     37.50310688	     11.65316919
      0.31190035	      0.00000000	    -62.59025175	     37.38642381	     11.67925747
      0.31211503	      0.00000000	    -62.56212671	     37.26894683	     11.70536117
      0.31232971	     -0.00000000	    -62.53378919	     37.15066275	     11.73148143
      0.31254440	     -0.00000000	    -62.50523790	     37.03155839	     11.75761936
      0.31275908	     -0.00000000	    -62.47647153	     36.91162059	     11.78377605
      0.31297376	      0.00000000	    -62.44748876	     36.79083632	     11.80995256
      0.31318844	     -0.00000000	    -62.41828828	     36.66919267	     11.83614994
      0.31340313	      0.00000000	    -62.38886874	     36.54667691	     11.86236920
      0.31361781	      0.00000000	    -62.35922880	     36.42327653	     11.88861136
      0.31383249	      0.00000000	    -62.32936709	     36.29897930	     11.91487739
      0.31404717	     -0.00000000	    -62.29928224	     36.17377331	     11.94116823
      0.31426185	     -0.00000000	    -62.26897287	     36.04764703	     11.96748482
      0.31447654	      0.00000000	    -62.23843757	     35.92058932	     11.99382807
      0.31469122	      0.00000000	    -62.20767493	     35.79258954	     12.02019885
      0.31490590	     -0.00000000	    -62.17668354	     35.66363753	     12.04659802
      0.31512058	     -0.00000000	    -62.14546195	     35.53372368	     12.07302643
      0.31533527	     -0.00000000	    -62.11400872	     35.40283900	     12.09948488
      0.31554995	      0.00000000	    -62.08232238	     35.27097510	     12.12597417
      0.31576463	     -0.00000000	    -62.05040145	     35.13812425	     12.15249506
      0.31597931	     -0.00000000	    -62.01824445	     35.00427942	     12.17904831
      0.31619400	     -0.00000000	    -61.98584987	     34.86943426	     12.20563463
      0.31640868	     -0.00000000	    -61.95321620	     34.73358316	     12.23225473
      0.31662336	      0.00000000	    -61.92034189	     34.59672123	     12.25890930
      0.31683804	     -0.00000000	    -61.88722540	     34.45884430	     12.28559900
      0.31705272	     -0.00000000	    -61.85386517	     34.31994893	     12.31232447
      0.31726741	      0.00000000	    -61.82025962	     34.18003240	     12.33908634
      0.31748209	     -0.00000000	    -61.78640716	     34.03909265	     12.36588523
      0.31769677	      0.00000000	    -61.75230619	     33.89712830	     12.39272170
      0.31791145	      0.00000000	    -61.71795506	     33.75413859	     12.41959634
      0.31812614	     -0.00000000	    -61.68335216	     33.61012332	     12.44650971
      0.31834082	      0.00000000	    -61.64849581	     33.46508283	     12.47346233
      0.31855550	      0.00000000	    -61.61338436	     33.31901792	     12.50045472
      0.31877018	      0.00000000	    -61.57801610	     33.17192979	     12.52748741
      0.31898487	      0.00000000	    -61.54238933	     33.02381997	     12.55456086
      0.31919955	      0.00000000	    -61.50650233	     32.87469023	     12.58167556
      0.31941423	      0.00000000	    -61.47035335	     32.72454253	     12.60883197
      0.31962891	      0.00000000	    -61.43394063	     32.57337889	     12.63603053
      0.31984359	      0.00000000	    -61.39726240	     32.42120132	     12.66327168
      0.32005828	     -0.00000000	    -61.36031686	     32.26801174	     12.69055584
      0.32027296	      0.00000000	    -61.32310219	     32.11381186	     12.71788342
      0.32048764	     -0.00000000	    -61.28561656	     31.95860311	     12.74525481
      0.32070232	      0.00000000	    -61.24785811	     31.80238652	     12.77267039
      0.32091701	      0.00000000	    -61.20982496	     31.64516267	     12.80013054
      0.32113169	     -0.00000000	    -61.17151522	     31.48693153	     12.82763561
      0.32134637	      0.00000000	    -61.13292697	     31.32769246	     12.85518597
      0.32156105	      0.00000000	    -61.09405828	     31.16744408	     12.88278195
      0.32177573	      0.00000000	    -61.05490718	     31.00618421	     12.91042387
      0.32199042	     -0.00000000	    -61.01547169	     30.84390979	     12.93811207
      0.32220510	      0.00000000	    -60.97574980	     30.68061685	     12.96584684
      0.32241978	     -0.00000000	    -60.93573950	     30.51630049	     12.99362850
      0.32263446	      0.00000000	    -60.89543873	     30.35095478	     13.02145734
      0.32284915	      0.00000000	    -60.85484541	     30.18457280	     13.04933364
      0.32306383	     -0.00000000	    -60.81395744	     30.01714660	     13.07725767
      0.32327851	     -0.00000000	    -60.77277271	     29.84866723	     13.10522972
      0.32349319	     -0.00000000	    -60.73128906	     29.67912475	     13.13325004
      0.32370788	      0.00000000	    -60.68950431	     29.50850829	     13.16131887
      0.32392256	     -0.00000000	    -60.64741628	     29.33680604	     13.18943648
      0.32413724	      0.00000000	    -60.60502272	     29.16400538	     13.21760310
      0.32435192	     -0.00000000	    -60.56232138	     28.99009294	     13.24581896
      0.32456660	      0.00000000	    -60.51930998	     28.81505465	     13.27408429
      0.32478129	     -0.00000000	    -60.47598620	     28.63887590	     13.30239932
      0.32499597	      0.00000000	    -60.43234771	     28.46154159	     13.33076424
      0.32521065	      0.00000000	    -60.38839214	     28.28303631	     13.35917929
      0.32542533	      0.00000000	    -60.34411707	     28.10334441	     13.38764465
      0.32564002	      0.00000000	    -60.29952009	     27.92245016	     13.41616052
      0.32585470	      0.00000000	    -60.25459872	     27.74033790	     13.44472711
      0.32606938	     -0.00000000	    -60.20935047	     27.55699212	     13.47334459
      0.32628406	      0.00000000	    -60.16377280	     27.37239764	     13.50201315
      0.32649875	     -0.00000000	    -60.11786316	     27.18653975	     13.53073297
      0.32671343	     -0.00000000	    -60.07161894	     26.99940429	     13.55950422
      0.32692811	      0.00000000	    -60.02503750	     26.81097783	     13.58832708
      0.32714279	      0.00000000	    -59.97811619	     26.62124775	     13.61720172
      0.32735747	      0.00000000	    -59.93085228	     26.43020235	     13.64612829
      0.32757216	      0.00000000	    -59.88324303	     26.23783098	     13.67510696
      0.32776515	      0.00000000	    -59.84014757	     26.06375869	     13.70120195
      0.32795813	     -0.00000000	    -59.79676871	     25.88860101	     13.72733932
      0.32815112	     -0.00000000	    -59.75310438	     25.71235271	     13.75351916
      0.32834411	     -0.00000000	    -59.70915250	     25.53500936	     13.77974157
      0.32853710	     -0.00000000	    -59.66491092	     25.35656745	     13.80600666
      0.32873009	      0.00000000	    -59.62037748	     25.17702543	     13.83231453
      0.32892308	      0.00000000	    -59.57555000	     24.99639712	     13.85866530
      0.32911607	     -0.00000000	    -59.53042624	     24.81470733	     13.88505907
      0.32930906	     -0.00000000	    -59.48500396	     24.63198119	     13.91149596
      0.32950205	      0.00000000	    -59.43928087	     24.44824396	     13.93797608
      0.32969504	     -0.00000000	    -59.39325465	     24.26352103	     13.96449952
      0.32988803	     -0.00000000	    -59.34692296	     24.07783793	     13.99106642
      0.33008102	      0.00000000	    -59.30028340	     23.89122037	     14.01767688
      0.33027400	      0.00000000	    -59.25333356	     23.70369424	     14.04433102
      0.33046699	      0.00000000	    -59.20607099	     23.51528559	     14.07102895
      0.33065998	     -0.00000000	    -59.15849319	     23.32602071	     14.09777081
      0.33085297	     -0.00000000	    -59.11059762	     23.13592609	     14.12455670
      0.33104596	     -0.00000000	    -59.06238173	     22.94502841	     14.15138676
      0.33123895	      0.00000000	    -59.01384290	     22.75335462	     14.17826113
      0.33143194	     -0.00000000	    -58.96497848	     22.56093185	     14.20517994
      0.33162493	     -0.00000000	    -58.91578579	     22.36778745	     14.23214333
      0.33181792	     -0.00000000	    -58.86626207	     22.17394901	     14.25915144
      0.33201091	      0.00000000	    -58.81640455	     21.97944429	     14.28620444
      0.33220390	     -0.00000000	    -58.76621041	     21.78430124	     14.31330249
      0.33239688	      0.00000000	    -58.71567678	     21.58854796	     14.34044574
      0.33258987	     -0.00000000	    -58.66480071	     21.39221268	     14.36763438
      0.33278286	      0.00000000	    -58.61357925	     21.19532373	     14.39486859
      0.33297585	     -0.00000000	    -58.56200937	     20.99790949	     14.42214857
      0.33316884	     -0.00000000	    -58.51008798	     20.79999832	     14.44947451
      0.33336183	     -0.00000000	    -58.45781195	     20.60161857	     14.47684665
      0.33355482	     -0.00000000	    -58.40517809	     20.40279841	     14.50426519
      0.33374781	      0.00000000	    -58.35218315	     20.20356587	     14.53173039
      0.33394080	     -0.00000000	    -58.29882380	     20.00394870	     14.55924250
      0.33413379	      0.00000000	    -58.24509669	     19.80397427	     14.58680178
      0.33432678	      0.00000000	    -58.19099836	     19.60366953	     14.61440853
      0.33451977	     -0.00000000	    -58.13652531	     19.40306088	     14.64206305
      0.33471275	     -0.00000000	    -58.08167396	     19.20217408	     14.66976565
      0.33490574	      0.00000000	    -58.02644066	     19.00103412	     14.69751668
      0.33509873	     -0.00000000	    -57.97082167	     18.79966515	     14.72531651
      0.33529172	      0.00000000	    -57.91481320	     18.59809035	     14.75316552
      0.33548471	      0.00000000	    -57.85841136	     18.39633179	     14.78106413
      0.33567770	      0.00000000	    -57.80161218	     18.19441040	     14.80901276
      0.33587069	     -0.00000000	    -57.74441161	     17.99234577	     14.83701189
      0.33606368	     -0.00000000	    -57.68680549	     17.79015614	     14.86506201
      0.33625667	     -0.00000000	    -57.62878960	     17.58785826	     14.89316366
      0.33643012	     -0.00000000	    -57.57629494	     17.40596434	     14.91846423
      0.33660356	      0.00000000	    -57.52346253	     17.22400516	     14.94380736
      0.33677701	      0.00000000	    -57.47028912	     17.04198955	     14.96919346
      0.33695046	     -0.00000000	    -57.41677133	     16.85992520	     14.99462303
      0.33712391	     -0.00000000	    -57.36290575	     16.67781868	     15.02009657
      0.33729736	      0.00000000	    -57.30868887	     16.49567537	     15.04561464
      0.33747080	     -0.00000000	    -57.25411708	     16.31349954	     15.07117782
      0.33764425	     -0.00000000	    -57.19918673	     16.13129429	     15.09678673
      0.33781770	      0.00000000	    -57.14389405	     15.94906161	     15.12244202
      0.33799115	     -0.00000000	    -57.08823520	     15.76680237	     15.14814439
      0.33816459	     -0.00000000	    -57.03220624	     15.58451640	     15.17389457
      0.33833804	      0.00000000	    -56.97580312	     15.40220247	     15.19969336
      0.33851149	     -0.00000000	    -56.91902172	     15.21985842	     15.22554157
      0.33868494	      0.00000000	    -56.86185779	     15.03748113	     15.25144009
      0.33885839	      0.00000000	    -56.80430697	     14.85506664	     15.27738986
      0.33903183	     -0.00000000	    -56.74636481	     14.67261020	     15.30339187
      0.33920528	      0.00000000	    -56.68802671	     14.49010637	     15.32944716
      0.33937873	     -0.00000000	    -56.62928798	     14.30754904	     15.35555687
      0.33955218	     -0.00000000	    -56.57014377	     14.12493157	     15.38172217
      0.33972563	     -0.00000000	    -56.51058910	     13.94224685	     15.40794432
      0.33989907	     -0.00000000	    -56.45061888	     13.75948736	     15.43422467
      0.34007252	      0.00000000	    -56.39022783	     13.57664531	     15.46488553
      0.34024597	     -0.00000000	    -56.32941053	     13.39371260	     15.49643401
      0.34041942	     -0.00000000	    -56.26816140	     13.21068100	     15.52790968
      0.34059287	      0.00000000	    -56.20647472	     13.02754224	     15.55932247
      0.34076631	     -0.00000000	    -56.14434456	     12.84428811	     15.59068190
      0.34093976	     -0.00000000	    -56.08176484	     12.66091049	     15.62199713
      0.34109518	      0.00000000	    -56.02530170	     12.49647911	     15.65002753
      0.34125061	      0.00000000	    -55.96846786	     12.33193673	     15.67803568
      0.34140603	      0.00000000	    -55.91125853	     12.16727811	     15.70602750
      0.34156145	      0.00000000	    -55.85366880	     12.00249824	     15.73400878
      0.34171687	     -0.00000000	    -55.79569358	     11.83759240	     15.76198518
      0.34187230	      0.00000000	    -55.73732766	     11.67255624	     15.78996224
      0.34202772	     -0.00000000	    -55.67856563	     11.50738573	     15.81794539
      0.34218314	     -0.00000000	    -55.61940195	     11.34207730	     15.84593999
      0.34233856	     -0.00000000	    -55.55983091	     11.17662776	     15.87395130
      0.34249398	      0.00000000	    -55.49984660	     11.01103442	     15.90198456
      0.34264941	      0.00000000	    -55.43944296	     10.84529508	     15.93004494
      0.34280483	      0.00000000	    -55.37861369	     10.67940803	     15.95813762
      0.34296025	     -0.00000000	    -55.31735234	     10.51337213	     15.98626774
      0.34311567	      0.00000000	    -55.25565223	     10.34718681	     16.01444046
      0.34327110	      0.00000000	    -55.19350646	     10.18085206	     16.04266097
      0.34342652	     -0.00000000	    -55.13090792	     10.01436850	     16.07093446
      0.34358194	      0.00000000	    -55.06784926	      9.84773737	     16.09926621
      0.34373736	      0.00000000	    -55.00432290	      9.68096058	     16.12766153
      0.34389279	      0.00000000	    -54.94032101	      9.51404068	     16.15612582
      0.34403226	     -0.00000000	    -54.88247301	      9.36412444	     16.18173338
      0.34417174	     -0.00000000	    -54.82422946	      9.21409836	     16.20740497
      0.34431122	      0.00000000	    -54.76558417	      9.06396575	     16.23314466
      0.34445070	     -0.00000000	    -54.70653074	      8.91373037	     16.25895661
      0.34459018	     -0.00000000	    -54.64706259	      8.76339648	     16.28484511
      0.34472966	      0.00000000	    -54.58717295	      8.61296883	     16.31081450
      0.34486914	      0.00000000	    -54.52685482	      8.46245265	     16.33686925
      0.34500862	      0.00000000	    -54.46610102	      8.31185374	     16.36301392
      0.34514810	      0.00000000	    -54.40490415	      8.16117836	     16.38925318
      0.34528757	      0.00000000	    -54.34325658	      8.01043337	     16.41559185
      0.34542705	      0.00000000	    -54.28115048	      7.85962614	     16.44203483
      0.34556653	      0.00000000	    -54.21857777	      7.70876461	     16.46858717
      0.34570601	      0.00000000	    -54.15553014	      7.55785731	     16.49525408
      0.34584549	     -0.00000000	    -54.09199905	      7.40691334	     16.52204086
      0.34598497	      0.00000000	    -54.02797569	      7.25594244	     16.54895300
      0.34612445	      0.00000000	    -53.96345102	      7.10495495	     16.57599612
      0.34626393	      0.00000000	    -53.89841573	      6.95396185	     16.60317600
      0.34638867	     -0.00000000	    -53.83981018	      6.81892386	     16.62760536
      0.34651342	     -0.00000000	    -53.78078150	      6.68389950	     16.65215325
      0.34663816	     -0.00000000	    -53.72132252	      6.54889803	     16.67682412
      0.34676291	     -0.00000000	    -53.66142584	      6.41392916	     16.70162253
      0.34688765	     -0.00000000	    -53.60108394	      6.27900313	     16.72655316
      0.34701240	     -0.00000000	    -53.54028906	      6.14413064	     16.75162082
      0.34713714	     -0.00000000	    -53.47903329	      6.00932296	     16.77683041
      0.34726189	      0.00000000	    -53.41730853	      5.87459190	     16.80218695
      0.34738663	     -0.00000000	    -53.35510647	      5.73994985	     16.82769559
      0.34751138	     -0.00000000	    -53.29241864	      5.60540983	     16.85336158
      0.34763612	     -0.00000000	    -53.22923635	      5.47098549	     16.87919029
      0.34776087	     -0.00000000	    -53.16555073	      5.33669120	     16.90518723
      0.34788561	      0.00000000	    -53.10135271	      5.20254204	     16.93135799
      0.34801036	      0.00000000	    -53.03663302	      5.06855386	     16.95770832
      0.34813510	      0.00000000	    -52.97138220	      4.93474336	     16.98424405
      0.34825985	     -0.00000000	    -52.90559056	      4.80112815	     17.01097117
      0.34838459	     -0.00000000	    -52.83924824	      4.66772677	     17.03789577
      0.34850934	     -0.00000000	    -52.77234515	      4.53455883	     17.06502405
      0.34862134	     -0.00000000	    -52.71178642	      4.41520292	     17.08956133
      0.34873335	      0.00000000	    -52.65075970	      4.29606774	     17.11427263
      0.34884536	     -0.00000000	    -52.58925725	      4.17717002	     17.13916268
      0.34895737	      0.00000000	    -52.52727121	      4.05852738	     17.16423630
      0.34906938	      0.00000000	    -52.46479358	      3.94015849	     17.18949839
      0.34918139	     -0.00000000	    -52.40181622	      3.82208312	     17.21495393
      0.34929340	      0.00000000	    -52.33833085	      3.70432223	     17.24060800
      0.34940541	     -0.00000000	    -52.27432903	      3.58689813	     17.26646574
      0.34951741	      0.00000000	    -52.20980221	      3.46983455	     17.29253237
      0.34962942	      0.00000000	    -52.14474165	      3.35315686	     17.31881321
      0.34974143	      0.00000000	    -52.07913852	      3.23689216	     17.34531364
      0.34985344	     -0.00000000	    -52.01298380	      3.12106952	     17.37203915
      0.34996545	      0.00000000	    -51.94626833	      3.00572017	     17.39899529
      0.35007746	     -0.00000000	    -51.87898282	      2.89087773	     17.42618770
      0.35018947	      0.00000000	    -51.81111781	      2.77657853	     17.45362212
      0.35028275	      0.00000000	    -51.75415131	      2.68183404	     17.47665809
      0.35037603	      0.00000000	    -51.69676665	      2.58751665	     17.49987611
      0.35046931	      0.00000000	    -51.63895256	      2.49365132	     17.52328884
      0.35056259	     -0.00000000	    -51.58070080	      2.40026648	     17.54690334
      0.35065587	     -0.00000000	    -51.52200441	      2.30739328	     17.57072436
      0.35074915	     -0.00000000	    -51.46285679	      2.21506532	     17.59475590
      0.35086144	     -0.00000000	    -51.39104579	      2.10469378	     17.62397026
      0.35097373	     -0.00000000	    -51.31856002	      1.99523379	     17.65350167
      0.35108602	      0.00000000	    -51.24538796	      1.88676084	     17.68335661
      0.35119832	     -0.00000000	    -51.17151805	      1.77935813	     17.71354155
      0.35131061	      0.00000000	    -51.09693860	      1.67311763	     17.74406297
      0.35142290	      0.00000000	    -51.02163783	      1.56814131	     17.77492735
      0.35153519	     -0.00000000	    -50.94560384	      1.46454260	     17.80614121
      0.35164748	      0.00000000	    -50.86882465	      1.36244793	     17.83771111
      0.35175978	      0.00000000	    -50.79128811	      1.26199867	     17.86964361
      0.35187207	      0.00000000	    -50.71298201	      1.16335315	     17.90194534
      0.35198436	      0.00000000	    -50.63389398	      1.06668902	     17.93462296
      0.35209665	      0.00000000	    -50.55401153	      0.97220584	     17.96768321
      0.35220895	      0.00000000	    -50.47332204	      0.88012785	     18.00113285
      0.35232124	     -0.00000000	    -50.39181275	      0.79070692	     18.03497874
      0.35243353	     -0.00000000	    -50.30947076	      0.70422541	     18.06922780
      0.35254582	      0.00000000	    -50.22628299	      0.62099881	     18.10388705
      0.35265811	      0.00000000	    -50.14223624	      0.54137761	     18.13896360
      0.35277041	     -0.00000000	    -50.05731710	      0.46574783	     18.17446467
      0.35288270	      0.00000000	    -49.97151202	      0.39452926	     18.21039759
      0.35299499	      0.00000000	    -49.88480724	      0.32816990	     18.24676982
      0.35310728	      0.00000000	    -49.79718880	      0.26713512	     18.28358897
      0.35321958	      0.00000000	    -49.70864256	      0.21188911	     18.32086280
      0.35333187	     -0.00000000	    -49.61915412	      0.16286673	     18.35859924
      0.35344416	      0.00000000	    -49.52870888	      0.12043411	     18.39680638
      0.35355645	      0.00000000	    -49.43729200	      0.08483825	     18.43549253
      0.35366874	     -0.00000000	    -49.34488837	      0.05614894	     18.47466621
      0.35378104	      0.00000000	    -49.25148261	      0.03420074	     18.51433614
      0.35389333	     -0.00000000	    -49.15705907	      0.01854693	     18.55451129
      0.35400562	      0.00000000	    -49.06160179	      0.00843928	     18.59520091
      0.35411791	     -0.00000000	    -48.96509450	      0.00284470	     18.63641448
      0.35423021	      0.00000000	    -48.86752061	      0.00050120	     18.67816179
      0.35434250	     -0.00000000	    -48.76886316	      0.00000514	     18.72045293
      0.35445479	      0.00000000	    -48.66910484	      0.00000000	     18.76329834
      0.35456708	     -0.00000000	    -48.56822795	      0.00000000	     18.80670879
      0.35467937	      0.00000000	    -48.46621436	      0.00000000	     18.85069543
      0.35479167	      0.00000000	    -48.36304551	      0.00000000	     18.89526983
      0.35490396	      0.00000000	    -48.25870240	      0.00000000	     18.94044398
      0.35501625	      0.00000000	    -48.15316550	      0.00000000	     18.98623035
      0.35512854	      0.00000000	    -48.04641482	      0.00000000	     19.03264186
      0.35521614	     -0.00000000	    -47.96228180	      0.00000000	     19.06929053
      0.35531359	      0.00000000	    -47.86780509	      0.00000000	     19.11051435
      0.35541103	     -0.00000000	    -47.77239957	      0.00000000	     19.15218946
      0.35589824	     -0.00000000	    -47.28196385	      0.00000000	     19.36596561
      0.35727252	      0.00000000	    -45.79156567	      0.00000000	     19.98702029
      0.35864680	     -0.00000000	    -44.17493515	      0.00000000	     20.57612303
      0.36002107	     -0.00000000	    -42.47059107	      0.00000000	     21.07955917
      0.36124276	     -0.00000000	    -40.91058793	      0.00000000	     21.42604242
      0.36246446	      0.00000000	    -39.33194342	      0.00000000	     21.65991126
      0.36368615	      0.00000000	    -37.75497823	      0.00000000	     21.77029080
      0.36490784	      0.00000000	    -36.19777180	      0.00000000	     21.75036760
      0.36612953	     -0.00000000	    -34.67622611	      0.00000000	     21.59621076
      0.36735123	     -0.00000000	    -33.20410541	      0.00000000	     21.30607038
      0.36857292	     -0.00000000	    -31.79303392	      0.00000000	     20.88042941
      0.36979461	     -0.00000000	    -30.45245792	      0.00000000	     20.32242269
      0.37101630	     -0.00000000	    -29.18959100	      0.00000000	     19.63761497
      0.37223800	     -0.00000000	    -28.00936587	      0.00000000	     18.83336775
      0.37236017	      0.00000000	    -27.89600987	      0.00000000	     18.74670205
      0.37258593	     -0.00000000	    -27.68878209	      0.00000000	     18.58365823
      0.37269882	     -0.00000000	    -27.58626651	      0.00000000	     18.50074695
      0.37275526	     -0.00000000	    -27.53528357	      0.00000000	     18.45894726
      0.37278348	     -0.00000000	    -27.50986085	      0.00000000	     18.43796181
      0.37292459	     -0.00000000	    -27.38343483	      0.00000000	     18.33218336
      0.37293536	     -0.00000000	    -27.37382387	      0.00000000	     18.32404454
      0.37294584	     -0.00000000	    -27.36449358	      0.00000000	     18.31613012
      0.37295584	      0.00000000	    -27.35558960	      0.00000000	     18.30856508
      0.37296584	     -0.00000000	    -27.34669138	      0.00000000	     18.30099299
      0.37297584	     -0.00000000	    -27.33779892	      0.00000000	     18.29341386
      0.37298584	      0.00000000	    -27.32891227	      0.00000000	     18.28582761
      0.37299584	      0.00000000	    -27.32003172	      0.00000000	     18.27823388
      0.37300584	     -0.00000000	    -27.31115809	      0.00000000	     18.27063166
      0.37301584	     -0.00000000	    -27.30229291	      0.00000000	     18.26301902
      0.37302584	     -0.00000000	    -27.29343874	      0.00000000	     18.25539274
      0.37303584	     -0.00000000	    -27.28459933	      0.00000000	     18.24774811
      0.37304584	      0.00000000	    -27.27577991	      0.00000000	     18.24007860
      0.37305584	     -0.00000000	    -27.26698735	      0.00000000	     18.23237561
      0.37306584	      0.00000000	    -27.25823036	      0.00000000	     18.22462825
      0.37307584	      0.00000000	    -27.24951972	      0.00000000	     18.21682311
      0.37308584	      0.00000000	    -27.24086840	      0.00000000	     18.20894405
      0.37309584	      0.00000000	    -27.23229174	      0.00000000	     18.20097204
      0.37310584	      0.00000000	    -27.22380757	      0.00000000	     18.19288498
      0.37311584	      0.00000000	    -27.21543634	      0.00000000	     18.18465761
      0.37312724	     -0.00000000	    -27.20605631	      0.00000000	     18.17506624
      0.37313724	      0.00000000	    -27.19800808	      0.00000000	     18.16643836
      0.37314724	     -0.00000000	    -27.19015472	      0.00000000	     18.15756937
      0.37315724	     -0.00000000	    -27.18252803	      0.00000000	     18.14842030
      0.37316724	     -0.00000000	    -27.17516254	      0.00000000	     18.13894894
      0.37317724	     -0.00000000	    -27.16809544	      0.00000000	     18.12911002
      0.37318724	      0.00000000	    -27.16136636	      0.00000000	     18.11885533
      0.37319724	     -0.00000000	    -27.15501731	      0.00000000	     18.10813401
      0.37320724	     -0.00000000	    -27.14909238	      0.00000000	     18.09689278
      0.37321724	      0.00000000	    -27.14363751	      0.00000000	     18.08507636
      0.37322724	     -0.00000000	    -27.13870021	      0.00000000	     18.07262777
      0.37323724	     -0.00000000	    -27.13432919	      0.00000000	     18.05948885
      0.37324724	     -0.00000000	    -27.13057399	      0.00000000	     18.04560070
      0.37325724	      0.00000000	    -27.12748458	      0.00000000	     18.03090421
      0.37326724	      0.00000000	    -27.12511092	      0.00000000	     18.01534064
      0.37327724	     -0.00000000	    -27.12350253	      0.00000000	     17.99885211
      0.37328724	      0.00000000	    -27.12270798	      0.00000000	     17.98138228
      0.37329724	      0.00000000	    -27.12277449	      0.00000000	     17.96287686
      0.37330948	      0.00000000	    -27.12409408	      0.00000000	     17.93874099
      0.37332172	      0.00000000	    -27.12684999	      0.00000000	     17.91288829
      0.37333675	     -0.00000000	    -27.13230201	      0.00000000	     17.87869093
      0.37335522	     -0.00000000	    -27.14229181	      0.00000000	     17.83275518
      0.37337148	     -0.00000000	    -27.15421774	      0.00000000	     17.78863441
      0.37338774	      0.00000000	    -27.16917428	      0.00000000	     17.74096991
      0.37340224	     -0.00000000	    -27.18512461	      0.00000000	     17.69542194
      0.37341674	     -0.00000000	    -27.20355898	      0.00000000	     17.64701078
      0.37343125	      0.00000000	    -27.22448114	      0.00000000	     17.59575445
      0.37344575	     -0.00000000	    -27.24787636	      0.00000000	     17.54169394
      0.37346025	     -0.00000000	    -27.27371270	      0.00000000	     17.48489148
      0.37347476	     -0.00000000	    -27.30194247	      0.00000000	     17.42542842
      0.37348926	      0.00000000	    -27.33250405	      0.00000000	     17.36340277
      0.37350376	     -0.00000000	    -27.36532380	      0.00000000	     17.29892663
      0.37351827	     -0.00000000	    -27.40031805	      0.00000000	     17.23212353
      0.37353277	     -0.00000000	    -27.43739515	      0.00000000	     17.16312578
      0.37354727	      0.00000000	    -27.47645738	      0.00000000	     17.09207196
      0.37356178	     -0.00000000	    -27.51740280	      0.00000000	     17.01910455
      0.37357628	      0.00000000	    -27.56012693	      0.00000000	     16.94436782
      0.37359078	     -0.00000000	    -27.60452425	      0.00000000	     16.86800588
      0.37360529	      0.00000000	    -27.65048953	      0.00000000	     16.79016112
      0.37361979	      0.00000000	    -27.69791899	      0.00000000	     16.71097274
      0.37363429	      0.00000000	    -27.74671117	      0.00000000	     16.63057568
      0.37364880	     -0.00000000	    -27.79676776	      0.00000000	     16.54909975
      0.37366330	     -0.00000000	    -27.84799417	      0.00000000	     16.46666888
      0.37367780	      0.00000000	    -27.90029994	      0.00000000	     16.38340071
      0.37369231	     -0.00000000	    -27.95359910	      0.00000000	     16.29940628
      0.37370681	      0.00000000	    -28.00781035	      0.00000000	     16.21478983
      0.37372131	      0.00000000	    -28.06285711	      0.00000000	     16.12964880
      0.37373582	     -0.00000000	    -28.11866760	      0.00000000	     16.04407388
      0.37375032	      0.00000000	    -28.17517475	      0.00000000	     15.95814916
      0.37376482	      0.00000000	    -28.23231608	      0.00000000	     15.87195234
      0.37377933	      0.00000000	    -28.29003360	      0.00000000	     15.78555496
      0.37379695	     -0.00000000	    -28.36088601	      0.00000000	     15.68036596
      0.37381458	      0.00000000	    -28.43242211	      0.00000000	     15.57508443
      0.37383221	     -0.00000000	    -28.50456180	      0.00000000	     15.46980616
      0.37384984	     -0.00000000	    -28.57723276	      0.00000000	     15.36461657
      0.37386747	     -0.00000000	    -28.65036978	      0.00000000	     15.25959159
      0.37388510	     -0.00000000	    -28.72391421	      0.00000000	     15.15479847
      0.37390272	     -0.00000000	    -28.79781338	      0.00000000	     15.05029660
      0.37392035	      0.00000000	    -28.87202008	      0.00000000	     14.94613827
      0.37393798	     -0.00000000	    -28.94649201	      0.00000000	     14.84236933
      0.37395995	      0.00000000	    -29.03960779	      0.00000000	     14.71366523
      0.37398192	      0.00000000	    -29.13301242	      0.00000000	     14.58569421
      0.37400388	     -0.00000000	    -29.22664981	      0.00000000	     14.45851195
      0.37402585	     -0.00000000	    -29.32047130	      0.00000000	     14.33216477
      0.37405240	     -0.00000000	    -29.43405935	      0.00000000	     14.18061744
      0.37407895	     -0.00000000	    -29.54779129	      0.00000000	     14.03039948
      0.37410551	     -0.00000000	    -29.66161350	      0.00000000	     13.88155242
      0.37413206	      0.00000000	    -29.77548085	      0.00000000	     13.73410742
      0.37416436	     -0.00000000	    -29.91399600	      0.00000000	     13.55667677
      0.37419665	     -0.00000000	    -30.05246537	      0.00000000	     13.38138046
      0.37422895	      0.00000000	    -30.19084284	      0.00000000	     13.20823296
      0.37426125	     -0.00000000	    -30.32909080	      0.00000000	     13.03723904
      0.37430080	      0.00000000	    -30.49815797	      0.00000000	     12.83078118
      0.37434035	     -0.00000000	    -30.66693966	      0.00000000	     12.62753099
      0.37437990	     -0.00000000	    -30.83539995	      0.00000000	     12.42746170
      0.37441945	     -0.00000000	    -31.00351024	      0.00000000	     12.23053941
      0.37446913	      0.00000000	    -31.21417861	      0.00000000	     11.98754329
      0.37451882	      0.00000000	    -31.42422280	      0.00000000	     11.74936760
      0.37456851	     -0.00000000	    -31.63361484	      0.00000000	     11.51592205
      0.37462855	      0.00000000	    -31.88574535	      0.00000000	     11.24000205
      0.37468859	      0.00000000	    -32.13686093	      0.00000000	     10.97068597
      0.37474863	     -0.00000000	    -32.38693762	      0.00000000	     10.70780662
      0.37482504	     -0.00000000	    -32.70363341	      0.00000000	     10.38233341
      0.37490144	      0.00000000	    -33.01858521	      0.00000000	     10.06668069
      0.37497784	     -0.00000000	    -33.33176898	      0.00000000	      9.76052266
      0.37507703	     -0.00000000	    -33.73566444	      0.00000000	      9.37672630
      0.37517621	     -0.00000000	    -34.13651875	      0.00000000	      9.00773258
      0.37527540	      0.00000000	    -34.53431104	      0.00000000	      8.65290278
      0.37539614	      0.00000000	    -35.01441215	      0.00000000	      8.23918313
      0.37551688	     -0.00000000	    -35.48994695	      0.00000000	      7.84449183
      0.37563763	      0.00000000	    -35.96091823	      0.00000000	      7.46782243
      0.37575837	     -0.00000000	    -36.42733964	      0.00000000	      7.10821276
      0.37587911	      0.00000000	    -36.88923425	      0.00000000	      6.76473989
      0.37599986	     -0.00000000	    -37.34663327	      0.00000000	      6.43651532
      0.37614573	      0.00000000	    -37.89330982	      0.00000000	      6.05907977
      0.37629161	      0.00000000	    -38.43355989	      0.00000000	      5.70118625
      0.37643749	      0.00000000	    -38.96747388	      0.00000000	      5.36142293
      0.37664304	     -0.00000000	    -39.70922370	      0.00000000	      4.91085920
      0.37682850	      0.00000000	    -40.36811037	      0.00000000	      4.53003686
      0.37701396	      0.00000000	    -41.01740387	      0.00000000	      4.17136051
      0.37719942	     -0.00000000	    -41.65735507	      0.00000000	      3.83316292
      0.37738489	     -0.00000000	    -42.28822358	      0.00000000	      3.51422852
      0.37757035	     -0.00000000	    -42.91027529	      0.00000000	      3.21365524
      0.37775581	      0.00000000	    -43.52378032	      0.00000000	      2.93069651
      0.37796408	      0.00000000	    -44.20288370	      0.00000000	      2.63309975
      0.37817235	      0.00000000	    -44.87194155	      0.00000000	      2.35598657
      0.37834659	      0.00000000	    -45.42424614	      0.00000000	      2.13929807
      0.37852083	      0.00000000	    -45.97001927	      0.00000000	      1.93593319
      0.37869507	      0.00000000	    -46.50948726	      0.00000000	      1.74546653
      0.37886931	      0.00000000	    -47.04287491	      0.00000000	      1.56748812
      0.37904355	     -0.00000000	    -47.57040510	      0.00000000	      1.40159971
      0.37921779	     -0.00000000	    -48.09229823	      0.00000000	      1.24741196
      0.37939203	     -0.00000000	    -48.60877177	      0.00000000	      1.10454206
      0.37956627	     -0.00000000	    -49.12003973	      0.00000000	      0.97261183
      0.37974051	     -0.00000000	    -49.62631201	      0.00000000	      0.85124578
      0.37995874	     -0.00000000	    -50.25368779	      0.00000000	      0.71356301
      0.38017698	      0.00000000	    -50.87393910	      0.00000000	      0.59112501
      0.38046339	      0.00000000	    -51.67775321	      0.00000000	      0.45231223
      0.38068623	      0.00000000	    -52.29563356	      0.00000000	      0.36045564
      0.38092514	      0.00000000	    -52.95120612	      0.00000000	      0.27660167
      0.38116406	     -0.00000000	    -53.60004434	      0.00000000	      0.20679638
      0.38140297	     -0.00000000	    -54.24250325	      0.00000000	      0.14986332
      0.38164188	     -0.00000000	    -54.87889226	      0.00000000	      0.10456033
      0.38188080	     -0.00000000	    -55.50947106	      0.00000000	      0.06958381
      0.38211971	      0.00000000	    -56.13444640	      0.00000000	      0.04358085
      0.38235863	     -0.00000000	    -56.75397030	      0.00000000	      0.02516912
      0.38259754	     -0.00000000	    -57.36813989	      0.00000000	      0.01296283
      0.38283646	     -0.00000000	    -57.97699921	      0.00000000	      0.00560232
      0.38307537	      0.00000000	    -58.58054312	      0.00000000	      0.00178412
      0.38331428	      0.00000000	    -59.17872300	      0.00000000	      0.00028844
      0.38355320	     -0.00000000	    -59.77145419	      0.00000000	      0.00000176
      0.38379211	      0.00000000	    -60.35862448	      0.00000000	      0.00000000
      0.38403103	     -0.00000000	    -60.94010310	      0.00000000	      0.00000000
      0.38426994	     -0.00000000	    -61.51574970	      0.00000000	      0.00000000
      0.38435855	     -0.00000000	    -61.72773349	      0.00000000	      0.00000000
      0.38444716	      0.00000000	    -61.93888902	      0.00000000	      0.00000000
      0.38452101	     -0.00000000	    -62.11423531	      0.00000000	      0.00000000
      0.38459485	      0.00000000	    -62.28900011	      0.00000000	      0.00000000
      0.38465893	      0.00000000	    -62.44016047	      0.00000000	      0.00000000
      0.38472300	     -0.00000000	    -62.59088091	      0.00000000	      0.00000000
      0.38478708	      0.00000000	    -62.74116086	      0.00000000	      0.00000000
      0.38485115	     -0.00000000	    -62.89099996	      0.00000000	      0.00000000
      0.38490741	      0.00000000	    -63.02220540	      0.00000000	      0.00000000
      0.38496367	     -0.00000000	    -63.15307069	      0.00000000	      0.00000000
      0.38501993	      0.00000000	    -63.28359576	      0.00000000	      0.00000000
      0.38507620	     -0.00000000	    -63.41378055	      0.00000000	      0.00000000
      0.38513246	      0.00000000	    -63.54362497	      0.00000000	      0.00000000
      0.38518872	     -0.00000000	    -63.67312886	      0.00000000	      0.00000000
      0.38524498	      0.00000000	    -63.80229197	      0.00000000	      0.00000000
      0.38530124	     -0.00000000	    -63.93111396	      0.00000000	      0.00000000
      0.38535165	     -0.00000000	    -64.04624831	      0.00000000	      0.00000000
      0.38540206	     -0.00000000	    -64.16110792	      0.00000000	      0.00000000
      0.38545247	     -0.00000000	    -64.27569219	      0.00000000	      0.00000000
      0.38550288	     -0.00000000	    -64.39000039	      0.00000000	      0.00000000
      0.38555329	     -0.00000000	    -64.50403164	      0.00000000	      0.00000000
      0.38560370	      0.00000000	    -64.61778488	      0.00000000	      0.00000000
      0.38565411	      0.00000000	    -64.73125889	      0.00000000	      0.00000000
      0.38570452	     -0.00000000	    -64.84445226	      0.00000000	      0.00000000
      0.38575493	      0.00000000	    -64.95736337	      0.00000000	      0.00000000
      0.38580534	     -0.00000000	    -65.06999040	      0.00000000	      0.00000000
      0.38585575	     -0.00000000	    -65.18233130	      0.00000000	      0.00000000
      0.38590616	     -0.00000000	    -65.29438380	      0.00000000	      0.00000000
      0.38595657	      0.00000000	    -65.40614537	      0.00000000	      0.00000000
      0.38600698	      0.00000000	    -65.51761325	      0.00000000	      0.00000000
      0.38605739	      0.00000000	    -65.62878442	      0.00000000	      0.00000000
      0.38610780	     -0.00000000	    -65.73965558	      0.00000000	      0.00000000
      0.38615821	     -0.00000000	    -65.85022319	      0.00000000	      0.00000000
      0.38620862	     -0.00000000	    -65.96048340	      0.00000000	      0.00000000
      0.38625903	      0.00000000	    -66.07043211	      0.00000000	      0.00000000
      0.38630945	      0.00000000	    -66.18006492	      0.00000000	      0.00000000
      0.38635986	     -0.00000000	    -66.28937716	      0.00000000	      0.00000000
      0.38641027	     -0.00000000	    -66.39836387	      0.00000000	      0.00000000
      0.38646068	      0.00000000	    -66.50701978	      0.00000000	      0.00000000
      0.38651109	     -0.00000000	    -66.61533936	      0.00000000	      0.00000000
      0.38656150	     -0.00000000	    -66.72331678	      0.00000000	      0.00000000
      0.38661191	      0.00000000	    -66.83094594	      0.00000000	      0.00000000
      0.38666232	      0.00000000	    -66.93822043	      0.00000000	      0.00000000
      0.38671273	     -0.00000000	    -67.04513360	      0.00000000	      0.00000000
      0.38676314	     -0.00000000	    -67.15167851	      0.00000000	      0.00000000
      0.38681355	      0.00000000	    -67.25784794	      0.00000000	      0.00000000
      0.38686396	     -0.00000000	    -67.36363444	      0.00000000	      0.00000000
      0.38691437	      0.00000000	    -67.46903030	      0.00000000	      0.00000000
      0.38696478	     -0.00000000	    -67.57402755	      0.00000000	      0.00000000
      0.38701519	      0.00000000	    -67.67861803	      0.00000000	      0.00000000
      0.38706560	      0.00000000	    -67.78279331	      0.00000000	      0.00000000
      0.38711601	     -0.00000000	    -67.88654479	      0.00000000	      0.00000000
      0.38716642	     -0.00000000	    -67.98986366	      0.00000000	      0.00000000
      0.38721683	     -0.00000000	    -68.09274091	      0.00000000	      0.00000000
      0.38726724	      0.00000000	    -68.19516741	      0.00000000	      0.00000000
      0.38731765	      0.00000000	    -68.29713381	      0.00000000	      0.00000000
      0.38736806	     -0.00000000	    -68.39863087	      0.00000000	      0.00000000
      0.38741847	      0.00000000	    -68.49964967	      0.00000000	      0.00000000
      0.38746888	      0.00000000	    -68.60018123	      0.00000000	      0.00000000
      0.38751929	     -0.00000000	    -68.70021647	      0.00000000	      0.00000000
      0.38756970	      0.00000000	    -68.79974617	      0.00000000	      0.00000000
      0.38763180	      0.00000000	    -68.92164552	      0.00000000	      0.00000000
      0.38769390	     -0.00000000	    -69.04274606	      0.00000000	      0.00000000
      0.38775600	     -0.00000000	    -69.16303013	      0.00000000	      0.00000000
      0.38781810	      0.00000000	    -69.28248003	      0.00000000	      0.00000000
      0.38789329	      0.00000000	    -69.42597887	      0.00000000	      0.00000000
      0.38796849	      0.00000000	    -69.56819729	      0.00000000	      0.00000000
      0.38807129	     -0.00000000	    -69.76050572	      0.00000000	      0.00000000
      0.38815175	     -0.00000000	    -69.90925716	      0.00000000	      0.00000000
      0.38823221	      0.00000000	    -70.05642239	      0.00000000	      0.00000000
      0.38829992	      0.00000000	    -70.17900612	      0.00000000	      0.00000000
      0.38836763	     -0.00000000	    -70.30042060	      0.00000000	      0.00000000
      0.38843534	     -0.00000000	    -70.42064573	      0.00000000	      0.00000000
      0.38849614	      0.00000000	    -70.52759093	      0.00000000	      0.00000000
      0.38855695	      0.00000000	    -70.63354763	      0.00000000	      0.00000000
      0.38861776	     -0.00000000	    -70.73850281	      0.00000000	      0.00000000
      0.38867857	     -0.00000000	    -70.84244403	      0.00000000	      0.00000000
      0.38873938	     -0.00000000	    -70.94535941	      0.00000000	      0.00000000
      0.38880019	     -0.00000000	    -71.04723767	      0.00000000	      0.00000000
      0.38886100	      0.00000000	    -71.14806818	      0.00000000	      0.00000000
      0.38891533	     -0.00000000	    -71.23726538	      0.00000000	      0.00000000
      0.38896966	     -0.00000000	    -71.32561148	      0.00000000	      0.00000000
      0.38902399	      0.00000000	    -71.41310025	      0.00000000	      0.00000000
      0.38907833	      0.00000000	    -71.49972590	      0.00000000	      0.00000000
      0.38913266	      0.00000000	    -71.58548310	      0.00000000	      0.00000000
      0.38918699	     -0.00000000	    -71.67036697	      0.00000000	      0.00000000
      0.38924132	      0.00000000	    -71.75437310	      0.00000000	      0.00000000
      0.38929565	     -0.00000000	    -71.83749754	      0.00000000	      0.00000000
      0.38934999	     -0.00000000	    -71.91973680	      0.00000000	      0.00000000
      0.38940432	      0.00000000	    -72.00108786	      0.00000000	      0.00000000
      0.38945865	     -0.00000000	    -72.08154817	      0.00000000	      0.00000000
      0.38951298	      0.00000000	    -72.16111564	      0.00000000	      0.00000000
      0.38956732	      0.00000000	    -72.23978865	      0.00000000	      0.00000000
      0.38962165	     -0.00000000	    -72.31756601	      0.00000000	      0.00000000
      0.38967598	     -0.00000000	    -72.39444701	      0.00000000	      0.00000000
      0.38973031	      0.00000000	    -72.47043138	      0.00000000	      0.00000000
      0.38978465	      0.00000000	    -72.54551929	      0.00000000	      0.00000000
      0.38983898	     -0.00000000	    -72.61971134	      0.00000000	      0.00000000
      0.38989331	      0.00000000	    -72.69300856	      0.00000000	      0.00000000
      0.38994764	     -0.00000000	    -72.76541240	      0.00000000	      0.00000000
      0.39000197	      0.00000000	    -72.83692471	      0.00000000	      0.00000000
      0.39005631	      0.00000000	    -72.90754774	      0.00000000	      0.00000000
      0.39011064	     -0.00000000	    -72.97728415	      0.00000000	      0.00000000
      0.39016497	      0.00000000	    -73.04613696	      0.00000000	      0.00000000
      0.39021930	     -0.00000000	    -73.11410956	      0.00000000	      0.00000000
      0.39027364	     -0.00000000	    -73.18120569	      0.00000000	      0.00000000
      0.39032797	     -0.00000000	    -73.24742945	      0.00000000	      0.00000000
      0.39038230	     -0.00000000	    -73.31278527	      0.00000000	      0.00000000
      0.39043663	      0.00000000	    -73.37727791	      0.00000000	      0.00000000
      0.39049097	     -0.00000000	    -73.44091242	      0.00000000	      0.00000000
      0.39054530	      0.00000000	    -73.50369417	      0.00000000	      0.00000000
      0.39059963	     -0.00000000	    -73.56562879	      0.00000000	      0.00000000
      0.39065396	     -0.00000000	    -73.62672221	      0.00000000	      0.00000000
      0.39070829	      0.00000000	    -73.68698062	      0.00000000	      0.00000000
      0.39076263	      0.00000000	    -73.74641044	      0.00000000	      0.00000000
      0.39081696	     -0.00000000	    -73.80501833	      0.00000000	      0.00000000
      0.39087129	      0.00000000	    -73.86281121	      0.00000000	      0.00000000
      0.39092562	      0.00000000	    -73.91979616	      0.00000000	      0.00000000
      0.39097996	     -0.00000000	    -73.97598051	      0.00000000	      0.00000000
      0.39103429	      0.00000000	    -74.03137175	      0.00000000	      0.00000000
      0.39108862	      0.00000000	    -74.08597756	      0.00000000	      0.00000000
      0.39114295	     -0.00000000	    -74.13980577	      0.00000000	      0.00000000
      0.39119729	      0.00000000	    -74.19286440	      0.00000000	      0.00000000
      0.39125162	      0.00000000	    -74.24516158	      0.00000000	      0.00000000
      0.39130595	     -0.00000000	    -74.29670559	      0.00000000	      0.00000000
      0.39136028	     -0.00000000	    -74.34750483	      0.00000000	      0.00000000
      0.39141461	      0.00000000	    -74.39756783	      0.00000000	      0.00000000
      0.39146895	      0.00000000	    -74.44690319	      0.00000000	      0.00000000
      0.39152328	     -0.00000000	    -74.49551964	      0.00000000	      0.00000000
      0.39157761	      0.00000000	    -74.54342595	      0.00000000	      0.00000000
      0.39163194	     -0.00000000	    -74.59063101	      0.00000000	      0.00000000
      0.39168628	      0.00000000	    -74.63714375	      0.00000000	      0.00000000
      0.39174061	     -0.00000000	    -74.68297316	      0.00000000	      0.00000000
      0.39179494	      0.00000000	    -74.72812829	      0.00000000	      0.00000000
      0.39184927	     -0.00000000	    -74.77261820	      0.00000000	      0.00000000
      0.39190361	     -0.00000000	    -74.81645203	      0.00000000	      0.00000000
      0.39195794	     -0.00000000	    -74.85963890	      0.00000000	      0.00000000
      0.39202335	     -0.00000000	    -74.91079107	      0.00000000	      0.00000000
      0.39208877	      0.00000000	    -74.96103465	      0.00000000	      0.00000000
      0.39215419	      0.00000000	    -75.01038564	      0.00000000	      0.00000000
      0.39221961	      0.00000000	    -75.05886004	      0.00000000	      0.00000000
      0.39228502	      0.00000000	    -75.10647381	      0.00000000	      0.00000000
      0.39235044	      0.00000000	    -75.15324286	      0.00000000	      0.00000000
      0.39241586	      0.00000000	    -75.19918306	      0.00000000	      0.00000000
      0.39248127	     -0.00000000	    -75.24431020	      0.00000000	      0.00000000
      0.39254669	      0.00000000	    -75.28863999	      0.00000000	      0.00000000
      0.39261211	      0.00000000	    -75.33218805	      0.00000000	      0.00000000
      0.39267752	      0.00000000	    -75.37496988	      0.00000000	      0.00000000
      0.39274294	      0.00000000	    -75.41700087	      0.00000000	      0.00000000
      0.39280836	      0.00000000	    -75.45829629	      0.00000000	      0.00000000
      0.39287377	      0.00000000	    -75.49887127	      0.00000000	      0.00000000
      0.39295272	      0.00000000	    -75.54689790	      0.00000000	      0.00000000
      0.39303166	      0.00000000	    -75.59392321	      0.00000000	      0.00000000
      0.39311060	      0.00000000	    -75.63997291	      0.00000000	      0.00000000
      0.39318955	     -0.00000000	    -75.68507235	      0.00000000	      0.00000000
      0.39326849	     -0.00000000	    -75.72924648	      0.00000000	      0.00000000
      0.39334743	     -0.00000000	    -75.77251990	      0.00000000	      0.00000000
      0.39342637	     -0.00000000	    -75.81491678	      0.00000000	      0.00000000
      0.39350532	      0.00000000	    -75.85646089	      0.00000000	      0.00000000
      0.39358426	      0.00000000	    -75.89717558	      0.00000000	      0.00000000
      0.39367993	      0.00000000	    -75.94544032	      0.00000000	      0.00000000
      0.39377561	      0.00000000	    -75.99256042	      0.00000000	      0.00000000
      0.39387128	      0.00000000	    -76.03857488	      0.00000000	      0.00000000
      0.39396696	      0.00000000	    -76.08352173	      0.00000000	      0.00000000
      0.39406263	     -0.00000000	    -76.12743804	      0.00000000	      0.00000000
      0.39415830	      0.00000000	    -76.17035991	      0.00000000	      0.00000000
      0.39427725	     -0.00000000	    -76.22238752	      0.00000000	      0.00000000
      0.39439619	      0.00000000	    -76.27299768	      0.00000000	      0.00000000
      0.39451513	      0.00000000	    -76.32225346	      0.00000000	      0.00000000
      0.39466128	      0.00000000	    -76.38100751	      0.00000000	      0.00000000
      0.39480742	      0.00000000	    -76.43791649	      0.00000000	      0.00000000
      0.39500716	      0.00000000	    -76.51289773	      0.00000000	      0.00000000
      0.39516247	      0.00000000	    -76.56911168	      0.00000000	      0.00000000
      0.39531779	      0.00000000	    -76.62361693	      0.00000000	      0.00000000
      0.39547310	     -0.00000000	    -76.67651691	      0.00000000	      0.00000000
      0.39560922	     -0.00000000	    -76.72163525	      0.00000000	      0.00000000
      0.39574533	     -0.00000000	    -76.76565793	      0.00000000	      0.00000000
      0.39588145	     -0.00000000	    -76.80864401	      0.00000000	      0.00000000
      0.39601756	      0.00000000	    -76.85064947	      0.00000000	      0.00000000
      0.39615368	     -0.00000000	    -76.89172739	      0.00000000	      0.00000000
      0.39628980	     -0.00000000	    -76.93192804	      0.00000000	      0.00000000
      0.39642591	      0.00000000	    -76.97129895	      0.00000000	      0.00000000
      0.39656203	      0.00000000	    -77.00988511	      0.00000000	      0.00000000
      0.39669814	     -0.00000000	    -77.04772900	      0.00000000	      0.00000000
      0.39683426	     -0.00000000	    -77.08487076	      0.00000000	      0.00000000
      0.39697038	      0.00000000	    -77.12134828	      0.00000000	      0.00000000
      0.39710649	     -0.00000000	    -77.15719729	      0.00000000	      0.00000000
      0.39724261	     -0.00000000	    -77.19245149	      0.00000000	      0.00000000
      0.39737872	     -0.00000000	    -77.22714264	      0.00000000	      0.00000000
      0.39751484	      0.00000000	    -77.26130066	      0.00000000	      0.00000000
      0.39765096	     -0.00000000	    -77.29495370	      0.00000000	      0.00000000
      0.39778707	      0.00000000	    -77.32812828	      0.00000000	      0.00000000
      0.39792319	     -0.00000000	    -77.36084934	      0.00000000	      0.00000000
      0.39805930	     -0.00000000	    -77.39314032	      0.00000000	      0.00000000
      0.39819542	      0.00000000	    -77.42502327	      0.00000000	      0.00000000
      0.39833154	     -0.00000000	    -77.45651889	      0.00000000	      0.00000000
      0.39846765	     -0.00000000	    -77.48764666	      0.00000000	      0.00000000
      0.39860377	     -0.00000000	    -77.51842484	      0.00000000	      0.00000000
      0.39877113	     -0.00000000	    -77.55581451	      0.00000000	      0.00000000
      0.39893849	     -0.00000000	    -77.59273124	      0.00000000	      0.00000000
      0.39910586	     -0.00000000	    -77.62920251	      0.00000000	      0.00000000
      0.39927322	     -0.00000000	    -77.66525369	      0.00000000	      0.00000000
      0.39944058	      0.00000000	    -77.70090825	      0.00000000	      0.00001042
      0.39960795	      0.00000000	    -77.73618784	      0.00000000	      0.00014954
      0.39982139	      0.00000000	    -77.78066966	      0.00000000	      0.00081819
      0.40003484	     -0.00000000	    -77.82461182	      0.00000000	      0.00243931
      0.40029260	     -0.00000000	    -77.87700471	      0.00000000	      0.00632712
      0.40057422	      0.00000000	    -77.93346912	      0.00000000	      0.01394292
      0.40081372	      0.00000000	    -77.98089224	      0.00000000	      0.02400990
      0.40105322	      0.00000000	    -78.02780321	      0.00000000	      0.03809489
      0.40126310	      0.00000000	    -78.06851403	      0.00000000	      0.05423548
      0.40147298	     -0.00000000	    -78.10887236	      0.00000000	      0.07431232
      0.40168285	      0.00000000	    -78.14889441	      0.00000000	      0.09863127
      0.40189273	      0.00000000	    -78.18859481	      0.00000000	      0.12742247
      0.40210260	     -0.00000000	    -78.22798678	      0.00000000	      0.16083207
      0.40228901	      0.00000000	    -78.26272547	      0.00000000	      0.19442775
      0.40247542	      0.00000000	    -78.29723788	      0.00000000	      0.23169633
      0.40266183	     -0.00000000	    -78.33153098	      0.00000000	      0.27256810
      0.40284824	     -0.00000000	    -78.36561110	      0.00000000	      0.31692530
      0.40303465	     -0.00000000	    -78.39948407	      0.00000000	      0.36460777
      0.40322106	      0.00000000	    -78.43315517	      0.00000000	      0.41541939
      0.40340747	     -0.00000000	    -78.46662927	      0.00000000	      0.46913516
      0.40359388	     -0.00000000	    -78.49991078	      0.00000000	      0.52550822
      0.40378029	      0.00000000	    -78.53300377	      0.00000000	      0.58427675
      0.40396670	     -0.00000000	    -78.56591193	      0.00000000	      0.64517027
      0.40415311	     -0.00000000	    -78.59863864	      0.00000000	      0.70791532
      0.40433952	      0.00000000	    -78.63118700	      0.00000000	      0.77224031
      0.40452593	     -0.00000000	    -78.66355983	      0.00000000	      0.83787959
      0.40471234	     -0.00000000	    -78.69575973	      0.00000000	      0.90457671
      0.40489875	      0.00000000	    -78.72778904	      0.00000000	      0.97208692
      0.40508516	      0.00000000	    -78.75964994	      0.00000000	      1.04017901
      0.40527157	      0.00000000	    -78.79134440	      0.00000000	      1.10863651
      0.40545798	     -0.00000000	    -78.82287424	      0.00000000	      1.17725848
      0.40564439	      0.00000000	    -78.85424111	      0.00000000	      1.24585975
      0.40583080	      0.00000000	    -78.88544654	      0.00000000	      1.31427092
      0.40601721	     -0.00000000	    -78.91649193	      0.00000000	      1.38233810
      0.40620362	     -0.00000000	    -78.94737856	      0.00000000	      1.44992235
      0.40639003	      0.00000000	    -78.97810762	      0.00000000	      1.51689909
      0.40657644	      0.00000000	    -79.00868019	      0.00000000	      1.58315736
      0.40676285	     -0.00000000	    -79.03909728	      0.00000000	      1.64859896
      0.40694926	     -0.00000000	    -79.06935983	      0.00000000	      1.71313770
      0.40713566	     -0.00000000	    -79.09946869	      0.00000000	      1.77669846
      0.40732207	      0.00000000	    -79.12942467	      0.00000000	      1.83921645
      0.40750848	      0.00000000	    -79.15922852	      0.00000000	      1.90063630
      0.40769489	     -0.00000000	    -79.18888094	      0.00000000	      1.96091133
      0.40788130	     -0.00000000	    -79.21838259	      0.00000000	      2.02000279
      0.40806771	     -0.00000000	    -79.24773409	      0.00000000	      2.07787915
      0.40825412	     -0.00000000	    -79.27693601	      0.00000000	      2.13451542
      0.40844053	      0.00000000	    -79.30598892	      0.00000000	      2.18989256
      0.40862694	     -0.00000000	    -79.33489335	      0.00000000	      2.24399688
      0.40881335	     -0.00000000	    -79.36364981	      0.00000000	      2.29681952
      0.40899976	     -0.00000000	    -79.39225877	      0.00000000	      2.34835594
      0.40918617	      0.00000000	    -79.42072070	      0.00000000	      2.39860551
      0.40937258	     -0.00000000	    -79.44903607	      0.00000000	      2.44757104
      0.40955899	     -0.00000000	    -79.47720532	      0.00000000	      2.49525843
      0.40974540	      0.00000000	    -79.50522887	      0.00000000	      2.54167635
      0.40993181	      0.00000000	    -79.53310715	      0.00000000	      2.58683585
      0.41011822	     -0.00000000	    -79.56084057	      0.00000000	      2.63075012
      0.41030463	     -0.00000000	    -79.58842955	      0.00000000	      2.67343425
      0.41049104	      0.00000000	    -79.61587449	      0.00000000	      2.71490491
      0.41067745	      0.00000000	    -79.64317579	      0.00000000	      2.75518022
      0.41086386	     -0.00000000	    -79.67033387	      0.00000000	      2.79427947
      0.41105027	      0.00000000	    -79.69734910	      0.00000000	      2.83222303
      0.41123668	      0.00000000	    -79.72422191	      0.00000000	      2.86903208
      0.41142309	     -0.00000000	    -79.75095268	      0.00000000	      2.90472856
      0.41160950	     -0.00000000	    -79.77754182	      0.00000000	      2.93933498
      0.41179591	     -0.00000000	    -79.80398973	      0.00000000	      2.97287431
      0.41198232	      0.00000000	    -79.83029683	      0.00000000	      3.00536989
      0.41216873	     -0.00000000	    -79.85646351	      0.00000000	      3.03684531
      0.41235514	      0.00000000	    -79.88249019	      0.00000000	      3.06732432
      0.41254155	     -0.00000000	    -79.90837729	      0.00000000	      3.09683076
      0.41272796	     -0.00000000	    -79.93412522	      0.00000000	      3.12538850
      0.41291437	     -0.00000000	    -79.95973440	      0.00000000	      3.15302136
      0.41310078	     -0.00000000	    -79.98520528	      0.00000000	      3.17975304
      0.41328719	      0.00000000	    -80.01053826	      0.00000000	      3.20560712
      0.41347360	      0.00000000	    -80.03573379	      0.00000000	      3.23060696
      0.41366001	     -0.00000000	    -80.06079232	      0.00000000	      3.25477567
      0.41384642	     -0.00000000	    -80.08571427	      0.00000000	      3.27813613
      0.41403283	     -0.00000000	    -80.11050011	      0.00000000	      3.30071087
      0.41421924	      0.00000000	    -80.13515028	      0.00000000	      3.32252214
      0.41440565	     -0.00000000	    -80.15966524	      0.00000000	      3.34359179
      0.41459205	      0.00000000	    -80.18404545	      0.00000000	      3.36394133
      0.41477846	     -0.00000000	    -80.20829138	      0.00000000	      3.38359189
      0.41496487	      0.00000000	    -80.23240349	      0.00000000	      3.40256417
      0.41515128	      0.00000000	    -80.25638227	      0.00000000	      3.42087848
      0.41533769	      0.00000000	    -80.28022819	      0.00000000	      3.43855470
      0.41552410	      0.00000000	    -80.30394173	      0.00000000	      3.45561228
      0.41571051	      0.00000000	    -80.32752338	      0.00000000	      3.47207025
      0.41589692	     -0.00000000	    -80.35097363	      0.00000000	      3.48794720
      0.41608333	     -0.00000000	    -80.37429297	      0.00000000	      3.50326125
      0.41626974	      0.00000000	    -80.39748190	      0.00000000	      3.51803013
      0.41645615	      0.00000000	    -80.42054092	      0.00000000	      3.53227111
      0.41664256	      0.00000000	    -80.44347054	      0.00000000	      3.54600100
      0.41682897	     -0.00000000	    -80.46627126	      0.00000000	      3.55923620
      0.41701538	      0.00000000	    -80.48894359	      0.00000000	      3.57199269
      0.41720179	     -0.00000000	    -80.51148805	      0.00000000	      3.58428598
      0.41738820	     -0.00000000	    -80.53390514	      0.00000000	      3.59613119
      0.41757461	      0.00000000	    -80.55619540	      0.00000000	      3.60754301
      0.41776102	     -0.00000000	    -80.57835935	      0.00000000	      3.61853570
      0.41794743	      0.00000000	    -80.60039749	      0.00000000	      3.62912313
      0.41813384	      0.00000000	    -80.62231037	      0.00000000	      3.63931876
      0.41832025	     -0.00000000	    -80.64409851	      0.00000000	      3.64913566
      0.41850666	     -0.00000000	    -80.66576245	      0.00000000	      3.65858652
      0.41869307	     -0.00000000	    -80.68730270	      0.00000000	      3.66768366
      0.41887948	     -0.00000000	    -80.70871982	      0.00000000	      3.67643901
      0.41906589	     -0.00000000	    -80.73001433	      0.00000000	      3.68486415
      0.41925230	      0.00000000	    -80.75118677	      0.00000000	      3.69297033
      0.41943871	     -0.00000000	    -80.77223768	      0.00000000	      3.70076842
      0.41962512	      0.00000000	    -80.79316760	      0.00000000	      3.70826898
      0.41981153	     -0.00000000	    -80.81397707	      0.00000000	      3.71548222
      0.41999794	     -0.00000000	    -80.83466664	      0.00000000	      3.72241806
      0.42018435	      0.00000000	    -80.85523685	      0.00000000	      3.72908608
      0.42037076	      0.00000000	    -80.87568824	      0.00000000	      3.73549558
      0.42055717	     -0.00000000	    -80.89602136	      0.00000000	      3.74165554
      0.42074358	     -0.00000000	    -80.91623675	      0.00000000	      3.74757468
      0.42092999	      0.00000000	    -80.93633496	      0.00000000	      3.75326142
      0.42111640	      0.00000000	    -80.95631655	      0.00000000	      3.75872392
      0.42130281	     -0.00000000	    -80.97618205	      0.00000000	      3.76397005
      0.42148922	      0.00000000	    -80.99593201	      0.00000000	      3.76900746
      0.42167563	      0.00000000	    -81.01556699	      0.00000000	      3.77384353
      0.42186204	     -0.00000000	    -81.03508752	      0.00000000	      3.77848539
      0.42204844	     -0.00000000	    -81.05449417	      0.00000000	      3.78293996
      0.42223485	     -0.00000000	    -81.07378747	      0.00000000	      3.78721389
      0.42242126	      0.00000000	    -81.09296798	      0.00000000	      3.79131365
      0.42260767	      0.00000000	    -81.11203624	      0.00000000	      3.79524547
      0.42279408	      0.00000000	    -81.13099280	      0.00000000	      3.79901538
      0.42298049	     -0.00000000	    -81.14983821	      0.00000000	      3.80262919
      0.42316690	     -0.00000000	    -81.16857302	      0.00000000	      3.80609255
      0.42335331	     -0.00000000	    -81.18719777	      0.00000000	      3.80941088
      0.42353972	      0.00000000	    -81.20571301	      0.00000000	      3.81258944
      0.42372613	     -0.00000000	    -81.22411928	      0.00000000	      3.81563331
      0.42391254	      0.00000000	    -81.24241713	      0.00000000	      3.81854737
      0.42409895	      0.00000000	    -81.26060711	      0.00000000	      3.82133637
      0.42428536	      0.00000000	    -81.27868975	      0.00000000	      3.82400486
      0.42447177	      0.00000000	    -81.29666560	      0.00000000	      3.82655727
      0.42465818	     -0.00000000	    -81.31453520	      0.00000000	      3.82899786
      0.42484459	      0.00000000	    -81.33229909	      0.00000000	      3.83133073
      0.42503100	      0.00000000	    -81.34995782	      0.00000000	      3.83355985
      0.42521741	     -0.00000000	    -81.36751191	      0.00000000	      3.83568906
      0.42540382	     -0.00000000	    -81.38496191	      0.00000000	      3.83772206
      0.42559023	     -0.00000000	    -81.40230835	      0.00000000	      3.83966240
      0.42577664	      0.00000000	    -81.41955178	      0.00000000	      3.84151354
      0.42596305	      0.00000000	    -81.43669271	      0.00000000	      3.84327880
      0.42614946	      0.00000000	    -81.45373170	      0.00000000	      3.84496138
      0.42633587	     -0.00000000	    -81.47066925	      0.00000000	      3.84656437
      0.42652228	      0.00000000	    -81.48750592	      0.00000000	      3.84809077
      0.42670869	      0.00000000	    -81.50424222	      0.00000000	      3.84954344
      0.42689510	     -0.00000000	    -81.52087869	      0.00000000	      3.85092518
      0.42708151	      0.00000000	    -81.53741585	      0.00000000	      3.85223864
      0.42726792	      0.00000000	    -81.55385422	      0.00000000	      3.85348642
      0.42745433	     -0.00000000	    -81.57019432	      0.00000000	      3.85467101
      0.42764074	      0.00000000	    -81.58643669	      0.00000000	      3.85579481
      0.42782715	      0.00000000	    -81.60258183	      0.00000000	      3.85686013
      0.42801356	     -0.00000000	    -81.61863027	      0.00000000	      3.85786921
      0.42819997	     -0.00000000	    -81.63458252	      0.00000000	      3.85882421
      0.42838638	     -0.00000000	    -81.65043910	      0.00000000	      3.85972720
      0.42857279	     -0.00000000	    -81.66620052	      0.00000000	      3.86058018
      0.42875920	     -0.00000000	    -81.68186730	      0.00000000	      3.86138508
      0.42894561	     -0.00000000	    -81.69743993	      0.00000000	      3.86214376
      0.42913202	      0.00000000	    -81.71291894	      0.00000000	      3.86285802
      0.42931843	      0.00000000	    -81.72830482	      0.00000000	      3.86352958
      0.42950483	     -0.00000000	    -81.74359809	      0.00000000	      3.86416012
      0.42969124	      0.00000000	    -81.75879924	      0.00000000	      3.86475123
      0.42987765	     -0.00000000	    -81.77390877	      0.00000000	      3.86530447
      0.43006406	     -0.00000000	    -81.78892719	      0.00000000	      3.86582132
      0.43028790	     -0.00000000	    -81.80684124	      0.00000000	      3.86639589
      0.43051174	      0.00000000	    -81.82462550	      0.00000000	      3.86692246
      0.43066782	      0.00000000	    -81.83695033	      0.00000000	      3.86726246
      0.43082390	      0.00000000	    -81.84921276	      0.00000000	      3.86758098
      0.43101380	     -0.00000000	    -81.86404777	      0.00000000	      3.86794058
      0.43120370	     -0.00000000	    -81.87879135	      0.00000000	      3.86827070
      0.43138368	      0.00000000	    -81.89268124	      0.00000000	      3.86855749
      0.43156366	     -0.00000000	    -81.90648989	      0.00000000	      3.86881989
      0.43176323	      0.00000000	    -81.92170735	      0.00000000	      3.86908351
      0.43196281	     -0.00000000	    -81.93682605	      0.00000000	      3.86931956
      0.43212064	     -0.00000000	    -81.94871277	      0.00000000	      3.86948753
      0.43232875	     -0.00000000	    -81.96429327	      0.00000000	      3.86968481
      0.43253687	      0.00000000	    -81.97976817	      0.00000000	      3.86985571
      0.43270504	      0.00000000	    -81.99219627	      0.00000000	      3.86997538
      0.43287321	      0.00000000	    -82.00455619	      0.00000000	      3.87007926
      0.43304930	     -0.00000000	    -82.01742501	      0.00000000	      3.87017174
      0.43322538	     -0.00000000	    -82.03021985	      0.00000000	      3.87024823
      0.43342115	      0.00000000	    -82.04435895	      0.00000000	      3.87031527
      0.43361693	     -0.00000000	    -82.05840761	      0.00000000	      3.87036417
      0.43372971	     -0.00000000	    -82.06645979	      0.00000000	      3.87038443
      0.43391797	      0.00000000	    -82.07983473	      0.00000000	      3.87040586
      0.43410622	     -0.00000000	    -82.09312730	      0.00000000	      3.87041237
      0.43426831	     -0.00000000	    -82.10450591	      0.00000000	      3.87040654
      0.43446630	     -0.00000000	    -82.11832356	      0.00000000	      3.87038568
      0.43466429	      0.00000000	    -82.13205158	      0.00000000	      3.87035036
      0.43485005	      0.00000000	    -82.14485036	      0.00000000	      3.87030469
      0.43503580	     -0.00000000	    -82.15757117	      0.00000000	      3.87024745
      0.43522145	     -0.00000000	    -82.17020719	      0.00000000	      3.87017919
      0.43540711	      0.00000000	    -82.18276620	      0.00000000	      3.87010039
      0.43558306	     -0.00000000	    -82.19459858	      0.00000000	      3.87001641
      0.43575901	     -0.00000000	    -82.20636254	      0.00000000	      3.86992379
      0.43595192	      0.00000000	    -82.21918145	      0.00000000	      3.86981278
      0.43614482	     -0.00000000	    -82.23191904	      0.00000000	      3.86969232
      0.43630518	      0.00000000	    -82.24244632	      0.00000000	      3.86958533
      0.43650437	     -0.00000000	    -82.25544532	      0.00000000	      3.86944418
      0.43670356	     -0.00000000	    -82.26835908	      0.00000000	      3.86929433
      0.43687947	      0.00000000	    -82.27969271	      0.00000000	      3.86915513
      0.43709530	     -0.00000000	    -82.29350918	      0.00000000	      3.86897599
      0.43731114	     -0.00000000	    -82.30722737	      0.00000000	      3.86878816
      0.43745075	     -0.00000000	    -82.31604863	      0.00000000	      3.86866229
      0.43766338	      0.00000000	    -82.32940600	      0.00000000	      3.86846430
      0.43783783	      0.00000000	    -82.34029486	      0.00000000	      3.86829648
      0.43801228	      0.00000000	    -82.35112094	      0.00000000	      3.86812409
      0.43818674	     -0.00000000	    -82.36188460	      0.00000000	      3.86794734
      0.43836119	      0.00000000	    -82.37258616	      0.00000000	      3.86776647
      0.43853564	     -0.00000000	    -82.38322598	      0.00000000	      3.86758168
      0.43871009	     -0.00000000	    -82.39380435	      0.00000000	      3.86739319
      0.43888454	     -0.00000000	    -82.40432165	      0.00000000	      3.86720119
      0.43905126	     -0.00000000	    -82.41431603	      0.00000000	      3.86701462
      0.43921798	      0.00000000	    -82.42425520	      0.00000000	      3.86682517
      0.43938994	      0.00000000	    -82.43444866	      0.00000000	      3.86662696
      0.43956189	     -0.00000000	    -82.44458400	      0.00000000	      3.86642604
      0.43972854	      0.00000000	    -82.45435178	      0.00000000	      3.86622888
      0.43989519	      0.00000000	    -82.46406553	      0.00000000	      3.86602946
      0.44005992	     -0.00000000	    -82.47361438	      0.00000000	      3.86583026
      0.44027259	     -0.00000000	    -82.48586534	      0.00000000	      3.86557023
      0.44052959	     -0.00000000	    -82.50055384	      0.00000000	      3.86525207
      0.44066999	      0.00000000	    -82.50852558	      0.00000000	      3.86507657
      0.44081039	      0.00000000	    -82.51646008	      0.00000000	      3.86489997
      0.44098850	     -0.00000000	    -82.52647191	      0.00000000	      3.86467447
      0.44116660	     -0.00000000	    -82.53642440	      0.00000000	      3.86444744
      0.44133220	     -0.00000000	    -82.54562516	      0.00000000	      3.86423510
      0.44149780	     -0.00000000	    -82.55477518	      0.00000000	      3.86402163
      0.44164417	      0.00000000	    -82.56282043	      0.00000000	      3.86383211
      0.44185877	      0.00000000	    -82.57454535	      0.00000000	      3.86355291
      0.44203032	     -0.00000000	    -82.58385788	      0.00000000	      3.86332871
      0.44220187	     -0.00000000	    -82.59311710	      0.00000000	      3.86310373
      0.44237342	      0.00000000	    -82.60232333	      0.00000000	      3.86287802
      0.44252679	     -0.00000000	    -82.61050932	      0.00000000	      3.86267572
      0.44268016	      0.00000000	    -82.61865339	      0.00000000	      3.86247297
      0.44285716	     -0.00000000	    -82.62799985	      0.00000000	      3.86223853
      0.44303415	      0.00000000	    -82.63729105	      0.00000000	      3.86200366
      0.44321114	     -0.00000000	    -82.64652727	      0.00000000	      3.86176846
      0.44338813	      0.00000000	    -82.65570883	      0.00000000	      3.86153300
      0.44353043	      0.00000000	    -82.66305115	      0.00000000	      3.86134355
      0.44367273	     -0.00000000	    -82.67035850	      0.00000000	      3.86115402
      0.44385204	     -0.00000000	    -82.67951703	      0.00000000	      3.86091513
      0.44403135	      0.00000000	    -82.68862057	      0.00000000	      3.86067624
      0.44421067	      0.00000000	    -82.69766941	      0.00000000	      3.86043741
      0.44436867	     -0.00000000	    -82.70559764	      0.00000000	      3.86022707
      0.44452666	     -0.00000000	    -82.71348385	      0.00000000	      3.86001687
      0.44468466	     -0.00000000	    -82.72132826	      0.00000000	      3.85980686
      0.44485402	      0.00000000	    -82.72969022	      0.00000000	      3.85958200
      0.44502337	      0.00000000	    -82.73800464	      0.00000000	      3.85935744
      0.44519273	      0.00000000	    -82.74627177	      0.00000000	      3.85913324
      0.44536208	      0.00000000	    -82.75449187	      0.00000000	      3.85890942
      0.44551266	      0.00000000	    -82.76176132	      0.00000000	      3.85871078
      0.44566324	      0.00000000	    -82.76899397	      0.00000000	      3.85851251
      0.44583863	      0.00000000	    -82.77737220	      0.00000000	      3.85828207
      0.44601402	      0.00000000	    -82.78570100	      0.00000000	      3.85805220
      0.44616518	     -0.00000000	    -82.79284004	      0.00000000	      3.85785458
      0.44631635	      0.00000000	    -82.79994274	      0.00000000	      3.85765744
      0.44649044	      0.00000000	    -82.80807759	      0.00000000	      3.85743104
      0.44666453	      0.00000000	    -82.81616474	      0.00000000	      3.85720534
      0.44681471	      0.00000000	    -82.82310352	      0.00000000	      3.85701123
      0.44696490	      0.00000000	    -82.83000715	      0.00000000	      3.85681767
      0.44713870	      0.00000000	    -82.83795206	      0.00000000	      3.85659444
      0.44731249	     -0.00000000	    -82.84585038	      0.00000000	      3.85637202
      0.44745989	     -0.00000000	    -82.85251286	      0.00000000	      3.85618405
      0.44760728	      0.00000000	    -82.85914216	      0.00000000	      3.85599669
      0.44778286	     -0.00000000	    -82.86699587	      0.00000000	      3.85577436
      0.44795844	     -0.00000000	    -82.87480298	      0.00000000	      3.85555294
      0.44810049	      0.00000000	    -82.88108520	      0.00000000	      3.85537452
      0.44824254	      0.00000000	    -82.88733724	      0.00000000	      3.85519673
      0.44842247	     -0.00000000	    -82.89521316	      0.00000000	      3.85497247
      0.44860239	     -0.00000000	    -82.90304114	      0.00000000	      3.85474927
      0.44873669	      0.00000000	    -82.90885277	      0.00000000	      3.85458338
      0.44887098	     -0.00000000	    -82.91463795	      0.00000000	      3.85441811
      0.44905515	     -0.00000000	    -82.92252865	      0.00000000	      3.85419247
      0.44923932	     -0.00000000	    -82.93037010	      0.00000000	      3.85396802
      0.44936917	     -0.00000000	    -82.93586954	      0.00000000	      3.85381049
      0.44949902	     -0.00000000	    -82.94134473	      0.00000000	      3.85365357
      0.44968340	     -0.00000000	    -82.94907761	      0.00000000	      3.85343180
      0.44986778	      0.00000000	    -82.95676208	      0.00000000	      3.85321129
      0.44999858	      0.00000000	    -82.96218425	      0.00000000	      3.85305563
      0.45012938	      0.00000000	    -82.96758231	      0.00000000	      3.85290061
      0.45031456	     -0.00000000	    -82.97518335	      0.00000000	      3.85268226
      0.45049973	      0.00000000	    -82.98273654	      0.00000000	      3.85246522
      0.45062459	     -0.00000000	    -82.98780269	      0.00000000	      3.85231963
      0.45074946	     -0.00000000	    -82.99284730	      0.00000000	      3.85217464
      0.45093324	      0.00000000	    -83.00023324	      0.00000000	      3.85196236
      0.45111701	      0.00000000	    -83.00757296	      0.00000000	      3.85175140
      0.45124764	      0.00000000	    -83.01276165	      0.00000000	      3.85160229
      0.45137826	      0.00000000	    -83.01792722	      0.00000000	      3.85145386
      0.45156402	      0.00000000	    -83.02523404	      0.00000000	      3.85124395
      0.45172387	     -0.00000000	    -83.03148413	      0.00000000	      3.85106444
      0.45188371	      0.00000000	    -83.03770009	      0.00000000	      3.85088599
      0.45204356	     -0.00000000	    -83.04388211	      0.00000000	      3.85070857
      0.45217805	      0.00000000	    -83.04905756	      0.00000000	      3.85056011
      0.45231254	     -0.00000000	    -83.05420920	      0.00000000	      3.85041239
      0.45251025	     -0.00000000	    -83.06173896	      0.00000000	      3.85019662
      0.45263785	     -0.00000000	    -83.06657187	      0.00000000	      3.85005821
      0.45276546	      0.00000000	    -83.07138364	      0.00000000	      3.84992049
      0.45294324	      0.00000000	    -83.07805242	      0.00000000	      3.84972974
      0.45314677	     -0.00000000	    -83.08563734	      0.00000000	      3.84951299
      0.45332084	      0.00000000	    -83.09208261	      0.00000000	      3.84932900
      0.45346109	     -0.00000000	    -83.09724732	      0.00000000	      3.84918169
      0.45360134	      0.00000000	    -83.10238718	      0.00000000	      3.84903522
      0.45378805	      0.00000000	    -83.10919149	      0.00000000	      3.84884152
      0.45391800	     -0.00000000	    -83.11390147	      0.00000000	      3.84870757
      0.45404795	      0.00000000	    -83.11859040	      0.00000000	      3.84857435
      0.45421885	     -0.00000000	    -83.12472521	      0.00000000	      3.84840024
      0.45438304	     -0.00000000	    -83.13058477	      0.00000000	      3.84823414
      0.45458566	     -0.00000000	    -83.13777047	      0.00000000	      3.84803075
      0.45470728	      0.00000000	    -83.14205961	      0.00000000	      3.84790952
      0.45482890	      0.00000000	    -83.14633077	      0.00000000	      3.84778891
      0.45501655	     -0.00000000	    -83.15288555	      0.00000000	      3.84760408
      0.45517172	     -0.00000000	    -83.15827394	      0.00000000	      3.84745236
      0.45532689	     -0.00000000	    -83.16363347	      0.00000000	      3.84730169
      0.45548207	     -0.00000000	    -83.16896432	      0.00000000	      3.84715204
      0.45561539	     -0.00000000	    -83.17352178	      0.00000000	      3.84702430
      0.45574872	     -0.00000000	    -83.17805825	      0.00000000	      3.84689731
      0.45593144	     -0.00000000	    -83.18424159	      0.00000000	      3.84672452
      0.45606538	     -0.00000000	    -83.18874923	      0.00000000	      3.84659876
      0.45619932	     -0.00000000	    -83.19323596	      0.00000000	      3.84647378
      0.45636159	     -0.00000000	    -83.19864396	      0.00000000	      3.84632339
      0.45652000	      0.00000000	    -83.20389381	      0.00000000	      3.84617767
      0.45667841	     -0.00000000	    -83.20911486	      0.00000000	      3.84603303
      0.45683681	      0.00000000	    -83.21430723	      0.00000000	      3.84588947
      0.45697106	      0.00000000	    -83.21868522	      0.00000000	      3.84576863
      0.45710530	     -0.00000000	    -83.22304280	      0.00000000	      3.84564858
      0.45723954	      0.00000000	    -83.22738007	      0.00000000	      3.84552929
      0.45741844	     -0.00000000	    -83.23312856	      0.00000000	      3.84537153
      0.45756360	      0.00000000	    -83.23776691	      0.00000000	      3.84524451
      0.45770876	      0.00000000	    -83.24238184	      0.00000000	      3.84511840
      0.45785393	     -0.00000000	    -83.24697348	      0.00000000	      3.84499317
      0.45799909	     -0.00000000	    -83.25154190	      0.00000000	      3.84486885
      0.45814426	     -0.00000000	    -83.25608723	      0.00000000	      3.84474542
      0.45828942	      0.00000000	    -83.26060956	      0.00000000	      3.84462289
      0.45843458	     -0.00000000	    -83.26510901	      0.00000000	      3.84450125
      0.45859274	     -0.00000000	    -83.26998538	      0.00000000	      3.84436974
      0.45875091	      0.00000000	    -83.27483484	      0.00000000	      3.84423927
      0.45888071	      0.00000000	    -83.27879494	      0.00000000	      3.84413300
      0.45901052	     -0.00000000	    -83.28273709	      0.00000000	      3.84402742
      0.45918891	     -0.00000000	    -83.28812529	      0.00000000	      3.84388350
      0.45932139	      0.00000000	    -83.29210528	      0.00000000	      3.84377748
      0.45945388	     -0.00000000	    -83.29606681	      0.00000000	      3.84367219
      0.45958636	      0.00000000	    -83.30000996	      0.00000000	      3.84356764
      0.45976485	     -0.00000000	    -83.30529328	      0.00000000	      3.84342796
      0.45990538	     -0.00000000	    -83.30942986	      0.00000000	      3.84331891
      0.46004591	      0.00000000	    -83.31354605	      0.00000000	      3.84321069
      0.46018644	      0.00000000	    -83.31764193	      0.00000000	      3.84310328
      0.46032697	      0.00000000	    -83.32171760	      0.00000000	      3.84299671
      0.46046750	      0.00000000	    -83.32577314	      0.00000000	      3.84289094
      0.46063112	     -0.00000000	    -83.33046985	      0.00000000	      3.84276884
      0.46077547	     -0.00000000	    -83.33459088	      0.00000000	      3.84266203
      0.46091982	      0.00000000	    -83.33869096	      0.00000000	      3.84255609
      0.46106417	      0.00000000	    -83.34277020	      0.00000000	      3.84245101
      0.46120852	      0.00000000	    -83.34682868	      0.00000000	      3.84234678
      0.46135286	     -0.00000000	    -83.35086650	      0.00000000	      3.84224341
      0.46149721	      0.00000000	    -83.35488375	      0.00000000	      3.84214090
      0.46164156	     -0.00000000	    -83.35888054	      0.00000000	      3.84203923
      0.46178591	     -0.00000000	    -83.36285693	      0.00000000	      3.84193842
      0.46193026	      0.00000000	    -83.36681304	      0.00000000	      3.84183846
      0.46207461	      0.00000000	    -83.37074894	      0.00000000	      3.84173935
      0.46221896	      0.00000000	    -83.37466474	      0.00000000	      3.84164108
      0.46234531	      0.00000000	    -83.37807579	      0.00000000	      3.84155576
      0.46247165	      0.00000000	    -83.38147157	      0.00000000	      3.84147109
      0.46264006	     -0.00000000	    -83.38597398	      0.00000000	      3.84135924
      0.46277647	     -0.00000000	    -83.38960130	      0.00000000	      3.84126947
      0.46291288	     -0.00000000	    -83.39321104	      0.00000000	      3.84118045
      0.46304929	     -0.00000000	    -83.39680329	      0.00000000	      3.84109218
      0.46321459	      0.00000000	    -83.40113316	      0.00000000	      3.84098622
      0.46334055	     -0.00000000	    -83.40441520	      0.00000000	      3.84090621
      0.46346650	      0.00000000	    -83.40768251	      0.00000000	      3.84082684
      0.46362251	     -0.00000000	    -83.41170896	      0.00000000	      3.84072941
      0.46377279	     -0.00000000	    -83.41556665	      0.00000000	      3.84063646
      0.46392308	     -0.00000000	    -83.41940367	      0.00000000	      3.84054441
      0.46405698	     -0.00000000	    -83.42280517	      0.00000000	      3.84046316
      0.46419089	     -0.00000000	    -83.42619040	      0.00000000	      3.84038260
      0.46432480	     -0.00000000	    -83.42955942	      0.00000000	      3.84030276
      0.46445871	      0.00000000	    -83.43291231	      0.00000000	      3.84022362
      0.46462532	      0.00000000	    -83.43706177	      0.00000000	      3.84012614
      0.46476037	     -0.00000000	    -83.44040678	      0.00000000	      3.84004793
      0.46489541	      0.00000000	    -83.44373559	      0.00000000	      3.83997044
      0.46503046	      0.00000000	    -83.44704827	      0.00000000	      3.83989365
      0.46516550	      0.00000000	    -83.45034488	      0.00000000	      3.83981758
      0.46530055	     -0.00000000	    -83.45362550	      0.00000000	      3.83974222
      0.46546346	      0.00000000	    -83.45756197	      0.00000000	      3.83965226
      0.46559881	      0.00000000	    -83.46081486	      0.00000000	      3.83957829
      0.46573416	     -0.00000000	    -83.46405189	      0.00000000	      3.83950504
      0.46586952	     -0.00000000	    -83.46727313	      0.00000000	      3.83943250
      0.46600487	      0.00000000	    -83.47047864	      0.00000000	      3.83936067
      0.46614022	      0.00000000	    -83.47366849	      0.00000000	      3.83928954
      0.46631063	      0.00000000	    -83.47766247	      0.00000000	      3.83920099
      0.46642616	     -0.00000000	    -83.48035611	      0.00000000	      3.83914159
      0.46654168	     -0.00000000	    -83.48303848	      0.00000000	      3.83908270
      0.46670713	      0.00000000	    -83.48686026	      0.00000000	      3.83899926
      0.46686550	      0.00000000	    -83.49049721	      0.00000000	      3.83892037
      0.46702387	     -0.00000000	    -83.49411328	      0.00000000	      3.83884243
      0.46714674	      0.00000000	    -83.49690452	      0.00000000	      3.83878263
      0.46726961	      0.00000000	    -83.49968329	      0.00000000	      3.83872339
      0.46743555	      0.00000000	    -83.50341624	      0.00000000	      3.83864430
      0.46756551	      0.00000000	    -83.50632421	      0.00000000	      3.83858308
      0.46769547	     -0.00000000	    -83.50921841	      0.00000000	      3.83852251
      0.46782544	     -0.00000000	    -83.51209890	      0.00000000	      3.83846257
      0.46799290	     -0.00000000	    -83.51579027	      0.00000000	      3.83838628
      0.46811215	      0.00000000	    -83.51840531	      0.00000000	      3.83833258
      0.46823141	     -0.00000000	    -83.52100894	      0.00000000	      3.83827943
      0.46838833	      0.00000000	    -83.52441782	      0.00000000	      3.83821029
      0.46853554	      0.00000000	    -83.52759765	      0.00000000	      3.83814627
      0.46868274	      0.00000000	    -83.53076033	      0.00000000	      3.83808306
      0.46881104	     -0.00000000	    -83.53350289	      0.00000000	      3.83802864
      0.46893934	      0.00000000	    -83.53623254	      0.00000000	      3.83797482
      0.46906764	     -0.00000000	    -83.53894932	      0.00000000	      3.83792161
      0.46922628	      0.00000000	    -83.54229082	      0.00000000	      3.83785667
      0.46936180	     -0.00000000	    -83.54513003	      0.00000000	      3.83780193
      0.46949733	     -0.00000000	    -83.54795508	      0.00000000	      3.83774786
      0.46963285	      0.00000000	    -83.55076600	      0.00000000	      3.83769448
      0.46976838	     -0.00000000	    -83.55356286	      0.00000000	      3.83764177
      0.46990391	      0.00000000	    -83.55634572	      0.00000000	      3.83758974
      0.47003943	      0.00000000	    -83.55911463	      0.00000000	      3.83753838
      0.47017496	      0.00000000	    -83.56186965	      0.00000000	      3.83748770
      0.47031048	      0.00000000	    -83.56461084	      0.00000000	      3.83743769
      0.47044601	      0.00000000	    -83.56733825	      0.00000000	      3.83738835
      0.47058153	     -0.00000000	    -83.57005194	      0.00000000	      3.83733969
      0.47071706	      0.00000000	    -83.57275196	      0.00000000	      3.83729169
      0.47085258	      0.00000000	    -83.57543838	      0.00000000	      3.83724436
      0.47098811	      0.00000000	    -83.57811123	      0.00000000	      3.83719771
      0.47112364	      0.00000000	    -83.58077059	      0.00000000	      3.83715172
      0.47125916	      0.00000000	    -83.58341650	      0.00000000	      3.83710640
      0.47139469	     -0.00000000	    -83.58604903	      0.00000000	      3.83706173
      0.47153021	     -0.00000000	    -83.58866821	      0.00000000	      3.83701775
      0.47165153	     -0.00000000	    -83.59100161	      0.00000000	      3.83697892
      0.47177285	      0.00000000	    -83.59332440	      0.00000000	      3.83694064
      0.47189418	      0.00000000	    -83.59563662	      0.00000000	      3.83690288
      0.47207057	      0.00000000	    -83.59897967	      0.00000000	      3.83684893
      0.47218360	      0.00000000	    -83.60111013	      0.00000000	      3.83681495
      0.47229662	     -0.00000000	    -83.60323153	      0.00000000	      3.83678143
      0.47245741	     -0.00000000	    -83.60623380	      0.00000000	      3.83673453
      0.47260407	      0.00000000	    -83.60895648	      0.00000000	      3.83669256
      0.47275074	      0.00000000	    -83.61166410	      0.00000000	      3.83665136
      0.47287331	     -0.00000000	    -83.61391553	      0.00000000	      3.83661752
      0.47299589	     -0.00000000	    -83.61615652	      0.00000000	      3.83658421
      0.47314627	      0.00000000	    -83.61889163	      0.00000000	      3.83654408
      0.47327574	     -0.00000000	    -83.62123393	      0.00000000	      3.83651018
      0.47340521	     -0.00000000	    -83.62356471	      0.00000000	      3.83647687
      0.47353468	      0.00000000	    -83.62588403	      0.00000000	      3.83644416
      0.47366415	      0.00000000	    -83.62819192	      0.00000000	      3.83641204
      0.47379362	      0.00000000	    -83.63048844	      0.00000000	      3.83638052
      0.47392309	      0.00000000	    -83.63277361	      0.00000000	      3.83634959
      0.47405256	     -0.00000000	    -83.63504750	      0.00000000	      3.83631926
      0.47421657	      0.00000000	    -83.63791190	      0.00000000	      3.83628169
      0.47432552	      0.00000000	    -83.63980472	      0.00000000	      3.83625725
      0.47443447	      0.00000000	    -83.64168962	      0.00000000	      3.83623323
      0.47459577	      0.00000000	    -83.64446584	      0.00000000	      3.83619845
      0.47474530	      0.00000000	    -83.64702406	      0.00000000	      3.83616702
      0.47489483	     -0.00000000	    -83.64956757	      0.00000000	      3.83613637
      0.47501006	      0.00000000	    -83.65151758	      0.00000000	      3.83611330
      0.47512528	      0.00000000	    -83.65345894	      0.00000000	      3.83609069
      0.47528282	     -0.00000000	    -83.65609919	      0.00000000	      3.83606054
      0.47541109	     -0.00000000	    -83.65823710	      0.00000000	      3.83603662
      0.47553936	      0.00000000	    -83.66036440	      0.00000000	      3.83601329
      0.47566763	      0.00000000	    -83.66248113	      0.00000000	      3.83599053
      0.47579590	      0.00000000	    -83.66458732	      0.00000000	      3.83596835
      0.47592418	      0.00000000	    -83.66668302	      0.00000000	      3.83594674
      0.47605245	      0.00000000	    -83.66876825	      0.00000000	      3.83592571
      0.47618072	     -0.00000000	    -83.67084308	      0.00000000	      3.83590525
      0.47633894	      0.00000000	    -83.67338805	      0.00000000	      3.83588081
      0.47644868	      0.00000000	    -83.67514396	      0.00000000	      3.83586437
      0.47655842	      0.00000000	    -83.67689232	      0.00000000	      3.83584835
      0.47671385	      0.00000000	    -83.67935576	      0.00000000	      3.83582638
      0.47685630	     -0.00000000	    -83.68160028	      0.00000000	      3.83580698
      0.47699875	     -0.00000000	    -83.68383225	      0.00000000	      3.83578828
      0.47711727	      0.00000000	    -83.68567988	      0.00000000	      3.83577327
      0.47723580	     -0.00000000	    -83.68751889	      0.00000000	      3.83575874
      0.47738256	      0.00000000	    -83.68978409	      0.00000000	      3.83574143
      0.47751043	     -0.00000000	    -83.69174691	      0.00000000	      3.83572695
      0.47763830	     -0.00000000	    -83.69369980	      0.00000000	      3.83571305
      0.47776616	      0.00000000	    -83.69564280	      0.00000000	      3.83569971
      0.47789403	     -0.00000000	    -83.69757594	      0.00000000	      3.83568694
      0.47802189	     -0.00000000	    -83.69949927	      0.00000000	      3.83567473
      0.47814976	      0.00000000	    -83.70141281	      0.00000000	      3.83566309
      0.47827763	     -0.00000000	    -83.70331661	      0.00000000	      3.83565201
      0.47840549	      0.00000000	    -83.70521068	      0.00000000	      3.83564150
      0.47853336	     -0.00000000	    -83.70709509	      0.00000000	      3.83563156
      0.47866122	     -0.00000000	    -83.70896985	      0.00000000	      3.83562218
      0.47878909	      0.00000000	    -83.71083500	      0.00000000	      3.83561337
      0.47891696	      0.00000000	    -83.71269058	      0.00000000	      3.83560512
      0.47904482	     -0.00000000	    -83.71453662	      0.00000000	      3.83559744
      0.47917269	     -0.00000000	    -83.71637315	      0.00000000	      3.83559032
      0.47930056	      0.00000000	    -83.71820022	      0.00000000	      3.83558376
      0.47942842	     -0.00000000	    -83.72001784	      0.00000000	      3.83557777
      0.47955629	      0.00000000	    -83.72182606	      0.00000000	      3.83557235
      0.47968415	      0.00000000	    -83.72362491	      0.00000000	      3.83556749
      0.47981202	      0.00000000	    -83.72541444	      0.00000000	      3.83556318
      0.47993989	     -0.00000000	    -83.72719465	      0.00000000	      3.83555945
      0.48006775	      0.00000000	    -83.72896560	      0.00000000	      3.83555628
      0.48019562	      0.00000000	    -83.73072730	      0.00000000	      3.83555367
      0.48032348	     -0.00000000	    -83.73247981	      0.00000000	      3.83555163
      0.48045135	      0.00000000	    -83.73422314	      0.00000000	      3.83555015
      0.48057922	     -0.00000000	    -83.73595734	      0.00000000	      3.83554923
      0.48070708	     -0.00000000	    -83.73768242	      0.00000000	      3.83554888
      0.48083495	      0.00000000	    -83.73939844	      0.00000000	      3.83554908
      0.48096281	      0.00000000	    -83.74110541	      0.00000000	      3.83554986
      0.48109068	     -0.00000000	    -83.74280338	      0.00000000	      3.83555119
      0.48121855	     -0.00000000	    -83.74449235	      0.00000000	      3.83555309
      0.48134641	     -0.00000000	    -83.74617240	      0.00000000	      3.83555555
      0.48145826	      0.00000000	    -83.74763471	      0.00000000	      3.83555817
      0.48157012	     -0.00000000	    -83.74909024	      0.00000000	      3.83556121
      0.48171438	     -0.00000000	    -83.75095752	      0.00000000	      3.83556578
      0.48185865	      0.00000000	    -83.75281358	      0.00000000	      3.83557106
      0.48196278	      0.00000000	    -83.75414630	      0.00000000	      3.83557532
      0.48206690	      0.00000000	    -83.75547321	      0.00000000	      3.83557995
      0.48222902	      0.00000000	    -83.75752756	      0.00000000	      3.83558791
      0.48235458	     -0.00000000	    -83.75910890	      0.00000000	      3.83559469
      0.48248013	      0.00000000	    -83.76068187	      0.00000000	      3.83560202
      0.48260568	      0.00000000	    -83.76224651	      0.00000000	      3.83560989
      0.48273123	     -0.00000000	    -83.76380285	      0.00000000	      3.83561830
      0.48285678	     -0.00000000	    -83.76535091	      0.00000000	      3.83562726
      0.48298233	      0.00000000	    -83.76689071	      0.00000000	      3.83563676
      0.48310788	      0.00000000	    -83.76842230	      0.00000000	      3.83564680
      0.48323343	     -0.00000000	    -83.76994568	      0.00000000	      3.83565739
      0.48335898	      0.00000000	    -83.77146091	      0.00000000	      3.83566852
      0.48348453	      0.00000000	    -83.77296798	      0.00000000	      3.83568020
      0.48361009	     -0.00000000	    -83.77446696	      0.00000000	      3.83569242
      0.48373564	     -0.00000000	    -83.77595784	      0.00000000	      3.83570519
      0.48386119	     -0.00000000	    -83.77744067	      0.00000000	      3.83571850
      0.48398674	      0.00000000	    -83.77891546	      0.00000000	      3.83573236
      0.48411229	      0.00000000	    -83.78038225	      0.00000000	      3.83574676
      0.48423784	     -0.00000000	    -83.78184105	      0.00000000	      3.83576171
      0.48435004	     -0.00000000	    -83.78313798	      0.00000000	      3.83577553
      0.48446223	     -0.00000000	    -83.78442857	      0.00000000	      3.83578979
      0.48457443	      0.00000000	    -83.78571285	      0.00000000	      3.83580448
      0.48473782	     -0.00000000	    -83.78757181	      0.00000000	      3.83582666
      0.48484683	     -0.00000000	    -83.78880472	      0.00000000	      3.83584196
      0.48495584	      0.00000000	    -83.79003174	      0.00000000	      3.83585769
      0.48510174	      0.00000000	    -83.79166477	      0.00000000	      3.83587937
      0.48522932	     -0.00000000	    -83.79308407	      0.00000000	      3.83589895
      0.48535689	      0.00000000	    -83.79449538	      0.00000000	      3.83591908
      0.48548447	      0.00000000	    -83.79589871	      0.00000000	      3.83593978
      0.48561204	      0.00000000	    -83.79729410	      0.00000000	      3.83596105
      0.48572417	      0.00000000	    -83.79851399	      0.00000000	      3.83598021
      0.48583630	     -0.00000000	    -83.79972780	      0.00000000	      3.83599981
      0.48597369	     -0.00000000	    -83.80120677	      0.00000000	      3.83602442
      0.48611108	      0.00000000	    -83.80267665	      0.00000000	      3.83604969
      0.48621609	     -0.00000000	    -83.80379389	      0.00000000	      3.83606945
      0.48632109	      0.00000000	    -83.80490586	      0.00000000	      3.83608959
      0.48647118	     -0.00000000	    -83.80648620	      0.00000000	      3.83611906
      0.48659693	     -0.00000000	    -83.80780197	      0.00000000	      3.83614434
      0.48672268	     -0.00000000	    -83.80911022	      0.00000000	      3.83617019
      0.48684843	      0.00000000	    -83.81041101	      0.00000000	      3.83619658
      0.48697419	     -0.00000000	    -83.81170433	      0.00000000	      3.83622354
      0.48708438	      0.00000000	    -83.81283155	      0.00000000	      3.83624761
      0.48719457	     -0.00000000	    -83.81395308	      0.00000000	      3.83627211
      0.48732787	      0.00000000	    -83.81530220	      0.00000000	      3.83630231
      0.48746118	      0.00000000	    -83.81664304	      0.00000000	      3.83633315
      0.48757801	     -0.00000000	    -83.81781148	      0.00000000	      3.83636068
      0.48769485	      0.00000000	    -83.81897360	      0.00000000	      3.83638870
      0.48781168	      0.00000000	    -83.82012942	      0.00000000	      3.83641720
      0.48792852	     -0.00000000	    -83.82127896	      0.00000000	      3.83644618
      0.48807376	     -0.00000000	    -83.82269921	      0.00000000	      3.83648288
      0.48818752	     -0.00000000	    -83.82380497	      0.00000000	      3.83651215
      0.48830129	      0.00000000	    -83.82490484	      0.00000000	      3.83654187
      0.48843813	      0.00000000	    -83.82621994	      0.00000000	      3.83657823
      0.48855708	     -0.00000000	    -83.82735627	      0.00000000	      3.83661037
      0.48867603	     -0.00000000	    -83.82848619	      0.00000000	      3.83664302
      0.48879498	      0.00000000	    -83.82960974	      0.00000000	      3.83667617
      0.48891393	     -0.00000000	    -83.83072694	      0.00000000	      3.83670983
      0.48903288	     -0.00000000	    -83.83183780	      0.00000000	      3.83674398
      0.48915183	      0.00000000	    -83.83294234	      0.00000000	      3.83677864
      0.48927079	      0.00000000	    -83.83404058	      0.00000000	      3.83681381
      0.48941774	      0.00000000	    -83.83538867	      0.00000000	      3.83685795
      0.48952150	     -0.00000000	    -83.83633483	      0.00000000	      3.83688958
      0.48962527	      0.00000000	    -83.83727624	      0.00000000	      3.83692160
      0.48976915	     -0.00000000	    -83.83857373	      0.00000000	      3.83696663
      0.48989660	     -0.00000000	    -83.83971546	      0.00000000	      3.83700715
      0.49002405	      0.00000000	    -83.84085009	      0.00000000	      3.83704824
      0.49015149	     -0.00000000	    -83.84197763	      0.00000000	      3.83708992
      0.49025886	      0.00000000	    -83.84292205	      0.00000000	      3.83712548
      0.49036623	     -0.00000000	    -83.84386146	      0.00000000	      3.83716146
      0.49049977	     -0.00000000	    -83.84502291	      0.00000000	      3.83720679
      0.49063331	      0.00000000	    -83.84617666	      0.00000000	      3.83725277
      0.49074511	      0.00000000	    -83.84713668	      0.00000000	      3.83729175
      0.49085691	      0.00000000	    -83.84809135	      0.00000000	      3.83733119
      0.49096871	     -0.00000000	    -83.84904067	      0.00000000	      3.83737107
      0.49111677	      0.00000000	    -83.85028976	      0.00000000	      3.83742460
      0.49122560	      0.00000000	    -83.85120185	      0.00000000	      3.83746445
      0.49133442	      0.00000000	    -83.85210892	      0.00000000	      3.83750473
      0.49146992	      0.00000000	    -83.85323132	      0.00000000	      3.83755549
      0.49160541	      0.00000000	    -83.85434598	      0.00000000	      3.83760691
      0.49170875	      0.00000000	    -83.85519086	      0.00000000	      3.83764658
      0.49181208	     -0.00000000	    -83.85603127	      0.00000000	      3.83768664
      0.49195125	     -0.00000000	    -83.85715614	      0.00000000	      3.83774121
      0.49207739	      0.00000000	    -83.85816863	      0.00000000	      3.83779129
      0.49220353	     -0.00000000	    -83.85917450	      0.00000000	      3.83784194
      0.49232966	      0.00000000	    -83.86017378	      0.00000000	      3.83789319
      0.49243438	      0.00000000	    -83.86099839	      0.00000000	      3.83793617
      0.49253910	      0.00000000	    -83.86181847	      0.00000000	      3.83797956
      0.49267324	      0.00000000	    -83.86286245	      0.00000000	      3.83803574
      0.49279857	      0.00000000	    -83.86383108	      0.00000000	      3.83808882
      0.49292389	     -0.00000000	    -83.86479329	      0.00000000	      3.83814248
      0.49303660	     -0.00000000	    -83.86565315	      0.00000000	      3.83819125
      0.49314930	     -0.00000000	    -83.86650785	      0.00000000	      3.83824048
      0.49326201	      0.00000000	    -83.86735738	      0.00000000	      3.83829018
      0.49339780	      0.00000000	    -83.86837412	      0.00000000	      3.83835069
      0.49351258	     -0.00000000	    -83.86922771	      0.00000000	      3.83840238
      0.49362736	     -0.00000000	    -83.87007601	      0.00000000	      3.83845456
      0.49374214	     -0.00000000	    -83.87091902	      0.00000000	      3.83850723
      0.49385692	      0.00000000	    -83.87175675	      0.00000000	      3.83856040
      0.49399691	      0.00000000	    -83.87277138	      0.00000000	      3.83862592
      0.49410260	      0.00000000	    -83.87353223	      0.00000000	      3.83867587
      0.49420830	      0.00000000	    -83.87428863	      0.00000000	      3.83872624
      0.49434271	      0.00000000	    -83.87524419	      0.00000000	      3.83879091
      0.49447712	      0.00000000	    -83.87619260	      0.00000000	      3.83885627
      0.49457987	     -0.00000000	    -83.87691279	      0.00000000	      3.83890668
      0.49468262	      0.00000000	    -83.87762882	      0.00000000	      3.83895750
      0.49481906	     -0.00000000	    -83.87857328	      0.00000000	      3.83902561
      0.49494232	     -0.00000000	    -83.87942015	      0.00000000	      3.83908774
      0.49506557	     -0.00000000	    -83.88026110	      0.00000000	      3.83915045
      0.49518882	     -0.00000000	    -83.88109613	      0.00000000	      3.83921374
      0.49529505	     -0.00000000	    -83.88181107	      0.00000000	      3.83926875
      0.49540128	      0.00000000	    -83.88252164	      0.00000000	      3.83932420
      0.49552983	      0.00000000	    -83.88337569	      0.00000000	      3.83939187
      0.49565838	     -0.00000000	    -83.88422337	      0.00000000	      3.83946019
      0.49576778	      0.00000000	    -83.88493981	      0.00000000	      3.83951882
      0.49587719	     -0.00000000	    -83.88565164	      0.00000000	      3.83957793
      0.49598659	      0.00000000	    -83.88635890	      0.00000000	      3.83963749
      0.49612919	     -0.00000000	    -83.88727387	      0.00000000	      3.83971583
      0.49623665	     -0.00000000	    -83.88795821	      0.00000000	      3.83977538
      0.49634410	      0.00000000	    -83.88863815	      0.00000000	      3.83983538
      0.49647482	      0.00000000	    -83.88945945	      0.00000000	      3.83990897
      0.49660555	     -0.00000000	    -83.89027428	      0.00000000	      3.83998324
      0.49670673	      0.00000000	    -83.89090059	      0.00000000	      3.84004118
      0.49680792	     -0.00000000	    -83.89152302	      0.00000000	      3.84009953
      0.49694331	     -0.00000000	    -83.89234983	      0.00000000	      3.84017822
      0.49706583	      0.00000000	    -83.89309215	      0.00000000	      3.84025006
      0.49718836	      0.00000000	    -83.89382886	      0.00000000	      3.84032249
      0.49731088	      0.00000000	    -83.89455996	      0.00000000	      3.84039552
      0.49741447	     -0.00000000	    -83.89517372	      0.00000000	      3.84045772
      0.49751806	     -0.00000000	    -83.89578349	      0.00000000	      3.84052035
      0.49764747	      0.00000000	    -83.89653967	      0.00000000	      3.84059918
      0.49777688	     -0.00000000	    -83.89728966	      0.00000000	      3.84067869
      0.49788361	     -0.00000000	    -83.89790357	      0.00000000	      3.84074476
      0.49799034	     -0.00000000	    -83.89851328	      0.00000000	      3.84081129
      0.49809707	     -0.00000000	    -83.89911881	      0.00000000	      3.84087828
      0.49824471	     -0.00000000	    -83.89994953	      0.00000000	      3.84097170
      0.49834932	     -0.00000000	    -83.90053329	      0.00000000	      3.84103841
      0.49845392	      0.00000000	    -83.90111306	      0.00000000	      3.84110557
      0.49858699	      0.00000000	    -83.90184483	      0.00000000	      3.84119164
      0.49872006	     -0.00000000	    -83.90257016	      0.00000000	      3.84127843
      0.49881669	     -0.00000000	    -83.90309283	      0.00000000	      3.84134189
      0.49891332	     -0.00000000	    -83.90361211	      0.00000000	      3.84140574
      0.49905403	      0.00000000	    -83.90436230	      0.00000000	      3.84149941
      0.49917796	      0.00000000	    -83.90501712	      0.00000000	      3.84158257
      0.49930190	      0.00000000	    -83.90566642	      0.00000000	      3.84166636
      0.49941068	     -0.00000000	    -83.90623180	      0.00000000	      3.84174043
      0.49951947	      0.00000000	    -83.90679295	      0.00000000	      3.84181498
      0.49962825	     -0.00000000	    -83.90734987	      0.00000000	      3.84189002
      0.49976249	     -0.00000000	    -83.90803128	      0.00000000	      3.84198329
      0.49987301	     -0.00000000	    -83.90858748	      0.00000000	      3.84206065
      0.49998353	     -0.00000000	    -83.90913935	      0.00000000	      3.84213850
      0.50009404	     -0.00000000	    -83.90968688	      0.00000000	      3.84221687
      0.50020456	      0.00000000	    -83.91023010	      0.00000000	      3.84229575
      0.50034531	      0.00000000	    -83.91091566	      0.00000000	      3.84239694
      0.50044633	      0.00000000	    -83.91140335	      0.00000000	      3.84247006
      0.50054734	      0.00000000	    -83.91188746	      0.00000000	      3.84254362
      0.50068140	      0.00000000	    -83.91252444	      0.00000000	      3.84264191
      0.50081546	      0.00000000	    -83.91315512	      0.00000000	      3.84274096
      0.50091142	     -0.00000000	    -83.91360272	      0.00000000	      3.84281232
      0.50100739	      0.00000000	    -83.91404710	      0.00000000	      3.84288408
      0.50114705	     -0.00000000	    -83.91468809	      0.00000000	      3.84298921
      0.50126899	     -0.00000000	    -83.91524223	      0.00000000	      3.84308168
      0.50139094	     -0.00000000	    -83.91579122	      0.00000000	      3.84317478
      0.50150011	     -0.00000000	    -83.91627833	      0.00000000	      3.84325868
      0.50160928	      0.00000000	    -83.91676133	      0.00000000	      3.84334308
      0.50171845	     -0.00000000	    -83.91724021	      0.00000000	      3.84342799
      0.50182763	     -0.00000000	    -83.91771499	      0.00000000	      3.84351342
      0.50196697	     -0.00000000	    -83.91831502	      0.00000000	      3.84362321
      0.50206823	     -0.00000000	    -83.91874689	      0.00000000	      3.84370352
      0.50216949	     -0.00000000	    -83.91917523	      0.00000000	      3.84378427
      0.50230129	     -0.00000000	    -83.91972750	      0.00000000	      3.84389004
      0.50243308	     -0.00000000	    -83.92027384	      0.00000000	      3.84399657
      0.50252873	     -0.00000000	    -83.92066664	      0.00000000	      3.84407436
      0.50262438	      0.00000000	    -83.92105632	      0.00000000	      3.84415255
      0.50276218	     -0.00000000	    -83.92161227	      0.00000000	      3.84426590
      0.50288283	      0.00000000	    -83.92209372	      0.00000000	      3.84436583
      0.50300348	      0.00000000	    -83.92257025	      0.00000000	      3.84446640
      0.50312413	      0.00000000	    -83.92304186	      0.00000000	      3.84456762
      0.50322275	      0.00000000	    -83.92342374	      0.00000000	      3.84465084
      0.50332138	      0.00000000	    -83.92380234	      0.00000000	      3.84473449
      0.50345106	      0.00000000	    -83.92429518	      0.00000000	      3.84484514
      0.50357009	      0.00000000	    -83.92474259	      0.00000000	      3.84494738
      0.50368912	     -0.00000000	    -83.92518525	      0.00000000	      3.84505024
      0.50380815	      0.00000000	    -83.92562316	      0.00000000	      3.84515375
      0.50390763	      0.00000000	    -83.92598550	      0.00000000	      3.84524073
      0.50400710	      0.00000000	    -83.92634453	      0.00000000	      3.84532817
      0.50413455	      0.00000000	    -83.92679972	      0.00000000	      3.84544084
      0.50426200	      0.00000000	    -83.92724951	      0.00000000	      3.84555427
      0.50436388	     -0.00000000	    -83.92760519	      0.00000000	      3.84564546
      0.50446576	      0.00000000	    -83.92795743	      0.00000000	      3.84573713
      0.50459186	      0.00000000	    -83.92838863	      0.00000000	      3.84585125
      0.50471796	     -0.00000000	    -83.92881458	      0.00000000	      3.84596610
      0.50481740	      0.00000000	    -83.92914680	      0.00000000	      3.84605719
      0.50491685	      0.00000000	    -83.92947576	      0.00000000	      3.84614874
      0.50504526	      0.00000000	    -83.92989574	      0.00000000	      3.84626763
      0.50517368	      0.00000000	    -83.93031030	      0.00000000	      3.84638729
      0.50527194	     -0.00000000	    -83.93062387	      0.00000000	      3.84647937
      0.50537020	     -0.00000000	    -83.93093426	      0.00000000	      3.84657190
      0.50550035	     -0.00000000	    -83.93134054	      0.00000000	      3.84669516
      0.50563051	     -0.00000000	    -83.93174128	      0.00000000	      3.84681922
      0.50572684	     -0.00000000	    -83.93203434	      0.00000000	      3.84691155
      0.50582317	      0.00000000	    -83.93232437	      0.00000000	      3.84700433
      0.50595610	     -0.00000000	    -83.93271962	      0.00000000	      3.84713306
      0.50607306	     -0.00000000	    -83.93306264	      0.00000000	      3.84724703
      0.50619002	      0.00000000	    -83.93340122	      0.00000000	      3.84736165
      0.50630698	      0.00000000	    -83.93373536	      0.00000000	      3.84747692
      0.50640931	      0.00000000	    -83.93402406	      0.00000000	      3.84757830
      0.50651163	      0.00000000	    -83.93430937	      0.00000000	      3.84768019
      0.50661396	      0.00000000	    -83.93459131	      0.00000000	      3.84778258
      0.50675519	     -0.00000000	    -83.93497491	      0.00000000	      3.84792474
      0.50685783	     -0.00000000	    -83.93524964	      0.00000000	      3.84802865
      0.50696046	      0.00000000	    -83.93552097	      0.00000000	      3.84813307
      0.50708662	      0.00000000	    -83.93584987	      0.00000000	      3.84826213
      0.50719986	     -0.00000000	    -83.93614074	      0.00000000	      3.84837865
      0.50731311	      0.00000000	    -83.93642751	      0.00000000	      3.84849578
      0.50742635	     -0.00000000	    -83.93671016	      0.00000000	      3.84861356
      0.50753959	     -0.00000000	    -83.93698872	      0.00000000	      3.84873196
      0.50765283	      0.00000000	    -83.93726317	      0.00000000	      3.84885100
      0.50775283	      0.00000000	    -83.93750213	      0.00000000	      3.84895664
      0.50785282	     -0.00000000	    -83.93773789	      0.00000000	      3.84906278
      0.50797466	      0.00000000	    -83.93802084	      0.00000000	      3.84919277
      0.50809649	      0.00000000	    -83.93829906	      0.00000000	      3.84932351
      0.50819960	      0.00000000	    -83.93853085	      0.00000000	      3.84943473
      0.50830271	     -0.00000000	    -83.93875925	      0.00000000	      3.84954649
      0.50840582	      0.00000000	    -83.93898429	      0.00000000	      3.84965879
      0.50854191	      0.00000000	    -83.93927614	      0.00000000	      3.84980783
      0.50864424	      0.00000000	    -83.93949174	      0.00000000	      3.84992052
      0.50874657	      0.00000000	    -83.93970403	      0.00000000	      3.85003374
      0.50887044	      0.00000000	    -83.93995659	      0.00000000	      3.85017152
      0.50899432	      0.00000000	    -83.94020430	      0.00000000	      3.85031008
      0.50908842	     -0.00000000	    -83.94038925	      0.00000000	      3.85041587
      0.50918252	      0.00000000	    -83.94057141	      0.00000000	      3.85052212
      0.50931401	      0.00000000	    -83.94082126	      0.00000000	      3.85067134
      0.50943033	     -0.00000000	    -83.94103776	      0.00000000	      3.85080410
      0.50954664	      0.00000000	    -83.94125001	      0.00000000	      3.85093755
      0.50966296	      0.00000000	    -83.94145800	      0.00000000	      3.85107172
      0.50976081	     -0.00000000	    -83.94162971	      0.00000000	      3.85118514
      0.50985867	     -0.00000000	    -83.94179840	      0.00000000	      3.85129906
      0.50998224	     -0.00000000	    -83.94200717	      0.00000000	      3.85144365
      0.51010581	     -0.00000000	    -83.94221114	      0.00000000	      3.85158905
      0.51020493	      0.00000000	    -83.94237131	      0.00000000	      3.85170626
      0.51030405	      0.00000000	    -83.94252840	      0.00000000	      3.85182399
      0.51042749	      0.00000000	    -83.94271976	      0.00000000	      3.85197135
      0.51055093	     -0.00000000	    -83.94290637	      0.00000000	      3.85211952
      0.51064744	     -0.00000000	    -83.94304895	      0.00000000	      3.85223593
      0.51074394	      0.00000000	    -83.94318862	      0.00000000	      3.85235284
      0.51087035	      0.00000000	    -83.94336719	      0.00000000	      3.85250674
      0.51099675	     -0.00000000	    -83.94354079	      0.00000000	      3.85266151
      0.51109136	      0.00000000	    -83.94366748	      0.00000000	      3.85277791
      0.51118597	      0.00000000	    -83.94379139	      0.00000000	      3.85289481
      0.51131542	     -0.00000000	    -83.94395641	      0.00000000	      3.85305554
      0.51142924	     -0.00000000	    -83.94409722	      0.00000000	      3.85319763
      0.51154306	      0.00000000	    -83.94423402	      0.00000000	      3.85334044
      0.51165688	     -0.00000000	    -83.94436680	      0.00000000	      3.85348397
      0.51175840	      0.00000000	    -83.94448186	      0.00000000	      3.85361259
      0.51185993	      0.00000000	    -83.94459372	      0.00000000	      3.85374180
      0.51196145	      0.00000000	    -83.94470240	      0.00000000	      3.85387158
      0.51209403	     -0.00000000	    -83.94483952	      0.00000000	      3.85404192
      0.51219616	     -0.00000000	    -83.94494145	      0.00000000	      3.85417383
      0.51229830	      0.00000000	    -83.94504016	      0.00000000	      3.85430633
      0.51240044	     -0.00000000	    -83.94513566	      0.00000000	      3.85443942
      0.51253520	     -0.00000000	    -83.94525672	      0.00000000	      3.85461593
      0.51263464	     -0.00000000	    -83.94534246	      0.00000000	      3.85474683
      0.51273407	      0.00000000	    -83.94542515	      0.00000000	      3.85487829
      0.51285775	     -0.00000000	    -83.94552376	      0.00000000	      3.85504262
      0.51298144	      0.00000000	    -83.94561765	      0.00000000	      3.85520783
      0.51307257	     -0.00000000	    -83.94568382	      0.00000000	      3.85533011
      0.51316370	      0.00000000	    -83.94574743	      0.00000000	      3.85545288
      0.51329620	      0.00000000	    -83.94583537	      0.00000000	      3.85563225
      0.51341122	     -0.00000000	    -83.94590732	      0.00000000	      3.85578879
      0.51352624	     -0.00000000	    -83.94597520	      0.00000000	      3.85594610
      0.51364126	      0.00000000	    -83.94603901	      0.00000000	      3.85610419
      0.51373675	      0.00000000	    -83.94608891	      0.00000000	      3.85623603
      0.51383224	     -0.00000000	    -83.94613600	      0.00000000	      3.85636842
      0.51395521	     -0.00000000	    -83.94619253	      0.00000000	      3.85653970
      0.51407818	     -0.00000000	    -83.94624440	      0.00000000	      3.85671188
      0.51417444	      0.00000000	    -83.94628177	      0.00000000	      3.85684729
      0.51427069	     -0.00000000	    -83.94631629	      0.00000000	      3.85698326
      0.51439432	      0.00000000	    -83.94635646	      0.00000000	      3.85715870
      0.51451794	      0.00000000	    -83.94639194	      0.00000000	      3.85733507
      0.51461106	     -0.00000000	    -83.94641557	      0.00000000	      3.85746852
      0.51470417	     -0.00000000	    -83.94643654	      0.00000000	      3.85760251
      0.51483199	      0.00000000	    -83.94646100	      0.00000000	      3.85778730
      0.51494427	     -0.00000000	    -83.94647835	      0.00000000	      3.85795045
      0.51505656	     -0.00000000	    -83.94649184	      0.00000000	      3.85811438
      0.51516884	     -0.00000000	    -83.94650145	      0.00000000	      3.85827909
      0.51526880	     -0.00000000	    -83.94650677	      0.00000000	      3.85842637
      0.51536875	      0.00000000	    -83.94650901	      0.00000000	      3.85857429
      0.51546871	     -0.00000000	    -83.94650820	      0.00000000	      3.85872283
      0.51560001	      0.00000000	    -83.94650247	      0.00000000	      3.85891888
      0.51570083	      0.00000000	    -83.94649450	      0.00000000	      3.85907017
      0.51580166	     -0.00000000	    -83.94648340	      0.00000000	      3.85922211
      0.51590248	     -0.00000000	    -83.94646918	      0.00000000	      3.85937468
      0.51603519	      0.00000000	    -83.94644572	      0.00000000	      3.85957650
      0.51613346	     -0.00000000	    -83.94642487	      0.00000000	      3.85972667
      0.51623174	      0.00000000	    -83.94640106	      0.00000000	      3.85987747
      0.51635360	     -0.00000000	    -83.94636742	      0.00000000	      3.86006532
      0.51646317	     -0.00000000	    -83.94633328	      0.00000000	      3.86023505
      0.51657275	      0.00000000	    -83.94629546	      0.00000000	      3.86040557
      0.51668233	      0.00000000	    -83.94625395	      0.00000000	      3.86057686
      0.51679191	     -0.00000000	    -83.94620877	      0.00000000	      3.86074894
      0.51688889	      0.00000000	    -83.94616570	      0.00000000	      3.86090190
      0.51698587	     -0.00000000	    -83.94611975	      0.00000000	      3.86105547
      0.51710388	     -0.00000000	    -83.94605993	      0.00000000	      3.86124319
      0.51722190	      0.00000000	    -83.94599584	      0.00000000	      3.86143183
      0.51731807	      0.00000000	    -83.94594044	      0.00000000	      3.86158626
      0.51741425	      0.00000000	    -83.94588220	      0.00000000	      3.86174129
      0.51753516	      0.00000000	    -83.94580495	      0.00000000	      3.86193709
      0.51765608	     -0.00000000	    -83.94572321	      0.00000000	      3.86213386
      0.51774738	      0.00000000	    -83.94565851	      0.00000000	      3.86228310
      0.51783868	     -0.00000000	    -83.94559124	      0.00000000	      3.86243291
      0.51796700	      0.00000000	    -83.94549237	      0.00000000	      3.86264441
      0.51808119	     -0.00000000	    -83.94540011	      0.00000000	      3.86283359
      0.51819539	      0.00000000	    -83.94530383	      0.00000000	      3.86302366
      0.51828948	      0.00000000	    -83.94522150	      0.00000000	      3.86318092
      0.51838356	      0.00000000	    -83.94513644	      0.00000000	      3.86333880
      0.51850453	      0.00000000	    -83.94502306	      0.00000000	      3.86354270
      0.51862550	     -0.00000000	    -83.94490516	      0.00000000	      3.86374763
      0.51871926	      0.00000000	    -83.94481068	      0.00000000	      3.86390715
      0.51881302	      0.00000000	    -83.94471349	      0.00000000	      3.86406729
      0.51893583	      0.00000000	    -83.94458208	      0.00000000	      3.86427798
      0.51905863	     -0.00000000	    -83.94444600	      0.00000000	      3.86448975
      0.51914903	     -0.00000000	    -83.94434286	      0.00000000	      3.86464630
      0.51923942	      0.00000000	    -83.94423719	      0.00000000	      3.86480344
      0.51936735	      0.00000000	    -83.94408333	      0.00000000	      3.86502682
      0.51947796	     -0.00000000	    -83.94394619	      0.00000000	      3.86522092
      0.51958857	      0.00000000	    -83.94380528	      0.00000000	      3.86541590
      0.51969919	      0.00000000	    -83.94366056	      0.00000000	      3.86561177
      0.51979726	      0.00000000	    -83.94352908	      0.00000000	      3.86578617
      0.51989533	      0.00000000	    -83.94339461	      0.00000000	      3.86596128
      0.51999341	     -0.00000000	    -83.94325715	      0.00000000	      3.86613709
      0.52012312	      0.00000000	    -83.94307075	      0.00000000	      3.86637072
      0.52022233	     -0.00000000	    -83.94292465	      0.00000000	      3.86655024
      0.52032154	      0.00000000	    -83.94277548	      0.00000000	      3.86673049
      0.52042075	     -0.00000000	    -83.94262325	      0.00000000	      3.86691147
      0.52055099	      0.00000000	    -83.94241876	      0.00000000	      3.86715017
      0.52064783	     -0.00000000	    -83.94226327	      0.00000000	      3.86732849
      0.52074467	     -0.00000000	    -83.94210485	      0.00000000	      3.86750751
      0.52086433	      0.00000000	    -83.94190506	      0.00000000	      3.86772969
      0.52097169	      0.00000000	    -83.94172199	      0.00000000	      3.86792996
      0.52107904	     -0.00000000	    -83.94153532	      0.00000000	      3.86813111
      0.52118640	     -0.00000000	    -83.94134503	      0.00000000	      3.86833314
      0.52129376	      0.00000000	    -83.94115114	      0.00000000	      3.86853605
      0.52140111	      0.00000000	    -83.94095361	      0.00000000	      3.86873986
      0.52149533	      0.00000000	    -83.94077731	      0.00000000	      3.86891944
      0.52158954	     -0.00000000	    -83.94059820	      0.00000000	      3.86909971
      0.52170613	      0.00000000	    -83.94037267	      0.00000000	      3.86932378
      0.52182273	      0.00000000	    -83.94014285	      0.00000000	      3.86954892
      0.52191871	     -0.00000000	    -83.93995046	      0.00000000	      3.86973506
      0.52201469	     -0.00000000	    -83.93975516	      0.00000000	      3.86992192
      0.52213123	      0.00000000	    -83.93951410	      0.00000000	      3.87014979
      0.52224778	     -0.00000000	    -83.93926875	      0.00000000	      3.87037875
      0.52234049	     -0.00000000	    -83.93907050	      0.00000000	      3.87056167
      0.52243320	      0.00000000	    -83.93886952	      0.00000000	      3.87074528
      0.52255353	     -0.00000000	    -83.93860461	      0.00000000	      3.87098462
      0.52267386	      0.00000000	    -83.93833509	      0.00000000	      3.87122514
      0.52276405	      0.00000000	    -83.93813007	      0.00000000	      3.87140617
      0.52285424	      0.00000000	    -83.93792247	      0.00000000	      3.87158787
      0.52297886	     -0.00000000	    -83.93763134	      0.00000000	      3.87184003
      0.52310347	      0.00000000	    -83.93733526	      0.00000000	      3.87209348
      0.52318997	     -0.00000000	    -83.93712683	      0.00000000	      3.87227015
      0.52327647	     -0.00000000	    -83.93691601	      0.00000000	      3.87244745
      0.52340824	      0.00000000	    -83.93659024	      0.00000000	      3.87271874
      0.52351817	      0.00000000	    -83.93631421	      0.00000000	      3.87294618
      0.52362810	      0.00000000	    -83.93603430	      0.00000000	      3.87317463
      0.52373803	      0.00000000	    -83.93575051	      0.00000000	      3.87340411
      0.52383340	      0.00000000	    -83.93550113	      0.00000000	      3.87360404
      0.52392878	     -0.00000000	    -83.93524882	      0.00000000	      3.87380475
      0.52402416	      0.00000000	    -83.93499358	      0.00000000	      3.87400623
      0.52415683	      0.00000000	    -83.93463364	      0.00000000	      3.87428780
      0.52425387	      0.00000000	    -83.93436677	      0.00000000	      3.87449472
      0.52435091	     -0.00000000	    -83.93409684	      0.00000000	      3.87470245
      0.52446839	     -0.00000000	    -83.93376598	      0.00000000	      3.87495502
      0.52457239	      0.00000000	    -83.93346934	      0.00000000	      3.87517962
      0.52467639	     -0.00000000	    -83.93316919	      0.00000000	      3.87540517
      0.52478039	      0.00000000	    -83.93286551	      0.00000000	      3.87563168
      0.52488438	     -0.00000000	    -83.93255830	      0.00000000	      3.87585914
      0.52498838	      0.00000000	    -83.93224756	      0.00000000	      3.87608757
      0.52509238	     -0.00000000	    -83.93193328	      0.00000000	      3.87631696
      0.52519638	     -0.00000000	    -83.93161545	      0.00000000	      3.87654733
      0.52530038	     -0.00000000	    -83.93129408	      0.00000000	      3.87677866
      0.52540438	      0.00000000	    -83.93096915	      0.00000000	      3.87701098
      0.52550838	     -0.00000000	    -83.93064067	      0.00000000	      3.87724428
      0.52561237	     -0.00000000	    -83.93030861	      0.00000000	      3.87747857
      0.52571637	     -0.00000000	    -83.92997300	      0.00000000	      3.87771385
      0.52582037	     -0.00000000	    -83.92963379	      0.00000000	      3.87795012
      0.52592437	      0.00000000	    -83.92929102	      0.00000000	      3.87818740
      0.52602837	     -0.00000000	    -83.92894464	      0.00000000	      3.87842568
      0.52613237	      0.00000000	    -83.92859468	      0.00000000	      3.87866496
      0.52623637	      0.00000000	    -83.92824112	      0.00000000	      3.87890527
      0.52634036	      0.00000000	    -83.92788395	      0.00000000	      3.87914659
      0.52644436	      0.00000000	    -83.92752317	      0.00000000	      3.87938893
      0.52654836	      0.00000000	    -83.92715878	      0.00000000	      3.87963230
      0.52665236	     -0.00000000	    -83.92679075	      0.00000000	      3.87987670
      0.52675636	     -0.00000000	    -83.92641910	      0.00000000	      3.88012213
      0.52684888	      0.00000000	    -83.92608542	      0.00000000	      3.88034135
      0.52694139	      0.00000000	    -83.92574886	      0.00000000	      3.88056139
      0.52705574	     -0.00000000	    -83.92532889	      0.00000000	      3.88083450
      0.52717009	     -0.00000000	    -83.92490451	      0.00000000	      3.88110888
      0.52726377	      0.00000000	    -83.92455351	      0.00000000	      3.88133464
      0.52735746	      0.00000000	    -83.92419953	      0.00000000	      3.88156126
      0.52747280	     -0.00000000	    -83.92375963	      0.00000000	      3.88184146
      0.52758815	      0.00000000	    -83.92331520	      0.00000000	      3.88212298
      0.52767767	     -0.00000000	    -83.92296714	      0.00000000	      3.88234239
      0.52776718	      0.00000000	    -83.92261635	      0.00000000	      3.88256259
      0.52788805	      0.00000000	    -83.92213837	      0.00000000	      3.88286118
      0.52800892	     -0.00000000	    -83.92165537	      0.00000000	      3.88316125
      0.52809451	      0.00000000	    -83.92131027	      0.00000000	      3.88337466
      0.52818011	     -0.00000000	    -83.92096265	      0.00000000	      3.88358881
      0.52830866	      0.00000000	    -83.92043584	      0.00000000	      3.88391183
      0.52841547	      0.00000000	    -83.91999382	      0.00000000	      3.88418150
      0.52852227	      0.00000000	    -83.91954783	      0.00000000	      3.88445235
      0.52862907	      0.00000000	    -83.91909789	      0.00000000	      3.88472438
      0.52873588	     -0.00000000	    -83.91864397	      0.00000000	      3.88499760
      0.52882692	     -0.00000000	    -83.91825390	      0.00000000	      3.88523145
      0.52891796	     -0.00000000	    -83.91786093	      0.00000000	      3.88546617
      0.52903339	      0.00000000	    -83.91735856	      0.00000000	      3.88576501
      0.52914881	     -0.00000000	    -83.91685150	      0.00000000	      3.88606526
      0.52924000	      0.00000000	    -83.91644762	      0.00000000	      3.88630346
      0.52933118	     -0.00000000	    -83.91604081	      0.00000000	      3.88654256
      0.52944840	     -0.00000000	    -83.91551356	      0.00000000	      3.88685122
      0.52956561	      0.00000000	    -83.91498144	      0.00000000	      3.88716137
      0.52965282	     -0.00000000	    -83.91458239	      0.00000000	      3.88739309
      0.52974003	      0.00000000	    -83.91418064	      0.00000000	      3.88762564
      0.52986325	     -0.00000000	    -83.91360836	      0.00000000	      3.88795564
      0.52996923	     -0.00000000	    -83.91311180	      0.00000000	      3.88824082
      0.53007522	      0.00000000	    -83.91261122	      0.00000000	      3.88852724
      0.53018120	      0.00000000	    -83.91210660	      0.00000000	      3.88881492
      0.53028719	     -0.00000000	    -83.91159796	      0.00000000	      3.88910384
      0.53037761	     -0.00000000	    -83.91116076	      0.00000000	      3.88935136
      0.53046804	     -0.00000000	    -83.91072062	      0.00000000	      3.88959980
      0.53058309	     -0.00000000	    -83.91015638	      0.00000000	      3.88991721
      0.53069813	      0.00000000	    -83.90958735	      0.00000000	      3.89023612
      0.53078854	     -0.00000000	    -83.90913676	      0.00000000	      3.89048782
      0.53087895	     -0.00000000	    -83.90868321	      0.00000000	      3.89074046
      0.53099611	     -0.00000000	    -83.90809106	      0.00000000	      3.89106922
      0.53111326	      0.00000000	    -83.90749389	      0.00000000	      3.89139957
      0.53119945	      0.00000000	    -83.90705132	      0.00000000	      3.89164363
      0.53128564	      0.00000000	    -83.90660603	      0.00000000	      3.89188856
      0.53140939	     -0.00000000	    -83.90596185	      0.00000000	      3.89224178
      0.53151494	      0.00000000	    -83.90540798	      0.00000000	      3.89254446
      0.53162049	     -0.00000000	    -83.90484997	      0.00000000	      3.89284846
      0.53172604	     -0.00000000	    -83.90428782	      0.00000000	      3.89315380
      0.53183159	     -0.00000000	    -83.90372151	      0.00000000	      3.89346047
      0.53192141	      0.00000000	    -83.90323629	      0.00000000	      3.89372252
      0.53201124	      0.00000000	    -83.90274804	      0.00000000	      3.89398554
      0.53212590	      0.00000000	    -83.90212037	      0.00000000	      3.89432273
      0.53224057	      0.00000000	    -83.90148774	      0.00000000	      3.89466153
      0.53233038	      0.00000000	    -83.90098881	      0.00000000	      3.89492800
      0.53242018	      0.00000000	    -83.90048683	      0.00000000	      3.89519546
      0.53253701	      0.00000000	    -83.89982920	      0.00000000	      3.89554491
      0.53265384	      0.00000000	    -83.89916637	      0.00000000	      3.89589607
      0.53273933	     -0.00000000	    -83.89867806	      0.00000000	      3.89615411
      0.53282482	      0.00000000	    -83.89818694	      0.00000000	      3.89641307
      0.53294854	     -0.00000000	    -83.89747127	      0.00000000	      3.89678945
      0.53305356	     -0.00000000	    -83.89685915	      0.00000000	      3.89711047
      0.53315857	      0.00000000	    -83.89624279	      0.00000000	      3.89743290
      0.53326359	      0.00000000	    -83.89562215	      0.00000000	      3.89775674
      0.53336860	      0.00000000	    -83.89499725	      0.00000000	      3.89808201
      0.53345814	     -0.00000000	    -83.89446104	      0.00000000	      3.89836047
      0.53354768	      0.00000000	    -83.89392171	      0.00000000	      3.89863997
      0.53366147	     -0.00000000	    -83.89323177	      0.00000000	      3.89899670
      0.53377526	     -0.00000000	    -83.89253676	      0.00000000	      3.89935512
      0.53386504	     -0.00000000	    -83.89198480	      0.00000000	      3.89963912
      0.53395482	      0.00000000	    -83.89142966	      0.00000000	      3.89992420
      0.53407031	      0.00000000	    -83.89071089	      0.00000000	      3.90029248
      0.53418580	     -0.00000000	    -83.88998684	      0.00000000	      3.90066254
      0.53427170	     -0.00000000	    -83.88944482	      0.00000000	      3.90093897
      0.53435760	     -0.00000000	    -83.88889987	      0.00000000	      3.90121640
      0.53447891	      0.00000000	    -83.88812524	      0.00000000	      3.90160990
      0.53458339	      0.00000000	    -83.88745330	      0.00000000	      3.90195045
      0.53468788	     -0.00000000	    -83.88677696	      0.00000000	      3.90229250
      0.53479237	      0.00000000	    -83.88609622	      0.00000000	      3.90263605
      0.53489686	      0.00000000	    -83.88541104	      0.00000000	      3.90298113
      0.53498556	     -0.00000000	    -83.88482593	      0.00000000	      3.90327526
      0.53507426	      0.00000000	    -83.88423761	      0.00000000	      3.90357049
      0.53518821	      0.00000000	    -83.88347708	      0.00000000	      3.90395140
      0.53530216	      0.00000000	    -83.88271122	      0.00000000	      3.90433415
      0.53539058	      0.00000000	    -83.88211324	      0.00000000	      3.90463243
      0.53547901	     -0.00000000	    -83.88151203	      0.00000000	      3.90493184
      0.53559559	     -0.00000000	    -83.88071444	      0.00000000	      3.90532831
      0.53571218	     -0.00000000	    -83.87991119	      0.00000000	      3.90572675
      0.53579594	     -0.00000000	    -83.87933060	      0.00000000	      3.90601423
      0.53587970	     -0.00000000	    -83.87874707	      0.00000000	      3.90630273
      0.53600420	     -0.00000000	    -83.87787430	      0.00000000	      3.90673346
      0.53610826	      0.00000000	    -83.87713986	      0.00000000	      3.90709522
      0.53621231	     -0.00000000	    -83.87640086	      0.00000000	      3.90745857
      0.53631637	     -0.00000000	    -83.87565727	      0.00000000	      3.90782354
      0.53642043	      0.00000000	    -83.87490909	      0.00000000	      3.90819013
      0.53650936	      0.00000000	    -83.87426597	      0.00000000	      3.90850475
      0.53659830	      0.00000000	    -83.87361947	      0.00000000	      3.90882057
      0.53671056	     -0.00000000	    -83.87279853	      0.00000000	      3.90922095
      0.53682283	      0.00000000	    -83.87197218	      0.00000000	      3.90962325
      0.53691224	     -0.00000000	    -83.87131015	      0.00000000	      3.90994506
      0.53700166	      0.00000000	    -83.87064466	      0.00000000	      3.91026809
      0.53711517	     -0.00000000	    -83.86979478	      0.00000000	      3.91067999
      0.53722869	      0.00000000	    -83.86893929	      0.00000000	      3.91109390
      0.53731464	      0.00000000	    -83.86828778	      0.00000000	      3.91140866
      0.53740059	      0.00000000	    -83.86763303	      0.00000000	      3.91172457
      0.53751900	     -0.00000000	    -83.86672569	      0.00000000	      3.91216171
      0.53763741	     -0.00000000	    -83.86581216	      0.00000000	      3.91260108
      0.53772010	      0.00000000	    -83.86517055	      0.00000000	      3.91290923
      0.53780279	     -0.00000000	    -83.86452590	      0.00000000	      3.91321848
      0.53792776	      0.00000000	    -83.86354579	      0.00000000	      3.91368799
      0.53803225	      0.00000000	    -83.86272099	      0.00000000	      3.91408247
      0.53813673	      0.00000000	    -83.86189128	      0.00000000	      3.91447874
      0.53824122	     -0.00000000	    -83.86105666	      0.00000000	      3.91487680
      0.53833278	     -0.00000000	    -83.86032122	      0.00000000	      3.91522710
      0.53842434	      0.00000000	    -83.85958198	      0.00000000	      3.91557880
      0.53851590	     -0.00000000	    -83.85883891	      0.00000000	      3.91593190
      0.53863985	     -0.00000000	    -83.85782683	      0.00000000	      3.91641217
      0.53873283	     -0.00000000	    -83.85706306	      0.00000000	      3.91677412
      0.53882580	     -0.00000000	    -83.85629533	      0.00000000	      3.91713752
      0.53891878	      0.00000000	    -83.85552360	      0.00000000	      3.91750240
      0.53904248	      0.00000000	    -83.85449059	      0.00000000	      3.91799018
      0.53913322	      0.00000000	    -83.85372836	      0.00000000	      3.91834963
      0.53922395	      0.00000000	    -83.85296229	      0.00000000	      3.91871051
      0.53933712	      0.00000000	    -83.85200140	      0.00000000	      3.91916262
      0.53943800	      0.00000000	    -83.85113977	      0.00000000	      3.91956754
      0.53953888	     -0.00000000	    -83.85027333	      0.00000000	      3.91997425
      0.53963976	     -0.00000000	    -83.84940207	      0.00000000	      3.92038275
      0.53974064	      0.00000000	    -83.84852596	      0.00000000	      3.92079308
      0.53984153	     -0.00000000	    -83.84764499	      0.00000000	      3.92120521
      0.53993064	      0.00000000	    -83.84686270	      0.00000000	      3.92157082
      0.54001976	     -0.00000000	    -83.84607660	      0.00000000	      3.92193785
      0.54012878	      0.00000000	    -83.84510969	      0.00000000	      3.92238883
      0.54023780	     -0.00000000	    -83.84413704	      0.00000000	      3.92284198
      0.54032856	      0.00000000	    -83.84332282	      0.00000000	      3.92322092
      0.54041933	      0.00000000	    -83.84250460	      0.00000000	      3.92360138
      0.54052826	     -0.00000000	    -83.84151732	      0.00000000	      3.92405999
      0.54063718	     -0.00000000	    -83.84052422	      0.00000000	      3.92452080
      0.54072516	     -0.00000000	    -83.83971781	      0.00000000	      3.92489463
      0.54081314	      0.00000000	    -83.83890758	      0.00000000	      3.92526991
      0.54092519	      0.00000000	    -83.83787003	      0.00000000	      3.92575002
      0.54103725	     -0.00000000	    -83.83682621	      0.00000000	      3.92623253
      0.54112321	     -0.00000000	    -83.83602121	      0.00000000	      3.92660430
      0.54120917	      0.00000000	    -83.83521250	      0.00000000	      3.92697749
      0.54132452	      0.00000000	    -83.83412138	      0.00000000	      3.92748055
      0.54143987	     -0.00000000	    -83.83302351	      0.00000000	      3.92798619
      0.54152294	     -0.00000000	    -83.83222867	      0.00000000	      3.92835196
      0.54160601	      0.00000000	    -83.83143031	      0.00000000	      3.92871908
      0.54172648	     -0.00000000	    -83.83026629	      0.00000000	      3.92925388
      0.54182946	      0.00000000	    -83.82926528	      0.00000000	      3.92971335
      0.54193244	     -0.00000000	    -83.82825878	      0.00000000	      3.93017495
      0.54203542	     -0.00000000	    -83.82724677	      0.00000000	      3.93063868
      0.54212608	      0.00000000	    -83.82635119	      0.00000000	      3.93104874
      0.54221675	     -0.00000000	    -83.82545131	      0.00000000	      3.93146047
      0.54230742	      0.00000000	    -83.82454710	      0.00000000	      3.93187389
      0.54242940	      0.00000000	    -83.82332368	      0.00000000	      3.93243280
      0.54252122	      0.00000000	    -83.82239764	      0.00000000	      3.93285551
      0.54261304	     -0.00000000	    -83.82146711	      0.00000000	      3.93327997
      0.54270485	      0.00000000	    -83.82053207	      0.00000000	      3.93370619
      0.54282745	     -0.00000000	    -83.81927653	      0.00000000	      3.93427807
      0.54291694	     -0.00000000	    -83.81835489	      0.00000000	      3.93469754
      0.54300644	      0.00000000	    -83.81742893	      0.00000000	      3.93511871
      0.54311851	      0.00000000	    -83.81626322	      0.00000000	      3.93564854
      0.54321863	     -0.00000000	    -83.81521603	      0.00000000	      3.93612416
      0.54331874	     -0.00000000	    -83.81416334	      0.00000000	      3.93660196
      0.54341886	     -0.00000000	    -83.81310515	      0.00000000	      3.93708193
      0.54351898	      0.00000000	    -83.81204140	      0.00000000	      3.93756411
      0.54360803	     -0.00000000	    -83.81109066	      0.00000000	      3.93799479
      0.54369707	     -0.00000000	    -83.81013550	      0.00000000	      3.93842723
      0.54380451	      0.00000000	    -83.80897711	      0.00000000	      3.93895135
      0.54391195	     -0.00000000	    -83.80781223	      0.00000000	      3.93947806
      0.54400041	      0.00000000	    -83.80684823	      0.00000000	      3.93991368
      0.54408887	     -0.00000000	    -83.80587979	      0.00000000	      3.94035107
      0.54419876	      0.00000000	    -83.80467054	      0.00000000	      3.94089690
      0.54430866	      0.00000000	    -83.80345438	      0.00000000	      3.94144549
      0.54439290	      0.00000000	    -83.80251736	      0.00000000	      3.94186794
      0.54447715	     -0.00000000	    -83.80157624	      0.00000000	      3.94229202
      0.54459335	      0.00000000	    -83.80027146	      0.00000000	      3.94287966
      0.54469744	      0.00000000	    -83.79909589	      0.00000000	      3.94340878
      0.54480154	      0.00000000	    -83.79791401	      0.00000000	      3.94394045
      0.54488838	      0.00000000	    -83.79692313	      0.00000000	      3.94438597
      0.54497522	     -0.00000000	    -83.79592782	      0.00000000	      3.94483328
      0.54508494	     -0.00000000	    -83.79466402	      0.00000000	      3.94540097
      0.54519465	      0.00000000	    -83.79339307	      0.00000000	      3.94597155
      0.54528158	      0.00000000	    -83.79238089	      0.00000000	      3.94642574
      0.54536852	     -0.00000000	    -83.79136418	      0.00000000	      3.94688177
      0.54547930	      0.00000000	    -83.79006195	      0.00000000	      3.94746558
      0.54559009	     -0.00000000	    -83.78875231	      0.00000000	      3.94805242
      0.54567454	      0.00000000	    -83.78774891	      0.00000000	      3.94850183
      0.54575899	      0.00000000	    -83.78674116	      0.00000000	      3.94895301
      0.54587320	     -0.00000000	    -83.78537143	      0.00000000	      3.94956599
      0.54598741	      0.00000000	    -83.78399367	      0.00000000	      3.95018226
      0.54606963	     -0.00000000	    -83.78299673	      0.00000000	      3.95062799
      0.54615186	      0.00000000	    -83.78199561	      0.00000000	      3.95107544
      0.54627017	     -0.00000000	    -83.78054776	      0.00000000	      3.95172229
      0.54637198	     -0.00000000	    -83.77929469	      0.00000000	      3.95228187
      0.54647380	      0.00000000	    -83.77803508	      0.00000000	      3.95284414
      0.54657562	     -0.00000000	    -83.77676892	      0.00000000	      3.95340911
      0.54666448	     -0.00000000	    -83.77565849	      0.00000000	      3.95390442
      0.54675334	      0.00000000	    -83.77454302	      0.00000000	      3.95440180
      0.54684220	      0.00000000	    -83.77342249	      0.00000000	      3.95490128
      0.54696506	      0.00000000	    -83.77186484	      0.00000000	      3.95559534
      0.54705483	      0.00000000	    -83.77072046	      0.00000000	      3.95610507
      0.54714461	     -0.00000000	    -83.76957084	      0.00000000	      3.95661696
      0.54725398	     -0.00000000	    -83.76816315	      0.00000000	      3.95724357
      0.54735175	      0.00000000	    -83.76689822	      0.00000000	      3.95780643
      0.54744951	     -0.00000000	    -83.76562698	      0.00000000	      3.95837192
      0.54754728	      0.00000000	    -83.76434941	      0.00000000	      3.95894005
      0.54764504	      0.00000000	    -83.76306547	      0.00000000	      3.95951085
      0.54774280	      0.00000000	    -83.76177514	      0.00000000	      3.96008431
      0.54784057	     -0.00000000	    -83.76047838	      0.00000000	      3.96066047
      0.54793833	      0.00000000	    -83.75917518	      0.00000000	      3.96123933
      0.54803610	      0.00000000	    -83.75786547	      0.00000000	      3.96182091
      0.54812289	     -0.00000000	    -83.75669736	      0.00000000	      3.96233948
      0.54820968	     -0.00000000	    -83.75552409	      0.00000000	      3.96286023
      0.54831696	     -0.00000000	    -83.75406663	      0.00000000	      3.96350695
      0.54842424	     -0.00000000	    -83.75260120	      0.00000000	      3.96415703
      0.54851067	     -0.00000000	    -83.75141479	      0.00000000	      3.96468319
      0.54859710	     -0.00000000	    -83.75022317	      0.00000000	      3.96521157
      0.54870723	     -0.00000000	    -83.74869720	      0.00000000	      3.96588804
      0.54881736	     -0.00000000	    -83.74716267	      0.00000000	      3.96656813
      0.54889870	     -0.00000000	    -83.74602372	      0.00000000	      3.96707279
      0.54898005	     -0.00000000	    -83.74488006	      0.00000000	      3.96757946
      0.54909850	     -0.00000000	    -83.74320614	      0.00000000	      3.96832088
      0.54920174	     -0.00000000	    -83.74173909	      0.00000000	      3.96897053
      0.54930498	     -0.00000000	    -83.74026434	      0.00000000	      3.96962345
      0.54939046	     -0.00000000	    -83.73903748	      0.00000000	      3.97016653
      0.54947593	     -0.00000000	    -83.73780529	      0.00000000	      3.97071188
      0.54958455	     -0.00000000	    -83.73623181	      0.00000000	      3.97140815
      0.54969316	      0.00000000	    -83.73464965	      0.00000000	      3.97210814
      0.54977914	     -0.00000000	    -83.73339108	      0.00000000	      3.97266487
      0.54986511	      0.00000000	    -83.73212701	      0.00000000	      3.97322395
      0.54997421	      0.00000000	    -83.73051499	      0.00000000	      3.97393683
      0.55008331	      0.00000000	    -83.72889403	      0.00000000	      3.97465353
      0.55016722	     -0.00000000	    -83.72764119	      0.00000000	      3.97520740
      0.55025114	     -0.00000000	    -83.72638302	      0.00000000	      3.97576355
      0.55036289	     -0.00000000	    -83.72469908	      0.00000000	      3.97650782
      0.55047464	      0.00000000	    -83.72300557	      0.00000000	      3.97725620
      0.55055695	     -0.00000000	    -83.72175204	      0.00000000	      3.97781009
      0.55063927	      0.00000000	    -83.72049327	      0.00000000	      3.97836624
      0.55075380	      0.00000000	    -83.71873298	      0.00000000	      3.97914389
      0.55085406	      0.00000000	    -83.71718375	      0.00000000	      3.97982821
      0.55095431	     -0.00000000	    -83.71562662	      0.00000000	      3.98051596
      0.55105457	      0.00000000	    -83.71406156	      0.00000000	      3.98120714
      0.55114269	     -0.00000000	    -83.71267930	      0.00000000	      3.98181754
      0.55123081	      0.00000000	    -83.71129085	      0.00000000	      3.98243063
      0.55131893	     -0.00000000	    -83.70989618	      0.00000000	      3.98304642
      0.55143894	     -0.00000000	    -83.70798675	      0.00000000	      3.98388943
      0.55152760	      0.00000000	    -83.70656876	      0.00000000	      3.98451543
      0.55161625	     -0.00000000	    -83.70514437	      0.00000000	      3.98514421
      0.55172382	     -0.00000000	    -83.70340742	      0.00000000	      3.98591092
      0.55183139	     -0.00000000	    -83.70166096	      0.00000000	      3.98668179
      0.55191224	      0.00000000	    -83.70034184	      0.00000000	      3.98726401
      0.55199310	     -0.00000000	    -83.69901729	      0.00000000	      3.98784860
      0.55210803	      0.00000000	    -83.69712521	      0.00000000	      3.98868364
      0.55220944	     -0.00000000	    -83.69544669	      0.00000000	      3.98942440
      0.55231084	     -0.00000000	    -83.69375948	      0.00000000	      3.99016898
      0.55241224	     -0.00000000	    -83.69206355	      0.00000000	      3.99091738
      0.55249573	     -0.00000000	    -83.69066057	      0.00000000	      3.99153649
      0.55257922	     -0.00000000	    -83.68925163	      0.00000000	      3.99215823
      0.55268822	     -0.00000000	    -83.68740301	      0.00000000	      3.99297397
      0.55279723	      0.00000000	    -83.68554410	      0.00000000	      3.99379425
      0.55288244	      0.00000000	    -83.68408384	      0.00000000	      3.99443862
      0.55296765	     -0.00000000	    -83.68261722	      0.00000000	      3.99508580
      0.55307608	      0.00000000	    -83.68074166	      0.00000000	      3.99591343
      0.55318451	     -0.00000000	    -83.67885570	      0.00000000	      3.99674566
      0.55326753	     -0.00000000	    -83.67740466	      0.00000000	      3.99738598
      0.55335055	     -0.00000000	    -83.67594747	      0.00000000	      3.99802903
      0.55346156	      0.00000000	    -83.67398927	      0.00000000	      3.99889318
      0.55357257	     -0.00000000	    -83.67201994	      0.00000000	      3.99976228
      0.55365441	      0.00000000	    -83.67056082	      0.00000000	      4.00040623
      0.55373625	      0.00000000	    -83.66909558	      0.00000000	      4.00105290
      0.55384939	      0.00000000	    -83.66705994	      0.00000000	      4.00195135
      0.55394887	      0.00000000	    -83.66526038	      0.00000000	      4.00274564
      0.55404835	      0.00000000	    -83.66345163	      0.00000000	      4.00354403
      0.55414783	     -0.00000000	    -83.66163364	      0.00000000	      4.00434654
      0.55423502	     -0.00000000	    -83.66003243	      0.00000000	      4.00505339
      0.55432222	      0.00000000	    -83.65842405	      0.00000000	      4.00576344
      0.55440942	     -0.00000000	    -83.65680846	      0.00000000	      4.00647672
      0.55452929	     -0.00000000	    -83.65457567	      0.00000000	      4.00746256
      0.55461677	      0.00000000	    -83.65293736	      0.00000000	      4.00818597
      0.55470426	     -0.00000000	    -83.65129169	      0.00000000	      4.00891269
      0.55481150	      0.00000000	    -83.64926435	      0.00000000	      4.00980801
      0.55491874	     -0.00000000	    -83.64722581	      0.00000000	      4.01070836
      0.55499872	     -0.00000000	    -83.64569809	      0.00000000	      4.01138316
      0.55507870	      0.00000000	    -83.64416408	      0.00000000	      4.01206078
      0.55519304	     -0.00000000	    -83.64196007	      0.00000000	      4.01303445
      0.55529399	     -0.00000000	    -83.64000314	      0.00000000	      4.01389906
      0.55539495	      0.00000000	    -83.63803599	      0.00000000	      4.01476828
      0.55548540	     -0.00000000	    -83.63626505	      0.00000000	      4.01555087
      0.55557584	      0.00000000	    -83.63448582	      0.00000000	      4.01633721
      0.55566628	      0.00000000	    -83.63269827	      0.00000000	      4.01712731
      0.55575672	      0.00000000	    -83.63090234	      0.00000000	      4.01792119
      0.55587355	     -0.00000000	    -83.62857011	      0.00000000	      4.01895226
      0.55595758	      0.00000000	    -83.62688368	      0.00000000	      4.01969792
      0.55604162	      0.00000000	    -83.62518991	      0.00000000	      4.02044691
      0.55615171	     -0.00000000	    -83.62295991	      0.00000000	      4.02143314
      0.55626179	     -0.00000000	    -83.62071716	      0.00000000	      4.02242515
      0.55634088	     -0.00000000	    -83.61909801	      0.00000000	      4.02314143
      0.55641997	     -0.00000000	    -83.61747221	      0.00000000	      4.02386072
      0.55653571	     -0.00000000	    -83.61508080	      0.00000000	      4.02491889
      0.55663662	      0.00000000	    -83.61298419	      0.00000000	      4.02584675
      0.55673752	     -0.00000000	    -83.61087656	      0.00000000	      4.02677963
      0.55682778	     -0.00000000	    -83.60898197	      0.00000000	      4.02761834
      0.55691804	      0.00000000	    -83.60707845	      0.00000000	      4.02846111
      0.55700829	     -0.00000000	    -83.60516597	      0.00000000	      4.02930797
      0.55709855	     -0.00000000	    -83.60324448	      0.00000000	      4.03015895
      0.55721440	      0.00000000	    -83.60076491	      0.00000000	      4.03125727
      0.55729827	      0.00000000	    -83.59896028	      0.00000000	      4.03205676
      0.55738215	     -0.00000000	    -83.59714773	      0.00000000	      4.03285986
      0.55749151	     -0.00000000	    -83.59477257	      0.00000000	      4.03391243
      0.55760086	      0.00000000	    -83.59238380	      0.00000000	      4.03497122
      0.55768010	      0.00000000	    -83.59064441	      0.00000000	      4.03574232
      0.55775933	      0.00000000	    -83.58889778	      0.00000000	      4.03651673
      0.55787381	     -0.00000000	    -83.58636161	      0.00000000	      4.03764141
      0.55797411	      0.00000000	    -83.58412687	      0.00000000	      4.03863260
      0.55807441	     -0.00000000	    -83.58188034	      0.00000000	      4.03962922
      0.55816455	     -0.00000000	    -83.57985133	      0.00000000	      4.04052950
      0.55825468	      0.00000000	    -83.57781268	      0.00000000	      4.04143421
      0.55834482	      0.00000000	    -83.57576436	      0.00000000	      4.04234338
      0.55843496	     -0.00000000	    -83.57370630	      0.00000000	      4.04325703
      0.55854934	      0.00000000	    -83.57108063	      0.00000000	      4.04442290
      0.55863330	      0.00000000	    -83.56914318	      0.00000000	      4.04528335
      0.55871726	      0.00000000	    -83.56719714	      0.00000000	      4.04614776
      0.55882548	     -0.00000000	    -83.56467599	      0.00000000	      4.04726786
      0.55893370	     -0.00000000	    -83.56214039	      0.00000000	      4.04839463
      0.55901338	     -0.00000000	    -83.56026424	      0.00000000	      4.04922852
      0.55909306	     -0.00000000	    -83.55838017	      0.00000000	      4.05006607
      0.55920574	      0.00000000	    -83.55570237	      0.00000000	      4.05125671
      0.55930521	     -0.00000000	    -83.55332489	      0.00000000	      4.05231406
      0.55940469	     -0.00000000	    -83.55093483	      0.00000000	      4.05337723
      0.55950417	     -0.00000000	    -83.54853214	      0.00000000	      4.05444626
      0.55958652	      0.00000000	    -83.54653347	      0.00000000	      4.05533571
      0.55966887	     -0.00000000	    -83.54452605	      0.00000000	      4.05622922
      0.55977511	     -0.00000000	    -83.54192315	      0.00000000	      4.05738803
      0.55988136	      0.00000000	    -83.53930551	      0.00000000	      4.05855368
      0.55996608	      0.00000000	    -83.53720749	      0.00000000	      4.05948814
      0.56005080	     -0.00000000	    -83.53509999	      0.00000000	      4.06042702
      0.56015554	     -0.00000000	    -83.53248124	      0.00000000	      4.06159391
      0.56026029	      0.00000000	    -83.52984781	      0.00000000	      4.06276762
      0.56034345	     -0.00000000	    -83.52774659	      0.00000000	      4.06370435
      0.56042660	     -0.00000000	    -83.52563601	      0.00000000	      4.06464543
      0.56053274	     -0.00000000	    -83.52292846	      0.00000000	      4.06585296
      0.56063888	      0.00000000	    -83.52020550	      0.00000000	      4.06706768
      0.56072169	     -0.00000000	    -83.51807042	      0.00000000	      4.06802037
      0.56080449	      0.00000000	    -83.51592584	      0.00000000	      4.06897748
      0.56091124	      0.00000000	    -83.51314688	      0.00000000	      4.07021801
      0.56101800	     -0.00000000	    -83.51035195	      0.00000000	      4.07146599
      0.56109995	     -0.00000000	    -83.50819540	      0.00000000	      4.07242916
      0.56118191	     -0.00000000	    -83.50602932	      0.00000000	      4.07339677
      0.56128976	     -0.00000000	    -83.50316414	      0.00000000	      4.07467700
      0.56139761	     -0.00000000	    -83.50028228	      0.00000000	      4.07596503
      0.56147876	     -0.00000000	    -83.49810284	      0.00000000	      4.07693934
      0.56155991	      0.00000000	    -83.49591386	      0.00000000	      4.07791813
      0.56166896	      0.00000000	    -83.49295703	      0.00000000	      4.07924057
      0.56176626	      0.00000000	    -83.49030432	      0.00000000	      4.08042732
      0.56186355	     -0.00000000	    -83.48763761	      0.00000000	      4.08162062
      0.56196084	      0.00000000	    -83.48495683	      0.00000000	      4.08282053
      0.56204657	      0.00000000	    -83.48258294	      0.00000000	      4.08388333
      0.56213230	     -0.00000000	    -83.48019799	      0.00000000	      4.08495131
      0.56221803	     -0.00000000	    -83.47780193	      0.00000000	      4.08602451
      0.56233465	     -0.00000000	    -83.47452452	      0.00000000	      4.08749287
      0.56242035	      0.00000000	    -83.47210266	      0.00000000	      4.08857820
      0.56250606	      0.00000000	    -83.46966951	      0.00000000	      4.08966885
      0.56261091	     -0.00000000	    -83.46667734	      0.00000000	      4.09101041
      0.56271576	      0.00000000	    -83.46366804	      0.00000000	      4.09236002
      0.56279493	      0.00000000	    -83.46138430	      0.00000000	      4.09338449
      0.56287410	     -0.00000000	    -83.45909067	      0.00000000	      4.09441361
      0.56298473	     -0.00000000	    -83.45586922	      0.00000000	      4.09585940
      0.56308342	     -0.00000000	    -83.45297883	      0.00000000	      4.09715697
      0.56318210	      0.00000000	    -83.45007280	      0.00000000	      4.09846192
      0.56327091	     -0.00000000	    -83.44744424	      0.00000000	      4.09964256
      0.56335972	      0.00000000	    -83.44480286	      0.00000000	      4.10082924
      0.56344853	     -0.00000000	    -83.44214859	      0.00000000	      4.10202200
      0.56353734	      0.00000000	    -83.43948136	      0.00000000	      4.10322087
      0.56365128	      0.00000000	    -83.43604035	      0.00000000	      4.10476797
      0.56373381	     -0.00000000	    -83.43353455	      0.00000000	      4.10589489
      0.56381633	      0.00000000	    -83.43101736	      0.00000000	      4.10702718
      0.56392390	     -0.00000000	    -83.42771900	      0.00000000	      4.10851125
      0.56403148	      0.00000000	    -83.42440105	      0.00000000	      4.11000456
      0.56410963	      0.00000000	    -83.42197799	      0.00000000	      4.11109539
      0.56418779	      0.00000000	    -83.41954446	      0.00000000	      4.11219116
      0.56430011	     -0.00000000	    -83.41602873	      0.00000000	      4.11377463
      0.56439874	      0.00000000	    -83.41292372	      0.00000000	      4.11517351
      0.56449736	      0.00000000	    -83.40980172	      0.00000000	      4.11658043
      0.56459598	     -0.00000000	    -83.40666265	      0.00000000	      4.11799541
      0.56467650	     -0.00000000	    -83.40408720	      0.00000000	      4.11915661
      0.56475701	      0.00000000	    -83.40150025	      0.00000000	      4.12032326
      0.56486320	     -0.00000000	    -83.39807079	      0.00000000	      4.12187024
      0.56496080	     -0.00000000	    -83.39490058	      0.00000000	      4.12330066
      0.56505841	      0.00000000	    -83.39171313	      0.00000000	      4.12473925
      0.56515601	     -0.00000000	    -83.38850834	      0.00000000	      4.12618603
      0.56523704	     -0.00000000	    -83.38583462	      0.00000000	      4.12739336
      0.56531807	      0.00000000	    -83.38314882	      0.00000000	      4.12860640
      0.56542306	      0.00000000	    -83.37965063	      0.00000000	      4.13018675
      0.56552805	      0.00000000	    -83.37613191	      0.00000000	      4.13177682
      0.56561147	     -0.00000000	    -83.37332132	      0.00000000	      4.13304721
      0.56569490	      0.00000000	    -83.37049761	      0.00000000	      4.13432381
      0.56579853	      0.00000000	    -83.36697138	      0.00000000	      4.13591841
      0.56590216	     -0.00000000	    -83.36342466	      0.00000000	      4.13752271
      0.56598372	      0.00000000	    -83.36061915	      0.00000000	      4.13879205
      0.56606527	      0.00000000	    -83.35780081	      0.00000000	      4.14006746
      0.56617080	      0.00000000	    -83.35413458	      0.00000000	      4.14172697
      0.56627633	      0.00000000	    -83.35044661	      0.00000000	      4.14339678
      0.56635715	     -0.00000000	    -83.34760750	      0.00000000	      4.14468255
      0.56643797	      0.00000000	    -83.34475549	      0.00000000	      4.14597444
      0.56654483	     -0.00000000	    -83.34096467	      0.00000000	      4.14769199
      0.56665168	      0.00000000	    -83.33715101	      0.00000000	      4.14942036
      0.56673110	     -0.00000000	    -83.33430189	      0.00000000	      4.15071189
      0.56681051	      0.00000000	    -83.33144000	      0.00000000	      4.15200947
      0.56691958	      0.00000000	    -83.32748842	      0.00000000	      4.15380153
      0.56701579	     -0.00000000	    -83.32398265	      0.00000000	      4.15539182
      0.56711199	      0.00000000	    -83.32045780	      0.00000000	      4.15699114
      0.56720820	      0.00000000	    -83.31691376	      0.00000000	      4.15859954
      0.56729268	     -0.00000000	    -83.31378570	      0.00000000	      4.16001947
      0.56737716	      0.00000000	    -83.31064267	      0.00000000	      4.16144648
      0.56746165	      0.00000000	    -83.30748459	      0.00000000	      4.16288061
      0.56757731	      0.00000000	    -83.30313638	      0.00000000	      4.16485566
      0.56766235	     -0.00000000	    -83.29992114	      0.00000000	      4.16631643
      0.56774739	     -0.00000000	    -83.29669038	      0.00000000	      4.16778455
      0.56785091	     -0.00000000	    -83.29273653	      0.00000000	      4.16958164
      0.56794407	      0.00000000	    -83.28915843	      0.00000000	      4.17120830
      0.56803723	     -0.00000000	    -83.28556136	      0.00000000	      4.17284394
      0.56813040	     -0.00000000	    -83.28194522	      0.00000000	      4.17448858
      0.56822356	     -0.00000000	    -83.27830988	      0.00000000	      4.17614230
      0.56831672	     -0.00000000	    -83.27465524	      0.00000000	      4.17780513
      0.56840988	      0.00000000	    -83.27098118	      0.00000000	      4.17947714
      0.56849228	     -0.00000000	    -83.26771525	      0.00000000	      4.18096369
      0.56857468	     -0.00000000	    -83.26443396	      0.00000000	      4.18245748
      0.56867660	     -0.00000000	    -83.26035372	      0.00000000	      4.18431536
      0.56877853	     -0.00000000	    -83.25624970	      0.00000000	      4.18618445
      0.56886055	      0.00000000	    -83.25292966	      0.00000000	      4.18769677
      0.56894258	     -0.00000000	    -83.24959403	      0.00000000	      4.18921644
      0.56904714	      0.00000000	    -83.24531935	      0.00000000	      4.19116429
      0.56915170	      0.00000000	    -83.24101906	      0.00000000	      4.19312420
      0.56922926	      0.00000000	    -83.23781250	      0.00000000	      4.19458588
      0.56930682	     -0.00000000	    -83.23459169	      0.00000000	      4.19605427
      0.56941854	     -0.00000000	    -83.22992698	      0.00000000	      4.19818132
      0.56951714	      0.00000000	    -83.22578535	      0.00000000	      4.20007020
      0.56961575	      0.00000000	    -83.22162028	      0.00000000	      4.20197010
      0.56969586	      0.00000000	    -83.21821900	      0.00000000	      4.20352184
      0.56977596	     -0.00000000	    -83.21480208	      0.00000000	      4.20508092
      0.56988109	      0.00000000	    -83.21029422	      0.00000000	      4.20713810
      0.56998622	     -0.00000000	    -83.20575912	      0.00000000	      4.20920806
      0.57006590	      0.00000000	    -83.20230354	      0.00000000	      4.21078552
      0.57014558	      0.00000000	    -83.19883213	      0.00000000	      4.21237040
      0.57025293	     -0.00000000	    -83.19412992	      0.00000000	      4.21451751
      0.57036028	     -0.00000000	    -83.18939866	      0.00000000	      4.21667822
      0.57043650	     -0.00000000	    -83.18602182	      0.00000000	      4.21822059
      0.57051272	      0.00000000	    -83.18263017	      0.00000000	      4.21976987
      0.57062626	     -0.00000000	    -83.17754989	      0.00000000	      4.22209081
      0.57072174	     -0.00000000	    -83.17325207	      0.00000000	      4.22405455
      0.57081722	      0.00000000	    -83.16893059	      0.00000000	      4.22602933
      0.57091271	      0.00000000	    -83.16458533	      0.00000000	      4.22801520
      0.57099725	     -0.00000000	    -83.16071805	      0.00000000	      4.22978281
      0.57108178	     -0.00000000	    -83.15683192	      0.00000000	      4.23155919
      0.57116632	     -0.00000000	    -83.15292685	      0.00000000	      4.23334440
      0.57127774	      0.00000000	    -83.14775130	      0.00000000	      4.23571063
      0.57136399	      0.00000000	    -83.14372168	      0.00000000	      4.23755312
      0.57145024	      0.00000000	    -83.13967202	      0.00000000	      4.23940493
      0.57153650	      0.00000000	    -83.13560219	      0.00000000	      4.24126609
      0.57164604	      0.00000000	    -83.13040418	      0.00000000	      4.24364336
      0.57173080	     -0.00000000	    -83.12635946	      0.00000000	      4.24549332
      0.57181557	     -0.00000000	    -83.12229496	      0.00000000	      4.24735243
      0.57191731	     -0.00000000	    -83.11739024	      0.00000000	      4.24959599
      0.57200869	      0.00000000	    -83.11296021	      0.00000000	      4.25162253
      0.57210007	      0.00000000	    -83.10850680	      0.00000000	      4.25365986
      0.57219145	     -0.00000000	    -83.10402989	      0.00000000	      4.25570803
      0.57228284	     -0.00000000	    -83.09952935	      0.00000000	      4.25776708
      0.57237422	     -0.00000000	    -83.09500507	      0.00000000	      4.25983706
      0.57246560	      0.00000000	    -83.09045691	      0.00000000	      4.26191802
      0.57255698	     -0.00000000	    -83.08588476	      0.00000000	      4.26400999
      0.57264836	      0.00000000	    -83.08128847	      0.00000000	      4.26611304
      0.57273975	      0.00000000	    -83.07666795	      0.00000000	      4.26822719
      0.57283113	      0.00000000	    -83.07202305	      0.00000000	      4.27035251
      0.57292251	      0.00000000	    -83.06735366	      0.00000000	      4.27248902
      0.57301389	      0.00000000	    -83.06265963	      0.00000000	      4.27463678
      0.57310528	      0.00000000	    -83.05794086	      0.00000000	      4.27679583
      0.57318721	     -0.00000000	    -83.05368889	      0.00000000	      4.27874126
      0.57326914	      0.00000000	    -83.04941683	      0.00000000	      4.28069582
      0.57336952	     -0.00000000	    -83.04415572	      0.00000000	      4.28310282
      0.57346989	     -0.00000000	    -83.03886417	      0.00000000	      4.28552364
      0.57355101	     -0.00000000	    -83.03456527	      0.00000000	      4.28749023
      0.57363213	      0.00000000	    -83.03024629	      0.00000000	      4.28946592
      0.57373604	     -0.00000000	    -83.02468425	      0.00000000	      4.29201008
      0.57383996	      0.00000000	    -83.01908891	      0.00000000	      4.29456926
      0.57391533	     -0.00000000	    -83.01500965	      0.00000000	      4.29643489
      0.57399070	     -0.00000000	    -83.01091271	      0.00000000	      4.29830847
      0.57410506	     -0.00000000	    -83.00466225	      0.00000000	      4.30116663
      0.57420023	      0.00000000	    -82.99942918	      0.00000000	      4.30355928
      0.57429541	      0.00000000	    -82.99416749	      0.00000000	      4.30596476
      0.57438005	      0.00000000	    -82.98946393	      0.00000000	      4.30811484
      0.57446469	     -0.00000000	    -82.98473751	      0.00000000	      4.31027513
      0.57454933	     -0.00000000	    -82.97998815	      0.00000000	      4.31244564
      0.57465828	      0.00000000	    -82.97384069	      0.00000000	      4.31525469
      0.57474205	     -0.00000000	    -82.96908813	      0.00000000	      4.31742602
      0.57482582	     -0.00000000	    -82.96431277	      0.00000000	      4.31960746
      0.57490959	      0.00000000	    -82.95951452	      0.00000000	      4.32179903
      0.57502553	     -0.00000000	    -82.95283544	      0.00000000	      4.32484909
      0.57510537	     -0.00000000	    -82.94821008	      0.00000000	      4.32696090
      0.57518522	      0.00000000	    -82.94356363	      0.00000000	      4.32908199
      0.57529088	      0.00000000	    -82.93738243	      0.00000000	      4.33190313
      0.57538406	     -0.00000000	    -82.93190010	      0.00000000	      4.33440474
      0.57547724	     -0.00000000	    -82.92638867	      0.00000000	      4.33691908
      0.57557043	     -0.00000000	    -82.92084798	      0.00000000	      4.33944619
      0.57566361	      0.00000000	    -82.91527792	      0.00000000	      4.34198609
      0.57574601	     -0.00000000	    -82.91032770	      0.00000000	      4.34424283
      0.57582841	     -0.00000000	    -82.90535433	      0.00000000	      4.34650961
      0.57592892	      0.00000000	    -82.89925678	      0.00000000	      4.34928804
      0.57602943	     -0.00000000	    -82.89312448	      0.00000000	      4.35208146
      0.57610629	     -0.00000000	    -82.88841127	      0.00000000	      4.35422788
      0.57618315	      0.00000000	    -82.88367757	      0.00000000	      4.35638309
      0.57629433	     -0.00000000	    -82.87679397	      0.00000000	      4.35951617
      0.57638506	     -0.00000000	    -82.87114482	      0.00000000	      4.36208651
      0.57647578	     -0.00000000	    -82.86546677	      0.00000000	      4.36466916
      0.57656651	      0.00000000	    -82.85975972	      0.00000000	      4.36726415
      0.57665723	     -0.00000000	    -82.85402354	      0.00000000	      4.36987150
      0.57674796	     -0.00000000	    -82.84825813	      0.00000000	      4.37249122
      0.57683868	      0.00000000	    -82.84246336	      0.00000000	      4.37512332
      0.57692941	     -0.00000000	    -82.83663914	      0.00000000	      4.37776781
      0.57702013	     -0.00000000	    -82.83078534	      0.00000000	      4.38042471
      0.57711085	      0.00000000	    -82.82490187	      0.00000000	      4.38309402
      0.57720158	      0.00000000	    -82.81898860	      0.00000000	      4.38577575
      0.57729230	     -0.00000000	    -82.81304544	      0.00000000	      4.38846991
      0.57737295	      0.00000000	    -82.80773722	      0.00000000	      4.39087527
      0.57745360	      0.00000000	    -82.80240522	      0.00000000	      4.39329045
      0.57755607	      0.00000000	    -82.79559587	      0.00000000	      4.39637341
      0.57764699	      0.00000000	    -82.78952198	      0.00000000	      4.39912203
      0.57773791	      0.00000000	    -82.78341754	      0.00000000	      4.40188314
      0.57782882	     -0.00000000	    -82.77728247	      0.00000000	      4.40465676
      0.57791974	      0.00000000	    -82.77111664	      0.00000000	      4.40744287
      0.57801066	      0.00000000	    -82.76491999	      0.00000000	      4.41024147
      0.57810158	      0.00000000	    -82.75869238	      0.00000000	      4.41305256
      0.57819249	     -0.00000000	    -82.75243374	      0.00000000	      4.41587613
      0.57827182	     -0.00000000	    -82.74694775	      0.00000000	      4.41834983
      0.57835114	     -0.00000000	    -82.74143800	      0.00000000	      4.42083302
      0.57845594	     -0.00000000	    -82.73412262	      0.00000000	      4.42412806
      0.57854532	      0.00000000	    -82.72785018	      0.00000000	      4.42695154
      0.57863470	      0.00000000	    -82.72154729	      0.00000000	      4.42978703
      0.57872408	     -0.00000000	    -82.71521388	      0.00000000	      4.43263452
      0.57881346	      0.00000000	    -82.70884985	      0.00000000	      4.43549398
      0.57890284	     -0.00000000	    -82.70245514	      0.00000000	      4.43836540
      0.57899222	     -0.00000000	    -82.69602964	      0.00000000	      4.44124876
      0.57908160	      0.00000000	    -82.68957330	      0.00000000	      4.44414403
      0.57917098	      0.00000000	    -82.68308602	      0.00000000	      4.44705120
      0.57926036	     -0.00000000	    -82.67656774	      0.00000000	      4.44997024
      0.57934975	      0.00000000	    -82.67001837	      0.00000000	      4.45290112
      0.57943913	      0.00000000	    -82.66343785	      0.00000000	      4.45584381
      0.57952851	      0.00000000	    -82.65682610	      0.00000000	      4.45879828
      0.57961789	     -0.00000000	    -82.65018306	      0.00000000	      4.46176451
      0.57970727	      0.00000000	    -82.64350864	      0.00000000	      4.46474245
      0.57979665	     -0.00000000	    -82.63680280	      0.00000000	      4.46773207
      0.57988603	      0.00000000	    -82.63006546	      0.00000000	      4.47073334
      0.57997541	      0.00000000	    -82.62329656	      0.00000000	      4.47374621
      0.58006479	      0.00000000	    -82.61649604	      0.00000000	      4.47677065
      0.58015418	      0.00000000	    -82.60966385	      0.00000000	      4.47980661
      0.58024356	      0.00000000	    -82.60279991	      0.00000000	      4.48285404
      0.58033294	      0.00000000	    -82.59590419	      0.00000000	      4.48591290
      0.58042232	     -0.00000000	    -82.58897662	      0.00000000	      4.48898315
      0.58051170	     -0.00000000	    -82.58201715	      0.00000000	      4.49206472
      0.58060108	      0.00000000	    -82.57502574	      0.00000000	      4.49515757
      0.58069046	      0.00000000	    -82.56800234	      0.00000000	      4.49826164
      0.58077984	     -0.00000000	    -82.56094690	      0.00000000	      4.50137688
      0.58086922	     -0.00000000	    -82.55385938	      0.00000000	      4.50450322
      0.58095860	      0.00000000	    -82.54673974	      0.00000000	      4.50764062
      0.58104799	      0.00000000	    -82.53958794	      0.00000000	      4.51078900
      0.58113737	      0.00000000	    -82.53240394	      0.00000000	      4.51394830
      0.58122675	      0.00000000	    -82.52518772	      0.00000000	      4.51711845
      0.58131613	     -0.00000000	    -82.51793923	      0.00000000	      4.52029939
      0.58140551	      0.00000000	    -82.51065846	      0.00000000	      4.52349104
      0.58149489	     -0.00000000	    -82.50334536	      0.00000000	      4.52669334
      0.58158427	     -0.00000000	    -82.49599993	      0.00000000	      4.52990620
      0.58167365	     -0.00000000	    -82.48862212	      0.00000000	      4.53312955
      0.58176303	      0.00000000	    -82.48121194	      0.00000000	      4.53636331
      0.58185241	     -0.00000000	    -82.47376934	      0.00000000	      4.53960741
      0.58194180	     -0.00000000	    -82.46629434	      0.00000000	      4.54286175
      0.58203118	     -0.00000000	    -82.45878690	      0.00000000	      4.54612626
      0.58212056	      0.00000000	    -82.45124702	      0.00000000	      4.54940084
      0.58220994	     -0.00000000	    -82.44367469	      0.00000000	      4.55268542
      0.58229932	     -0.00000000	    -82.43606991	      0.00000000	      4.55597988
      0.58238870	     -0.00000000	    -82.42843267	      0.00000000	      4.55928415
      0.58247808	      0.00000000	    -82.42076299	      0.00000000	      4.56259812
      0.58255829	      0.00000000	    -82.41385314	      0.00000000	      4.56558003
      0.58263849	      0.00000000	    -82.40691717	      0.00000000	      4.56856960
      0.58274212	      0.00000000	    -82.39791627	      0.00000000	      4.57244376
      0.58282660	     -0.00000000	    -82.39054752	      0.00000000	      4.57561081
      0.58291107	      0.00000000	    -82.38314980	      0.00000000	      4.57878608
      0.58299554	     -0.00000000	    -82.37572314	      0.00000000	      4.58196950
      0.58310226	      0.00000000	    -82.36629908	      0.00000000	      4.58600286
      0.58317907	     -0.00000000	    -82.35948767	      0.00000000	      4.58891367
      0.58325588	     -0.00000000	    -82.35265238	      0.00000000	      4.59183096
      0.58335597	     -0.00000000	    -82.34370912	      0.00000000	      4.59564226
      0.58345370	     -0.00000000	    -82.33493836	      0.00000000	      4.59937374
      0.58355143	     -0.00000000	    -82.32612905	      0.00000000	      4.60311529
      0.58363449	      0.00000000	    -82.31861130	      0.00000000	      4.60630322
      0.58371755	     -0.00000000	    -82.31106577	      0.00000000	      4.60949821
      0.58381937	      0.00000000	    -82.30177874	      0.00000000	      4.61342405
      0.58390172	     -0.00000000	    -82.29423670	      0.00000000	      4.61660690
      0.58398407	      0.00000000	    -82.28666744	      0.00000000	      4.61979638
      0.58406643	     -0.00000000	    -82.27907101	      0.00000000	      4.62299239
      0.58418053	      0.00000000	    -82.26850103	      0.00000000	      4.62743117
      0.58425312	      0.00000000	    -82.26174898	      0.00000000	      4.63026158
      0.58432572	     -0.00000000	    -82.25497590	      0.00000000	      4.63309680
      0.58443298	      0.00000000	    -82.24493025	      0.00000000	      4.63729452
      0.58453350	      0.00000000	    -82.23547474	      0.00000000	      4.64123749
      0.58467981	      0.00000000	    -82.22163965	      0.00000000	      4.64699241
      0.58474266	     -0.00000000	    -82.21567040	      0.00000000	      4.64947011
      0.58482036	     -0.00000000	    -82.20826976	      0.00000000	      4.65253747
      0.58493698	     -0.00000000	    -82.19711671	      0.00000000	      4.65715072
      0.58503025	     -0.00000000	    -82.18815950	      0.00000000	      4.66084748
      0.58512351	      0.00000000	    -82.17916825	      0.00000000	      4.66455087
      0.58521677	     -0.00000000	    -82.17014303	      0.00000000	      4.66826074
      0.58529392	      0.00000000	    -82.16265140	      0.00000000	      4.67133448
      0.58537107	      0.00000000	    -82.15513664	      0.00000000	      4.67441244
      0.58547792	      0.00000000	    -82.14469102	      0.00000000	      4.67868207
      0.58556309	      0.00000000	    -82.13633340	      0.00000000	      4.68209083
      0.58564826	      0.00000000	    -82.12794783	      0.00000000	      4.68550435
      0.58573342	      0.00000000	    -82.11953439	      0.00000000	      4.68892251
      0.58581859	      0.00000000	    -82.11109316	      0.00000000	      4.69234517
      0.58592152	     -0.00000000	    -82.10085474	      0.00000000	      4.69648739
      0.58600632	     -0.00000000	    -82.09238944	      0.00000000	      4.69990464
      0.58609111	     -0.00000000	    -82.08389685	      0.00000000	      4.70332595
      0.58617591	      0.00000000	    -82.07537705	      0.00000000	      4.70675122
      0.58626071	      0.00000000	    -82.06683013	      0.00000000	      4.71018031
      0.58637218	      0.00000000	    -82.05555338	      0.00000000	      4.71469374
      0.58644649	     -0.00000000	    -82.04801060	      0.00000000	      4.71770575
      0.58652079	      0.00000000	    -82.04044720	      0.00000000	      4.72072040
      0.58662836	     -0.00000000	    -82.02946183	      0.00000000	      4.72508899
      0.58672427	     -0.00000000	    -82.01963067	      0.00000000	      4.72898852
      0.58682018	      0.00000000	    -82.00976553	      0.00000000	      4.73289194
      0.58690201	     -0.00000000	    -82.00132198	      0.00000000	      4.73622524
      0.58698384	      0.00000000	    -81.99285387	      0.00000000	      4.73956115
      0.58706567	      0.00000000	    -81.98436129	      0.00000000	      4.74289957
      0.58717376	     -0.00000000	    -81.97310630	      0.00000000	      4.74731286
      0.58725684	     -0.00000000	    -81.96442601	      0.00000000	      4.75070798
      0.58733993	      0.00000000	    -81.95572076	      0.00000000	      4.75410534
      0.58742301	     -0.00000000	    -81.94699064	      0.00000000	      4.75750484
      0.58752976	     -0.00000000	    -81.93573778	      0.00000000	      4.76187553
      0.58761145	     -0.00000000	    -81.92709876	      0.00000000	      4.76522244
      0.58769314	      0.00000000	    -81.91843596	      0.00000000	      4.76857112
      0.58779178	      0.00000000	    -81.90794419	      0.00000000	      4.77261682
      0.58788019	      0.00000000	    -81.89851101	      0.00000000	      4.77624500
      0.58796860	      0.00000000	    -81.88905026	      0.00000000	      4.77987491
      0.58805702	     -0.00000000	    -81.87956208	      0.00000000	      4.78350644
      0.58814543	     -0.00000000	    -81.87004653	      0.00000000	      4.78713950
      0.58823384	     -0.00000000	    -81.86050374	      0.00000000	      4.79077397
      0.58832225	     -0.00000000	    -81.85093378	      0.00000000	      4.79440976
      0.58841067	      0.00000000	    -81.84133678	      0.00000000	      4.79804676
      0.58849908	     -0.00000000	    -81.83171281	      0.00000000	      4.80168489
      0.58858749	      0.00000000	    -81.82206198	      0.00000000	      4.80532403
      0.58867590	     -0.00000000	    -81.81238437	      0.00000000	      4.80896410
      0.58876432	     -0.00000000	    -81.80268011	      0.00000000	      4.81260501
      0.58884388	     -0.00000000	    -81.79392427	      0.00000000	      4.81588219
      0.58892345	     -0.00000000	    -81.78514698	      0.00000000	      4.81915991
      0.58901952	     -0.00000000	    -81.77452004	      0.00000000	      4.82311833
      0.58911559	     -0.00000000	    -81.76386206	      0.00000000	      4.82707733
      0.58919604	      0.00000000	    -81.75491353	      0.00000000	      4.83039286
      0.58927649	     -0.00000000	    -81.74594340	      0.00000000	      4.83370866
      0.58937341	      0.00000000	    -81.73510799	      0.00000000	      4.83770364
      0.58947033	     -0.00000000	    -81.72424143	      0.00000000	      4.84169881
      0.58954761	     -0.00000000	    -81.71555496	      0.00000000	      4.84488436
      0.58962489	      0.00000000	    -81.70684883	      0.00000000	      4.84806990
      0.58972592	      0.00000000	    -81.69543703	      0.00000000	      4.85223455
      0.58982695	      0.00000000	    -81.68399186	      0.00000000	      4.85639900
      0.58990124	      0.00000000	    -81.67555590	      0.00000000	      4.85946063
      0.58997552	      0.00000000	    -81.66710205	      0.00000000	      4.86252204
      0.59008209	     -0.00000000	    -81.65494250	      0.00000000	      4.86691367
      0.59017253	     -0.00000000	    -81.64459383	      0.00000000	      4.87064042
      0.59026298	      0.00000000	    -81.63421889	      0.00000000	      4.87436665
      0.59035342	     -0.00000000	    -81.62381781	      0.00000000	      4.87809227
      0.59044387	      0.00000000	    -81.61339067	      0.00000000	      4.88181723
      0.59052317	     -0.00000000	    -81.60422650	      0.00000000	      4.88508277
      0.59060248	      0.00000000	    -81.59504243	      0.00000000	      4.88834770
      0.59069856	     -0.00000000	    -81.58388922	      0.00000000	      4.89230233
      0.59079464	      0.00000000	    -81.57270701	      0.00000000	      4.89625592
      0.59087443	     -0.00000000	    -81.56339850	      0.00000000	      4.89953843
      0.59095422	      0.00000000	    -81.55407013	      0.00000000	      4.90282013
      0.59105106	     -0.00000000	    -81.54272301	      0.00000000	      4.90680153
      0.59114789	     -0.00000000	    -81.53134685	      0.00000000	      4.91078159
      0.59122527	     -0.00000000	    -81.52223519	      0.00000000	      4.91396111
      0.59130265	     -0.00000000	    -81.51310512	      0.00000000	      4.91713969
      0.59140257	     -0.00000000	    -81.50128858	      0.00000000	      4.92124267
      0.59150249	     -0.00000000	    -81.48944157	      0.00000000	      4.92534396
      0.59157767	     -0.00000000	    -81.48050788	      0.00000000	      4.92842860
      0.59165285	      0.00000000	    -81.47155707	      0.00000000	      4.93151221
      0.59175658	     -0.00000000	    -81.45917830	      0.00000000	      4.93576538
      0.59186032	     -0.00000000	    -81.44676716	      0.00000000	      4.94001644
      0.59193240	     -0.00000000	    -81.43812450	      0.00000000	      4.94296894
      0.59200448	      0.00000000	    -81.42946633	      0.00000000	      4.94592037
      0.59211445	     -0.00000000	    -81.41622646	      0.00000000	      4.95042135
      0.59220600	     -0.00000000	    -81.40517765	      0.00000000	      4.95416615
      0.59229755	     -0.00000000	    -81.39410410	      0.00000000	      4.95790906
      0.59238910	     -0.00000000	    -81.38300591	      0.00000000	      4.96165004
      0.59246918	     -0.00000000	    -81.37327783	      0.00000000	      4.96492078
      0.59254926	     -0.00000000	    -81.36353102	      0.00000000	      4.96818997
      0.59262934	      0.00000000	    -81.35376556	      0.00000000	      4.97145758
      0.59273826	      0.00000000	    -81.34045309	      0.00000000	      4.97589950
      0.59281980	      0.00000000	    -81.33046480	      0.00000000	      4.97922277
      0.59290134	     -0.00000000	    -81.32045738	      0.00000000	      4.98254432
      0.59298288	     -0.00000000	    -81.31043089	      0.00000000	      4.98586410
      0.59309106	     -0.00000000	    -81.29709929	      0.00000000	      4.99026573
      0.59317075	     -0.00000000	    -81.28725674	      0.00000000	      4.99350630
      0.59325045	     -0.00000000	    -81.27739619	      0.00000000	      4.99674510
      0.59334950	     -0.00000000	    -81.26511624	      0.00000000	      5.00076785
      0.59343777	     -0.00000000	    -81.25414868	      0.00000000	      5.00435068
      0.59352604	     -0.00000000	    -81.24315927	      0.00000000	      5.00793123
      0.59361432	      0.00000000	    -81.23214808	      0.00000000	      5.01150947
      0.59370259	      0.00000000	    -81.22111520	      0.00000000	      5.01508537
      0.59379086	     -0.00000000	    -81.21006069	      0.00000000	      5.01865891
      0.59387914	      0.00000000	    -81.19898465	      0.00000000	      5.02223005
      0.59395641	      0.00000000	    -81.18927135	      0.00000000	      5.02535414
      0.59403368	     -0.00000000	    -81.17954165	      0.00000000	      5.02847636
      0.59413078	      0.00000000	    -81.16729323	      0.00000000	      5.03239670
      0.59422787	     -0.00000000	    -81.15501911	      0.00000000	      5.03631400
      0.59430583	      0.00000000	    -81.14514505	      0.00000000	      5.03945719
      0.59438379	     -0.00000000	    -81.13525455	      0.00000000	      5.04259838
      0.59448221	     -0.00000000	    -81.12274439	      0.00000000	      5.04656125
      0.59458064	      0.00000000	    -81.11020822	      0.00000000	      5.05052087
      0.59465493	     -0.00000000	    -81.10072920	      0.00000000	      5.05350729
      0.59472921	      0.00000000	    -81.09123547	      0.00000000	      5.05649181
      0.59483310	     -0.00000000	    -81.07793414	      0.00000000	      5.06066241
      0.59492659	     -0.00000000	    -81.06594079	      0.00000000	      5.06441204
      0.59502007	      0.00000000	    -81.05392440	      0.00000000	      5.06815861
      0.59509540	      0.00000000	    -81.04422460	      0.00000000	      5.07117543
      0.59517073	      0.00000000	    -81.03450995	      0.00000000	      5.07419024
      0.59527121	      0.00000000	    -81.02152951	      0.00000000	      5.07820823
      0.59537168	     -0.00000000	    -81.00852282	      0.00000000	      5.08222258
      0.59544623	     -0.00000000	    -80.99885509	      0.00000000	      5.08519881
      0.59552079	      0.00000000	    -80.98917302	      0.00000000	      5.08817301
      0.59562412	     -0.00000000	    -80.97572886	      0.00000000	      5.09229223
      0.59572746	      0.00000000	    -80.96225735	      0.00000000	      5.09640749
      0.59579839	     -0.00000000	    -80.95299496	      0.00000000	      5.09922984
      0.59586932	     -0.00000000	    -80.94371977	      0.00000000	      5.10205029
      0.59597975	     -0.00000000	    -80.92925374	      0.00000000	      5.10643772
      0.59607092	      0.00000000	    -80.91728807	      0.00000000	      5.11005628
      0.59616209	     -0.00000000	    -80.90530152	      0.00000000	      5.11367167
      0.59625326	      0.00000000	    -80.89329415	      0.00000000	      5.11728386
      0.59633207	     -0.00000000	    -80.88289754	      0.00000000	      5.12040388
      0.59641088	     -0.00000000	    -80.87248548	      0.00000000	      5.12352149
      0.59650579	      0.00000000	    -80.85992530	      0.00000000	      5.12727296
      0.59660071	      0.00000000	    -80.84734287	      0.00000000	      5.13102092
      0.59667898	      0.00000000	    -80.83694940	      0.00000000	      5.13410921
      0.59675726	      0.00000000	    -80.82654090	      0.00000000	      5.13719509
      0.59685366	      0.00000000	    -80.81370271	      0.00000000	      5.14099187
      0.59695005	      0.00000000	    -80.80084192	      0.00000000	      5.14478496
      0.59702610	     -0.00000000	    -80.79068040	      0.00000000	      5.14777463
      0.59710214	      0.00000000	    -80.78050491	      0.00000000	      5.15076199
      0.59720167	      0.00000000	    -80.76716537	      0.00000000	      5.15466855
      0.59730121	      0.00000000	    -80.75380208	      0.00000000	      5.15857112
      0.59737484	      0.00000000	    -80.74390055	      0.00000000	      5.16145568
      0.59744848	      0.00000000	    -80.73398610	      0.00000000	      5.16433805
      0.59755228	      0.00000000	    -80.71998778	      0.00000000	      5.16839758
      0.59764177	      0.00000000	    -80.70789944	      0.00000000	      5.17189374
      0.59773126	      0.00000000	    -80.69579226	      0.00000000	      5.17538661
      0.59782075	     -0.00000000	    -80.68366629	      0.00000000	      5.17887618
      0.59791024	      0.00000000	    -80.67152164	      0.00000000	      5.18236243
      0.59798638	      0.00000000	    -80.66117479	      0.00000000	      5.18532577
      0.59806251	      0.00000000	    -80.65081450	      0.00000000	      5.18828670
      0.59816004	     -0.00000000	    -80.63752377	      0.00000000	      5.19207602
      0.59825756	     -0.00000000	    -80.62421115	      0.00000000	      5.19586136
      0.59833350	      0.00000000	    -80.61383105	      0.00000000	      5.19880580
      0.59840943	     -0.00000000	    -80.60343778	      0.00000000	      5.20174782
      0.59850924	      0.00000000	    -80.58975546	      0.00000000	      5.20561152
      0.59860906	      0.00000000	    -80.57605054	      0.00000000	      5.20947102
      0.59868110	     -0.00000000	    -80.56614493	      0.00000000	      5.21225403
      0.59875314	      0.00000000	    -80.55622763	      0.00000000	      5.21503483
      0.59885962	      0.00000000	    -80.54154855	      0.00000000	      5.21914081
      0.59894890	     -0.00000000	    -80.52922095	      0.00000000	      5.22257987
      0.59903818	      0.00000000	    -80.51687559	      0.00000000	      5.22601553
      0.59912746	     -0.00000000	    -80.50451256	      0.00000000	      5.22944779
      0.59921674	      0.00000000	    -80.49213190	      0.00000000	      5.23287664
      0.59929332	     -0.00000000	    -80.48149832	      0.00000000	      5.23581504
      0.59936990	      0.00000000	    -80.47085186	      0.00000000	      5.23875093
      0.59946608	      0.00000000	    -80.45746219	      0.00000000	      5.24243471
      0.59956226	     -0.00000000	    -80.44405236	      0.00000000	      5.24611451
      0.59963935	      0.00000000	    -80.43329037	      0.00000000	      5.24906087
      0.59971644	      0.00000000	    -80.42251552	      0.00000000	      5.25200466
      0.59981365	     -0.00000000	    -80.40890914	      0.00000000	      5.25571341
      0.59991086	      0.00000000	    -80.39528247	      0.00000000	      5.25941807
      0.59998509	     -0.00000000	    -80.38486431	      0.00000000	      5.26224398
      0.60005932	      0.00000000	    -80.37443442	      0.00000000	      5.26506751
      0.60016062	      0.00000000	    -80.36018103	      0.00000000	      5.26891715
      0.60026192	      0.00000000	    -80.34590594	      0.00000000	      5.27276233
      0.60033343	      0.00000000	    -80.33581678	      0.00000000	      5.27547378
      0.60040493	      0.00000000	    -80.32571689	      0.00000000	      5.27818301
      0.60051173	     -0.00000000	    -80.31061294	      0.00000000	      5.28222506
      0.60060140	      0.00000000	    -80.29791181	      0.00000000	      5.28561532
      0.60069107	      0.00000000	    -80.28519400	      0.00000000	      5.28900208
      0.60078075	      0.00000000	    -80.27245956	      0.00000000	      5.29238533
      0.60086021	     -0.00000000	    -80.26116038	      0.00000000	      5.29538065
      0.60093968	      0.00000000	    -80.24984823	      0.00000000	      5.29837321
      0.60101915	     -0.00000000	    -80.23852316	      0.00000000	      5.30136301
      0.60112362	     -0.00000000	    -80.22361556	      0.00000000	      5.30528923
      0.60120434	     -0.00000000	    -80.21208167	      0.00000000	      5.30831964
      0.60128507	      0.00000000	    -80.20053460	      0.00000000	      5.31134720
      0.60136579	      0.00000000	    -80.18897441	      0.00000000	      5.31437190
      0.60146973	     -0.00000000	    -80.17406901	      0.00000000	      5.31826263
      0.60154882	     -0.00000000	    -80.16271379	      0.00000000	      5.32121970
      0.60162791	     -0.00000000	    -80.15134610	      0.00000000	      5.32417404
      0.60172396	     -0.00000000	    -80.13752267	      0.00000000	      5.32775857
      0.60182002	      0.00000000	    -80.12368098	      0.00000000	      5.33133905
      0.60189217	     -0.00000000	    -80.11327146	      0.00000000	      5.33402596
      0.60196433	      0.00000000	    -80.10285172	      0.00000000	      5.33671059
      0.60206795	     -0.00000000	    -80.08787032	      0.00000000	      5.34056194
      0.60215754	     -0.00000000	    -80.07490001	      0.00000000	      5.34388815
      0.60224714	     -0.00000000	    -80.06191412	      0.00000000	      5.34721083
      0.60233673	     -0.00000000	    -80.04891271	      0.00000000	      5.35053000
      0.60241447	      0.00000000	    -80.03761856	      0.00000000	      5.35340725
      0.60249221	      0.00000000	    -80.02631280	      0.00000000	      5.35628186
      0.60258606	     -0.00000000	    -80.01265016	      0.00000000	      5.35974828
      0.60267990	      0.00000000	    -79.99897074	      0.00000000	      5.36321083
      0.60275738	     -0.00000000	    -79.98766436	      0.00000000	      5.36606662
      0.60283486	      0.00000000	    -79.97634662	      0.00000000	      5.36891977
      0.60293000	     -0.00000000	    -79.96243292	      0.00000000	      5.37241985
      0.60302514	     -0.00000000	    -79.94850221	      0.00000000	      5.37591596
      0.60310034	      0.00000000	    -79.93747945	      0.00000000	      5.37867647
      0.60317554	     -0.00000000	    -79.92644615	      0.00000000	      5.38143449
      0.60327383	      0.00000000	    -79.91200981	      0.00000000	      5.38503550
      0.60337212	      0.00000000	    -79.89755560	      0.00000000	      5.38863227
      0.60344496	     -0.00000000	    -79.88683230	      0.00000000	      5.39129505
      0.60351779	     -0.00000000	    -79.87609926	      0.00000000	      5.39395551
      0.60362028	      0.00000000	    -79.86098106	      0.00000000	      5.39769494
      0.60370869	     -0.00000000	    -79.84792451	      0.00000000	      5.40091694
      0.60379710	      0.00000000	    -79.83485379	      0.00000000	      5.40413551
      0.60388550	     -0.00000000	    -79.82176892	      0.00000000	      5.40735067
      0.60397391	      0.00000000	    -79.80866999	      0.00000000	      5.41056241
      0.60404932	     -0.00000000	    -79.79748610	      0.00000000	      5.41329918
      0.60412472	     -0.00000000	    -79.78629205	      0.00000000	      5.41603347
      0.60422089	      0.00000000	    -79.77200172	      0.00000000	      5.41951687
      0.60431705	      0.00000000	    -79.75769498	      0.00000000	      5.42299624
      0.60439230	     -0.00000000	    -79.74648853	      0.00000000	      5.42571604
      0.60446755	      0.00000000	    -79.73527211	      0.00000000	      5.42843337
      0.60456588	      0.00000000	    -79.72060166	      0.00000000	      5.43198014
      0.60466420	     -0.00000000	    -79.70591432	      0.00000000	      5.43552270
      0.60473571	      0.00000000	    -79.69522128	      0.00000000	      5.43809665
      0.60480722	     -0.00000000	    -79.68451937	      0.00000000	      5.44066838
      0.60491182	      0.00000000	    -79.66884947	      0.00000000	      5.44442611
      0.60500001	     -0.00000000	    -79.65562409	      0.00000000	      5.44759043
      0.60508820	      0.00000000	    -79.64238537	      0.00000000	      5.45075137
      0.60517638	     -0.00000000	    -79.62913336	      0.00000000	      5.45390894
      0.60526457	      0.00000000	    -79.61586812	      0.00000000	      5.45706314
      0.60534039	      0.00000000	    -79.60445217	      0.00000000	      5.45977242
      0.60541622	     -0.00000000	    -79.59302651	      0.00000000	      5.46247921
      0.60551113	      0.00000000	    -79.57870964	      0.00000000	      5.46586420
      0.60560605	     -0.00000000	    -79.56437765	      0.00000000	      5.46924530
      0.60568237	     -0.00000000	    -79.55284390	      0.00000000	      5.47196086
      0.60575868	     -0.00000000	    -79.54130047	      0.00000000	      5.47467391
      0.60585462	     -0.00000000	    -79.52677522	      0.00000000	      5.47808098
      0.60595055	      0.00000000	    -79.51223476	      0.00000000	      5.48148410
      0.60602406	     -0.00000000	    -79.50108290	      0.00000000	      5.48408905
      0.60609757	      0.00000000	    -79.48992218	      0.00000000	      5.48669167
      0.60619750	      0.00000000	    -79.47473724	      0.00000000	      5.49022570
      0.60629742	     -0.00000000	    -79.45953605	      0.00000000	      5.49375544
      0.60636826	     -0.00000000	    -79.44874946	      0.00000000	      5.49625523
      0.60643910	     -0.00000000	    -79.43795477	      0.00000000	      5.49875287
      0.60654437	      0.00000000	    -79.42189977	      0.00000000	      5.50246020
      0.60663294	     -0.00000000	    -79.40837704	      0.00000000	      5.50557594
      0.60672151	      0.00000000	    -79.39484180	      0.00000000	      5.50868833
      0.60681008	      0.00000000	    -79.38129409	      0.00000000	      5.51179736
      0.60688882	      0.00000000	    -79.36923869	      0.00000000	      5.51455872
      0.60696757	     -0.00000000	    -79.35717350	      0.00000000	      5.51731743
      0.60704631	      0.00000000	    -79.34509857	      0.00000000	      5.52007350
      0.60714897	      0.00000000	    -79.32934254	      0.00000000	      5.52366247
      0.60722892	     -0.00000000	    -79.31706011	      0.00000000	      5.52645451
      0.60730887	     -0.00000000	    -79.30476775	      0.00000000	      5.52924384
      0.60738882	     -0.00000000	    -79.29246549	      0.00000000	      5.53203045
      0.60749098	      0.00000000	    -79.27673221	      0.00000000	      5.53558703
      0.60756937	      0.00000000	    -79.26464875	      0.00000000	      5.53831310
      0.60764775	      0.00000000	    -79.25255587	      0.00000000	      5.54103656
      0.60774238	      0.00000000	    -79.23794435	      0.00000000	      5.54432098
      0.60783702	     -0.00000000	    -79.22331923	      0.00000000	      5.54760161
      0.60790872	     -0.00000000	    -79.21222909	      0.00000000	      5.55008476
      0.60798042	     -0.00000000	    -79.20113119	      0.00000000	      5.55256573
      0.60808220	      0.00000000	    -79.18536357	      0.00000000	      5.55608395
      0.60817062	      0.00000000	    -79.17165399	      0.00000000	      5.55913661
      0.60825904	     -0.00000000	    -79.15793277	      0.00000000	      5.56218598
      0.60834746	      0.00000000	    -79.14419994	      0.00000000	      5.56523207
      0.60842467	     -0.00000000	    -79.13219817	      0.00000000	      5.56788941
      0.60850188	     -0.00000000	    -79.12018761	      0.00000000	      5.57054425
      0.60857909	      0.00000000	    -79.10816831	      0.00000000	      5.57319659
      0.60868622	      0.00000000	    -79.09147843	      0.00000000	      5.57687228
      0.60876515	     -0.00000000	    -79.07917004	      0.00000000	      5.57957759
      0.60884408	     -0.00000000	    -79.06685260	      0.00000000	      5.58228030
      0.60893887	     -0.00000000	    -79.05204878	      0.00000000	      5.58552252
      0.60902291	     -0.00000000	    -79.03891249	      0.00000000	      5.58839404
      0.60910695	     -0.00000000	    -79.02576609	      0.00000000	      5.59126260
      0.60919100	      0.00000000	    -79.01260960	      0.00000000	      5.59412823
      0.60927504	     -0.00000000	    -78.99944306	      0.00000000	      5.59699092
      0.60935908	     -0.00000000	    -78.98626651	      0.00000000	      5.59985068
      0.60944312	     -0.00000000	    -78.97308000	      0.00000000	      5.60270751
      0.60952717	      0.00000000	    -78.95988354	      0.00000000	      5.60556141
      0.60961121	     -0.00000000	    -78.94667720	      0.00000000	      5.60841238
      0.60969525	      0.00000000	    -78.93346100	      0.00000000	      5.61126043
      0.60977930	      0.00000000	    -78.92023499	      0.00000000	      5.61410556
      0.60986334	     -0.00000000	    -78.90699919	      0.00000000	      5.61694777
      0.60994738	      0.00000000	    -78.89375365	      0.00000000	      5.61978707
      0.61003142	     -0.00000000	    -78.88049840	      0.00000000	      5.62262346
      0.61011547	     -0.00000000	    -78.86723349	      0.00000000	      5.62545694
      0.61019951	      0.00000000	    -78.85395895	      0.00000000	      5.62828751
      0.61028355	     -0.00000000	    -78.84067481	      0.00000000	      5.63111519
      0.61036759	      0.00000000	    -78.82738111	      0.00000000	      5.63393996
      0.61045164	      0.00000000	    -78.81407790	      0.00000000	      5.63676184
      0.61053568	     -0.00000000	    -78.80076520	      0.00000000	      5.63958083
      0.61061972	      0.00000000	    -78.78744305	      0.00000000	      5.64239692
      0.61070376	      0.00000000	    -78.77411149	      0.00000000	      5.64521013
      0.61078781	      0.00000000	    -78.76077057	      0.00000000	      5.64802045
      0.61087185	     -0.00000000	    -78.74742030	      0.00000000	      5.65082790
      0.61095589	      0.00000000	    -78.73406073	      0.00000000	      5.65363246
      0.61103993	     -0.00000000	    -78.72069190	      0.00000000	      5.65643415
      0.61112398	     -0.00000000	    -78.70731383	      0.00000000	      5.65923296
      0.61120802	     -0.00000000	    -78.69392658	      0.00000000	      5.66202891
      0.61129206	      0.00000000	    -78.68053016	      0.00000000	      5.66482199
      0.61137610	     -0.00000000	    -78.66712463	      0.00000000	      5.66761221
      0.61146015	     -0.00000000	    -78.65371001	      0.00000000	      5.67039956
      0.61154419	     -0.00000000	    -78.64028633	      0.00000000	      5.67318406
      0.61162823	      0.00000000	    -78.62685365	      0.00000000	      5.67596570
      0.61171228	      0.00000000	    -78.61341197	      0.00000000	      5.67874449
      0.61179632	      0.00000000	    -78.59996136	      0.00000000	      5.68152043
      0.61188036	      0.00000000	    -78.58650184	      0.00000000	      5.68429353
      0.61196440	      0.00000000	    -78.57303344	      0.00000000	      5.68706378
      0.61204845	     -0.00000000	    -78.55955620	      0.00000000	      5.68983119
      0.61213249	      0.00000000	    -78.54607015	      0.00000000	      5.69259576
      0.61221653	     -0.00000000	    -78.53257534	      0.00000000	      5.69535750
      0.61230057	     -0.00000000	    -78.51907178	      0.00000000	      5.69811641
      0.61238462	     -0.00000000	    -78.50555953	      0.00000000	      5.70087249
      0.61246866	     -0.00000000	    -78.49203861	      0.00000000	      5.70362574
      0.61255270	     -0.00000000	    -78.47850905	      0.00000000	      5.70637617
      0.61263674	      0.00000000	    -78.46497089	      0.00000000	      5.70912378
      0.61272079	      0.00000000	    -78.45142417	      0.00000000	      5.71186857
      0.61280483	      0.00000000	    -78.43786892	      0.00000000	      5.71461055
      0.61288887	      0.00000000	    -78.42430516	      0.00000000	      5.71734971
      0.61297291	     -0.00000000	    -78.41073295	      0.00000000	      5.72008607
      0.61305696	     -0.00000000	    -78.39715230	      0.00000000	      5.72281962
      0.61314100	     -0.00000000	    -78.38356326	      0.00000000	      5.72555036
      0.61322504	      0.00000000	    -78.36996585	      0.00000000	      5.72827831
      0.61330908	     -0.00000000	    -78.35636011	      0.00000000	      5.73100346
      0.61339313	     -0.00000000	    -78.34274607	      0.00000000	      5.73372582
      0.61347717	      0.00000000	    -78.32912378	      0.00000000	      5.73644538
      0.61356121	     -0.00000000	    -78.31549324	      0.00000000	      5.73916215
      0.61364526	      0.00000000	    -78.30185452	      0.00000000	      5.74187614
      0.61372930	      0.00000000	    -78.28820762	      0.00000000	      5.74458734
      0.61380470	     -0.00000000	    -78.27595626	      0.00000000	      5.74701756
      0.61388011	      0.00000000	    -78.26369838	      0.00000000	      5.74944553
      0.61397193	      0.00000000	    -78.24876371	      0.00000000	      5.75239896
      0.61406375	      0.00000000	    -78.23381945	      0.00000000	      5.75534907
      0.61414091	      0.00000000	    -78.22125218	      0.00000000	      5.75782593
      0.61421808	      0.00000000	    -78.20867818	      0.00000000	      5.76030046
      0.61429525	      0.00000000	    -78.19609748	      0.00000000	      5.76277266
      0.61439981	     -0.00000000	    -78.17904007	      0.00000000	      5.76611876
      0.61447770	      0.00000000	    -78.16632729	      0.00000000	      5.76860825
      0.61455558	     -0.00000000	    -78.15360777	      0.00000000	      5.77109538
      0.61464937	     -0.00000000	    -78.13828106	      0.00000000	      5.77408743
      0.61473297	      0.00000000	    -78.12461162	      0.00000000	      5.77675147
      0.61481657	     -0.00000000	    -78.11093451	      0.00000000	      5.77941279
      0.61490017	      0.00000000	    -78.09724976	      0.00000000	      5.78207139
      0.61498377	      0.00000000	    -78.08355742	      0.00000000	      5.78472728
      0.61506736	     -0.00000000	    -78.06985749	      0.00000000	      5.78738045
      0.61515096	     -0.00000000	    -78.05615002	      0.00000000	      5.79003092
      0.61523456	     -0.00000000	    -78.04243503	      0.00000000	      5.79267868
      0.61531816	      0.00000000	    -78.02871256	      0.00000000	      5.79532373
      0.61540176	      0.00000000	    -78.01498264	      0.00000000	      5.79796609
      0.61548536	     -0.00000000	    -78.00124529	      0.00000000	      5.80060574
      0.61556896	     -0.00000000	    -77.98750055	      0.00000000	      5.80324270
      0.61565256	      0.00000000	    -77.97374846	      0.00000000	      5.80587696
      0.61573616	     -0.00000000	    -77.95998902	      0.00000000	      5.80850854
      0.61581976	      0.00000000	    -77.94622229	      0.00000000	      5.81113742
      0.61590336	      0.00000000	    -77.93244828	      0.00000000	      5.81376363
      0.61598696	      0.00000000	    -77.91866703	      0.00000000	      5.81638714
      0.61607056	     -0.00000000	    -77.90487857	      0.00000000	      5.81900798
      0.61615416	      0.00000000	    -77.89108292	      0.00000000	      5.82162613
      0.61623775	      0.00000000	    -77.87728012	      0.00000000	      5.82424161
      0.61632135	      0.00000000	    -77.86347020	      0.00000000	      5.82685442
      0.61640495	      0.00000000	    -77.84965318	      0.00000000	      5.82946455
      0.61648855	     -0.00000000	    -77.83582910	      0.00000000	      5.83207202
      0.61657215	     -0.00000000	    -77.82199798	      0.00000000	      5.83467682
      0.61664709	     -0.00000000	    -77.80959370	      0.00000000	      5.83700951
      0.61672203	     -0.00000000	    -77.79718381	      0.00000000	      5.83934007
      0.61681351	      0.00000000	    -77.78202767	      0.00000000	      5.84218205
      0.61690498	     -0.00000000	    -77.76686324	      0.00000000	      5.84502086
      0.61698170	     -0.00000000	    -77.75413924	      0.00000000	      5.84739916
      0.61705842	     -0.00000000	    -77.74140945	      0.00000000	      5.84977524
      0.61713514	      0.00000000	    -77.72867391	      0.00000000	      5.85214908
      0.61723948	     -0.00000000	    -77.71134349	      0.00000000	      5.85537409
      0.61731692	     -0.00000000	    -77.69847279	      0.00000000	      5.85776526
      0.61739437	     -0.00000000	    -77.68559628	      0.00000000	      5.86015416
      0.61748783	     -0.00000000	    -77.67005061	      0.00000000	      5.86303381
      0.61757101	     -0.00000000	    -77.65620725	      0.00000000	      5.86559406
      0.61765419	      0.00000000	    -77.64235730	      0.00000000	      5.86815169
      0.61773737	      0.00000000	    -77.62850077	      0.00000000	      5.87070672
      0.61782055	      0.00000000	    -77.61463770	      0.00000000	      5.87325914
      0.61790374	      0.00000000	    -77.60076811	      0.00000000	      5.87580896
      0.61798692	      0.00000000	    -77.58689203	      0.00000000	      5.87835617
      0.61807010	      0.00000000	    -77.57300949	      0.00000000	      5.88090079
      0.61815328	      0.00000000	    -77.55912052	      0.00000000	      5.88344281
      0.61823646	     -0.00000000	    -77.54522514	      0.00000000	      5.88598225
      0.61831964	      0.00000000	    -77.53132338	      0.00000000	      5.88851908
      0.61840282	      0.00000000	    -77.51741527	      0.00000000	      5.89105333
      0.61848600	      0.00000000	    -77.50350083	      0.00000000	      5.89358499
      0.61856918	      0.00000000	    -77.48958009	      0.00000000	      5.89611407
      0.61865236	     -0.00000000	    -77.47565309	      0.00000000	      5.89864056
      0.61873555	      0.00000000	    -77.46171983	      0.00000000	      5.90116447
      0.61881873	      0.00000000	    -77.44778036	      0.00000000	      5.90368580
      0.61890191	     -0.00000000	    -77.43383469	      0.00000000	      5.90620456
      0.61898509	     -0.00000000	    -77.41988286	      0.00000000	      5.90872074
      0.61906827	      0.00000000	    -77.40592488	      0.00000000	      5.91123435
      0.61915145	     -0.00000000	    -77.39196080	      0.00000000	      5.91374539
      0.61923463	      0.00000000	    -77.37799063	      0.00000000	      5.91625386
      0.61931781	      0.00000000	    -77.36401440	      0.00000000	      5.91875976
      0.61940099	     -0.00000000	    -77.35003213	      0.00000000	      5.92126310
      0.61948417	      0.00000000	    -77.33604386	      0.00000000	      5.92376388
      0.61955852	      0.00000000	    -77.32353612	      0.00000000	      5.92599690
      0.61963287	      0.00000000	    -77.31102362	      0.00000000	      5.92822788
      0.61972434	     -0.00000000	    -77.29562258	      0.00000000	      5.93096992
      0.61981581	      0.00000000	    -77.28021439	      0.00000000	      5.93370887
      0.61989140	     -0.00000000	    -77.26747535	      0.00000000	      5.93597007
      0.61996700	     -0.00000000	    -77.25473148	      0.00000000	      5.93822917
      0.62005905	     -0.00000000	    -77.23920622	      0.00000000	      5.94097732
      0.62015111	     -0.00000000	    -77.22367386	      0.00000000	      5.94372236
      0.62022358	     -0.00000000	    -77.21143956	      0.00000000	      5.94588146
      0.62029606	      0.00000000	    -77.19920089	      0.00000000	      5.94803862
      0.62039222	     -0.00000000	    -77.18295691	      0.00000000	      5.95089759
      0.62048838	     -0.00000000	    -77.16670532	      0.00000000	      5.95375317
      0.62055804	      0.00000000	    -77.15492704	      0.00000000	      5.95581979
      0.62062770	      0.00000000	    -77.14314480	      0.00000000	      5.95788464
      0.62072931	      0.00000000	    -77.12595291	      0.00000000	      5.96089310
      0.62081498	      0.00000000	    -77.11145091	      0.00000000	      5.96342677
      0.62090065	      0.00000000	    -77.09694298	      0.00000000	      5.96595777
      0.62098631	     -0.00000000	    -77.08242918	      0.00000000	      5.96848608
      0.62107198	      0.00000000	    -77.06790951	      0.00000000	      5.97101172
      0.62114611	      0.00000000	    -77.05534202	      0.00000000	      5.97319480
      0.62122023	     -0.00000000	    -77.04277017	      0.00000000	      5.97537588
      0.62131205	      0.00000000	    -77.02719044	      0.00000000	      5.97807499
      0.62140387	     -0.00000000	    -77.01160409	      0.00000000	      5.98077102
      0.62147840	     -0.00000000	    -76.99894853	      0.00000000	      5.98295701
      0.62155293	      0.00000000	    -76.98628864	      0.00000000	      5.98514099
      0.62164575	      0.00000000	    -76.97051460	      0.00000000	      5.98785833
      0.62173858	      0.00000000	    -76.95473392	      0.00000000	      5.99057255
      0.62181048	     -0.00000000	    -76.94250641	      0.00000000	      5.99267271
      0.62188237	     -0.00000000	    -76.93027495	      0.00000000	      5.99477100
      0.62197888	      0.00000000	    -76.91385014	      0.00000000	      5.99758464
      0.62207539	      0.00000000	    -76.89741827	      0.00000000	      6.00039492
      0.62214477	      0.00000000	    -76.88560257	      0.00000000	      6.00241288
      0.62221414	     -0.00000000	    -76.87378326	      0.00000000	      6.00442911
      0.62231555	      0.00000000	    -76.85649875	      0.00000000	      6.00737341
      0.62240147	     -0.00000000	    -76.84184881	      0.00000000	      6.00986500
      0.62248739	      0.00000000	    -76.82719342	      0.00000000	      6.01235393
      0.62257331	     -0.00000000	    -76.81253258	      0.00000000	      6.01484021
      0.62265038	      0.00000000	    -76.79937721	      0.00000000	      6.01706813
      0.62272745	     -0.00000000	    -76.78621749	      0.00000000	      6.01929392
      0.62280452	     -0.00000000	    -76.77305347	      0.00000000	      6.02151757
      0.62290276	      0.00000000	    -76.75626772	      0.00000000	      6.02434886
      0.62298090	     -0.00000000	    -76.74291054	      0.00000000	      6.02659853
      0.62305904	      0.00000000	    -76.72954898	      0.00000000	      6.02884601
      0.62313718	      0.00000000	    -76.71618307	      0.00000000	      6.03109129
      0.62323501	     -0.00000000	    -76.69944478	      0.00000000	      6.03389899
      0.62331175	      0.00000000	    -76.68630820	      0.00000000	      6.03609933
      0.62338850	     -0.00000000	    -76.67316749	      0.00000000	      6.03829757
      0.62346524	     -0.00000000	    -76.66002265	      0.00000000	      6.04049370
      0.62356748	      0.00000000	    -76.64250595	      0.00000000	      6.04341591
      0.62364348	     -0.00000000	    -76.62947878	      0.00000000	      6.04558595
      0.62371949	      0.00000000	    -76.61644763	      0.00000000	      6.04775393
      0.62381246	      0.00000000	    -76.60050181	      0.00000000	      6.05040312
      0.62389540	     -0.00000000	    -76.58627083	      0.00000000	      6.05276398
      0.62397835	      0.00000000	    -76.57203519	      0.00000000	      6.05512239
      0.62406129	     -0.00000000	    -76.55779487	      0.00000000	      6.05747835
      0.62414424	      0.00000000	    -76.54354993	      0.00000000	      6.05983185
      0.62422718	      0.00000000	    -76.52930037	      0.00000000	      6.06218292
      0.62431013	     -0.00000000	    -76.51504623	      0.00000000	      6.06453154
      0.62439307	      0.00000000	    -76.50078751	      0.00000000	      6.06687771
      0.62447602	     -0.00000000	    -76.48652425	      0.00000000	      6.06922144
      0.62455896	     -0.00000000	    -76.47225645	      0.00000000	      6.07156273
      0.62463257	     -0.00000000	    -76.45959089	      0.00000000	      6.07363844
      0.62470618	     -0.00000000	    -76.44692180	      0.00000000	      6.07571223
      0.62479699	     -0.00000000	    -76.43128740	      0.00000000	      6.07826796
      0.62488780	      0.00000000	    -76.41564766	      0.00000000	      6.08082078
      0.62496296	     -0.00000000	    -76.40269911	      0.00000000	      6.08293147
      0.62503812	      0.00000000	    -76.38974693	      0.00000000	      6.08504016
      0.62512902	      0.00000000	    -76.37407667	      0.00000000	      6.08758792
      0.62521993	      0.00000000	    -76.35840117	      0.00000000	      6.09013277
      0.62529241	     -0.00000000	    -76.34589852	      0.00000000	      6.09215982
      0.62536489	     -0.00000000	    -76.33339256	      0.00000000	      6.09418502
      0.62545910	      0.00000000	    -76.31713351	      0.00000000	      6.09681442
      0.62555331	     -0.00000000	    -76.30086894	      0.00000000	      6.09944071
      0.62562368	     -0.00000000	    -76.28871615	      0.00000000	      6.10140043
      0.62569405	     -0.00000000	    -76.27656032	      0.00000000	      6.10335842
      0.62579211	      0.00000000	    -76.25961677	      0.00000000	      6.10608385
      0.62589016	      0.00000000	    -76.24266735	      0.00000000	      6.10880591
      0.62595739	      0.00000000	    -76.23104463	      0.00000000	      6.11067001
      0.62602461	      0.00000000	    -76.21941918	      0.00000000	      6.11253253
      0.62612927	     -0.00000000	    -76.20131375	      0.00000000	      6.11542919
      0.62621544	      0.00000000	    -76.18640228	      0.00000000	      6.11781118
      0.62630160	      0.00000000	    -76.17148641	      0.00000000	      6.12019056
      0.62638777	      0.00000000	    -76.15656616	      0.00000000	      6.12256735
      0.62646306	     -0.00000000	    -76.14352704	      0.00000000	      6.12464177
      0.62653834	     -0.00000000	    -76.13048461	      0.00000000	      6.12671421
      0.62661362	     -0.00000000	    -76.11743888	      0.00000000	      6.12878467
      0.62671605	      0.00000000	    -76.09968451	      0.00000000	      6.13159840
      0.62679282	     -0.00000000	    -76.08637367	      0.00000000	      6.13370489
      0.62686959	      0.00000000	    -76.07305945	      0.00000000	      6.13580932
      0.62694635	      0.00000000	    -76.05974187	      0.00000000	      6.13791169
      0.62704774	      0.00000000	    -76.04214802	      0.00000000	      6.14068517
      0.62712284	     -0.00000000	    -76.02911247	      0.00000000	      6.14273718
      0.62719794	     -0.00000000	    -76.01607375	      0.00000000	      6.14478723
      0.62729089	      0.00000000	    -75.99993068	      0.00000000	      6.14732196
      0.62737379	      0.00000000	    -75.98552942	      0.00000000	      6.14958002
      0.62745669	     -0.00000000	    -75.97112438	      0.00000000	      6.15183568
      0.62753960	     -0.00000000	    -75.95671555	      0.00000000	      6.15408896
      0.62762250	     -0.00000000	    -75.94230297	      0.00000000	      6.15633985
      0.62770540	      0.00000000	    -75.92788664	      0.00000000	      6.15858835
      0.62778830	      0.00000000	    -75.91346660	      0.00000000	      6.16083445
      0.62786206	     -0.00000000	    -75.90063332	      0.00000000	      6.16283092
      0.62793582	      0.00000000	    -75.88779713	      0.00000000	      6.16482549
      0.62802576	     -0.00000000	    -75.87214082	      0.00000000	      6.16725510
      0.62811570	      0.00000000	    -75.85648023	      0.00000000	      6.16968191
      0.62819022	     -0.00000000	    -75.84350210	      0.00000000	      6.17169041
      0.62826474	     -0.00000000	    -75.83052106	      0.00000000	      6.17369699
      0.62835554	      0.00000000	    -75.81470029	      0.00000000	      6.17613932
      0.62844634	     -0.00000000	    -75.79887523	      0.00000000	      6.17857880
      0.62851796	      0.00000000	    -75.78638844	      0.00000000	      6.18050120
      0.62858959	      0.00000000	    -75.77389902	      0.00000000	      6.18242182
      0.62868427	     -0.00000000	    -75.75738644	      0.00000000	      6.18495779
      0.62877894	      0.00000000	    -75.74086931	      0.00000000	      6.18749066
      0.62884782	     -0.00000000	    -75.72885014	      0.00000000	      6.18933139
      0.62891670	      0.00000000	    -75.71682860	      0.00000000	      6.19117049
      0.62901662	      0.00000000	    -75.69938552	      0.00000000	      6.19383543
      0.62910112	     -0.00000000	    -75.68462950	      0.00000000	      6.19608656
      0.62918562	     -0.00000000	    -75.66986995	      0.00000000	      6.19833524
      0.62927012	     -0.00000000	    -75.65510690	      0.00000000	      6.20058145
      0.62935462	     -0.00000000	    -75.64034034	      0.00000000	      6.20282521
      0.62942777	      0.00000000	    -75.62755638	      0.00000000	      6.20476530
      0.62950091	      0.00000000	    -75.61476983	      0.00000000	      6.20670355
      0.62959150	      0.00000000	    -75.59892890	      0.00000000	      6.20910171
      0.62968209	      0.00000000	    -75.58308405	      0.00000000	      6.21149705
      0.62975562	      0.00000000	    -75.57022019	      0.00000000	      6.21343922
      0.62982915	      0.00000000	    -75.55735377	      0.00000000	      6.21537954
      0.62992076	     -0.00000000	    -75.54132167	      0.00000000	      6.21779413
      0.63001236	     -0.00000000	    -75.52528563	      0.00000000	      6.22020584
      0.63008328	     -0.00000000	    -75.51286722	      0.00000000	      6.22207109
      0.63015421	     -0.00000000	    -75.50044647	      0.00000000	      6.22393463
      0.63024948	     -0.00000000	    -75.48375733	      0.00000000	      6.22643531
      0.63034476	      0.00000000	    -75.46706402	      0.00000000	      6.22893288
      0.63041316	     -0.00000000	    -75.45507589	      0.00000000	      6.23072419
      0.63048157	     -0.00000000	    -75.44308564	      0.00000000	      6.23251389
      0.63058175	      0.00000000	    -75.42552197	      0.00000000	      6.23513204
      0.63066654	      0.00000000	    -75.41065375	      0.00000000	      6.23734519
      0.63075132	     -0.00000000	    -75.39578234	      0.00000000	      6.23955587
      0.63083611	     -0.00000000	    -75.38090775	      0.00000000	      6.24176411
      0.63091219	      0.00000000	    -75.36755836	      0.00000000	      6.24374342
      0.63098827	     -0.00000000	    -75.35420643	      0.00000000	      6.24572075
      0.63106434	     -0.00000000	    -75.34085200	      0.00000000	      6.24769611
      0.63116121	      0.00000000	    -75.32384514	      0.00000000	      6.25020833
      0.63123835	     -0.00000000	    -75.31029770	      0.00000000	      6.25220682
      0.63131550	     -0.00000000	    -75.29674773	      0.00000000	      6.25420328
      0.63139264	      0.00000000	    -75.28319523	      0.00000000	      6.25619770
      0.63148907	     -0.00000000	    -75.26625178	      0.00000000	      6.25868778
      0.63156485	      0.00000000	    -75.25293317	      0.00000000	      6.26064250
      0.63164063	      0.00000000	    -75.23961217	      0.00000000	      6.26259528
      0.63171641	     -0.00000000	    -75.22628878	      0.00000000	      6.26454609
      0.63181713	     -0.00000000	    -75.20857726	      0.00000000	      6.26713586
      0.63189220	     -0.00000000	    -75.19537386	      0.00000000	      6.26906381
      0.63196727	     -0.00000000	    -75.18216816	      0.00000000	      6.27098985
      0.63205893	      0.00000000	    -75.16604046	      0.00000000	      6.27333901
      0.63214077	      0.00000000	    -75.15163876	      0.00000000	      6.27543393
      0.63222260	     -0.00000000	    -75.13723439	      0.00000000	      6.27752657
      0.63230444	     -0.00000000	    -75.12282735	      0.00000000	      6.27961694
      0.63238627	     -0.00000000	    -75.10841767	      0.00000000	      6.28170504
      0.63246811	     -0.00000000	    -75.09400535	      0.00000000	      6.28379086
      0.63254994	      0.00000000	    -75.07959042	      0.00000000	      6.28587441
      0.63263178	     -0.00000000	    -75.06517289	      0.00000000	      6.28795569
      0.63271361	     -0.00000000	    -75.05075279	      0.00000000	      6.29003469
      0.63279545	     -0.00000000	    -75.03633011	      0.00000000	      6.29211143
      0.63286846	      0.00000000	    -75.02345974	      0.00000000	      6.29396243
      0.63294148	     -0.00000000	    -75.01058734	      0.00000000	      6.29581162
      0.63303066	     -0.00000000	    -74.99486111	      0.00000000	      6.29806793
      0.63311985	      0.00000000	    -74.97913190	      0.00000000	      6.30032156
      0.63319434	      0.00000000	    -74.96599310	      0.00000000	      6.30220165
      0.63326882	     -0.00000000	    -74.95285225	      0.00000000	      6.30407987
      0.63334331	     -0.00000000	    -74.93970936	      0.00000000	      6.30595621
      0.63344582	      0.00000000	    -74.92161764	      0.00000000	      6.30853552
      0.63352116	     -0.00000000	    -74.90832036	      0.00000000	      6.31042869
      0.63359649	     -0.00000000	    -74.89502103	      0.00000000	      6.31231994
      0.63368786	      0.00000000	    -74.87888764	      0.00000000	      6.31461126
      0.63376882	     -0.00000000	    -74.86459045	      0.00000000	      6.31663908
      0.63384978	      0.00000000	    -74.85029095	      0.00000000	      6.31866469
      0.63393074	     -0.00000000	    -74.83598915	      0.00000000	      6.32068809
      0.63401170	     -0.00000000	    -74.82168507	      0.00000000	      6.32270928
      0.63409266	     -0.00000000	    -74.80737872	      0.00000000	      6.32472827
      0.63417361	      0.00000000	    -74.79307011	      0.00000000	      6.32674504
      0.63425457	     -0.00000000	    -74.77875926	      0.00000000	      6.32875962
      0.63433553	     -0.00000000	    -74.76444619	      0.00000000	      6.33077200
      0.63441649	      0.00000000	    -74.75013091	      0.00000000	      6.33278218
      0.63449745	      0.00000000	    -74.73581343	      0.00000000	      6.33479017
      0.63457841	      0.00000000	    -74.72149377	      0.00000000	      6.33679597
      0.63465936	     -0.00000000	    -74.70717195	      0.00000000	      6.33879958
      0.63474032	      0.00000000	    -74.69284797	      0.00000000	      6.34080102
      0.63482128	     -0.00000000	    -74.67852185	      0.00000000	      6.34280027
      0.63490224	     -0.00000000	    -74.66419361	      0.00000000	      6.34479736
      0.63498320	      0.00000000	    -74.64986326	      0.00000000	      6.34679228
      0.63506416	      0.00000000	    -74.63553082	      0.00000000	      6.34878504
      0.63514511	     -0.00000000	    -74.62119630	      0.00000000	      6.35077565
      0.63522607	     -0.00000000	    -74.60685970	      0.00000000	      6.35276411
      0.63530703	      0.00000000	    -74.59252107	      0.00000000	      6.35475043
      0.63538799	      0.00000000	    -74.57818038	      0.00000000	      6.35673461
      0.63546895	     -0.00000000	    -74.56383768	      0.00000000	      6.35871666
      0.63554991	      0.00000000	    -74.54949297	      0.00000000	      6.36069660
      0.63563086	     -0.00000000	    -74.53514626	      0.00000000	      6.36267442
      0.63571182	     -0.00000000	    -74.52079757	      0.00000000	      6.36465015
      0.63579278	     -0.00000000	    -74.50644692	      0.00000000	      6.36662377
      0.63587374	     -0.00000000	    -74.49209431	      0.00000000	      6.36859531
      0.63595470	      0.00000000	    -74.47773976	      0.00000000	      6.37056476
      0.63603566	      0.00000000	    -74.46338328	      0.00000000	      6.37253216
      0.63611661	     -0.00000000	    -74.44902490	      0.00000000	      6.37449749
      0.63618903	      0.00000000	    -74.43618055	      0.00000000	      6.37625363
      0.63626144	      0.00000000	    -74.42333469	      0.00000000	      6.37800814
      0.63635048	      0.00000000	    -74.40753718	      0.00000000	      6.38016328
      0.63643952	      0.00000000	    -74.39173742	      0.00000000	      6.38231598
      0.63651323	      0.00000000	    -74.37865563	      0.00000000	      6.38409630
      0.63658695	      0.00000000	    -74.36557232	      0.00000000	      6.38587497
      0.63667646	     -0.00000000	    -74.34968149	      0.00000000	      6.38803283
      0.63676598	     -0.00000000	    -74.33378846	      0.00000000	      6.39018827
      0.63683672	     -0.00000000	    -74.32122838	      0.00000000	      6.39188980
      0.63690746	      0.00000000	    -74.30866694	      0.00000000	      6.39358984
      0.63700086	     -0.00000000	    -74.29207948	      0.00000000	      6.39583223
      0.63709425	      0.00000000	    -74.27548969	      0.00000000	      6.39807205
      0.63716236	      0.00000000	    -74.26339105	      0.00000000	      6.39970373
      0.63723046	     -0.00000000	    -74.25129120	      0.00000000	      6.40133407
      0.63732890	     -0.00000000	    -74.23380009	      0.00000000	      6.40368821
      0.63741231	      0.00000000	    -74.21897714	      0.00000000	      6.40568082
      0.63749572	      0.00000000	    -74.20415240	      0.00000000	      6.40767148
      0.63757914	     -0.00000000	    -74.18932590	      0.00000000	      6.40966020
      0.63766255	      0.00000000	    -74.17449763	      0.00000000	      6.41164701
      0.63773480	     -0.00000000	    -74.16165180	      0.00000000	      6.41336647
      0.63780705	      0.00000000	    -74.14880466	      0.00000000	      6.41508452
      0.63789645	     -0.00000000	    -74.13290603	      0.00000000	      6.41720848
      0.63798586	      0.00000000	    -74.11700545	      0.00000000	      6.41933032
      0.63805848	      0.00000000	    -74.10408713	      0.00000000	      6.42105246
      0.63813111	     -0.00000000	    -74.09116754	      0.00000000	      6.42277323
      0.63822153	      0.00000000	    -74.07508161	      0.00000000	      6.42491361
      0.63831194	      0.00000000	    -74.05899373	      0.00000000	      6.42705193
      0.63838199	     -0.00000000	    -74.04652825	      0.00000000	      6.42870719
      0.63845204	     -0.00000000	    -74.03406163	      0.00000000	      6.43036124
      0.63854609	      0.00000000	    -74.01732254	      0.00000000	      6.43258004
      0.63864014	      0.00000000	    -74.00058142	      0.00000000	      6.43479672
      0.63870770	     -0.00000000	    -73.98855470	      0.00000000	      6.43638771
      0.63877525	      0.00000000	    -73.97652695	      0.00000000	      6.43797764
      0.63887417	      0.00000000	    -73.95891470	      0.00000000	      6.44030364
      0.63895787	      0.00000000	    -73.94400831	      0.00000000	      6.44227033
      0.63904158	     -0.00000000	    -73.92910039	      0.00000000	      6.44423546
      0.63912529	      0.00000000	    -73.91419094	      0.00000000	      6.44619906
      0.63920047	     -0.00000000	    -73.90079918	      0.00000000	      6.44796133
      0.63927565	     -0.00000000	    -73.88740620	      0.00000000	      6.44972241
      0.63935082	      0.00000000	    -73.87401203	      0.00000000	      6.45148232
      0.63944630	     -0.00000000	    -73.85699992	      0.00000000	      6.45371573
      0.63952253	      0.00000000	    -73.84341592	      0.00000000	      6.45549760
      0.63959876	     -0.00000000	    -73.82983072	      0.00000000	      6.45727835
      0.63967499	      0.00000000	    -73.81624434	      0.00000000	      6.45905798
      0.63977002	      0.00000000	    -73.79930502	      0.00000000	      6.46127508
      0.63984492	     -0.00000000	    -73.78595238	      0.00000000	      6.46302142
      0.63991983	     -0.00000000	    -73.77259862	      0.00000000	      6.46476676
      0.63999473	     -0.00000000	    -73.75924376	      0.00000000	      6.46651114
      0.64009393	     -0.00000000	    -73.74155621	      0.00000000	      6.46881977
      0.64016814	      0.00000000	    -73.72832137	      0.00000000	      6.47054601
      0.64024236	     -0.00000000	    -73.71508548	      0.00000000	      6.47227138
      0.64033274	      0.00000000	    -73.69896554	      0.00000000	      6.47437138
      0.64041353	      0.00000000	    -73.68455378	      0.00000000	      6.47624766
      0.64049433	      0.00000000	    -73.67014082	      0.00000000	      6.47812300
      0.64057512	     -0.00000000	    -73.65572666	      0.00000000	      6.47999745
      0.64065592	      0.00000000	    -73.64131132	      0.00000000	      6.48187103
      0.64073671	     -0.00000000	    -73.62689480	      0.00000000	      6.48374379
      0.64081751	     -0.00000000	    -73.61247713	      0.00000000	      6.48561575
      0.64089830	     -0.00000000	    -73.59805831	      0.00000000	      6.48748696
      0.64097910	     -0.00000000	    -73.58363835	      0.00000000	      6.48935745
      0.64105989	      0.00000000	    -73.56921726	      0.00000000	      6.49122726
      0.64113235	     -0.00000000	    -73.55628383	      0.00000000	      6.49290352
      0.64120481	      0.00000000	    -73.54334951	      0.00000000	      6.49457928
      0.64129249	      0.00000000	    -73.52769623	      0.00000000	      6.49660654
      0.64138016	      0.00000000	    -73.51204168	      0.00000000	      6.49863319
      0.64145402	      0.00000000	    -73.49885487	      0.00000000	      6.50033978
      0.64152787	      0.00000000	    -73.48566719	      0.00000000	      6.50204601
      0.64160172	      0.00000000	    -73.47247863	      0.00000000	      6.50375189
      0.64170184	      0.00000000	    -73.45459879	      0.00000000	      6.50606390
      0.64177649	      0.00000000	    -73.44126517	      0.00000000	      6.50778759
      0.64185114	      0.00000000	    -73.42793067	      0.00000000	      6.50951105
      0.64194088	      0.00000000	    -73.41190125	      0.00000000	      6.51158241
      0.64202083	      0.00000000	    -73.39761862	      0.00000000	      6.51342773
      0.64210078	     -0.00000000	    -73.38333504	      0.00000000	      6.51527291
      0.64218073	     -0.00000000	    -73.36905050	      0.00000000	      6.51711800
      0.64226068	     -0.00000000	    -73.35476504	      0.00000000	      6.51896304
      0.64234063	     -0.00000000	    -73.34047865	      0.00000000	      6.52080808
      0.64242058	      0.00000000	    -73.32619135	      0.00000000	      6.52265317
      0.64250053	     -0.00000000	    -73.31190315	      0.00000000	      6.52449836
      0.64258048	      0.00000000	    -73.29761406	      0.00000000	      6.52634370
      0.64266043	      0.00000000	    -73.28332408	      0.00000000	      6.52818923
      0.64274038	      0.00000000	    -73.26903325	      0.00000000	      6.53003500
      0.64282033	      0.00000000	    -73.25474155	      0.00000000	      6.53188106
      0.64290028	     -0.00000000	    -73.24044901	      0.00000000	      6.53372747
      0.64298023	     -0.00000000	    -73.22615563	      0.00000000	      6.53557428
      0.64306018	     -0.00000000	    -73.21186143	      0.00000000	      6.53742154
      0.64314013	     -0.00000000	    -73.19756640	      0.00000000	      6.53926930
      0.64322008	      0.00000000	    -73.18327058	      0.00000000	      6.54111761
      0.64330003	      0.00000000	    -73.16897396	      0.00000000	      6.54296654
      0.64337998	      0.00000000	    -73.15467657	      0.00000000	      6.54481613
      0.64345993	     -0.00000000	    -73.14037839	      0.00000000	      6.54666645
      0.64353989	      0.00000000	    -73.12607946	      0.00000000	      6.54851755
      0.64361984	      0.00000000	    -73.11177977	      0.00000000	      6.55036948
      0.64369979	      0.00000000	    -73.09747935	      0.00000000	      6.55222230
      0.64377974	     -0.00000000	    -73.08317819	      0.00000000	      6.55407608
      0.64385969	     -0.00000000	    -73.06887632	      0.00000000	      6.55593087
      0.64393964	     -0.00000000	    -73.05457373	      0.00000000	      6.55778674
      0.64401959	     -0.00000000	    -73.04027045	      0.00000000	      6.55964373
      0.64409954	      0.00000000	    -73.02596648	      0.00000000	      6.56150192
      0.64417949	     -0.00000000	    -73.01166183	      0.00000000	      6.56336136
      0.64425944	      0.00000000	    -72.99735650	      0.00000000	      6.56522212
      0.64433939	     -0.00000000	    -72.98305053	      0.00000000	      6.56708426
      0.64441934	     -0.00000000	    -72.96874390	      0.00000000	      6.56894785
      0.64449929	      0.00000000	    -72.95443665	      0.00000000	      6.57081295
      0.64457097	      0.00000000	    -72.94160933	      0.00000000	      6.57248639
      0.64464264	      0.00000000	    -72.92878152	      0.00000000	      6.57416114
      0.64473040	     -0.00000000	    -72.91307467	      0.00000000	      6.57621354
      0.64481816	     -0.00000000	    -72.89736711	      0.00000000	      6.57826807
      0.64489114	      0.00000000	    -72.88430503	      0.00000000	      6.57997819
      0.64496412	      0.00000000	    -72.87124248	      0.00000000	      6.58168990
      0.64505231	     -0.00000000	    -72.85545660	      0.00000000	      6.58376057
      0.64514049	      0.00000000	    -72.83967005	      0.00000000	      6.58583373
      0.64521061	      0.00000000	    -72.82711860	      0.00000000	      6.58748382
      0.64528072	     -0.00000000	    -72.81456674	      0.00000000	      6.58913558
      0.64537259	      0.00000000	    -72.79811964	      0.00000000	      6.59130248
      0.64546445	     -0.00000000	    -72.78167187	      0.00000000	      6.59347244
      0.64553207	      0.00000000	    -72.76956628	      0.00000000	      6.59507152
      0.64559968	     -0.00000000	    -72.75746034	      0.00000000	      6.59667235
      0.64569625	     -0.00000000	    -72.74016929	      0.00000000	      6.59896192
      0.64577856	      0.00000000	    -72.72543026	      0.00000000	      6.60091651
      0.64586087	     -0.00000000	    -72.71069072	      0.00000000	      6.60287396
      0.64594318	      0.00000000	    -72.69595070	      0.00000000	      6.60483435
      0.64602550	     -0.00000000	    -72.68121020	      0.00000000	      6.60679778
      0.64609709	     -0.00000000	    -72.66838822	      0.00000000	      6.60850812
      0.64616869	      0.00000000	    -72.65556589	      0.00000000	      6.61022088
      0.64625673	     -0.00000000	    -72.63979811	      0.00000000	      6.61233039
      0.64634477	      0.00000000	    -72.62402983	      0.00000000	      6.61444373
      0.64641674	      0.00000000	    -72.61114094	      0.00000000	      6.61617402
      0.64648870	     -0.00000000	    -72.59825173	      0.00000000	      6.61790699
      0.64657771	     -0.00000000	    -72.58230881	      0.00000000	      6.62005427
      0.64666672	     -0.00000000	    -72.56636543	      0.00000000	      6.62220585
      0.64673620	      0.00000000	    -72.55391920	      0.00000000	      6.62388850
      0.64680568	     -0.00000000	    -72.54147270	      0.00000000	      6.62557388
      0.64689814	      0.00000000	    -72.52491135	      0.00000000	      6.62782074
      0.64699059	      0.00000000	    -72.50834955	      0.00000000	      6.63007265
      0.64705768	      0.00000000	    -72.49633039	      0.00000000	      6.63171009
      0.64712478	      0.00000000	    -72.48431101	      0.00000000	      6.63335032
      0.64722179	      0.00000000	    -72.46693092	      0.00000000	      6.63572704
      0.64730435	     -0.00000000	    -72.45213997	      0.00000000	      6.63775441
      0.64738691	     -0.00000000	    -72.43734873	      0.00000000	      6.63978625
      0.64746947	      0.00000000	    -72.42255718	      0.00000000	      6.64182264
      0.64755203	     -0.00000000	    -72.40776537	      0.00000000	      6.64386367
      0.64762187	      0.00000000	    -72.39525312	      0.00000000	      6.64559383
      0.64769170	      0.00000000	    -72.38274070	      0.00000000	      6.64732742
      0.64778189	     -0.00000000	    -72.36658216	      0.00000000	      6.64957132
      0.64787207	     -0.00000000	    -72.35042333	      0.00000000	      6.65182116
      0.64794190	      0.00000000	    -72.33791188	      0.00000000	      6.65356730
      0.64801173	     -0.00000000	    -72.32540028	      0.00000000	      6.65531712
      0.64810387	      0.00000000	    -72.30888982	      0.00000000	      6.65763190
      0.64819601	      0.00000000	    -72.29237911	      0.00000000	      6.65995331
      0.64826235	     -0.00000000	    -72.28049178	      0.00000000	      6.66162884
      0.64832869	      0.00000000	    -72.26860435	      0.00000000	      6.66330790
      0.64842684	     -0.00000000	    -72.25101699	      0.00000000	      6.66579864
      0.64850928	     -0.00000000	    -72.23624444	      0.00000000	      6.66789691
      0.64859172	      0.00000000	    -72.22147172	      0.00000000	      6.67000092
      0.64867416	     -0.00000000	    -72.20669887	      0.00000000	      6.67211076
      0.64875659	      0.00000000	    -72.19192587	      0.00000000	      6.67422651
      0.64882654	      0.00000000	    -72.17939177	      0.00000000	      6.67602630
      0.64889648	     -0.00000000	    -72.16685758	      0.00000000	      6.67783046
      0.64898608	      0.00000000	    -72.15080139	      0.00000000	      6.68014803
      0.64907568	      0.00000000	    -72.13474509	      0.00000000	      6.68247297
      0.64914600	      0.00000000	    -72.12214243	      0.00000000	      6.68430305
      0.64921633	     -0.00000000	    -72.10953971	      0.00000000	      6.68613778
      0.64930722	      0.00000000	    -72.09325143	      0.00000000	      6.68851604
      0.64939811	      0.00000000	    -72.07696307	      0.00000000	      6.69090229
      0.64946545	     -0.00000000	    -72.06489455	      0.00000000	      6.69267553
      0.64953280	     -0.00000000	    -72.05282599	      0.00000000	      6.69445325
      0.64962836	     -0.00000000	    -72.03570006	      0.00000000	      6.69698372
      0.64971056	      0.00000000	    -72.02096956	      0.00000000	      6.69916764
      0.64979275	      0.00000000	    -72.00623906	      0.00000000	      6.70135847
      0.64987495	     -0.00000000	    -71.99150855	      0.00000000	      6.70355631
      0.64995715	      0.00000000	    -71.97677805	      0.00000000	      6.70576121
      0.65002680	     -0.00000000	    -71.96429583	      0.00000000	      6.70763519
      0.65009645	      0.00000000	    -71.95181363	      0.00000000	      6.70951434
      0.65018624	     -0.00000000	    -71.93572178	      0.00000000	      6.71194465
      0.65027604	     -0.00000000	    -71.91962998	      0.00000000	      6.71438373
      0.65034573	      0.00000000	    -71.90714148	      0.00000000	      6.71628278
      0.65041541	      0.00000000	    -71.89465303	      0.00000000	      6.71818721
      0.65050710	      0.00000000	    -71.87822254	      0.00000000	      6.72070110
      0.65059878	      0.00000000	    -71.86179216	      0.00000000	      6.72322449
      0.65066502	     -0.00000000	    -71.84992143	      0.00000000	      6.72505359
      0.65073126	      0.00000000	    -71.83805077	      0.00000000	      6.72688774
      0.65082882	     -0.00000000	    -71.82056786	      0.00000000	      6.72959833
      0.65091095	      0.00000000	    -71.80584991	      0.00000000	      6.73188890
      0.65099309	      0.00000000	    -71.79113208	      0.00000000	      6.73418743
      0.65107522	      0.00000000	    -71.77641438	      0.00000000	      6.73649399
      0.65115735	     -0.00000000	    -71.76169682	      0.00000000	      6.73880865
      0.65122714	      0.00000000	    -71.74918975	      0.00000000	      6.74078208
      0.65129694	      0.00000000	    -71.73668279	      0.00000000	      6.74276144
      0.65138612	      0.00000000	    -71.72070170	      0.00000000	      6.74529934
      0.65147531	     -0.00000000	    -71.70472080	      0.00000000	      6.74784706
      0.65154549	      0.00000000	    -71.69214593	      0.00000000	      6.74985876
      0.65161566	     -0.00000000	    -71.67957119	      0.00000000	      6.75187661
      0.65170612	      0.00000000	    -71.66336365	      0.00000000	      6.75448660
      0.65179657	     -0.00000000	    -71.64715636	      0.00000000	      6.75710696
      0.65186380	      0.00000000	    -71.63510981	      0.00000000	      6.75906944
      0.65193104	      0.00000000	    -71.62306340	      0.00000000	      6.76106421
      0.65202607	      0.00000000	    -71.60603586	      0.00000000	      6.76397674
      0.65210796	      0.00000000	    -71.59136484	      0.00000000	      6.76660973
      0.65218984	      0.00000000	    -71.57669408	      0.00000000	      6.76939111
      0.65227172	      0.00000000	    -71.56202357	      0.00000000	      6.77235177
      0.65235361	      0.00000000	    -71.54735334	      0.00000000	      6.77552124
      0.65242316	     -0.00000000	    -71.53489256	      0.00000000	      6.77839850
      0.65249271	      0.00000000	    -71.52243200	      0.00000000	      6.78146333
      0.65258203	     -0.00000000	    -71.50643176	      0.00000000	      6.78569938
      0.65267134	      0.00000000	    -71.49043190	      0.00000000	      6.79030297
      0.65274094	      0.00000000	    -71.47796330	      0.00000000	      6.79416503
      0.65281054	      0.00000000	    -71.46549494	      0.00000000	      6.79828251
      0.65290168	      0.00000000	    -71.44916868	      0.00000000	      6.80408213
      0.65299282	      0.00000000	    -71.43284286	      0.00000000	      6.81037011
      0.65305905	      0.00000000	    -71.42097943	      0.00000000	      6.81526094
      0.65312529	     -0.00000000	    -71.40911625	      0.00000000	      6.82043317
      0.65322209	     -0.00000000	    -71.39177663	      0.00000000	      6.82851840
      0.65330389	      0.00000000	    -71.37712506	      0.00000000	      6.83585424
      0.65338570	     -0.00000000	    -71.36247389	      0.00000000	      6.84366780
      0.65346750	     -0.00000000	    -71.34782315	      0.00000000	      6.85197341
      0.65354930	     -0.00000000	    -71.33317284	      0.00000000	      6.86078454
      0.65361902	      0.00000000	    -71.32068593	      0.00000000	      6.86870331
      0.65368875	      0.00000000	    -71.30819935	      0.00000000	      6.87700588
      0.65377743	      0.00000000	    -71.29231861	      0.00000000	      6.88813096
      0.65386611	     -0.00000000	    -71.27643844	      0.00000000	      6.89990133
      0.65393621	     -0.00000000	    -71.26388560	      0.00000000	      6.90967057
      0.65400631	     -0.00000000	    -71.25133313	      0.00000000	      6.91985635
      0.65409623	     -0.00000000	    -71.23523339	      0.00000000	      6.93353916
      0.65418614	      0.00000000	    -71.21913431	      0.00000000	      6.94792602
      0.65425335	      0.00000000	    -71.20710050	      0.00000000	      6.95914577
      0.65432057	     -0.00000000	    -71.19506708	      0.00000000	      6.97076764
      0.65441492	     -0.00000000	    -71.17817462	      0.00000000	      6.98776768
      0.65449646	      0.00000000	    -71.16357829	      0.00000000	      7.00310727
      0.65457799	      0.00000000	    -71.14898260	      0.00000000	      7.01905405
      0.65465953	     -0.00000000	    -71.13438755	      0.00000000	      7.03561211
      0.65474106	     -0.00000000	    -71.11979317	      0.00000000	      7.05278502
      0.65481066	     -0.00000000	    -71.10733607	      0.00000000	      7.06793243
      0.65488025	      0.00000000	    -71.09487949	      0.00000000	      7.08353172
      0.65496889	      0.00000000	    -71.07901630	      0.00000000	      7.10405445
      0.65505752	     -0.00000000	    -71.06315398	      0.00000000	      7.12531470
      0.65512722	      0.00000000	    -71.05068202	      0.00000000	      7.14255081
      0.65519691	      0.00000000	    -71.03821064	      0.00000000	      7.16024458
      0.65528722	     -0.00000000	    -71.02205137	      0.00000000	      7.18385311
      0.65537753	      0.00000000	    -71.00589312	      0.00000000	      7.20823106
      0.65544402	      0.00000000	    -70.99399711	      0.00000000	      7.22667125
      0.65551051	     -0.00000000	    -70.98210168	      0.00000000	      7.24552815
      0.65560602	      0.00000000	    -70.96501548	      0.00000000	      7.27334359
      0.65568744	      0.00000000	    -70.95045058	      0.00000000	      7.29773305
      0.65576886	      0.00000000	    -70.93588661	      0.00000000	      7.32274413
      0.65585028	      0.00000000	    -70.92132359	      0.00000000	      7.34837514
      0.65593170	      0.00000000	    -70.90676154	      0.00000000	      7.37462410
      0.65600146	     -0.00000000	    -70.89428653	      0.00000000	      7.39760230
      0.65607121	     -0.00000000	    -70.88181226	      0.00000000	      7.42103091
      0.65615927	     -0.00000000	    -70.86606664	      0.00000000	      7.45124618
      0.65624733	      0.00000000	    -70.85032227	      0.00000000	      7.48217281
      0.65631741	      0.00000000	    -70.83779158	      0.00000000	      7.50729442
      0.65638750	     -0.00000000	    -70.82526171	      0.00000000	      7.53286208
      0.65647680	      0.00000000	    -70.80929861	      0.00000000	      7.56608056
      0.65656610	      0.00000000	    -70.79333691	      0.00000000	      7.60001466
      0.65663334	      0.00000000	    -70.78131932	      0.00000000	      7.62603493
      0.65670057	     -0.00000000	    -70.76930255	      0.00000000	      7.65245578
      0.65679420	      0.00000000	    -70.75257134	      0.00000000	      7.68990806
      0.65688783	      0.00000000	    -70.73584181	      0.00000000	      7.72812598
      0.65695216	      0.00000000	    -70.72434637	      0.00000000	      7.75482949
      0.65701650	     -0.00000000	    -70.71285176	      0.00000000	      7.78188913
      0.65711644	      0.00000000	    -70.69499908	      0.00000000	      7.82462111
      0.65719856	      0.00000000	    -70.68033094	      0.00000000	      7.86036711
      0.65728068	     -0.00000000	    -70.66566425	      0.00000000	      7.89667858
      0.65736280	      0.00000000	    -70.65099902	      0.00000000	      7.93355044
      0.65743549	     -0.00000000	    -70.63801886	      0.00000000	      7.96665221
      0.65750818	      0.00000000	    -70.62503989	      0.00000000	      8.00018538
      0.65758087	      0.00000000	    -70.61206215	      0.00000000	      8.03414627
      0.65767614	      0.00000000	    -70.59505455	      0.00000000	      8.07929908
      0.65775012	     -0.00000000	    -70.58184998	      0.00000000	      8.11485632
      0.65782409	      0.00000000	    -70.56864675	      0.00000000	      8.15084361
      0.65789807	      0.00000000	    -70.55544488	      0.00000000	      8.18725692
      0.65799239	      0.00000000	    -70.53861447	      0.00000000	      8.23429542
      0.65806499	      0.00000000	    -70.52566079	      0.00000000	      8.27096536
      0.65813760	      0.00000000	    -70.51270848	      0.00000000	      8.30803288
      0.65822504	      0.00000000	    -70.49711170	      0.00000000	      8.35319608
      0.65831247	     -0.00000000	    -70.48151700	      0.00000000	      8.39892352
      0.65837871	      0.00000000	    -70.46970568	      0.00000000	      8.43393271
      0.65844494	     -0.00000000	    -70.45789559	      0.00000000	      8.46925879
      0.65853933	      0.00000000	    -70.44106669	      0.00000000	      8.52014531
      0.65862098	     -0.00000000	    -70.42651120	      0.00000000	      8.56467166
      0.65870263	      0.00000000	    -70.41195770	      0.00000000	      8.60966320
      0.65878429	     -0.00000000	    -70.39740619	      0.00011946	      8.65511442
      0.65885670	     -0.00000000	    -70.38450206	      0.00117624	      8.69580573
      0.65892912	      0.00000000	    -70.37159955	      0.00434193	      8.73685050
      0.65900154	     -0.00000000	    -70.35869869	      0.01088617	      8.77824493
      0.65910165	     -0.00000000	    -70.34086697	      0.02785101	      8.83603850
      0.65916543	     -0.00000000	    -70.32950840	      0.04468005	      8.87319791
      0.65922921	      0.00000000	    -70.31815117	      0.06690673	      8.91061902
      0.65924509	     -0.00000000	    -70.31532392	      0.07332647	      8.91997563
      0.65925857	      0.00000000	    -70.31292387	      0.07905983	      8.92793129
      0.65927205	     -0.00000000	    -70.31052393	      0.08505513	      8.93589842
      0.65928553	      0.00000000	    -70.30812436	      0.09131339	      8.94387681
      0.65929901	      0.00000000	    -70.30572544	      0.09783514	      8.95186617
      0.65931578	      0.00000000	    -70.30274231	      0.10631680	      8.96182071
      0.65933255	     -0.00000000	    -70.29976127	      0.11520536	      8.97179120
      0.65934932	     -0.00000000	    -70.29678287	      0.12449870	      8.98177707
      0.65936609	      0.00000000	    -70.29380765	      0.13419356	      8.99177773
      0.65938286	      0.00000000	    -70.29083616	      0.14428561	      9.00179260
      0.65939963	      0.00000000	    -70.28786895	      0.15476949	      9.01182106
      0.65941975	     -0.00000000	    -70.28431471	      0.16785835	      9.02387231
      0.65943988	      0.00000000	    -70.28076838	      0.18148948	      9.03594114
      0.65946000	      0.00000000	    -70.27723095	      0.19564836	      9.04802644
      0.65948013	     -0.00000000	    -70.27370341	      0.21031880	      9.06012704
      0.65950025	     -0.00000000	    -70.27018681	      0.22548315	      9.07224175
      0.65952037	      0.00000000	    -70.26668219	      0.24112244	      9.08436933
      0.65954050	      0.00000000	    -70.26319062	      0.25721653	      9.09650855
      0.65956062	      0.00000000	    -70.25971319	      0.27374429	      9.10865810
      0.65958075	     -0.00000000	    -70.25625103	      0.29068375	      9.12081667
      0.65960087	     -0.00000000	    -70.25280527	      0.30801223	      9.13298293
      0.65962099	      0.00000000	    -70.24937707	      0.32570650	      9.14515551
      0.65964112	      0.00000000	    -70.24596761	      0.34374293	      9.15733301
      0.65966124	      0.00000000	    -70.24257811	      0.36209759	      9.16951401
      0.65968137	      0.00000000	    -70.23920977	      0.38074639	      9.18169706
      0.65970149	     -0.00000000	    -70.23586384	      0.39966516	      9.19388071
      0.65972162	     -0.00000000	    -70.23254159	      0.41882980	      9.20606346
      0.65974174	      0.00000000	    -70.22924429	      0.43821632	      9.21824379
      0.65976186	      0.00000000	    -70.22597324	      0.45780094	      9.23042018
      0.65978199	      0.00000000	    -70.22272977	      0.47756020	      9.24259106
      0.65980211	     -0.00000000	    -70.21951520	      0.49747095	      9.25475487
      0.65982632	     -0.00000000	    -70.21568896	      0.52158791	      9.26937370
      0.65985052	      0.00000000	    -70.21190889	      0.54585254	      9.28397718
      0.65987473	     -0.00000000	    -70.20817738	      0.57022721	      9.29856246
      0.65989893	      0.00000000	    -70.20449690	      0.59467548	      9.31312666
      0.65992314	     -0.00000000	    -70.20086993	      0.61916208	      9.32766685
      0.65994734	     -0.00000000	    -70.19729898	      0.64365301	      9.34218010
      0.65997155	      0.00000000	    -70.19378658	      0.66811554	      9.35666341
      0.65999575	     -0.00000000	    -70.19033532	      0.69251826	      9.37111377
      0.66001996	     -0.00000000	    -70.18694779	      0.71683108	      9.38552815
      0.66004416	      0.00000000	    -70.18362660	      0.74102524	      9.39990348
      0.66006837	     -0.00000000	    -70.18037442	      0.76507327	      9.41423665
      0.66009257	     -0.00000000	    -70.17719390	      0.78894901	      9.42852455
      0.66011678	      0.00000000	    -70.17408776	      0.81262757	      9.44276404
      0.66014098	      0.00000000	    -70.17105870	      0.83608534	      9.45695195
      0.66016519	      0.00000000	    -70.16810947	      0.85929990	      9.47108509
      0.66018939	      0.00000000	    -70.16524283	      0.88225004	      9.48516026
      0.66021360	     -0.00000000	    -70.16246155	      0.90491571	      9.49917424
      0.66023780	      0.00000000	    -70.15976844	      0.92727797	      9.51312376
      0.66026201	     -0.00000000	    -70.15716631	      0.94931898	      9.52700559
      0.66028621	      0.00000000	    -70.15465800	      0.97102191	      9.54081643
      0.66031042	      0.00000000	    -70.15224635	      0.99237098	      9.55455300
      0.66033462	      0.00000000	    -70.14993422	      1.01335135	      9.56821199
      0.66035883	      0.00000000	    -70.14772451	      1.03394911	      9.58179009
      0.66038303	      0.00000000	    -70.14562009	      1.05415124	      9.59528396
      0.66040724	     -0.00000000	    -70.14362388	      1.07394558	      9.60869027
      0.66043145	      0.00000000	    -70.14173880	      1.09332077	      9.62200566
      0.66045565	     -0.00000000	    -70.13996777	      1.11226624	      9.63522677
      0.66047986	      0.00000000	    -70.13831374	      1.13077214	      9.64835023
      0.66050406	     -0.00000000	    -70.13677966	      1.14882935	      9.66137267
      0.66053311	      0.00000000	    -70.13510101	      1.16989709	      9.67686386
      0.66056216	      0.00000000	    -70.13360456	      1.19029295	      9.69219879
      0.66059121	     -0.00000000	    -70.13229546	      1.21000478	      9.70737157
      0.66062026	      0.00000000	    -70.13117889	      1.22902159	      9.72237630
      0.66064931	      0.00000000	    -70.13026005	      1.24733352	      9.73720708
      0.66067836	     -0.00000000	    -70.12954415	      1.26493172	      9.75185798
      0.66070741	      0.00000000	    -70.12903645	      1.28180834	      9.76632308
      0.66073647	     -0.00000000	    -70.12874218	      1.29795642	      9.78059642
      0.66076552	     -0.00000000	    -70.12866664	      1.31336987	      9.79467204
      0.66079457	      0.00000000	    -70.12881512	      1.32804339	      9.80854397
      0.66082362	     -0.00000000	    -70.12919296	      1.34197243	      9.82220620
      0.66085267	     -0.00000000	    -70.12980550	      1.35515312	      9.83565272
      0.66088172	      0.00000000	    -70.13065813	      1.36758225	      9.84887748
      0.66091077	      0.00000000	    -70.13175628	      1.37925720	      9.86187441
      0.66093982	      0.00000000	    -70.13310540	      1.39017591	      9.87463740
      0.66096887	     -0.00000000	    -70.13471100	      1.40033682	      9.88716029
      0.66099792	     -0.00000000	    -70.13657865	      1.40973884	      9.89943689
      0.66102397	      0.00000000	    -70.13848103	      1.41752446	      9.91023179
      0.66105003	      0.00000000	    -70.14060278	      1.42469900	      9.92081902
      0.66107608	      0.00000000	    -70.14294807	      1.43126246	      9.93119397
      0.66110213	      0.00000000	    -70.14552112	      1.43721507	      9.94135197
      0.66112818	     -0.00000000	    -70.14832623	      1.44255720	      9.95128828
      0.66115160	      0.00000000	    -70.15104883	      1.44683784	      9.96002510
      0.66117501	      0.00000000	    -70.15396563	      1.45062632	      9.96857539
      0.66119842	      0.00000000	    -70.15707996	      1.45392318	      9.97693553
      0.66122184	      0.00000000	    -70.16039520	      1.45672901	      9.98510180
      0.66124525	      0.00000000	    -70.16391484	      1.45904446	      9.99307039
      0.66126606	     -0.00000000	    -70.16721736	      1.46069124	      9.99998335
      0.66128687	     -0.00000000	    -70.17068675	      1.46195166	     10.00673425
      0.66130768	      0.00000000	    -70.17432570	      1.46282615	     10.01332018
      0.66132849	     -0.00000000	    -70.17813698	      1.46331514	     10.01973815
      0.66134929	      0.00000000	    -70.18212348	      1.46341901	     10.02598503
      0.66136782	     -0.00000000	    -70.18582202	      1.46318774	     10.03139932
      0.66138634	     -0.00000000	    -70.18966398	      1.46265176	     10.03667310
      0.66140486	      0.00000000	    -70.19365167	      1.46181119	     10.04180391
      0.66142339	     -0.00000000	    -70.19778751	      1.46066611	     10.04678916
      0.66144191	     -0.00000000	    -70.20207401	      1.45921653	     10.05162616
      0.66145844	      0.00000000	    -70.20602807	      1.45766598	     10.05581458
      0.66147497	     -0.00000000	    -70.21010621	      1.45587281	     10.05988059
      0.66149150	     -0.00000000	    -70.21431052	      1.45383681	     10.06382195
      0.66150802	      0.00000000	    -70.21864323	      1.45155770	     10.06763632
      0.66152455	     -0.00000000	    -70.22310672	      1.44903509	     10.07132119
      0.66153932	      0.00000000	    -70.22720819	      1.44657436	     10.07450243
      0.66155409	     -0.00000000	    -70.23141803	      1.44391834	     10.07757614
      0.66156886	     -0.00000000	    -70.23573826	      1.44106654	     10.08054018
      0.66158363	     -0.00000000	    -70.24017108	      1.43801832	     10.08339227
      0.66159840	     -0.00000000	    -70.24471884	      1.43477297	     10.08612997
      0.66161162	      0.00000000	    -70.24888777	      1.43170113	     10.08848063
      0.66162483	      0.00000000	    -70.25315269	      1.42847008	     10.09073561
      0.66163805	      0.00000000	    -70.25751569	      1.42507900	     10.09289273
      0.66165127	      0.00000000	    -70.26197903	      1.42152699	     10.09494969
      0.66166448	     -0.00000000	    -70.26654518	      1.41781303	     10.09690396
      0.66167630	     -0.00000000	    -70.27071771	      1.41435370	     10.09856239
      0.66168812	     -0.00000000	    -70.27497665	      1.41076300	     10.10013441
      0.66169994	     -0.00000000	    -70.27932426	      1.40703990	     10.10161775
      0.66171176	     -0.00000000	    -70.28376300	      1.40318322	     10.10300990
      0.66172358	     -0.00000000	    -70.28829558	      1.39919170	     10.10430815
      0.66173413	     -0.00000000	    -70.29242461	      1.39551238	     10.10538563
      0.66174469	      0.00000000	    -70.29663314	      1.39172327	     10.10638353
      0.66175524	     -0.00000000	    -70.30092375	      1.38782311	     10.10729931
      0.66176579	      0.00000000	    -70.30529926	      1.38381052	     10.10813016
      0.66177635	      0.00000000	    -70.30976280	      1.37968398	     10.10887298
      0.66178635	     -0.00000000	    -70.31407660	      1.37566723	     10.10949249
      0.66179635	      0.00000000	    -70.31847590	      1.37154509	     10.11002662
      0.66180635	      0.00000000	    -70.32296444	      1.36731580	     10.11047172
      0.66181635	     -0.00000000	    -70.32754642	      1.36297743	     10.11082370
      0.66182635	      0.00000000	    -70.33222662	      1.35852786	     10.11107793
      0.66183635	     -0.00000000	    -70.33701050	      1.35396472	     10.11122917
      0.66184635	     -0.00000000	    -70.34190433	      1.34928538	     10.11127139
      0.66185635	     -0.00000000	    -70.34691539	      1.34448692	     10.11119764
      0.66186635	      0.00000000	    -70.35205221	      1.33956606	     10.11099985
      0.66187635	     -0.00000000	    -70.35732478	      1.33451915	     10.11066854
      0.66188635	     -0.00000000	    -70.36272482	      1.32933448	     10.11020908
      0.66189635	      0.00000000	    -70.36822782	      1.32399767	     10.10964055
      0.66190635	      0.00000000	    -70.37381553	      1.31850132	     10.10897761
      0.66191635	      0.00000000	    -70.37947454	      1.31284304	     10.10823147
      0.66192635	      0.00000000	    -70.38519430	      1.30702376	     10.10741127
      0.66193635	      0.00000000	    -70.39096613	      1.30104661	     10.10652490
      0.66194635	     -0.00000000	    -70.39678249	      1.29491634	     10.10557945
      0.66195635	      0.00000000	    -70.40263673	      1.28863887	     10.10458147
      0.66196635	     -0.00000000	    -70.40852284	      1.28222101	     10.10353704
      0.66197635	      0.00000000	    -70.41443545	      1.27567028	     10.10245183
      0.66198635	     -0.00000000	    -70.42036973	      1.26899476	     10.10133111
      0.66199635	     -0.00000000	    -70.42632143	      1.26220289	     10.10017972
      0.66200635	     -0.00000000	    -70.43228682	      1.25530341	     10.09900210
      0.66201635	      0.00000000	    -70.43826267	      1.24830521	     10.09780226
      0.66202635	     -0.00000000	    -70.44424624	      1.24121723	     10.09658384
      0.66203635	     -0.00000000	    -70.45023518	      1.23404834	     10.09535012
      0.66204635	     -0.00000000	    -70.45622756	      1.22680731	     10.09410402
      0.66205635	      0.00000000	    -70.46222174	      1.21950269	     10.09284816
      0.66206635	      0.00000000	    -70.46821638	      1.21214276	     10.09158490
      0.66207635	      0.00000000	    -70.47421040	      1.20473552	     10.09031633
      0.66208635	      0.00000000	    -70.48020290	      1.19728862	     10.08904434
      0.66209635	      0.00000000	    -70.48619316	      1.18980935	     10.08777059
      0.66210635	     -0.00000000	    -70.49218062	      1.18230465	     10.08649662
      0.66211635	     -0.00000000	    -70.49816482	      1.17478106	     10.08522378
      0.66212635	      0.00000000	    -70.50414541	      1.16724474	     10.08395328
      0.66213635	      0.00000000	    -70.51012212	      1.15970149	     10.08268625
      0.66214635	      0.00000000	    -70.51609474	      1.15215671	     10.08142367
      0.66215635	     -0.00000000	    -70.52206312	      1.14461548	     10.08016644
      0.66216635	      0.00000000	    -70.52802716	      1.13708250	     10.07891539
      0.66217635	      0.00000000	    -70.53398679	      1.12956214	     10.07767125
      0.66218635	      0.00000000	    -70.53994196	      1.12205846	     10.07643471
      0.66219635	     -0.00000000	    -70.54589265	      1.11457521	     10.07520636
      0.66220635	     -0.00000000	    -70.55183888	      1.10711585	     10.07398677
      0.66221635	      0.00000000	    -70.55778066	      1.09968356	     10.07277643
      0.66222635	     -0.00000000	    -70.56371801	      1.09228126	     10.07157582
      0.66223635	      0.00000000	    -70.56965097	      1.08491164	     10.07038535
      0.66224635	      0.00000000	    -70.57557959	      1.07757713	     10.06920540
      0.66225847	     -0.00000000	    -70.58275797	      1.06873964	     10.06779015
      0.66227058	     -0.00000000	    -70.58993014	      1.05996056	     10.06639140
      0.66228270	     -0.00000000	    -70.59709620	      1.05124306	     10.06500965
      0.66229482	     -0.00000000	    -70.60425625	      1.04258994	     10.06364534
      0.66230694	     -0.00000000	    -70.61141038	      1.03400367	     10.06229884
      0.66231905	     -0.00000000	    -70.61855871	      1.02548638	     10.06097051
      0.66233117	     -0.00000000	    -70.62570133	      1.01703993	     10.05966065
      0.66234329	      0.00000000	    -70.63283835	      1.00866592	     10.05836953
      0.66235794	     -0.00000000	    -70.64145745	      0.99864292	     10.05683430
      0.66237258	     -0.00000000	    -70.65006866	      0.98872968	     10.05532713
      0.66238723	      0.00000000	    -70.65867214	      0.97892772	     10.05384834
      0.66240188	     -0.00000000	    -70.66726802	      0.96923824	     10.05239817
      0.66241652	      0.00000000	    -70.67585644	      0.95966206	     10.05097684
      0.66243117	      0.00000000	    -70.68443753	      0.95019974	     10.04958450
      0.66244582	      0.00000000	    -70.69301142	      0.94085154	     10.04822130
      0.66246046	      0.00000000	    -70.70157821	      0.93161753	     10.04688735
      0.66247850	      0.00000000	    -70.71211988	      0.92040114	     10.04528469
      0.66249654	     -0.00000000	    -70.72265113	      0.90935705	     10.04372660
      0.66251458	     -0.00000000	    -70.73317211	      0.89848426	     10.04221315
      0.66253262	      0.00000000	    -70.74368298	      0.88778144	     10.04074435
      0.66255066	     -0.00000000	    -70.75418387	      0.87724704	     10.03932017
      0.66256870	      0.00000000	    -70.76467489	      0.86687929	     10.03794057
      0.66258674	     -0.00000000	    -70.77515617	      0.85667625	     10.03660547
      0.66260908	     -0.00000000	    -70.78812108	      0.84426760	     10.03501385
      0.66263141	     -0.00000000	    -70.80107137	      0.83210407	     10.03349010
      0.66265375	      0.00000000	    -70.81400719	      0.82018126	     10.03203399
      0.66267609	     -0.00000000	    -70.82692865	      0.80849463	     10.03064525
      0.66269842	      0.00000000	    -70.83983589	      0.79703952	     10.02932359
      0.66272076	      0.00000000	    -70.85272901	      0.78581123	     10.02806869
      0.66274869	      0.00000000	    -70.86882995	      0.77208400	     10.02659309
      0.66277662	      0.00000000	    -70.88490910	      0.75869469	     10.02522072
      0.66280455	     -0.00000000	    -70.90096660	      0.74563409	     10.02395094
      0.66283248	      0.00000000	    -70.91700256	      0.73289310	     10.02278305
      0.66286616	     -0.00000000	    -70.93631544	      0.71793836	     10.02150906
      0.66289985	     -0.00000000	    -70.95559728	      0.70342019	     10.02038115
      0.66294112	     -0.00000000	    -70.97918027	      0.68620502	     10.01919659
      0.66298239	      0.00000000	    -71.00271710	      0.66959620	     10.01822741
      0.66301505	     -0.00000000	    -71.02130499	      0.65686933	     10.01761188
      0.66304770	      0.00000000	    -71.03986420	      0.64449376	     10.01712879
      0.66308143	     -0.00000000	    -71.05900479	      0.63206685	     10.01676775
      0.66312724	      0.00000000	    -71.08495848	      0.61574299	     10.01649992
      0.66317455	     -0.00000000	    -71.11169757	      0.59953387	     10.01648989
      0.66320606	      0.00000000	    -71.12947200	      0.58908769	     10.01663198
      0.66323757	     -0.00000000	    -71.14722011	      0.57890988	     10.01689202
      0.66328251	      0.00000000	    -71.17249173	      0.56483925	     10.01746544
      0.66331647	     -0.00000000	    -71.19155038	      0.55454444	     10.01805526
      0.66335043	      0.00000000	    -71.21057866	      0.54452822	     10.01877873
      0.66338438	     -0.00000000	    -71.22957666	      0.53478125	     10.01963484
      0.66342722	      0.00000000	    -71.25350162	      0.52285454	     10.02090259
      0.66345775	      0.00000000	    -71.27052178	      0.51459851	     10.02193277
      0.66348828	     -0.00000000	    -71.28751764	      0.50653804	     10.02306763
      0.66352937	     -0.00000000	    -71.31035177	      0.49598904	     10.02475889
      0.66356535	     -0.00000000	    -71.33031386	      0.48702188	     10.02639345
      0.66360133	     -0.00000000	    -71.35024241	      0.47829922	     10.02817003
      0.66363731	      0.00000000	    -71.37013751	      0.46981270	     10.03008753
      0.66366833	      0.00000000	    -71.38725873	      0.46268132	     10.03185248
      0.66369934	      0.00000000	    -71.40435521	      0.45571444	     10.03372061
      0.66373717	     -0.00000000	    -71.42517839	      0.44743112	     10.03613831
      0.66377501	      0.00000000	    -71.44596491	      0.43937715	     10.03870729
      0.66380333	     -0.00000000	    -71.46149825	      0.43349458	     10.04072824
      0.66383164	      0.00000000	    -71.47701114	      0.42773275	     10.04283274
      0.66387350	     -0.00000000	    -71.49990602	      0.41942975	     10.04609573
      0.66390632	     -0.00000000	    -71.51782241	      0.41309432	     10.04877946
      0.66393913	     -0.00000000	    -71.53571153	      0.40690633	     10.05157295
      0.66397194	     -0.00000000	    -71.55357345	      0.40086142	     10.05447544
      0.66400476	     -0.00000000	    -71.57140823	      0.39495538	     10.05748619
      0.66403757	      0.00000000	    -71.58921592	      0.38918416	     10.06060445
      0.66407039	      0.00000000	    -71.60699659	      0.38354385	     10.06382948
      0.66410320	      0.00000000	    -71.62475030	      0.37803067	     10.06716055
      0.66413602	      0.00000000	    -71.64247711	      0.37264097	     10.07059695
      0.66416883	     -0.00000000	    -71.66017707	      0.36737121	     10.07413796
      0.66420164	     -0.00000000	    -71.67785025	      0.36221800	     10.07778287
      0.66423446	      0.00000000	    -71.69549671	      0.35717805	     10.08153097
      0.66426296	     -0.00000000	    -71.71080220	      0.35288994	     10.08486966
      0.66429146	     -0.00000000	    -71.72608761	      0.34868286	     10.08828522
      0.66432907	      0.00000000	    -71.74622815	      0.34325173	     10.09290943
      0.66435924	     -0.00000000	    -71.76235850	      0.33899179	     10.09671421
      0.66438941	      0.00000000	    -71.77846651	      0.33481546	     10.10060346
      0.66441958	     -0.00000000	    -71.79455222	      0.33072064	     10.10457665
      0.66445740	     -0.00000000	    -71.81468720	      0.32569907	     10.10967561
      0.66448445	      0.00000000	    -71.82906540	      0.32218232	     10.11340202
      0.66451150	     -0.00000000	    -71.84342579	      0.31872609	     10.11719463
      0.66454699	     -0.00000000	    -71.86223917	      0.31428119	     10.12227020
      0.66458125	     -0.00000000	    -71.88037253	      0.31008400	     10.12727689
      0.66461551	      0.00000000	    -71.89847753	      0.30597648	     10.13238775
      0.66464507	     -0.00000000	    -71.91407605	      0.30250261	     10.13688064
      0.66467463	      0.00000000	    -71.92965354	      0.29909212	     10.14145009
      0.66470419	     -0.00000000	    -71.94521005	      0.29574353	     10.14609567
      0.66473375	     -0.00000000	    -71.96074561	      0.29245538	     10.15081692
      0.66476945	     -0.00000000	    -71.97948387	      0.28856209	     10.15662022
      0.66480069	      0.00000000	    -71.99584932	      0.28522536	     10.16178579
      0.66483192	     -0.00000000	    -72.01219155	      0.28195115	     10.16703425
      0.66486315	      0.00000000	    -72.02851060	      0.27873795	     10.17236510
      0.66489439	      0.00000000	    -72.04480654	      0.27558430	     10.17777784
      0.66492562	     -0.00000000	    -72.06107940	      0.27248876	     10.18327198
      0.66495238	     -0.00000000	    -72.07500447	      0.26988155	     10.18804400
      0.66497914	      0.00000000	    -72.08891267	      0.26731514	     10.19287511
      0.66501684	      0.00000000	    -72.10847811	      0.26376722	     10.19978090
      0.66504413	     -0.00000000	    -72.12261505	      0.26124813	     10.20485028
      0.66507141	     -0.00000000	    -72.13673457	      0.25876860	     10.20997999
      0.66510453	     -0.00000000	    -72.15385538	      0.25580994	     10.21628922
      0.66513676	     -0.00000000	    -72.17048574	      0.25298528	     10.22251113
      0.66516898	     -0.00000000	    -72.18709195	      0.25021213	     10.22881574
      0.66520121	      0.00000000	    -72.20367407	      0.24748926	     10.23520253
      0.66522903	     -0.00000000	    -72.21797423	      0.24517748	     10.24078359
      0.66525686	     -0.00000000	    -72.23225650	      0.24290158	     10.24642525
      0.66528469	     -0.00000000	    -72.24652091	      0.24066084	     10.25212719
      0.66531998	      0.00000000	    -72.26458610	      0.23786851	     10.25944486
      0.66535022	     -0.00000000	    -72.28004261	      0.23551892	     10.26579130
      0.66538046	     -0.00000000	    -72.29547818	      0.23320815	     10.27220767
      0.66541070	     -0.00000000	    -72.31089283	      0.23093537	     10.27869358
      0.66544094	      0.00000000	    -72.32628662	      0.22869978	     10.28524864
      0.66547118	     -0.00000000	    -72.34165958	      0.22650058	     10.29187247
      0.66550142	     -0.00000000	    -72.35701177	      0.22433701	     10.29856467
      0.66553166	     -0.00000000	    -72.37234322	      0.22220833	     10.30532486
      0.66556190	      0.00000000	    -72.38765398	      0.22011381	     10.31215266
      0.66559214	     -0.00000000	    -72.40294409	      0.21805273	     10.31904770
      0.66562238	      0.00000000	    -72.41821359	      0.21602442	     10.32600959
      0.66565262	      0.00000000	    -72.43346253	      0.21402819	     10.33303796
      0.66568286	     -0.00000000	    -72.44869095	      0.21206339	     10.34013246
      0.66571310	      0.00000000	    -72.46389889	      0.21012938	     10.34729270
      0.66574334	      0.00000000	    -72.47908640	      0.20822554	     10.35451833
      0.66577358	     -0.00000000	    -72.49425351	      0.20635126	     10.36180898
      0.66580382	      0.00000000	    -72.50940027	      0.20450594	     10.36916430
      0.66583406	      0.00000000	    -72.52452672	      0.20268902	     10.37658393
      0.66586120	      0.00000000	    -72.53808259	      0.20108237	     10.38329610
      0.66588833	      0.00000000	    -72.55162217	      0.19949773	     10.39005951
      0.66592423	     -0.00000000	    -72.56950839	      0.19743460	     10.39908498
      0.66595182	     -0.00000000	    -72.58323898	      0.19587375	     10.40608354
      0.66597942	     -0.00000000	    -72.59695283	      0.19433434	     10.41313424
      0.66600701	     -0.00000000	    -72.61064997	      0.19281601	     10.42023682
      0.66604276	     -0.00000000	    -72.62836849	      0.19087986	     10.42951422
      0.66607332	      0.00000000	    -72.64349386	      0.18925160	     10.43751370
      0.66610388	     -0.00000000	    -72.65859885	      0.18764766	     10.44557574
      0.66613444	      0.00000000	    -72.67368352	      0.18606758	     10.45370000
      0.66616500	     -0.00000000	    -72.68874791	      0.18451090	     10.46188613
      0.66619556	      0.00000000	    -72.70379206	      0.18297717	     10.47013380
      0.66622612	      0.00000000	    -72.71881600	      0.18146596	     10.47844268
      0.66625668	      0.00000000	    -72.73381978	      0.17997684	     10.48681244
      0.66628724	      0.00000000	    -72.74880344	      0.17850939	     10.49524274
      0.66631780	     -0.00000000	    -72.76376702	      0.17706322	     10.50373327
      0.66634507	     -0.00000000	    -72.77710503	      0.17579016	     10.51136162
      0.66637234	      0.00000000	    -72.79042711	      0.17453344	     10.51903746
      0.66640882	      0.00000000	    -72.80821945	      0.17287778	     10.52937708
      0.66643682	      0.00000000	    -72.82185668	      0.17162610	     10.53737025
      0.66646482	      0.00000000	    -72.83547723	      0.17039071	     10.54541265
      0.66649281	     -0.00000000	    -72.84908111	      0.16917134	     10.55350404
      0.66652916	     -0.00000000	    -72.86671667	      0.16761184	     10.56408086
      0.66655998	      0.00000000	    -72.88164729	      0.16630998	     10.57311253
      0.66659079	      0.00000000	    -72.89655786	      0.16502646	     10.58220258
      0.66662161	     -0.00000000	    -72.91144840	      0.16376095	     10.59135069
      0.66665243	     -0.00000000	    -72.92631896	      0.16251312	     10.60055656
      0.66668325	      0.00000000	    -72.94116958	      0.16128266	     10.60981988
      0.66671406	      0.00000000	    -72.95600030	      0.16006926	     10.61914034
      0.66674488	     -0.00000000	    -72.97081115	      0.15887262	     10.62851763
      0.66677570	     -0.00000000	    -72.98560218	      0.15769244	     10.63795147
      0.66680651	      0.00000000	    -73.00037342	      0.15652843	     10.64744154
      0.66683733	      0.00000000	    -73.01512491	      0.15538030	     10.65698755
      0.66686815	      0.00000000	    -73.02985670	      0.15424778	     10.66658921
      0.66689896	      0.00000000	    -73.04456881	      0.15313061	     10.67624622
      0.66692978	      0.00000000	    -73.05926128	      0.15202850	     10.68595829
      0.66696060	      0.00000000	    -73.07393416	      0.15094121	     10.69572514
      0.66699141	     -0.00000000	    -73.08858748	      0.14986848	     10.70554646
      0.66702518	     -0.00000000	    -73.10462248	      0.14870938	     10.71637111
      0.66705895	     -0.00000000	    -73.12063407	      0.14756715	     10.72726046
      0.66708733	      0.00000000	    -73.13407151	      0.14662008	     10.73646119
      0.66711571	     -0.00000000	    -73.14749249	      0.14568452	     10.74570715
      0.66715388	     -0.00000000	    -73.16551812	      0.14444400	     10.75821411
      0.66718278	     -0.00000000	    -73.17914560	      0.14351817	     10.76773697
      0.66721168	     -0.00000000	    -73.19275610	      0.14260367	     10.77730596
      0.66724058	     -0.00000000	    -73.20634967	      0.14170032	     10.78692087
      0.66727933	      0.00000000	    -73.22455123	      0.14050619	     10.79988551
      0.66731090	     -0.00000000	    -73.23935835	      0.13954759	     10.81050871
      0.66734247	      0.00000000	    -73.25414537	      0.13860161	     10.82118581
      0.66737404	     -0.00000000	    -73.26891234	      0.13766803	     10.83191652
      0.66740562	     -0.00000000	    -73.28365928	      0.13674665	     10.84270057
      0.66743719	     -0.00000000	    -73.29838624	      0.13583726	     10.85353767
      0.66747510	     -0.00000000	    -73.31604619	      0.13476072	     10.86662218
      0.66750316	      0.00000000	    -73.32909474	      0.13397491	     10.87635245
      0.66753121	     -0.00000000	    -73.34212761	      0.13319811	     10.88612394
      0.66756762	      0.00000000	    -73.35901689	      0.13220326	     10.89886545
      0.66760387	      0.00000000	    -73.37580855	      0.13122718	     10.91162128
      0.66764013	      0.00000000	    -73.39257416	      0.13026537	     10.92444480
      0.66767084	      0.00000000	    -73.40675666	      0.12946155	     10.93536078
      0.66770155	      0.00000000	    -73.42092054	      0.12866762	     10.94632480
      0.66773963	     -0.00000000	    -73.43845447	      0.12769684	     10.95998383
      0.66777053	      0.00000000	    -73.45266613	      0.12691965	     10.97112482
      0.66780144	      0.00000000	    -73.46685904	      0.12615198	     10.98231367
      0.66783234	     -0.00000000	    -73.48103322	      0.12539368	     10.99355013
      0.66787505	     -0.00000000	    -73.50058968	      0.12436096	     11.00915564
      0.66790284	     -0.00000000	    -73.51329609	      0.12369826	     11.01935854
      0.66793063	     -0.00000000	    -73.52598745	      0.12304275	     11.02959931
      0.66797067	      0.00000000	    -73.54424278	      0.12211098	     11.04441723
      0.66800685	     -0.00000000	    -73.56071472	      0.12128132	     11.05787615
      0.66805842	      0.00000000	    -73.58415250	      0.12011860	     11.07717154
      0.66808604	      0.00000000	    -73.59668105	      0.11950551	     11.08755554
      0.66811366	      0.00000000	    -73.60919488	      0.11889893	     11.09797583
      0.66815985	      0.00000000	    -73.63009492	      0.11789855	     11.11548736
      0.66819165	     -0.00000000	    -73.64445789	      0.11722016	     11.12760001
      0.66822345	     -0.00000000	    -73.65880147	      0.11654996	     11.13975996
      0.66825525	      0.00000000	    -73.67312569	      0.11588783	     11.15196698
      0.66830257	      0.00000000	    -73.69440499	      0.11491723	     11.17021818
      0.66832982	     -0.00000000	    -73.70663910	      0.11436615	     11.18077471
      0.66835707	     -0.00000000	    -73.71885908	      0.11382070	     11.19136521
      0.66840254	      0.00000000	    -73.73922091	      0.11292278	     11.20911436
      0.66845099	      0.00000000	    -73.76087232	      0.11198277	     11.22812812
      0.66848191	      0.00000000	    -73.77466708	      0.11139167	     11.24031786
      0.66851284	      0.00000000	    -73.78844378	      0.11080733	     11.25255030
      0.66855925	     -0.00000000	    -73.80908975	      0.10994265	     11.27099173
      0.66859059	      0.00000000	    -73.82300763	      0.10936712	     11.28349775
      0.66862193	     -0.00000000	    -73.83690707	      0.10879819	     11.29604688
      0.66866305	      0.00000000	    -73.85511573	      0.10806158	     11.31257683
      0.66870197	      0.00000000	    -73.87231864	      0.10737461	     11.32828779
      0.66874088	     -0.00000000	    -73.88949328	      0.10669730	     11.34406405
      0.66877522	     -0.00000000	    -73.90462674	      0.10610746	     11.35804077
      0.66880957	      0.00000000	    -73.91973825	      0.10552491	     11.37206777
      0.66884391	      0.00000000	    -73.93482787	      0.10494953	     11.38614476
      0.66888639	     -0.00000000	    -73.95346319	      0.10424756	     11.40362652
      0.66892370	      0.00000000	    -73.96980134	      0.10363983	     11.41904148
      0.66896101	     -0.00000000	    -73.98611378	      0.10304016	     11.43451439
      0.66899831	      0.00000000	    -74.00240056	      0.10244839	     11.45004491
      0.66903562	     -0.00000000	    -74.01866174	      0.10186441	     11.46563271
      0.66907293	      0.00000000	    -74.03489735	      0.10128808	     11.48127745
      0.66911024	     -0.00000000	    -74.05110745	      0.10071929	     11.49697881
      0.66914754	      0.00000000	    -74.06729208	      0.10015791	     11.51273644
      0.66918485	      0.00000000	    -74.08345128	      0.09960383	     11.52855003
      0.66922216	      0.00000000	    -74.09958511	      0.09905691	     11.54441925
      0.66925947	     -0.00000000	    -74.11569361	      0.09851706	     11.56034378
      0.66929677	      0.00000000	    -74.13177682	      0.09798416	     11.57632330
      0.66933408	     -0.00000000	    -74.14783480	      0.09745810	     11.59235749
      0.66938053	      0.00000000	    -74.16779114	      0.09681256	     11.61239535
      0.66941472	      0.00000000	    -74.18245556	      0.09634394	     11.62719816
      0.66944890	      0.00000000	    -74.19709891	      0.09588078	     11.64204605
      0.66949379	     -0.00000000	    -74.21629281	      0.09528085	     11.66160850
      0.66953513	     -0.00000000	    -74.23393755	      0.09473639	     11.67969259
      0.66957647	     -0.00000000	    -74.25155164	      0.09419953	     11.69784138
      0.66961781	     -0.00000000	    -74.26913516	      0.09367013	     11.71605445
      0.66965383	     -0.00000000	    -74.28443523	      0.09321471	     11.73198024
      0.66968986	      0.00000000	    -74.29971215	      0.09276478	     11.74795427
      0.66973355	      0.00000000	    -74.31820477	      0.09222648	     11.76738751
      0.66977724	     -0.00000000	    -74.33666349	      0.09169598	     11.78689082
      0.66981584	      0.00000000	    -74.35294538	      0.09123362	     11.80418183
      0.66985444	     -0.00000000	    -74.36920090	      0.09077716	     11.82152687
      0.66989304	      0.00000000	    -74.38543009	      0.09032650	     11.83892564
      0.66993982	     -0.00000000	    -74.40506587	      0.08978792	     11.86008582
      0.66997968	      0.00000000	    -74.42176230	      0.08933562	     11.87817268
      0.67001954	     -0.00000000	    -74.43843083	      0.08888921	     11.89631573
      0.67005939	      0.00000000	    -74.45507149	      0.08844859	     11.91451463
      0.67009925	      0.00000000	    -74.47168435	      0.08801366	     11.93276904
      0.67014934	      0.00000000	    -74.49252428	      0.08747498	     11.95578966
      0.67018767	      0.00000000	    -74.50844205	      0.08706864	     11.97346418
      0.67022600	     -0.00000000	    -74.52433425	      0.08666731	     11.99118907
      0.67027321	     -0.00000000	    -74.54387037	      0.08617984	     12.01308598
      0.67032041	     -0.00000000	    -74.56336784	      0.08569972	     12.03505829
      0.67035946	      0.00000000	    -74.57946833	      0.08530799	     12.05329187
      0.67039851	      0.00000000	    -74.59554246	      0.08492111	     12.07157639
      0.67043756	      0.00000000	    -74.61159030	      0.08453902	     12.08991155
      0.67049479	      0.00000000	    -74.63505775	      0.08398765	     12.11686888
      0.67053268	      0.00000000	    -74.65056772	      0.08362798	     12.13477996
      0.67057057	      0.00000000	    -74.66605306	      0.08327259	     12.15273777
      0.67062202	     -0.00000000	    -74.68703661	      0.08279686	     12.17719157
      0.67066948	      0.00000000	    -74.70635597	      0.08236471	     12.19982810
      0.67071694	      0.00000000	    -74.72563694	      0.08193894	     12.22253647
      0.67075943	     -0.00000000	    -74.74286263	      0.08156316	     12.24292300
      0.67080191	     -0.00000000	    -74.76005767	      0.08119231	     12.26336633
      0.67084440	      0.00000000	    -74.77722213	      0.08082633	     12.28386610
      0.67088688	     -0.00000000	    -74.79435605	      0.08046513	     12.30442195
      0.67094726	      0.00000000	    -74.81865575	      0.07995985	     12.33373342
      0.67098340	     -0.00000000	    -74.83317082	      0.07966188	     12.35133109
      0.67101954	     -0.00000000	    -74.84766392	      0.07936720	     12.36896853
      0.67107756	      0.00000000	    -74.87088303	      0.07890094	     12.39736352
      0.67115235	     -0.00000000	    -74.90073220	      0.07831192	     12.43411720
      0.67118862	     -0.00000000	    -74.91517694	      0.07803101	     12.45200459
      0.67122490	     -0.00000000	    -74.92959973	      0.07775318	     12.46993084
      0.67128421	     -0.00000000	    -74.95313303	      0.07730546	     12.49932246
      0.67133429	     -0.00000000	    -74.97296099	      0.07693355	     12.52422303
      0.67138438	      0.00000000	    -74.99274738	      0.07656721	     12.54919614
      0.67142744	     -0.00000000	    -75.00972594	      0.07625662	     12.57072485
      0.67147051	      0.00000000	    -75.02667389	      0.07595000	     12.59230646
      0.67151357	      0.00000000	    -75.04359127	      0.07564731	     12.61394064
      0.67157088	     -0.00000000	    -75.06605901	      0.07525043	     12.64281416
      0.67161980	      0.00000000	    -75.08519520	      0.07491695	     12.66753371
      0.67166872	      0.00000000	    -75.10429217	      0.07458828	     12.69231965
      0.67171764	      0.00000000	    -75.12335003	      0.07426432	     12.71717151
      0.67176657	     -0.00000000	    -75.14236884	      0.07394500	     12.74208884
      0.67181549	     -0.00000000	    -75.16134868	      0.07363025	     12.76707117
      0.67186441	      0.00000000	    -75.18028963	      0.07331998	     12.79211805
      0.67191333	      0.00000000	    -75.19919177	      0.07301413	     12.81722902
      0.67196225	     -0.00000000	    -75.21805517	      0.07271261	     12.84240364
      0.67201117	     -0.00000000	    -75.23687991	      0.07241536	     12.86764146
      0.67206010	      0.00000000	    -75.25566607	      0.07212231	     12.89294204
      0.67210902	      0.00000000	    -75.27441372	      0.07183339	     12.91830495
      0.67216290	      0.00000000	    -75.29501833	      0.07151986	     12.94631183
      0.67221679	      0.00000000	    -75.31557643	      0.07121117	     12.97439321
      0.67226526	     -0.00000000	    -75.33403245	      0.07093752	     12.99972065
      0.67231374	      0.00000000	    -75.35245097	      0.07066765	     13.02510752
      0.67236822	      0.00000000	    -75.37310478	      0.07036883	     13.05370735
      0.67242270	      0.00000000	    -75.39371143	      0.07007462	     13.08238115
      0.67247718	     -0.00000000	    -75.41427102	      0.06978497	     13.11112836
      0.67252596	     -0.00000000	    -75.43264102	      0.06952938	     13.13693156
      0.67257474	     -0.00000000	    -75.45097345	      0.06927732	     13.16279278
      0.67262352	      0.00000000	    -75.46926838	      0.06902873	     13.18871160
      0.67268015	      0.00000000	    -75.49045838	      0.06874445	     13.21887018
      0.67273678	      0.00000000	    -75.51159806	      0.06846468	     13.24910524
      0.67278747	     -0.00000000	    -75.53048027	      0.06821799	     13.27623688
      0.67283817	      0.00000000	    -75.54932233	      0.06797480	     13.30342890
      0.67289391	     -0.00000000	    -75.56999519	      0.06771135	     13.33339903
      0.67294966	      0.00000000	    -75.59061970	      0.06745201	     13.36344110
      0.67300540	      0.00000000	    -75.61119596	      0.06719668	     13.39355456
      0.67306114	     -0.00000000	    -75.63172408	      0.06694531	     13.42373885
      0.67311689	      0.00000000	    -75.65220417	      0.06669783	     13.45399344
      0.67317263	     -0.00000000	    -75.67263634	      0.06645417	     13.48431777
      0.67322107	     -0.00000000	    -75.69035302	      0.06624548	     13.51072581
      0.67326952	     -0.00000000	    -75.70803367	      0.06603959	     13.53718576
      0.67332842	      0.00000000	    -75.72948463	      0.06579293	     13.56943016
      0.67338733	     -0.00000000	    -75.75088252	      0.06555028	     13.60175019
      0.67344060	      0.00000000	    -75.77019041	      0.06533420	     13.63104695
      0.67349388	      0.00000000	    -75.78945508	      0.06512128	     13.66040464
      0.67355144	      0.00000000	    -75.81022141	      0.06489473	     13.69219259
      0.67360901	      0.00000000	    -75.83093752	      0.06467176	     13.72405060
      0.67366483	     -0.00000000	    -75.85098085	      0.06445888	     13.75501404
      0.67372066	     -0.00000000	    -75.87097714	      0.06424925	     13.78604237
      0.67377790	     -0.00000000	    -75.89143248	      0.06403762	     13.81792550
      0.67383515	     -0.00000000	    -75.91183858	      0.06382931	     13.84987582
      0.67389222	      0.00000000	    -75.93213264	      0.06362488	     13.88179363
      0.67394928	     -0.00000000	    -75.95237798	      0.06342363	     13.91377719
      0.67400674	     -0.00000000	    -75.97271277	      0.06322418	     13.94604555
      0.67406420	     -0.00000000	    -75.99299840	      0.06302785	     13.97837954
      0.67412153	     -0.00000000	    -76.01319008	      0.06283502	     14.01070662
      0.67417886	     -0.00000000	    -76.03333304	      0.06264520	     14.04309805
      0.67423434	     -0.00000000	    -76.05277838	      0.06246435	     14.07450286
      0.67430366	     -0.00000000	    -76.07701220	      0.06224220	     14.11382763
      0.67438244	      0.00000000	    -76.10446730	      0.06199482	     14.15863035
      0.67444839	      0.00000000	    -76.12738079	      0.06179181	     14.19622637
      0.67450101	      0.00000000	    -76.14561699	      0.06163245	     14.22628141
      0.67455362	      0.00000000	    -76.16381277	      0.06147537	     14.25638798
      0.67461325	     -0.00000000	    -76.18438288	      0.06130010	     14.29056560
      0.67467288	      0.00000000	    -76.20490131	      0.06112768	     14.32480842
      0.67472827	      0.00000000	    -76.22391607	      0.06097002	     14.35667686
      0.67479964	     -0.00000000	    -76.24835118	      0.06077039	     14.39782106
      0.67488672	     -0.00000000	    -76.27806592	      0.06053207	     14.44814617
      0.67493881	     -0.00000000	    -76.29578720	      0.06039223	     14.47831159
      0.67500754	     -0.00000000	    -76.31911388	      0.06021074	     14.51819294
      0.67509005	      0.00000000	    -76.34702433	      0.05999739	     14.56617235
      0.67514377	     -0.00000000	    -76.36514373	      0.05986108	     14.59747335
      0.67521280	     -0.00000000	    -76.38836885	      0.05968886	     14.63777102
      0.67529982	      0.00000000	    -76.41754830	      0.05947643	     14.68868222
      0.67540985	     -0.00000000	    -76.45429038	      0.05921507	     14.75323752
      0.67545818	     -0.00000000	    -76.47037464	      0.05910279	     14.78165553
      0.67552204	      0.00000000	    -76.49157803	      0.05895672	     14.81926588
      0.67560385	     -0.00000000	    -76.51865721	      0.05877338	     14.86754385
      0.67568565	      0.00000000	    -76.54564286	      0.05859419	     14.91592977
      0.67573903	     -0.00000000	    -76.56319969	      0.05847949	     14.94755739
      0.67579241	     -0.00000000	    -76.58071692	      0.05836650	     14.97923018
      0.67584824	     -0.00000000	    -76.59899884	      0.05825011	     15.01241006
      0.67592614	      0.00000000	    -76.62443148	      0.05809079	     15.05877993
      0.67599623	      0.00000000	    -76.64724568	      0.05795041	     15.10058656
      0.67605217	      0.00000000	    -76.66540304	      0.05784037	     15.13400261
      0.67610811	     -0.00000000	    -76.68351746	      0.05773209	     15.16746634
      0.67617242	      0.00000000	    -76.70429312	      0.05760971	     15.20600266
[truncated: 423,556 more chars]
