# Supplementary material for: Musculoskeletal simulations to examine the effects of accentuated eccentric loading (AEL) on jump height
Source: PeerJ. 2023 Jan 23;11:e14687. doi: 10.7717/peerj.14687 (PMC9879160; doi:10.7717/peerj.14687)
Supplement: Supplemental Information 3 — Added30 folder contains the code and simulation results for a complete jump with an additional 30% model mass. Dropped30 folder contains the code and simulation results for the push-off phase with the original model mass. [file peerj-11-14687-s003.zip › Supplementary Simulation code and output results AEL30/Dropped30/Optimized_for_J_Results/TwoSegment_Two_Segment_Moment_knee_coordinate.sto]

Moment_knee_coordinate
version=1
nRows=9685
nColumns=5
inDegrees=no

This analysis gathers basic information about muscles during a simulation (e.g., forces, tendon lengths, moment arms, etc).
Units are S.I. units (second, meters, Newtons, ...)
Angles are in degrees.

endheader
time	vastus	recfem	glut	ham
      0.00000000	   -351.73288857	    -95.72396627	      0.00000000	      0.00000000
      0.00006123	   -351.69567685	    -95.72044603	      0.00000000	      0.00000000
      0.00012245	   -351.65834034	    -95.71691339	      0.00000000	      0.00000000
      0.00020780	   -351.60607728	    -95.71196590	      0.00000000	      0.00000000
      0.00029315	   -351.55356429	    -95.70699041	      0.00000000	      0.00000000
      0.00042115	   -351.47435397	    -95.69947489	      0.00000000	      0.00000000
      0.00054914	   -351.39460064	    -95.69189255	      0.00000000	      0.00000000
      0.00075973	   -351.26223210	    -95.67926817	      0.00000000	      0.00000000
      0.00097032	   -351.12847787	    -95.66645440	      0.00000000	      0.00000000
      0.00125500	   -350.94553862	    -95.64882540	      0.00000000	      0.00000000
      0.00153968	   -350.76023704	    -95.63083872	      0.00000000	      0.00000000
      0.00177985	   -350.60212868	    -95.61538405	      0.00000000	      0.00000000
      0.00202001	   -350.44243342	    -95.59967204	      0.00000000	      0.00000000
      0.00230741	   -350.24929739	    -95.58053204	      0.00000000	      0.00000000
      0.00259481	   -350.05399437	    -95.56102463	      0.00000000	      0.00000000
      0.00282227	   -349.89791819	    -95.54532615	      0.00000000	      0.00000000
      0.00304973	   -349.74053865	    -95.52939981	      0.00000000	      0.00000000
      0.00334924	   -349.53135770	    -95.50808348	      0.00000000	      0.00000000
      0.00364874	   -349.32000141	    -95.48637772	      0.00000000	      0.00000000
      0.00386300	   -349.16749742	    -95.47061347	      0.00000000	      0.00000000
      0.00407725	   -349.01391905	    -95.45465316	      0.00000000	      0.00000000
      0.00437314	   -348.80008897	    -95.43229214	      0.00000000	      0.00000000
      0.00466902	   -348.58427887	    -95.40956362	      0.00000000	      0.00000000
      0.00490644	   -348.40970744	    -95.39106311	      0.00000000	      0.00000000
      0.00514385	   -348.23390573	    -95.37233046	      0.00000000	      0.00000000
      0.00542953	   -348.02076222	    -95.34948481	      0.00000000	      0.00000000
      0.00571522	   -347.80589825	    -95.32630943	      0.00000000	      0.00000000
      0.00595120	   -347.62713463	    -95.30691910	      0.00000000	      0.00000000
      0.00618719	   -347.44723727	    -95.28730812	      0.00000000	      0.00000000
      0.00647135	   -347.22913484	    -95.26340354	      0.00000000	      0.00000000
      0.00675552	   -347.00944502	    -95.23918523	      0.00000000	      0.00000000
      0.00699497	   -346.82311222	    -95.21853647	      0.00000000	      0.00000000
      0.00723442	   -346.63569169	    -95.19766937	      0.00000000	      0.00000000
      0.00751378	   -346.41568433	    -95.17305122	      0.00000000	      0.00000000
      0.00779314	   -346.19424825	    -95.14814175	      0.00000000	      0.00000000
      0.00803996	   -345.99743052	    -95.12589296	      0.00000000	      0.00000000
      0.00828679	   -345.79953751	    -95.10342133	      0.00000000	      0.00000000
      0.00855771	   -345.58111581	    -95.07850265	      0.00000000	      0.00000000
      0.00882862	   -345.36144505	    -95.05332089	      0.00000000	      0.00000000
      0.00909954	   -345.14054886	    -95.02787879	      0.00000000	      0.00000000
      0.00937046	   -344.91845104	    -95.00217916	      0.00000000	      0.00000000
      0.00960318	   -344.72671811	    -94.97989856	      0.00000000	      0.00000000
      0.00983591	   -344.53413016	    -94.95743165	      0.00000000	      0.00000000
      0.01011404	   -344.30287083	    -94.93033994	      0.00000000	      0.00000000
      0.01039217	   -344.07043522	    -94.90298749	      0.00000000	      0.00000000
      0.01067029	   -343.83684715	    -94.87537717	      0.00000000	      0.00000000
      0.01091920	   -343.62684337	    -94.85045144	      0.00000000	      0.00000000
      0.01116811	   -343.41595234	    -94.82532350	      0.00000000	      0.00000000
      0.01141701	   -343.20419097	    -94.79999541	      0.00000000	      0.00000000
      0.01168002	   -342.97951119	    -94.77301788	      0.00000000	      0.00000000
      0.01194302	   -342.75389719	    -94.74582150	      0.00000000	      0.00000000
      0.01219797	   -342.53431144	    -94.71925042	      0.00000000	      0.00000000
      0.01245293	   -342.31388264	    -94.69247798	      0.00000000	      0.00000000
      0.01271510	   -342.08635161	    -94.66473977	      0.00000000	      0.00000000
      0.01297727	   -341.85796507	    -94.63679314	      0.00000000	      0.00000000
      0.01323521	   -341.63245002	    -94.60909668	      0.00000000	      0.00000000
      0.01349315	   -341.40614110	    -94.58120279	      0.00000000	      0.00000000
      0.01375333	   -341.17707131	    -94.55286776	      0.00000000	      0.00000000
      0.01401352	   -340.94722762	    -94.52433614	      0.00000000	      0.00000000
      0.01427221	   -340.71795168	    -94.49577539	      0.00000000	      0.00000000
      0.01453091	   -340.48794347	    -94.46702451	      0.00000000	      0.00000000
      0.01478923	   -340.25755059	    -94.43812720	      0.00000000	      0.00000000
      0.01504755	   -340.02645937	    -94.40904442	      0.00000000	      0.00000000
      0.01530350	   -339.79682567	    -94.38004888	      0.00000000	      0.00000000
      0.01555944	   -339.56653681	    -94.35087523	      0.00000000	      0.00000000
      0.01580318	   -339.34663057	    -94.32292851	      0.00000000	      0.00000000
      0.01611297	   -339.06630693	    -94.28717970	      0.00000000	      0.00000000
      0.01651210	   -338.70384132	    -94.24075180	      0.00000000	      0.00000000
      0.01679287	   -338.44800703	    -94.20784538	      0.00000000	      0.00000000
      0.01703128	   -338.23023070	    -94.17974577	      0.00000000	      0.00000000
      0.01726968	   -338.01197020	    -94.15150284	      0.00000000	      0.00000000
      0.01753117	   -337.77203432	    -94.12036239	      0.00000000	      0.00000000
      0.01779266	   -337.53154385	    -94.08905328	      0.00000000	      0.00000000
      0.01804389	   -337.29998116	    -94.05881569	      0.00000000	      0.00000000
      0.01829512	   -337.06793237	    -94.02842594	      0.00000000	      0.00000000
      0.01849992	   -336.87841940	    -94.00354138	      0.00000000	      0.00000000
      0.01882450	   -336.57743428	    -93.96389960	      0.00000000	      0.00000000
      0.01906129	   -336.35737868	    -93.93482423	      0.00000000	      0.00000000
      0.01929809	   -336.13693508	    -93.90561973	      0.00000000	      0.00000000
      0.01953488	   -335.91611365	    -93.87628754	      0.00000000	      0.00000000
      0.01977868	   -335.68837991	    -93.84595626	      0.00000000	      0.00000000
      0.02008180	   -335.40469717	    -93.80805912	      0.00000000	      0.00000000
      0.02046862	   -335.04187440	    -93.75940648	      0.00000000	      0.00000000
      0.02071870	   -334.80682856	    -93.72777912	      0.00000000	      0.00000000
      0.02096879	   -334.57142539	    -93.69601839	      0.00000000	      0.00000000
      0.02121887	   -334.33567604	    -93.66412590	      0.00000000	      0.00000000
      0.02147240	   -334.09634081	    -93.63166171	      0.00000000	      0.00000000
      0.02172593	   -333.85667198	    -93.59906531	      0.00000000	      0.00000000
      0.02197260	   -333.62316744	    -93.56722403	      0.00000000	      0.00000000
      0.02221928	   -333.38936747	    -93.53526055	      0.00000000	      0.00000000
      0.02247940	   -333.14252117	    -93.50142495	      0.00000000	      0.00000000
      0.02273951	   -332.89536886	    -93.46745677	      0.00000000	      0.00000000
      0.02299610	   -332.65127996	    -93.43382103	      0.00000000	      0.00000000
      0.02330652	   -332.35561804	    -93.39296117	      0.00000000	      0.00000000
      0.02365444	   -332.02377380	    -93.34694875	      0.00000000	      0.00000000
      0.02394973	   -331.74177139	    -93.30772139	      0.00000000	      0.00000000
      0.02417362	   -331.52774200	    -93.27787245	      0.00000000	      0.00000000
      0.02439752	   -331.31353910	    -93.24793321	      0.00000000	      0.00000000
      0.02462526	   -331.09548125	    -93.21738748	      0.00000000	      0.00000000
      0.02493219	   -330.80134362	    -93.17607668	      0.00000000	      0.00000000
      0.02523912	   -330.50692221	    -93.13460260	      0.00000000	      0.00000000
      0.02545699	   -330.29777627	    -93.10506626	      0.00000000	      0.00000000
      0.02567485	   -330.08850173	    -93.07544986	      0.00000000	      0.00000000
      0.02592713	   -329.84601083	    -93.04105551	      0.00000000	      0.00000000
      0.02617941	   -329.60336428	    -93.00655640	      0.00000000	      0.00000000
      0.02645015	   -329.34280673	    -92.96941894	      0.00000000	      0.00000000
      0.02672088	   -329.08209108	    -92.93216414	      0.00000000	      0.00000000
      0.02691494	   -328.89512417	    -92.90538940	      0.00000000	      0.00000000
      0.02723087	   -328.59058711	    -92.86167414	      0.00000000	      0.00000000
      0.02747074	   -328.35925028	    -92.82838080	      0.00000000	      0.00000000
      0.02771061	   -328.12782048	    -92.79500026	      0.00000000	      0.00000000
      0.02795047	   -327.89630512	    -92.76153367	      0.00000000	      0.00000000
      0.02819667	   -327.65860366	    -92.72709635	      0.00000000	      0.00000000
      0.02844286	   -327.42082705	    -92.69257079	      0.00000000	      0.00000000
      0.02871061	   -327.16216011	    -92.65492428	      0.00000000	      0.00000000
      0.02897835	   -326.90342270	    -92.61717636	      0.00000000	      0.00000000
      0.02918757	   -326.70120129	    -92.58761039	      0.00000000	      0.00000000
      0.02950225	   -326.39697956	    -92.54302695	      0.00000000	      0.00000000
      0.02975664	   -326.15100311	    -92.50688778	      0.00000000	      0.00000000
      0.03001102	   -325.90499549	    -92.47066236	      0.00000000	      0.00000000
      0.03026541	   -325.65896479	    -92.43435200	      0.00000000	      0.00000000
      0.03051980	   -325.41291836	    -92.39795793	      0.00000000	      0.00000000
      0.03077419	   -325.16686398	    -92.36148144	      0.00000000	      0.00000000
      0.03102481	   -324.92445067	    -92.32546539	      0.00000000	      0.00000000
      0.03127544	   -324.68204392	    -92.28937172	      0.00000000	      0.00000000
      0.03150969	   -324.45548881	    -92.25556735	      0.00000000	      0.00000000
      0.03181008	   -324.16498183	    -92.21212054	      0.00000000	      0.00000000
      0.03211048	   -323.87451534	    -92.16856743	      0.00000000	      0.00000000
      0.03234592	   -323.64689780	    -92.13435960	      0.00000000	      0.00000000
      0.03258135	   -323.41931780	    -92.10008863	      0.00000000	      0.00000000
      0.03285431	   -323.15551922	    -92.06027757	      0.00000000	      0.00000000
      0.03312728	   -322.89178689	    -92.02038432	      0.00000000	      0.00000000
      0.03336365	   -322.66347002	    -91.98577381	      0.00000000	      0.00000000
      0.03365922	   -322.37804976	    -91.94241004	      0.00000000	      0.00000000
      0.03401855	   -322.03121028	    -91.88957001	      0.00000000	      0.00000000
      0.03441210	   -321.65154278	    -91.83154670	      0.00000000	      0.00000000
      0.03471486	   -321.35962047	    -91.78680392	      0.00000000	      0.00000000
      0.03493999	   -321.14263912	    -91.75347456	      0.00000000	      0.00000000
      0.03516513	   -320.92574447	    -91.72009653	      0.00000000	      0.00000000
      0.03538556	   -320.71346591	    -91.68736891	      0.00000000	      0.00000000
      0.03569838	   -320.41238115	    -91.64084805	      0.00000000	      0.00000000
      0.03597589	   -320.14543565	    -91.59950232	      0.00000000	      0.00000000
      0.03620686	   -319.92339089	    -91.56503961	      0.00000000	      0.00000000
      0.03643782	   -319.70146206	    -91.53053009	      0.00000000	      0.00000000
      0.03668105	   -319.46787618	    -91.49413796	      0.00000000	      0.00000000
      0.03698126	   -319.17976294	    -91.44915177	      0.00000000	      0.00000000
      0.03735693	   -318.81954124	    -91.39275294	      0.00000000	      0.00000000
      0.03763821	   -318.55006324	    -91.35044998	      0.00000000	      0.00000000
      0.03787283	   -318.32545459	    -91.31511766	      0.00000000	      0.00000000
      0.03810744	   -318.10099690	    -91.27974277	      0.00000000	      0.00000000
      0.03835531	   -317.86402710	    -91.24232398	      0.00000000	      0.00000000
      0.03860318	   -317.62723534	    -91.20485945	      0.00000000	      0.00000000
      0.03887291	   -317.36976429	    -91.16403927	      0.00000000	      0.00000000
      0.03914264	   -317.11251605	    -91.12316715	      0.00000000	      0.00000000
      0.03933131	   -316.93271171	    -91.09454766	      0.00000000	      0.00000000
      0.03962084	   -316.65701858	    -91.05058269	      0.00000000	      0.00000000
      0.03991036	   -316.38160161	    -91.00656154	      0.00000000	      0.00000000
      0.04014646	   -316.15721173	    -90.97062219	      0.00000000	      0.00000000
      0.04038257	   -315.93301431	    -90.93464716	      0.00000000	      0.00000000
      0.04063012	   -315.69815526	    -90.89689001	      0.00000000	      0.00000000
      0.04092822	   -315.41563141	    -90.85137321	      0.00000000	      0.00000000
      0.04124913	   -315.11185486	    -90.80231433	      0.00000000	      0.00000000
      0.04157005	   -314.80846659	    -90.75319586	      0.00000000	      0.00000000
      0.04178987	   -314.60087323	    -90.71951606	      0.00000000	      0.00000000
      0.04200970	   -314.39346936	    -90.68580972	      0.00000000	      0.00000000
      0.04226183	   -314.15582310	    -90.64711806	      0.00000000	      0.00000000
      0.04256977	   -313.86592534	    -90.59981724	      0.00000000	      0.00000000
      0.04296841	   -313.49121383	    -90.53851150	      0.00000000	      0.00000000
      0.04317901	   -313.29353471	    -90.50609393	      0.00000000	      0.00000000
      0.04338960	   -313.09604558	    -90.47365522	      0.00000000	      0.00000000
      0.04367373	   -312.82990722	    -90.42985768	      0.00000000	      0.00000000
      0.04395786	   -312.56412519	    -90.38602376	      0.00000000	      0.00000000
      0.04419551	   -312.34209253	    -90.34933226	      0.00000000	      0.00000000
      0.04449162	   -312.06580922	    -90.30358285	      0.00000000	      0.00000000
      0.04486104	   -311.72168721	    -90.24645585	      0.00000000	      0.00000000
      0.04517609	   -311.42871857	    -90.19769432	      0.00000000	      0.00000000
      0.04539646	   -311.22407586	    -90.16356461	      0.00000000	      0.00000000
      0.04561683	   -311.01966766	    -90.12941716	      0.00000000	      0.00000000
      0.04586534	   -310.78943623	    -90.09088766	      0.00000000	      0.00000000
      0.04617480	   -310.50316761	    -90.04287938	      0.00000000	      0.00000000
      0.04655288	   -310.15407559	    -89.98418370	      0.00000000	      0.00000000
      0.04688755	   -309.84567161	    -89.93219016	      0.00000000	      0.00000000
      0.04730391	   -309.46280077	    -89.86746026	      0.00000000	      0.00000000
      0.04762713	   -309.16619676	    -89.81717597	      0.00000000	      0.00000000
      0.04784672	   -308.96500722	    -89.78299833	      0.00000000	      0.00000000
      0.04806631	   -308.76407604	    -89.74880854	      0.00000000	      0.00000000
      0.04832047	   -308.53184036	    -89.70922219	      0.00000000	      0.00000000
      0.04862959	   -308.24986247	    -89.66105591	      0.00000000	      0.00000000
      0.04897571	   -307.93474645	    -89.60709770	      0.00000000	      0.00000000
      0.04927547	   -307.66238897	    -89.56034906	      0.00000000	      0.00000000
      0.04950134	   -307.45749697	    -89.52511179	      0.00000000	      0.00000000
      0.04972721	   -307.25289466	    -89.48986535	      0.00000000	      0.00000000
      0.04990987	   -307.08764318	    -89.46135466	      0.00000000	      0.00000000
      0.05019835	   -306.82705483	    -89.41631710	      0.00000000	      0.00000000
      0.05048683	   -306.56694948	    -89.37126696	      0.00000000	      0.00000000
      0.05072855	   -306.34937732	    -89.33350964	      0.00000000	      0.00000000
      0.05097027	   -306.13214971	    -89.29574477	      0.00000000	      0.00000000
      0.05122507	   -305.90354140	    -89.25592850	      0.00000000	      0.00000000
      0.05147987	   -305.67532134	    -89.21610511	      0.00000000	      0.00000000
      0.05171467	   -305.46536672	    -89.17940283	      0.00000000	      0.00000000
      0.05203008	   -305.18385009	    -89.13009102	      0.00000000	      0.00000000
      0.05234550	   -304.90294155	    -89.08077147	      0.00000000	      0.00000000
      0.05256182	   -304.71063794	    -89.04694240	      0.00000000	      0.00000000
      0.05277814	   -304.51862431	    -89.01311065	      0.00000000	      0.00000000
      0.05303662	   -304.28957512	    -88.97268308	      0.00000000	      0.00000000
      0.05329509	   -304.06094461	    -88.93225287	      0.00000000	      0.00000000
      0.05355895	   -303.82798781	    -88.89097870	      0.00000000	      0.00000000
      0.05382281	   -303.59547266	    -88.84970311	      0.00000000	      0.00000000
      0.05408278	   -303.36682183	    -88.80903566	      0.00000000	      0.00000000
      0.05439899	   -303.08928827	    -88.75956992	      0.00000000	      0.00000000
      0.05474736	   -302.78427527	    -88.70507430	      0.00000000	      0.00000000
      0.05505324	   -302.51712035	    -88.65722852	      0.00000000	      0.00000000
      0.05527764	   -302.32150771	    -88.62212769	      0.00000000	      0.00000000
      0.05550205	   -302.12622650	    -88.58702895	      0.00000000	      0.00000000
      0.05573035	   -301.92790776	    -88.55132542	      0.00000000	      0.00000000
      0.05604660	   -301.65375036	    -88.50187061	      0.00000000	      0.00000000
      0.05636285	   -301.38026080	    -88.45242258	      0.00000000	      0.00000000
      0.05656891	   -301.20242402	    -88.42020781	      0.00000000	      0.00000000
      0.05677497	   -301.02487348	    -88.38799668	      0.00000000	      0.00000000
      0.05704784	   -300.79019197	    -88.34534672	      0.00000000	      0.00000000
      0.05732072	   -300.55601636	    -88.30270426	      0.00000000	      0.00000000
      0.05756460	   -300.34715428	    -88.26459989	      0.00000000	      0.00000000
      0.05786229	   -300.09276450	    -88.21809826	      0.00000000	      0.00000000
      0.05820838	   -299.79777718	    -88.16404951	      0.00000000	      0.00000000
      0.05849887	   -299.55082004	    -88.11869653	      0.00000000	      0.00000000
      0.05873061	   -299.35423429	    -88.08252577	      0.00000000	      0.00000000
      0.05896234	   -299.15802309	    -88.04636328	      0.00000000	      0.00000000
      0.05920416	   -298.95367444	    -88.00863644	      0.00000000	      0.00000000
      0.05951186	   -298.69424181	    -87.96064469	      0.00000000	      0.00000000
      0.05981957	   -298.43547648	    -87.91266976	      0.00000000	      0.00000000
      0.06005571	   -298.23734482	    -87.87586400	      0.00000000	      0.00000000
      0.06035203	   -297.98928493	    -87.82969467	      0.00000000	      0.00000000
      0.06071947	   -297.68255771	    -87.77246911	      0.00000000	      0.00000000
      0.06108690	   -297.37679641	    -87.71527229	      0.00000000	      0.00000000
      0.06129574	   -297.20344278	    -87.68277666	      0.00000000	      0.00000000
      0.06150458	   -297.03040330	    -87.65029104	      0.00000000	      0.00000000
      0.06178233	   -296.80075540	    -87.60710236	      0.00000000	      0.00000000
      0.06206008	   -296.57166592	    -87.56393240	      0.00000000	      0.00000000
      0.06230804	   -296.36761989	    -87.52540882	      0.00000000	      0.00000000
      0.06255599	   -296.16402126	    -87.48690103	      0.00000000	      0.00000000
      0.06281294	   -295.95351446	    -87.44701428	      0.00000000	      0.00000000
      0.06312748	   -295.69648437	    -87.39821212	      0.00000000	      0.00000000
      0.06353357	   -295.36571160	    -87.33524562	      0.00000000	      0.00000000
      0.06374869	   -295.19098075	    -87.30190921	      0.00000000	      0.00000000
      0.06396382	   -295.01659071	    -87.26858638	      0.00000000	      0.00000000
      0.06424931	   -294.78568079	    -87.22438427	      0.00000000	      0.00000000
      0.06453480	   -294.55537397	    -87.18020718	      0.00000000	      0.00000000
      0.06473604	   -294.39339777	    -87.14908288	      0.00000000	      0.00000000
      0.06505987	   -294.13338143	    -87.09902570	      0.00000000	      0.00000000
      0.06530383	   -293.93801572	    -87.06133816	      0.00000000	      0.00000000
      0.06554778	   -293.74309331	    -87.02367037	      0.00000000	      0.00000000
      0.06579173	   -293.54861535	    -86.98602276	      0.00000000	      0.00000000
      0.06604647	   -293.34601522	    -86.94673279	      0.00000000	      0.00000000
      0.06630121	   -293.14390104	    -86.90746556	      0.00000000	      0.00000000
      0.06655739	   -292.94113819	    -86.86800028	      0.00000000	      0.00000000
      0.06687327	   -292.69178895	    -86.81936822	      0.00000000	      0.00000000
      0.06726868	   -292.38072883	    -86.75854602	      0.00000000	      0.00000000
      0.06755302	   -292.15777268	    -86.71484504	      0.00000000	      0.00000000
      0.06779301	   -291.97007153	    -86.67798542	      0.00000000	      0.00000000
      0.06803299	   -291.78280552	    -86.64114827	      0.00000000	      0.00000000
      0.06828845	   -291.58393665	    -86.60195958	      0.00000000	      0.00000000
      0.06854392	   -291.38556169	    -86.56279701	      0.00000000	      0.00000000
      0.06880149	   -291.18605222	    -86.52333848	      0.00000000	      0.00000000
      0.06911766	   -290.94183666	    -86.47493938	      0.00000000	      0.00000000
      0.06951846	   -290.63334675	    -86.41364624	      0.00000000	      0.00000000
      0.06976299	   -290.44573542	    -86.37628460	      0.00000000	      0.00000000
      0.07000752	   -290.25857828	    -86.33894865	      0.00000000	      0.00000000
      0.07025205	   -290.07187600	    -86.30163874	      0.00000000	      0.00000000
      0.07049620	   -289.88591603	    -86.26441271	      0.00000000	      0.00000000
      0.07080310	   -289.65281143	    -86.21765792	      0.00000000	      0.00000000
      0.07117253	   -289.37315121	    -86.16143077	      0.00000000	      0.00000000
      0.07143810	   -289.17276669	    -86.12105177	      0.00000000	      0.00000000
      0.07178725	   -288.91012258	    -86.06801187	      0.00000000	      0.00000000
      0.07205229	   -288.71137574	    -86.02778857	      0.00000000	      0.00000000
      0.07231733	   -288.51316413	    -85.98759847	      0.00000000	      0.00000000
      0.07258236	   -288.31548849	    -85.94744204	      0.00000000	      0.00000000
      0.07284740	   -288.11834816	    -85.90731948	      0.00000000	      0.00000000
      0.07311244	   -287.92174378	    -85.86723122	      0.00000000	      0.00000000
      0.07337748	   -287.72567468	    -85.82717749	      0.00000000	      0.00000000
      0.07364251	   -287.53014140	    -85.78715870	      0.00000000	      0.00000000
      0.07390755	   -287.33514324	    -85.74717506	      0.00000000	      0.00000000
      0.07417259	   -287.14068064	    -85.70722699	      0.00000000	      0.00000000
      0.07442395	   -286.95674596	    -85.66937317	      0.00000000	      0.00000000
      0.07467531	   -286.77329261	    -85.63155185	      0.00000000	      0.00000000
      0.07492942	   -286.58832056	    -85.59334991	      0.00000000	      0.00000000
      0.07518354	   -286.40383994	    -85.55518170	      0.00000000	      0.00000000
      0.07544710	   -286.21301654	    -85.51562972	      0.00000000	      0.00000000
      0.07576352	   -285.98462257	    -85.46819459	      0.00000000	      0.00000000
      0.07608725	   -285.75174102	    -85.41971939	      0.00000000	      0.00000000
      0.07641097	   -285.51965503	    -85.37130078	      0.00000000	      0.00000000
      0.07664952	   -285.34914579	    -85.33565893	      0.00000000	      0.00000000
      0.07688806	   -285.17906790	    -85.30004828	      0.00000000	      0.00000000
      0.07710532	   -285.02454533	    -85.26764339	      0.00000000	      0.00000000
      0.07742541	   -284.79752932	    -85.21994719	      0.00000000	      0.00000000
      0.07769708	   -284.60546227	    -85.17951104	      0.00000000	      0.00000000
      0.07793949	   -284.43455477	    -85.14346566	      0.00000000	      0.00000000
      0.07818189	   -284.26409069	    -85.10745356	      0.00000000	      0.00000000
      0.07844050	   -284.08272092	    -85.06907130	      0.00000000	      0.00000000
      0.07869911	   -283.90185462	    -85.03072734	      0.00000000	      0.00000000
      0.07894473	   -283.73053787	    -84.99434486	      0.00000000	      0.00000000
      0.07926223	   -283.50975451	    -84.94736643	      0.00000000	      0.00000000
      0.07957974	   -283.28972719	    -84.90044680	      0.00000000	      0.00000000
      0.07982350	   -283.12131223	    -84.86446416	      0.00000000	      0.00000000
      0.08006727	   -282.95334169	    -84.82851661	      0.00000000	      0.00000000
      0.08031007	   -282.78647208	    -84.79274532	      0.00000000	      0.00000000
      0.08061896	   -282.57482609	    -84.74729008	      0.00000000	      0.00000000
      0.08092784	   -282.36389033	    -84.70189206	      0.00000000	      0.00000000
      0.08116680	   -282.20119395	    -84.66681100	      0.00000000	      0.00000000
      0.08146422	   -281.99928175	    -84.62319489	      0.00000000	      0.00000000
      0.08183234	   -281.75028397	    -84.56928633	      0.00000000	      0.00000000
      0.08220046	   -281.50228738	    -84.51546091	      0.00000000	      0.00000000
      0.08239763	   -281.36986265	    -84.48666454	      0.00000000	      0.00000000
      0.08259481	   -281.23772417	    -84.45789228	      0.00000000	      0.00000000
      0.08288158	   -281.04605068	    -84.41608883	      0.00000000	      0.00000000
      0.08316835	   -280.85498031	    -84.37433674	      0.00000000	      0.00000000
      0.08341621	   -280.69032504	    -84.33829243	      0.00000000	      0.00000000
      0.08366407	   -280.52611847	    -84.30228681	      0.00000000	      0.00000000
      0.08390034	   -280.36999932	    -84.26799928	      0.00000000	      0.00000000
      0.08421840	   -280.16048363	    -84.22189973	      0.00000000	      0.00000000
      0.08453646	   -279.95170212	    -84.17586470	      0.00000000	      0.00000000
      0.08475932	   -279.80585178	    -84.14364801	      0.00000000	      0.00000000
      0.08498217	   -279.66036028	    -84.11146325	      0.00000000	      0.00000000
      0.08524476	   -279.48938687	    -84.07358101	      0.00000000	      0.00000000
      0.08550735	   -279.31890933	    -84.03574337	      0.00000000	      0.00000000
      0.08578018	   -279.14230646	    -83.99647733	      0.00000000	      0.00000000
      0.08605301	   -278.96623627	    -83.95725978	      0.00000000	      0.00000000
      0.08630604	   -278.80342012	    -83.92093212	      0.00000000	      0.00000000
      0.08662497	   -278.59884376	    -83.87520186	      0.00000000	      0.00000000
      0.08694391	   -278.39498942	    -83.82953857	      0.00000000	      0.00000000
      0.08718330	   -278.24244725	    -83.79530740	      0.00000000	      0.00000000
      0.08742270	   -278.09030960	    -83.76111421	      0.00000000	      0.00000000
      0.08770206	   -277.91328589	    -83.72126136	      0.00000000	      0.00000000
      0.08798141	   -277.73681004	    -83.68146054	      0.00000000	      0.00000000
      0.08821716	   -277.58831156	    -83.64791424	      0.00000000	      0.00000000
      0.08852607	   -277.39430942	    -83.60401229	      0.00000000	      0.00000000
      0.08883498	   -277.20097122	    -83.56017453	      0.00000000	      0.00000000
      0.08907574	   -277.05074862	    -83.52605345	      0.00000000	      0.00000000
      0.08931649	   -276.90092683	    -83.49197158	      0.00000000	      0.00000000
      0.08958212	   -276.73609132	    -83.45441448	      0.00000000	      0.00000000
      0.08984774	   -276.57174074	    -83.41690532	      0.00000000	      0.00000000
      0.09011910	   -276.40434560	    -83.37863704	      0.00000000	      0.00000000
      0.09039045	   -276.23745325	    -83.34041903	      0.00000000	      0.00000000
      0.09065508	   -276.07518017	    -83.30319685	      0.00000000	      0.00000000
      0.09097430	   -275.88006249	    -83.25835976	      0.00000000	      0.00000000
      0.09138025	   -275.63292575	    -83.20144181	      0.00000000	      0.00000000
      0.09160236	   -275.49817859	    -83.17034831	      0.00000000	      0.00000000
      0.09182446	   -275.36376162	    -83.13928885	      0.00000000	      0.00000000
      0.09210943	   -275.19178757	    -83.09948968	      0.00000000	      0.00000000
      0.09239439	   -275.02035393	    -83.05974686	      0.00000000	      0.00000000
      0.09267008	   -274.85501203	    -83.02135123	      0.00000000	      0.00000000
      0.09294577	   -274.69017209	    -82.98300856	      0.00000000	      0.00000000
      0.09321099	   -274.53206670	    -82.94617269	      0.00000000	      0.00000000
      0.09353093	   -274.34195250	    -82.90180187	      0.00000000	      0.00000000
      0.09393335	   -274.10377358	    -82.84609389	      0.00000000	      0.00000000
      0.09416956	   -273.96445294	    -82.81344643	      0.00000000	      0.00000000
      0.09440578	   -273.82549251	    -82.78083816	      0.00000000	      0.00000000
      0.09464200	   -273.68689147	    -82.74826920	      0.00000000	      0.00000000
      0.09491934	   -273.52462283	    -82.71008164	      0.00000000	      0.00000000
      0.09519667	   -273.36284564	    -82.67194841	      0.00000000	      0.00000000
      0.09538243	   -273.25475980	    -82.64643690	      0.00000000	      0.00000000
      0.09567404	   -273.08552400	    -82.60643733	      0.00000000	      0.00000000
      0.09596566	   -272.91682527	    -82.56649807	      0.00000000	      0.00000000
      0.09621096	   -272.77533054	    -82.53294812	      0.00000000	      0.00000000
      0.09645626	   -272.63421254	    -82.49944097	      0.00000000	      0.00000000
      0.09670131	   -272.49361957	    -82.46601231	      0.00000000	      0.00000000
      0.09701716	   -272.31294771	    -82.42298655	      0.00000000	      0.00000000
      0.09733301	   -272.13289202	    -82.38003198	      0.00000000	      0.00000000
      0.09757101	   -271.99762520	    -82.34771283	      0.00000000	      0.00000000
      0.09780900	   -271.86270495	    -82.31543419	      0.00000000	      0.00000000
      0.09807962	   -271.70970668	    -82.27877950	      0.00000000	      0.00000000
      0.09835025	   -271.55715242	    -82.24217726	      0.00000000	      0.00000000
      0.09861147	   -271.41031676	    -82.20689633	      0.00000000	      0.00000000
      0.09892943	   -271.23214070	    -82.16401834	      0.00000000	      0.00000000
      0.09931175	   -271.01869506	    -82.11255665	      0.00000000	      0.00000000
      0.09977254	   -270.76259254	    -82.05067256	      0.00000000	      0.00000000
      0.09994408	   -270.66757298	    -82.02767411	      0.00000000	      0.00000000
      0.10022963	   -270.50978205	    -81.98943708	      0.00000000	      0.00000000
      0.10051518	   -270.35246623	    -81.95125883	      0.00000000	      0.00000000
      0.10076566	   -270.21485935	    -81.91781767	      0.00000000	      0.00000000
      0.10101614	   -270.07761421	    -81.88442178	      0.00000000	      0.00000000
      0.10127886	   -269.93404900	    -81.84944262	      0.00000000	      0.00000000
      0.10154158	   -269.79087760	    -81.81451330	      0.00000000	      0.00000000
      0.10182780	   -269.63534257	    -81.77651564	      0.00000000	      0.00000000
      0.10211403	   -269.48026979	    -81.73857721	      0.00000000	      0.00000000
      0.10234145	   -269.35737953	    -81.70847426	      0.00000000	      0.00000000
      0.10265425	   -269.18882955	    -81.66713226	      0.00000000	      0.00000000
      0.10296706	   -269.02082231	    -81.62586109	      0.00000000	      0.00000000
      0.10320083	   -268.89561011	    -81.59506234	      0.00000000	      0.00000000
      0.10343461	   -268.77069756	    -81.56430318	      0.00000000	      0.00000000
      0.10369085	   -268.63412550	    -81.53063411	      0.00000000	      0.00000000
      0.10400358	   -268.46792852	    -81.48960719	      0.00000000	      0.00000000
      0.10431631	   -268.30225797	    -81.44865110	      0.00000000	      0.00000000
      0.10458282	   -268.16148390	    -81.41380364	      0.00000000	      0.00000000
      0.10491006	   -267.98914908	    -81.37108626	      0.00000000	      0.00000000
      0.10523729	   -267.81737886	    -81.32844645	      0.00000000	      0.00000000
      0.10547547	   -267.69270690	    -81.29745946	      0.00000000	      0.00000000
      0.10576500	   -267.54155873	    -81.25984844	      0.00000000	      0.00000000
      0.10612699	   -267.35318784	    -81.21290901	      0.00000000	      0.00000000
      0.10640909	   -267.20685446	    -81.17639449	      0.00000000	      0.00000000
      0.10665480	   -267.07972515	    -81.14463663	      0.00000000	      0.00000000
      0.10690052	   -266.95290122	    -81.11292251	      0.00000000	      0.00000000
      0.10713842	   -266.83039824	    -81.08225827	      0.00000000	      0.00000000
      0.10744893	   -266.67092935	    -81.04229621	      0.00000000	      0.00000000
      0.10775945	   -266.51193819	    -81.00240390	      0.00000000	      0.00000000
      0.10800129	   -266.38843877	    -80.97138272	      0.00000000	      0.00000001
      0.10824313	   -266.26522499	    -80.94040382	      0.00000000	      0.00000193
      0.10851840	   -266.12532444	    -80.90519412	      0.00000000	      0.00001411
      0.10879367	   -265.98578881	    -80.87003916	      0.00000000	      0.00004686
      0.10904963	   -265.85636305	    -80.83739851	      0.00000000	      0.00010554
      0.10936669	   -265.69647564	    -80.79703246	      0.00000000	      0.00023084
      0.10968376	   -265.53706122	    -80.75673891	      0.00000000	      0.00043302
      0.10992153	   -265.41781768	    -80.72656871	      0.00000000	      0.00064793
      0.11022020	   -265.26841002	    -80.68873050	      0.00000000	      0.00101104
      0.11051886	   -265.11941199	    -80.65095651	      0.00000000	      0.00149673
      0.11077188	   -264.99350494	    -80.61900622	      0.00000000	      0.00201987
      0.11109266	   -264.83429150	    -80.57856481	      0.00000000	      0.00285275
      0.11141344	   -264.67553876	    -80.53819738	      0.00000000	      0.00390195
      0.11165137	   -264.55808661	    -80.50830461	      0.00000000	      0.00483729
      0.11188929	   -264.44088370	    -80.47845250	      0.00000000	      0.00592024
      0.11216699	   -264.30439842	    -80.44366083	      0.00000000	      0.00738756
      0.11244469	   -264.16824723	    -80.40892447	      0.00000000	      0.00909282
      0.11269109	   -264.04772045	    -80.37814991	      0.00000000	      0.01082101
      0.11300891	   -263.89264053	    -80.33851953	      0.00000000	      0.01337171
      0.11332672	   -263.73798674	    -80.29896146	      0.00000000	      0.01631077
      0.11357542	   -263.61726298	    -80.26805732	      0.00000000	      0.01889889
      0.11382411	   -263.49679545	    -80.23719741	      0.00000000	      0.02175333
      0.11405334	   -263.38598340	    -80.20879244	      0.00000000	      0.02462984
      0.11437206	   -263.23226413	    -80.16936008	      0.00000000	      0.02903602
      0.11469077	   -263.07895464	    -80.13000024	      0.00000000	      0.03393210
      0.11491445	   -262.97160301	    -80.10242048	      0.00000000	      0.03766910
      0.11513813	   -262.86444952	    -80.07487639	      0.00000000	      0.04165916
      0.11541477	   -262.73219256	    -80.04085887	      0.00000000	      0.04694875
      0.11569142	   -262.60023314	    -80.00689580	      0.00000000	      0.05263399
      0.11593990	   -262.48195827	    -79.97643653	      0.00000000	      0.05807884
      0.11625781	   -262.33098358	    -79.93753168	      0.00000000	      0.06551026
      0.11657571	   -262.18038998	    -79.89869855	      0.00000000	      0.07345862
      0.11681634	   -262.06665100	    -79.86935207	      0.00000000	      0.07981271
      0.11705697	   -261.95312585	    -79.84004661	      0.00000000	      0.08645127
      0.11733596	   -261.82176629	    -79.80612027	      0.00000000	      0.09449461
      0.11761496	   -261.69068840	    -79.77224897	      0.00000000	      0.10289697
      0.11786498	   -261.57345760	    -79.74194138	      0.00000000	      0.11071919
      0.11818284	   -261.42474161	    -79.70347505	      0.00000000	      0.12104212
      0.11850070	   -261.27637917	    -79.66507995	      0.00000000	      0.13176268
      0.11874238	   -261.16380393	    -79.63593347	      0.00000000	      0.14016170
      0.11898407	   -261.05142844	    -79.60682808	      0.00000000	      0.14875916
      0.11926577	   -260.92069299	    -79.57295468	      0.00000000	      0.15901149
      0.11954748	   -260.79022292	    -79.53913698	      0.00000000	      0.16949029
      0.11978597	   -260.67997503	    -79.51055122	      0.00000000	      0.17852076
      0.12010419	   -260.53315371	    -79.47246953	      0.00000000	      0.19077176
      0.12042242	   -260.38665893	    -79.43445868	      0.00000000	      0.20322125
      0.12065919	   -260.27786887	    -79.40622274	      0.00000000	      0.21259295
      0.12089597	   -260.16925509	    -79.37802593	      0.00000000	      0.22204223
      0.12116372	   -260.04664149	    -79.34618729	      0.00000000	      0.23280454
      0.12143147	   -259.92424781	    -79.31439852	      0.00000000	      0.24363061
      0.12171624	   -259.79431218	    -79.28064371	      0.00000000	      0.25519491
      0.12200101	   -259.66461873	    -79.24694516	      0.00000000	      0.26679091
      0.12225404	   -259.54958080	    -79.21704964	      0.00000000	      0.27710554
      0.12257115	   -259.40566841	    -79.17964467	      0.00000000	      0.29002737
      0.12288827	   -259.26204363	    -79.14230913	      0.00000000	      0.30292183
      0.12313086	   -259.15236331	    -79.11379464	      0.00000000	      0.31275425
      0.12337345	   -259.04284638	    -79.08532063	      0.00000000	      0.32254961
      0.12366193	   -258.91282514	    -79.05151372	      0.00000000	      0.33413840
      0.12395040	   -258.78302827	    -79.01776388	      0.00000000	      0.34565135
      0.12416884	   -258.68488965	    -78.99224552	      0.00000000	      0.35431212
      0.12448426	   -258.54339899	    -78.95545493	      0.00000000	      0.36672191
      0.12479968	   -258.40216443	    -78.91873226	      0.00000000	      0.37900805
      0.12502753	   -258.30029776	    -78.89224724	      0.00000000	      0.38780075
      0.12525538	   -258.19856044	    -78.86579752	      0.00000000	      0.39652084
      0.12553251	   -258.07499376	    -78.83367552	      0.00000000	      0.40702501
      0.12580963	   -257.95161220	    -78.80160554	      0.00000000	      0.41741388
      0.12607196	   -257.83498274	    -78.77129489	      0.00000000	      0.42713920
      0.12638718	   -257.69505120	    -78.73493473	      0.00000000	      0.43868190
      0.12670240	   -257.55534595	    -78.69864145	      0.00000000	      0.45006579
      0.12696053	   -257.44110971	    -78.66897145	      0.00000000	      0.45926845
      0.12728206	   -257.29901326	    -78.63207503	      0.00000000	      0.47058110
      0.12760360	   -257.15713798	    -78.59524777	      0.00000000	      0.48172674
      0.12784406	   -257.05117744	    -78.56775149	      0.00000000	      0.48995353
      0.12808453	   -256.94533551	    -78.54029373	      0.00000000	      0.49808827
      0.12837028	   -256.81970837	    -78.50771403	      0.00000000	      0.50763693
      0.12865604	   -256.69424189	    -78.47518848	      0.00000000	      0.51705897
      0.12888775	   -256.59261920	    -78.44885390	      0.00000000	      0.52460772
      0.12920399	   -256.45408635	    -78.41296940	      0.00000000	      0.53478098
      0.12952024	   -256.31573727	    -78.37715083	      0.00000000	      0.54480847
      0.12975694	   -256.21230391	    -78.35038470	      0.00000000	      0.55222090
      0.12999363	   -256.10896859	    -78.32365533	      0.00000000	      0.55955589
      0.13026716	   -255.98967170	    -78.29281213	      0.00000000	      0.56793845
      0.13054070	   -255.87049941	    -78.26201780	      0.00000000	      0.57622334
      0.13081913	   -255.74931336	    -78.23072101	      0.00000000	      0.58455989
      0.13109757	   -255.62824953	    -78.19947462	      0.00000000	      0.59280202
      0.13137919	   -255.50592542	    -78.16792294	      0.00000000	      0.60104573
      0.13166080	   -255.38371920	    -78.13642258	      0.00000000	      0.60920014
      0.13193932	   -255.26297027	    -78.10531925	      0.00000000	      0.61718062
      0.13221783	   -255.14232963	    -78.07426585	      0.00000000	      0.62508098
      0.13250311	   -255.01886808	    -78.04251007	      0.00000000	      0.63309387
      0.13278839	   -254.89551273	    -78.01080642	      0.00000000	      0.64103032
      0.13306048	   -254.77795538	    -77.98061686	      0.00000000	      0.64853214
      0.13333257	   -254.66048791	    -77.95047450	      0.00000000	      0.65597116
      0.13362690	   -254.53351299	    -77.91792053	      0.00000000	      0.66395145
      0.13392124	   -254.40663537	    -77.88542151	      0.00000000	      0.67186605
      0.13415756	   -254.30483145	    -77.85936737	      0.00000000	      0.67817590
      0.13447262	   -254.16919972	    -77.82468774	      0.00000000	      0.68652954
      0.13478769	   -254.03366605	    -77.79007064	      0.00000000	      0.69482066
      0.13503352	   -253.92797679	    -77.76310300	      0.00000000	      0.70124956
      0.13527935	   -253.82234173	    -77.73617323	      0.00000000	      0.70764528
      0.13554873	   -253.70664972	    -77.70670790	      0.00000000	      0.71461784
      0.13581810	   -253.59101652	    -77.67728778	      0.00000000	      0.72155570
      0.13610744	   -253.46687763	    -77.64573810	      0.00000000	      0.72897189
      0.13639677	   -253.34279902	    -77.61424031	      0.00000000	      0.73635414
      0.13665609	   -253.23163936	    -77.58605386	      0.00000000	      0.74294424
      0.13697023	   -253.09703520	    -77.55196385	      0.00000000	      0.75089732
      0.13728438	   -252.96248827	    -77.51793450	      0.00000000	      0.75882067
      0.13746730	   -252.88416503	    -77.49814685	      0.00000000	      0.76342218
      0.13775284	   -252.76194026	    -77.46730046	      0.00000000	      0.77058865
      0.13803838	   -252.63975258	    -77.43650381	      0.00000000	      0.77773755
      0.13826808	   -252.54148464	    -77.41176589	      0.00000000	      0.78347726
      0.13857464	   -252.41036380	    -77.37879990	      0.00000000	      0.79112442
      0.13888120	   -252.27927330	    -77.34589079	      0.00000000	      0.79875902
      0.13912641	   -252.17443313	    -77.31960775	      0.00000000	      0.80485866
      0.13937162	   -252.06960700	    -77.29336090	      0.00000000	      0.81095328
      0.13966002	   -251.94633708	    -77.26253851	      0.00000000	      0.81811641
      0.13994841	   -251.82307947	    -77.23176588	      0.00000000	      0.82527637
      0.14019630	   -251.71713752	    -77.20535426	      0.00000000	      0.83142983
      0.14050868	   -251.58364165	    -77.17212415	      0.00000000	      0.83918453
      0.14082106	   -251.45014713	    -77.13895192	      0.00000000	      0.84694193
      0.14106353	   -251.34652835	    -77.11324389	      0.00000000	      0.85296637
      0.14130599	   -251.24290519	    -77.08757052	      0.00000000	      0.85899474
      0.14159872	   -251.11779078	    -77.05662086	      0.00000000	      0.86627943
      0.14189145	   -250.99266287	    -77.02572143	      0.00000000	      0.87357282
      0.14210878	   -250.89975159	    -77.00281282	      0.00000000	      0.87899428
      0.14242440	   -250.76480261	    -76.96959327	      0.00000000	      0.88687880
      0.14274001	   -250.62982549	    -76.93643165	      0.00000000	      0.89477828
      0.14297342	   -250.52998628	    -76.91194519	      0.00000000	      0.90063075
      0.14320682	   -250.43012706	    -76.88749021	      0.00000000	      0.90649301
      0.14348679	   -250.31031502	    -76.85819749	      0.00000000	      0.91353872
      0.14376676	   -250.19046782	    -76.82894978	      0.00000000	      0.92060055
      0.14403914	   -250.07383257	    -76.80053799	      0.00000000	      0.92748739
      0.14431152	   -249.95715780	    -76.77216853	      0.00000000	      0.93439137
      0.14460710	   -249.83049619	    -76.74143024	      0.00000000	      0.94190388
      0.14490268	   -249.70378071	    -76.71074148	      0.00000000	      0.94943868
      0.14515686	   -249.59476885	    -76.68439093	      0.00000000	      0.95593668
      0.14546916	   -249.46076371	    -76.65206376	      0.00000000	      0.96394535
      0.14578147	   -249.32668614	    -76.61979134	      0.00000000	      0.97198217
      0.14601119	   -249.22801637	    -76.59608817	      0.00000000	      0.97791225
      0.14631323	   -249.09821766	    -76.56496767	      0.00000000	      0.98573397
      0.14661526	   -248.96834018	    -76.53389787	      0.00000000	      0.99358464
      0.14685259	   -248.86622882	    -76.50951971	      0.00000000	      0.99977434
      0.14714995	   -248.73821226	    -76.47901872	      0.00000000	      1.00755640
      0.14744732	   -248.61010885	    -76.44856637	      0.00000000	      1.01536881
      0.14770602	   -248.49858735	    -76.42211274	      0.00000000	      1.02219073
      0.14801842	   -248.36382080	    -76.39021643	      0.00000000	      1.03046083
      0.14833082	   -248.22894679	    -76.35837324	      0.00000000	      1.03876672
      0.14854485	   -248.13648285	    -76.33658861	      0.00000000	      1.04447800
      0.14886023	   -248.00012994	    -76.30453197	      0.00000000	      1.05292593
      0.14917561	   -247.86365675	    -76.27252896	      0.00000000	      1.06141236
      0.14941072	   -247.76183827	    -76.24870626	      0.00000000	      1.06776430
      0.14964582	   -247.65994894	    -76.22491315	      0.00000000	      1.07413833
      0.14992666	   -247.53814810	    -76.19653125	      0.00000000	      1.08178139
      0.15020749	   -247.41624074	    -76.16819127	      0.00000000	      1.08945685
      0.15048309	   -247.29649901	    -76.14042004	      0.00000000	      1.09702121
      0.15075868	   -247.17664936	    -76.11268887	      0.00000000	      1.10461762
      0.15105365	   -247.04825415	    -76.08305296	      0.00000000	      1.11278390
      0.15134862	   -246.91972952	    -76.05346261	      0.00000000	      1.12098782
      0.15161573	   -246.80322798	    -76.02670580	      0.00000000	      1.12844990
      0.15188284	   -246.68661565	    -75.99998606	      0.00000000	      1.13594357
      0.15218404	   -246.55498343	    -75.96990016	      0.00000000	      1.14443206
      0.15248525	   -246.42320472	    -75.93986105	      0.00000000	      1.15296162
      0.15272606	   -246.31773951	    -75.91587817	      0.00000000	      1.15981088
      0.15303640	   -246.18168223	    -75.88501502	      0.00000000	      1.16867708
      0.15334674	   -246.04546073	    -75.85420099	      0.00000000	      1.17758820
      0.15358948	   -245.93879272	    -75.83013260	      0.00000000	      1.18459001
      0.15383222	   -245.83202078	    -75.80609402	      0.00000000	      1.19161981
      0.15412411	   -245.70349113	    -75.77722771	      0.00000000	      1.20011029
      0.15441600	   -245.57480668	    -75.74840419	      0.00000000	      1.20864191
      0.15467148	   -245.46204672	    -75.72321140	      0.00000000	      1.21614325
      0.15498057	   -245.32546049	    -75.69277531	      0.00000000	      1.22526163
      0.15528965	   -245.18869283	    -75.66238661	      0.00000000	      1.23442732
      0.15552763	   -245.08326439	    -75.63902126	      0.00000000	      1.24151688
      0.15583802	   -244.94559310	    -75.60858884	      0.00000000	      1.25080628
      0.15614840	   -244.80773156	    -75.57820362	      0.00000000	      1.26014454
      0.15639158	   -244.69958618	    -75.55443051	      0.00000000	      1.26749523
      0.15663475	   -244.59132112	    -75.53068612	      0.00000000	      1.27487637
      0.15692563	   -244.46166023	    -75.50232170	      0.00000000	      1.28374566
      0.15721650	   -244.33182440	    -75.47399806	      0.00000000	      1.29265914
      0.15747886	   -244.21456624	    -75.44848616	      0.00000000	      1.30073692
      0.15774122	   -244.09716265	    -75.42300713	      0.00000000	      1.30885118
      0.15804199	   -243.96239014	    -75.39383817	      0.00000000	      1.31819861
      0.15834275	   -243.82742284	    -75.36471205	      0.00000000	      1.32759469
      0.15859233	   -243.71527736	    -75.34057552	      0.00000000	      1.33542878
      0.15890103	   -243.57637228	    -75.31076081	      0.00000000	      1.34516602
      0.15920974	   -243.43725630	    -75.28099061	      0.00000000	      1.35495566
      0.15941143	   -243.34625300	    -75.26156485	      0.00000000	      1.36138000
      0.15972347	   -243.20527504	    -75.23154700	      0.00000000	      1.37136426
      0.16003551	   -243.06407678	    -75.20157409	      0.00000000	      1.38140316
      0.16027909	   -242.95370607	    -75.17820899	      0.00000000	      1.38927759
      0.16052266	   -242.84319909	    -75.15487101	      0.00000000	      1.39718581
      0.16080341	   -242.71565422	    -75.12800425	      0.00000000	      1.40634334
      0.16108416	   -242.58792577	    -75.10117316	      0.00000000	      1.41554640
      0.16136814	   -242.45853976	    -75.07406949	      0.00000000	      1.42490200
      0.16165212	   -242.32896350	    -75.04700196	      0.00000000	      1.43430490
      0.16194399	   -242.19558450	    -75.01921920	      0.00000000	      1.44401894
      0.16223587	   -242.06200217	    -74.99147424	      0.00000000	      1.45378371
      0.16252174	   -241.93096859	    -74.96433628	      0.00000000	      1.46339725
      0.16280761	   -241.79973783	    -74.93723419	      0.00000000	      1.47306024
      0.16310218	   -241.66430879	    -74.90934521	      0.00000000	      1.48306925
      0.16339674	   -241.52866839	    -74.88149394	      0.00000000	      1.49313162
      0.16368112	   -241.39751923	    -74.85464179	      0.00000000	      1.50289692
      0.16396549	   -241.26617134	    -74.82782440	      0.00000000	      1.51271277
      0.16426215	   -241.12893883	    -74.79988580	      0.00000000	      1.52300684
      0.16455880	   -240.99148842	    -74.77198461	      0.00000000	      1.53335688
      0.16484058	   -240.86072777	    -74.74551695	      0.00000000	      1.54324021
      0.16512236	   -240.72976914	    -74.71908265	      0.00000000	      1.55317491
      0.16542099	   -240.59076107	    -74.69110354	      0.00000000	      1.56376038
      0.16571962	   -240.45152937	    -74.66316148	      0.00000000	      1.57440459
      0.16599810	   -240.32148786	    -74.63713754	      0.00000000	      1.58438418
      0.16627659	   -240.19125083	    -74.61114545	      0.00000000	      1.59441579
      0.16657676	   -240.05065487	    -74.58316521	      0.00000000	      1.60528719
      0.16687692	   -239.90983088	    -74.55522154	      0.00000000	      1.61622014
      0.16715209	   -239.78053506	    -74.52963717	      0.00000000	      1.62629711
      0.16742725	   -239.65104689	    -74.50408314	      0.00000000	      1.63642680
      0.16772822	   -239.50919622	    -74.47616748	      0.00000000	      1.64756729
      0.16802919	   -239.36711494	    -74.44828769	      0.00000000	      1.65877206
      0.16830204	   -239.23810721	    -74.42304320	      0.00000000	      1.66898620
      0.16857489	   -239.10890952	    -74.39782781	      0.00000000	      1.67925424
      0.16887604	   -238.96609118	    -74.37003073	      0.00000000	      1.69065041
      0.16917718	   -238.82304126	    -74.34226864	      0.00000000	      1.70211353
      0.16944940	   -238.69353595	    -74.31720380	      0.00000000	      1.71253350
      0.16972161	   -238.56384126	    -74.29216716	      0.00000000	      1.72300929
      0.17002270	   -238.42016788	    -74.26450726	      0.00000000	      1.73466203
      0.17032379	   -238.27626296	    -74.23688140	      0.00000000	      1.74638445
      0.17059688	   -238.14554382	    -74.21185452	      0.00000000	      1.75707735
      0.17086996	   -238.01463429	    -74.18685525	      0.00000000	      1.76782876
      0.17117099	   -237.87010830	    -74.15932955	      0.00000000	      1.77974886
      0.17147201	   -237.72535142	    -74.13183694	      0.00000000	      1.79174152
      0.17174688	   -237.59297309	    -74.10676223	      0.00000000	      1.80275601
      0.17202174	   -237.46040258	    -74.08171468	      0.00000000	      1.81383228
      0.17232273	   -237.31501323	    -74.05431768	      0.00000000	      1.82603273
      0.17262372	   -237.16939417	    -74.02695276	      0.00000000	      1.83830877
      0.17290080	   -237.03513758	    -74.00178932	      0.00000000	      1.84967734
      0.17317788	   -236.90068687	    -73.97665264	      0.00000000	      1.86111130
      0.17347881	   -236.75444219	    -73.94938206	      0.00000000	      1.87360437
      0.17377975	   -236.60796951	    -73.92214254	      0.00000000	      1.88617610
      0.17405921	   -236.47174482	    -73.89687430	      0.00000000	      1.89792193
      0.17433867	   -236.33532430	    -73.87163237	      0.00000000	      1.90973694
      0.17463951	   -236.18824815	    -73.84448839	      0.00000000	      1.92253397
      0.17494035	   -236.04094626	    -73.81737439	      0.00000000	      1.93541273
      0.17522221	   -235.90273061	    -73.79199747	      0.00000000	      1.94755405
      0.17550408	   -235.76431779	    -73.76664638	      0.00000000	      1.95976847
      0.17580477	   -235.61644229	    -73.73963006	      0.00000000	      1.97288009
      0.17610547	   -235.46834380	    -73.71264259	      0.00000000	      1.98607636
      0.17638969	   -235.32815195	    -73.68715945	      0.00000000	      1.99862841
      0.17667392	   -235.18776208	    -73.66170157	      0.00000000	      2.01125739
      0.17697441	   -235.03912177	    -73.63481373	      0.00000000	      2.02469358
      0.17727490	   -234.89026170	    -73.60795358	      0.00000000	      2.03821714
      0.17756139	   -234.74813442	    -73.58237060	      0.00000000	      2.05119250
      0.17784788	   -234.60580878	    -73.55681226	      0.00000000	      2.06424847
      0.17814813	   -234.45643622	    -73.53005270	      0.00000000	      2.07801854
      0.17844837	   -234.30684754	    -73.50331962	      0.00000000	      2.09187839
      0.17873700	   -234.16284722	    -73.47764620	      0.00000000	      2.10528684
      0.17902562	   -234.01864876	    -73.45199668	      0.00000000	      2.11877931
      0.17932559	   -233.86857037	    -73.42536351	      0.00000000	      2.13289196
      0.17962556	   -233.71827981	    -73.39875556	      0.00000000	      2.14709641
      0.17991615	   -233.57248831	    -73.37300357	      0.00000000	      2.16094462
      0.18020674	   -233.42649942	    -73.34727466	      0.00000000	      2.17487989
      0.18050644	   -233.27573147	    -73.32076364	      0.00000000	      2.18934331
      0.18080613	   -233.12475553	    -73.29427655	      0.00000000	      2.20390017
      0.18109849	   -232.97727148	    -73.26845981	      0.00000000	      2.21819153
      0.18139086	   -232.82959134	    -73.24266521	      0.00000000	      2.23257253
      0.18169029	   -232.67813673	    -73.21626932	      0.00000000	      2.24739464
      0.18198973	   -232.52647849	    -73.18989601	      0.00000000	      2.26231141
      0.18228366	   -232.37741286	    -73.16402947	      0.00000000	      2.27704616
      0.18257758	   -232.22815299	    -73.13818403	      0.00000000	      2.29187264
      0.18287682	   -232.07599983	    -73.11189331	      0.00000000	      2.30706129
      0.18317605	   -231.92364766	    -73.08562379	      0.00000000	      2.32234547
      0.18347133	   -231.77311790	    -73.05972237	      0.00000000	      2.33752119
      0.18376660	   -231.62239690	    -73.03384091	      0.00000000	      2.35279028
      0.18406187	   -231.47148584	    -73.00797903	      0.00000000	      2.36815290
      0.18435714	   -231.32038644	    -72.98213642	      0.00000000	      2.38360913
      0.18465242	   -231.16910013	    -72.95631270	      0.00000000	      2.39915912
      0.18494769	   -231.01762885	    -72.93050754	      0.00000000	      2.41480292
      0.18524296	   -230.86597428	    -72.90472056	      0.00000000	      2.43054062
      0.18553824	   -230.71413857	    -72.87895143	      0.00000000	      2.44637224
      0.18583351	   -230.56212372	    -72.85319975	      0.00000000	      2.46229786
      0.18612878	   -230.40993215	    -72.82746519	      0.00000000	      2.47831746
      0.18642406	   -230.25756615	    -72.80174735	      0.00000000	      2.49443109
      0.18671933	   -230.10502847	    -72.77604587	      0.00000000	      2.51063872
      0.18701460	   -229.95232175	    -72.75036036	      0.00000000	      2.52694035
      0.18730988	   -229.79944909	    -72.72469045	      0.00000000	      2.54333594
      0.18760515	   -229.64641354	    -72.69903574	      0.00000000	      2.55982549
      0.18790042	   -229.49321855	    -72.67339585	      0.00000000	      2.57640894
      0.18819570	   -229.33986763	    -72.64777038	      0.00000000	      2.59308625
      0.18849097	   -229.18636466	    -72.62215893	      0.00000000	      2.60985737
      0.18878624	   -229.03271359	    -72.59656110	      0.00000000	      2.62672224
      0.18908151	   -228.87891878	    -72.57097647	      0.00000000	      2.64368079
      0.18937679	   -228.72498468	    -72.54540464	      0.00000000	      2.66073297
      0.18967206	   -228.57091610	    -72.51984519	      0.00000000	      2.67787869
      0.18996733	   -228.41671802	    -72.49429770	      0.00000000	      2.69511790
      0.19026261	   -228.26239576	    -72.46876174	      0.00000000	      2.71245052
      0.19055788	   -228.10795477	    -72.44323688	      0.00000000	      2.72987647
      0.19085315	   -227.95340085	    -72.41772270	      0.00000000	      2.74739567
      0.19114843	   -227.79873996	    -72.39221873	      0.00000000	      2.76500806
      0.19144370	   -227.64397832	    -72.36672455	      0.00000000	      2.78271356
      0.19173897	   -227.48912232	    -72.34123971	      0.00000000	      2.80051209
      0.19203425	   -227.33417856	    -72.31576374	      0.00000000	      2.81840358
      0.19232952	   -227.17915378	    -72.29029620	      0.00000000	      2.83638797
      0.19262479	   -227.02405488	    -72.26483661	      0.00000000	      2.85446518
      0.19292007	   -226.86888882	    -72.23938451	      0.00000000	      2.87263514
      0.19321534	   -226.71366270	    -72.21393943	      0.00000000	      2.89089779
      0.19351061	   -226.55838361	    -72.18850088	      0.00000000	      2.90925308
      0.19380588	   -226.40305867	    -72.16306839	      0.00000000	      2.92770094
      0.19410116	   -226.24769498	    -72.13764147	      0.00000000	      2.94624132
      0.19439643	   -226.09229958	    -72.11221962	      0.00000000	      2.96487417
      0.19469170	   -225.93687944	    -72.08680234	      0.00000000	      2.98359944
      0.19498698	   -225.78144139	    -72.06138913	      0.00000000	      3.00241709
      0.19528225	   -225.62599215	    -72.03597948	      0.00000000	      3.02132708
      0.19557752	   -225.47053825	    -72.01057288	      0.00000000	      3.04032938
      0.19587280	   -225.31508607	    -71.98516881	      0.00000000	      3.05942395
      0.19616807	   -225.15964177	    -71.95976675	      0.00000000	      3.07861078
      0.19646334	   -225.00421130	    -71.93436616	      0.00000000	      3.09788983
      0.19675862	   -224.84880044	    -71.90896652	      0.00000000	      3.11726109
      0.19705389	   -224.69341469	    -71.88356728	      0.00000000	      3.13672454
      0.19734916	   -224.53805940	    -71.85816790	      0.00000000	      3.15628018
      0.19764444	   -224.38273966	    -71.83276784	      0.00000000	      3.17592801
      0.19793971	   -224.22746040	    -71.80736654	      0.00000000	      3.19566802
      0.19823498	   -224.07222632	    -71.78196344	      0.00000000	      3.21550021
      0.19853026	   -223.91704198	    -71.75655799	      0.00000000	      3.23542460
      0.19882553	   -223.76191177	    -71.73114960	      0.00000000	      3.25544120
      0.19912080	   -223.60683992	    -71.70573773	      0.00000000	      3.27555002
      0.19941607	   -223.45183056	    -71.68032177	      0.00000000	      3.29575108
      0.19971135	   -223.29688771	    -71.65490117	      0.00000000	      3.31604441
      0.20000662	   -223.14201531	    -71.62947533	      0.00000000	      3.33643005
      0.20030189	   -222.98721723	    -71.60404366	      0.00000000	      3.35690801
      0.20059717	   -222.83249730	    -71.57860557	      0.00000000	      3.37747834
      0.20089244	   -222.67785933	    -71.55316047	      0.00000000	      3.39814107
      0.20118771	   -222.52330713	    -71.52770776	      0.00000000	      3.41889626
      0.20148299	   -222.36884451	    -71.50224682	      0.00000000	      3.43974394
      0.20177826	   -222.21447531	    -71.47677706	      0.00000000	      3.46068418
      0.20207353	   -222.06020340	    -71.45129787	      0.00000000	      3.48171702
      0.20236881	   -221.90603270	    -71.42580862	      0.00000000	      3.50284252
      0.20266408	   -221.75196716	    -71.40030870	      0.00000000	      3.52406075
      0.20295935	   -221.59801080	    -71.37479750	      0.00000000	      3.54537176
      0.20325463	   -221.44416767	    -71.34927439	      0.00000000	      3.56677563
      0.20354990	   -221.29044184	    -71.32373874	      0.00000000	      3.58827243
      0.20384517	   -221.13683742	    -71.29818993	      0.00000000	      3.60986222
      0.20414044	   -220.98335850	    -71.27262732	      0.00000000	      3.63154509
      0.20443572	   -220.83000916	    -71.24705029	      0.00000000	      3.65332111
      0.20473099	   -220.67679342	    -71.22145821	      0.00000000	      3.67519036
      0.20502626	   -220.52371522	    -71.19585043	      0.00000000	      3.69715294
      0.20532154	   -220.37077837	    -71.17022632	      0.00000000	      3.71920892
      0.20561681	   -220.21798652	    -71.14458525	      0.00000000	      3.74135840
      0.20591208	   -220.06534312	    -71.11892657	      0.00000000	      3.76360147
      0.20620736	   -219.91285138	    -71.09324965	      0.00000000	      3.78593822
      0.20650263	   -219.76051422	    -71.06755384	      0.00000000	      3.80836874
      0.20679790	   -219.60833426	    -71.04183851	      0.00000000	      3.83089314
      0.20709318	   -219.45631375	    -71.01610302	      0.00000000	      3.85351152
      0.20738845	   -219.30445453	    -70.99034672	      0.00000000	      3.87622397
      0.20768372	   -219.15275806	    -70.96456898	      0.00000000	      3.89903060
      0.20797900	   -219.00122535	    -70.93876917	      0.00000000	      3.92193152
      0.20827427	   -218.84985695	    -70.91294664	      0.00000000	      3.94492683
      0.20856954	   -218.69865296	    -70.88710075	      0.00000000	      3.96801664
      0.20886481	   -218.54761300	    -70.86123089	      0.00000000	      3.99120107
      0.20916009	   -218.39673624	    -70.83533640	      0.00000000	      4.01448022
      0.20945536	   -218.24602138	    -70.80941667	      0.00000000	      4.03785421
      0.20975063	   -218.09546669	    -70.78347106	      0.00000000	      4.06132315
      0.21004591	   -217.94507000	    -70.75749895	      0.00000000	      4.08488717
      0.21034118	   -217.79482875	    -70.73149972	      0.00000000	      4.10854636
      0.21063645	   -217.64473998	    -70.70547275	      0.00000000	      4.13230086
      0.21093173	   -217.49480039	    -70.67941743	      0.00000000	      4.15615078
      0.21122700	   -217.34500631	    -70.65333313	      0.00000000	      4.18009624
      0.21152227	   -217.19535381	    -70.62721927	      0.00000000	      4.20413736
      0.21181755	   -217.04583867	    -70.60107522	      0.00000000	      4.22827426
      0.21211282	   -216.89645640	    -70.57490040	      0.00000000	      4.25250708
      0.21240809	   -216.74720230	    -70.54869420	      0.00000000	      4.27683591
      0.21270337	   -216.59807150	    -70.52245604	      0.00000000	      4.30126090
      0.21299864	   -216.44905893	    -70.49618534	      0.00000000	      4.32578217
      0.21329391	   -216.30015939	    -70.46988151	      0.00000000	      4.35039983
      0.21358918	   -216.15136755	    -70.44354398	      0.00000000	      4.37511402
      0.21388446	   -216.00267799	    -70.41717219	      0.00000000	      4.39992486
      0.21417973	   -215.85408520	    -70.39076556	      0.00000000	      4.42483247
      0.21447500	   -215.70558362	    -70.36432355	      0.00000000	      4.44983699
      0.21477028	   -215.55716763	    -70.33784561	      0.00000000	      4.47493852
      0.21506555	   -215.40883161	    -70.31133118	      0.00000000	      4.50013722
      0.21536082	   -215.26056989	    -70.28477974	      0.00000000	      4.52543319
      0.21565610	   -215.11237684	    -70.25819076	      0.00000000	      4.55082656
      0.21595137	   -214.96424684	    -70.23156370	      0.00000000	      4.57631746
      0.21624664	   -214.81617439	    -70.20489806	      0.00000000	      4.60190603
      0.21654192	   -214.66815407	    -70.17819332	      0.00000000	      4.62759237
      0.21683719	   -214.52018059	    -70.15144899	      0.00000000	      4.65337662
      0.21713246	   -214.37224870	    -70.12466456	      0.00000000	      4.67925891
      0.21742774	   -214.22435328	    -70.09783955	      0.00000000	      4.70523936
      0.21772301	   -214.07648929	    -70.07097347	      0.00000000	      4.73131809
      0.21801828	   -213.92865175	    -70.04406586	      0.00000000	      4.75749524
      0.21831355	   -213.78083578	    -70.01711625	      0.00000000	      4.78377092
      0.21860883	   -213.63303658	    -69.99012418	      0.00000000	      4.81014526
      0.21890410	   -213.48524941	    -69.96308920	      0.00000000	      4.83661839
      0.21919937	   -213.33746961	    -69.93601086	      0.00000000	      4.86319043
      0.21949465	   -213.18969259	    -69.90888874	      0.00000000	      4.88986150
      0.21978992	   -213.04191383	    -69.88172239	      0.00000000	      4.91663172
      0.22008519	   -212.89412884	    -69.85451141	      0.00000000	      4.94350123
      0.22038047	   -212.74633325	    -69.82725537	      0.00000000	      4.97047013
      0.22067574	   -212.59852269	    -69.79995388	      0.00000000	      4.99753856
      0.22097101	   -212.45069288	    -69.77260653	      0.00000000	      5.02470663
      0.22126629	   -212.30283959	    -69.74521293	      0.00000000	      5.05197447
      0.22156156	   -212.15495862	    -69.71777270	      0.00000000	      5.07934219
      0.22185683	   -212.00704584	    -69.69028546	      0.00000000	      5.10680991
      0.22215211	   -211.85909716	    -69.66275085	      0.00000000	      5.13437776
      0.22244738	   -211.71110853	    -69.63516850	      0.00000000	      5.16204584
      0.22274265	   -211.56307594	    -69.60753805	      0.00000000	      5.18981428
      0.22303793	   -211.41499542	    -69.57985916	      0.00000000	      5.21768320
      0.22333320	   -211.26686304	    -69.55213149	      0.00000000	      5.24565271
      0.22362847	   -211.11867490	    -69.52435471	      0.00000000	      5.27372292
      0.22392374	   -210.97042712	    -69.49652848	      0.00000000	      5.30189395
      0.22421902	   -210.82211587	    -69.46865248	      0.00000000	      5.33016591
      0.22451429	   -210.67373735	    -69.44072641	      0.00000000	      5.35853892
      0.22480956	   -210.52528775	    -69.41274995	      0.00000000	      5.38701309
      0.22510484	   -210.37676332	    -69.38472280	      0.00000000	      5.41558853
      0.22540011	   -210.22816030	    -69.35664467	      0.00000000	      5.44426534
      0.22569538	   -210.07947499	    -69.32851527	      0.00000000	      5.47304364
      0.22599066	   -209.93070365	    -69.30033431	      0.00000000	      5.50192354
      0.22628593	   -209.78184260	    -69.27210151	      0.00000000	      5.53090514
      0.22658120	   -209.63288814	    -69.24381661	      0.00000000	      5.55998855
      0.22687648	   -209.48383660	    -69.21547934	      0.00000000	      5.58917387
      0.22717175	   -209.33468430	    -69.18708943	      0.00000000	      5.61846121
      0.22746702	   -209.18542758	    -69.15864663	      0.00000000	      5.64785067
      0.22776230	   -209.03606278	    -69.13015070	      0.00000000	      5.67734236
      0.22805757	   -208.88658621	    -69.10160137	      0.00000000	      5.70693637
      0.22835284	   -208.73699421	    -69.07299842	      0.00000000	      5.73663280
      0.22864811	   -208.58728311	    -69.04434161	      0.00000000	      5.76643176
      0.22894339	   -208.43744923	    -69.01563070	      0.00000000	      5.79633333
      0.22923866	   -208.28748886	    -68.98686547	      0.00000000	      5.82633762
      0.22953393	   -208.13739830	    -68.95804569	      0.00000000	      5.85644473
      0.22982921	   -207.98717382	    -68.92917114	      0.00000000	      5.88665473
      0.23012448	   -207.83681170	    -68.90024162	      0.00000000	      5.91696774
      0.23041975	   -207.68630815	    -68.87125691	      0.00000000	      5.94738383
      0.23071503	   -207.53565940	    -68.84221679	      0.00000000	      5.97790311
      0.23101030	   -207.38486163	    -68.81312108	      0.00000000	      6.00852565
      0.23130557	   -207.23391101	    -68.78396956	      0.00000000	      6.03925154
      0.23160085	   -207.08280365	    -68.75476204	      0.00000000	      6.07008088
      0.23189612	   -206.93153564	    -68.72549833	      0.00000000	      6.10101374
      0.23219139	   -206.78010304	    -68.69617823	      0.00000000	      6.13205021
      0.23248667	   -206.62850186	    -68.66680156	      0.00000000	      6.16319037
      0.23278194	   -206.47672806	    -68.63736813	      0.00000000	      6.19443430
      0.23307721	   -206.32477755	    -68.60787776	      0.00000000	      6.22578208
      0.23337248	   -206.17264620	    -68.57833026	      0.00000000	      6.25723379
      0.23366776	   -206.02032981	    -68.54872547	      0.00000000	      6.28878950
      0.23396303	   -205.86782413	    -68.51906319	      0.00000000	      6.32044929
      0.23425830	   -205.71512485	    -68.48934326	      0.00000000	      6.35221323
      0.23455358	   -205.56222758	    -68.45956552	      0.00000000	      6.38408139
      0.23484885	   -205.40912787	    -68.42972977	      0.00000000	      6.41605384
      0.23514412	   -205.25582118	    -68.39983587	      0.00000000	      6.44813065
      0.23543940	   -205.10230291	    -68.36988363	      0.00000000	      6.48031188
      0.23573467	   -204.94856835	    -68.33987291	      0.00000000	      6.51259760
      0.23602994	   -204.79461271	    -68.30980352	      0.00000000	      6.54498787
      0.23632522	   -204.64043111	    -68.27967531	      0.00000000	      6.57748276
      0.23662049	   -204.48601857	    -68.24948812	      0.00000000	      6.61008232
      0.23691576	   -204.33137000	    -68.21924178	      0.00000000	      6.64278660
      0.23721104	   -204.17648018	    -68.18893613	      0.00000000	      6.67559568
      0.23750631	   -204.02134381	    -68.15857103	      0.00000000	      6.70850959
      0.23780158	   -203.86595542	    -68.12814630	      0.00000000	      6.74152839
      0.23809685	   -203.71030946	    -68.09766179	      0.00000000	      6.77465213
      0.23839213	   -203.55440020	    -68.06711734	      0.00000000	      6.80788086
      0.23868740	   -203.39822179	    -68.03651279	      0.00000000	      6.84121463
      0.23898267	   -203.24176821	    -68.00584800	      0.00000000	      6.87465347
      0.23927795	   -203.08503330	    -67.97512279	      0.00000000	      6.90819743
      0.23957322	   -202.92801072	    -67.94433702	      0.00000000	      6.94184656
      0.23986849	   -202.77069396	    -67.91349053	      0.00000000	      6.97560088
      0.24016377	   -202.61307631	    -67.88258316	      0.00000000	      7.00946043
      0.24045904	   -202.45515090	    -67.85161475	      0.00000000	      7.04342526
      0.24075431	   -202.29691063	    -67.82058515	      0.00000000	      7.07749538
      0.24104959	   -202.13834821	    -67.78949419	      0.00000000	      7.11167082
      0.24134486	   -201.97945609	    -67.75834173	      0.00000000	      7.14595163
      0.24164013	   -201.82022654	    -67.72712761	      0.00000000	      7.18033780
      0.24193541	   -201.66065156	    -67.69585165	      0.00000000	      7.21482938
      0.24223068	   -201.50072290	    -67.66451371	      0.00000000	      7.24942638
      0.24252595	   -201.34043205	    -67.63311363	      0.00000000	      7.28412881
      0.24282122	   -201.17977023	    -67.60165124	      0.00000000	      7.31893670
      0.24311650	   -201.01872837	    -67.57012638	      0.00000000	      7.35385004
      0.24341177	   -200.85729709	    -67.53853889	      0.00000000	      7.38886886
      0.24370704	   -200.69546674	    -67.50688861	      0.00000000	      7.42399316
      0.24400232	   -200.53322732	    -67.47517536	      0.00000000	      7.45922294
      0.24429759	   -200.37056850	    -67.44339899	      0.00000000	      7.49455820
      0.24459286	   -200.20747962	    -67.41155933	      0.00000000	      7.52999894
      0.24488814	   -200.04394967	    -67.37965622	      0.00000000	      7.56554516
      0.24518341	   -199.87996725	    -67.34768947	      0.00000000	      7.60119685
      0.24547868	   -199.71552062	    -67.31565892	      0.00000000	      7.63695400
      0.24577396	   -199.55059763	    -67.28356440	      0.00000000	      7.67281660
      0.24606923	   -199.38518576	    -67.25140574	      0.00000000	      7.70878463
      0.24636450	   -199.21927208	    -67.21918276	      0.00000000	      7.74485806
      0.24665978	   -199.05284325	    -67.18689529	      0.00000000	      7.78103688
      0.24695505	   -198.88588552	    -67.15454314	      0.00000000	      7.81732106
      0.24725032	   -198.71838474	    -67.12212615	      0.00000000	      7.85371057
      0.24754560	   -198.55032634	    -67.08964413	      0.00000000	      7.89020538
      0.24784087	   -198.38169532	    -67.05709690	      0.00000000	      7.92680545
      0.24813614	   -198.21247630	    -67.02448427	      0.00000000	      7.96351074
      0.24843141	   -198.04265347	    -66.99180606	      0.00000000	      8.00032121
      0.24872669	   -197.87221064	    -66.95906209	      0.00000000	      8.03723681
      0.24902196	   -197.70113124	    -66.92625217	      0.00000000	      8.07425749
      0.24931723	   -197.52939835	    -66.89337611	      0.00000000	      8.11138319
      0.24961251	   -197.35699468	    -66.86043371	      0.00000000	      8.14861385
      0.24990778	   -197.18390266	    -66.82742479	      0.00000000	      8.18594942
      0.25020305	   -197.01010442	    -66.79434914	      0.00000000	      8.22338981
      0.25049833	   -196.83558184	    -66.76120658	      0.00000000	      8.26093498
      0.25079360	   -196.66031658	    -66.72799691	      0.00000000	      8.29858483
      0.25108887	   -196.48429017	    -66.69471993	      0.00000000	      8.33633928
      0.25138415	   -196.30748400	    -66.66137543	      0.00000000	      8.37419827
      0.25167942	   -196.12987939	    -66.62796321	      0.00000000	      8.41216168
      0.25197469	   -195.95145769	    -66.59448308	      0.00000000	      8.45022944
      0.25226997	   -195.77220028	    -66.56093481	      0.00000000	      8.48840144
      0.25256524	   -195.59208867	    -66.52731821	      0.00000000	      8.52667759
      0.25286051	   -195.41110457	    -66.49363307	      0.00000000	      8.56505777
      0.25315578	   -195.22922995	    -66.45987916	      0.00000000	      8.60354187
      0.25345106	   -195.04644709	    -66.42605629	      0.00000000	      8.64212978
      0.25374633	   -194.86273870	    -66.39216423	      0.00000000	      8.68082138
      0.25404160	   -194.67808794	    -66.35820277	      0.00000000	      8.71961654
      0.25433688	   -194.49247853	    -66.32417169	      0.00000000	      8.75851512
      0.25463215	   -194.30589476	    -66.29007076	      0.00000000	      8.79751701
      0.25492742	   -194.11832162	    -66.25589977	      0.00000000	      8.83662204
      0.25522270	   -193.92974482	    -66.22165848	      0.00000000	      8.87583008
      0.25551797	   -193.74015082	    -66.18734668	      0.00000000	      8.91514098
      0.25581324	   -193.54952694	    -66.15296413	      0.00000000	      8.95455457
      0.25610852	   -193.35786135	    -66.11851060	      0.00000000	      8.99407071
      0.25640379	   -193.16514310	    -66.08398587	      0.00000000	      9.03368922
      0.25669906	   -192.97136218	    -66.04938968	      0.00000000	      9.07340994
      0.25699434	   -192.77650954	    -66.01472181	      0.00000000	      9.11323268
      0.25728961	   -192.58057705	    -65.97998201	      0.00000000	      9.15315728
      0.25758488	   -192.38355759	    -65.94517004	      0.00000000	      9.19318353
      0.25788015	   -192.18544496	    -65.91028566	      0.00000000	      9.23331126
      0.25817543	   -191.98623394	    -65.87532862	      0.00000000	      9.27354026
      0.25847070	   -191.78592024	    -65.84029867	      0.00000000	      9.31387034
      0.25876597	   -191.58450050	    -65.80519555	      0.00000000	      9.35430129
      0.25906125	   -191.38197227	    -65.77001901	      0.00000000	      9.39483290
      0.25935652	   -191.17833396	    -65.73476879	      0.00000000	      9.43546496
      0.25965179	   -190.97358482	    -65.69944463	      0.00000000	      9.47619724
      0.25994707	   -190.76772493	    -65.66404627	      0.00000000	      9.51702952
      0.26024234	   -190.56075510	    -65.62857343	      0.00000000	      9.55796158
      0.26053761	   -190.35267693	    -65.59302585	      0.00000000	      9.59899317
      0.26083289	   -190.14349265	    -65.55740326	      0.00000000	      9.64012406
      0.26112816	   -189.93320519	    -65.52170536	      0.00000000	      9.68135401
      0.26142343	   -189.72181806	    -65.48593190	      0.00000000	      9.72268276
      0.26171871	   -189.50933534	    -65.45008257	      0.00000000	      9.76411006
      0.26201398	   -189.29576164	    -65.41415710	      0.00000000	      9.80563564
      0.26230925	   -189.08110206	    -65.37815518	      0.00000000	      9.84725924
      0.26260452	   -188.86536211	    -65.34207654	      0.00000000	      9.88898059
      0.26289980	   -188.64854774	    -65.30592086	      0.00000000	      9.93079939
      0.26319507	   -188.43066523	    -65.26968785	      0.00000000	      9.97271536
      0.26346055	   -188.23386001	    -65.23704437	      0.00000000	     10.01048482
      0.26372603	   -188.03620144	    -65.20433787	      0.00000000	     10.04833244
      0.26399151	   -187.83769499	    -65.17156815	      0.00000000	     10.08625792
      0.26425700	   -187.63834591	    -65.13873498	      0.00000000	     10.12426105
      0.26452248	   -187.43815967	    -65.10583813	      0.00000000	     10.16234160
      0.26478796	   -187.23714184	    -65.07287736	      0.00000000	     10.20049932
      0.26505344	   -187.03529807	    -65.03985243	      0.00000000	     10.23873398
      0.26531892	   -186.83263410	    -65.00676310	      0.00000000	     10.27704534
      0.26558440	   -186.62915572	    -64.97360912	      0.00000000	     10.31543315
      0.26584988	   -186.42486878	    -64.94039024	      0.00000000	     10.35389716
      0.26611536	   -186.21977915	    -64.90710621	      0.00000000	     10.39243711
      0.26638084	   -186.01389274	    -64.87375678	      0.00000000	     10.43105273
      0.26664633	   -185.80721544	    -64.84034168	      0.00000000	     10.46974378
      0.26691181	   -185.59975317	    -64.80686066	      0.00000000	     10.50850997
      0.26717729	   -185.39151180	    -64.77331346	      0.00000000	     10.54735104
      0.26744277	   -185.18249721	    -64.73969979	      0.00000000	     10.58626670
      0.26770825	   -184.97271523	    -64.70601940	      0.00000000	     10.62525668
      0.26797373	   -184.76217164	    -64.67227200	      0.00000000	     10.66432069
      0.26823921	   -184.55087219	    -64.63845732	      0.00000000	     10.70345844
      0.26850469	   -184.33882255	    -64.60457508	      0.00000000	     10.74266962
      0.26877018	   -184.12602835	    -64.57062499	      0.00000000	     10.78195395
      0.26903566	   -183.91249512	    -64.53660676	      0.00000000	     10.82131111
      0.26930114	   -183.69822835	    -64.50252010	      0.00000000	     10.86074080
      0.26956662	   -183.48323341	    -64.46836471	      0.00000000	     10.90024270
      0.26983210	   -183.26751561	    -64.43414029	      0.00000000	     10.93981649
      0.27009758	   -183.05108016	    -64.39984654	      0.00000000	     10.97946184
      0.27036306	   -182.83393216	    -64.36548314	      0.00000000	     11.01917843
      0.27062854	   -182.61607665	    -64.33104979	      0.00000000	     11.05896592
      0.27089402	   -182.39751852	    -64.29654618	      0.00000000	     11.09882397
      0.27115951	   -182.17826259	    -64.26197197	      0.00000000	     11.13875223
      0.27142499	   -181.95831356	    -64.22732685	      0.00000000	     11.17875036
      0.27169047	   -181.73767601	    -64.19261048	      0.00000000	     11.21881799
      0.27195595	   -181.51635442	    -64.15782254	      0.00000000	     11.25895476
      0.27222143	   -181.29435316	    -64.12296269	      0.00000000	     11.29916031
      0.27248691	   -181.07167647	    -64.08803059	      0.00000000	     11.33943425
      0.27275239	   -180.84832848	    -64.05302589	      0.00000000	     11.37977622
      0.27301787	   -180.62431321	    -64.01794824	      0.00000000	     11.42018582
      0.27328335	   -180.39963455	    -63.98279729	      0.00000000	     11.46066266
      0.27354884	   -180.17429627	    -63.94757269	      0.00000000	     11.50120633
      0.27381432	   -179.94830204	    -63.91227406	      0.00000000	     11.54181645
      0.27407980	   -179.72165537	    -63.87690104	      0.00000000	     11.58249258
      0.27434528	   -179.49435969	    -63.84145325	      0.00000000	     11.62323432
      0.27461076	   -179.26641829	    -63.80593034	      0.00000000	     11.66404124
      0.27487624	   -179.03783434	    -63.77033190	      0.00000000	     11.70491290
      0.27514172	   -178.80861090	    -63.73465760	      0.00000000	     11.74584887
      0.27540720	   -178.57875089	    -63.69890707	      0.00000000	     11.78684869
      0.27567269	   -178.34825713	    -63.66307996	      0.00000000	     11.82791191
      0.27593817	   -178.11713231	    -63.62717590	      0.00000000	     11.86903806
      0.27620365	   -177.88537901	    -63.59119451	      0.00000000	     11.91022668
      0.27646913	   -177.65299967	    -63.55513543	      0.00000000	     11.95147729
      0.27673461	   -177.41999665	    -63.51899828	      0.00000000	     11.99278940
      0.27700009	   -177.18637216	    -63.48278267	      0.00000000	     12.03416251
      0.27726557	   -176.95212831	    -63.44648821	      0.00000000	     12.07559611
      0.27753105	   -176.71726708	    -63.41011452	      0.00000000	     12.11708969
      0.27779653	   -176.48179037	    -63.37366118	      0.00000000	     12.15864274
      0.27806202	   -176.24569993	    -63.33712780	      0.00000000	     12.20025470
      0.27832750	   -176.00899741	    -63.30051398	      0.00000000	     12.24192505
      0.27859298	   -175.77168436	    -63.26381928	      0.00000000	     12.28365323
      0.27885846	   -175.53376221	    -63.22704331	      0.00000000	     12.32543868
      0.27912394	   -175.29523227	    -63.19018564	      0.00000000	     12.36728081
      0.27938942	   -175.05609577	    -63.15324583	      0.00000000	     12.40917905
      0.27965490	   -174.81635381	    -63.11622345	      0.00000000	     12.45113280
      0.27992038	   -174.57600739	    -63.07911807	      0.00000000	     12.49314145
      0.28018586	   -174.33505740	    -63.04192924	      0.00000000	     12.53520438
      0.28045135	   -174.09350465	    -63.00465650	      0.00000000	     12.57732095
      0.28071683	   -173.85134982	    -62.96729942	      0.00000000	     12.61949054
      0.28098231	   -173.60859350	    -62.92985752	      0.00000000	     12.66171246
      0.28124779	   -173.36523618	    -62.89233034	      0.00000000	     12.70398606
      0.28151327	   -173.12127826	    -62.85471742	      0.00000000	     12.74631064
      0.28177875	   -172.87672001	    -62.81701826	      0.00000000	     12.78868551
      0.28204423	   -172.63156164	    -62.77923240	      0.00000000	     12.83110995
      0.28230971	   -172.38580324	    -62.74135934	      0.00000000	     12.87358322
      0.28257519	   -172.13944483	    -62.70339859	      0.00000000	     12.91610459
      0.28284068	   -171.89248630	    -62.66534965	      0.00000000	     12.95867328
      0.28310616	   -171.64492748	    -62.62721202	      0.00000000	     13.00128852
      0.28337164	   -171.39676810	    -62.58898519	      0.00000000	     13.04394950
      0.28363712	   -171.14800778	    -62.55066864	      0.00000000	     13.08665540
      0.28390260	   -170.89864608	    -62.51226185	      0.00000000	     13.12940540
      0.28416808	   -170.64868245	    -62.47376429	      0.00000000	     13.17219863
      0.28443356	   -170.39811626	    -62.43517543	      0.00000000	     13.21503421
      0.28469904	   -170.14694679	    -62.39649472	      0.00000000	     13.25791125
      0.28496453	   -169.89517325	    -62.35772163	      0.00000000	     13.30082882
      0.28523001	   -169.64279473	    -62.31885559	      0.00000000	     13.34378597
      0.28549549	   -169.38981028	    -62.27989606	      0.00000000	     13.38678174
      0.28576097	   -169.13621883	    -62.24084246	      0.00000000	     13.42981513
      0.28602645	   -168.88201924	    -62.20169423	      0.00000000	     13.47288511
      0.28629193	   -168.62721030	    -62.16245079	      0.00000000	     13.51599064
      0.28655741	   -168.37179071	    -62.12311156	      0.00000000	     13.55913064
      0.28682289	   -168.11575909	    -62.08367594	      0.00000000	     13.60230400
      0.28708837	   -167.85911398	    -62.04414334	      0.00000000	     13.64550957
      0.28735386	   -167.60185383	    -62.00451317	      0.00000000	     13.68874619
      0.28761934	   -167.34397705	    -61.96478479	      0.00000000	     13.73201265
      0.28785809	   -167.11153083	    -61.92897123	      0.00000000	     13.77094820
      0.28809685	   -166.87858304	    -61.89307726	      0.00000000	     13.80990601
      0.28833561	   -166.64513251	    -61.85710247	      0.00000000	     13.84888507
      0.28857437	   -166.41117788	    -61.82104639	      0.00000000	     13.88788438
      0.28881312	   -166.17671769	    -61.78490856	      0.00000000	     13.92690294
      0.28905188	   -165.94175049	    -61.74868851	      0.00000000	     13.96593971
      0.28929064	   -165.70627473	    -61.71238575	      0.00000000	     14.00499361
      0.28952939	   -165.47028884	    -61.67599982	      0.00000000	     14.04406354
      0.28976815	   -165.23379121	    -61.63953023	      0.00000000	     14.08314837
      0.29000691	   -164.99678015	    -61.60297648	      0.00000000	     14.12224693
      0.29024567	   -164.75925396	    -61.56633809	      0.00000000	     14.16135801
      0.29048442	   -164.52121086	    -61.52961455	      0.00000000	     14.20048037
      0.29072318	   -164.28264905	    -61.49280537	      0.00000000	     14.23961273
      0.29096194	   -164.04356667	    -61.45591003	      0.00000000	     14.27875375
      0.29120070	   -163.80396182	    -61.41892803	      0.00000000	     14.31790208
      0.29143945	   -163.56383255	    -61.38185884	      0.00000000	     14.35705629
      0.29167821	   -163.32317686	    -61.34470194	      0.00000000	     14.39621494
      0.29191697	   -163.08199272	    -61.30745681	      0.00000000	     14.43537651
      0.29215572	   -162.84027804	    -61.27012291	      0.00000000	     14.47453943
      0.29239448	   -162.59803069	    -61.23269971	      0.00000000	     14.51370211
      0.29263324	   -162.35524850	    -61.19518665	      0.00000000	     14.55286286
      0.29287200	   -162.11192924	    -61.15758320	      0.00000000	     14.59201996
      0.29311075	   -161.86807066	    -61.11988880	      0.00000000	     14.63117162
      0.29334951	   -161.62367045	    -61.08210288	      0.00000000	     14.67031598
      0.29358827	   -161.37872624	    -61.04422490	      0.00000000	     14.70945113
      0.29382702	   -161.13323566	    -61.00625428	      0.00000000	     14.74857508
      0.29406578	   -160.88719625	    -60.96819043	      0.00000000	     14.78768576
      0.29430454	   -160.64060553	    -60.93003280	      0.00000000	     14.82678105
      0.29454330	   -160.39346097	    -60.89178078	      0.00000000	     14.86585873
      0.29478205	   -160.14576000	    -60.85343378	      0.00000000	     14.90491650
      0.29502081	   -159.89749999	    -60.81499122	      0.00000000	     14.94395200
      0.29525957	   -159.64867830	    -60.77645249	      0.00000000	     14.98296275
      0.29549833	   -159.39929221	    -60.73781697	      0.00000000	     15.02194622
      0.29573708	   -159.14933898	    -60.69908406	      0.00000000	     15.06089975
      0.29597584	   -158.89881581	    -60.66025314	      0.00000000	     15.09982062
      0.29621460	   -158.64771986	    -60.62132358	      0.00000000	     15.13870599
      0.29645335	   -158.39604826	    -60.58229474	      0.00000000	     15.17755295
      0.29669211	   -158.14379808	    -60.54316600	      0.00000000	     15.21635846
      0.29693087	   -157.89096635	    -60.50393671	      0.00000000	     15.25511941
      0.29716963	   -157.63755006	    -60.46460621	      0.00000000	     15.29383257
      0.29740838	   -157.38354615	    -60.42517386	      0.00000000	     15.33249461
      0.29764714	   -157.12895151	    -60.38563898	      0.00000000	     15.37110212
      0.29788590	   -156.87376301	    -60.34600092	      0.00000000	     15.40965159
      0.29812465	   -156.61797745	    -60.30625899	      0.00000000	     15.44813939
      0.29836341	   -156.36159159	    -60.26641252	      0.00000000	     15.48656183
      0.29860217	   -156.10460216	    -60.22646082	      0.00000000	     15.52491511
      0.29884093	   -155.84700583	    -60.18640319	      0.00000000	     15.56319538
      0.29907968	   -155.58879924	    -60.14623893	      0.00000000	     15.60139868
      0.29931844	   -155.32997896	    -60.10596734	      0.00000000	     15.63952101
      0.29955720	   -155.07054153	    -60.06558769	      0.00000000	     15.67755831
      0.29979596	   -154.81048345	    -60.02509928	      0.00000000	     15.71550647
      0.30003471	   -154.54980117	    -59.98450136	      0.00000000	     15.75336136
      0.30027347	   -154.28849108	    -59.94379321	      0.00000000	     15.79111882
      0.30051223	   -154.02654955	    -59.90297408	      0.00000000	     15.82877470
      0.30075098	   -153.76397289	    -59.86204322	      0.00000000	     15.86632485
      0.30098974	   -153.50075735	    -59.82099987	      0.00000000	     15.90376517
      0.30122850	   -153.23689916	    -59.77984328	      0.00000000	     15.94109159
      0.30146726	   -152.97239448	    -59.73857267	      0.00000000	     15.97830012
      0.30170601	   -152.70723944	    -59.69718726	      0.00000000	     16.01538688
      0.30194477	   -152.44143011	    -59.65568626	      0.00000000	     16.05234805
      0.30218353	   -152.17496252	    -59.61406888	      0.00000000	     16.08917999
      0.30242229	   -151.90783265	    -59.57233431	      0.00000000	     16.12587916
      0.30266104	   -151.64003643	    -59.53048176	      0.00000000	     16.16244224
      0.30289980	   -151.37156975	    -59.48851039	      0.00000000	     16.19886604
      0.30313856	   -151.10242844	    -59.44641939	      0.00000000	     16.23514760
      0.30337731	   -150.83260829	    -59.40420792	      0.00000000	     16.27128416
      0.30361607	   -150.56210504	    -59.36187514	      0.00000000	     16.30727319
      0.30385483	   -150.29091437	    -59.31942020	      0.00000000	     16.34311239
      0.30409359	   -150.01903193	    -59.27684224	      0.00000000	     16.37879971
      0.30433234	   -149.74645331	    -59.23414040	      0.00000000	     16.41433334
      0.30457110	   -149.47317405	    -59.19131379	      0.00000000	     16.44971171
      0.30480986	   -149.19918964	    -59.14836154	      0.00000000	     16.48493352
      0.30504861	   -148.92449551	    -59.10528275	      0.00000000	     16.51999771
      0.30528737	   -148.64908707	    -59.06207653	      0.00000000	     16.55490345
      0.30552613	   -148.37295966	    -59.01874196	      0.00000000	     16.58965016
      0.30576489	   -148.09610855	    -58.97527812	      0.00000000	     16.62423750
      0.30600364	   -147.81852899	    -58.93168410	      0.00000000	     16.65866532
      0.30624240	   -147.54021617	    -58.88795894	      0.00000000	     16.69293370
      0.30648116	   -147.26116523	    -58.84410171	      0.00000000	     16.72704292
      0.30671992	   -146.98137124	    -58.80011144	      0.00000000	     16.76099341
      0.30695867	   -146.70082923	    -58.75598718	      0.00000000	     16.79478580
      0.30719743	   -146.41953420	    -58.71172796	      0.00000000	     16.82842086
      0.30743619	   -146.13748107	    -58.66733278	      0.00000000	     16.86189949
      0.30767494	   -145.85466470	    -58.62280065	      0.00000000	     16.89522274
      0.30791370	   -145.57107993	    -58.57813057	      0.00000000	     16.92839173
      0.30815246	   -145.28672152	    -58.53332154	      0.00000000	     16.96140771
      0.30839122	   -145.00158419	    -58.48837251	      0.00000000	     16.99427198
      0.30862997	   -144.71566259	    -58.44328247	      0.00000000	     17.02698592
      0.30886873	   -144.42895134	    -58.39805037	      0.00000000	     17.05955096
      0.30910749	   -144.14144499	    -58.35267515	      0.00000000	     17.09196856
      0.30934624	   -143.85313804	    -58.30715574	      0.00000000	     17.12424024
      0.30958500	   -143.56402492	    -58.26149109	      0.00000000	     17.15636748
      0.30982376	   -143.27410003	    -58.21568009	      0.00000000	     17.18835183
      0.31006252	   -142.98335770	    -58.16972165	      0.00000000	     17.22019478
      0.31030127	   -142.69179221	    -58.12361466	      0.00000000	     17.25189786
      0.31054003	   -142.39939777	    -58.07735801	      0.00000000	     17.28346252
      0.31077879	   -142.10616856	    -58.03095056	      0.00000000	     17.31489025
      0.31101755	   -141.81209867	    -57.98439117	      0.00000000	     17.34618244
      0.31125630	   -141.51718215	    -57.93767869	      0.00000000	     17.37734050
      0.31147098	   -141.25127572	    -57.89554479	      0.00000000	     17.40524324
      0.31168567	   -140.98467536	    -57.85328529	      0.00000000	     17.43303961
      0.31190035	   -140.71737678	    -57.81089934	      0.00000000	     17.46073047
      0.31211503	   -140.44937551	    -57.76838609	      0.00000000	     17.48831665
      0.31232971	   -140.18066703	    -57.72574465	      0.00000000	     17.51579901
      0.31254440	   -139.91124676	    -57.68297413	      0.00000000	     17.54317831
      0.31275908	   -139.64111012	    -57.64007365	      0.00000000	     17.57045531
      0.31297376	   -139.37025246	    -57.59704228	      0.00000000	     17.59763071
      0.31318844	   -139.09866910	    -57.55387912	      0.00000000	     17.62470516
      0.31340313	   -138.82635532	    -57.51058325	      0.00000000	     17.65167930
      0.31361781	   -138.55330636	    -57.46715374	      0.00000000	     17.67855369
      0.31383249	   -138.27951741	    -57.42358964	      0.00000000	     17.70532885
      0.31404717	   -138.00498363	    -57.37989001	      0.00000000	     17.73200526
      0.31426185	   -137.72970015	    -57.33605389	      0.00000000	     17.75858337
      0.31447654	   -137.45366202	    -57.29208032	      0.00000000	     17.78506357
      0.31469122	   -137.17686428	    -57.24796831	      0.00000000	     17.81144619
      0.31490590	   -136.89930193	    -57.20371688	      0.00000000	     17.83773155
      0.31512058	   -136.62096990	    -57.15932503	      0.00000000	     17.86391989
      0.31533527	   -136.34186309	    -57.11479176	      0.00000000	     17.89001143
      0.31554995	   -136.06197638	    -57.07011606	      0.00000000	     17.91600634
      0.31576463	   -135.78130457	    -57.02529688	      0.00000000	     17.94190475
      0.31597931	   -135.49984242	    -56.98033321	      0.00000000	     17.96770673
      0.31619400	   -135.21758467	    -56.93522399	      0.00000000	     17.99341232
      0.31640868	   -134.93452600	    -56.88996817	      0.00000000	     18.01902153
      0.31662336	   -134.65066102	    -56.84456467	      0.00000000	     18.04453431
      0.31683804	   -134.36598434	    -56.79901242	      0.00000000	     18.06995057
      0.31705272	   -134.08049048	    -56.75331033	      0.00000000	     18.09527020
      0.31726741	   -133.79417394	    -56.70745729	      0.00000000	     18.12049304
      0.31748209	   -133.50702915	    -56.66145219	      0.00000000	     18.14561887
      0.31769677	   -133.21905051	    -56.61529391	      0.00000000	     18.17064747
      0.31791145	   -132.93023236	    -56.56898131	      0.00000000	     18.19557856
      0.31812614	   -132.64056897	    -56.52251323	      0.00000000	     18.22041183
      0.31834082	   -132.35005457	    -56.47588853	      0.00000000	     18.24514693
      0.31855550	   -132.05868334	    -56.42910601	      0.00000000	     18.26978347
      0.31877018	   -131.76644939	    -56.38216450	      0.00000000	     18.29432106
      0.31898487	   -131.47334679	    -56.33506279	      0.00000000	     18.31875922
      0.31919955	   -131.17936953	    -56.28779967	      0.00000000	     18.34309748
      0.31941423	   -130.88451156	    -56.24037391	      0.00000000	     18.36733533
      0.31962891	   -130.58876676	    -56.19278427	      0.00000000	     18.39147222
      0.31984359	   -130.29212897	    -56.14502950	      0.00000000	     18.41550757
      0.32005828	   -129.99459195	    -56.09710832	      0.00000000	     18.43944077
      0.32027296	   -129.69614941	    -56.04901945	      0.00000000	     18.46327119
      0.32048764	   -129.39679500	    -56.00076159	      0.00000000	     18.48699815
      0.32070232	   -129.09652231	    -55.95233342	      0.00000000	     18.51062095
      0.32091701	   -128.79532486	    -55.90373362	      0.00000000	     18.53413888
      0.32113169	   -128.49319611	    -55.85496083	      0.00000000	     18.55755117
      0.32134637	   -128.19012948	    -55.80601369	      0.00000000	     18.58085705
      0.32156105	   -127.88611829	    -55.75689083	      0.00000000	     18.60405571
      0.32177573	   -127.58115583	    -55.70759085	      0.00000000	     18.62714630
      0.32199042	   -127.27523531	    -55.65811233	      0.00000000	     18.65012798
      0.32220510	   -126.96834988	    -55.60845384	      0.00000000	     18.67299985
      0.32241978	   -126.66049262	    -55.55861394	      0.00000000	     18.69576100
      0.32263446	   -126.35165655	    -55.50859115	      0.00000000	     18.71841049
      0.32284915	   -126.04183464	    -55.45838399	      0.00000000	     18.74094735
      0.32306383	   -125.73101977	    -55.40799095	      0.00000000	     18.76337061
      0.32327851	   -125.41920476	    -55.35741051	      0.00000000	     18.78567923
      0.32349319	   -125.10638238	    -55.30664113	      0.00000000	     18.80787220
      0.32370788	   -124.79254533	    -55.25568124	      0.00000000	     18.82994844
      0.32392256	   -124.47768623	    -55.20452924	      0.00000000	     18.85190688
      0.32413724	   -124.16179764	    -55.15318355	      0.00000000	     18.87374640
      0.32435192	   -123.84487206	    -55.10164251	      0.00000000	     18.89546588
      0.32456660	   -123.52690193	    -55.04990450	      0.00000000	     18.91706415
      0.32478129	   -123.20787960	    -54.99796782	      0.00000000	     18.93854005
      0.32499597	   -122.88779737	    -54.94583079	      0.00000000	     18.95989237
      0.32521065	   -122.56664747	    -54.89349168	      0.00000000	     18.98111989
      0.32542533	   -122.24442207	    -54.84094874	      0.00000000	     19.00222138
      0.32564002	   -121.92111326	    -54.78820021	      0.00000000	     19.02319555
      0.32585470	   -121.59671307	    -54.73524430	      0.00000000	     19.04404113
      0.32606938	   -121.27121345	    -54.68207917	      0.00000000	     19.06475680
      0.32628406	   -120.94460631	    -54.62870298	      0.00000000	     19.08534124
      0.32649875	   -120.61688347	    -54.57511385	      0.00000000	     19.10579309
      0.32671343	   -120.28803668	    -54.52130989	      0.00000000	     19.12611098
      0.32692811	   -119.95805764	    -54.46728915	      0.00000000	     19.14629352
      0.32714279	   -119.62693796	    -54.41304968	      0.00000000	     19.16633928
      0.32735747	   -119.29466919	    -54.35858949	      0.00000000	     19.18624684
      0.32757216	   -118.96124283	    -54.30390654	      0.00000000	     19.20601474
      0.32776515	   -118.66051349	    -54.25455740	      0.00000000	     19.22366464
      0.32795813	   -118.35883530	    -54.20502505	      0.00000000	     19.24119946
      0.32815112	   -118.05620206	    -54.15530797	      0.00000000	     19.25861806
      0.32834411	   -117.75260739	    -54.10540461	      0.00000000	     19.27591932
      0.32853710	   -117.44804490	    -54.05531339	      0.00000000	     19.29310211
      0.32873009	   -117.14250809	    -54.00503271	      0.00000000	     19.31016529
      0.32892308	   -116.83599046	    -53.95456092	      0.00000000	     19.32710773
      0.32911607	   -116.52848544	    -53.90389639	      0.00000000	     19.34392825
      0.32930906	   -116.21998642	    -53.85303742	      0.00000000	     19.36062570
      0.32950205	   -115.91048673	    -53.80198231	      0.00000000	     19.37719889
      0.32969504	   -115.59997966	    -53.75072934	      0.00000000	     19.39364663
      0.32988803	   -115.28845843	    -53.69927673	      0.00000000	     19.40996772
      0.33008102	   -114.97591624	    -53.64762271	      0.00000000	     19.42616095
      0.33027400	   -114.66234622	    -53.59576544	      0.00000000	     19.44222511
      0.33046699	   -114.34774143	    -53.54370310	      0.00000000	     19.45815895
      0.33065998	   -114.03209491	    -53.49143379	      0.00000000	     19.47396125
      0.33085297	   -113.71539962	    -53.43895561	      0.00000000	     19.48963076
      0.33104596	   -113.39764848	    -53.38626662	      0.00000000	     19.50516622
      0.33123895	   -113.07883435	    -53.33336485	      0.00000000	     19.52056637
      0.33143194	   -112.75895002	    -53.28024827	      0.00000000	     19.53582994
      0.33162493	   -112.43798826	    -53.22691486	      0.00000000	     19.55095565
      0.33181792	   -112.11594174	    -53.17336253	      0.00000000	     19.56594223
      0.33201091	   -111.79280310	    -53.11958916	      0.00000000	     19.58078839
      0.33220390	   -111.46856492	    -53.06559259	      0.00000000	     19.59549283
      0.33239688	   -111.14321971	    -53.01137062	      0.00000000	     19.61005426
      0.33258987	   -110.81675994	    -52.95692102	      0.00000000	     19.62447137
      0.33278286	   -110.48917799	    -52.90224151	      0.00000000	     19.63874287
      0.33297585	   -110.16046621	    -52.84732977	      0.00000000	     19.65286744
      0.33316884	   -109.83061688	    -52.79218341	      0.00000000	     19.66684378
      0.33336183	   -109.49962220	    -52.73680002	      0.00000000	     19.68067058
      0.33355482	   -109.16747434	    -52.68117715	      0.00000000	     19.69434654
      0.33374781	   -108.83416538	    -52.62531226	      0.00000000	     19.70787034
      0.33394080	   -108.49968735	    -52.56920281	      0.00000000	     19.72124068
      0.33413379	   -108.16403220	    -52.51284615	      0.00000000	     19.73445626
      0.33432678	   -107.82719185	    -52.45623962	      0.00000000	     19.74751578
      0.33451977	   -107.48915810	    -52.39938047	      0.00000000	     19.76041796
      0.33471275	   -107.14992273	    -52.34226592	      0.00000000	     19.77316150
      0.33490574	   -106.80947742	    -52.28489311	      0.00000000	     19.78574513
      0.33509873	   -106.46781379	    -52.22725912	      0.00000000	     19.79816759
      0.33529172	   -106.12492340	    -52.16936095	      0.00000000	     19.81042762
      0.33548471	   -105.78079771	    -52.11119556	      0.00000000	     19.82252398
      0.33567770	   -105.43542813	    -52.05275981	      0.00000000	     19.83445545
      0.33587069	   -105.08880597	    -51.99405049	      0.00000000	     19.84622082
      0.33606368	   -104.74092248	    -51.93506433	      0.00000000	     19.85781890
      0.33625667	   -104.39176882	    -51.87579796	      0.00000000	     19.86924852
      0.33643012	   -104.07687788	    -51.82229073	      0.00000000	     19.87937608
      0.33660356	   -103.76094710	    -51.76855179	      0.00000000	     19.88936590
      0.33677701	   -103.44396998	    -51.71457854	      0.00000000	     19.89921713
      0.33695046	   -103.12593987	    -51.66036830	      0.00000000	     19.90892899
      0.33712391	   -102.80685006	    -51.60591832	      0.00000000	     19.91850074
      0.33729736	   -102.48669376	    -51.55122579	      0.00000000	     19.92793165
      0.33747080	   -102.16546412	    -51.49628781	      0.00000000	     19.93722103
      0.33764425	   -101.84315421	    -51.44110144	      0.00000000	     19.94636820
      0.33781770	   -101.51975701	    -51.38566364	      0.00000000	     19.95537253
      0.33799115	   -101.19526546	    -51.32997130	      0.00000000	     19.96423342
      0.33816459	   -100.86967239	    -51.27402124	      0.00000000	     19.97295030
      0.33833804	   -100.54297053	    -51.21781017	      0.00000000	     19.98152264
      0.33851149	   -100.21515256	    -51.16133473	      0.00000000	     19.98994997
      0.33868494	    -99.88621104	    -51.10459147	      0.00000000	     19.99823184
      0.33885839	    -99.55613841	    -51.04757683	      0.00000000	     20.00636786
      0.33903183	    -99.22492703	    -50.99028717	      0.00000000	     20.01435771
      0.33920528	    -98.89256914	    -50.93271873	      0.00000000	     20.02220109
      0.33937873	    -98.55905684	    -50.87486764	      0.00000000	     20.02989778
      0.33955218	    -98.22438213	    -50.81672993	      0.00000000	     20.03744764
      0.33972563	    -97.88853683	    -50.75830151	      0.00000000	     20.04485058
      0.33989907	    -97.55151264	    -50.69957814	      0.00000000	     20.05210659
      0.34007252	    -97.21330107	    -50.64055548	      0.00000000	     20.05934905
      0.34024597	    -96.87389333	    -50.58122904	      0.00000000	     20.06629561
      0.34041942	    -96.53328049	    -50.52159419	      0.00000000	     20.07291077
      0.34059287	    -96.19145341	    -50.46164615	      0.00000000	     20.07920647
      0.34076631	    -95.84840278	    -50.40138000	      0.00000000	     20.08519403
      0.34093976	    -95.50411905	    -50.34079066	      0.00000000	     20.09088420
      0.34109518	    -95.19455973	    -50.28621924	      0.00000000	     20.09573869
      0.34125061	    -94.88399512	    -50.23138017	      0.00000000	     20.10036966
      0.34140603	    -94.57241794	    -50.17626944	      0.00000000	     20.10478380
      0.34156145	    -94.25982061	    -50.12088291	      0.00000000	     20.10898758
      0.34171687	    -93.94619537	    -50.06521631	      0.00000000	     20.11298723
      0.34187230	    -93.63153422	    -50.00926524	      0.00000000	     20.11678879
      0.34202772	    -93.31582894	    -49.95302513	      0.00000000	     20.12039808
      0.34218314	    -92.99907106	    -49.89649131	      0.00000000	     20.12382080
      0.34233856	    -92.68125185	    -49.83965892	      0.00000000	     20.12706246
      0.34249398	    -92.36236230	    -49.78252297	      0.00000000	     20.13012848
      0.34264941	    -92.04239310	    -49.72507829	      0.00000000	     20.13302414
      0.34280483	    -91.72133462	    -49.66731954	      0.00000000	     20.13575466
      0.34296025	    -91.39917690	    -49.60924121	      0.00000000	     20.13832519
      0.34311567	    -91.07590961	    -49.55083761	      0.00000000	     20.14074081
      0.34327110	    -90.75152204	    -49.49210284	      0.00000000	     20.14300659
      0.34342652	    -90.42600307	    -49.43303083	      0.00000000	     20.14512757
      0.34358194	    -90.09934115	    -49.37361527	      0.00000000	     20.14710878
      0.34373736	    -89.77152426	    -49.31384965	      0.00000000	     20.14895528
      0.34389279	    -89.44253989	    -49.25372726	      0.00000000	     20.15067216
      0.34403226	    -89.14629855	    -49.19946283	      0.00000000	     20.15210672
      0.34417174	    -88.84909658	    -49.14490025	      0.00000000	     20.15344480
      0.34431122	    -88.55092389	    -49.09003418	      0.00000000	     20.15469016
      0.34445070	    -88.25176990	    -49.03485910	      0.00000000	     20.15584664
      0.34459018	    -87.95162362	    -48.97936932	      0.00000000	     20.15691814
      0.34472966	    -87.65047361	    -48.92355899	      0.00000000	     20.15790862
      0.34486914	    -87.34830795	    -48.86742205	      0.00000000	     20.15882214
      0.34500862	    -87.04511423	    -48.81095228	      0.00000000	     20.15966282
      0.34514810	    -86.74087954	    -48.75414325	      0.00000000	     20.16043488
      0.34528757	    -86.43559040	    -48.69698836	      0.00000000	     20.16114261
      0.34542705	    -86.12923276	    -48.63948079	      0.00000000	     20.16179042
      0.34556653	    -85.82179200	    -48.58161352	      0.00000000	     20.16238282
      0.34570601	    -85.51325283	    -48.52337931	      0.00000000	     20.16292442
      0.34584549	    -85.20359931	    -48.46477071	      0.00000000	     20.16341995
      0.34598497	    -84.89281481	    -48.40578006	      0.00000000	     20.16387425
      0.34612445	    -84.58088197	    -48.34639946	      0.00000000	     20.16429228
      0.34626393	    -84.26778267	    -48.28662079	      0.00000000	     20.16467912
      0.34638867	    -83.98675452	    -48.23281288	      0.00000000	     20.16500288
      0.34651342	    -83.70476401	    -48.17867370	      0.00000000	     20.16530970
      0.34663816	    -83.42179654	    -48.12419698	      0.00000000	     20.16560347
      0.34676291	    -83.13783689	    -48.06937625	      0.00000000	     20.16588815
      0.34688765	    -82.85286920	    -48.01420489	      0.00000000	     20.16616779
      0.34701240	    -82.56687700	    -47.95867611	      0.00000000	     20.16644656
      0.34713714	    -82.27984314	    -47.90278298	      0.00000000	     20.16672867
      0.34726189	    -81.99174982	    -47.84651836	      0.00000000	     20.16701844
      0.34738663	    -81.70257851	    -47.78987498	      0.00000000	     20.16732028
      0.34751138	    -81.41230995	    -47.73284537	      0.00000000	     20.16763867
      0.34763612	    -81.12092412	    -47.67542189	      0.00000000	     20.16797816
      0.34776087	    -80.82840019	    -47.61759674	      0.00000000	     20.16834342
      0.34788561	    -80.53471653	    -47.55936194	      0.00000000	     20.16873917
      0.34801036	    -80.23985064	    -47.50070930	      0.00000000	     20.16917022
      0.34813510	    -79.94377914	    -47.44163048	      0.00000000	     20.16964145
      0.34825985	    -79.64647773	    -47.38211696	      0.00000000	     20.17015783
      0.34838459	    -79.34792116	    -47.32216000	      0.00000000	     20.17072440
      0.34850934	    -79.04808320	    -47.26175073	      0.00000000	     20.17134626
      0.34862134	    -78.77774373	    -47.20711620	      0.00000000	     20.17195597
      0.34873335	    -78.50632868	    -47.15210294	      0.00000000	     20.17261827
      0.34884536	    -78.23381694	    -47.09670413	      0.00000000	     20.17333699
      0.34895737	    -77.96018664	    -47.04091281	      0.00000000	     20.17411601
      0.34906938	    -77.68541517	    -46.98472190	      0.00000000	     20.17495926
      0.34918139	    -77.40947910	    -46.92812418	      0.00000000	     20.17587070
      0.34929340	    -77.13235426	    -46.87111232	      0.00000000	     20.17685436
      0.34940541	    -76.85401564	    -46.81367885	      0.00000000	     20.17791428
      0.34951741	    -76.57443740	    -46.75581618	      0.00000000	     20.17905456
      0.34962942	    -76.29359283	    -46.69751657	      0.00000000	     20.18027933
      0.34974143	    -76.01145438	    -46.63877216	      0.00000000	     20.18159275
      0.34985344	    -75.72799356	    -46.57957495	      0.00000000	     20.18299903
      0.34996545	    -75.44318099	    -46.51991683	      0.00000000	     20.18450242
      0.35007746	    -75.15698633	    -46.45978952	      0.00000000	     20.18610719
      0.35018947	    -74.86937827	    -46.39918462	      0.00000000	     20.18781766
      0.35028275	    -74.62875922	    -46.34834281	      0.00000000	     20.18932589
      0.35037603	    -74.38710239	    -46.29715529	      0.00000000	     20.19092064
      0.35046931	    -74.14436658	    -46.24561200	      0.00000000	     20.19261486
      0.35056259	    -73.90052353	    -46.19370559	      0.00000000	     20.19441509
      0.35065587	    -73.65555009	    -46.14142987	      0.00000000	     20.19632518
      0.35074915	    -73.40942438	    -46.08877893	      0.00000000	     20.19834815
      0.35086144	    -73.11157361	    -46.02489064	      0.00000000	     20.20093703
      0.35097373	    -72.81198277	    -45.96044001	      0.00000000	     20.20369789
      0.35108602	    -72.51061227	    -45.89541677	      0.00000000	     20.20663518
      0.35119832	    -72.20742155	    -45.82981060	      0.00000000	     20.20975321
      0.35131061	    -71.90236905	    -45.76361106	      0.00000000	     20.21305625
      0.35142290	    -71.59541215	    -45.69680762	      0.00000000	     20.21654851
      0.35153519	    -71.28650721	    -45.62938967	      0.00000000	     20.22023415
      0.35164748	    -70.97560950	    -45.56134647	      0.00000000	     20.22411725
      0.35175978	    -70.66267324	    -45.49266718	      0.00000000	     20.22820187
      0.35187207	    -70.34765154	    -45.42334087	      0.00000000	     20.23249202
      0.35198436	    -70.03049645	    -45.35335645	      0.00000000	     20.23699168
      0.35209665	    -69.71115889	    -45.28270276	      0.00000000	     20.24170480
      0.35220895	    -69.38958870	    -45.21136849	      0.00000000	     20.24663530
      0.35232124	    -69.06573457	    -45.13934220	      0.00000000	     20.25178707
      0.35243353	    -68.73954409	    -45.06661233	      0.00000000	     20.25716403
      0.35254582	    -68.41096370	    -44.99316714	      0.00000000	     20.26277007
      0.35265811	    -68.07993869	    -44.91899480	      0.00000000	     20.26860909
      0.35277041	    -67.74641320	    -44.84408327	      0.00000000	     20.27468500
      0.35288270	    -67.41033022	    -44.76842038	      0.00000000	     20.28100177
      0.35299499	    -67.07163153	    -44.69199377	      0.00000000	     20.28756337
      0.35310728	    -66.73025775	    -44.61479090	      0.00000000	     20.29437382
      0.35321958	    -66.38614828	    -44.53679904	      0.00000000	     20.30143722
      0.35333187	    -66.03924132	    -44.45800527	      0.00000000	     20.30875772
      0.35344416	    -65.68947384	    -44.37839643	      0.00000000	     20.31633955
      0.35355645	    -65.33678155	    -44.29795918	      0.00000000	     20.32418704
      0.35366874	    -64.98109893	    -44.21667990	      0.00000000	     20.33230460
      0.35378104	    -64.62235916	    -44.13454475	      0.00000000	     20.34069679
      0.35389333	    -64.26049417	    -44.05153962	      0.00000000	     20.34936826
      0.35400562	    -63.89543456	    -43.96765014	      0.00000000	     20.35832383
      0.35411791	    -63.52710963	    -43.88286163	      0.00000000	     20.36756845
      0.35423021	    -63.15544733	    -43.79715912	      0.00000000	     20.37710724
      0.35434250	    -62.78037430	    -43.71052733	      0.00000000	     20.38694552
      0.35445479	    -62.40181576	    -43.62295062	      0.00000000	     20.39708878
      0.35456708	    -62.01969555	    -43.53441301	      0.00000000	     20.40754275
      0.35467937	    -61.63393664	    -43.44489813	      0.00000000	     20.41831338
      0.35479167	    -61.24447709	    -43.35438922	      0.00000000	     20.42940690
      0.35490396	    -60.85127182	    -43.26286910	      0.00000000	     20.44082981
      0.35501625	    -60.45427579	    -43.17032014	      0.00000000	     20.45258894
      0.35512854	    -60.05344307	    -43.07672423	      0.00000000	     20.46469139
      0.35521614	    -59.73805636	    -43.00297047	      0.00000000	     20.47437577
      0.35531359	    -59.38444650	    -42.92016067	      0.00000000	     20.48539597
      0.35541103	    -59.02796744	    -42.83654885	      0.00000000	     20.49664110
      0.35589824	    -57.20576065	    -42.40692413	      0.00000000	     20.55467795
      0.35727252	    -51.79283010	    -41.10305999	      0.00000000	     20.70068915
      0.35864680	    -46.18484571	    -39.69138825	      0.00000000	     20.75825435
      0.36002107	    -40.63039708	    -38.20580511	      0.00000000	     20.67564809
      0.36124276	    -35.88636268	    -36.84833065	      0.00000000	     20.46167303
      0.36246446	    -31.38968652	    -35.47684325	      0.00000000	     20.10655108
      0.36368615	    -27.15255139	    -34.10908740	      0.00000000	     19.60968185
      0.36490784	    -23.16806795	    -32.76083614	      0.00000000	     18.97594190
      0.36612953	    -19.42990013	    -31.44596624	      0.00000000	     18.21413693
      0.36735123	    -15.94005223	    -30.17650849	      0.00000000	     17.33598722
      0.36857292	    -12.70957340	    -28.96265635	      0.00000000	     16.35578102
      0.36979461	     -9.75583328	    -27.81273749	      0.00000000	     15.29025669
      0.37101630	     -7.09980468	    -26.73316425	      0.00000000	     14.15791288
      0.37223800	     -4.76671270	    -25.72838356	      0.00000000	     12.97805385
      0.37236017	     -4.55241845	    -25.63213077	      0.00000000	     12.85820532
      0.37258593	     -4.16598835	    -25.45629761	      0.00000000	     12.63605060
      0.37269882	     -3.97752381	    -25.36937620	      0.00000000	     12.52467539
      0.37275526	     -3.88449910	    -25.32616459	      0.00000000	     12.46891990
      0.37278348	     -3.83829128	    -25.30462108	      0.00000000	     12.44102601
      0.37292459	     -3.61032950	    -25.19752683	      0.00000000	     12.30140441
      0.37293536	     -3.59312744	    -25.18938828	      0.00000000	     12.29072835
      0.37294584	     -3.57644543	    -25.18148779	      0.00000000	     12.28035568
      0.37295584	     -3.56054193	    -25.17394863	      0.00000000	     12.27044921
      0.37296584	     -3.54466469	    -25.16641468	      0.00000000	     12.26054160
      0.37297584	     -3.52881376	    -25.15888596	      0.00000000	     12.25063288
      0.37298584	     -3.51298936	    -25.15136251	      0.00000000	     12.24072300
      0.37299584	     -3.49719249	    -25.14384460	      0.00000000	     12.23081175
      0.37300584	     -3.48142580	    -25.13633296	      0.00000000	     12.22089854
      0.37301584	     -3.46569438	    -25.12882900	      0.00000000	     12.21098220
      0.37302584	     -3.45000655	    -25.12133505	      0.00000000	     12.20106083
      0.37303584	     -3.43437455	    -25.11385454	      0.00000000	     12.19113162
      0.37304584	     -3.41881530	    -25.10639223	      0.00000000	     12.18119067
      0.37305584	     -3.40335098	    -25.09895439	      0.00000000	     12.17123286
      0.37306584	     -3.38800971	    -25.09154899	      0.00000000	     12.16125172
      0.37307584	     -3.37282607	    -25.08418585	      0.00000000	     12.15123927
      0.37308584	     -3.35784162	    -25.07687680	      0.00000000	     12.14118591
      0.37309584	     -3.34310536	    -25.06963586	      0.00000000	     12.13108037
      0.37310584	     -3.32867410	    -25.06247930	      0.00000000	     12.12090955
      0.37311584	     -3.31461281	    -25.05542577	      0.00000000	     12.11065848
      0.37312724	     -3.29912130	    -25.04753394	      0.00000000	     12.09884733
      0.37313724	     -3.28610932	    -25.04077515	      0.00000000	     12.08836530
      0.37314724	     -3.27372637	    -25.03419418	      0.00000000	     12.07774350
      0.37315724	     -3.26207266	    -25.02782009	      0.00000000	     12.06695896
      0.37316724	     -3.25125682	    -25.02168439	      0.00000000	     12.05598687
      0.37317724	     -3.24139560	    -25.01582103	      0.00000000	     12.04480059
      0.37318724	     -3.23261354	    -25.01026622	      0.00000000	     12.03337184
      0.37319724	     -3.22504243	    -25.00505829	      0.00000000	     12.02167081
      0.37320724	     -3.21882079	    -25.00023753	      0.00000000	     12.00966630
      0.37321724	     -3.21409312	    -24.99584588	      0.00000000	     11.99732599
      0.37322724	     -3.21100910	    -24.99192674	      0.00000000	     11.98461663
      0.37323724	     -3.20972272	    -24.98852458	      0.00000000	     11.97150430
      0.37324724	     -3.21039128	    -24.98568467	      0.00000000	     11.95795473
      0.37325724	     -3.21317432	    -24.98345264	      0.00000000	     11.94393358
      0.37326724	     -3.21823254	    -24.98187414	      0.00000000	     11.92940675
      0.37327724	     -3.22572661	    -24.98099440	      0.00000000	     11.91434075
      0.37328724	     -3.23581600	    -24.98085781	      0.00000000	     11.89870300
      0.37329724	     -3.24865778	    -24.98150751	      0.00000000	     11.88246222
      0.37330948	     -3.26834679	    -24.98343345	      0.00000000	     11.86171906
      0.37332172	     -3.29266054	    -24.98667109	      0.00000000	     11.83997751
      0.37333675	     -3.32920560	    -24.99253500	      0.00000000	     11.81185862
      0.37335522	     -3.38486156	    -25.00274624	      0.00000000	     11.77502938
      0.37337148	     -3.44417664	    -25.01459568	      0.00000000	     11.74047435
      0.37338774	     -3.51360009	    -25.02921335	      0.00000000	     11.70386769
      0.37340224	     -3.58433687	    -25.04463571	      0.00000000	     11.66946141
      0.37341674	     -3.66357118	    -25.06232728	      0.00000000	     11.63340177
      0.37343125	     -3.75143144	    -25.08229160	      0.00000000	     11.59570133
      0.37344575	     -3.84799053	    -25.10451534	      0.00000000	     11.55638600
      0.37346025	     -3.95326644	    -25.12896941	      0.00000000	     11.51549397
      0.37347476	     -4.06722393	    -25.15561037	      0.00000000	     11.47307447
      0.37348926	     -4.18977716	    -25.18438201	      0.00000000	     11.42918633
      0.37350376	     -4.32079312	    -25.21521717	      0.00000000	     11.38389646
      0.37351827	     -4.46009574	    -25.24803950	      0.00000000	     11.33727829
      0.37353277	     -4.60747053	    -25.28276535	      0.00000000	     11.28941025
      0.37354727	     -4.76266954	    -25.31930554	      0.00000000	     11.24037431
      0.37356178	     -4.92541658	    -25.35756701	      0.00000000	     11.19025457
      0.37357628	     -5.09541245	    -25.39745437	      0.00000000	     11.13913609
      0.37359078	     -5.27233999	    -25.43887127	      0.00000000	     11.08710371
      0.37360529	     -5.45586907	    -25.48172166	      0.00000000	     11.03424118
      0.37361979	     -5.64566114	    -25.52591074	      0.00000000	     10.98063032
      0.37363429	     -5.84137342	    -25.57134589	      0.00000000	     10.92635039
      0.37364880	     -6.04266269	    -25.61793731	      0.00000000	     10.87147756
      0.37366330	     -6.24918860	    -25.66559862	      0.00000000	     10.81608455
      0.37367780	     -6.46061646	    -25.71424721	      0.00000000	     10.76024036
      0.37369231	     -6.67661967	    -25.76380457	      0.00000000	     10.70401006
      0.37370681	     -6.89688161	    -25.81419643	      0.00000000	     10.64745475
      0.37372131	     -7.12109719	    -25.86535285	      0.00000000	     10.59063150
      0.37373582	     -7.34897396	    -25.91720828	      0.00000000	     10.53359343
      0.37375032	     -7.58023295	    -25.96970144	      0.00000000	     10.47638977
      0.37376482	     -7.81460920	    -26.02277527	      0.00000000	     10.41906599
      0.37377933	     -8.05185197	    -26.07637678	      0.00000000	     10.36166396
      0.37379695	     -8.34373269	    -26.14216771	      0.00000000	     10.29184341
      0.37381458	     -8.63910348	    -26.20858517	      0.00000000	     10.22202640
      0.37383221	     -8.93759814	    -26.27555600	      0.00000000	     10.15226891
      0.37384984	     -9.23887959	    -26.34301412	      0.00000000	     10.08262082
      0.37386747	     -9.54263847	    -26.41089996	      0.00000000	     10.01312645
      0.37388510	     -9.84859171	    -26.47915995	      0.00000000	      9.94382500
      0.37390272	    -10.15648091	    -26.54774595	      0.00000000	      9.87475108
      0.37392035	    -10.46607067	    -26.61661483	      0.00000000	      9.80593508
      0.37393798	    -10.77714698	    -26.68572795	      0.00000000	      9.73740365
      0.37395995	    -11.16657552	    -26.77214150	      0.00000000	      9.65243794
      0.37398192	    -11.55767532	    -26.85882189	      0.00000000	      9.56798848
      0.37400388	    -11.95014909	    -26.94571788	      0.00000000	      9.48408737
      0.37402585	    -12.34373479	    -27.03278501	      0.00000000	      9.40076116
      0.37405240	    -12.82061948	    -27.13819688	      0.00000000	      9.30084290
      0.37407895	    -13.29844026	    -27.24374446	      0.00000000	      9.20182672
      0.37410551	    -13.77689575	    -27.34937871	      0.00000000	      9.10373585
      0.37413206	    -14.25572925	    -27.45505839	      0.00000000	      9.00658740
      0.37416436	    -14.83838131	    -27.58361905	      0.00000000	      8.88970309
      0.37419665	    -15.42094448	    -27.71214399	      0.00000000	      8.77424431
      0.37422895	    -16.00315204	    -27.84059101	      0.00000000	      8.66021734
      0.37426125	    -16.58478789	    -27.96892569	      0.00000000	      8.54762272
      0.37430080	    -17.29598557	    -28.12588098	      0.00000000	      8.41169254
      0.37434035	    -18.00581881	    -28.28258427	      0.00000000	      8.27788988
      0.37437990	    -18.71410295	    -28.43900263	      0.00000000	      8.14619482
      0.37441945	    -19.42070486	    -28.59510986	      0.00000000	      8.01658332
      0.37446913	    -20.30589701	    -28.79075658	      0.00000000	      7.85666197
      0.37451882	    -21.18818509	    -28.98584635	      0.00000000	      7.69992851
      0.37456851	    -22.06752725	    -29.18035347	      0.00000000	      7.54632199
      0.37462855	    -23.12621919	    -29.41459203	      0.00000000	      7.36478507
      0.37468859	    -24.18071323	    -29.64792205	      0.00000000	      7.18761131
      0.37474863	    -25.23115812	    -29.88032136	      0.00000000	      7.01468942
      0.37482504	    -26.56231747	    -30.17468095	      0.00000000	      6.80061735
      0.37490144	    -27.88767296	    -30.46747620	      0.00000000	      6.59303036
      0.37497784	    -29.20768829	    -30.75868468	      0.00000000	      6.39171252
      0.37507703	    -30.91403200	    -31.13432497	      0.00000000	      6.13937870
      0.37517621	    -32.61291176	    -31.50723330	      0.00000000	      5.89681647
      0.37527540	    -34.30481746	    -31.87738979	      0.00000000	      5.66360310
      0.37539614	    -36.35510357	    -32.32426759	      0.00000000	      5.39173361
      0.37551688	    -38.39423528	    -32.76703883	      0.00000000	      5.13242069
      0.37563763	    -40.42016211	    -33.20570488	      0.00000000	      4.88499875
      0.37575837	    -42.42979972	    -33.64027717	      0.00000000	      4.64883163
      0.37587911	    -44.41933090	    -34.07077580	      0.00000000	      4.42330935
      0.37599986	    -46.38460958	    -34.49722841	      0.00000000	      4.20784489
      0.37614573	    -48.72088701	    -35.00711006	      0.00000000	      3.96013488
      0.37629161	    -51.00952499	    -35.51120727	      0.00000000	      3.72531315
      0.37643749	    -53.24555623	    -36.00960150	      0.00000000	      3.50244834
      0.37664304	    -56.30055153	    -36.70235814	      0.00000000	      3.20700580
      0.37682850	    -58.95732554	    -37.31807811	      0.00000000	      2.95739274
      0.37701396	    -61.51869647	    -37.92516707	      0.00000000	      2.72238685
      0.37719942	    -63.98695277	    -38.52385297	      0.00000000	      2.50088718
      0.37738489	    -66.37154752	    -39.11437198	      0.00000000	      2.29208867
      0.37757035	    -68.68390034	    -39.69696620	      0.00000000	      2.09539158
      0.37775581	    -70.93461616	    -40.27188181	      0.00000000	      1.91029822
      0.37796408	    -73.40009901	    -40.90865514	      0.00000000	      1.71571560
      0.37817235	    -75.80993063	    -41.53641353	      0.00000000	      1.53461134
      0.37834659	    -77.78851547	    -42.05493393	      0.00000000	      1.39305853
      0.37852083	    -79.73552976	    -42.56760112	      0.00000000	      1.26026210
      0.37869507	    -81.65190218	    -43.07462205	      0.00000000	      1.13593760
      0.37886931	    -83.53745467	    -43.57620246	      0.00000000	      1.01981088
      0.37904355	    -85.39126694	    -44.07254637	      0.00000000	      0.91161576
      0.37921779	    -87.21201881	    -44.56385569	      0.00000000	      0.81109212
      0.37939203	    -88.99826968	    -45.05032971	      0.00000000	      0.71798441
      0.37956627	    -90.74866019	    -45.53216460	      0.00000000	      0.63204036
      0.37974051	    -92.46203981	    -46.00955293	      0.00000000	      0.55300975
      0.37995874	    -94.55454150	    -46.60150009	      0.00000000	      0.46339419
      0.38017698	    -96.58657166	    -47.18712559	      0.00000000	      0.38374093
      0.38046339	    -99.16107039	    -47.94666483	      0.00000000	      0.29348643
      0.38068623	   -101.09217089	    -48.53097520	      0.00000000	      0.23379703
      0.38092514	   -103.09376659	    -49.15137423	      0.00000000	      0.17933616
      0.38116406	   -105.02582099	    -49.76585417	      0.00000000	      0.13402385
      0.38140297	   -106.89040808	    -50.37474113	      0.00000000	      0.09708694
      0.38164188	   -108.68985363	    -50.97831913	      0.00000000	      0.06771097
      0.38188080	   -110.42663552	    -51.57682623	      0.00000000	      0.04504298
      0.38211971	   -112.10330643	    -52.17045151	      0.00000000	      0.02819952
      0.38235863	   -113.72243531	    -52.75933332	      0.00000000	      0.01627951
      0.38259754	   -115.28656425	    -53.34355909	      0.00000000	      0.00838109
      0.38283646	   -116.79817749	    -53.92316694	      0.00000000	      0.00362074
      0.38307537	   -118.25967998	    -54.49814921	      0.00000000	      0.00115261
      0.38331428	   -119.67338326	    -55.06845780	      0.00000000	      0.00018627
      0.38355320	   -121.04149684	    -55.63401097	      0.00000000	      0.00000114
      0.38379211	   -122.36612375	    -56.19470121	      0.00000000	      0.00000000
      0.38403103	   -123.64925924	    -56.75040359	      0.00000000	      0.00000000
      0.38426994	   -124.89279164	    -57.30098413	      0.00000000	      0.00000000
      0.38435855	   -125.34428530	    -57.50385326	      0.00000000	      0.00000000
      0.38444716	   -125.79066966	    -57.70599294	      0.00000000	      0.00000000
      0.38452101	   -126.15886561	    -57.87390074	      0.00000000	      0.00000000
      0.38459485	   -126.52364113	    -58.04129578	      0.00000000	      0.00000000
      0.38465893	   -126.83741396	    -58.18611745	      0.00000000	      0.00000000
      0.38472300	   -127.14870621	    -58.33055078	      0.00000000	      0.00000000
      0.38478708	   -127.45756556	    -58.47459505	      0.00000000	      0.00000000
      0.38485115	   -127.76404196	    -58.61824972	      0.00000000	      0.00000000
      0.38490741	   -128.03122585	    -58.74406690	      0.00000000	      0.00000000
      0.38496367	   -128.29664924	    -58.86958310	      0.00000000	      0.00000000
      0.38501993	   -128.56034989	    -58.99479807	      0.00000000	      0.00000000
      0.38507620	   -128.82236661	    -59.11971154	      0.00000000	      0.00000000
      0.38513246	   -129.08273923	    -59.24432318	      0.00000000	      0.00000000
      0.38518872	   -129.34150847	    -59.36863260	      0.00000000	      0.00000000
      0.38524498	   -129.59871593	    -59.49263930	      0.00000000	      0.00000000
      0.38530124	   -129.85440397	    -59.61634263	      0.00000000	      0.00000000
      0.38535165	   -130.08224517	    -59.72692252	      0.00000000	      0.00000000
      0.38540206	   -130.30893249	    -59.83725753	      0.00000000	      0.00000000
      0.38545247	   -130.53449765	    -59.94734686	      0.00000000	      0.00000000
      0.38550288	   -130.75897268	    -60.05718954	      0.00000000	      0.00000000
      0.38555329	   -130.98238987	    -60.16678444	      0.00000000	      0.00000000
      0.38560370	   -131.20478168	    -60.27613027	      0.00000000	      0.00000000
      0.38565411	   -131.42618077	    -60.38522557	      0.00000000	      0.00000000
      0.38570452	   -131.64661984	    -60.49406865	      0.00000000	      0.00000000
      0.38575493	   -131.86613170	    -60.60265767	      0.00000000	      0.00000000
      0.38580534	   -132.08474912	    -60.71099052	      0.00000000	      0.00000000
      0.38585575	   -132.30250482	    -60.81906490	      0.00000000	      0.00000000
      0.38590616	   -132.51943144	    -60.92687827	      0.00000000	      0.00000000
      0.38595657	   -132.73556141	    -61.03442784	      0.00000000	      0.00000000
      0.38600698	   -132.95092700	    -61.14171057	      0.00000000	      0.00000000
      0.38605739	   -133.16556016	    -61.24872318	      0.00000000	      0.00000000
      0.38610780	   -133.37949255	    -61.35546210	      0.00000000	      0.00000000
      0.38615821	   -133.59275544	    -61.46192351	      0.00000000	      0.00000000
      0.38620862	   -133.80537965	    -61.56810332	      0.00000000	      0.00000000
      0.38625903	   -134.01739554	    -61.67399715	      0.00000000	      0.00000000
      0.38630945	   -134.22883289	    -61.77960033	      0.00000000	      0.00000000
      0.38635986	   -134.43972091	    -61.88490794	      0.00000000	      0.00000000
      0.38641027	   -134.65008813	    -61.98991474	      0.00000000	      0.00000000
      0.38646068	   -134.85996238	    -62.09461524	      0.00000000	      0.00000000
      0.38651109	   -135.06937075	    -62.19900364	      0.00000000	      0.00000000
      0.38656150	   -135.27833948	    -62.30307386	      0.00000000	      0.00000000
      0.38661191	   -135.48689398	    -62.40681956	      0.00000000	      0.00000000
      0.38666232	   -135.69505871	    -62.51023411	      0.00000000	      0.00000000
      0.38671273	   -135.90285721	    -62.61331061	      0.00000000	      0.00000000
      0.38676314	   -136.11031196	    -62.71604190	      0.00000000	      0.00000000
      0.38681355	   -136.31744444	    -62.81842056	      0.00000000	      0.00000000
      0.38686396	   -136.52427500	    -62.92043891	      0.00000000	      0.00000000
      0.38691437	   -136.73082285	    -63.02208904	      0.00000000	      0.00000000
      0.38696478	   -136.93710604	    -63.12336279	      0.00000000	      0.00000000
      0.38701519	   -137.14314142	    -63.22425179	      0.00000000	      0.00000000
      0.38706560	   -137.34894456	    -63.32474746	      0.00000000	      0.00000000
      0.38711601	   -137.55452978	    -63.42484101	      0.00000000	      0.00000000
      0.38716642	   -137.75991010	    -63.52452346	      0.00000000	      0.00000000
      0.38721683	   -137.96509721	    -63.62378566	      0.00000000	      0.00000000
      0.38726724	   -138.17010144	    -63.72261830	      0.00000000	      0.00000000
      0.38731765	   -138.37493178	    -63.82101194	      0.00000000	      0.00000000
      0.38736806	   -138.57959582	    -63.91895715	      0.00000000	      0.00000000
      0.38741847	   -138.78409978	    -64.01644487	      0.00000000	      0.00000000
      0.38746888	   -138.98844846	    -64.11346596	      0.00000000	      0.00000000
      0.38751929	   -139.19264528	    -64.21001118	      0.00000000	      0.00000000
      0.38756970	   -139.39669226	    -64.30607118	      0.00000000	      0.00000000
      0.38763180	   -139.64784731	    -64.42372405	      0.00000000	      0.00000000
      0.38769390	   -139.89877407	    -64.54060855	      0.00000000	      0.00000000
      0.38775600	   -140.14946763	    -64.65670683	      0.00000000	      0.00000000
      0.38781810	   -140.39991997	    -64.77200105	      0.00000000	      0.00000000
      0.38789329	   -140.70285144	    -64.91050789	      0.00000000	      0.00000000
      0.38796849	   -141.00538722	    -65.04777805	      0.00000000	      0.00000000
      0.38807129	   -141.41830606	    -65.23339188	      0.00000000	      0.00000000
      0.38815175	   -141.74085990	    -65.37696042	      0.00000000	      0.00000000
      0.38823221	   -142.06280752	    -65.51899247	      0.00000000	      0.00000000
      0.38829992	   -142.33320964	    -65.63729518	      0.00000000	      0.00000000
      0.38836763	   -142.60309711	    -65.75446387	      0.00000000	      0.00000000
      0.38843534	   -142.87242592	    -65.87047853	      0.00000000	      0.00000000
      0.38849614	   -143.11379712	    -65.97367241	      0.00000000	      0.00000000
      0.38855695	   -143.35464440	    -66.07590640	      0.00000000	      0.00000000
      0.38861776	   -143.59493061	    -66.17716754	      0.00000000	      0.00000000
      0.38867857	   -143.83461724	    -66.27744348	      0.00000000	      0.00000000
      0.38873938	   -144.07366455	    -66.37672243	      0.00000000	      0.00000000
      0.38880019	   -144.31203173	    -66.47499323	      0.00000000	      0.00000000
      0.38886100	   -144.54967703	    -66.57224534	      0.00000000	      0.00000000
      0.38891533	   -144.76136684	    -66.65826995	      0.00000000	      0.00000000
      0.38896966	   -144.97241562	    -66.74346683	      0.00000000	      0.00000000
      0.38902399	   -145.18279228	    -66.82782985	      0.00000000	      0.00000000
      0.38907833	   -145.39246546	    -66.91135331	      0.00000000	      0.00000000
      0.38913266	   -145.60140366	    -66.99403197	      0.00000000	      0.00000000
      0.38918699	   -145.80957529	    -67.07586103	      0.00000000	      0.00000000
      0.38924132	   -146.01694874	    -67.15683617	      0.00000000	      0.00000000
      0.38929565	   -146.22349249	    -67.23695353	      0.00000000	      0.00000000
      0.38934999	   -146.42917512	    -67.31620971	      0.00000000	      0.00000000
      0.38940432	   -146.63396547	    -67.39460177	      0.00000000	      0.00000000
      0.38945865	   -146.83783260	    -67.47212724	      0.00000000	      0.00000000
      0.38951298	   -147.04074596	    -67.54878411	      0.00000000	      0.00000000
      0.38956732	   -147.24267536	    -67.62457081	      0.00000000	      0.00000000
      0.38962165	   -147.44359112	    -67.69948626	      0.00000000	      0.00000000
      0.38967598	   -147.64346403	    -67.77352978	      0.00000000	      0.00000000
      0.38973031	   -147.84226549	    -67.84670118	      0.00000000	      0.00000000
      0.38978465	   -148.03996750	    -67.91900068	      0.00000000	      0.00000000
      0.38983898	   -148.23654273	    -67.99042892	      0.00000000	      0.00000000
      0.38989331	   -148.43196458	    -68.06098698	      0.00000000	      0.00000000
      0.38994764	   -148.62620718	    -68.13067635	      0.00000000	      0.00000000
      0.39000197	   -148.81924547	    -68.19949891	      0.00000000	      0.00000000
      0.39005631	   -149.01105520	    -68.26745693	      0.00000000	      0.00000000
      0.39011064	   -149.20161299	    -68.33455309	      0.00000000	      0.00000000
      0.39016497	   -149.39089633	    -68.40079040	      0.00000000	      0.00000000
      0.39021930	   -149.57888363	    -68.46617227	      0.00000000	      0.00000000
      0.39027364	   -149.76555423	    -68.53070244	      0.00000000	      0.00000000
      0.39032797	   -149.95088842	    -68.59438498	      0.00000000	      0.00000000
      0.39038230	   -150.13486744	    -68.65722432	      0.00000000	      0.00000000
      0.39043663	   -150.31747355	    -68.71922516	      0.00000000	      0.00000000
      0.39049097	   -150.49868995	    -68.78039253	      0.00000000	      0.00000000
      0.39054530	   -150.67850089	    -68.84073175	      0.00000000	      0.00000000
      0.39059963	   -150.85689158	    -68.90024840	      0.00000000	      0.00000000
      0.39065396	   -151.03384827	    -68.95894836	      0.00000000	      0.00000000
      0.39070829	   -151.20935820	    -69.01683772	      0.00000000	      0.00000000
      0.39076263	   -151.38340963	    -69.07392285	      0.00000000	      0.00000000
      0.39081696	   -151.55599183	    -69.13021032	      0.00000000	      0.00000000
      0.39087129	   -151.72709504	    -69.18570695	      0.00000000	      0.00000000
      0.39092562	   -151.89671053	    -69.24041972	      0.00000000	      0.00000000
      0.39097996	   -152.06483052	    -69.29435585	      0.00000000	      0.00000000
      0.39103429	   -152.23144822	    -69.34752272	      0.00000000	      0.00000000
      0.39108862	   -152.39655780	    -69.39992787	      0.00000000	      0.00000000
      0.39114295	   -152.56015438	    -69.45157903	      0.00000000	      0.00000000
      0.39119729	   -152.72223398	    -69.50248405	      0.00000000	      0.00000000
      0.39125162	   -152.88279357	    -69.55265093	      0.00000000	      0.00000000
      0.39130595	   -153.04183101	    -69.60208781	      0.00000000	      0.00000000
      0.39136028	   -153.19934503	    -69.65080291	      0.00000000	      0.00000000
      0.39141461	   -153.35533521	    -69.69880460	      0.00000000	      0.00000000
      0.39146895	   -153.50980198	    -69.74610133	      0.00000000	      0.00000000
      0.39152328	   -153.66274659	    -69.79270161	      0.00000000	      0.00000000
      0.39157761	   -153.81417108	    -69.83861408	      0.00000000	      0.00000000
      0.39163194	   -153.96407826	    -69.88384740	      0.00000000	      0.00000000
      0.39168628	   -154.11247168	    -69.92841033	      0.00000000	      0.00000000
      0.39174061	   -154.25935562	    -69.97231165	      0.00000000	      0.00000000
      0.39179494	   -154.40473508	    -70.01556020	      0.00000000	      0.00000000
      0.39184927	   -154.54861570	    -70.05816486	      0.00000000	      0.00000000
      0.39190361	   -154.69100380	    -70.10013453	      0.00000000	      0.00000000
      0.39195794	   -154.83190631	    -70.14147812	      0.00000000	      0.00000000
      0.39202335	   -154.99959448	    -70.19043836	      0.00000000	      0.00000000
      0.39208877	   -155.16515428	    -70.23851956	      0.00000000	      0.00000000
      0.39215419	   -155.32860112	    -70.28573734	      0.00000000	      0.00000000
      0.39221961	   -155.48995148	    -70.33210728	      0.00000000	      0.00000000
      0.39228502	   -155.64922286	    -70.37764493	      0.00000000	      0.00000000
      0.39235044	   -155.80643374	    -70.42236579	      0.00000000	      0.00000000
      0.39241586	   -155.96160347	    -70.46628531	      0.00000000	      0.00000000
      0.39248127	   -156.11475226	    -70.50941884	      0.00000000	      0.00000000
      0.39254669	   -156.26590107	    -70.55178167	      0.00000000	      0.00000000
      0.39261211	   -156.41507161	    -70.59338898	      0.00000000	      0.00000000
      0.39267752	   -156.56228622	    -70.63425585	      0.00000000	      0.00000000
      0.39274294	   -156.70756785	    -70.67439722	      0.00000000	      0.00000000
      0.39280836	   -156.85094001	    -70.71382793	      0.00000000	      0.00000000
      0.39287377	   -156.99242671	    -70.75256267	      0.00000000	      0.00000000
      0.39295272	   -157.16069256	    -70.79840049	      0.00000000	      0.00000000
      0.39303166	   -157.32629196	    -70.84327122	      0.00000000	      0.00000000
      0.39311060	   -157.48926931	    -70.88719978	      0.00000000	      0.00000000
      0.39318955	   -157.64966963	    -70.93021075	      0.00000000	      0.00000000
      0.39326849	   -157.80753841	    -70.97232832	      0.00000000	      0.00000000
      0.39334743	   -157.96292150	    -71.01357632	      0.00000000	      0.00000000
      0.39342637	   -158.11586504	    -71.05397817	      0.00000000	      0.00000000
      0.39350532	   -158.26641534	    -71.09355689	      0.00000000	      0.00000000
      0.39358426	   -158.41461876	    -71.13233509	      0.00000000	      0.00000000
      0.39367993	   -158.59115265	    -71.17829059	      0.00000000	      0.00000000
      0.39377561	   -158.76438997	    -71.22314152	      0.00000000	      0.00000000
      0.39387128	   -158.93441268	    -71.26692560	      0.00000000	      0.00000000
      0.39396696	   -159.10130222	    -71.30967961	      0.00000000	      0.00000000
      0.39406263	   -159.26513928	    -71.35143940	      0.00000000	      0.00000000
      0.39415830	   -159.42600366	    -71.39223985	      0.00000000	      0.00000000
      0.39427725	   -159.62196743	    -71.44167723	      0.00000000	      0.00000000
      0.39439619	   -159.81360732	    -71.48974740	      0.00000000	      0.00000000
      0.39451513	   -160.00106930	    -71.53651126	      0.00000000	      0.00000000
      0.39466128	   -160.22588798	    -71.59226634	      0.00000000	      0.00000000
      0.39480742	   -160.44487211	    -71.64624206	      0.00000000	      0.00000000
      0.39500716	   -160.73517922	    -71.71731418	      0.00000000	      0.00000000
      0.39516247	   -160.95409733	    -71.77056316	      0.00000000	      0.00000000
      0.39531779	   -161.16734764	    -71.82216460	      0.00000000	      0.00000000
      0.39547310	   -161.37519121	    -71.87221829	      0.00000000	      0.00000000
      0.39560922	   -161.55309489	    -71.91488676	      0.00000000	      0.00000000
      0.39574533	   -161.72719765	    -71.95649891	      0.00000000	      0.00000000
      0.39588145	   -161.89765281	    -71.99711171	      0.00000000	      0.00000000
      0.39601756	   -162.06460690	    -72.03677919	      0.00000000	      0.00000000
      0.39615368	   -162.22819977	    -72.07555253	      0.00000000	      0.00000000
      0.39628980	   -162.38856473	    -72.11348023	      0.00000000	      0.00000000
      0.39642591	   -162.54582878	    -72.15060814	      0.00000000	      0.00000000
      0.39656203	   -162.70011276	    -72.18697967	      0.00000000	      0.00000000
      0.39669814	   -162.85153155	    -72.22263580	      0.00000000	      0.00000000
      0.39683426	   -163.00019431	    -72.25761526	      0.00000000	      0.00000000
      0.39697038	   -163.14620468	    -72.29195461	      0.00000000	      0.00000000
      0.39710649	   -163.28966100	    -72.32568833	      0.00000000	      0.00000000
      0.39724261	   -163.43065654	    -72.35884894	      0.00000000	      0.00000000
      0.39737872	   -163.56927971	    -72.39146709	      0.00000000	      0.00000000
      0.39751484	   -163.70561433	    -72.42357167	      0.00000000	      0.00000000
      0.39765096	   -163.83973976	    -72.45518986	      0.00000000	      0.00000000
      0.39778707	   -163.97173120	    -72.48634725	      0.00000000	      0.00000000
      0.39792319	   -164.10165984	    -72.51706792	      0.00000000	      0.00000000
      0.39805930	   -164.22959312	    -72.54737453	      0.00000000	      0.00000000
      0.39819542	   -164.35559487	    -72.57728836	      0.00000000	      0.00000000
      0.39833154	   -164.47972552	    -72.60682943	      0.00000000	      0.00000000
      0.39846765	   -164.60204230	    -72.63601654	      0.00000000	      0.00000000
      0.39860377	   -164.72259942	    -72.66486733	      0.00000000	      0.00000000
      0.39877113	   -164.86849520	    -72.69990453	      0.00000000	      0.00000000
      0.39893849	   -165.01189795	    -72.73448701	      0.00000000	      0.00000000
      0.39910586	   -165.15289177	    -72.76864134	      0.00000000	      0.00000000
      0.39927322	   -165.29155544	    -72.80239207	      0.00000000	      0.00000000
      0.39944058	   -165.42796275	    -72.83576188	      0.00000000	      0.00000667
      0.39960795	   -165.56218289	    -72.86877173	      0.00000000	      0.00009571
      0.39982139	   -165.73029169	    -72.91037957	      0.00000000	      0.00052366
      0.40003484	   -165.89507377	    -72.95146992	      0.00000000	      0.00156112
      0.40029260	   -166.08979211	    -73.00044700	      0.00000000	      0.00404893
      0.40057422	   -166.29740830	    -73.05321250	      0.00000000	      0.00892174
      0.40081372	   -166.46991702	    -73.09751581	      0.00000000	      0.01536222
      0.40105322	   -166.63883315	    -73.14132964	      0.00000000	      0.02437239
      0.40126310	   -166.78399388	    -73.17934434	      0.00000000	      0.03469660
      0.40147298	   -166.92655852	    -73.21702274	      0.00000000	      0.04753751
      0.40168285	   -167.06659569	    -73.25438055	      0.00000000	      0.06309028
      0.40189273	   -167.20416994	    -73.29143198	      0.00000000	      0.08150165
      0.40210260	   -167.33934211	    -73.32818986	      0.00000000	      0.10286454
      0.40228901	   -167.45743325	    -73.36060116	      0.00000000	      0.12434466
      0.40247542	   -167.57371307	    -73.39279744	      0.00000000	      0.14817129
      0.40266183	   -167.68821806	    -73.42478544	      0.00000000	      0.17429948
      0.40284824	   -167.80098311	    -73.45657135	      0.00000000	      0.20265357
      0.40303465	   -167.91204157	    -73.48816080	      0.00000000	      0.23313083
      0.40322106	   -168.02142543	    -73.51955896	      0.00000000	      0.26560554
      0.40340747	   -168.12916539	    -73.55077053	      0.00000000	      0.29993356
      0.40359388	   -168.23529095	    -73.58179984	      0.00000000	      0.33595681
      0.40378029	   -168.33983053	    -73.61265081	      0.00000000	      0.37350768
      0.40396670	   -168.44281148	    -73.64332706	      0.00000000	      0.41241306
      0.40415311	   -168.54426025	    -73.67383188	      0.00000000	      0.45249798
      0.40433952	   -168.64420236	    -73.70416828	      0.00000000	      0.49358869
      0.40452593	   -168.74266253	    -73.73433901	      0.00000000	      0.53551530
      0.40471234	   -168.83966470	    -73.76434658	      0.00000000	      0.57811382
      0.40489875	   -168.93523210	    -73.79419332	      0.00000000	      0.62122776
      0.40508516	   -169.02938728	    -73.82388131	      0.00000000	      0.66470933
      0.40527157	   -169.12215217	    -73.85341249	      0.00000000	      0.70842019
      0.40545798	   -169.21354811	    -73.88278862	      0.00000000	      0.75223195
      0.40564439	   -169.30359591	    -73.91201133	      0.00000000	      0.79602630
      0.40583080	   -169.39231583	    -73.94108210	      0.00000000	      0.83969508
      0.40601721	   -169.47972769	    -73.97000228	      0.00000000	      0.88314000
      0.40620362	   -169.56585081	    -73.99877314	      0.00000000	      0.92627239
      0.40639003	   -169.65070411	    -74.02739582	      0.00000000	      0.96901272
      0.40657644	   -169.73430610	    -74.05587139	      0.00000000	      1.01129021
      0.40676285	   -169.81667490	    -74.08420081	      0.00000000	      1.05304224
      0.40694926	   -169.89782828	    -74.11238501	      0.00000000	      1.09421386
      0.40713566	   -169.97778365	    -74.14042482	      0.00000000	      1.13475721
      0.40732207	   -170.05655811	    -74.16832101	      0.00000000	      1.17463102
      0.40750848	   -170.13416843	    -74.19607432	      0.00000000	      1.21380006
      0.40769489	   -170.21063110	    -74.22368543	      0.00000000	      1.25223464
      0.40788130	   -170.28596231	    -74.25115496	      0.00000000	      1.28991015
      0.40806771	   -170.36017799	    -74.27848352	      0.00000000	      1.32680658
      0.40825412	   -170.43329382	    -74.30567168	      0.00000000	      1.36290812
      0.40844053	   -170.50532519	    -74.33271996	      0.00000000	      1.39820273
      0.40862694	   -170.57628729	    -74.35962888	      0.00000000	      1.43268181
      0.40881335	   -170.64619506	    -74.38639892	      0.00000000	      1.46633983
      0.40899976	   -170.71506320	    -74.41303054	      0.00000000	      1.49917403
      0.40918617	   -170.78290622	    -74.43952421	      0.00000000	      1.53118413
      0.40937258	   -170.84973840	    -74.46588034	      0.00000000	      1.56237207
      0.40955899	   -170.91557382	    -74.49209937	      0.00000000	      1.59274173
      0.40974540	   -170.98042636	    -74.51818169	      0.00000000	      1.62229876
      0.40993181	   -171.04430971	    -74.54412772	      0.00000000	      1.65105035
      0.41011822	   -171.10723736	    -74.56993785	      0.00000000	      1.67900504
      0.41030463	   -171.16922262	    -74.59561247	      0.00000000	      1.70617257
      0.41049104	   -171.23027863	    -74.62115195	      0.00000000	      1.73256371
      0.41067745	   -171.29041834	    -74.64655668	      0.00000000	      1.75819011
      0.41086386	   -171.34965452	    -74.67182705	      0.00000000	      1.78306422
      0.41105027	   -171.40799980	    -74.69696342	      0.00000000	      1.80719912
      0.41123668	   -171.46546661	    -74.72196617	      0.00000000	      1.83060845
      0.41142309	   -171.52206723	    -74.74683568	      0.00000000	      1.85330630
      0.41160950	   -171.57781378	    -74.77157232	      0.00000000	      1.87530713
      0.41179591	   -171.63271823	    -74.79617648	      0.00000000	      1.89662570
      0.41198232	   -171.68679238	    -74.82064854	      0.00000000	      1.91727699
      0.41216873	   -171.74004788	    -74.84498887	      0.00000000	      1.93727613
      0.41235514	   -171.79249624	    -74.86919787	      0.00000000	      1.95663837
      0.41254155	   -171.84414880	    -74.89327591	      0.00000000	      1.97537901
      0.41272796	   -171.89501676	    -74.91722340	      0.00000000	      1.99351334
      0.41291437	   -171.94511120	    -74.94104073	      0.00000000	      2.01105664
      0.41310078	   -171.99444303	    -74.96472829	      0.00000000	      2.02802412
      0.41328719	   -172.04302301	    -74.98828649	      0.00000000	      2.04443087
      0.41347360	   -172.09086180	    -75.01171574	      0.00000000	      2.06029186
      0.41366001	   -172.13796988	    -75.03501644	      0.00000000	      2.07562193
      0.41384642	   -172.18435763	    -75.05818902	      0.00000000	      2.09043570
      0.41403283	   -172.23003526	    -75.08123388	      0.00000000	      2.10474764
      0.41421924	   -172.27501288	    -75.10415146	      0.00000000	      2.11857196
      0.41440565	   -172.31930044	    -75.12694217	      0.00000000	      2.13192268
      0.41459205	   -172.36290779	    -75.14960645	      0.00000000	      2.14481358
      0.41477846	   -172.40584462	    -75.17214473	      0.00000000	      2.15725816
      0.41496487	   -172.44812051	    -75.19455746	      0.00000000	      2.16926970
      0.41515128	   -172.48974493	    -75.21684507	      0.00000000	      2.18086118
      0.41533769	   -172.53072719	    -75.23900802	      0.00000000	      2.19204534
      0.41552410	   -172.57107650	    -75.26104674	      0.00000000	      2.20283462
      0.41571051	   -172.61080194	    -75.28296170	      0.00000000	      2.21324119
      0.41589692	   -172.64991248	    -75.30475335	      0.00000000	      2.22327696
      0.41608333	   -172.68841697	    -75.32642216	      0.00000000	      2.23295352
      0.41626974	   -172.72632412	    -75.34796859	      0.00000000	      2.24228221
      0.41645615	   -172.76364256	    -75.36939310	      0.00000000	      2.25127407
      0.41664256	   -172.80038077	    -75.39069617	      0.00000000	      2.25993986
      0.41682897	   -172.83654715	    -75.41187827	      0.00000000	      2.26829008
      0.41701538	   -172.87214995	    -75.43293987	      0.00000000	      2.27633493
      0.41720179	   -172.90719733	    -75.45388147	      0.00000000	      2.28408434
      0.41738820	   -172.94169735	    -75.47470353	      0.00000000	      2.29154797
      0.41757461	   -172.97565794	    -75.49540655	      0.00000000	      2.29873521
      0.41776102	   -173.00908693	    -75.51599101	      0.00000000	      2.30565520
      0.41794743	   -173.04199205	    -75.53645740	      0.00000000	      2.31231678
      0.41813384	   -173.07438092	    -75.55680621	      0.00000000	      2.31872856
      0.41832025	   -173.10626105	    -75.57703794	      0.00000000	      2.32489891
      0.41850666	   -173.13763986	    -75.59715308	      0.00000000	      2.33083592
      0.41869307	   -173.16852466	    -75.61715213	      0.00000000	      2.33654748
      0.41887948	   -173.19892265	    -75.63703559	      0.00000000	      2.34204120
      0.41906589	   -173.22884094	    -75.65680395	      0.00000000	      2.34732449
      0.41925230	   -173.25828656	    -75.67645774	      0.00000000	      2.35240453
      0.41943871	   -173.28726641	    -75.69599744	      0.00000000	      2.35728827
      0.41962512	   -173.31578732	    -75.71542356	      0.00000000	      2.36198245
      0.41981153	   -173.34385600	    -75.73473661	      0.00000000	      2.36649361
      0.41999794	   -173.37147910	    -75.75393709	      0.00000000	      2.37082807
      0.42018435	   -173.39866314	    -75.77302552	      0.00000000	      2.37499195
      0.42037076	   -173.42541457	    -75.79200240	      0.00000000	      2.37899119
      0.42055717	   -173.45173975	    -75.81086825	      0.00000000	      2.38283154
      0.42074358	   -173.47764495	    -75.82962357	      0.00000000	      2.38651854
      0.42092999	   -173.50313635	    -75.84826888	      0.00000000	      2.39005760
      0.42111640	   -173.52822003	    -75.86680468	      0.00000000	      2.39345390
      0.42130281	   -173.55290200	    -75.88523149	      0.00000000	      2.39671248
      0.42148922	   -173.57718818	    -75.90354983	      0.00000000	      2.39983823
      0.42167563	   -173.60108441	    -75.92176021	      0.00000000	      2.40283585
      0.42186204	   -173.62459644	    -75.93986313	      0.00000000	      2.40570989
      0.42204844	   -173.64772994	    -75.95785911	      0.00000000	      2.40846477
      0.42223485	   -173.67049050	    -75.97574867	      0.00000000	      2.41110475
      0.42242126	   -173.69288364	    -75.99353232	      0.00000000	      2.41363393
      0.42260767	   -173.71491478	    -76.01121057	      0.00000000	      2.41605631
      0.42279408	   -173.73658927	    -76.02878393	      0.00000000	      2.41837573
      0.42298049	   -173.75791240	    -76.04625292	      0.00000000	      2.42059590
      0.42316690	   -173.77888936	    -76.06361805	      0.00000000	      2.42272041
      0.42335331	   -173.79952528	    -76.08087982	      0.00000000	      2.42475274
      0.42353972	   -173.81982522	    -76.09803876	      0.00000000	      2.42669624
      0.42372613	   -173.83979415	    -76.11509537	      0.00000000	      2.42855413
      0.42391254	   -173.85943697	    -76.13205016	      0.00000000	      2.43032955
      0.42409895	   -173.87875853	    -76.14890365	      0.00000000	      2.43202552
      0.42428536	   -173.89776359	    -76.16565633	      0.00000000	      2.43364494
      0.42447177	   -173.91645685	    -76.18230872	      0.00000000	      2.43519064
      0.42465818	   -173.93484293	    -76.19886133	      0.00000000	      2.43666532
      0.42484459	   -173.95292640	    -76.21531466	      0.00000000	      2.43807162
      0.42503100	   -173.97071175	    -76.23166921	      0.00000000	      2.43941206
      0.42521741	   -173.98820341	    -76.24792550	      0.00000000	      2.44068908
      0.42540382	   -174.00540574	    -76.26408402	      0.00000000	      2.44190504
      0.42559023	   -174.02232304	    -76.28014528	      0.00000000	      2.44306223
      0.42577664	   -174.03895955	    -76.29610978	      0.00000000	      2.44416282
      0.42596305	   -174.05531945	    -76.31197801	      0.00000000	      2.44520894
      0.42614946	   -174.07140685	    -76.32775049	      0.00000000	      2.44620264
      0.42633587	   -174.08722580	    -76.34342769	      0.00000000	      2.44714588
      0.42652228	   -174.10278029	    -76.35901013	      0.00000000	      2.44804056
      0.42670869	   -174.11807427	    -76.37449830	      0.00000000	      2.44888853
      0.42689510	   -174.13311160	    -76.38989269	      0.00000000	      2.44969154
      0.42708151	   -174.14789611	    -76.40519379	      0.00000000	      2.45045131
      0.42726792	   -174.16243156	    -76.42040209	      0.00000000	      2.45116949
      0.42745433	   -174.17672166	    -76.43551809	      0.00000000	      2.45184765
      0.42764074	   -174.19077006	    -76.45054227	      0.00000000	      2.45248733
      0.42782715	   -174.20458036	    -76.46547513	      0.00000000	      2.45309000
      0.42801356	   -174.21815610	    -76.48031713	      0.00000000	      2.45365709
      0.42819997	   -174.23150078	    -76.49506878	      0.00000000	      2.45418997
      0.42838638	   -174.24461783	    -76.50973054	      0.00000000	      2.45468996
      0.42857279	   -174.25751066	    -76.52430291	      0.00000000	      2.45515834
      0.42875920	   -174.27018259	    -76.53878636	      0.00000000	      2.45559633
      0.42894561	   -174.28263691	    -76.55318137	      0.00000000	      2.45600512
      0.42913202	   -174.29487687	    -76.56748842	      0.00000000	      2.45638585
      0.42931843	   -174.30690566	    -76.58170797	      0.00000000	      2.45673962
      0.42950483	   -174.31872643	    -76.59584050	      0.00000000	      2.45706749
      0.42969124	   -174.33034226	    -76.60988649	      0.00000000	      2.45737049
      0.42987765	   -174.34175622	    -76.62384640	      0.00000000	      2.45764960
      0.43006406	   -174.35297131	    -76.63772070	      0.00000000	      2.45790577
      0.43028790	   -174.36617949	    -76.65426814	      0.00000000	      2.45818434
      0.43051174	   -174.37911030	    -76.67069364	      0.00000000	      2.45843266
      0.43066782	   -174.38796552	    -76.68207560	      0.00000000	      2.45858871
      0.43082390	   -174.39668995	    -76.69339892	      0.00000000	      2.45873123
      0.43101380	   -174.40713020	    -76.70709644	      0.00000000	      2.45888706
      0.43120370	   -174.41738212	    -76.72070805	      0.00000000	      2.45902435
      0.43138368	   -174.42692753	    -76.73353013	      0.00000000	      2.45913807
      0.43156366	   -174.43630870	    -76.74627587	      0.00000000	      2.45923646
      0.43176323	   -174.44652198	    -76.76032041	      0.00000000	      2.45932838
      0.43196281	   -174.45653941	    -76.77427212	      0.00000000	      2.45940300
      0.43212064	   -174.46432481	    -76.78524016	      0.00000000	      2.45945028
      0.43232875	   -174.47440894	    -76.79961490	      0.00000000	      2.45949744
      0.43253687	   -174.48428960	    -76.81389040	      0.00000000	      2.45952807
      0.43270504	   -174.49212743	    -76.82535391	      0.00000000	      2.45954128
      0.43287321	   -174.49983636	    -76.83675335	      0.00000000	      2.45954461
      0.43304930	   -174.50777172	    -76.84862087	      0.00000000	      2.45953791
      0.43322538	   -174.51556957	    -76.86041885	      0.00000000	      2.45952121
      0.43342115	   -174.52408024	    -76.87345483	      0.00000000	      2.45949140
      0.43361693	   -174.53242596	    -76.88640581	      0.00000000	      2.45945027
      0.43372971	   -174.53715978	    -76.89382810	      0.00000000	      2.45942165
      0.43391797	   -174.54494296	    -76.90615557	      0.00000000	      2.45936614
      0.43410622	   -174.55257959	    -76.91840562	      0.00000000	      2.45930134
      0.43426831	   -174.55903857	    -76.92889062	      0.00000000	      2.45923844
      0.43446630	   -174.56678535	    -76.94162158	      0.00000000	      2.45915306
      0.43466429	   -174.57437696	    -76.95426830	      0.00000000	      2.45905870
      0.43485005	   -174.58136057	    -76.96605745	      0.00000000	      2.45896239
      0.43503580	   -174.58821174	    -76.97777330	      0.00000000	      2.45885891
      0.43522145	   -174.59492857	    -76.98940960	      0.00000000	      2.45874866
      0.43540711	   -174.60151698	    -77.00097350	      0.00000000	      2.45863188
      0.43558306	   -174.60764444	    -77.01186697	      0.00000000	      2.45851547
      0.43575901	   -174.61365984	    -77.02269613	      0.00000000	      2.45839372
      0.43595192	   -174.62012771	    -77.03449487	      0.00000000	      2.45825442
      0.43614482	   -174.62646482	    -77.04621717	      0.00000000	      2.45810930
      0.43630518	   -174.63163475	    -77.05590411	      0.00000000	      2.45798445
      0.43650437	   -174.63793432	    -77.06786393	      0.00000000	      2.45782432
      0.43670356	   -174.64410046	    -77.07974360	      0.00000000	      2.45765886
      0.43687947	   -174.64943647	    -77.09016824	      0.00000000	      2.45750855
      0.43709530	   -174.65584587	    -77.10287477	      0.00000000	      2.45731903
      0.43731114	   -174.66210584	    -77.11548888	      0.00000000	      2.45712422
      0.43745075	   -174.66607655	    -77.12359911	      0.00000000	      2.45699556
      0.43766338	   -174.67200767	    -77.13587817	      0.00000000	      2.45679580
      0.43783783	   -174.67677022	    -77.14588653	      0.00000000	      2.45662865
      0.43801228	   -174.68144065	    -77.15583585	      0.00000000	      2.45645875
      0.43818674	   -174.68602040	    -77.16572649	      0.00000000	      2.45628623
      0.43836119	   -174.69051058	    -77.17555872	      0.00000000	      2.45611124
      0.43853564	   -174.69491255	    -77.18533289	      0.00000000	      2.45593391
      0.43871009	   -174.69922740	    -77.19504929	      0.00000000	      2.45575438
      0.43888454	   -174.70345646	    -77.20470824	      0.00000000	      2.45557277
      0.43905126	   -174.70741889	    -77.21388570	      0.00000000	      2.45539738
      0.43921798	   -174.71130504	    -77.22301124	      0.00000000	      2.45522031
      0.43938994	   -174.71523419	    -77.23236897	      0.00000000	      2.45503602
      0.43956189	   -174.71908434	    -77.24167203	      0.00000000	      2.45485015
      0.43972854	   -174.72274140	    -77.25063647	      0.00000000	      2.45466860
      0.43989519	   -174.72632620	    -77.25955009	      0.00000000	      2.45448575
      0.44005992	   -174.72979954	    -77.26831119	      0.00000000	      2.45430381
      0.44027259	   -174.73418224	    -77.27954969	      0.00000000	      2.45406730
      0.44052959	   -174.73932804	    -77.29302160	      0.00000000	      2.45377926
      0.44066999	   -174.74207094	    -77.30033183	      0.00000000	      2.45362097
      0.44081039	   -174.74476627	    -77.30760704	      0.00000000	      2.45346206
      0.44098850	   -174.74811767	    -77.31678569	      0.00000000	      2.45325968
      0.44116660	   -174.75139438	    -77.32590853	      0.00000000	      2.45305648
      0.44133220	   -174.75437490	    -77.33434103	      0.00000000	      2.45286686
      0.44149780	   -174.75729257	    -77.34272579	      0.00000000	      2.45267667
      0.44164417	   -174.75981968	    -77.35009715	      0.00000000	      2.45250812
      0.44185877	   -174.76343843	    -77.36083823	      0.00000000	      2.45226034
      0.44203032	   -174.76625837	    -77.36936784	      0.00000000	      2.45206177
      0.44220187	   -174.76901438	    -77.37784731	      0.00000000	      2.45186283
      0.44237342	   -174.77170750	    -77.38627692	      0.00000000	      2.45166356
      0.44252679	   -174.77406251	    -77.39377123	      0.00000000	      2.45148519
      0.44268016	   -174.77636849	    -77.40122609	      0.00000000	      2.45130664
      0.44285716	   -174.77896936	    -77.40978027	      0.00000000	      2.45110043
      0.44303415	   -174.78150658	    -77.41828245	      0.00000000	      2.45089408
      0.44321114	   -174.78398095	    -77.42673289	      0.00000000	      2.45068765
      0.44338813	   -174.78639346	    -77.43513191	      0.00000000	      2.45048119
      0.44353043	   -174.78828865	    -77.44184741	      0.00000000	      2.45031521
      0.44367273	   -174.79014485	    -77.44853000	      0.00000000	      2.45014927
      0.44385204	   -174.79242892	    -77.45690417	      0.00000000	      2.44994024
      0.44403135	   -174.79465257	    -77.46522660	      0.00000000	      2.44973134
      0.44421067	   -174.79681654	    -77.47349755	      0.00000000	      2.44952262
      0.44436867	   -174.79867464	    -77.48074301	      0.00000000	      2.44933889
      0.44452666	   -174.80048758	    -77.48794891	      0.00000000	      2.44915535
      0.44468466	   -174.80225605	    -77.49511548	      0.00000000	      2.44897203
      0.44485402	   -174.80410275	    -77.50275359	      0.00000000	      2.44877581
      0.44502337	   -174.80589963	    -77.51034697	      0.00000000	      2.44857990
      0.44519273	   -174.80764723	    -77.51789582	      0.00000000	      2.44838433
      0.44536208	   -174.80934635	    -77.52540042	      0.00000000	      2.44818912
      0.44551266	   -174.81081674	    -77.53203600	      0.00000000	      2.44801588
      0.44566324	   -174.81224974	    -77.53863693	      0.00000000	      2.44784297
      0.44583863	   -174.81387219	    -77.54628206	      0.00000000	      2.44764200
      0.44601402	   -174.81544516	    -77.55388066	      0.00000000	      2.44744151
      0.44616518	   -174.81676160	    -77.56039266	      0.00000000	      2.44726914
      0.44631635	   -174.81804221	    -77.56687045	      0.00000000	      2.44709715
      0.44649044	   -174.81947305	    -77.57428826	      0.00000000	      2.44689961
      0.44666453	   -174.82085755	    -77.58166115	      0.00000000	      2.44670262
      0.44681471	   -174.82201513	    -77.58798597	      0.00000000	      2.44653316
      0.44696490	   -174.82313908	    -77.59427769	      0.00000000	      2.44636414
      0.44713870	   -174.82439811	    -77.60151707	      0.00000000	      2.44616913
      0.44731249	   -174.82561323	    -77.60871259	      0.00000000	      2.44597476
      0.44745989	   -174.82660973	    -77.61478112	      0.00000000	      2.44581043
      0.44760728	   -174.82757542	    -77.62081841	      0.00000000	      2.44564657
      0.44778286	   -174.82868592	    -77.62796943	      0.00000000	      2.44545202
      0.44795844	   -174.82975379	    -77.63507656	      0.00000000	      2.44525817
      0.44810049	   -174.83058680	    -77.64079447	      0.00000000	      2.44510188
      0.44824254	   -174.83139259	    -77.64648394	      0.00000000	      2.44494606
      0.44842247	   -174.83237451	    -77.65364981	      0.00000000	      2.44474940
      0.44860239	   -174.83331381	    -77.66077053	      0.00000000	      2.44455354
      0.44873669	   -174.83398736	    -77.66605607	      0.00000000	      2.44440788
      0.44887098	   -174.83463775	    -77.67131670	      0.00000000	      2.44426267
      0.44905515	   -174.83549233	    -77.67849055	      0.00000000	      2.44406429
      0.44923932	   -174.83630438	    -77.68561801	      0.00000000	      2.44386679
      0.44936917	   -174.83685159	    -77.69061573	      0.00000000	      2.44372807
      0.44949902	   -174.83737818	    -77.69559062	      0.00000000	      2.44358980
      0.44968340	   -174.83809075	    -77.70261549	      0.00000000	      2.44339424
      0.44986778	   -174.83876269	    -77.70959478	      0.00000000	      2.44319959
      0.44999858	   -174.83921495	    -77.71451837	      0.00000000	      2.44306208
      0.45012938	   -174.83964726	    -77.71941925	      0.00000000	      2.44292503
      0.45031456	   -174.84022548	    -77.72631881	      0.00000000	      2.44273182
      0.45049973	   -174.84076466	    -77.73317328	      0.00000000	      2.44253957
      0.45062459	   -174.84110635	    -77.73776985	      0.00000000	      2.44241048
      0.45074946	   -174.84143073	    -77.74234611	      0.00000000	      2.44228183
      0.45093324	   -174.84187691	    -77.74904498	      0.00000000	      2.44209329
      0.45111701	   -174.84228640	    -77.75570029	      0.00000000	      2.44190570
      0.45124764	   -174.84255533	    -77.76040414	      0.00000000	      2.44177298
      0.45137826	   -174.84280618	    -77.76508622	      0.00000000	      2.44164074
      0.45156402	   -174.84313205	    -77.77170770	      0.00000000	      2.44145353
      0.45172387	   -174.84338384	    -77.77737021	      0.00000000	      2.44129324
      0.45188371	   -174.84360939	    -77.78300056	      0.00000000	      2.44113371
      0.45204356	   -174.84380917	    -77.78859893	      0.00000000	      2.44097493
      0.45217805	   -174.84395739	    -77.79328479	      0.00000000	      2.44084192
      0.45231254	   -174.84408776	    -77.79794820	      0.00000000	      2.44070944
      0.45251025	   -174.84424723	    -77.80476276	      0.00000000	      2.44051567
      0.45263785	   -174.84433016	    -77.80913560	      0.00000000	      2.44039122
      0.45276546	   -174.84439747	    -77.81348853	      0.00000000	      2.44026727
      0.45294324	   -174.84446561	    -77.81952003	      0.00000000	      2.44009538
      0.45314677	   -174.84450739	    -77.82637822	      0.00000000	      2.43989976
      0.45332084	   -174.84451292	    -77.83220434	      0.00000000	      2.43973343
      0.45346109	   -174.84449729	    -77.83687182	      0.00000000	      2.43960009
      0.45360134	   -174.84446405	    -77.84151586	      0.00000000	      2.43946735
      0.45378805	   -174.84439264	    -77.84766230	      0.00000000	      2.43929155
      0.45391800	   -174.84432495	    -77.85191587	      0.00000000	      2.43916981
      0.45404795	   -174.84424255	    -77.85614960	      0.00000000	      2.43904859
      0.45421885	   -174.84411215	    -77.86168756	      0.00000000	      2.43888995
      0.45438304	   -174.84396351	    -77.86697567	      0.00000000	      2.43873837
      0.45458566	   -174.84374902	    -77.87345874	      0.00000000	      2.43855244
      0.45470728	   -174.84360391	    -77.87732750	      0.00000000	      2.43844144
      0.45482890	   -174.84344674	    -77.88117931	      0.00000000	      2.43833088
      0.45501655	   -174.84318075	    -77.88708907	      0.00000000	      2.43816119
      0.45517172	   -174.84293956	    -77.89194587	      0.00000000	      2.43802167
      0.45532689	   -174.84267929	    -77.89677547	      0.00000000	      2.43788289
      0.45548207	   -174.84240030	    -77.90157800	      0.00000000	      2.43774483
      0.45561539	   -174.84214566	    -77.90568282	      0.00000000	      2.43762680
      0.45574872	   -174.84187749	    -77.90976784	      0.00000000	      2.43750931
      0.45593144	   -174.84148809	    -77.91533439	      0.00000000	      2.43734916
      0.45606538	   -174.84118687	    -77.91939131	      0.00000000	      2.43723241
      0.45619932	   -174.84087234	    -77.92342852	      0.00000000	      2.43711621
      0.45636159	   -174.84047374	    -77.92829346	      0.00000000	      2.43697615
      0.45652000	   -174.84006624	    -77.93301485	      0.00000000	      2.43684020
      0.45667841	   -174.83964087	    -77.93770906	      0.00000000	      2.43670501
      0.45683681	   -174.83919771	    -77.94237621	      0.00000000	      2.43657058
      0.45697106	   -174.83880851	    -77.94631035	      0.00000000	      2.43645724
      0.45710530	   -174.83840680	    -77.95022523	      0.00000000	      2.43634446
      0.45723954	   -174.83799279	    -77.95412094	      0.00000000	      2.43623221
      0.45741844	   -174.83742210	    -77.95928277	      0.00000000	      2.43608348
      0.45756360	   -174.83694333	    -77.96344655	      0.00000000	      2.43596349
      0.45770876	   -174.83645057	    -77.96758823	      0.00000000	      2.43584414
      0.45785393	   -174.83594407	    -77.97170791	      0.00000000	      2.43572542
      0.45799909	   -174.83542389	    -77.97580568	      0.00000000	      2.43560734
      0.45814426	   -174.83489027	    -77.97988165	      0.00000000	      2.43548988
      0.45828942	   -174.83434325	    -77.98393591	      0.00000000	      2.43537305
      0.45843458	   -174.83378307	    -77.98796857	      0.00000000	      2.43525686
      0.45859274	   -174.83315781	    -77.99233779	      0.00000000	      2.43513097
      0.45875091	   -174.83251729	    -77.99668162	      0.00000000	      2.43500583
      0.45888071	   -174.83198020	    -78.00022784	      0.00000000	      2.43490368
      0.45901052	   -174.83143305	    -78.00375711	      0.00000000	      2.43480202
      0.45918891	   -174.83066477	    -78.00857955	      0.00000000	      2.43466315
      0.45932139	   -174.83008214	    -78.01214057	      0.00000000	      2.43456061
      0.45945388	   -174.82948926	    -78.01568414	      0.00000000	      2.43445859
      0.45958636	   -174.82888631	    -78.01921037	      0.00000000	      2.43435710
      0.45976485	   -174.82805819	    -78.02393360	      0.00000000	      2.43422117
      0.45990538	   -174.82739359	    -78.02763049	      0.00000000	      2.43411481
      0.46004591	   -174.82671794	    -78.03130811	      0.00000000	      2.43400903
      0.46018644	   -174.82603146	    -78.03496656	      0.00000000	      2.43390382
      0.46032697	   -174.82533417	    -78.03860590	      0.00000000	      2.43379920
      0.46046750	   -174.82462626	    -78.04222623	      0.00000000	      2.43369514
      0.46063112	   -174.82378869	    -78.04641761	      0.00000000	      2.43357472
      0.46077547	   -174.82303810	    -78.05009407	      0.00000000	      2.43346912
      0.46091982	   -174.82227655	    -78.05375074	      0.00000000	      2.43336414
      0.46106417	   -174.82150430	    -78.05738771	      0.00000000	      2.43325975
      0.46120852	   -174.82072133	    -78.06100506	      0.00000000	      2.43315597
      0.46135286	   -174.81992787	    -78.06460290	      0.00000000	      2.43305278
      0.46149721	   -174.81912391	    -78.06818129	      0.00000000	      2.43295020
      0.46164156	   -174.81830969	    -78.07174034	      0.00000000	      2.43284821
      0.46178591	   -174.81748518	    -78.07528011	      0.00000000	      2.43274683
      0.46193026	   -174.81665063	    -78.07880071	      0.00000000	      2.43264603
      0.46207461	   -174.81580598	    -78.08230221	      0.00000000	      2.43254584
      0.46221896	   -174.81495152	    -78.08578470	      0.00000000	      2.43244623
      0.46234531	   -174.81419549	    -78.08881738	      0.00000000	      2.43235954
      0.46247165	   -174.81343206	    -78.09183562	      0.00000000	      2.43227330
      0.46264006	   -174.81240303	    -78.09583612	      0.00000000	      2.43215905
      0.46277647	   -174.81156005	    -78.09905796	      0.00000000	      2.43206710
      0.46291288	   -174.81070861	    -78.10226317	      0.00000000	      2.43197567
      0.46304929	   -174.80984888	    -78.10545184	      0.00000000	      2.43188476
      0.46321459	   -174.80879593	    -78.10929391	      0.00000000	      2.43177531
      0.46334055	   -174.80798566	    -78.11220519	      0.00000000	      2.43169242
      0.46346650	   -174.80716845	    -78.11510255	      0.00000000	      2.43160997
      0.46362251	   -174.80614687	    -78.11867189	      0.00000000	      2.43150848
      0.46377279	   -174.80515291	    -78.12209037	      0.00000000	      2.43141134
      0.46392308	   -174.80414950	    -78.12548929	      0.00000000	      2.43131483
      0.46405698	   -174.80324746	    -78.12850138	      0.00000000	      2.43122937
      0.46419089	   -174.80233809	    -78.13149808	      0.00000000	      2.43114441
      0.46432480	   -174.80142135	    -78.13447944	      0.00000000	      2.43105994
      0.46445871	   -174.80049740	    -78.13744552	      0.00000000	      2.43097597
      0.46462532	   -174.79933768	    -78.14111491	      0.00000000	      2.43087218
      0.46476037	   -174.79838970	    -78.14407180	      0.00000000	      2.43078861
      0.46489541	   -174.79743452	    -78.14701335	      0.00000000	      2.43070554
      0.46503046	   -174.79647230	    -78.14993964	      0.00000000	      2.43062297
      0.46516550	   -174.79550304	    -78.15285072	      0.00000000	      2.43054091
      0.46530055	   -174.79452685	    -78.15574666	      0.00000000	      2.43045933
      0.46546346	   -174.79334002	    -78.15922019	      0.00000000	      2.43036159
      0.46559881	   -174.79234651	    -78.16208941	      0.00000000	      2.43028093
      0.46573416	   -174.79134618	    -78.16494361	      0.00000000	      2.43020077
      0.46586952	   -174.79033920	    -78.16778287	      0.00000000	      2.43012111
      0.46600487	   -174.78932554	    -78.17060723	      0.00000000	      2.43004194
      0.46614022	   -174.78830535	    -78.17341677	      0.00000000	      2.42996326
      0.46631063	   -174.78701157	    -78.17693309	      0.00000000	      2.42986491
      0.46642616	   -174.78612874	    -78.17930365	      0.00000000	      2.42979867
      0.46654168	   -174.78524121	    -78.18166355	      0.00000000	      2.42973280
      0.46670713	   -174.78396222	    -78.18502455	      0.00000000	      2.42963908
      0.46686550	   -174.78272914	    -78.18822155	      0.00000000	      2.42955006
      0.46702387	   -174.78148763	    -78.19139878	      0.00000000	      2.42946170
      0.46714674	   -174.78051856	    -78.19385029	      0.00000000	      2.42939361
      0.46726961	   -174.77954455	    -78.19629000	      0.00000000	      2.42932591
      0.46743555	   -174.77822128	    -78.19956607	      0.00000000	      2.42923514
      0.46756551	   -174.77717868	    -78.20211704	      0.00000000	      2.42916454
      0.46769547	   -174.77613060	    -78.20465496	      0.00000000	      2.42909440
      0.46782544	   -174.77507718	    -78.20717989	      0.00000000	      2.42902470
      0.46799290	   -174.77371194	    -78.21041418	      0.00000000	      2.42893555
      0.46811215	   -174.77273442	    -78.21270442	      0.00000000	      2.42887250
      0.46823141	   -174.77175246	    -78.21498385	      0.00000000	      2.42880984
      0.46838833	   -174.77045365	    -78.21796702	      0.00000000	      2.42872794
      0.46853554	   -174.76922852	    -78.22074843	      0.00000000	      2.42865170
      0.46868274	   -174.76799694	    -78.22351360	      0.00000000	      2.42857602
      0.46881104	   -174.76691822	    -78.22591042	      0.00000000	      2.42851053
      0.46893934	   -174.76583470	    -78.22829500	      0.00000000	      2.42844546
      0.46906764	   -174.76474635	    -78.23066737	      0.00000000	      2.42838083
      0.46922628	   -174.76339409	    -78.23358394	      0.00000000	      2.42830149
      0.46936180	   -174.76223310	    -78.23606093	      0.00000000	      2.42823423
      0.46949733	   -174.76106696	    -78.23852448	      0.00000000	      2.42816744
      0.46963285	   -174.75989562	    -78.24097464	      0.00000000	      2.42810113
      0.46976838	   -174.75871922	    -78.24341146	      0.00000000	      2.42803529
      0.46990391	   -174.75753771	    -78.24583499	      0.00000000	      2.42796993
      0.47003943	   -174.75635125	    -78.24824530	      0.00000000	      2.42790503
      0.47017496	   -174.75515977	    -78.25064242	      0.00000000	      2.42784060
      0.47031048	   -174.75396343	    -78.25302642	      0.00000000	      2.42777665
      0.47044601	   -174.75276216	    -78.25539734	      0.00000000	      2.42771316
      0.47058153	   -174.75155613	    -78.25775525	      0.00000000	      2.42765014
      0.47071706	   -174.75034526	    -78.26010018	      0.00000000	      2.42758759
      0.47085258	   -174.74912972	    -78.26243220	      0.00000000	      2.42752551
      0.47098811	   -174.74790942	    -78.26475135	      0.00000000	      2.42746389
      0.47112364	   -174.74668454	    -78.26705769	      0.00000000	      2.42740274
      0.47125916	   -174.74545499	    -78.26935126	      0.00000000	      2.42734205
      0.47139469	   -174.74422096	    -78.27163212	      0.00000000	      2.42728183
      0.47153021	   -174.74298233	    -78.27390030	      0.00000000	      2.42722207
      0.47165153	   -174.74186980	    -78.27592007	      0.00000000	      2.42716896
      0.47177285	   -174.74075366	    -78.27792976	      0.00000000	      2.42711623
      0.47189418	   -174.73963402	    -78.27992941	      0.00000000	      2.42706387
      0.47207057	   -174.73799987	    -78.28281895	      0.00000000	      2.42698840
      0.47218360	   -174.73694896	    -78.28465940	      0.00000000	      2.42694045
      0.47229662	   -174.73589505	    -78.28649124	      0.00000000	      2.42689282
      0.47245741	   -174.73439072	    -78.28908237	      0.00000000	      2.42682561
      0.47260407	   -174.73301337	    -78.29143082	      0.00000000	      2.42676487
      0.47275074	   -174.73163119	    -78.29376496	      0.00000000	      2.42670467
      0.47287331	   -174.73047226	    -78.29570481	      0.00000000	      2.42665476
      0.47299589	   -174.72931004	    -78.29763475	      0.00000000	      2.42660523
      0.47314627	   -174.72787963	    -78.29998896	      0.00000000	      2.42654497
      0.47327574	   -174.72664422	    -78.30200394	      0.00000000	      2.42649354
      0.47340521	   -174.72540514	    -78.30400797	      0.00000000	      2.42644253
      0.47353468	   -174.72416252	    -78.30600110	      0.00000000	      2.42639193
      0.47366415	   -174.72291630	    -78.30798337	      0.00000000	      2.42634175
      0.47379362	   -174.72166659	    -78.30995482	      0.00000000	      2.42629198
      0.47392309	   -174.72041336	    -78.31191549	      0.00000000	      2.42624263
      0.47405256	   -174.71915669	    -78.31386542	      0.00000000	      2.42619368
      0.47421657	   -174.71755978	    -78.31632023	      0.00000000	      2.42613228
      0.47432552	   -174.71649603	    -78.31794144	      0.00000000	      2.42609185
      0.47443447	   -174.71542986	    -78.31955513	      0.00000000	      2.42605171
      0.47459577	   -174.71384702	    -78.32193052	      0.00000000	      2.42599283
      0.47474530	   -174.71237512	    -78.32411790	      0.00000000	      2.42593881
      0.47489483	   -174.71089890	    -78.32629130	      0.00000000	      2.42588534
      0.47501006	   -174.70975834	    -78.32795658	      0.00000000	      2.42584451
      0.47512528	   -174.70861527	    -78.32961363	      0.00000000	      2.42580400
      0.47528282	   -174.70704834	    -78.33186585	      0.00000000	      2.42574915
      0.47541109	   -174.70576908	    -78.33368839	      0.00000000	      2.42570493
      0.47553936	   -174.70448670	    -78.33550082	      0.00000000	      2.42566111
      0.47566763	   -174.70320133	    -78.33730318	      0.00000000	      2.42561770
      0.47579590	   -174.70191290	    -78.33909552	      0.00000000	      2.42557468
      0.47592418	   -174.70062151	    -78.34087786	      0.00000000	      2.42553207
      0.47605245	   -174.69932713	    -78.34265024	      0.00000000	      2.42548985
      0.47618072	   -174.69802984	    -78.34441270	      0.00000000	      2.42544803
      0.47633894	   -174.69642559	    -78.34657306	      0.00000000	      2.42539700
      0.47644868	   -174.69531039	    -78.34806265	      0.00000000	      2.42536196
      0.47655842	   -174.69419305	    -78.34954505	      0.00000000	      2.42532722
      0.47671385	   -174.69260700	    -78.35163240	      0.00000000	      2.42527850
      0.47685630	   -174.69114975	    -78.35353285	      0.00000000	      2.42523437
      0.47699875	   -174.68968912	    -78.35542136	      0.00000000	      2.42519072
      0.47711727	   -174.68847112	    -78.35698364	      0.00000000	      2.42515478
      0.47723580	   -174.68725083	    -78.35853771	      0.00000000	      2.42511918
      0.47738256	   -174.68573659	    -78.36045064	      0.00000000	      2.42507557
      0.47751043	   -174.68441452	    -78.36210706	      0.00000000	      2.42503799
      0.47763830	   -174.68308974	    -78.36375400	      0.00000000	      2.42500081
      0.47776616	   -174.68176240	    -78.36539152	      0.00000000	      2.42496402
      0.47789403	   -174.68043240	    -78.36701964	      0.00000000	      2.42492762
      0.47802189	   -174.67909988	    -78.36863840	      0.00000000	      2.42489162
      0.47814976	   -174.67776476	    -78.37024781	      0.00000000	      2.42485601
      0.47827763	   -174.67642715	    -78.37184794	      0.00000000	      2.42482079
      0.47840549	   -174.67508699	    -78.37343879	      0.00000000	      2.42478596
      0.47853336	   -174.67374439	    -78.37502042	      0.00000000	      2.42475153
      0.47866122	   -174.67239927	    -78.37659284	      0.00000000	      2.42471749
      0.47878909	   -174.67105176	    -78.37815610	      0.00000000	      2.42468384
      0.47891696	   -174.66970177	    -78.37971021	      0.00000000	      2.42465058
      0.47904482	   -174.66834943	    -78.38125522	      0.00000000	      2.42461771
      0.47917269	   -174.66699466	    -78.38279116	      0.00000000	      2.42458523
      0.47930056	   -174.66563757	    -78.38431805	      0.00000000	      2.42455315
      0.47942842	   -174.66427810	    -78.38583594	      0.00000000	      2.42452145
      0.47955629	   -174.66291634	    -78.38734485	      0.00000000	      2.42449015
      0.47968415	   -174.66155225	    -78.38884480	      0.00000000	      2.42445923
      0.47981202	   -174.66018592	    -78.39033585	      0.00000000	      2.42442871
      0.47993989	   -174.65881727	    -78.39181800	      0.00000000	      2.42439858
      0.48006775	   -174.65744644	    -78.39329130	      0.00000000	      2.42436883
      0.48019562	   -174.65607333	    -78.39475578	      0.00000000	      2.42433948
      0.48032348	   -174.65469807	    -78.39621146	      0.00000000	      2.42431051
      0.48045135	   -174.65332057	    -78.39765837	      0.00000000	      2.42428194
      0.48057922	   -174.65194096	    -78.39909656	      0.00000000	      2.42425376
      0.48070708	   -174.65055914	    -78.40052603	      0.00000000	      2.42422596
      0.48083495	   -174.64917526	    -78.40194684	      0.00000000	      2.42419856
      0.48096281	   -174.64778920	    -78.40335900	      0.00000000	      2.42417154
      0.48109068	   -174.64640112	    -78.40476254	      0.00000000	      2.42414491
      0.48121855	   -174.64501089	    -78.40615749	      0.00000000	      2.42411868
      0.48134641	   -174.64361868	    -78.40754390	      0.00000000	      2.42409283
      0.48145826	   -174.64239909	    -78.40874968	      0.00000000	      2.42407054
      0.48157012	   -174.64117799	    -78.40994895	      0.00000000	      2.42404854
      0.48171438	   -174.63960075	    -78.41148616	      0.00000000	      2.42402062
      0.48185865	   -174.63802103	    -78.41301264	      0.00000000	      2.42399318
      0.48196278	   -174.63687918	    -78.41410776	      0.00000000	      2.42397369
      0.48206690	   -174.63573607	    -78.41519733	      0.00000000	      2.42395446
      0.48222902	   -174.63395378	    -78.41688265	      0.00000000	      2.42392502
      0.48235458	   -174.63257142	    -78.41817862	      0.00000000	      2.42390266
      0.48248013	   -174.63118717	    -78.41946657	      0.00000000	      2.42388067
      0.48260568	   -174.62980115	    -78.42074655	      0.00000000	      2.42385905
      0.48273123	   -174.62841328	    -78.42201856	      0.00000000	      2.42383781
      0.48285678	   -174.62702367	    -78.42328266	      0.00000000	      2.42381695
      0.48298233	   -174.62563224	    -78.42453884	      0.00000000	      2.42379646
      0.48310788	   -174.62423909	    -78.42578716	      0.00000000	      2.42377634
      0.48323343	   -174.62284415	    -78.42702762	      0.00000000	      2.42375661
      0.48335898	   -174.62144753	    -78.42826026	      0.00000000	      2.42373724
      0.48348453	   -174.62004914	    -78.42948509	      0.00000000	      2.42371825
      0.48361009	   -174.61864910	    -78.43070215	      0.00000000	      2.42369964
      0.48373564	   -174.61724732	    -78.43191145	      0.00000000	      2.42368140
      0.48386119	   -174.61584393	    -78.43311304	      0.00000000	      2.42366354
      0.48398674	   -174.61443881	    -78.43430692	      0.00000000	      2.42364605
      0.48411229	   -174.61303213	    -78.43549313	      0.00000000	      2.42362894
      0.48423784	   -174.61162373	    -78.43667168	      0.00000000	      2.42361221
      0.48435004	   -174.61036383	    -78.43771843	      0.00000000	      2.42359757
      0.48446223	   -174.60910260	    -78.43875910	      0.00000000	      2.42358323
      0.48457443	   -174.60784012	    -78.43979372	      0.00000000	      2.42356919
      0.48473782	   -174.60599937	    -78.44128957	      0.00000000	      2.42354929
      0.48484683	   -174.60476978	    -78.44228051	      0.00000000	      2.42353636
      0.48495584	   -174.60353898	    -78.44326579	      0.00000000	      2.42352372
      0.48510174	   -174.60188989	    -78.44457566	      0.00000000	      2.42350724
      0.48522932	   -174.60044622	    -78.44571273	      0.00000000	      2.42349325
      0.48535689	   -174.59900104	    -78.44684212	      0.00000000	      2.42347965
      0.48548447	   -174.59755425	    -78.44796386	      0.00000000	      2.42346644
      0.48561204	   -174.59610600	    -78.44907796	      0.00000000	      2.42345361
      0.48572417	   -174.59483177	    -78.45005089	      0.00000000	      2.42344267
      0.48583630	   -174.59355642	    -78.45101797	      0.00000000	      2.42343202
      0.48597369	   -174.59199213	    -78.45219495	      0.00000000	      2.42341938
      0.48611108	   -174.59042616	    -78.45336319	      0.00000000	      2.42340720
      0.48621609	   -174.58922815	    -78.45425015	      0.00000000	      2.42339819
      0.48632109	   -174.58802920	    -78.45513203	      0.00000000	      2.42338945
      0.48647118	   -174.58631363	    -78.45638383	      0.00000000	      2.42337741
      0.48659693	   -174.58487482	    -78.45742466	      0.00000000	      2.42336774
      0.48672268	   -174.58343458	    -78.45845827	      0.00000000	      2.42335846
      0.48684843	   -174.58199303	    -78.45948469	      0.00000000	      2.42334955
      0.48697419	   -174.58055005	    -78.46050393	      0.00000000	      2.42334102
      0.48708438	   -174.57928454	    -78.46139122	      0.00000000	      2.42333386
      0.48719457	   -174.57801794	    -78.46227302	      0.00000000	      2.42332699
      0.48732787	   -174.57648444	    -78.46333244	      0.00000000	      2.42331908
      0.48746118	   -174.57494941	    -78.46438388	      0.00000000	      2.42331159
      0.48757801	   -174.57360284	    -78.46529893	      0.00000000	      2.42330538
      0.48769485	   -174.57225510	    -78.46620788	      0.00000000	      2.42329950
      0.48781168	   -174.57090629	    -78.46711077	      0.00000000	      2.42329394
      0.48792852	   -174.56955636	    -78.46800761	      0.00000000	      2.42328872
      0.48807376	   -174.56787678	    -78.46911407	      0.00000000	      2.42328269
      0.48818752	   -174.56655994	    -78.46997427	      0.00000000	      2.42327833
      0.48830129	   -174.56524212	    -78.47082879	      0.00000000	      2.42327427
      0.48843813	   -174.56365570	    -78.47184909	      0.00000000	      2.42326982
      0.48855708	   -174.56227550	    -78.47272939	      0.00000000	      2.42326631
      0.48867603	   -174.56089418	    -78.47360351	      0.00000000	      2.42326314
      0.48879498	   -174.55951182	    -78.47447150	      0.00000000	      2.42326032
      0.48891393	   -174.55812836	    -78.47533336	      0.00000000	      2.42325785
      0.48903288	   -174.55674388	    -78.47618911	      0.00000000	      2.42325572
      0.48915183	   -174.55535833	    -78.47703876	      0.00000000	      2.42325393
      0.48927079	   -174.55397176	    -78.47788234	      0.00000000	      2.42325249
      0.48941774	   -174.55225734	    -78.47891612	      0.00000000	      2.42325119
      0.48952150	   -174.55104586	    -78.47964055	      0.00000000	      2.42325058
      0.48962527	   -174.54983357	    -78.48036039	      0.00000000	      2.42325024
      0.48976915	   -174.54815139	    -78.48135093	      0.00000000	      2.42325021
      0.48989660	   -174.54666009	    -78.48222102	      0.00000000	      2.42325060
      0.49002405	   -174.54516769	    -78.48308427	      0.00000000	      2.42325139
      0.49015149	   -174.54367411	    -78.48394066	      0.00000000	      2.42325258
      0.49025886	   -174.54241505	    -78.48465684	      0.00000000	      2.42325389
      0.49036623	   -174.54115515	    -78.48536819	      0.00000000	      2.42325549
      0.49049977	   -174.53958711	    -78.48624621	      0.00000000	      2.42325787
      0.49063331	   -174.53801783	    -78.48711680	      0.00000000	      2.42326069
      0.49074511	   -174.53670318	    -78.48783997	      0.00000000	      2.42326339
      0.49085691	   -174.53538767	    -78.48855794	      0.00000000	      2.42326640
      0.49096871	   -174.53407137	    -78.48927076	      0.00000000	      2.42326972
      0.49111677	   -174.53232675	    -78.49020689	      0.00000000	      2.42327459
      0.49122560	   -174.53104369	    -78.49088916	      0.00000000	      2.42327851
      0.49133442	   -174.52975984	    -78.49156658	      0.00000000	      2.42328273
      0.49146992	   -174.52816029	    -78.49240327	      0.00000000	      2.42328839
      0.49160541	   -174.52655954	    -78.49323246	      0.00000000	      2.42329452
      0.49170875	   -174.52533807	    -78.49385981	      0.00000000	      2.42329949
      0.49181208	   -174.52411590	    -78.49448283	      0.00000000	      2.42330473
      0.49195125	   -174.52246877	    -78.49531513	      0.00000000	      2.42331221
      0.49207739	   -174.52097495	    -78.49606268	      0.00000000	      2.42331941
      0.49220353	   -174.51948023	    -78.49680384	      0.00000000	      2.42332700
      0.49232966	   -174.51798450	    -78.49753860	      0.00000000	      2.42333500
      0.49243438	   -174.51674210	    -78.49814377	      0.00000000	      2.42334194
      0.49253910	   -174.51549901	    -78.49874455	      0.00000000	      2.42334915
      0.49267324	   -174.51390566	    -78.49950779	      0.00000000	      2.42335879
      0.49279857	   -174.51241615	    -78.50021436	      0.00000000	      2.42336822
      0.49292389	   -174.51092581	    -78.50091472	      0.00000000	      2.42337803
      0.49303660	   -174.50958470	    -78.50153924	      0.00000000	      2.42338720
      0.49314930	   -174.50824293	    -78.50215877	      0.00000000	      2.42339668
      0.49326201	   -174.50690043	    -78.50277329	      0.00000000	      2.42340649
      0.49339780	   -174.50528203	    -78.50350707	      0.00000000	      2.42341874
      0.49351258	   -174.50391324	    -78.50412167	      0.00000000	      2.42342945
      0.49362736	   -174.50254377	    -78.50473113	      0.00000000	      2.42344050
      0.49374214	   -174.50117357	    -78.50533545	      0.00000000	      2.42345189
      0.49385692	   -174.49980269	    -78.50593465	      0.00000000	      2.42346361
      0.49399691	   -174.49812967	    -78.50665857	      0.00000000	      2.42347836
      0.49410260	   -174.49686598	    -78.50720008	      0.00000000	      2.42348982
      0.49420830	   -174.49560166	    -78.50773728	      0.00000000	      2.42350158
      0.49434271	   -174.49399296	    -78.50841425	      0.00000000	      2.42351694
      0.49447712	   -174.49238330	    -78.50908427	      0.00000000	      2.42353276
      0.49457987	   -174.49115227	    -78.50959179	      0.00000000	      2.42354517
      0.49468262	   -174.48992068	    -78.51009527	      0.00000000	      2.42355785
      0.49481906	   -174.48828439	    -78.51075765	      0.00000000	      2.42357511
      0.49494232	   -174.48680548	    -78.51134989	      0.00000000	      2.42359112
      0.49506557	   -174.48532588	    -78.51193637	      0.00000000	      2.42360752
      0.49518882	   -174.48384549	    -78.51251709	      0.00000000	      2.42362431
      0.49529505	   -174.48256908	    -78.51301298	      0.00000000	      2.42363910
      0.49540128	   -174.48129209	    -78.51350462	      0.00000000	      2.42365418
      0.49552983	   -174.47974607	    -78.51409390	      0.00000000	      2.42367282
      0.49565838	   -174.47819923	    -78.51467697	      0.00000000	      2.42369190
      0.49576778	   -174.47688221	    -78.51516833	      0.00000000	      2.42370847
      0.49587719	   -174.47556459	    -78.51565522	      0.00000000	      2.42372536
      0.49598659	   -174.47424646	    -78.51613765	      0.00000000	      2.42374256
      0.49612919	   -174.47252755	    -78.51675976	      0.00000000	      2.42376545
      0.49623665	   -174.47123175	    -78.51722355	      0.00000000	      2.42378305
      0.49634410	   -174.46993540	    -78.51768306	      0.00000000	      2.42380095
      0.49647482	   -174.46835764	    -78.51823634	      0.00000000	      2.42382315
      0.49660555	   -174.46677908	    -78.51878331	      0.00000000	      2.42384579
      0.49670673	   -174.46555675	    -78.51920239	      0.00000000	      2.42386363
      0.49680792	   -174.46433393	    -78.51961769	      0.00000000	      2.42388174
      0.49694331	   -174.46269715	    -78.52016751	      0.00000000	      2.42390640
      0.49706583	   -174.46121520	    -78.52065930	      0.00000000	      2.42392913
      0.49718836	   -174.45973267	    -78.52114562	      0.00000000	      2.42395226
      0.49731088	   -174.45824946	    -78.52162647	      0.00000000	      2.42397580
      0.49741447	   -174.45699506	    -78.52202875	      0.00000000	      2.42399601
      0.49751806	   -174.45574017	    -78.52242714	      0.00000000	      2.42401651
      0.49764747	   -174.45417190	    -78.52291938	      0.00000000	      2.42404252
      0.49777688	   -174.45260292	    -78.52340557	      0.00000000	      2.42406898
      0.49788361	   -174.45130845	    -78.52380203	      0.00000000	      2.42409115
      0.49799034	   -174.45001348	    -78.52419438	      0.00000000	      2.42411362
      0.49809707	   -174.44871810	    -78.52458264	      0.00000000	      2.42413640
      0.49824471	   -174.44692548	    -78.52511298	      0.00000000	      2.42416842
      0.49834932	   -174.44565491	    -78.52548403	      0.00000000	      2.42419146
      0.49845392	   -174.44438389	    -78.52585116	      0.00000000	      2.42421481
      0.49858699	   -174.44276645	    -78.52631257	      0.00000000	      2.42424493
      0.49872006	   -174.44114830	    -78.52676768	      0.00000000	      2.42427554
      0.49881669	   -174.43997296	    -78.52709422	      0.00000000	      2.42429807
      0.49891332	   -174.43879724	    -78.52741745	      0.00000000	      2.42432086
      0.49905403	   -174.43708449	    -78.52788226	      0.00000000	      2.42435450
      0.49917796	   -174.43557538	    -78.52828585	      0.00000000	      2.42438458
      0.49930190	   -174.43406577	    -78.52868404	      0.00000000	      2.42441508
      0.49941068	   -174.43274020	    -78.52902910	      0.00000000	      2.42444220
      0.49951947	   -174.43141425	    -78.52937002	      0.00000000	      2.42446965
      0.49962825	   -174.43008787	    -78.52970680	      0.00000000	      2.42449744
      0.49976249	   -174.42845065	    -78.53011667	      0.00000000	      2.42453217
      0.49987301	   -174.42710219	    -78.53044940	      0.00000000	      2.42456114
      0.49998353	   -174.42575335	    -78.53077789	      0.00000000	      2.42459046
      0.50009404	   -174.42440408	    -78.53110212	      0.00000000	      2.42462011
      0.50020456	   -174.42305443	    -78.53142213	      0.00000000	      2.42465011
      0.50034531	   -174.42133500	    -78.53182353	      0.00000000	      2.42468881
      0.50044633	   -174.42010068	    -78.53210739	      0.00000000	      2.42471693
      0.50054734	   -174.41886600	    -78.53238772	      0.00000000	      2.42474533
      0.50068140	   -174.41722685	    -78.53275435	      0.00000000	      2.42478348
      0.50081546	   -174.41558709	    -78.53311480	      0.00000000	      2.42482214
      0.50091142	   -174.41441304	    -78.53336903	      0.00000000	      2.42485012
      0.50100739	   -174.41323867	    -78.53362009	      0.00000000	      2.42487836
      0.50114705	   -174.41152907	    -78.53397986	      0.00000000	      2.42491994
      0.50126899	   -174.41003582	    -78.53428854	      0.00000000	      2.42495669
      0.50139094	   -174.40854217	    -78.53459215	      0.00000000	      2.42499388
      0.50150011	   -174.40720453	    -78.53485966	      0.00000000	      2.42502753
      0.50160928	   -174.40586659	    -78.53512313	      0.00000000	      2.42506152
      0.50171845	   -174.40452828	    -78.53538255	      0.00000000	      2.42509586
      0.50182763	   -174.40318964	    -78.53563794	      0.00000000	      2.42513054
      0.50196697	   -174.40148052	    -78.53595804	      0.00000000	      2.42517531
      0.50206823	   -174.40023821	    -78.53618655	      0.00000000	      2.42520820
      0.50216949	   -174.39899558	    -78.53641160	      0.00000000	      2.42524138
      0.50230129	   -174.39737783	    -78.53669935	      0.00000000	      2.42528502
      0.50243308	   -174.39575956	    -78.53698125	      0.00000000	      2.42532917
      0.50252873	   -174.39458486	    -78.53718219	      0.00000000	      2.42536153
      0.50262438	   -174.39340987	    -78.53738007	      0.00000000	      2.42539416
      0.50276218	   -174.39171672	    -78.53765976	      0.00000000	      2.42544164
      0.50288283	   -174.39023388	    -78.53789942	      0.00000000	      2.42548367
      0.50300348	   -174.38875071	    -78.53813424	      0.00000000	      2.42552613
      0.50312413	   -174.38726710	    -78.53836419	      0.00000000	      2.42556902
      0.50322275	   -174.38605408	    -78.53854859	      0.00000000	      2.42560441
      0.50332138	   -174.38484078	    -78.53872975	      0.00000000	      2.42564008
      0.50345106	   -174.38324510	    -78.53896304	      0.00000000	      2.42568743
      0.50357009	   -174.38178003	    -78.53917227	      0.00000000	      2.42573134
      0.50368912	   -174.38031465	    -78.53937683	      0.00000000	      2.42577566
      0.50380815	   -174.37884888	    -78.53957669	      0.00000000	      2.42582042
      0.50390763	   -174.37762376	    -78.53974014	      0.00000000	      2.42585815
      0.50400710	   -174.37639837	    -78.53990032	      0.00000000	      2.42589618
      0.50413455	   -174.37482801	    -78.54010080	      0.00000000	      2.42594535
      0.50426200	   -174.37325723	    -78.54029594	      0.00000000	      2.42599500
      0.50436388	   -174.37200137	    -78.54044811	      0.00000000	      2.42603505
      0.50446576	   -174.37074524	    -78.54059687	      0.00000000	      2.42607542
      0.50459186	   -174.36919021	    -78.54077629	      0.00000000	      2.42612583
      0.50471796	   -174.36763479	    -78.54095050	      0.00000000	      2.42617672
      0.50481740	   -174.36640795	    -78.54108424	      0.00000000	      2.42621720
      0.50491685	   -174.36518085	    -78.54121475	      0.00000000	      2.42625798
      0.50504526	   -174.36359596	    -78.54137852	      0.00000000	      2.42631110
      0.50517368	   -174.36201069	    -78.54153693	      0.00000000	      2.42636474
      0.50527194	   -174.36079749	    -78.54165452	      0.00000000	      2.42640612
      0.50537020	   -174.35958404	    -78.54176898	      0.00000000	      2.42644780
      0.50550035	   -174.35797647	    -78.54191577	      0.00000000	      2.42650348
      0.50563051	   -174.35636851	    -78.54205708	      0.00000000	      2.42655970
      0.50572684	   -174.35517820	    -78.54215815	      0.00000000	      2.42660164
      0.50582317	   -174.35398767	    -78.54225621	      0.00000000	      2.42664388
      0.50595610	   -174.35234459	    -78.54238662	      0.00000000	      2.42670265
      0.50607306	   -174.35089859	    -78.54249665	      0.00000000	      2.42675482
      0.50619002	   -174.34945237	    -78.54260228	      0.00000000	      2.42680742
      0.50630698	   -174.34800584	    -78.54270350	      0.00000000	      2.42686046
      0.50640931	   -174.34674016	    -78.54278847	      0.00000000	      2.42690722
      0.50651163	   -174.34547425	    -78.54287006	      0.00000000	      2.42695432
      0.50661396	   -174.34420816	    -78.54294831	      0.00000000	      2.42700175
      0.50675519	   -174.34246026	    -78.54305080	      0.00000000	      2.42706778
      0.50685783	   -174.34118993	    -78.54312127	      0.00000000	      2.42711616
      0.50696046	   -174.33991937	    -78.54318838	      0.00000000	      2.42716488
      0.50708662	   -174.33835729	    -78.54326627	      0.00000000	      2.42722525
      0.50719986	   -174.33695490	    -78.54333185	      0.00000000	      2.42727987
      0.50731311	   -174.33555234	    -78.54339336	      0.00000000	      2.42733491
      0.50742635	   -174.33414951	    -78.54345077	      0.00000000	      2.42739037
      0.50753959	   -174.33274652	    -78.54350411	      0.00000000	      2.42744625
      0.50765283	   -174.33134325	    -78.54355337	      0.00000000	      2.42750256
      0.50775283	   -174.33010403	    -78.54359350	      0.00000000	      2.42755262
      0.50785282	   -174.32886461	    -78.54363044	      0.00000000	      2.42760303
      0.50797466	   -174.32735432	    -78.54367117	      0.00000000	      2.42766488
      0.50809649	   -174.32584376	    -78.54370720	      0.00000000	      2.42772723
      0.50819960	   -174.32456522	    -78.54373402	      0.00000000	      2.42778039
      0.50830271	   -174.32328648	    -78.54375748	      0.00000000	      2.42783390
      0.50840582	   -174.32200760	    -78.54377759	      0.00000000	      2.42788776
      0.50854191	   -174.32031941	    -78.54379898	      0.00000000	      2.42795941
      0.50864424	   -174.31904983	    -78.54381122	      0.00000000	      2.42801369
      0.50874657	   -174.31778006	    -78.54382016	      0.00000000	      2.42806833
      0.50887044	   -174.31624280	    -78.54382657	      0.00000000	      2.42813495
      0.50899432	   -174.31470528	    -78.54382814	      0.00000000	      2.42820210
      0.50908842	   -174.31353718	    -78.54382612	      0.00000000	      2.42825345
      0.50918252	   -174.31236892	    -78.54382130	      0.00000000	      2.42830511
      0.50931401	   -174.31073639	    -78.54380993	      0.00000000	      2.42837780
      0.50943033	   -174.30929199	    -78.54379533	      0.00000000	      2.42844260
      0.50954664	   -174.30784745	    -78.54377650	      0.00000000	      2.42850787
      0.50966296	   -174.30640268	    -78.54375342	      0.00000000	      2.42857361
      0.50976081	   -174.30518715	    -78.54373073	      0.00000000	      2.42862928
      0.50985867	   -174.30397146	    -78.54370504	      0.00000000	      2.42868528
      0.50998224	   -174.30243608	    -78.54366831	      0.00000000	      2.42875648
      0.51010581	   -174.30090047	    -78.54362680	      0.00000000	      2.42882822
      0.51020493	   -174.29966870	    -78.54359007	      0.00000000	      2.42888614
      0.51030405	   -174.29843677	    -78.54355026	      0.00000000	      2.42894442
      0.51042749	   -174.29690237	    -78.54349639	      0.00000000	      2.42901748
      0.51055093	   -174.29536775	    -78.54343777	      0.00000000	      2.42909109
      0.51064744	   -174.29416798	    -78.54338864	      0.00000000	      2.42914901
      0.51074394	   -174.29296805	    -78.54333659	      0.00000000	      2.42920726
      0.51087035	   -174.29139620	    -78.54326404	      0.00000000	      2.42928407
      0.51099675	   -174.28982414	    -78.54318650	      0.00000000	      2.42936145
      0.51109136	   -174.28864741	    -78.54312522	      0.00000000	      2.42941974
      0.51118597	   -174.28747055	    -78.54306114	      0.00000000	      2.42947837
      0.51131542	   -174.28586030	    -78.54296897	      0.00000000	      2.42955909
      0.51142924	   -174.28444423	    -78.54288361	      0.00000000	      2.42963058
      0.51154306	   -174.28302807	    -78.54279424	      0.00000000	      2.42970254
      0.51165688	   -174.28161174	    -78.54270083	      0.00000000	      2.42977498
      0.51175840	   -174.28034834	    -78.54261412	      0.00000000	      2.42984000
      0.51185993	   -174.27908480	    -78.54252421	      0.00000000	      2.42990539
      0.51196145	   -174.27782120	    -78.54243110	      0.00000000	      2.42997117
      0.51209403	   -174.27617094	    -78.54230469	      0.00000000	      2.43005764
      0.51219616	   -174.27489950	    -78.54220359	      0.00000000	      2.43012470
      0.51229830	   -174.27362793	    -78.54209925	      0.00000000	      2.43019215
      0.51240044	   -174.27235630	    -78.54199168	      0.00000000	      2.43026000
      0.51253520	   -174.27067832	    -78.54184479	      0.00000000	      2.43035011
      0.51263464	   -174.26944016	    -78.54173281	      0.00000000	      2.43041704
      0.51273407	   -174.26820188	    -78.54161776	      0.00000000	      2.43048435
      0.51285775	   -174.26666152	    -78.54147038	      0.00000000	      2.43056859
      0.51298144	   -174.26512099	    -78.54131825	      0.00000000	      2.43065342
      0.51307257	   -174.26398592	    -78.54120314	      0.00000000	      2.43071629
      0.51316370	   -174.26285075	    -78.54108545	      0.00000000	      2.43077948
      0.51329620	   -174.26120013	    -78.54090975	      0.00000000	      2.43087193
      0.51341122	   -174.25976719	    -78.54075283	      0.00000000	      2.43095273
      0.51352624	   -174.25833420	    -78.54059181	      0.00000000	      2.43103405
      0.51364126	   -174.25690106	    -78.54042669	      0.00000000	      2.43111587
      0.51373675	   -174.25571120	    -78.54028650	      0.00000000	      2.43118420
      0.51383224	   -174.25452124	    -78.54014348	      0.00000000	      2.43125289
      0.51395521	   -174.25298879	    -78.53995515	      0.00000000	      2.43134186
      0.51407818	   -174.25145620	    -78.53976214	      0.00000000	      2.43143144
      0.51417444	   -174.25025656	    -78.53960779	      0.00000000	      2.43150196
      0.51427069	   -174.24905682	    -78.53945058	      0.00000000	      2.43157286
      0.51439432	   -174.24751592	    -78.53924446	      0.00000000	      2.43166446
      0.51451794	   -174.24597490	    -78.53903361	      0.00000000	      2.43175666
      0.51461106	   -174.24481415	    -78.53887168	      0.00000000	      2.43182652
      0.51470417	   -174.24365331	    -78.53870705	      0.00000000	      2.43189672
      0.51483199	   -174.24205977	    -78.53847670	      0.00000000	      2.43199366
      0.51494427	   -174.24065987	    -78.53827018	      0.00000000	      2.43207936
      0.51505656	   -174.23925995	    -78.53805975	      0.00000000	      2.43216557
      0.51516884	   -174.23785992	    -78.53784542	      0.00000000	      2.43225230
      0.51526880	   -174.23661354	    -78.53765133	      0.00000000	      2.43232994
      0.51536875	   -174.23536706	    -78.53745413	      0.00000000	      2.43240799
      0.51546871	   -174.23412057	    -78.53725385	      0.00000000	      2.43248646
      0.51560001	   -174.23248322	    -78.53698607	      0.00000000	      2.43259015
      0.51570083	   -174.23122586	    -78.53677681	      0.00000000	      2.43267025
      0.51580166	   -174.22996843	    -78.53656440	      0.00000000	      2.43275079
      0.51590248	   -174.22871098	    -78.53634883	      0.00000000	      2.43283174
      0.51603519	   -174.22705580	    -78.53606029	      0.00000000	      2.43293895
      0.51613346	   -174.22583007	    -78.53584309	      0.00000000	      2.43301882
      0.51623174	   -174.22460428	    -78.53562289	      0.00000000	      2.43309909
      0.51635360	   -174.22308428	    -78.53534569	      0.00000000	      2.43319920
      0.51646317	   -174.22171741	    -78.53509248	      0.00000000	      2.43328976
      0.51657275	   -174.22035054	    -78.53483554	      0.00000000	      2.43338083
      0.51668233	   -174.21898359	    -78.53457486	      0.00000000	      2.43347242
      0.51679191	   -174.21761667	    -78.53431046	      0.00000000	      2.43356451
      0.51688889	   -174.21640683	    -78.53407334	      0.00000000	      2.43364646
      0.51698587	   -174.21519702	    -78.53383329	      0.00000000	      2.43372881
      0.51710388	   -174.21372469	    -78.53353722	      0.00000000	      2.43382957
      0.51722190	   -174.21225237	    -78.53323681	      0.00000000	      2.43393094
      0.51731807	   -174.21105246	    -78.53298878	      0.00000000	      2.43401401
      0.51741425	   -174.20985257	    -78.53273787	      0.00000000	      2.43409747
      0.51753516	   -174.20834401	    -78.53241833	      0.00000000	      2.43420299
      0.51765608	   -174.20683547	    -78.53209423	      0.00000000	      2.43430915
      0.51774738	   -174.20569632	    -78.53184647	      0.00000000	      2.43438974
      0.51783868	   -174.20455720	    -78.53159612	      0.00000000	      2.43447070
      0.51796700	   -174.20295617	    -78.53123985	      0.00000000	      2.43458512
      0.51808119	   -174.20153132	    -78.53091845	      0.00000000	      2.43468757
      0.51819539	   -174.20010642	    -78.53059297	      0.00000000	      2.43479061
      0.51828948	   -174.19893254	    -78.53032175	      0.00000000	      2.43487593
      0.51838356	   -174.19775862	    -78.53004776	      0.00000000	      2.43496167
      0.51850453	   -174.19624921	    -78.52969138	      0.00000000	      2.43507249
      0.51862550	   -174.19473976	    -78.52933040	      0.00000000	      2.43518399
      0.51871926	   -174.19356993	    -78.52904748	      0.00000000	      2.43527086
      0.51881302	   -174.19240006	    -78.52876180	      0.00000000	      2.43535814
      0.51893583	   -174.19086775	    -78.52838341	      0.00000000	      2.43547308
      0.51905863	   -174.18933539	    -78.52800028	      0.00000000	      2.43558871
      0.51914903	   -174.18820752	    -78.52771524	      0.00000000	      2.43567428
      0.51923942	   -174.18707961	    -78.52742762	      0.00000000	      2.43576023
      0.51936735	   -174.18548346	    -78.52701618	      0.00000000	      2.43588251
      0.51947796	   -174.18410329	    -78.52665625	      0.00000000	      2.43598887
      0.51958857	   -174.18272316	    -78.52629247	      0.00000000	      2.43609581
      0.51969919	   -174.18134299	    -78.52592481	      0.00000000	      2.43620333
      0.51979726	   -174.18011936	    -78.52559560	      0.00000000	      2.43629914
      0.51989533	   -174.17889570	    -78.52526334	      0.00000000	      2.43639542
      0.51999341	   -174.17767208	    -78.52492803	      0.00000000	      2.43649215
      0.52012312	   -174.17605365	    -78.52447985	      0.00000000	      2.43662082
      0.52022233	   -174.17481587	    -78.52413347	      0.00000000	      2.43671977
      0.52032154	   -174.17357806	    -78.52378395	      0.00000000	      2.43681920
      0.52042075	   -174.17234030	    -78.52343130	      0.00000000	      2.43691911
      0.52055099	   -174.17071546	    -78.52296361	      0.00000000	      2.43705100
      0.52064783	   -174.16950733	    -78.52261236	      0.00000000	      2.43714961
      0.52074467	   -174.16829918	    -78.52225810	      0.00000000	      2.43724868
      0.52086433	   -174.16680642	    -78.52181624	      0.00000000	      2.43737174
      0.52097169	   -174.16546712	    -78.52141591	      0.00000000	      2.43748275
      0.52107904	   -174.16412789	    -78.52101189	      0.00000000	      2.43759434
      0.52118640	   -174.16278865	    -78.52060418	      0.00000000	      2.43770650
      0.52129376	   -174.16144949	    -78.52019277	      0.00000000	      2.43781924
      0.52140111	   -174.16011030	    -78.51977766	      0.00000000	      2.43793257
      0.52149533	   -174.15893519	    -78.51941034	      0.00000000	      2.43803250
      0.52158954	   -174.15776006	    -78.51904016	      0.00000000	      2.43813288
      0.52170613	   -174.15630576	    -78.51857806	      0.00000000	      2.43825774
      0.52182273	   -174.15485147	    -78.51811157	      0.00000000	      2.43838330
      0.52191871	   -174.15365440	    -78.51772427	      0.00000000	      2.43848719
      0.52201469	   -174.15245733	    -78.51733400	      0.00000000	      2.43859155
      0.52213123	   -174.15100389	    -78.51685611	      0.00000000	      2.43871891
      0.52224778	   -174.14955046	    -78.51637382	      0.00000000	      2.43884697
      0.52234049	   -174.14839431	    -78.51598701	      0.00000000	      2.43894936
      0.52243320	   -174.14723815	    -78.51559740	      0.00000000	      2.43905220
      0.52255353	   -174.14573765	    -78.51508756	      0.00000000	      2.43918635
      0.52267386	   -174.14423716	    -78.51457300	      0.00000000	      2.43932127
      0.52276405	   -174.14311266	    -78.51418425	      0.00000000	      2.43942290
      0.52285424	   -174.14198816	    -78.51379285	      0.00000000	      2.43952496
      0.52297886	   -174.14043444	    -78.51324765	      0.00000000	      2.43966669
      0.52310347	   -174.13888077	    -78.51269736	      0.00000000	      2.43980927
      0.52318997	   -174.13780244	    -78.51231242	      0.00000000	      2.43990872
      0.52327647	   -174.13672411	    -78.51192501	      0.00000000	      2.44000859
      0.52340824	   -174.13508149	    -78.51133012	      0.00000000	      2.44016150
      0.52351817	   -174.13371119	    -78.51082946	      0.00000000	      2.44028979
      0.52362810	   -174.13234098	    -78.51032482	      0.00000000	      2.44041875
      0.52373803	   -174.13097079	    -78.50981618	      0.00000000	      2.44054837
      0.52383340	   -174.12978207	    -78.50937164	      0.00000000	      2.44066138
      0.52392878	   -174.12859337	    -78.50892409	      0.00000000	      2.44077490
      0.52402416	   -174.12740475	    -78.50847352	      0.00000000	      2.44088892
      0.52415683	   -174.12575141	    -78.50784175	      0.00000000	      2.44104837
      0.52425387	   -174.12454220	    -78.50737595	      0.00000000	      2.44116563
      0.52435091	   -174.12333300	    -78.50690701	      0.00000000	      2.44128343
      0.52446839	   -174.12186929	    -78.50633512	      0.00000000	      2.44142674
      0.52457239	   -174.12057355	    -78.50582499	      0.00000000	      2.44155427
      0.52467639	   -174.11927791	    -78.50531124	      0.00000000	      2.44168241
      0.52478039	   -174.11798231	    -78.50479387	      0.00000000	      2.44181118
      0.52488438	   -174.11668682	    -78.50427287	      0.00000000	      2.44194058
      0.52498838	   -174.11539136	    -78.50374823	      0.00000000	      2.44207060
      0.52509238	   -174.11409602	    -78.50321995	      0.00000000	      2.44220125
      0.52519638	   -174.11280071	    -78.50268802	      0.00000000	      2.44233253
      0.52530038	   -174.11150552	    -78.50215244	      0.00000000	      2.44246445
      0.52540438	   -174.11021036	    -78.50161320	      0.00000000	      2.44259701
      0.52550838	   -174.10891534	    -78.50107029	      0.00000000	      2.44273020
      0.52561237	   -174.10762034	    -78.50052371	      0.00000000	      2.44286405
      0.52571637	   -174.10632548	    -78.49997345	      0.00000000	      2.44299853
      0.52582037	   -174.10503065	    -78.49941950	      0.00000000	      2.44313367
      0.52592437	   -174.10373595	    -78.49886187	      0.00000000	      2.44326945
      0.52602837	   -174.10244129	    -78.49830053	      0.00000000	      2.44340590
      0.52613237	   -174.10114677	    -78.49773549	      0.00000000	      2.44354299
      0.52623637	   -174.09985229	    -78.49716674	      0.00000000	      2.44368075
      0.52634036	   -174.09855795	    -78.49659427	      0.00000000	      2.44381917
      0.52644436	   -174.09726364	    -78.49601808	      0.00000000	      2.44395826
      0.52654836	   -174.09596948	    -78.49543815	      0.00000000	      2.44409801
      0.52665236	   -174.09467535	    -78.49485448	      0.00000000	      2.44423844
      0.52675636	   -174.09338139	    -78.49426708	      0.00000000	      2.44437954
      0.52684888	   -174.09223030	    -78.49374136	      0.00000000	      2.44450563
      0.52694139	   -174.09107932	    -78.49321267	      0.00000000	      2.44463226
      0.52705574	   -174.08965684	    -78.49255510	      0.00000000	      2.44478952
      0.52717009	   -174.08823451	    -78.49189299	      0.00000000	      2.44494760
      0.52726377	   -174.08706924	    -78.49134709	      0.00000000	      2.44507774
      0.52735746	   -174.08590409	    -78.49079813	      0.00000000	      2.44520844
      0.52747280	   -174.08446967	    -78.49011803	      0.00000000	      2.44537013
      0.52758815	   -174.08303542	    -78.48943326	      0.00000000	      2.44553268
      0.52767767	   -174.08192234	    -78.48889856	      0.00000000	      2.44565943
      0.52776718	   -174.08080937	    -78.48836104	      0.00000000	      2.44578670
      0.52788805	   -174.07930676	    -78.48763079	      0.00000000	      2.44595937
      0.52800892	   -174.07780434	    -78.48689537	      0.00000000	      2.44613300
      0.52809451	   -174.07674035	    -78.48637139	      0.00000000	      2.44625655
      0.52818011	   -174.07567647	    -78.48584480	      0.00000000	      2.44638058
      0.52830866	   -174.07407889	    -78.48504907	      0.00000000	      2.44656776
      0.52841547	   -174.07275172	    -78.48438346	      0.00000000	      2.44672412
      0.52852227	   -174.07142464	    -78.48371376	      0.00000000	      2.44688125
      0.52862907	   -174.07009772	    -78.48303997	      0.00000000	      2.44703914
      0.52873588	   -174.06877087	    -78.48236206	      0.00000000	      2.44719781
      0.52882692	   -174.06763997	    -78.48178094	      0.00000000	      2.44733368
      0.52891796	   -174.06650912	    -78.48119682	      0.00000000	      2.44747011
      0.52903339	   -174.06507558	    -78.48045196	      0.00000000	      2.44764390
      0.52914881	   -174.06364216	    -78.47970225	      0.00000000	      2.44781861
      0.52924000	   -174.06250991	    -78.47910656	      0.00000000	      2.44795729
      0.52933118	   -174.06137772	    -78.47850783	      0.00000000	      2.44809654
      0.52944840	   -174.05992251	    -78.47773373	      0.00000000	      2.44827639
      0.52956561	   -174.05846742	    -78.47695458	      0.00000000	      2.44845721
      0.52965282	   -174.05738499	    -78.47637163	      0.00000000	      2.44859237
      0.52974003	   -174.05630261	    -78.47578587	      0.00000000	      2.44872807
      0.52986325	   -174.05477345	    -78.47495345	      0.00000000	      2.44892073
      0.52996923	   -174.05345831	    -78.47423297	      0.00000000	      2.44908731
      0.53007522	   -174.05214334	    -78.47350833	      0.00000000	      2.44925469
      0.53018120	   -174.05082847	    -78.47277950	      0.00000000	      2.44942289
      0.53028719	   -174.04951380	    -78.47204650	      0.00000000	      2.44959189
      0.53037761	   -174.04839214	    -78.47141776	      0.00000000	      2.44973675
      0.53046804	   -174.04727064	    -78.47078596	      0.00000000	      2.44988220
      0.53058309	   -174.04584396	    -78.46997774	      0.00000000	      2.45006811
      0.53069813	   -174.04441750	    -78.46916454	      0.00000000	      2.45025499
      0.53078854	   -174.04329653	    -78.46852194	      0.00000000	      2.45040256
      0.53087895	   -174.04217570	    -78.46787626	      0.00000000	      2.45055073
      0.53099611	   -174.04072352	    -78.46703500	      0.00000000	      2.45074364
      0.53111326	   -174.03927155	    -78.46618852	      0.00000000	      2.45093758
      0.53119945	   -174.03820342	    -78.46556243	      0.00000000	      2.45108092
      0.53128564	   -174.03713542	    -78.46493350	      0.00000000	      2.45122483
      0.53140939	   -174.03560208	    -78.46402546	      0.00000000	      2.45143246
      0.53151494	   -174.03429451	    -78.46324638	      0.00000000	      2.45161046
      0.53162049	   -174.03298707	    -78.46246299	      0.00000000	      2.45178932
      0.53172604	   -174.03167984	    -78.46167532	      0.00000000	      2.45196905
      0.53183159	   -174.03037270	    -78.46088332	      0.00000000	      2.45214964
      0.53192141	   -174.02926046	    -78.46020590	      0.00000000	      2.45230402
      0.53201124	   -174.02814829	    -78.45952533	      0.00000000	      2.45245903
      0.53212590	   -174.02672877	    -78.45865200	      0.00000000	      2.45265783
      0.53224057	   -174.02530940	    -78.45777351	      0.00000000	      2.45285767
      0.53233038	   -174.02419796	    -78.45708190	      0.00000000	      2.45301491
      0.53242018	   -174.02308660	    -78.45638711	      0.00000000	      2.45317280
      0.53253701	   -174.02164098	    -78.45547847	      0.00000000	      2.45337918
      0.53265384	   -174.02019554	    -78.45456442	      0.00000000	      2.45358666
      0.53273933	   -174.01913802	    -78.45389215	      0.00000000	      2.45373918
      0.53282482	   -174.01808058	    -78.45321697	      0.00000000	      2.45389230
      0.53294854	   -174.01655054	    -78.45223472	      0.00000000	      2.45411494
      0.53305356	   -174.01525195	    -78.45139615	      0.00000000	      2.45430492
      0.53315857	   -174.01395357	    -78.45055316	      0.00000000	      2.45449580
      0.53326359	   -174.01265532	    -78.44970573	      0.00000000	      2.45468761
      0.53336860	   -174.01135730	    -78.44885385	      0.00000000	      2.45488034
      0.53345814	   -174.01025067	    -78.44812399	      0.00000000	      2.45504539
      0.53354768	   -174.00914420	    -78.44739088	      0.00000000	      2.45521112
      0.53366147	   -174.00773820	    -78.44645449	      0.00000000	      2.45542272
      0.53377526	   -174.00633245	    -78.44551282	      0.00000000	      2.45563542
      0.53386504	   -174.00522344	    -78.44476611	      0.00000000	      2.45580403
      0.53395482	   -174.00411459	    -78.44401609	      0.00000000	      2.45597332
      0.53407031	   -174.00268844	    -78.44304645	      0.00000000	      2.45619211
      0.53418580	   -174.00126255	    -78.44207130	      0.00000000	      2.45641206
      0.53427170	   -174.00020205	    -78.44134238	      0.00000000	      2.45657642
      0.53435760	   -173.99914171	    -78.44061040	      0.00000000	      2.45674142
      0.53447891	   -173.99764448	    -78.43957144	      0.00000000	      2.45697555
      0.53458339	   -173.99635510	    -78.43867164	      0.00000000	      2.45717825
      0.53468788	   -173.99506588	    -78.43776725	      0.00000000	      2.45738193
      0.53479237	   -173.99377690	    -78.43685828	      0.00000000	      2.45758658
      0.53489686	   -173.99248806	    -78.43594469	      0.00000000	      2.45779221
      0.53498556	   -173.99139418	    -78.43516554	      0.00000000	      2.45796754
      0.53507426	   -173.99030041	    -78.43438304	      0.00000000	      2.45814359
      0.53518821	   -173.98889547	    -78.43337285	      0.00000000	      2.45837081
      0.53530216	   -173.98749073	    -78.43235712	      0.00000000	      2.45859922
      0.53539058	   -173.98640088	    -78.43156508	      0.00000000	      2.45877729
      0.53547901	   -173.98531113	    -78.43076969	      0.00000000	      2.45895608
      0.53559559	   -173.98387461	    -78.42971585	      0.00000000	      2.45919292
      0.53571218	   -173.98243830	    -78.42865613	      0.00000000	      2.45943103
      0.53579594	   -173.98140656	    -78.42789112	      0.00000000	      2.45960289
      0.53587970	   -173.98037493	    -78.42712306	      0.00000000	      2.45977541
      0.53600420	   -173.97884181	    -78.42597577	      0.00000000	      2.46003307
      0.53610826	   -173.97756066	    -78.42501168	      0.00000000	      2.46024956
      0.53621231	   -173.97627976	    -78.42404283	      0.00000000	      2.46046708
      0.53631637	   -173.97499903	    -78.42306920	      0.00000000	      2.46068564
      0.53642043	   -173.97371857	    -78.42209079	      0.00000000	      2.46090526
      0.53650936	   -173.97262429	    -78.42125073	      0.00000000	      2.46109379
      0.53659830	   -173.97153021	    -78.42040716	      0.00000000	      2.46128310
      0.53671056	   -173.97014931	    -78.41933723	      0.00000000	      2.46152318
      0.53682283	   -173.96876870	    -78.41826167	      0.00000000	      2.46176451
      0.53691224	   -173.96766927	    -78.41740098	      0.00000000	      2.46195761
      0.53700166	   -173.96657003	    -78.41653669	      0.00000000	      2.46215150
      0.53711517	   -173.96517471	    -78.41543421	      0.00000000	      2.46239882
      0.53722869	   -173.96377970	    -78.41432588	      0.00000000	      2.46264743
      0.53731464	   -173.96272355	    -78.41348275	      0.00000000	      2.46283655
      0.53740059	   -173.96166758	    -78.41263625	      0.00000000	      2.46302642
      0.53751900	   -173.96021308	    -78.41146451	      0.00000000	      2.46328922
      0.53763741	   -173.95875891	    -78.41028633	      0.00000000	      2.46355347
      0.53772010	   -173.95774359	    -78.40945974	      0.00000000	      2.46373886
      0.53780279	   -173.95672845	    -78.40862999	      0.00000000	      2.46392496
      0.53792776	   -173.95519441	    -78.40736985	      0.00000000	      2.46420758
      0.53803225	   -173.95391216	    -78.40631071	      0.00000000	      2.46444513
      0.53813673	   -173.95263011	    -78.40524644	      0.00000000	      2.46468384
      0.53824122	   -173.95134835	    -78.40417705	      0.00000000	      2.46492370
      0.53833278	   -173.95022531	    -78.40323569	      0.00000000	      2.46513484
      0.53842434	   -173.94910249	    -78.40229038	      0.00000000	      2.46534689
      0.53851590	   -173.94797984	    -78.40134107	      0.00000000	      2.46555984
      0.53863985	   -173.94646029	    -78.40004950	      0.00000000	      2.46584958
      0.53873283	   -173.94532073	    -78.39907591	      0.00000000	      2.46606801
      0.53882580	   -173.94418140	    -78.39809817	      0.00000000	      2.46628738
      0.53891878	   -173.94304225	    -78.39711626	      0.00000000	      2.46650770
      0.53904248	   -173.94152694	    -78.39580333	      0.00000000	      2.46680232
      0.53913322	   -173.94041568	    -78.39483559	      0.00000000	      2.46701950
      0.53922395	   -173.93930465	    -78.39386384	      0.00000000	      2.46723760
      0.53933712	   -173.93791916	    -78.39264617	      0.00000000	      2.46751093
      0.53943800	   -173.93668440	    -78.39155542	      0.00000000	      2.46775579
      0.53953888	   -173.93544985	    -78.39045965	      0.00000000	      2.46800181
      0.53963976	   -173.93421558	    -78.38935884	      0.00000000	      2.46824899
      0.53974064	   -173.93298151	    -78.38825297	      0.00000000	      2.46849734
      0.53984153	   -173.93174775	    -78.38714203	      0.00000000	      2.46874687
      0.53993064	   -173.93065802	    -78.38615641	      0.00000000	      2.46896828
      0.54001976	   -173.92956853	    -78.38516681	      0.00000000	      2.46919061
      0.54012878	   -173.92823594	    -78.38395072	      0.00000000	      2.46946386
      0.54023780	   -173.92690367	    -78.38272862	      0.00000000	      2.46973852
      0.54032856	   -173.92579467	    -78.38170653	      0.00000000	      2.46996826
      0.54041933	   -173.92468592	    -78.38068026	      0.00000000	      2.47019898
      0.54052826	   -173.92335557	    -78.37944307	      0.00000000	      2.47047717
      0.54063718	   -173.92202556	    -78.37819980	      0.00000000	      2.47075678
      0.54072516	   -173.92095151	    -78.37719115	      0.00000000	      2.47098367
      0.54081314	   -173.91987769	    -78.37617849	      0.00000000	      2.47121150
      0.54092519	   -173.91851028	    -78.37488288	      0.00000000	      2.47150305
      0.54103725	   -173.91714323	    -78.37358072	      0.00000000	      2.47179614
      0.54112321	   -173.91609472	    -78.37257735	      0.00000000	      2.47202203
      0.54120917	   -173.91504645	    -78.37157010	      0.00000000	      2.47224883
      0.54132452	   -173.91364002	    -78.37021230	      0.00000000	      2.47255464
      0.54143987	   -173.91223398	    -78.36884745	      0.00000000	      2.47286212
      0.54152294	   -173.91122158	    -78.36786015	      0.00000000	      2.47308459
      0.54160601	   -173.91020941	    -78.36686917	      0.00000000	      2.47330794
      0.54172648	   -173.90874195	    -78.36542555	      0.00000000	      2.47363339
      0.54182946	   -173.90748781	    -78.36418526	      0.00000000	      2.47391307
      0.54193244	   -173.90623393	    -78.36293923	      0.00000000	      2.47419413
      0.54203542	   -173.90498039	    -78.36168745	      0.00000000	      2.47447656
      0.54212608	   -173.90387695	    -78.36058056	      0.00000000	      2.47472637
      0.54221675	   -173.90277377	    -78.35946918	      0.00000000	      2.47497725
      0.54230742	   -173.90167080	    -78.35835327	      0.00000000	      2.47522922
      0.54242940	   -173.90018720	    -78.35684472	      0.00000000	      2.47556995
      0.54252122	   -173.89907078	    -78.35570383	      0.00000000	      2.47582772
      0.54261304	   -173.89795463	    -78.35455825	      0.00000000	      2.47608662
      0.54270485	   -173.89683871	    -78.35340797	      0.00000000	      2.47634665
      0.54282745	   -173.89534910	    -78.35186471	      0.00000000	      2.47669564
      0.54291694	   -173.89426197	    -78.35073281	      0.00000000	      2.47695169
      0.54300644	   -173.89317509	    -78.34959638	      0.00000000	      2.47720883
      0.54311851	   -173.89181435	    -78.34816686	      0.00000000	      2.47753240
      0.54321863	   -173.89059905	    -78.34688372	      0.00000000	      2.47782293
      0.54331874	   -173.88938401	    -78.34559483	      0.00000000	      2.47811486
      0.54341886	   -173.88816932	    -78.34430019	      0.00000000	      2.47840820
      0.54351898	   -173.88695488	    -78.34299975	      0.00000000	      2.47870295
      0.54360803	   -173.88587509	    -78.34183829	      0.00000000	      2.47896628
      0.54369707	   -173.88479550	    -78.34067221	      0.00000000	      2.47923075
      0.54380451	   -173.88349324	    -78.33925906	      0.00000000	      2.47955135
      0.54391195	   -173.88219130	    -78.33783913	      0.00000000	      2.47987363
      0.54400041	   -173.88111964	    -78.33666492	      0.00000000	      2.48014023
      0.54408887	   -173.88004820	    -78.33548607	      0.00000000	      2.48040797
      0.54419876	   -173.87871756	    -78.33401515	      0.00000000	      2.48074216
      0.54430866	   -173.87738726	    -78.33253701	      0.00000000	      2.48107814
      0.54439290	   -173.87636773	    -78.33139894	      0.00000000	      2.48133691
      0.54447715	   -173.87534839	    -78.33025660	      0.00000000	      2.48159674
      0.54459335	   -173.87394285	    -78.32867395	      0.00000000	      2.48195686
      0.54469744	   -173.87268403	    -78.32724917	      0.00000000	      2.48228120
      0.54480154	   -173.87142562	    -78.32581778	      0.00000000	      2.48260718
      0.54488838	   -173.87037600	    -78.32461854	      0.00000000	      2.48288039
      0.54497522	   -173.86932666	    -78.32341466	      0.00000000	      2.48315476
      0.54508494	   -173.86800132	    -78.32188708	      0.00000000	      2.48350304
      0.54519465	   -173.86667641	    -78.32035204	      0.00000000	      2.48385319
      0.54528158	   -173.86562683	    -78.31913036	      0.00000000	      2.48413196
      0.54536852	   -173.86457754	    -78.31790395	      0.00000000	      2.48441192
      0.54547930	   -173.86324073	    -78.31633421	      0.00000000	      2.48477041
      0.54559009	   -173.86190438	    -78.31475671	      0.00000000	      2.48513084
      0.54567454	   -173.86088587	    -78.31354889	      0.00000000	      2.48540693
      0.54575899	   -173.85986765	    -78.31233653	      0.00000000	      2.48568415
      0.54587320	   -173.85849107	    -78.31068978	      0.00000000	      2.48606087
      0.54598741	   -173.85711498	    -78.30903465	      0.00000000	      2.48643969
      0.54606963	   -173.85612450	    -78.30783780	      0.00000000	      2.48671375
      0.54615186	   -173.85513429	    -78.30663657	      0.00000000	      2.48698891
      0.54627017	   -173.85370995	    -78.30490047	      0.00000000	      2.48738678
      0.54637198	   -173.85248456	    -78.30339902	      0.00000000	      2.48773105
      0.54647380	   -173.85125951	    -78.30189073	      0.00000000	      2.48807705
      0.54657562	   -173.85003488	    -78.30037559	      0.00000000	      2.48842478
      0.54666448	   -173.84896635	    -78.29904764	      0.00000000	      2.48872969
      0.54675334	   -173.84789815	    -78.29771442	      0.00000000	      2.48903594
      0.54684220	   -173.84683022	    -78.29637591	      0.00000000	      2.48934354
      0.54696506	   -173.84535418	    -78.29451650	      0.00000000	      2.48977106
      0.54705483	   -173.84427595	    -78.29315135	      0.00000000	      2.49008511
      0.54714461	   -173.84319805	    -78.29178073	      0.00000000	      2.49040055
      0.54725398	   -173.84188523	    -78.29010347	      0.00000000	      2.49078675
      0.54735175	   -173.84071216	    -78.28859729	      0.00000000	      2.49113373
      0.54744951	   -173.83953942	    -78.28708451	      0.00000000	      2.49148241
      0.54754728	   -173.83836709	    -78.28556513	      0.00000000	      2.49183278
      0.54764504	   -173.83719507	    -78.28403909	      0.00000000	      2.49218486
      0.54774280	   -173.83602348	    -78.28250638	      0.00000000	      2.49253866
      0.54784057	   -173.83485221	    -78.28096695	      0.00000000	      2.49289419
      0.54793833	   -173.83368137	    -78.27942079	      0.00000000	      2.49325145
      0.54803610	   -173.83251085	    -78.27786784	      0.00000000	      2.49361046
      0.54812289	   -173.83147211	    -78.27648356	      0.00000000	      2.49393063
      0.54820968	   -173.83043364	    -78.27509389	      0.00000000	      2.49425220
      0.54831696	   -173.82915041	    -78.27336860	      0.00000000	      2.49465163
      0.54842424	   -173.82786760	    -78.27163500	      0.00000000	      2.49505322
      0.54851067	   -173.82683451	    -78.27023230	      0.00000000	      2.49537833
      0.54859710	   -173.82580169	    -78.26882414	      0.00000000	      2.49570485
      0.54870723	   -173.82448612	    -78.26702192	      0.00000000	      2.49612296
      0.54881736	   -173.82317101	    -78.26521077	      0.00000000	      2.49654340
      0.54889870	   -173.82220001	    -78.26386726	      0.00000000	      2.49685545
      0.54898005	   -173.82122925	    -78.26251883	      0.00000000	      2.49716878
      0.54909850	   -173.81981609	    -78.26054634	      0.00000000	      2.49762737
      0.54920174	   -173.81858496	    -78.25881872	      0.00000000	      2.49802928
      0.54930498	   -173.81735434	    -78.25708307	      0.00000000	      2.49843329
      0.54939046	   -173.81633575	    -78.25563993	      0.00000000	      2.49876939
      0.54947593	   -173.81531751	    -78.25419124	      0.00000000	      2.49910695
      0.54958455	   -173.81402405	    -78.25234230	      0.00000000	      2.49953801
      0.54969316	   -173.81273113	    -78.25048430	      0.00000000	      2.49997144
      0.54977914	   -173.81170803	    -78.24900711	      0.00000000	      2.50031623
      0.54986511	   -173.81068530	    -78.24752419	      0.00000000	      2.50066254
      0.54997421	   -173.80938791	    -78.24563410	      0.00000000	      2.50110417
      0.55008331	   -173.80809109	    -78.24373469	      0.00000000	      2.50154827
      0.55016722	   -173.80709399	    -78.24226741	      0.00000000	      2.50189152
      0.55025114	   -173.80609724	    -78.24079457	      0.00000000	      2.50223624
      0.55036289	   -173.80477026	    -78.23882437	      0.00000000	      2.50269764
      0.55047464	   -173.80344388	    -78.23684419	      0.00000000	      2.50316168
      0.55055695	   -173.80246724	    -78.23537924	      0.00000000	      2.50350518
      0.55063927	   -173.80149095	    -78.23390882	      0.00000000	      2.50385013
      0.55075380	   -173.80013299	    -78.23185366	      0.00000000	      2.50433255
      0.55085406	   -173.79894486	    -78.23004595	      0.00000000	      2.50475715
      0.55095431	   -173.79775716	    -78.22823001	      0.00000000	      2.50518394
      0.55105457	   -173.79656999	    -78.22640578	      0.00000000	      2.50561294
      0.55114269	   -173.79552683	    -78.22479544	      0.00000000	      2.50599187
      0.55123081	   -173.79448408	    -78.22317864	      0.00000000	      2.50637251
      0.55131893	   -173.79344168	    -78.22155534	      0.00000000	      2.50675489
      0.55143894	   -173.79202270	    -78.21933413	      0.00000000	      2.50727845
      0.55152760	   -173.79097491	    -78.21768550	      0.00000000	      2.50766730
      0.55161625	   -173.78992753	    -78.21603020	      0.00000000	      2.50805794
      0.55172382	   -173.78865717	    -78.21401269	      0.00000000	      2.50853434
      0.55183139	   -173.78738741	    -78.21198527	      0.00000000	      2.50901341
      0.55191224	   -173.78643327	    -78.21045468	      0.00000000	      2.50937530
      0.55199310	   -173.78547950	    -78.20891843	      0.00000000	      2.50973870
      0.55210803	   -173.78412436	    -78.20672503	      0.00000000	      2.51025788
      0.55220944	   -173.78292935	    -78.20478028	      0.00000000	      2.51071852
      0.55231084	   -173.78173482	    -78.20282646	      0.00000000	      2.51118161
      0.55241224	   -173.78054087	    -78.20086356	      0.00000000	      2.51164715
      0.55249573	   -173.77955815	    -78.19924049	      0.00000000	      2.51203232
      0.55257922	   -173.77857583	    -78.19761119	      0.00000000	      2.51241917
      0.55268822	   -173.77729379	    -78.19547449	      0.00000000	      2.51292682
      0.55279723	   -173.77601241	    -78.19332705	      0.00000000	      2.51343737
      0.55288244	   -173.77501119	    -78.19164095	      0.00000000	      2.51383850
      0.55296765	   -173.77401039	    -78.18994823	      0.00000000	      2.51424142
      0.55307608	   -173.77273737	    -78.18778455	      0.00000000	      2.51475677
      0.55318451	   -173.77146502	    -78.18561004	      0.00000000	      2.51527507
      0.55326753	   -173.77049125	    -78.18393777	      0.00000000	      2.51567391
      0.55335055	   -173.76951788	    -78.18225909	      0.00000000	      2.51607450
      0.55346156	   -173.76821689	    -78.18000432	      0.00000000	      2.51661290
      0.55357257	   -173.76691661	    -78.17773794	      0.00000000	      2.51715447
      0.55365441	   -173.76595833	    -78.17605952	      0.00000000	      2.51755581
      0.55373625	   -173.76500047	    -78.17437473	      0.00000000	      2.51795888
      0.55384939	   -173.76367693	    -78.17203515	      0.00000000	      2.51851897
      0.55394887	   -173.76251384	    -78.16996795	      0.00000000	      2.51901421
      0.55404835	   -173.76135128	    -78.16789117	      0.00000000	      2.51951207
      0.55414783	   -173.76018933	    -78.16580477	      0.00000000	      2.52001257
      0.55423502	   -173.75917124	    -78.16396796	      0.00000000	      2.52045348
      0.55432222	   -173.75815363	    -78.16212369	      0.00000000	      2.52089643
      0.55440942	   -173.75713643	    -78.16027191	      0.00000000	      2.52134146
      0.55452929	   -173.75573883	    -78.15771393	      0.00000000	      2.52195663
      0.55461677	   -173.75471929	    -78.15583793	      0.00000000	      2.52240810
      0.55470426	   -173.75370023	    -78.15395425	      0.00000000	      2.52286170
      0.55481150	   -173.75245170	    -78.15163476	      0.00000000	      2.52342061
      0.55491874	   -173.75120389	    -78.14930360	      0.00000000	      2.52398275
      0.55499872	   -173.75027366	    -78.14755735	      0.00000000	      2.52440411
      0.55507870	   -173.74934385	    -78.14580453	      0.00000000	      2.52482729
      0.55519304	   -173.74801527	    -78.14328728	      0.00000000	      2.52543543
      0.55529399	   -173.74684282	    -78.14105332	      0.00000000	      2.52597553
      0.55539495	   -173.74567097	    -78.13880871	      0.00000000	      2.52651858
      0.55548540	   -173.74462177	    -78.13678887	      0.00000000	      2.52700758
      0.55557584	   -173.74357303	    -78.13476039	      0.00000000	      2.52749898
      0.55566628	   -173.74252484	    -78.13272326	      0.00000000	      2.52799278
      0.55575672	   -173.74147714	    -78.13067740	      0.00000000	      2.52848901
      0.55587355	   -173.74012464	    -78.12802184	      0.00000000	      2.52913359
      0.55595758	   -173.73915222	    -78.12610247	      0.00000000	      2.52959981
      0.55604162	   -173.73818028	    -78.12417545	      0.00000000	      2.53006815
      0.55615171	   -173.73690773	    -78.12163945	      0.00000000	      2.53068493
      0.55626179	   -173.73563599	    -78.11909019	      0.00000000	      2.53130541
      0.55634088	   -173.73472280	    -78.11725052	      0.00000000	      2.53175347
      0.55641997	   -173.73381006	    -78.11540392	      0.00000000	      2.53220348
      0.55653571	   -173.73247498	    -78.11268890	      0.00000000	      2.53286556
      0.55663662	   -173.73131180	    -78.11030969	      0.00000000	      2.53344620
      0.55673752	   -173.73014927	    -78.10791902	      0.00000000	      2.53403006
      0.55682778	   -173.72911004	    -78.10577088	      0.00000000	      2.53455503
      0.55691804	   -173.72807133	    -78.10361346	      0.00000000	      2.53508261
      0.55700829	   -173.72703320	    -78.10144672	      0.00000000	      2.53561282
      0.55709855	   -173.72599560	    -78.09927060	      0.00000000	      2.53614565
      0.55721440	   -173.72466467	    -78.09646369	      0.00000000	      2.53683345
      0.55729827	   -173.72370160	    -78.09442168	      0.00000000	      2.53733417
      0.55738215	   -173.72273905	    -78.09237145	      0.00000000	      2.53783721
      0.55749151	   -173.72148479	    -78.08968592	      0.00000000	      2.53849659
      0.55760086	   -173.72023141	    -78.08698624	      0.00000000	      2.53915995
      0.55768010	   -173.71932373	    -78.08502122	      0.00000000	      2.53964312
      0.55775933	   -173.71841652	    -78.08304870	      0.00000000	      2.54012841
      0.55787381	   -173.71710667	    -78.08018566	      0.00000000	      2.54083328
      0.55797411	   -173.71595978	    -78.07766403	      0.00000000	      2.54145457
      0.55807441	   -173.71481357	    -78.07513015	      0.00000000	      2.54207933
      0.55816455	   -173.71378418	    -78.07284251	      0.00000000	      2.54264377
      0.55825468	   -173.71275534	    -78.07054485	      0.00000000	      2.54321104
      0.55834482	   -173.71172712	    -78.06823714	      0.00000000	      2.54378117
      0.55843496	   -173.71069949	    -78.06591930	      0.00000000	      2.54435417
      0.55854934	   -173.70939639	    -78.06296346	      0.00000000	      2.54508543
      0.55863330	   -173.70844044	    -78.06078325	      0.00000000	      2.54562519
      0.55871726	   -173.70748506	    -78.05859412	      0.00000000	      2.54616749
      0.55882548	   -173.70625435	    -78.05575913	      0.00000000	      2.54687027
      0.55893370	   -173.70502458	    -78.05290914	      0.00000000	      2.54757732
      0.55901338	   -173.70411968	    -78.05080115	      0.00000000	      2.54810065
      0.55909306	   -173.70321530	    -78.04868494	      0.00000000	      2.54862632
      0.55920574	   -173.70193727	    -78.04567836	      0.00000000	      2.54937368
      0.55930521	   -173.70080977	    -78.04301009	      0.00000000	      2.55003745
      0.55940469	   -173.69968301	    -78.04032877	      0.00000000	      2.55070495
      0.55950417	   -173.69855709	    -78.03763433	      0.00000000	      2.55137620
      0.55958652	   -173.69762555	    -78.03539377	      0.00000000	      2.55193475
      0.55966887	   -173.69669459	    -78.03314412	      0.00000000	      2.55249590
      0.55977511	   -173.69549429	    -78.03022822	      0.00000000	      2.55322373
      0.55988136	   -173.69429494	    -78.02729701	      0.00000000	      2.55395595
      0.55996608	   -173.69333917	    -78.02494855	      0.00000000	      2.55454301
      0.56005080	   -173.69238401	    -78.02259024	      0.00000000	      2.55513288
      0.56015554	   -173.69120393	    -78.01966091	      0.00000000	      2.55586610
      0.56026029	   -173.69002478	    -78.01671636	      0.00000000	      2.55660368
      0.56034345	   -173.68908925	    -78.01436773	      0.00000000	      2.55719239
      0.56042660	   -173.68815434	    -78.01200939	      0.00000000	      2.55778389
      0.56053274	   -173.68696187	    -78.00898510	      0.00000000	      2.55854294
      0.56063888	   -173.68577039	    -78.00594482	      0.00000000	      2.55930659
      0.56072169	   -173.68484149	    -78.00356178	      0.00000000	      2.55990557
      0.56080449	   -173.68391321	    -78.00116890	      0.00000000	      2.56050739
      0.56091124	   -173.68271729	    -77.99806928	      0.00000000	      2.56128748
      0.56101800	   -173.68152239	    -77.99495310	      0.00000000	      2.56207235
      0.56109995	   -173.68060571	    -77.99254952	      0.00000000	      2.56267815
      0.56118191	   -173.67968966	    -77.99013607	      0.00000000	      2.56328680
      0.56128976	   -173.67848499	    -77.98694479	      0.00000000	      2.56409217
      0.56139761	   -173.67728139	    -77.98373622	      0.00000000	      2.56490253
      0.56147876	   -173.67637643	    -77.98131056	      0.00000000	      2.56551558
      0.56155991	   -173.67547210	    -77.97887499	      0.00000000	      2.56613149
      0.56166896	   -173.67425772	    -77.97558625	      0.00000000	      2.56696372
      0.56176626	   -173.67317523	    -77.97263687	      0.00000000	      2.56771064
      0.56186355	   -173.67209356	    -77.96967297	      0.00000000	      2.56846175
      0.56196084	   -173.67101282	    -77.96669450	      0.00000000	      2.56921709
      0.56204657	   -173.67006120	    -77.96405787	      0.00000000	      2.56988618
      0.56213230	   -173.66911031	    -77.96140979	      0.00000000	      2.57055859
      0.56221803	   -173.66816008	    -77.95875018	      0.00000000	      2.57123435
      0.56233465	   -173.66686857	    -77.95511360	      0.00000000	      2.57215900
      0.56242035	   -173.66592023	    -77.95242733	      0.00000000	      2.57284252
      0.56250606	   -173.66497262	    -77.94972934	      0.00000000	      2.57352944
      0.56261091	   -173.66381425	    -77.94641262	      0.00000000	      2.57437447
      0.56271576	   -173.66265698	    -77.94307816	      0.00000000	      2.57522466
      0.56279493	   -173.66178378	    -77.94054847	      0.00000000	      2.57587008
      0.56287410	   -173.66091122	    -77.93800855	      0.00000000	      2.57651847
      0.56298473	   -173.65969303	    -77.93444236	      0.00000000	      2.57742947
      0.56308342	   -173.65860730	    -77.93124384	      0.00000000	      2.57824716
      0.56318210	   -173.65752249	    -77.92802912	      0.00000000	      2.57906956
      0.56327091	   -173.65654715	    -77.92512229	      0.00000000	      2.57981368
      0.56335972	   -173.65557255	    -77.92220220	      0.00000000	      2.58056168
      0.56344853	   -173.65459878	    -77.91926876	      0.00000000	      2.58131356
      0.56353734	   -173.65362577	    -77.91632190	      0.00000000	      2.58206936
      0.56365128	   -173.65237866	    -77.91252146	      0.00000000	      2.58304478
      0.56373381	   -173.65147617	    -77.90975485	      0.00000000	      2.58375534
      0.56381633	   -173.65057441	    -77.90697646	      0.00000000	      2.58446935
      0.56392390	   -173.64940000	    -77.90333702	      0.00000000	      2.58540525
      0.56403148	   -173.64822683	    -77.89967730	      0.00000000	      2.58634707
      0.56410963	   -173.64737516	    -77.89700549	      0.00000000	      2.58703511
      0.56418779	   -173.64652416	    -77.89432285	      0.00000000	      2.58772630
      0.56430011	   -173.64530227	    -77.89044848	      0.00000000	      2.58872522
      0.56439874	   -173.64423051	    -77.88702794	      0.00000000	      2.58960777
      0.56449736	   -173.64315974	    -77.88358982	      0.00000000	      2.59049546
      0.56459598	   -173.64209007	    -77.88013404	      0.00000000	      2.59138832
      0.56467650	   -173.64121753	    -77.87729960	      0.00000000	      2.59212109
      0.56475701	   -173.64034572	    -77.87445324	      0.00000000	      2.59285735
      0.56486320	   -173.63919701	    -77.87068109	      0.00000000	      2.59383371
      0.56496080	   -173.63814223	    -77.86719525	      0.00000000	      2.59473659
      0.56505841	   -173.63708846	    -77.86369159	      0.00000000	      2.59564469
      0.56515601	   -173.63603579	    -77.86017000	      0.00000000	      2.59655804
      0.56523704	   -173.63516266	    -77.85723284	      0.00000000	      2.59732028
      0.56531807	   -173.63429029	    -77.85428318	      0.00000000	      2.59808617
      0.56542306	   -173.63316100	    -77.85044248	      0.00000000	      2.59908406
      0.56552805	   -173.63203297	    -77.84658056	      0.00000000	      2.60008816
      0.56561147	   -173.63113753	    -77.84349678	      0.00000000	      2.60089046
      0.56569490	   -173.63024291	    -77.84039943	      0.00000000	      2.60169672
      0.56579853	   -173.62913262	    -77.83653265	      0.00000000	      2.60270391
      0.56590216	   -173.62802359	    -77.83264470	      0.00000000	      2.60371731
      0.56598372	   -173.62715169	    -77.82957017	      0.00000000	      2.60451917
      0.56606527	   -173.62628059	    -77.82648238	      0.00000000	      2.60532493
      0.56617080	   -173.62515448	    -77.82246684	      0.00000000	      2.60637342
      0.56627633	   -173.62402970	    -77.81842883	      0.00000000	      2.60742851
      0.56635715	   -173.62316917	    -77.81532117	      0.00000000	      2.60824100
      0.56643797	   -173.62230945	    -77.81220018	      0.00000000	      2.60905740
      0.56654483	   -173.62117389	    -77.80805304	      0.00000000	      2.61014287
      0.56665168	   -173.62003973	    -77.80388232	      0.00000000	      2.61123527
      0.56673110	   -173.61919769	    -77.80076735	      0.00000000	      2.61205164
      0.56681051	   -173.61835644	    -77.79763920	      0.00000000	      2.61287187
      0.56691958	   -173.61720223	    -77.79332122	      0.00000000	      2.61400476
      0.56701579	   -173.61618537	    -77.78949160	      0.00000000	      2.61501017
      0.56711199	   -173.61516960	    -77.78564228	      0.00000000	      2.61602136
      0.56720820	   -173.61415500	    -77.78177314	      0.00000000	      2.61703837
      0.56729268	   -173.61326494	    -77.77835909	      0.00000000	      2.61793627
      0.56737716	   -173.61237579	    -77.77492958	      0.00000000	      2.61883869
      0.56746165	   -173.61148751	    -77.77148454	      0.00000000	      2.61974568
      0.56757731	   -173.61027284	    -77.76674264	      0.00000000	      2.62099486
      0.56766235	   -173.60938079	    -77.76323736	      0.00000000	      2.62191884
      0.56774739	   -173.60848968	    -77.75971606	      0.00000000	      2.62284751
      0.56785091	   -173.60740613	    -77.75540786	      0.00000000	      2.62398436
      0.56794407	   -173.60643220	    -77.75151023	      0.00000000	      2.62501348
      0.56803723	   -173.60545933	    -77.74759303	      0.00000000	      2.62604833
      0.56813040	   -173.60448761	    -77.74365614	      0.00000000	      2.62708896
      0.56822356	   -173.60351695	    -77.73969944	      0.00000000	      2.62813539
      0.56831672	   -173.60254746	    -77.73572282	      0.00000000	      2.62918767
      0.56840988	   -173.60157902	    -77.73172617	      0.00000000	      2.63024582
      0.56849228	   -173.60072344	    -77.72817440	      0.00000000	      2.63118665
      0.56857468	   -173.59986870	    -77.72460678	      0.00000000	      2.63213213
      0.56867660	   -173.59881265	    -77.72017168	      0.00000000	      2.63330812
      0.56877853	   -173.59775793	    -77.71571206	      0.00000000	      2.63449130
      0.56886055	   -173.59691017	    -77.71210529	      0.00000000	      2.63544870
      0.56894258	   -173.59606327	    -77.70848246	      0.00000000	      2.63641080
      0.56904714	   -173.59498502	    -77.70384096	      0.00000000	      2.63764406
      0.56915170	   -173.59390818	    -77.69917305	      0.00000000	      2.63888504
      0.56922926	   -173.59311036	    -77.69569327	      0.00000000	      2.63981061
      0.56930682	   -173.59231332	    -77.69219880	      0.00000000	      2.64074048
      0.56941854	   -173.59116662	    -77.68713911	      0.00000000	      2.64208754
      0.56951714	   -173.59015598	    -77.68264811	      0.00000000	      2.64328385
      0.56961575	   -173.58914669	    -77.67813295	      0.00000000	      2.64448722
      0.56969586	   -173.58832761	    -77.67444671	      0.00000000	      2.64547012
      0.56977596	   -173.58750943	    -77.67074434	      0.00000000	      2.64645773
      0.56988109	   -173.58643704	    -77.66586115	      0.00000000	      2.64776095
      0.56998622	   -173.58536619	    -77.66094989	      0.00000000	      2.64907235
      0.57006590	   -173.58455551	    -77.65720864	      0.00000000	      2.65007179
      0.57014558	   -173.58374573	    -77.65345108	      0.00000000	      2.65107599
      0.57025293	   -173.58265608	    -77.64836257	      0.00000000	      2.65243651
      0.57036028	   -173.58156804	    -77.64324412	      0.00000000	      2.65380574
      0.57043650	   -173.58079648	    -77.63959185	      0.00000000	      2.65478319
      0.57051272	   -173.58002575	    -77.63592432	      0.00000000	      2.65576507
      0.57062626	   -173.57887905	    -77.63043222	      0.00000000	      2.65723609
      0.57072174	   -173.57791617	    -77.62578731	      0.00000000	      2.65848079
      0.57081722	   -173.57695453	    -77.62111802	      0.00000000	      2.65973257
      0.57091271	   -173.57599420	    -77.61642424	      0.00000000	      2.66099146
      0.57099725	   -173.57514494	    -77.61224779	      0.00000000	      2.66211206
      0.57108178	   -173.57429672	    -77.60805192	      0.00000000	      2.66323827
      0.57116632	   -173.57344947	    -77.60383653	      0.00000000	      2.66437014
      0.57127774	   -173.57233446	    -77.59825116	      0.00000000	      2.66587049
      0.57136399	   -173.57147241	    -77.59390359	      0.00000000	      2.66703883
      0.57145024	   -173.57061145	    -77.58953537	      0.00000000	      2.66821313
      0.57153650	   -173.56975151	    -77.58514639	      0.00000000	      2.66939344
      0.57164604	   -173.56866091	    -77.57954218	      0.00000000	      2.67090113
      0.57173080	   -173.56781814	    -77.57518248	      0.00000000	      2.67207447
      0.57181557	   -173.56697643	    -77.57080241	      0.00000000	      2.67325368
      0.57191731	   -173.56596747	    -77.56551817	      0.00000000	      2.67467682
      0.57200869	   -173.56506250	    -77.56074651	      0.00000000	      2.67596238
      0.57210007	   -173.56415868	    -77.55595079	      0.00000000	      2.67725485
      0.57219145	   -173.56325607	    -77.55113088	      0.00000000	      2.67855428
      0.57228284	   -173.56235462	    -77.54628666	      0.00000000	      2.67986068
      0.57237422	   -173.56145439	    -77.54141799	      0.00000000	      2.68117408
      0.57246560	   -173.56055531	    -77.53652475	      0.00000000	      2.68249453
      0.57255698	   -173.55965747	    -77.53160682	      0.00000000	      2.68382204
      0.57264836	   -173.55876076	    -77.52666406	      0.00000000	      2.68515665
      0.57273975	   -173.55786529	    -77.52169635	      0.00000000	      2.68649839
      0.57283113	   -173.55697096	    -77.51670356	      0.00000000	      2.68784728
      0.57292251	   -173.55607786	    -77.51168557	      0.00000000	      2.68920335
      0.57301389	   -173.55518590	    -77.50664224	      0.00000000	      2.69056664
      0.57310528	   -173.55429519	    -77.50157345	      0.00000000	      2.69193717
      0.57318721	   -173.55349754	    -77.49700704	      0.00000000	      2.69317216
      0.57326914	   -173.55270087	    -77.49241996	      0.00000000	      2.69441301
      0.57336952	   -173.55172617	    -77.48677216	      0.00000000	      2.69594118
      0.57346989	   -173.55075293	    -77.48109303	      0.00000000	      2.69747820
      0.57355101	   -173.54996738	    -77.47648027	      0.00000000	      2.69872690
      0.57363213	   -173.54918278	    -77.47184685	      0.00000000	      2.69998143
      0.57373604	   -173.54817907	    -77.46588116	      0.00000000	      2.70159703
      0.57383996	   -173.54717691	    -77.45988125	      0.00000000	      2.70322226
      0.57391533	   -173.54645094	    -77.45550795	      0.00000000	      2.70440711
      0.57399070	   -173.54572580	    -77.45111647	      0.00000000	      2.70559706
      0.57410506	   -173.54462701	    -77.44441811	      0.00000000	      2.70741244
      0.57420023	   -173.54371399	    -77.43881143	      0.00000000	      2.70893225
      0.57429541	   -173.54280219	    -77.43317530	      0.00000000	      2.71046029
      0.57438005	   -173.54199240	    -77.42813807	      0.00000000	      2.71182616
      0.57446469	   -173.54118356	    -77.42307733	      0.00000000	      2.71319858
      0.57454933	   -173.54037574	    -77.41799300	      0.00000000	      2.71457757
      0.57465828	   -173.53933731	    -77.41141342	      0.00000000	      2.71636234
      0.57474205	   -173.53854006	    -77.40632789	      0.00000000	      2.71774201
      0.57482582	   -173.53774373	    -77.40121892	      0.00000000	      2.71912816
      0.57490959	   -173.53694837	    -77.39608642	      0.00000000	      2.72052082
      0.57502553	   -173.53584909	    -77.38894366	      0.00000000	      2.72245914
      0.57510537	   -173.53509314	    -77.38399827	      0.00000000	      2.72380127
      0.57518522	   -173.53433802	    -77.37903119	      0.00000000	      2.72514937
      0.57529088	   -173.53334010	    -77.37242481	      0.00000000	      2.72694248
      0.57538406	   -173.53246121	    -77.36656664	      0.00000000	      2.72853260
      0.57547724	   -173.53158350	    -77.36067855	      0.00000000	      2.73013090
      0.57557043	   -173.53070690	    -77.35476040	      0.00000000	      2.73173740
      0.57566361	   -173.52983148	    -77.34881207	      0.00000000	      2.73335212
      0.57574601	   -173.52905823	    -77.34352667	      0.00000000	      2.73478690
      0.57582841	   -173.52828589	    -77.33821747	      0.00000000	      2.73622812
      0.57592892	   -173.52734502	    -77.33170944	      0.00000000	      2.73799476
      0.57602943	   -173.52640547	    -77.32516572	      0.00000000	      2.73977103
      0.57610629	   -173.52568777	    -77.32013722	      0.00000000	      2.74113595
      0.57618315	   -173.52497085	    -77.31508767	      0.00000000	      2.74250653
      0.57629433	   -173.52393510	    -77.30774619	      0.00000000	      2.74449909
      0.57638506	   -173.52309108	    -77.30172253	      0.00000000	      2.74613384
      0.57647578	   -173.52224803	    -77.29566919	      0.00000000	      2.74777653
      0.57656651	   -173.52140601	    -77.28958604	      0.00000000	      2.74942714
      0.57665723	   -173.52056494	    -77.28347297	      0.00000000	      2.75108571
      0.57674796	   -173.51972489	    -77.27732987	      0.00000000	      2.75275222
      0.57683868	   -173.51888577	    -77.27115661	      0.00000000	      2.75442671
      0.57692941	   -173.51804765	    -77.26495310	      0.00000000	      2.75610917
      0.57702013	   -173.51721043	    -77.25871920	      0.00000000	      2.75779961
      0.57711085	   -173.51637420	    -77.25245483	      0.00000000	      2.75949804
      0.57720158	   -173.51553885	    -77.24615985	      0.00000000	      2.76120447
      0.57729230	   -173.51470446	    -77.23983417	      0.00000000	      2.76291889
      0.57737295	   -173.51396347	    -77.23418522	      0.00000000	      2.76444962
      0.57745360	   -173.51322321	    -77.22851185	      0.00000000	      2.76598667
      0.57755607	   -173.51228360	    -77.22126782	      0.00000000	      2.76794881
      0.57764699	   -173.51145090	    -77.21480739	      0.00000000	      2.76969825
      0.57773791	   -173.51061902	    -77.20831558	      0.00000000	      2.77145575
      0.57782882	   -173.50978803	    -77.20179231	      0.00000000	      2.77322129
      0.57791974	   -173.50895782	    -77.19523746	      0.00000000	      2.77499489
      0.57801066	   -173.50812848	    -77.18865093	      0.00000000	      2.77677654
      0.57810158	   -173.50729989	    -77.18203262	      0.00000000	      2.77856624
      0.57819249	   -173.50647215	    -77.17538244	      0.00000000	      2.78036397
      0.57827182	   -173.50575054	    -77.16955415	      0.00000000	      2.78193904
      0.57835114	   -173.50502954	    -77.16370146	      0.00000000	      2.78352022
      0.57845594	   -173.50407788	    -77.15593204	      0.00000000	      2.78561846
      0.57854532	   -173.50326699	    -77.14927144	      0.00000000	      2.78741653
      0.57863470	   -173.50245674	    -77.14257958	      0.00000000	      2.78922234
      0.57872408	   -173.50164720	    -77.13585636	      0.00000000	      2.79103589
      0.57881346	   -173.50083828	    -77.12910171	      0.00000000	      2.79285717
      0.57890284	   -173.50003004	    -77.12231554	      0.00000000	      2.79468616
      0.57899222	   -173.49922238	    -77.11549776	      0.00000000	      2.79652286
      0.57908160	   -173.49841536	    -77.10864830	      0.00000000	      2.79836726
      0.57917098	   -173.49760890	    -77.10176707	      0.00000000	      2.80021933
      0.57926036	   -173.49680304	    -77.09485400	      0.00000000	      2.80207906
      0.57934975	   -173.49599770	    -77.08790900	      0.00000000	      2.80394645
      0.57943913	   -173.49519293	    -77.08093201	      0.00000000	      2.80582146
      0.57952851	   -173.49438864	    -77.07392294	      0.00000000	      2.80770409
      0.57961789	   -173.49358488	    -77.06688173	      0.00000000	      2.80959432
      0.57970727	   -173.49278157	    -77.05980831	      0.00000000	      2.81149211
      0.57979665	   -173.49197874	    -77.05270261	      0.00000000	      2.81339746
      0.57988603	   -173.49117632	    -77.04556455	      0.00000000	      2.81531034
      0.57997541	   -173.49037436	    -77.03839409	      0.00000000	      2.81723073
      0.58006479	   -173.48957275	    -77.03119114	      0.00000000	      2.81915859
      0.58015418	   -173.48877156	    -77.02395566	      0.00000000	      2.82109391
      0.58024356	   -173.48797069	    -77.01668758	      0.00000000	      2.82303666
      0.58033294	   -173.48717019	    -77.00938685	      0.00000000	      2.82498681
      0.58042232	   -173.48636996	    -77.00205340	      0.00000000	      2.82694433
      0.58051170	   -173.48557006	    -76.99468720	      0.00000000	      2.82890919
      0.58060108	   -173.48477040	    -76.98728817	      0.00000000	      2.83088135
      0.58069046	   -173.48397102	    -76.97985629	      0.00000000	      2.83286079
      0.58077984	   -173.48317183	    -76.97239149	      0.00000000	      2.83484746
      0.58086922	   -173.48237287	    -76.96489374	      0.00000000	      2.83684134
      0.58095860	   -173.48157406	    -76.95736298	      0.00000000	      2.83884238
      0.58104799	   -173.48077544	    -76.94979919	      0.00000000	      2.84085055
      0.58113737	   -173.47997692	    -76.94220231	      0.00000000	      2.84286581
      0.58122675	   -173.47917854	    -76.93457233	      0.00000000	      2.84488811
      0.58131613	   -173.47838020	    -76.92690919	      0.00000000	      2.84691742
      0.58140551	   -173.47758197	    -76.91921288	      0.00000000	      2.84895369
      0.58149489	   -173.47678373	    -76.91148335	      0.00000000	      2.85099688
      0.58158427	   -173.47598554	    -76.90372060	      0.00000000	      2.85304693
      0.58167365	   -173.47518729	    -76.89592457	      0.00000000	      2.85510381
      0.58176303	   -173.47438906	    -76.88809527	      0.00000000	      2.85716746
      0.58185241	   -173.47359071	    -76.88023266	      0.00000000	      2.85923784
      0.58194180	   -173.47279232	    -76.87233674	      0.00000000	      2.86131488
      0.58203118	   -173.47199377	    -76.86440747	      0.00000000	      2.86339855
      0.58212056	   -173.47119513	    -76.85644486	      0.00000000	      2.86548878
      0.58220994	   -173.47039627	    -76.84844890	      0.00000000	      2.86758552
      0.58229932	   -173.46959728	    -76.84041957	      0.00000000	      2.86968872
      0.58238870	   -173.46879801	    -76.83235687	      0.00000000	      2.87179831
      0.58247808	   -173.46799857	    -76.82426081	      0.00000000	      2.87391424
      0.58255829	   -173.46728092	    -76.81696758	      0.00000000	      2.87581826
      0.58263849	   -173.46656308	    -76.80964749	      0.00000000	      2.87772730
      0.58274212	   -173.46563513	    -76.80014916	      0.00000000	      2.88020137
      0.58282660	   -173.46487845	    -76.79237403	      0.00000000	      2.88222402
      0.58291107	   -173.46412142	    -76.78456911	      0.00000000	      2.88425205
      0.58299554	   -173.46336406	    -76.77673443	      0.00000000	      2.88628541
      0.58310226	   -173.46240666	    -76.76679369	      0.00000000	      2.88886186
      0.58317907	   -173.46171722	    -76.75960958	      0.00000000	      2.89072137
      0.58325588	   -173.46102741	    -76.75240090	      0.00000000	      2.89258513
      0.58335597	   -173.46012795	    -76.74297003	      0.00000000	      2.89502020
      0.58345370	   -173.45924913	    -76.73372205	      0.00000000	      2.89740448
      0.58355143	   -173.45836969	    -76.72443440	      0.00000000	      2.89979537
      0.58363449	   -173.45762163	    -76.71650920	      0.00000000	      2.90183264
      0.58371755	   -173.45687309	    -76.70855539	      0.00000000	      2.90387455
      0.58381937	   -173.45595478	    -76.69876680	      0.00000000	      2.90638375
      0.58390172	   -173.45521146	    -76.69081818	      0.00000000	      2.90841821
      0.58398407	   -173.45446753	    -76.68284153	      0.00000000	      2.91045706
      0.58406643	   -173.45372304	    -76.67483691	      0.00000000	      2.91250021
      0.58418053	   -173.45269049	    -76.66370002	      0.00000000	      2.91533808
      0.58425312	   -173.45203296	    -76.65658646	      0.00000000	      2.91714780
      0.58432572	   -173.45137490	    -76.64945125	      0.00000000	      2.91896071
      0.58443298	   -173.45040168	    -76.63886938	      0.00000000	      2.92164505
      0.58453350	   -173.44948860	    -76.62891010	      0.00000000	      2.92416670
      0.58467981	   -173.44815767	    -76.61433954	      0.00000000	      2.92784754
      0.58474266	   -173.44758519	    -76.60805355	      0.00000000	      2.92943242
      0.58482036	   -173.44687694	    -76.60026069	      0.00000000	      2.93139461
      0.58493698	   -173.44581257	    -76.58851753	      0.00000000	      2.93434595
      0.58503025	   -173.44496032	    -76.57908724	      0.00000000	      2.93671118
      0.58512351	   -173.44410703	    -76.56962183	      0.00000000	      2.93908086
      0.58521677	   -173.44325276	    -76.56012139	      0.00000000	      2.94145489
      0.58529392	   -173.44254523	    -76.55223582	      0.00000000	      2.94342199
      0.58537107	   -173.44183700	    -76.54432639	      0.00000000	      2.94539195
      0.58547792	   -173.44085489	    -76.53333296	      0.00000000	      2.94812481
      0.58556309	   -173.44007107	    -76.52453768	      0.00000000	      2.95030686
      0.58564826	   -173.43928629	    -76.51571354	      0.00000000	      2.95249214
      0.58573342	   -173.43850060	    -76.50686063	      0.00000000	      2.95468055
      0.58581859	   -173.43771395	    -76.49797903	      0.00000000	      2.95687204
      0.58592152	   -173.43676200	    -76.48720719	      0.00000000	      2.95952448
      0.58600632	   -173.43597665	    -76.47830143	      0.00000000	      2.96171289
      0.58609111	   -173.43519037	    -76.46936748	      0.00000000	      2.96390409
      0.58617591	   -173.43440310	    -76.46040542	      0.00000000	      2.96609801
      0.58626071	   -173.43361487	    -76.45141532	      0.00000000	      2.96829455
      0.58637218	   -173.43257716	    -76.43955460	      0.00000000	      2.97118598
      0.58644649	   -173.43188454	    -76.43162168	      0.00000000	      2.97311573
      0.58652079	   -173.43119114	    -76.42366743	      0.00000000	      2.97504732
      0.58662836	   -173.43018603	    -76.41211502	      0.00000000	      2.97784670
      0.58672427	   -173.42928849	    -76.40177702	      0.00000000	      2.98034576
      0.58682018	   -173.42838973	    -76.39140386	      0.00000000	      2.98284756
      0.58690201	   -173.42762191	    -76.38252594	      0.00000000	      2.98498416
      0.58698384	   -173.42685321	    -76.37362261	      0.00000000	      2.98712262
      0.58706567	   -173.42608360	    -76.36469393	      0.00000000	      2.98926287
      0.58717376	   -173.42506571	    -76.35286160	      0.00000000	      2.99209251
      0.58725684	   -173.42428221	    -76.34373649	      0.00000000	      2.99426956
      0.58733993	   -173.42349785	    -76.33458553	      0.00000000	      2.99644824
      0.58742301	   -173.42271257	    -76.32540880	      0.00000000	      2.99862850
      0.58752976	   -173.42170239	    -76.31358081	      0.00000000	      3.00143191
      0.58761145	   -173.42092832	    -76.30450066	      0.00000000	      3.00357889
      0.58769314	   -173.42015346	    -76.29539586	      0.00000000	      3.00572719
      0.58779178	   -173.41921670	    -76.28436922	      0.00000000	      3.00832293
      0.58788019	   -173.41837608	    -76.27445553	      0.00000000	      3.01065103
      0.58796860	   -173.41753449	    -76.26451325	      0.00000000	      3.01298048
      0.58805702	   -173.41669201	    -76.25454251	      0.00000000	      3.01531120
      0.58814543	   -173.41584856	    -76.24454337	      0.00000000	      3.01764314
      0.58823384	   -173.41500423	    -76.23451595	      0.00000000	      3.01997622
      0.58832225	   -173.41415896	    -76.22446034	      0.00000000	      3.02231040
      0.58841067	   -173.41331284	    -76.21437664	      0.00000000	      3.02464559
      0.58849908	   -173.41246579	    -76.20426493	      0.00000000	      3.02698176
      0.58858749	   -173.41161791	    -76.19412533	      0.00000000	      3.02931882
      0.58867590	   -173.41076911	    -76.18395791	      0.00000000	      3.03165672
      0.58876432	   -173.40991950	    -76.17376279	      0.00000000	      3.03399541
      0.58884388	   -173.40915415	    -76.16456432	      0.00000000	      3.03610068
      0.58892345	   -173.40838815	    -76.15534356	      0.00000000	      3.03820650
      0.58901952	   -173.40746229	    -76.14418000	      0.00000000	      3.04074993
      0.58911559	   -173.40653548	    -76.13298415	      0.00000000	      3.04329402
      0.58919604	   -173.40575863	    -76.12358428	      0.00000000	      3.04542485
      0.58927649	   -173.40498113	    -76.11416193	      0.00000000	      3.04755606
      0.58937341	   -173.40404354	    -76.10278054	      0.00000000	      3.05012410
      0.58947033	   -173.40310503	    -76.09136675	      0.00000000	      3.05269258
      0.58954761	   -173.40235602	    -76.08224304	      0.00000000	      3.05474078
      0.58962489	   -173.40160645	    -76.07309886	      0.00000000	      3.05678917
      0.58972592	   -173.40062557	    -76.06111314	      0.00000000	      3.05946747
      0.58982695	   -173.39964373	    -76.04909267	      0.00000000	      3.06214599
      0.58990124	   -173.39892120	    -76.04023285	      0.00000000	      3.06411541
      0.58997552	   -173.39819818	    -76.03135438	      0.00000000	      3.06608489
      0.59008209	   -173.39715996	    -76.01858435	      0.00000000	      3.06891046
      0.59017253	   -173.39627801	    -76.00771633	      0.00000000	      3.07130855
      0.59026298	   -173.39539527	    -75.99682094	      0.00000000	      3.07370659
      0.59035342	   -173.39451183	    -75.98589828	      0.00000000	      3.07610454
      0.59044387	   -173.39362761	    -75.97494844	      0.00000000	      3.07850234
      0.59052317	   -173.39285175	    -75.96532503	      0.00000000	      3.08060465
      0.59060248	   -173.39207531	    -75.95568087	      0.00000000	      3.08270679
      0.59069856	   -173.39113392	    -75.94396908	      0.00000000	      3.08525331
      0.59079464	   -173.39019171	    -75.93222703	      0.00000000	      3.08779948
      0.59087443	   -173.38940867	    -75.92245262	      0.00000000	      3.08991373
      0.59095422	   -173.38862506	    -75.91265748	      0.00000000	      3.09202768
      0.59105106	   -173.38767342	    -75.90074271	      0.00000000	      3.09459267
      0.59114789	   -173.38672097	    -75.88879762	      0.00000000	      3.09715714
      0.59122527	   -173.38595934	    -75.87923039	      0.00000000	      3.09920605
      0.59130265	   -173.38519720	    -75.86964392	      0.00000000	      3.10125458
      0.59140257	   -173.38421238	    -75.85723681	      0.00000000	      3.10389919
      0.59150249	   -173.38322675	    -75.84479786	      0.00000000	      3.10654308
      0.59157767	   -173.38248468	    -75.83541788	      0.00000000	      3.10853184
      0.59165285	   -173.38174215	    -75.82602000	      0.00000000	      3.11052015
      0.59175658	   -173.38071689	    -75.81302305	      0.00000000	      3.11326293
      0.59186032	   -173.37969078	    -75.79999224	      0.00000000	      3.11600477
      0.59193240	   -173.37897737	    -75.79091813	      0.00000000	      3.11790932
      0.59200448	   -173.37826355	    -75.78182779	      0.00000000	      3.11981336
      0.59211445	   -173.37717374	    -75.76792715	      0.00000000	      3.12271745
      0.59220600	   -173.37626585	    -75.75632701	      0.00000000	      3.12513400
      0.59229755	   -173.37535740	    -75.74470096	      0.00000000	      3.12754966
      0.59238910	   -173.37444831	    -75.73304909	      0.00000000	      3.12996440
      0.59246918	   -173.37365267	    -75.72283574	      0.00000000	      3.13207587
      0.59254926	   -173.37285655	    -75.71260278	      0.00000000	      3.13418660
      0.59262934	   -173.37206002	    -75.70235025	      0.00000000	      3.13629657
      0.59273826	   -173.37097589	    -75.68837387	      0.00000000	      3.13916521
      0.59281980	   -173.37016381	    -75.67788749	      0.00000000	      3.14131172
      0.59290134	   -173.36935127	    -75.66738104	      0.00000000	      3.14345739
      0.59298288	   -173.36853831	    -75.65685460	      0.00000000	      3.14560218
      0.59309106	   -173.36745907	    -75.64285827	      0.00000000	      3.14844634
      0.59317075	   -173.36666356	    -75.63252499	      0.00000000	      3.15054056
      0.59325045	   -173.36586762	    -75.62217280	      0.00000000	      3.15263390
      0.59334950	   -173.36487788	    -75.60928060	      0.00000000	      3.15523429
      0.59343777	   -173.36399527	    -75.59776624	      0.00000000	      3.15755064
      0.59352604	   -173.36311222	    -75.58622893	      0.00000000	      3.15986584
      0.59361432	   -173.36222866	    -75.57466875	      0.00000000	      3.16217987
      0.59370259	   -173.36134469	    -75.56308579	      0.00000000	      3.16449270
      0.59379086	   -173.36046021	    -75.55148011	      0.00000000	      3.16680433
      0.59387914	   -173.35957534	    -75.53985181	      0.00000000	      3.16911473
      0.59395641	   -173.35880034	    -75.52965417	      0.00000000	      3.17113617
      0.59403368	   -173.35802503	    -75.51943931	      0.00000000	      3.17315665
      0.59413078	   -173.35705036	    -75.50658009	      0.00000000	      3.17569397
      0.59422787	   -173.35607521	    -75.49369386	      0.00000000	      3.17822972
      0.59430583	   -173.35529180	    -75.48332734	      0.00000000	      3.18026466
      0.59438379	   -173.35450810	    -75.47294353	      0.00000000	      3.18229857
      0.59448221	   -173.35351819	    -75.45980936	      0.00000000	      3.18486488
      0.59458064	   -173.35252780	    -75.44664782	      0.00000000	      3.18742949
      0.59465493	   -173.35177992	    -75.43669589	      0.00000000	      3.18936404
      0.59472921	   -173.35103179	    -75.42672848	      0.00000000	      3.19129761
      0.59483310	   -173.34998506	    -75.41276343	      0.00000000	      3.19399999
      0.59492659	   -173.34904274	    -75.40017155	      0.00000000	      3.19642999
      0.59502007	   -173.34809995	    -75.38755539	      0.00000000	      3.19885839
      0.59509540	   -173.34733997	    -75.37737141	      0.00000000	      3.20081407
      0.59517073	   -173.34657967	    -75.36717178	      0.00000000	      3.20276869
      0.59527121	   -173.34556520	    -75.35354323	      0.00000000	      3.20537409
      0.59537168	   -173.34455021	    -75.33988702	      0.00000000	      3.20797758
      0.59544623	   -173.34379684	    -75.32973644	      0.00000000	      3.20990809
      0.59552079	   -173.34304319	    -75.31957074	      0.00000000	      3.21183753
      0.59562412	   -173.34199813	    -75.30545493	      0.00000000	      3.21451017
      0.59572746	   -173.34095257	    -75.29131027	      0.00000000	      3.21718072
      0.59579839	   -173.34023467	    -75.28158498	      0.00000000	      3.21901252
      0.59586932	   -173.33951654	    -75.27184618	      0.00000000	      3.22084332
      0.59597975	   -173.33839804	    -75.25665696	      0.00000000	      3.22369171
      0.59607092	   -173.33747426	    -75.24409297	      0.00000000	      3.22604135
      0.59616209	   -173.33655015	    -75.23150694	      0.00000000	      3.22838931
      0.59625326	   -173.33562567	    -75.21889894	      0.00000000	      3.23073557
      0.59633207	   -173.33482626	    -75.20798216	      0.00000000	      3.23276244
      0.59641088	   -173.33402656	    -75.19704907	      0.00000000	      3.23478803
      0.59650579	   -173.33306315	    -75.18386023	      0.00000000	      3.23722583
      0.59660071	   -173.33209935	    -75.17064790	      0.00000000	      3.23966175
      0.59667898	   -173.33130427	    -75.15973399	      0.00000000	      3.24166925
      0.59675726	   -173.33050893	    -75.14880421	      0.00000000	      3.24367546
      0.59685366	   -173.32952920	    -75.13532290	      0.00000000	      3.24614424
      0.59695005	   -173.32854910	    -75.12181770	      0.00000000	      3.24861104
      0.59702610	   -173.32777572	    -75.11114690	      0.00000000	      3.25055565
      0.59710214	   -173.32700209	    -75.10046133	      0.00000000	      3.25249901
      0.59720167	   -173.32598922	    -75.08645295	      0.00000000	      3.25504076
      0.59730121	   -173.32497596	    -75.07241944	      0.00000000	      3.25758037
      0.59737484	   -173.32422616	    -75.06202118	      0.00000000	      3.25945781
      0.59744848	   -173.32347615	    -75.05160926	      0.00000000	      3.26133407
      0.59755228	   -173.32241855	    -75.03690837	      0.00000000	      3.26397703
      0.59764177	   -173.32150649	    -75.02421314	      0.00000000	      3.26625362
      0.59773126	   -173.32059420	    -75.01149797	      0.00000000	      3.26852844
      0.59782075	   -173.31968161	    -74.99876291	      0.00000000	      3.27080149
      0.59791024	   -173.31876881	    -74.98600804	      0.00000000	      3.27307275
      0.59798638	   -173.31799200	    -74.97514118	      0.00000000	      3.27500365
      0.59806251	   -173.31721504	    -74.96426009	      0.00000000	      3.27693324
      0.59816004	   -173.31621950	    -74.95030105	      0.00000000	      3.27940310
      0.59825756	   -173.31522370	    -74.93631881	      0.00000000	      3.28187081
      0.59833350	   -173.31444816	    -74.92541645	      0.00000000	      3.28379064
      0.59840943	   -173.31367248	    -74.91450013	      0.00000000	      3.28570918
      0.59850924	   -173.31265254	    -74.90012903	      0.00000000	      3.28822918
      0.59860906	   -173.31163235	    -74.88573395	      0.00000000	      3.29074691
      0.59868110	   -173.31089581	    -74.87532937	      0.00000000	      3.29256270
      0.59875314	   -173.31015915	    -74.86491239	      0.00000000	      3.29437730
      0.59885962	   -173.30907010	    -74.84949348	      0.00000000	      3.29705711
      0.59894890	   -173.30815674	    -74.83654435	      0.00000000	      3.29930207
      0.59903818	   -173.30724314	    -74.82357637	      0.00000000	      3.30154519
      0.59912746	   -173.30632937	    -74.81058963	      0.00000000	      3.30378649
      0.59921674	   -173.30541535	    -74.79758417	      0.00000000	      3.30602595
      0.59929332	   -173.30463123	    -74.78641380	      0.00000000	      3.30794540
      0.59936990	   -173.30384693	    -74.77522975	      0.00000000	      3.30986350
      0.59946608	   -173.30286170	    -74.76116375	      0.00000000	      3.31227062
      0.59956226	   -173.30187621	    -74.74707634	      0.00000000	      3.31467561
      0.59963935	   -173.30108626	    -74.73577038	      0.00000000	      3.31660156
      0.59971644	   -173.30029614	    -74.72445075	      0.00000000	      3.31852614
      0.59981365	   -173.29929955	    -74.71015621	      0.00000000	      3.32095126
      0.59991086	   -173.29830272	    -74.69584010	      0.00000000	      3.32337417
      0.59998509	   -173.29754148	    -74.68489466	      0.00000000	      3.32522268
      0.60005932	   -173.29678010	    -74.67393674	      0.00000000	      3.32706991
      0.60016062	   -173.29574082	    -74.65896151	      0.00000000	      3.32958889
      0.60026192	   -173.29470128	    -74.64396319	      0.00000000	      3.33210547
      0.60033343	   -173.29396743	    -74.63336272	      0.00000000	      3.33388036
      0.60040493	   -173.29323344	    -74.62275081	      0.00000000	      3.33565406
      0.60051173	   -173.29213707	    -74.60688090	      0.00000000	      3.33830082
      0.60060140	   -173.29121626	    -74.59353541	      0.00000000	      3.34052123
      0.60069107	   -173.29029532	    -74.58017216	      0.00000000	      3.34273975
      0.60078075	   -173.28937419	    -74.56679120	      0.00000000	      3.34495639
      0.60086021	   -173.28855779	    -74.55491817	      0.00000000	      3.34691920
      0.60093968	   -173.28774125	    -74.54303133	      0.00000000	      3.34888053
      0.60101915	   -173.28692461	    -74.53113074	      0.00000000	      3.35084038
      0.60112362	   -173.28585085	    -74.51546525	      0.00000000	      3.35341454
      0.60120434	   -173.28502108	    -74.50334478	      0.00000000	      3.35540177
      0.60128507	   -173.28419118	    -74.49121025	      0.00000000	      3.35738747
      0.60136579	   -173.28336118	    -74.47906173	      0.00000000	      3.35937162
      0.60146973	   -173.28229221	    -74.46339748	      0.00000000	      3.36192437
      0.60154882	   -173.28147879	    -74.45146392	      0.00000000	      3.36386492
      0.60162791	   -173.28066525	    -74.43951707	      0.00000000	      3.36580399
      0.60172396	   -173.27967705	    -74.42498910	      0.00000000	      3.36815713
      0.60182002	   -173.27868867	    -74.41044167	      0.00000000	      3.37050809
      0.60189217	   -173.27794617	    -74.39950120	      0.00000000	      3.37227265
      0.60196433	   -173.27720357	    -74.38854983	      0.00000000	      3.37403598
      0.60206795	   -173.27613702	    -74.37280378	      0.00000000	      3.37656611
      0.60215754	   -173.27521470	    -74.35917118	      0.00000000	      3.37875171
      0.60224714	   -173.27429230	    -74.34552196	      0.00000000	      3.38093542
      0.60233673	   -173.27336975	    -74.33185616	      0.00000000	      3.38311723
      0.60241447	   -173.27256919	    -74.31998466	      0.00000000	      3.38500891
      0.60249221	   -173.27176852	    -74.30810077	      0.00000000	      3.38689916
      0.60258606	   -173.27080195	    -74.29373921	      0.00000000	      3.38917900
      0.60267990	   -173.26983523	    -74.27935972	      0.00000000	      3.39145676
      0.60275738	   -173.26903707	    -74.26747451	      0.00000000	      3.39333573
      0.60283486	   -173.26823880	    -74.25557716	      0.00000000	      3.39521328
      0.60293000	   -173.26725846	    -74.24095062	      0.00000000	      3.39751699
      0.60302514	   -173.26627798	    -74.22630592	      0.00000000	      3.39981858
      0.60310034	   -173.26550297	    -74.21471799	      0.00000000	      3.40163623
      0.60317554	   -173.26472788	    -74.20311879	      0.00000000	      3.40345256
      0.60327383	   -173.26371477	    -74.18794173	      0.00000000	      3.40582450
      0.60337212	   -173.26270152	    -74.17274556	      0.00000000	      3.40819417
      0.60344496	   -173.26195060	    -74.16147161	      0.00000000	      3.40994883
      0.60351779	   -173.26119959	    -74.15018724	      0.00000000	      3.41170226
      0.60362028	   -173.26014283	    -74.13429215	      0.00000000	      3.41416728
      0.60370869	   -173.25923115	    -74.12056438	      0.00000000	      3.41629166
      0.60379710	   -173.25831944	    -74.10682142	      0.00000000	      3.41841422
      0.60388550	   -173.25740761	    -74.09306335	      0.00000000	      3.42053494
      0.60397391	   -173.25649577	    -74.07929021	      0.00000000	      3.42265384
      0.60404932	   -173.25571792	    -74.06753047	      0.00000000	      3.42445972
      0.60412472	   -173.25494005	    -74.05575986	      0.00000000	      3.42626428
      0.60422089	   -173.25394795	    -74.04073320	      0.00000000	      3.42856368
      0.60431705	   -173.25295582	    -74.02568897	      0.00000000	      3.43086092
      0.60439230	   -173.25217939	    -74.01390463	      0.00000000	      3.43265702
      0.60446755	   -173.25140295	    -74.00210960	      0.00000000	      3.43445180
      0.60456588	   -173.25038836	    -73.98668208	      0.00000000	      3.43679489
      0.60466420	   -173.24937375	    -73.97123645	      0.00000000	      3.43913572
      0.60473571	   -173.24863571	    -73.95999114	      0.00000000	      3.44083687
      0.60480722	   -173.24789767	    -73.94873633	      0.00000000	      3.44253682
      0.60491182	   -173.24681805	    -73.93225652	      0.00000000	      3.44502125
      0.60500001	   -173.24590783	    -73.91834730	      0.00000000	      3.44711382
      0.60508820	   -173.24499754	    -73.90442377	      0.00000000	      3.44920460
      0.60517638	   -173.24408724	    -73.89048599	      0.00000000	      3.45129357
      0.60526457	   -173.24317685	    -73.87653402	      0.00000000	      3.45338075
      0.60534039	   -173.24239412	    -73.86452687	      0.00000000	      3.45517387
      0.60541622	   -173.24161133	    -73.85250930	      0.00000000	      3.45696566
      0.60551113	   -173.24063137	    -73.83745044	      0.00000000	      3.45920685
      0.60560605	   -173.23965135	    -73.82237538	      0.00000000	      3.46144597
      0.60568237	   -173.23886342	    -73.81024341	      0.00000000	      3.46324471
      0.60575868	   -173.23807544	    -73.79810104	      0.00000000	      3.46504211
      0.60585462	   -173.23708485	    -73.78282186	      0.00000000	      3.46729977
      0.60595055	   -173.23609419	    -73.76752635	      0.00000000	      3.46955533
      0.60602406	   -173.23533511	    -73.75579518	      0.00000000	      3.47128223
      0.60609757	   -173.23457599	    -73.74405450	      0.00000000	      3.47300789
      0.60619750	   -173.23354410	    -73.72808018	      0.00000000	      3.47535161
      0.60629742	   -173.23251216	    -73.71208840	      0.00000000	      3.47769305
      0.60636826	   -173.23178059	    -73.70074062	      0.00000000	      3.47935162
      0.60643910	   -173.23104898	    -73.68938413	      0.00000000	      3.48100906
      0.60654437	   -173.22996185	    -73.67249323	      0.00000000	      3.48346977
      0.60663294	   -173.22904709	    -73.65826615	      0.00000000	      3.48553831
      0.60672151	   -173.22813235	    -73.64402562	      0.00000000	      3.48760507
      0.60681008	   -173.22721755	    -73.62977169	      0.00000000	      3.48967006
      0.60688882	   -173.22640425	    -73.61708763	      0.00000000	      3.49150451
      0.60696757	   -173.22559091	    -73.60439305	      0.00000000	      3.49333756
      0.60704631	   -173.22477759	    -73.59168800	      0.00000000	      3.49516921
      0.60714897	   -173.22371726	    -73.57510943	      0.00000000	      3.49755493
      0.60722892	   -173.22289149	    -73.56218554	      0.00000000	      3.49941133
      0.60730887	   -173.22206568	    -73.54925097	      0.00000000	      3.50126629
      0.60738882	   -173.22123988	    -73.53630576	      0.00000000	      3.50311982
      0.60749098	   -173.22018471	    -73.51974989	      0.00000000	      3.50548604
      0.60756937	   -173.21937508	    -73.50703440	      0.00000000	      3.50730012
      0.60764775	   -173.21856542	    -73.49430880	      0.00000000	      3.50911284
      0.60774238	   -173.21758799	    -73.47893248	      0.00000000	      3.51129939
      0.60783702	   -173.21661052	    -73.46354152	      0.00000000	      3.51348395
      0.60790872	   -173.21586995	    -73.45187044	      0.00000000	      3.51513782
      0.60798042	   -173.21512936	    -73.44019102	      0.00000000	      3.51679054
      0.60808220	   -173.21407806	    -73.42359688	      0.00000000	      3.51913475
      0.60817062	   -173.21316480	    -73.40916836	      0.00000000	      3.52116925
      0.60825904	   -173.21225159	    -73.39472730	      0.00000000	      3.52320202
      0.60834746	   -173.21133834	    -73.38027376	      0.00000000	      3.52523307
      0.60842467	   -173.21054088	    -73.36764189	      0.00000000	      3.52700528
      0.60850188	   -173.20974340	    -73.35500057	      0.00000000	      3.52877619
      0.60857909	   -173.20894595	    -73.34234984	      0.00000000	      3.53054578
      0.60868622	   -173.20783957	    -73.32478282	      0.00000000	      3.53299871
      0.60876515	   -173.20702439	    -73.31182729	      0.00000000	      3.53480451
      0.60884408	   -173.20620919	    -73.29886203	      0.00000000	      3.53660894
      0.60893887	   -173.20523027	    -73.28327932	      0.00000000	      3.53877407
      0.60902291	   -173.20436232	    -73.26945162	      0.00000000	      3.54069209
      0.60910695	   -173.20349443	    -73.25561302	      0.00000000	      3.54260856
      0.60919100	   -173.20262651	    -73.24176356	      0.00000000	      3.54452349
      0.60927504	   -173.20175865	    -73.22790328	      0.00000000	      3.54643689
      0.60935908	   -173.20089078	    -73.21403221	      0.00000000	      3.54834875
      0.60944312	   -173.20002296	    -73.20015040	      0.00000000	      3.55025907
      0.60952717	   -173.19915513	    -73.18625789	      0.00000000	      3.55216786
      0.60961121	   -173.19828735	    -73.17235473	      0.00000000	      3.55407512
      0.60969525	   -173.19741957	    -73.15844094	      0.00000000	      3.55598086
      0.60977930	   -173.19655184	    -73.14451658	      0.00000000	      3.55788507
      0.60986334	   -173.19568411	    -73.13058166	      0.00000000	      3.55978775
      0.60994738	   -173.19481643	    -73.11663626	      0.00000000	      3.56168891
      0.61003142	   -173.19394875	    -73.10268039	      0.00000000	      3.56358856
      0.61011547	   -173.19308113	    -73.08871410	      0.00000000	      3.56548668
      0.61019951	   -173.19221351	    -73.07473742	      0.00000000	      3.56738330
      0.61028355	   -173.19134595	    -73.06075041	      0.00000000	      3.56927839
      0.61036759	   -173.19047838	    -73.04675309	      0.00000000	      3.57117198
      0.61045164	   -173.18961088	    -73.03274551	      0.00000000	      3.57306406
      0.61053568	   -173.18874338	    -73.01872770	      0.00000000	      3.57495463
      0.61061972	   -173.18787595	    -73.00469970	      0.00000000	      3.57684370
      0.61070376	   -173.18700852	    -72.99066156	      0.00000000	      3.57873127
      0.61078781	   -173.18614115	    -72.97661331	      0.00000000	      3.58061733
      0.61087185	   -173.18527379	    -72.96255499	      0.00000000	      3.58250190
      0.61095589	   -173.18440649	    -72.94848664	      0.00000000	      3.58438497
      0.61103993	   -173.18353920	    -72.93440829	      0.00000000	      3.58626655
      0.61112398	   -173.18267198	    -72.92031999	      0.00000000	      3.58814663
      0.61120802	   -173.18180477	    -72.90622177	      0.00000000	      3.59002523
      0.61129206	   -173.18093762	    -72.89211368	      0.00000000	      3.59190234
      0.61137610	   -173.18007049	    -72.87799574	      0.00000000	      3.59377797
      0.61146015	   -173.17920343	    -72.86386801	      0.00000000	      3.59565211
      0.61154419	   -173.17833638	    -72.84973050	      0.00000000	      3.59752477
      0.61162823	   -173.17746940	    -72.83558327	      0.00000000	      3.59939595
      0.61171228	   -173.17660243	    -72.82142635	      0.00000000	      3.60126566
      0.61179632	   -173.17573554	    -72.80725978	      0.00000000	      3.60313388
      0.61188036	   -173.17486866	    -72.79308360	      0.00000000	      3.60500064
      0.61196440	   -173.17400186	    -72.77889784	      0.00000000	      3.60686593
      0.61204845	   -173.17313507	    -72.76470253	      0.00000000	      3.60872975
      0.61213249	   -173.17226836	    -72.75049773	      0.00000000	      3.61059210
      0.61221653	   -173.17140166	    -72.73628345	      0.00000000	      3.61245299
      0.61230057	   -173.17053505	    -72.72205976	      0.00000000	      3.61431242
      0.61238462	   -173.16966844	    -72.70782666	      0.00000000	      3.61617039
      0.61246866	   -173.16880193	    -72.69358422	      0.00000000	      3.61802690
      0.61255270	   -173.16793542	    -72.67933245	      0.00000000	      3.61988195
      0.61263674	   -173.16706901	    -72.66507141	      0.00000000	      3.62173555
      0.61272079	   -173.16620260	    -72.65080111	      0.00000000	      3.62358771
      0.61280483	   -173.16533629	    -72.63652161	      0.00000000	      3.62543840
      0.61288887	   -173.16446999	    -72.62223294	      0.00000000	      3.62728766
      0.61297291	   -173.16360379	    -72.60793513	      0.00000000	      3.62913547
      0.61305696	   -173.16273759	    -72.59362821	      0.00000000	      3.63098183
      0.61314100	   -173.16187149	    -72.57931224	      0.00000000	      3.63282675
      0.61322504	   -173.16100541	    -72.56498723	      0.00000000	      3.63467024
      0.61330908	   -173.16013942	    -72.55065324	      0.00000000	      3.63651229
      0.61339313	   -173.15927344	    -72.53631028	      0.00000000	      3.63835290
      0.61347717	   -173.15840757	    -72.52195841	      0.00000000	      3.64019208
      0.61356121	   -173.15754170	    -72.50759764	      0.00000000	      3.64202983
      0.61364526	   -173.15667595	    -72.49322803	      0.00000000	      3.64386615
      0.61372930	   -173.15581020	    -72.47884960	      0.00000000	      3.64570105
      0.61380470	   -173.15503351	    -72.46594133	      0.00000000	      3.64734616
      0.61388011	   -173.15425684	    -72.45302602	      0.00000000	      3.64899013
      0.61397193	   -173.15331122	    -72.43729014	      0.00000000	      3.65099037
      0.61406375	   -173.15236563	    -72.42154389	      0.00000000	      3.65298892
      0.61414091	   -173.15157101	    -72.40830201	      0.00000000	      3.65466729
      0.61421808	   -173.15077640	    -72.39505286	      0.00000000	      3.65634447
      0.61429525	   -173.14998187	    -72.38179649	      0.00000000	      3.65802046
      0.61439981	   -173.14890535	    -72.36382269	      0.00000000	      3.66028951
      0.61447770	   -173.14810361	    -72.35042673	      0.00000000	      3.66197815
      0.61455558	   -173.14730190	    -72.33702349	      0.00000000	      3.66366559
      0.61464937	   -173.14633652	    -72.32087268	      0.00000000	      3.66569612
      0.61473297	   -173.14547608	    -72.30646804	      0.00000000	      3.66750454
      0.61481657	   -173.14461573	    -72.29205513	      0.00000000	      3.66931156
      0.61490017	   -173.14375542	    -72.27763396	      0.00000000	      3.67111721
      0.61498377	   -173.14289521	    -72.26320460	      0.00000000	      3.67292148
      0.61506736	   -173.14203503	    -72.24876705	      0.00000000	      3.67472436
      0.61515096	   -173.14117495	    -72.23432136	      0.00000000	      3.67652586
      0.61523456	   -173.14031490	    -72.21986755	      0.00000000	      3.67832599
      0.61531816	   -173.13945496	    -72.20540567	      0.00000000	      3.68012475
      0.61540176	   -173.13859504	    -72.19093575	      0.00000000	      3.68192213
      0.61548536	   -173.13773523	    -72.17645781	      0.00000000	      3.68371814
      0.61556896	   -173.13687546	    -72.16197189	      0.00000000	      3.68551278
      0.61565256	   -173.13601579	    -72.14747804	      0.00000000	      3.68730605
      0.61573616	   -173.13515615	    -72.13297626	      0.00000000	      3.68909796
      0.61581976	   -173.13429662	    -72.11846660	      0.00000000	      3.69088851
      0.61590336	   -173.13343712	    -72.10394910	      0.00000000	      3.69267769
      0.61598696	   -173.13257773	    -72.08942378	      0.00000000	      3.69446552
      0.61607056	   -173.13171837	    -72.07489067	      0.00000000	      3.69625198
      0.61615416	   -173.13085913	    -72.06034982	      0.00000000	      3.69803709
      0.61623775	   -173.12999991	    -72.04580125	      0.00000000	      3.69982085
      0.61632135	   -173.12914082	    -72.03124499	      0.00000000	      3.70160325
      0.61640495	   -173.12828174	    -72.01668108	      0.00000000	      3.70338431
      0.61648855	   -173.12742280	    -72.00210955	      0.00000000	      3.70516401
      0.61657215	   -173.12656387	    -71.98753041	      0.00000000	      3.70694237
      0.61664709	   -173.12579403	    -71.97445515	      0.00000000	      3.70853536
      0.61672203	   -173.12502421	    -71.96137383	      0.00000000	      3.71012727
      0.61681351	   -173.12408462	    -71.94539749	      0.00000000	      3.71206903
      0.61690498	   -173.12314509	    -71.92941221	      0.00000000	      3.71400919
      0.61698170	   -173.12235725	    -71.91599931	      0.00000000	      3.71563506
      0.61705842	   -173.12156945	    -71.90258016	      0.00000000	      3.71725981
      0.61713514	   -173.12078174	    -71.88915481	      0.00000000	      3.71888344
      0.61723948	   -173.11971047	    -71.87088549	      0.00000000	      3.72108988
      0.61731692	   -173.11891540	    -71.85731732	      0.00000000	      3.72272632
      0.61739437	   -173.11812037	    -71.84374290	      0.00000000	      3.72436162
      0.61748783	   -173.11716113	    -71.82735447	      0.00000000	      3.72633340
      0.61757101	   -173.11630742	    -71.81276046	      0.00000000	      3.72808698
      0.61765419	   -173.11545382	    -71.79815935	      0.00000000	      3.72983925
      0.61773737	   -173.11460026	    -71.78355115	      0.00000000	      3.73159021
      0.61782055	   -173.11374682	    -71.76893590	      0.00000000	      3.73333986
      0.61790374	   -173.11289342	    -71.75431362	      0.00000000	      3.73508821
      0.61798692	   -173.11204013	    -71.73968436	      0.00000000	      3.73683525
      0.61807010	   -173.11118689	    -71.72504813	      0.00000000	      3.73858100
      0.61815328	   -173.11033377	    -71.71040497	      0.00000000	      3.74032543
      0.61823646	   -173.10948068	    -71.69575491	      0.00000000	      3.74206858
      0.61831964	   -173.10862772	    -71.68109798	      0.00000000	      3.74381042
      0.61840282	   -173.10777480	    -71.66643421	      0.00000000	      3.74555097
      0.61848600	   -173.10692200	    -71.65176362	      0.00000000	      3.74729022
      0.61856918	   -173.10606924	    -71.63708625	      0.00000000	      3.74902818
      0.61865236	   -173.10521660	    -71.62240213	      0.00000000	      3.75076485
      0.61873555	   -173.10436400	    -71.60771128	      0.00000000	      3.75250023
      0.61881873	   -173.10351153	    -71.59301374	      0.00000000	      3.75423433
      0.61890191	   -173.10265910	    -71.57830953	      0.00000000	      3.75596713
      0.61898509	   -173.10180680	    -71.56359869	      0.00000000	      3.75769865
      0.61906827	   -173.10095453	    -71.54888124	      0.00000000	      3.75942890
      0.61915145	   -173.10010239	    -71.53415722	      0.00000000	      3.76115785
      0.61923463	   -173.09925029	    -71.51942664	      0.00000000	      3.76288553
      0.61931781	   -173.09839833	    -71.50468955	      0.00000000	      3.76461193
      0.61940099	   -173.09754639	    -71.48994596	      0.00000000	      3.76633706
      0.61948417	   -173.09669460	    -71.47519592	      0.00000000	      3.76806091
      0.61955852	   -173.09593329	    -71.46200693	      0.00000000	      3.76960060
      0.61963287	   -173.09517208	    -71.44881283	      0.00000000	      3.77113927
      0.61972434	   -173.09423562	    -71.43257270	      0.00000000	      3.77303097
      0.61981581	   -173.09329928	    -71.41632489	      0.00000000	      3.77492112
      0.61989140	   -173.09252552	    -71.40289156	      0.00000000	      3.77648203
      0.61996700	   -173.09175186	    -71.38945304	      0.00000000	      3.77804190
      0.62005905	   -173.09080981	    -71.37308140	      0.00000000	      3.77994000
      0.62015111	   -173.08986790	    -71.35670212	      0.00000000	      3.78183656
      0.62022358	   -173.08912633	    -71.34380064	      0.00000000	      3.78332872
      0.62029606	   -173.08838485	    -71.33089447	      0.00000000	      3.78481992
      0.62039222	   -173.08740121	    -71.31376441	      0.00000000	      3.78679684
      0.62048838	   -173.08641771	    -71.29662618	      0.00000000	      3.78877209
      0.62055804	   -173.08570525	    -71.28420522	      0.00000000	      3.79020202
      0.62062770	   -173.08499288	    -71.27178001	      0.00000000	      3.79163107
      0.62072931	   -173.08395395	    -71.25364980	      0.00000000	      3.79371381
      0.62081498	   -173.08307809	    -71.23835618	      0.00000000	      3.79546844
      0.62090065	   -173.08220230	    -71.22305621	      0.00000000	      3.79722175
      0.62098631	   -173.08132664	    -71.20774993	      0.00000000	      3.79897373
      0.62107198	   -173.08045103	    -71.19243736	      0.00000000	      3.80072440
      0.62114611	   -173.07969354	    -71.17918350	      0.00000000	      3.80223805
      0.62122023	   -173.07893610	    -71.16592497	      0.00000000	      3.80375071
      0.62131205	   -173.07799792	    -71.14949416	      0.00000000	      3.80562320
      0.62140387	   -173.07705982	    -71.13305625	      0.00000000	      3.80749418
      0.62147840	   -173.07629852	    -71.11970917	      0.00000000	      3.80901165
      0.62155293	   -173.07553727	    -71.10635747	      0.00000000	      3.81052813
      0.62164575	   -173.07458924	    -71.08972134	      0.00000000	      3.81241553
      0.62173858	   -173.07364130	    -71.07307809	      0.00000000	      3.81430140
      0.62181048	   -173.07290718	    -71.06018217	      0.00000000	      3.81576104
      0.62188237	   -173.07217311	    -71.04728201	      0.00000000	      3.81721977
      0.62197888	   -173.07118786	    -71.02995915	      0.00000000	      3.81917641
      0.62207539	   -173.07020271	    -71.01262875	      0.00000000	      3.82113140
      0.62214477	   -173.06949469	    -71.00016688	      0.00000000	      3.82253564
      0.62221414	   -173.06878670	    -70.98770115	      0.00000000	      3.82393903
      0.62231555	   -173.06775187	    -70.96947123	      0.00000000	      3.82598903
      0.62240147	   -173.06687522	    -70.95401990	      0.00000000	      3.82772443
      0.62248739	   -173.06599869	    -70.93856273	      0.00000000	      3.82945853
      0.62257331	   -173.06512223	    -70.92309976	      0.00000000	      3.83119133
      0.62265038	   -173.06433616	    -70.90922456	      0.00000000	      3.83274454
      0.62272745	   -173.06355014	    -70.89534472	      0.00000000	      3.83429670
      0.62280452	   -173.06276423	    -70.88146028	      0.00000000	      3.83584782
      0.62290276	   -173.06176255	    -70.86375584	      0.00000000	      3.83782344
      0.62298090	   -173.06096589	    -70.84966756	      0.00000000	      3.83939373
      0.62305904	   -173.06016928	    -70.83557461	      0.00000000	      3.84096296
      0.62313718	   -173.05937278	    -70.82147702	      0.00000000	      3.84253111
      0.62323501	   -173.05837576	    -70.80382236	      0.00000000	      3.84449271
      0.62331175	   -173.05759368	    -70.78996656	      0.00000000	      3.84603049
      0.62338850	   -173.05681166	    -70.77610634	      0.00000000	      3.84756724
      0.62346524	   -173.05602973	    -70.76224173	      0.00000000	      3.84910296
      0.62356748	   -173.05498823	    -70.74376581	      0.00000000	      3.85114711
      0.62364348	   -173.05421406	    -70.73002523	      0.00000000	      3.85266561
      0.62371949	   -173.05343994	    -70.71628040	      0.00000000	      3.85418312
      0.62381246	   -173.05249313	    -70.69946123	      0.00000000	      3.85603804
      0.62389540	   -173.05164852	    -70.68445079	      0.00000000	      3.85769164
      0.62397835	   -173.05080403	    -70.66943538	      0.00000000	      3.85934405
      0.62406129	   -173.04995960	    -70.65441501	      0.00000000	      3.86099526
      0.62414424	   -173.04911531	    -70.63938973	      0.00000000	      3.86264528
      0.62422718	   -173.04827107	    -70.62435954	      0.00000000	      3.86429412
      0.62431013	   -173.04742697	    -70.60932449	      0.00000000	      3.86594176
      0.62439307	   -173.04658292	    -70.59428457	      0.00000000	      3.86758822
      0.62447602	   -173.04573901	    -70.57923984	      0.00000000	      3.86923349
      0.62455896	   -173.04489515	    -70.56419031	      0.00000000	      3.87087758
      0.62463257	   -173.04414640	    -70.55083077	      0.00000000	      3.87233562
      0.62470618	   -173.04339770	    -70.53746749	      0.00000000	      3.87379272
      0.62479699	   -173.04247417	    -70.52097639	      0.00000000	      3.87558904
      0.62488780	   -173.04155072	    -70.50447966	      0.00000000	      3.87738394
      0.62496296	   -173.04078654	    -70.49082155	      0.00000000	      3.87886846
      0.62503812	   -173.04002240	    -70.47715961	      0.00000000	      3.88035201
      0.62512902	   -173.03909832	    -70.46063062	      0.00000000	      3.88214505
      0.62521993	   -173.03817432	    -70.44409610	      0.00000000	      3.88393668
      0.62529241	   -173.03743769	    -70.43090828	      0.00000000	      3.88536424
      0.62536489	   -173.03670111	    -70.41771698	      0.00000000	      3.88679090
      0.62545910	   -173.03574389	    -70.40056689	      0.00000000	      3.88864381
      0.62555331	   -173.03478677	    -70.38341098	      0.00000000	      3.89049521
      0.62562368	   -173.03407194	    -70.37059218	      0.00000000	      3.89187717
      0.62569405	   -173.03335716	    -70.35777018	      0.00000000	      3.89325829
      0.62579211	   -173.03236128	    -70.33989807	      0.00000000	      3.89518141
      0.62589016	   -173.03136551	    -70.32201979	      0.00000000	      3.89710290
      0.62595739	   -173.03068299	    -70.30976012	      0.00000000	      3.89841920
      0.62602461	   -173.03000051	    -70.29749757	      0.00000000	      3.89973473
      0.62612927	   -173.02893808	    -70.27839994	      0.00000000	      3.90178141
      0.62621544	   -173.02806346	    -70.26267132	      0.00000000	      3.90346510
      0.62630160	   -173.02718898	    -70.24693807	      0.00000000	      3.90514753
      0.62638777	   -173.02631456	    -70.23120021	      0.00000000	      3.90682871
      0.62646306	   -173.02555073	    -70.21744659	      0.00000000	      3.90829650
      0.62653834	   -173.02478695	    -70.20368949	      0.00000000	      3.90976333
      0.62661362	   -173.02402326	    -70.18992892	      0.00000000	      3.91122922
      0.62671605	   -173.02298436	    -70.17120173	      0.00000000	      3.91322207
      0.62679282	   -173.02220583	    -70.15716157	      0.00000000	      3.91471455
      0.62686959	   -173.02142735	    -70.14311787	      0.00000000	      3.91620605
      0.62694635	   -173.02064898	    -70.12907065	      0.00000000	      3.91769656
      0.62704774	   -173.01962108	    -70.11051291	      0.00000000	      3.91966359
      0.62712284	   -173.01885983	    -70.09676323	      0.00000000	      3.92111946
      0.62719794	   -173.01809864	    -70.08301024	      0.00000000	      3.92257440
      0.62729089	   -173.01715661	    -70.06598287	      0.00000000	      3.92437394
      0.62737379	   -173.01631655	    -70.05079278	      0.00000000	      3.92597765
      0.62745669	   -173.01547661	    -70.03559872	      0.00000000	      3.92758021
      0.62753960	   -173.01463674	    -70.02040072	      0.00000000	      3.92918163
      0.62762250	   -173.01379701	    -70.00519880	      0.00000000	      3.93078190
      0.62770540	   -173.01295733	    -69.98999298	      0.00000000	      3.93238104
      0.62778830	   -173.01211781	    -69.97478329	      0.00000000	      3.93397903
      0.62786206	   -173.01137088	    -69.96124729	      0.00000000	      3.93539987
      0.62793582	   -173.01062407	    -69.94770826	      0.00000000	      3.93681982
      0.62802576	   -173.00971349	    -69.93119476	      0.00000000	      3.93855007
      0.62811570	   -173.00880307	    -69.91467681	      0.00000000	      3.94027899
      0.62819022	   -173.00804883	    -69.90098822	      0.00000000	      3.94171039
      0.62826474	   -173.00729470	    -69.88729661	      0.00000000	      3.94314088
      0.62835554	   -173.00637591	    -69.87060989	      0.00000000	      3.94488263
      0.62844634	   -173.00545727	    -69.85391873	      0.00000000	      3.94662302
      0.62851796	   -173.00473265	    -69.84074860	      0.00000000	      3.94799499
      0.62858959	   -173.00400812	    -69.82757574	      0.00000000	      3.94936611
      0.62868427	   -173.00305054	    -69.81015965	      0.00000000	      3.95117717
      0.62877894	   -173.00209312	    -69.79273884	      0.00000000	      3.95298676
      0.62884782	   -173.00139664	    -69.78006216	      0.00000000	      3.95430232
      0.62891670	   -173.00070025	    -69.76738301	      0.00000000	      3.95561710
      0.62901662	   -172.99969016	    -69.74898586	      0.00000000	      3.95752299
      0.62910112	   -172.99883603	    -69.73342283	      0.00000000	      3.95913357
      0.62918562	   -172.99798197	    -69.71785616	      0.00000000	      3.96074299
      0.62927012	   -172.99712806	    -69.70228588	      0.00000000	      3.96235124
      0.62935462	   -172.99627420	    -69.68671200	      0.00000000	      3.96395833
      0.62942777	   -172.99553528	    -69.67322918	      0.00000000	      3.96534839
      0.62950091	   -172.99479640	    -69.65974370	      0.00000000	      3.96673759
      0.62959150	   -172.99388137	    -69.64303698	      0.00000000	      3.96845703
      0.62968209	   -172.99296642	    -69.62632624	      0.00000000	      3.97017513
      0.62975562	   -172.99222391	    -69.61275948	      0.00000000	      3.97156870
      0.62982915	   -172.99148144	    -69.59919009	      0.00000000	      3.97296139
      0.62992076	   -172.99055663	    -69.58228217	      0.00000000	      3.97469513
      0.63001236	   -172.98963192	    -69.56537023	      0.00000000	      3.97642751
      0.63008328	   -172.98891609	    -69.55227360	      0.00000000	      3.97776784
      0.63015421	   -172.98820031	    -69.53917458	      0.00000000	      3.97910737
      0.63024948	   -172.98723889	    -69.52157420	      0.00000000	      3.98090554
      0.63034476	   -172.98627758	    -69.50396958	      0.00000000	      3.98270225
      0.63041316	   -172.98558749	    -69.49132709	      0.00000000	      3.98399135
      0.63048157	   -172.98489745	    -69.47868244	      0.00000000	      3.98527970
      0.63058175	   -172.98388700	    -69.46016033	      0.00000000	      3.98716514
      0.63066654	   -172.98303193	    -69.44448090	      0.00000000	      3.98875959
      0.63075132	   -172.98217700	    -69.42879823	      0.00000000	      3.99035287
      0.63083611	   -172.98132213	    -69.41311233	      0.00000000	      3.99194500
      0.63091219	   -172.98055521	    -69.39903493	      0.00000000	      3.99337260
      0.63098827	   -172.97978834	    -69.38495497	      0.00000000	      3.99479927
      0.63106434	   -172.97902157	    -69.37087246	      0.00000000	      3.99622501
      0.63116121	   -172.97804541	    -69.35293857	      0.00000000	      3.99803895
      0.63123835	   -172.97726810	    -69.33865280	      0.00000000	      3.99948253
      0.63131550	   -172.97649086	    -69.32436447	      0.00000000	      4.00092515
      0.63139264	   -172.97571372	    -69.31007360	      0.00000000	      4.00236682
      0.63148907	   -172.97474244	    -69.29220720	      0.00000000	      4.00416749
      0.63156485	   -172.97397923	    -69.27816324	      0.00000000	      4.00558159
      0.63164063	   -172.97321609	    -69.26411686	      0.00000000	      4.00699477
      0.63171641	   -172.97245304	    -69.25006810	      0.00000000	      4.00840704
      0.63181713	   -172.97143901	    -69.23139249	      0.00000000	      4.01028263
      0.63189220	   -172.97068335	    -69.21747053	      0.00000000	      4.01167949
      0.63196727	   -172.96992776	    -69.20354627	      0.00000000	      4.01307545
      0.63205893	   -172.96900529	    -69.18654119	      0.00000000	      4.01477875
      0.63214077	   -172.96818178	    -69.17135616	      0.00000000	      4.01629832
      0.63222260	   -172.96735841	    -69.15616848	      0.00000000	      4.01781683
      0.63230444	   -172.96653511	    -69.14097814	      0.00000000	      4.01933427
      0.63238627	   -172.96571194	    -69.12578517	      0.00000000	      4.02085065
      0.63246811	   -172.96488883	    -69.11058959	      0.00000000	      4.02236597
      0.63254994	   -172.96406587	    -69.09539141	      0.00000000	      4.02388022
      0.63263178	   -172.96324296	    -69.08019066	      0.00000000	      4.02539341
      0.63271361	   -172.96242020	    -69.06498736	      0.00000000	      4.02690553
      0.63279545	   -172.96159749	    -69.04978152	      0.00000000	      4.02841660
      0.63286846	   -172.96086357	    -69.03621242	      0.00000000	      4.02976391
      0.63294148	   -172.96012971	    -69.02264132	      0.00000000	      4.03111038
      0.63303066	   -172.95923343	    -69.00606168	      0.00000000	      4.03275393
      0.63311985	   -172.95833725	    -68.98947911	      0.00000000	      4.03439623
      0.63319434	   -172.95758891	    -68.97562765	      0.00000000	      4.03576686
      0.63326882	   -172.95684062	    -68.96177417	      0.00000000	      4.03713661
      0.63334331	   -172.95609243	    -68.94791870	      0.00000000	      4.03850549
      0.63344582	   -172.95506283	    -68.92884635	      0.00000000	      4.04038804
      0.63352116	   -172.95430634	    -68.91482849	      0.00000000	      4.04177038
      0.63359649	   -172.95354991	    -68.90080863	      0.00000000	      4.04315184
      0.63368786	   -172.95263257	    -68.88380139	      0.00000000	      4.04482620
      0.63376882	   -172.95181987	    -68.86873002	      0.00000000	      4.04630864
      0.63384978	   -172.95100729	    -68.85365640	      0.00000000	      4.04779005
      0.63393074	   -172.95019478	    -68.83858055	      0.00000000	      4.04927044
      0.63401170	   -172.94938240	    -68.82350249	      0.00000000	      4.05074979
      0.63409266	   -172.94857008	    -68.80842223	      0.00000000	      4.05222812
      0.63417361	   -172.94775790	    -68.79333981	      0.00000000	      4.05370543
      0.63425457	   -172.94694578	    -68.77825522	      0.00000000	      4.05518172
      0.63433553	   -172.94613380	    -68.76316850	      0.00000000	      4.05665698
      0.63441649	   -172.94532187	    -68.74807965	      0.00000000	      4.05813123
      0.63449745	   -172.94451009	    -68.73298870	      0.00000000	      4.05960446
      0.63457841	   -172.94369836	    -68.71789565	      0.00000000	      4.06107668
      0.63465936	   -172.94288677	    -68.70280055	      0.00000000	      4.06254789
      0.63474032	   -172.94207524	    -68.68770338	      0.00000000	      4.06401809
      0.63482128	   -172.94126384	    -68.67260419	      0.00000000	      4.06548729
      0.63490224	   -172.94045251	    -68.65750297	      0.00000000	      4.06695549
      0.63498320	   -172.93964131	    -68.64239976	      0.00000000	      4.06842269
      0.63506416	   -172.93883017	    -68.62729456	      0.00000000	      4.06988891
      0.63514511	   -172.93801918	    -68.61218740	      0.00000000	      4.07135413
      0.63522607	   -172.93720823	    -68.59707828	      0.00000000	      4.07281837
      0.63530703	   -172.93639743	    -68.58196724	      0.00000000	      4.07428162
      0.63538799	   -172.93558668	    -68.56685428	      0.00000000	      4.07574391
      0.63546895	   -172.93477608	    -68.55173943	      0.00000000	      4.07720522
      0.63554991	   -172.93396553	    -68.53662270	      0.00000000	      4.07866557
      0.63563086	   -172.93315512	    -68.52150410	      0.00000000	      4.08012495
      0.63571182	   -172.93234477	    -68.50638366	      0.00000000	      4.08158338
      0.63579278	   -172.93153456	    -68.49126139	      0.00000000	      4.08304086
      0.63587374	   -172.93072440	    -68.47613730	      0.00000000	      4.08449741
      0.63595470	   -172.92991439	    -68.46101142	      0.00000000	      4.08595301
      0.63603566	   -172.92910442	    -68.44588376	      0.00000000	      4.08740768
      0.63611661	   -172.92829461	    -68.43075435	      0.00000000	      4.08886142
      0.63618903	   -172.92757032	    -68.41722048	      0.00000000	      4.09016094
      0.63626144	   -172.92684614	    -68.40368523	      0.00000000	      4.09145972
      0.63635048	   -172.92595576	    -68.38704020	      0.00000000	      4.09305573
      0.63643952	   -172.92506553	    -68.37039313	      0.00000000	      4.09465066
      0.63651323	   -172.92432859	    -68.35661002	      0.00000000	      4.09597024
      0.63658695	   -172.92359176	    -68.34282554	      0.00000000	      4.09728908
      0.63667646	   -172.92269702	    -68.32608336	      0.00000000	      4.09888975
      0.63676598	   -172.92180243	    -68.30933920	      0.00000000	      4.10048936
      0.63683672	   -172.92109558	    -68.29610671	      0.00000000	      4.10175263
      0.63690746	   -172.92038883	    -68.28287301	      0.00000000	      4.10301524
      0.63700086	   -172.91945578	    -68.26539814	      0.00000000	      4.10468134
      0.63709425	   -172.91852289	    -68.24792118	      0.00000000	      4.10634633
      0.63716236	   -172.91784268	    -68.23517579	      0.00000000	      4.10755975
      0.63723046	   -172.91716256	    -68.22242932	      0.00000000	      4.10877259
      0.63732890	   -172.91617964	    -68.20400383	      0.00000000	      4.11052461
      0.63741231	   -172.91534690	    -68.18838937	      0.00000000	      4.11200826
      0.63749572	   -172.91451423	    -68.17277333	      0.00000000	      4.11349109
      0.63757914	   -172.91368170	    -68.15715575	      0.00000000	      4.11497310
      0.63766255	   -172.91284923	    -68.14153662	      0.00000000	      4.11645430
      0.63773480	   -172.91212827	    -68.12800591	      0.00000000	      4.11773670
      0.63780705	   -172.91140735	    -68.11447406	      0.00000000	      4.11901851
      0.63789645	   -172.91051542	    -68.09772843	      0.00000000	      4.12060381
      0.63798586	   -172.90962359	    -68.08098110	      0.00000000	      4.12218824
      0.63805848	   -172.90889923	    -68.06737512	      0.00000000	      4.12347472
      0.63813111	   -172.90817491	    -68.05376806	      0.00000000	      4.12476066
      0.63822153	   -172.90727332	    -68.03682650	      0.00000000	      4.12636082
      0.63831194	   -172.90637181	    -68.01988329	      0.00000000	      4.12796016
      0.63838199	   -172.90567349	    -68.00675534	      0.00000000	      4.12919869
      0.63845204	   -172.90497521	    -67.99362642	      0.00000000	      4.13043676
      0.63854609	   -172.90403785	    -67.97599843	      0.00000000	      4.13209821
      0.63864014	   -172.90310060	    -67.95836874	      0.00000000	      4.13375885
      0.63870770	   -172.90242747	    -67.94570394	      0.00000000	      4.13495123
      0.63877525	   -172.90175438	    -67.93303829	      0.00000000	      4.13614321
      0.63887417	   -172.90076902	    -67.91449236	      0.00000000	      4.13788774
      0.63895787	   -172.89993524	    -67.89879613	      0.00000000	      4.13936344
      0.63904158	   -172.89910158	    -67.88309864	      0.00000000	      4.14083858
      0.63912529	   -172.89826800	    -67.86739990	      0.00000000	      4.14231317
      0.63920047	   -172.89751947	    -67.85329949	      0.00000000	      4.14363708
      0.63927565	   -172.89677099	    -67.83919810	      0.00000000	      4.14496058
      0.63935082	   -172.89602261	    -67.82509576	      0.00000000	      4.14628367
      0.63944630	   -172.89507228	    -67.80718460	      0.00000000	      4.14796343
      0.63952253	   -172.89431366	    -67.79288307	      0.00000000	      4.14930414
      0.63959876	   -172.89355509	    -67.77858058	      0.00000000	      4.15064449
      0.63967499	   -172.89279663	    -67.76427716	      0.00000000	      4.15198449
      0.63977002	   -172.89185118	    -67.74644428	      0.00000000	      4.15365456
      0.63984492	   -172.89110611	    -67.73238763	      0.00000000	      4.15497054
      0.63991983	   -172.89036109	    -67.71833011	      0.00000000	      4.15628624
      0.63999473	   -172.88961618	    -67.70427173	      0.00000000	      4.15760167
      0.64009393	   -172.88862979	    -67.68565290	      0.00000000	      4.15934331
      0.64016814	   -172.88789192	    -67.67172158	      0.00000000	      4.16064611
      0.64024236	   -172.88715410	    -67.65778946	      0.00000000	      4.16194869
      0.64033274	   -172.88625572	    -67.64082201	      0.00000000	      4.16353471
      0.64041353	   -172.88545269	    -67.62565294	      0.00000000	      4.16495231
      0.64049433	   -172.88464979	    -67.61048297	      0.00000000	      4.16636972
      0.64057512	   -172.88384695	    -67.59531211	      0.00000000	      4.16778697
      0.64065592	   -172.88304425	    -67.58014039	      0.00000000	      4.16920407
      0.64073671	   -172.88224160	    -67.56496781	      0.00000000	      4.17062106
      0.64081751	   -172.88143910	    -67.54979439	      0.00000000	      4.17203795
      0.64089830	   -172.88063664	    -67.53462014	      0.00000000	      4.17345477
      0.64097910	   -172.87983434	    -67.51944509	      0.00000000	      4.17487154
      0.64105989	   -172.87903207	    -67.50426923	      0.00000000	      4.17628829
      0.64113235	   -172.87831275	    -67.49065922	      0.00000000	      4.17755880
      0.64120481	   -172.87759347	    -67.47704860	      0.00000000	      4.17882932
      0.64129249	   -172.87672319	    -67.46057727	      0.00000000	      4.18036687
      0.64138016	   -172.87585299	    -67.44410506	      0.00000000	      4.18190450
      0.64145402	   -172.87512015	    -67.43022987	      0.00000000	      4.18319975
      0.64152787	   -172.87438735	    -67.41635407	      0.00000000	      4.18449510
      0.64160172	   -172.87365466	    -67.40247770	      0.00000000	      4.18579058
      0.64170184	   -172.87266152	    -67.38366594	      0.00000000	      4.18754698
      0.64177649	   -172.87192109	    -67.36963774	      0.00000000	      4.18885690
      0.64185114	   -172.87118071	    -67.35560899	      0.00000000	      4.19016703
      0.64194088	   -172.87029089	    -67.33874546	      0.00000000	      4.19174213
      0.64202083	   -172.86949817	    -67.32372005	      0.00000000	      4.19314580
      0.64210078	   -172.86870558	    -67.30869404	      0.00000000	      4.19454979
      0.64218073	   -172.86791305	    -67.29366744	      0.00000000	      4.19595414
      0.64226068	   -172.86712065	    -67.27864028	      0.00000000	      4.19735887
      0.64234063	   -172.86632831	    -67.26361257	      0.00000000	      4.19876401
      0.64242058	   -172.86553610	    -67.24858431	      0.00000000	      4.20016960
      0.64250053	   -172.86474395	    -67.23355552	      0.00000000	      4.20157566
      0.64258048	   -172.86395193	    -67.21852622	      0.00000000	      4.20298223
      0.64266043	   -172.86315997	    -67.20349642	      0.00000000	      4.20438934
      0.64274038	   -172.86236814	    -67.18846614	      0.00000000	      4.20579702
      0.64282033	   -172.86157636	    -67.17343537	      0.00000000	      4.20720531
      0.64290028	   -172.86078472	    -67.15840416	      0.00000000	      4.20861423
      0.64298023	   -172.85999314	    -67.14337249	      0.00000000	      4.21002383
      0.64306018	   -172.85920169	    -67.12834039	      0.00000000	      4.21143413
      0.64314013	   -172.85841030	    -67.11330787	      0.00000000	      4.21284517
      0.64322008	   -172.85761904	    -67.09827495	      0.00000000	      4.21425699
      0.64330003	   -172.85682784	    -67.08324164	      0.00000000	      4.21566962
      0.64337998	   -172.85603677	    -67.06820794	      0.00000000	      4.21708310
      0.64345993	   -172.85524575	    -67.05317388	      0.00000000	      4.21849747
      0.64353989	   -172.85445487	    -67.03813948	      0.00000000	      4.21991275
      0.64361984	   -172.85366405	    -67.02310472	      0.00000000	      4.22132900
      0.64369979	   -172.85287336	    -67.00806965	      0.00000000	      4.22274624
      0.64377974	   -172.85208272	    -66.99303426	      0.00000000	      4.22416452
      0.64385969	   -172.85129223	    -66.97799858	      0.00000000	      4.22558387
      0.64393964	   -172.85050178	    -66.96296261	      0.00000000	      4.22700433
      0.64401959	   -172.84971147	    -66.94792637	      0.00000000	      4.22842594
      0.64409954	   -172.84892121	    -66.93288987	      0.00000000	      4.22984875
      0.64417949	   -172.84813109	    -66.91785313	      0.00000000	      4.23127280
      0.64425944	   -172.84734102	    -66.90281614	      0.00000000	      4.23269811
      0.64433939	   -172.84655109	    -66.88777895	      0.00000000	      4.23412474
      0.64441934	   -172.84576121	    -66.87274154	      0.00000000	      4.23555273
      0.64449929	   -172.84497148	    -66.85770395	      0.00000000	      4.23698212
      0.64457097	   -172.84426350	    -66.84422224	      0.00000000	      4.23826482
      0.64464264	   -172.84355562	    -66.83074041	      0.00000000	      4.23954872
      0.64473040	   -172.84268899	    -66.81423329	      0.00000000	      4.24112236
      0.64481816	   -172.84182251	    -66.79772600	      0.00000000	      4.24269790
      0.64489114	   -172.84110204	    -66.78399932	      0.00000000	      4.24400951
      0.64496412	   -172.84038168	    -66.77027256	      0.00000000	      4.24532250
      0.64505231	   -172.83951126	    -66.75368455	      0.00000000	      4.24691105
      0.64514049	   -172.83864098	    -66.73709643	      0.00000000	      4.24850173
      0.64521061	   -172.83794911	    -66.72390810	      0.00000000	      4.24976794
      0.64528072	   -172.83725735	    -66.71071973	      0.00000000	      4.25103557
      0.64537259	   -172.83635104	    -66.69343917	      0.00000000	      4.25269872
      0.64546445	   -172.83544488	    -66.67615858	      0.00000000	      4.25436442
      0.64553207	   -172.83477802	    -66.66344045	      0.00000000	      4.25559201
      0.64559968	   -172.83411125	    -66.65072232	      0.00000000	      4.25682105
      0.64569625	   -172.83315903	    -66.63255751	      0.00000000	      4.25857901
      0.64577856	   -172.83234750	    -66.61707426	      0.00000000	      4.26007991
      0.64586087	   -172.83153605	    -66.60159103	      0.00000000	      4.26158311
      0.64594318	   -172.83072473	    -66.58610785	      0.00000000	      4.26308867
      0.64602550	   -172.82991347	    -66.57062471	      0.00000000	      4.26459666
      0.64609709	   -172.82920794	    -66.55715719	      0.00000000	      4.26591034
      0.64616869	   -172.82850246	    -66.54368973	      0.00000000	      4.26722592
      0.64625673	   -172.82763507	    -66.52712921	      0.00000000	      4.26884633
      0.64634477	   -172.82676777	    -66.51056881	      0.00000000	      4.27046975
      0.64641674	   -172.82605898	    -66.49703292	      0.00000000	      4.27179895
      0.64648870	   -172.82535023	    -66.48349712	      0.00000000	      4.27313025
      0.64657771	   -172.82447373	    -66.46675503	      0.00000000	      4.27477986
      0.64666672	   -172.82359731	    -66.45001313	      0.00000000	      4.27643279
      0.64673620	   -172.82291327	    -66.43694399	      0.00000000	      4.27772547
      0.64680568	   -172.82222927	    -66.42387498	      0.00000000	      4.27902026
      0.64689814	   -172.82131929	    -66.40648596	      0.00000000	      4.28074639
      0.64699059	   -172.82040941	    -66.38909720	      0.00000000	      4.28247638
      0.64705768	   -172.81974922	    -66.37647836	      0.00000000	      4.28373429
      0.64712478	   -172.81908907	    -66.36385967	      0.00000000	      4.28499432
      0.64722179	   -172.81813465	    -66.34561368	      0.00000000	      4.28682008
      0.64730435	   -172.81732252	    -66.33008648	      0.00000000	      4.28837740
      0.64738691	   -172.81651053	    -66.31455955	      0.00000000	      4.28993809
      0.64746947	   -172.81569859	    -66.29903292	      0.00000000	      4.29150221
      0.64755203	   -172.81488681	    -66.28350659	      0.00000000	      4.29306980
      0.64762187	   -172.81420017	    -66.27037351	      0.00000000	      4.29439856
      0.64769170	   -172.81351364	    -66.25724067	      0.00000000	      4.29572988
      0.64778189	   -172.81262716	    -66.24028158	      0.00000000	      4.29745298
      0.64787207	   -172.81174082	    -66.22332291	      0.00000000	      4.29918049
      0.64794190	   -172.81105461	    -66.21019267	      0.00000000	      4.30052113
      0.64801173	   -172.81036850	    -66.19706270	      0.00000000	      4.30186451
      0.64810387	   -172.80946320	    -66.17973692	      0.00000000	      4.30364145
      0.64819601	   -172.80855806	    -66.16241165	      0.00000000	      4.30542329
      0.64826235	   -172.80790643	    -66.14993835	      0.00000000	      4.30670923
      0.64832869	   -172.80725489	    -66.13746532	      0.00000000	      4.30799779
      0.64842684	   -172.80629106	    -66.11901235	      0.00000000	      4.30990902
      0.64850928	   -172.80548163	    -66.10351341	      0.00000000	      4.31151888
      0.64859172	   -172.80467227	    -66.08801493	      0.00000000	      4.31313295
      0.64867416	   -172.80386305	    -66.07251694	      0.00000000	      4.31475128
      0.64875659	   -172.80305388	    -66.05701944	      0.00000000	      4.31637393
      0.64882654	   -172.80236747	    -66.04387114	      0.00000000	      4.31775408
      0.64889648	   -172.80168111	    -66.03072320	      0.00000000	      4.31913741
      0.64898608	   -172.80080201	    -66.01388149	      0.00000000	      4.32091414
      0.64907568	   -172.79992301	    -65.99704042	      0.00000000	      4.32269623
      0.64914600	   -172.79923320	    -65.98382234	      0.00000000	      4.32409878
      0.64921633	   -172.79854343	    -65.97060467	      0.00000000	      4.32550472
      0.64930722	   -172.79765208	    -65.95352230	      0.00000000	      4.32732685
      0.64939811	   -172.79676082	    -65.93644066	      0.00000000	      4.32915476
      0.64946545	   -172.79610058	    -65.92378487	      0.00000000	      4.33051287
      0.64953280	   -172.79544038	    -65.91112950	      0.00000000	      4.33187422
      0.64962836	   -172.79450365	    -65.89317161	      0.00000000	      4.33381166
      0.64971056	   -172.79369804	    -65.87772625	      0.00000000	      4.33548343
      0.64979275	   -172.79289256	    -65.86228154	      0.00000000	      4.33716018
      0.64987495	   -172.79208714	    -65.84683749	      0.00000000	      4.33884197
      0.64995715	   -172.79128187	    -65.83139412	      0.00000000	      4.34052884
      0.65002680	   -172.79059954	    -65.81830836	      0.00000000	      4.34196227
      0.65009645	   -172.78991731	    -65.80522311	      0.00000000	      4.34339942
      0.65018624	   -172.78903788	    -65.78835454	      0.00000000	      4.34525771
      0.65027604	   -172.78815859	    -65.77148683	      0.00000000	      4.34712229
      0.65034573	   -172.78747625	    -65.75839673	      0.00000000	      4.34857374
      0.65041541	   -172.78679400	    -65.74530717	      0.00000000	      4.35002905
      0.65050710	   -172.78589649	    -65.72808659	      0.00000000	      4.35194967
      0.65059878	   -172.78499913	    -65.71086697	      0.00000000	      4.35387709
      0.65066502	   -172.78435084	    -65.69842657	      0.00000000	      4.35527390
      0.65073126	   -172.78370264	    -65.68598670	      0.00000000	      4.35667432
      0.65082882	   -172.78274809	    -65.66766629	      0.00000000	      4.35874346
      0.65091095	   -172.78194462	    -65.65224405	      0.00000000	      4.36049154
      0.65099309	   -172.78114122	    -65.63682264	      0.00000000	      4.36224530
      0.65107522	   -172.78033796	    -65.62140208	      0.00000000	      4.36400478
      0.65115735	   -172.77953475	    -65.60598237	      0.00000000	      4.36577002
      0.65122714	   -172.77885230	    -65.59287916	      0.00000000	      4.36727472
      0.65129694	   -172.77816988	    -65.57977659	      0.00000000	      4.36878364
      0.65138612	   -172.77729803	    -65.56303518	      0.00000000	      4.37071789
      0.65147531	   -172.77642627	    -65.54629484	      0.00000000	      4.37265914
      0.65154549	   -172.77574042	    -65.53312297	      0.00000000	      4.37419160
      0.65161566	   -172.77505461	    -65.51995177	      0.00000000	      4.37572845
      0.65170612	   -172.77417080	    -65.50297624	      0.00000000	      4.37771580
      0.65179657	   -172.77328707	    -65.48600185	      0.00000000	      4.37971053
      0.65186380	   -172.77263032	    -65.47338570	      0.00000000	      4.38120319
      0.65193104	   -172.77197362	    -65.46077020	      0.00000000	      4.38271715
      0.65202607	   -172.77104548	    -65.44293908	      0.00000000	      4.38491799
      0.65210796	   -172.77024587	    -65.42757648	      0.00000000	      4.38689492
      0.65218984	   -172.76944640	    -65.41221489	      0.00000000	      4.38896862
      0.65227172	   -172.76864699	    -65.39685431	      0.00000000	      4.39115913
      0.65235361	   -172.76784773	    -65.38149476	      0.00000000	      4.39348562
      0.65242316	   -172.76716888	    -65.36844906	      0.00000000	      4.39558225
      0.65249271	   -172.76649015	    -65.35540412	      0.00000000	      4.39780096
      0.65258203	   -172.76561868	    -65.33865430	      0.00000000	      4.40084557
      0.65267134	   -172.76474738	    -65.32190577	      0.00000000	      4.40412935
      0.65274094	   -172.76406844	    -65.30885435	      0.00000000	      4.40686700
      0.65281054	   -172.76338961	    -65.29580373	      0.00000000	      4.40977084
      0.65290168	   -172.76250084	    -65.27871587	      0.00000000	      4.41383876
      0.65299282	   -172.76161227	    -65.26162942	      0.00000000	      4.41822444
      0.65305905	   -172.76096662	    -65.24921385	      0.00000000	      4.42162063
      0.65312529	   -172.76032109	    -65.23679904	      0.00000000	      4.42519994
      0.65322209	   -172.75937770	    -65.21865405	      0.00000000	      4.43077348
      0.65330389	   -172.75858071	    -65.20332279	      0.00000000	      4.43581104
      0.65338570	   -172.75778385	    -65.18799273	      0.00000000	      4.44115955
      0.65346750	   -172.75698718	    -65.17266388	      0.00000000	      4.44682838
      0.65354930	   -172.75619062	    -65.15733625	      0.00000000	      4.45282634
      0.65361902	   -172.75551185	    -65.14427266	      0.00000000	      4.45820475
      0.65368875	   -172.75483318	    -65.13120998	      0.00000000	      4.46383309
      0.65377743	   -172.75397020	    -65.11459734	      0.00000000	      4.47135977
      0.65386611	   -172.75310741	    -65.09798623	      0.00000000	      4.47930676
      0.65393621	   -172.75242557	    -65.08485624	      0.00000000	      4.48589163
      0.65400631	   -172.75174384	    -65.07172722	      0.00000000	      4.49274787
      0.65409623	   -172.75086966	    -65.05488885	      0.00000000	      4.50194476
      0.65418614	   -172.74999570	    -65.03805211	      0.00000000	      4.51160048
      0.65425335	   -172.74934260	    -65.02546754	      0.00000000	      4.51912160
      0.65432057	   -172.74868962	    -65.01288391	      0.00000000	      4.52690486
      0.65441492	   -172.74777321	    -64.99521996	      0.00000000	      4.53827781
      0.65449646	   -172.74698155	    -64.97995786	      0.00000000	      4.54852896
      0.65457799	   -172.74619015	    -64.96469722	      0.00000000	      4.55917612
      0.65465953	   -172.74539895	    -64.94943803	      0.00000000	      4.57022203
      0.65474106	   -172.74460804	    -64.93418034	      0.00000000	      4.58166910
      0.65481066	   -172.74393308	    -64.92115771	      0.00000000	      4.59175916
      0.65488025	   -172.74325834	    -64.90813619	      0.00000000	      4.60214415
      0.65496889	   -172.74239927	    -64.89155440	      0.00000000	      4.61579832
      0.65505752	   -172.74154055	    -64.87497447	      0.00000000	      4.62993400
      0.65512722	   -172.74086553	    -64.86193894	      0.00000000	      4.64138792
      0.65519691	   -172.74019073	    -64.84890460	      0.00000000	      4.65314075
      0.65528722	   -172.73931664	    -64.83201677	      0.00000000	      4.66881489
      0.65537753	   -172.73844292	    -64.81513099	      0.00000000	      4.68499174
      0.65544402	   -172.73779984	    -64.80269999	      0.00000000	      4.69722343
      0.65551051	   -172.73715697	    -64.79027013	      0.00000000	      4.70972750
      0.65560602	   -172.73623387	    -64.77241723	      0.00000000	      4.72816519
      0.65568744	   -172.73544728	    -64.75719964	      0.00000000	      4.74432589
      0.65576886	   -172.73466097	    -64.74198383	      0.00000000	      4.76089315
      0.65585028	   -172.73387503	    -64.72676982	      0.00000000	      4.77786596
      0.65593170	   -172.73308935	    -64.71155763	      0.00000000	      4.79524313
      0.65600146	   -172.73241655	    -64.69852629	      0.00000000	      4.81045132
      0.65607121	   -172.73174395	    -64.68549633	      0.00000000	      4.82595435
      0.65615927	   -172.73089529	    -64.66905014	      0.00000000	      4.84594375
      0.65624733	   -172.73004700	    -64.65260619	      0.00000000	      4.86639903
      0.65631741	   -172.72937214	    -64.63951940	      0.00000000	      4.88301159
      0.65638750	   -172.72869751	    -64.62643407	      0.00000000	      4.89991640
      0.65647680	   -172.72783837	    -64.60976418	      0.00000000	      4.92187606
      0.65656610	   -172.72697963	    -64.59309673	      0.00000000	      4.94430484
      0.65663334	   -172.72633336	    -64.58054843	      0.00000000	      4.96150051
      0.65670057	   -172.72568732	    -64.56800154	      0.00000000	      4.97895891
      0.65679420	   -172.72478819	    -64.55053316	      0.00000000	      5.00370353
      0.65688783	   -172.72388953	    -64.53306760	      0.00000000	      5.02895057
      0.65695216	   -172.72327231	    -64.52106704	      0.00000000	      5.04658926
      0.65701650	   -172.72265531	    -64.50906785	      0.00000000	      5.06446177
      0.65711644	   -172.72169743	    -64.49043251	      0.00000000	      5.09268303
      0.65719856	   -172.72091076	    -64.47512223	      0.00000000	      5.11628836
      0.65728068	   -172.72012453	    -64.45981430	      0.00000000	      5.14026530
      0.65736280	   -172.71933868	    -64.44450873	      0.00000000	      5.16461060
      0.65743549	   -172.71864344	    -64.43096250	      0.00000000	      5.18646537
      0.65750818	   -172.71794850	    -64.41741816	      0.00000000	      5.20860388
      0.65758087	   -172.71725391	    -64.40387576	      0.00000000	      5.23102379
      0.65767614	   -172.71634402	    -64.38612914	      0.00000000	      5.26083094
      0.65775012	   -172.71563794	    -64.37235158	      0.00000000	      5.28430278
      0.65782409	   -172.71493218	    -64.35857609	      0.00000000	      5.30805782
      0.65789807	   -172.71422679	    -64.34480269	      0.00000000	      5.33209350
      0.65799239	   -172.71332792	    -64.32724465	      0.00000000	      5.36314196
      0.65806499	   -172.71263644	    -64.31373169	      0.00000000	      5.38734609
      0.65813760	   -172.71194528	    -64.30022082	      0.00000000	      5.41181239
      0.65822504	   -172.71111340	    -64.28395229	      0.00000000	      5.44162201
      0.65831247	   -172.71028200	    -64.26768688	      0.00000000	      5.47180395
      0.65837871	   -172.70965261	    -64.25536819	      0.00000000	      5.49491144
      0.65844494	   -172.70902350	    -64.24305134	      0.00000000	      5.51822818
      0.65853933	   -172.70812745	    -64.22550125	      0.00000000	      5.55181577
      0.65862098	   -172.70735282	    -64.21032288	      0.00000000	      5.58120572
      0.65870263	   -172.70657868	    -64.19514740	      0.00000000	      5.61090320
      0.65878429	   -172.70580497	    -64.17997484	      0.00000000	      5.64090469
      0.65885670	   -172.70511919	    -64.16652063	      0.00000000	      5.66776482
      0.65892912	   -172.70443374	    -64.15306877	      0.00000000	      5.69485890
      0.65900154	   -172.70374865	    -64.13961929	      0.00000000	      5.72218447
      0.65910165	   -172.70280207	    -64.12103031	      0.00000000	      5.76033683
      0.65916543	   -172.70219933	    -64.10919002	      0.00000000	      5.78486843
      0.65922921	   -172.70159677	    -64.09735163	      0.00000000	      5.80957350
      0.65924509	   -172.70144678	    -64.09440469	      0.00000000	      5.81575076
      0.65925857	   -172.70131946	    -64.09190304	      0.00000000	      5.82100315
      0.65927205	   -172.70119246	    -64.08940153	      0.00000000	      5.82626315
      0.65928553	   -172.70106693	    -64.08690038	      0.00000000	      5.83153063
      0.65929901	   -172.70094433	    -64.08439987	      0.00000000	      5.83680540
      0.65931578	   -172.70079782	    -64.08129025	      0.00000000	      5.84337772
      0.65933255	   -172.70066002	    -64.07818259	      0.00000000	      5.84996069
      0.65934932	   -172.70053279	    -64.07507738	      0.00000000	      5.85655393
      0.65936609	   -172.70041772	    -64.07197514	      0.00000000	      5.86315707
      0.65938286	   -172.70031623	    -64.06887636	      0.00000000	      5.86976973
      0.65939963	   -172.70022959	    -64.06578155	      0.00000000	      5.87639153
      0.65941975	   -172.70014683	    -64.06207373	      0.00000000	      5.88434919
      0.65943988	   -172.70008895	    -64.05837326	      0.00000000	      5.89231871
      0.65946000	   -172.70005765	    -64.05468105	      0.00000000	      5.90029937
      0.65948013	   -172.70005450	    -64.05099803	      0.00000000	      5.90829042
      0.65950025	   -172.70008099	    -64.04732517	      0.00000000	      5.91629106
      0.65952037	   -172.70013854	    -64.04366344	      0.00000000	      5.92430052
      0.65954050	   -172.70022846	    -64.04001384	      0.00000000	      5.93231797
      0.65956062	   -172.70035204	    -64.03637740	      0.00000000	      5.94034258
      0.65958075	   -172.70051049	    -64.03275515	      0.00000000	      5.94837349
      0.65960087	   -172.70070498	    -64.02914816	      0.00000000	      5.95640982
      0.65962099	   -172.70093662	    -64.02555752	      0.00000000	      5.96445069
      0.65964112	   -172.70120649	    -64.02198432	      0.00000000	      5.97249518
      0.65966124	   -172.70151564	    -64.01842970	      0.00000000	      5.98054238
      0.65968137	   -172.70186506	    -64.01489480	      0.00000000	      5.98859132
      0.65970149	   -172.70225571	    -64.01138078	      0.00000000	      5.99664106
      0.65972162	   -172.70268854	    -64.00788881	      0.00000000	      6.00469062
      0.65974174	   -172.70316445	    -64.00442011	      0.00000000	      6.01273902
      0.65976186	   -172.70368431	    -64.00097587	      0.00000000	      6.02078524
      0.65978199	   -172.70424897	    -63.99755735	      0.00000000	      6.02882828
      0.65980211	   -172.70485924	    -63.99416579	      0.00000000	      6.03686709
      0.65982632	   -172.70565484	    -63.99012396	      0.00000000	      6.04652901
      0.65985052	   -172.70651891	    -63.98612520	      0.00000000	      6.05618147
      0.65987473	   -172.70745275	    -63.98217178	      0.00000000	      6.06582261
      0.65989893	   -172.70845760	    -63.97826598	      0.00000000	      6.07545054
      0.65992314	   -172.70953465	    -63.97441013	      0.00000000	      6.08506335
      0.65994734	   -172.71068504	    -63.97060659	      0.00000000	      6.09465911
      0.65997155	   -172.71190990	    -63.96685773	      0.00000000	      6.10423585
      0.65999575	   -172.71321027	    -63.96316598	      0.00000000	      6.11379161
      0.66001996	   -172.71458718	    -63.95953376	      0.00000000	      6.12332437
      0.66004416	   -172.71604162	    -63.95596354	      0.00000000	      6.13283214
      0.66006837	   -172.71757453	    -63.95245780	      0.00000000	      6.14231288
      0.66009257	   -172.71918681	    -63.94901904	      0.00000000	      6.15176453
      0.66011678	   -172.72087933	    -63.94564979	      0.00000000	      6.16118503
      0.66014098	   -172.72265293	    -63.94235261	      0.00000000	      6.17057231
      0.66016519	   -172.72450840	    -63.93913007	      0.00000000	      6.17992426
      0.66018939	   -172.72644650	    -63.93598475	      0.00000000	      6.18923877
      0.66021360	   -172.72846795	    -63.93291927	      0.00000000	      6.19851373
      0.66023780	   -172.73057346	    -63.92993624	      0.00000000	      6.20774700
      0.66026201	   -172.73276369	    -63.92703832	      0.00000000	      6.21693643
      0.66028621	   -172.73503925	    -63.92422815	      0.00000000	      6.22607986
      0.66031042	   -172.73740075	    -63.92150843	      0.00000000	      6.23517514
      0.66033462	   -172.73984875	    -63.91888182	      0.00000000	      6.24422007
      0.66035883	   -172.74238380	    -63.91635105	      0.00000000	      6.25321248
      0.66038303	   -172.74500639	    -63.91391881	      0.00000000	      6.26215017
      0.66040724	   -172.74771701	    -63.91158785	      0.00000000	      6.27103094
      0.66043145	   -172.75051611	    -63.90936090	      0.00000000	      6.27985258
      0.66045565	   -172.75340411	    -63.90724071	      0.00000000	      6.28861288
      0.66047986	   -172.75638143	    -63.90523004	      0.00000000	      6.29730960
      0.66050406	   -172.75944843	    -63.90333167	      0.00000000	      6.30594052
      0.66053311	   -172.76324833	    -63.90120545	      0.00000000	      6.31620922
      0.66056216	   -172.76717850	    -63.89924983	      0.00000000	      6.32637605
      0.66059121	   -172.77123948	    -63.89746964	      0.00000000	      6.33643713
      0.66062026	   -172.77543179	    -63.89586976	      0.00000000	      6.34638856
      0.66064931	   -172.77975589	    -63.89445506	      0.00000000	      6.35622644
      0.66067836	   -172.78421224	    -63.89323045	      0.00000000	      6.36594687
      0.66070741	   -172.78880125	    -63.89220084	      0.00000000	      6.37554592
      0.66073647	   -172.79352337	    -63.89137118	      0.00000000	      6.38501966
      0.66076552	   -172.79837899	    -63.89074642	      0.00000000	      6.39436415
      0.66079457	   -172.80336855	    -63.89033154	      0.00000000	      6.40357544
      0.66082362	   -172.80849248	    -63.89013154	      0.00000000	      6.41264957
      0.66085267	   -172.81375125	    -63.89015146	      0.00000000	      6.42158254
      0.66088172	   -172.81914535	    -63.89039635	      0.00000000	      6.43037038
      0.66091077	   -172.82467535	    -63.89087131	      0.00000000	      6.43900905
      0.66093982	   -172.83034186	    -63.89158145	      0.00000000	      6.44749453
      0.66096887	   -172.83614561	    -63.89253196	      0.00000000	      6.45582273
      0.66099792	   -172.84208740	    -63.89372806	      0.00000000	      6.46398958
      0.66102397	   -172.84753412	    -63.89501392	      0.00000000	      6.47117286
      0.66105003	   -172.85309341	    -63.89650538	      0.00000000	      6.47822003
      0.66107608	   -172.85876620	    -63.89820636	      0.00000000	      6.48512803
      0.66110213	   -172.86455354	    -63.90012082	      0.00000000	      6.49189379
      0.66112818	   -172.87045665	    -63.90225278	      0.00000000	      6.49851416
      0.66115160	   -172.87586182	    -63.90435777	      0.00000000	      6.50433734
      0.66117501	   -172.88136282	    -63.90664480	      0.00000000	      6.51003816
      0.66119842	   -172.88696100	    -63.90911698	      0.00000000	      6.51561424
      0.66122184	   -172.89265789	    -63.91177747	      0.00000000	      6.52106311
      0.66124525	   -172.89845525	    -63.91462955	      0.00000000	      6.52638227
      0.66126606	   -172.90369356	    -63.91732783	      0.00000000	      6.53099869
      0.66128687	   -172.90901440	    -63.92018252	      0.00000000	      6.53550875
      0.66130768	   -172.91441959	    -63.92319614	      0.00000000	      6.53991055
      0.66132849	   -172.91991114	    -63.92637127	      0.00000000	      6.54420210
      0.66134929	   -172.92549135	    -63.92971061	      0.00000000	      6.54838136
      0.66136782	   -172.93053541	    -63.93282364	      0.00000000	      6.55200547
      0.66138634	   -172.93565382	    -63.93607109	      0.00000000	      6.55553735
      0.66140486	   -172.94084886	    -63.93945508	      0.00000000	      6.55897539
      0.66142339	   -172.94612310	    -63.94297788	      0.00000000	      6.56231790
      0.66144191	   -172.95147939	    -63.94664185	      0.00000000	      6.56556310
      0.66145844	   -172.95633051	    -63.95003228	      0.00000000	      6.56837504
      0.66147497	   -172.96125206	    -63.95353894	      0.00000000	      6.57110665
      0.66149150	   -172.96624687	    -63.95716378	      0.00000000	      6.57375647
      0.66150802	   -172.97131809	    -63.96090889	      0.00000000	      6.57632297
      0.66152455	   -172.97646925	    -63.96477646	      0.00000000	      6.57880451
      0.66153932	   -172.98114339	    -63.96833823	      0.00000000	      6.58094885
      0.66155409	   -172.98588763	    -63.97200144	      0.00000000	      6.58302266
      0.66156886	   -172.99070544	    -63.97576801	      0.00000000	      6.58502455
      0.66158363	   -172.99560070	    -63.97963996	      0.00000000	      6.58695305
      0.66159840	   -173.00057771	    -63.98361946	      0.00000000	      6.58880658
      0.66161162	   -173.00510451	    -63.98727350	      0.00000000	      6.59040021
      0.66162483	   -173.00970449	    -63.99101734	      0.00000000	      6.59193114
      0.66163805	   -173.01438194	    -63.99485292	      0.00000000	      6.59339798
      0.66165127	   -173.01914165	    -63.99878233	      0.00000000	      6.59479923
      0.66166448	   -173.02398898	    -64.00280784	      0.00000000	      6.59613325
      0.66167630	   -173.02840282	    -64.00649108	      0.00000000	      6.59726783
      0.66168812	   -173.03289636	    -64.01025507	      0.00000000	      6.59834589
      0.66169994	   -173.03747498	    -64.01410189	      0.00000000	      6.59936595
      0.66171176	   -173.04214471	    -64.01803382	      0.00000000	      6.60032640
      0.66172358	   -173.04691235	    -64.02205336	      0.00000000	      6.60122549
      0.66173413	   -173.05125855	    -64.02571882	      0.00000000	      6.60197490
      0.66174469	   -173.05569512	    -64.02945847	      0.00000000	      6.60267236
      0.66175524	   -173.06022899	    -64.03327466	      0.00000000	      6.60331623
      0.66176579	   -173.06486803	    -64.03717001	      0.00000000	      6.60390471
      0.66177635	   -173.06962116	    -64.04114740	      0.00000000	      6.60443582
      0.66178635	   -173.07423944	    -64.04499478	      0.00000000	      6.60488412
      0.66179635	   -173.07897920	    -64.04892177	      0.00000000	      6.60527683
      0.66180635	   -173.08385179	    -64.05293181	      0.00000000	      6.60561163
      0.66181635	   -173.08887030	    -64.05702877	      0.00000000	      6.60588590
      0.66182635	   -173.09404991	    -64.06121704	      0.00000000	      6.60609668
      0.66183635	   -173.09940838	    -64.06550163	      0.00000000	      6.60624062
      0.66184635	   -173.10496654	    -64.06988832	      0.00000000	      6.60631388
      0.66185635	   -173.11074910	    -64.07438378	      0.00000000	      6.60631203
      0.66186635	   -173.11678553	    -64.07899583	      0.00000000	      6.60622994
      0.66187635	   -173.12311117	    -64.08373365	      0.00000000	      6.60606158
      0.66188635	   -173.12966371	    -64.08858985	      0.00000000	      6.60581009
      0.66189635	   -173.13630249	    -64.09354230	      0.00000000	      6.60548716
      0.66190635	   -173.14292816	    -64.09857451	      0.00000000	      6.60510182
      0.66191635	   -173.14947224	    -64.10367430	      0.00000000	      6.60466103
      0.66192635	   -173.15588561	    -64.10883209	      0.00000000	      6.60417049
      0.66193635	   -173.16213159	    -64.11403994	      0.00000000	      6.60363518
      0.66194635	   -173.16818192	    -64.11929097	      0.00000000	      6.60305959
      0.66195635	   -173.17401450	    -64.12457906	      0.00000000	      6.60244790
      0.66196635	   -173.17961209	    -64.12989869	      0.00000000	      6.60180401
      0.66197635	   -173.18496170	    -64.13524488	      0.00000000	      6.60113157
      0.66198635	   -173.19005410	    -64.14061316	      0.00000000	      6.60043400
      0.66199635	   -173.19488350	    -64.14599957	      0.00000000	      6.59971445
      0.66200635	   -173.19944721	    -64.15140063	      0.00000000	      6.59897583
      0.66201635	   -173.20374536	    -64.15681331	      0.00000000	      6.59822079
      0.66202635	   -173.20778042	    -64.16223500	      0.00000000	      6.59745175
      0.66203635	   -173.21155695	    -64.16766349	      0.00000000	      6.59667088
      0.66204635	   -173.21508111	    -64.17309690	      0.00000000	      6.59588016
      0.66205635	   -173.21836043	    -64.17853366	      0.00000000	      6.59508137
      0.66206635	   -173.22140338	    -64.18397245	      0.00000000	      6.59427611
      0.66207635	   -173.22421920	    -64.18941219	      0.00000000	      6.59346581
      0.66208635	   -173.22681757	    -64.19485199	      0.00000000	      6.59265179
      0.66209635	   -173.22920847	    -64.20029110	      0.00000000	      6.59183522
      0.66210635	   -173.23140199	    -64.20572892	      0.00000000	      6.59101715
      0.66211635	   -173.23340820	    -64.21116496	      0.00000000	      6.59019854
      0.66212635	   -173.23523705	    -64.21659883	      0.00000000	      6.58938027
      0.66213635	   -173.23689827	    -64.22203021	      0.00000000	      6.58856313
      0.66214635	   -173.23840134	    -64.22745885	      0.00000000	      6.58774783
      0.66215635	   -173.23975541	    -64.23288455	      0.00000000	      6.58693503
      0.66216635	   -173.24096929	    -64.23830715	      0.00000000	      6.58612533
      0.66217635	   -173.24205140	    -64.24372652	      0.00000000	      6.58531925
      0.66218635	   -173.24300982	    -64.24914259	      0.00000000	      6.58451731
      0.66219635	   -173.24385221	    -64.25455529	      0.00000000	      6.58371995
      0.66220635	   -173.24458585	    -64.25996457	      0.00000000	      6.58292758
      0.66221635	   -173.24521764	    -64.26537040	      0.00000000	      6.58214058
      0.66222635	   -173.24575410	    -64.27077276	      0.00000000	      6.58135930
      0.66223635	   -173.24620141	    -64.27617166	      0.00000000	      6.58058404
      0.66224635	   -173.24656537	    -64.28156709	      0.00000000	      6.57981511
      0.66225847	   -173.24690252	    -64.28810050	      0.00000000	      6.57889217
      0.66227058	   -173.24713439	    -64.29462887	      0.00000000	      6.57797932
      0.66228270	   -173.24726941	    -64.30115224	      0.00000000	      6.57707693
      0.66229482	   -173.24731537	    -64.30767065	      0.00000000	      6.57618534
      0.66230694	   -173.24727950	    -64.31418416	      0.00000000	      6.57530485
      0.66231905	   -173.24716846	    -64.32069282	      0.00000000	      6.57443572
      0.66233117	   -173.24698842	    -64.32719667	      0.00000000	      6.57357821
      0.66234329	   -173.24674504	    -64.33369579	      0.00000000	      6.57273252
      0.66235794	   -173.24637376	    -64.34154497	      0.00000000	      6.57172639
      0.66237258	   -173.24592600	    -64.34938740	      0.00000000	      6.57073810
      0.66238723	   -173.24540940	    -64.35722318	      0.00000000	      6.56976788
      0.66240188	   -173.24483084	    -64.36505240	      0.00000000	      6.56881596
      0.66241652	   -173.24419654	    -64.37287514	      0.00000000	      6.56788250
      0.66243117	   -173.24351213	    -64.38069150	      0.00000000	      6.56696766
      0.66244582	   -173.24278267	    -64.38850155	      0.00000000	      6.56607156
      0.66246046	   -173.24201271	    -64.39630536	      0.00000000	      6.56519430
      0.66247850	   -173.24101479	    -64.40590846	      0.00000000	      6.56413983
      0.66249654	   -173.23996849	    -64.41550234	      0.00000000	      6.56311416
      0.66251458	   -173.23887978	    -64.42508712	      0.00000000	      6.56211737
      0.66253262	   -173.23775395	    -64.43466289	      0.00000000	      6.56114951
      0.66255066	   -173.23659557	    -64.44422975	      0.00000000	      6.56021058
      0.66256870	   -173.23540870	    -64.45378780	      0.00000000	      6.55930059
      0.66258674	   -173.23419685	    -64.46333711	      0.00000000	      6.55841952
      0.66260908	   -173.23266627	    -64.47514940	      0.00000000	      6.55736854
      0.66263141	   -173.23110716	    -64.48694854	      0.00000000	      6.55636171
      0.66265375	   -173.22952376	    -64.49873463	      0.00000000	      6.55539891
      0.66267609	   -173.22791969	    -64.51050778	      0.00000000	      6.55447999
      0.66269842	   -173.22629798	    -64.52226807	      0.00000000	      6.55360477
      0.66272076	   -173.22466120	    -64.53401559	      0.00000000	      6.55277306
      0.66274869	   -173.22259674	    -64.54868604	      0.00000000	      6.55179407
      0.66277662	   -173.22051556	    -64.56333674	      0.00000000	      6.55088241
      0.66280455	   -173.21842047	    -64.57796781	      0.00000000	      6.55003765
      0.66283248	   -173.21631374	    -64.59257935	      0.00000000	      6.54925939
      0.66286616	   -173.21375983	    -64.61017682	      0.00000000	      6.54840856
      0.66289985	   -173.21119417	    -64.62774611	      0.00000000	      6.54765308
      0.66294112	   -173.20803737	    -64.64923466	      0.00000000	      6.54685628
      0.66298239	   -173.20486852	    -64.67068126	      0.00000000	      6.54620009
      0.66301505	   -173.20235436	    -64.68761850	      0.00000000	      6.54577967
      0.66304770	   -173.19983464	    -64.70452967	      0.00000000	      6.54544572
      0.66308143	   -173.19722671	    -64.72197066	      0.00000000	      6.54519085
      0.66312724	   -173.19367625	    -64.74561988	      0.00000000	      6.54498998
      0.66317455	   -173.19000210	    -64.76998488	      0.00000000	      6.54495659
      0.66320606	   -173.18755100	    -64.78618123	      0.00000000	      6.54503148
      0.66323757	   -173.18509677	    -64.80235364	      0.00000000	      6.54518339
      0.66328251	   -173.18159079	    -64.82538171	      0.00000000	      6.54553229
      0.66331647	   -173.17893813	    -64.84274843	      0.00000000	      6.54589814
      0.66335043	   -173.17628242	    -64.86008755	      0.00000000	      6.54635124
      0.66338438	   -173.17362384	    -64.87739913	      0.00000000	      6.54689095
      0.66342722	   -173.17026584	    -64.89920039	      0.00000000	      6.54769439
      0.66345775	   -173.16787037	    -64.91470981	      0.00000000	      6.54834970
      0.66348828	   -173.16547291	    -64.93019712	      0.00000000	      6.54907336
      0.66352937	   -173.16224353	    -64.95100458	      0.00000000	      6.55015432
      0.66356535	   -173.15941260	    -64.96919496	      0.00000000	      6.55120114
      0.66360133	   -173.15657938	    -64.98735484	      0.00000000	      6.55234069
      0.66363731	   -173.15374399	    -65.00548430	      0.00000000	      6.55357224
      0.66366833	   -173.15129851	    -65.02108610	      0.00000000	      6.55470702
      0.66369934	   -173.14885162	    -65.03666539	      0.00000000	      6.55590915
      0.66373717	   -173.14586483	    -65.05564073	      0.00000000	      6.55746624
      0.66377501	   -173.14287626	    -65.07458272	      0.00000000	      6.55912209
      0.66380333	   -173.14063850	    -65.08873772	      0.00000000	      6.56042553
      0.66383164	   -173.13839991	    -65.10287411	      0.00000000	      6.56178351
      0.66387350	   -173.13508935	    -65.12373755	      0.00000000	      6.56389020
      0.66390632	   -173.13249319	    -65.14006428	      0.00000000	      6.56562380
      0.66393913	   -173.12989633	    -65.15636621	      0.00000000	      6.56742907
      0.66397194	   -173.12729885	    -65.17264339	      0.00000000	      6.56930550
      0.66400476	   -173.12470089	    -65.18889588	      0.00000000	      6.57125261
      0.66403757	   -173.12210256	    -65.20512373	      0.00000000	      6.57326991
      0.66407039	   -173.11950400	    -65.22132700	      0.00000000	      6.57535691
      0.66410320	   -173.11690531	    -65.23750574	      0.00000000	      6.57751315
      0.66413602	   -173.11430664	    -65.25366001	      0.00000000	      6.57973814
      0.66416883	   -173.11170807	    -65.26978985	      0.00000000	      6.58203143
      0.66420164	   -173.10910977	    -65.28589533	      0.00000000	      6.58439255
      0.66423446	   -173.10651182	    -65.30197650	      0.00000000	      6.58682104
      0.66426296	   -173.10425575	    -65.31592438	      0.00000000	      6.58898467
      0.66429146	   -173.10200012	    -65.32985400	      0.00000000	      6.59119848
      0.66432907	   -173.09902436	    -65.34820814	      0.00000000	      6.59419624
      0.66435924	   -173.09663818	    -65.36290782	      0.00000000	      6.59666322
      0.66438941	   -173.09425283	    -65.37758717	      0.00000000	      6.59918533
      0.66441958	   -173.09186840	    -65.39224624	      0.00000000	      6.60176226
      0.66445740	   -173.08888054	    -65.41059549	      0.00000000	      6.60506982
      0.66448445	   -173.08674484	    -65.42369854	      0.00000000	      6.60748738
      0.66451150	   -173.08461014	    -65.43678539	      0.00000000	      6.60994816
      0.66454699	   -173.08181110	    -65.45393035	      0.00000000	      6.61324177
      0.66458125	   -173.07911081	    -65.47045564	      0.00000000	      6.61649110
      0.66461551	   -173.07641251	    -65.48695512	      0.00000000	      6.61980843
      0.66464507	   -173.07408610	    -65.50117042	      0.00000000	      6.62272497
      0.66467463	   -173.07176136	    -65.51536659	      0.00000000	      6.62569148
      0.66470419	   -173.06943841	    -65.52954365	      0.00000000	      6.62870769
      0.66473375	   -173.06711731	    -65.54370166	      0.00000000	      6.63177331
      0.66476945	   -173.06431619	    -65.56077841	      0.00000000	      6.63554187
      0.66480069	   -173.06186851	    -65.57569278	      0.00000000	      6.63889661
      0.66483192	   -173.05942326	    -65.59058602	      0.00000000	      6.64230546
      0.66486315	   -173.05698053	    -65.60545816	      0.00000000	      6.64576810
      0.66489439	   -173.05454045	    -65.62030927	      0.00000000	      6.64928420
      0.66492562	   -173.05210310	    -65.63513937	      0.00000000	      6.65285343
      0.66495238	   -173.05001694	    -65.64782985	      0.00000000	      6.65595375
      0.66497914	   -173.04793292	    -65.66050498	      0.00000000	      6.65909264
      0.66501684	   -173.04500075	    -65.67833584	      0.00000000	      6.66357982
      0.66504413	   -173.04288186	    -65.69121947	      0.00000000	      6.66687397
      0.66507141	   -173.04076545	    -65.70408726	      0.00000000	      6.67020750
      0.66510453	   -173.03819911	    -65.71969028	      0.00000000	      6.67430778
      0.66513676	   -173.03570634	    -65.73484636	      0.00000000	      6.67835156
      0.66516898	   -173.03321736	    -65.74998046	      0.00000000	      6.68244933
      0.66520121	   -173.03073229	    -65.76509262	      0.00000000	      6.68660075
      0.66522903	   -173.02858953	    -65.77812513	      0.00000000	      6.69022863
      0.66525686	   -173.02644984	    -65.79114136	      0.00000000	      6.69389607
      0.66528469	   -173.02431329	    -65.80414133	      0.00000000	      6.69760285
      0.66531998	   -173.02160825	    -65.82060519	      0.00000000	      6.70236025
      0.66535022	   -173.01929463	    -65.83469164	      0.00000000	      6.70648643
      0.66538046	   -173.01698501	    -65.84875900	      0.00000000	      6.71065827
      0.66541070	   -173.01467946	    -65.86280733	      0.00000000	      6.71487550
      0.66544094	   -173.01237809	    -65.87683667	      0.00000000	      6.71913788
      0.66547118	   -173.01008097	    -65.89084704	      0.00000000	      6.72344514
      0.66550142	   -173.00778820	    -65.90483850	      0.00000000	      6.72779704
      0.66553166	   -173.00549985	    -65.91881108	      0.00000000	      6.73219333
      0.66556190	   -173.00321603	    -65.93276481	      0.00000000	      6.73663376
      0.66559214	   -173.00093679	    -65.94669974	      0.00000000	      6.74111807
      0.66562238	   -172.99866226	    -65.96061592	      0.00000000	      6.74564603
      0.66565262	   -172.99639249	    -65.97451336	      0.00000000	      6.75021740
      0.66568286	   -172.99412758	    -65.98839212	      0.00000000	      6.75483192
      0.66571310	   -172.99186759	    -66.00225223	      0.00000000	      6.75948937
      0.66574334	   -172.98961263	    -66.01609373	      0.00000000	      6.76418950
      0.66577358	   -172.98736276	    -66.02991666	      0.00000000	      6.76893209
      0.66580382	   -172.98511807	    -66.04372106	      0.00000000	      6.77371689
      0.66583406	   -172.98287863	    -66.05750696	      0.00000000	      6.77854368
      0.66586120	   -172.98087370	    -66.06986147	      0.00000000	      6.78291035
      0.66588833	   -172.97887311	    -66.08220116	      0.00000000	      6.78731048
      0.66592423	   -172.97623337	    -66.09850229	      0.00000000	      6.79318242
      0.66595182	   -172.97420939	    -66.11101608	      0.00000000	      6.79773581
      0.66597942	   -172.97219010	    -66.12351463	      0.00000000	      6.80232323
      0.66600701	   -172.97017555	    -66.13599795	      0.00000000	      6.80694452
      0.66604276	   -172.96757304	    -66.15214630	      0.00000000	      6.81298102
      0.66607332	   -172.96535463	    -66.16593131	      0.00000000	      6.81818617
      0.66610388	   -172.96314226	    -66.17969776	      0.00000000	      6.82343216
      0.66613444	   -172.96093599	    -66.19344570	      0.00000000	      6.82871877
      0.66616500	   -172.95873592	    -66.20717517	      0.00000000	      6.83404577
      0.66619556	   -172.95654208	    -66.22088619	      0.00000000	      6.83941295
      0.66622612	   -172.95435457	    -66.23457881	      0.00000000	      6.84482009
      0.66625668	   -172.95217344	    -66.24825307	      0.00000000	      6.85026697
      0.66628724	   -172.94999877	    -66.26190900	      0.00000000	      6.85575338
      0.66631780	   -172.94783060	    -66.27554663	      0.00000000	      6.86127910
      0.66634507	   -172.94590109	    -66.28770275	      0.00000000	      6.86624382
      0.66637234	   -172.94397685	    -66.29984435	      0.00000000	      6.87123953
      0.66640882	   -172.94141169	    -66.31606011	      0.00000000	      6.87796909
      0.66643682	   -172.93944932	    -66.32848896	      0.00000000	      6.88317156
      0.66646482	   -172.93749269	    -66.34090260	      0.00000000	      6.88840618
      0.66649281	   -172.93554181	    -66.35330106	      0.00000000	      6.89367278
      0.66652916	   -172.93301790	    -66.36937396	      0.00000000	      6.90055726
      0.66655998	   -172.93088571	    -66.38298161	      0.00000000	      6.90643613
      0.66659079	   -172.92876069	    -66.39657099	      0.00000000	      6.91235310
      0.66662161	   -172.92664288	    -66.41014213	      0.00000000	      6.91830799
      0.66665243	   -172.92453236	    -66.42369506	      0.00000000	      6.92430058
      0.66668325	   -172.92242915	    -66.43722981	      0.00000000	      6.93033068
      0.66671406	   -172.92033334	    -66.45074644	      0.00000000	      6.93639808
      0.66674488	   -172.91824494	    -66.46424496	      0.00000000	      6.94250259
      0.66677570	   -172.91616404	    -66.47772542	      0.00000000	      6.94864402
      0.66680651	   -172.91409065	    -66.49118785	      0.00000000	      6.95482215
      0.66683733	   -172.91202484	    -66.50463229	      0.00000000	      6.96103681
      0.66686815	   -172.90996664	    -66.51805876	      0.00000000	      6.96728780
      0.66689896	   -172.90791612	    -66.53146730	      0.00000000	      6.97357493
      0.66692978	   -172.90587329	    -66.54485796	      0.00000000	      6.97989801
      0.66696060	   -172.90383823	    -66.55823075	      0.00000000	      6.98625684
      0.66699141	   -172.90181094	    -66.57158572	      0.00000000	      6.99265125
      0.66702518	   -172.89959841	    -66.58619995	      0.00000000	      6.99969899
      0.66705895	   -172.89739531	    -66.60079285	      0.00000000	      7.00678899
      0.66708733	   -172.89555128	    -66.61303967	      0.00000000	      7.01277963
      0.66711571	   -172.89371398	    -66.62527149	      0.00000000	      7.01879978
      0.66715388	   -172.89125345	    -66.64169999	      0.00000000	      7.02694335
      0.66718278	   -172.88939875	    -66.65412001	      0.00000000	      7.03314399
      0.66721168	   -172.88755115	    -66.66652457	      0.00000000	      7.03937476
      0.66724058	   -172.88571065	    -66.67891369	      0.00000000	      7.04563550
      0.66727933	   -172.88325386	    -66.69550251	      0.00000000	      7.05407754
      0.66731090	   -172.88126172	    -66.70899765	      0.00000000	      7.06099504
      0.66734247	   -172.87927817	    -66.72247448	      0.00000000	      7.06794772
      0.66737404	   -172.87730322	    -66.73593303	      0.00000000	      7.07493541
      0.66740562	   -172.87533692	    -66.74937333	      0.00000000	      7.08195792
      0.66743719	   -172.87337928	    -66.76279540	      0.00000000	      7.08901507
      0.66747510	   -172.87103974	    -66.77889060	      0.00000000	      7.09753586
      0.66750316	   -172.86931674	    -66.79078298	      0.00000000	      7.10387241
      0.66753121	   -172.86760065	    -66.80266107	      0.00000000	      7.11023586
      0.66756762	   -172.86538399	    -66.81805386	      0.00000000	      7.11853358
      0.66760387	   -172.86318832	    -66.83335768	      0.00000000	      7.12684073
      0.66764013	   -172.86100424	    -66.84863776	      0.00000000	      7.13519208
      0.66767084	   -172.85916313	    -66.86156360	      0.00000000	      7.14230123
      0.66770155	   -172.85733037	    -66.87447247	      0.00000000	      7.14944174
      0.66773963	   -172.85506983	    -66.89045278	      0.00000000	      7.15833753
      0.66777053	   -172.85324438	    -66.90340518	      0.00000000	      7.16559347
      0.66780144	   -172.85142746	    -66.91634049	      0.00000000	      7.17288065
      0.66783234	   -172.84961904	    -66.92925874	      0.00000000	      7.18019892
      0.66787505	   -172.84713406	    -66.94708233	      0.00000000	      7.19036286
      0.66790284	   -172.84552581	    -66.95866285	      0.00000000	      7.19700814
      0.66793063	   -172.84392448	    -66.97022964	      0.00000000	      7.20367814
      0.66797067	   -172.84162995	    -66.98686738	      0.00000000	      7.21332942
      0.66800685	   -172.83956856	    -67.00187974	      0.00000000	      7.22209565
      0.66805842	   -172.83665025	    -67.02324069	      0.00000000	      7.23466354
      0.66808604	   -172.83509747	    -67.03465907	      0.00000000	      7.24142716
      0.66811366	   -172.83355153	    -67.04606404	      0.00000000	      7.24821446
      0.66815985	   -172.83098082	    -67.06511209	      0.00000000	      7.25962080
      0.66819165	   -172.82922237	    -67.07820232	      0.00000000	      7.26751061
      0.66822345	   -172.82747300	    -67.09127488	      0.00000000	      7.27543130
      0.66825525	   -172.82573271	    -67.10432977	      0.00000000	      7.28338272
      0.66830257	   -172.82315987	    -67.12372343	      0.00000000	      7.29527133
      0.66832982	   -172.82168742	    -67.13487342	      0.00000000	      7.30214779
      0.66835707	   -172.82022163	    -67.14601053	      0.00000000	      7.30904644
      0.66840254	   -172.81779026	    -67.16456798	      0.00000000	      7.32060833
      0.66845099	   -172.81522010	    -67.18430072	      0.00000000	      7.33299415
      0.66848191	   -172.81359078	    -67.19687302	      0.00000000	      7.34093479
      0.66851284	   -172.81196999	    -67.20942886	      0.00000000	      7.34890331
      0.66855925	   -172.80955306	    -67.22824522	      0.00000000	      7.36091664
      0.66859059	   -172.80793190	    -67.24092971	      0.00000000	      7.36906353
      0.66862193	   -172.80631947	    -67.25359739	      0.00000000	      7.37723857
      0.66866305	   -172.80421711	    -67.27019238	      0.00000000	      7.38800697
      0.66870197	   -172.80224130	    -67.28587075	      0.00000000	      7.39824194
      0.66874088	   -172.80027885	    -67.30152334	      0.00000000	      7.40851954
      0.66877522	   -172.79855805	    -67.31531563	      0.00000000	      7.41762489
      0.66880957	   -172.79684761	    -67.32908791	      0.00000000	      7.42676306
      0.66884391	   -172.79514753	    -67.34284021	      0.00000000	      7.43593388
      0.66888639	   -172.79305882	    -67.35982398	      0.00000000	      7.44732290
      0.66892370	   -172.79123751	    -67.37471415	      0.00000000	      7.45736553
      0.66896101	   -172.78942830	    -67.38958087	      0.00000000	      7.46744600
      0.66899831	   -172.78763118	    -67.40442420	      0.00000000	      7.47756408
      0.66903562	   -172.78584609	    -67.41924417	      0.00000000	      7.48771955
      0.66907293	   -172.78407302	    -67.43404083	      0.00000000	      7.49791219
      0.66911024	   -172.78231190	    -67.44881423	      0.00000000	      7.50814179
      0.66914754	   -172.78056273	    -67.46356440	      0.00000000	      7.51840813
      0.66918485	   -172.77882543	    -67.47829139	      0.00000000	      7.52871100
      0.66922216	   -172.77709998	    -67.49299524	      0.00000000	      7.53905019
      0.66925947	   -172.77538633	    -67.50767598	      0.00000000	      7.54942548
      0.66929677	   -172.77368445	    -67.52233367	      0.00000000	      7.55983667
      0.66933408	   -172.77199427	    -67.53696834	      0.00000000	      7.57028355
      0.66938053	   -172.76990638	    -67.55515583	      0.00000000	      7.58333907
      0.66941472	   -172.76838102	    -67.56852044	      0.00000000	      7.59298380
      0.66944890	   -172.76686539	    -67.58186583	      0.00000000	      7.60265795
      0.66949379	   -172.76489014	    -67.59935841	      0.00000000	      7.61540397
      0.66953513	   -172.76308569	    -67.61543911	      0.00000000	      7.62718684
      0.66957647	   -172.76129524	    -67.63149187	      0.00000000	      7.63901194
      0.66961781	   -172.75951874	    -67.64751675	      0.00000000	      7.65087900
      0.66965383	   -172.75798170	    -67.66146057	      0.00000000	      7.66125580
      0.66968986	   -172.75645517	    -67.67538329	      0.00000000	      7.67166410
      0.66973355	   -172.75461818	    -67.69223664	      0.00000000	      7.68432640
      0.66977724	   -172.75279645	    -67.70905906	      0.00000000	      7.69703444
      0.66981584	   -172.75119938	    -67.72389760	      0.00000000	      7.70830105
      0.66985444	   -172.74961410	    -67.73871210	      0.00000000	      7.71960293
      0.66989304	   -172.74804051	    -67.75350259	      0.00000000	      7.73093988
      0.66993982	   -172.74614882	    -67.77139766	      0.00000000	      7.74472783
      0.66997968	   -172.74455076	    -67.78661393	      0.00000000	      7.75651327
      0.67001954	   -172.74296498	    -67.80180475	      0.00000000	      7.76833539
      0.67005939	   -172.74139137	    -67.81697016	      0.00000000	      7.78019396
      0.67009925	   -172.73982988	    -67.83211022	      0.00000000	      7.79208876
      0.67014934	   -172.73788442	    -67.85110257	      0.00000000	      7.80708937
      0.67018767	   -172.73640846	    -67.86560912	      0.00000000	      7.81860644
      0.67022600	   -172.73494347	    -67.88009235	      0.00000000	      7.83015637
      0.67027321	   -172.73315433	    -67.89789642	      0.00000000	      7.84442497
      0.67032041	   -172.73138160	    -67.91566525	      0.00000000	      7.85874277
      0.67035946	   -172.72992742	    -67.93033824	      0.00000000	      7.87062437
      0.67039851	   -172.72848429	    -67.94498720	      0.00000000	      7.88253921
      0.67043756	   -172.72705218	    -67.95961218	      0.00000000	      7.89448710
      0.67049479	   -172.72497342	    -67.98099890	      0.00000000	      7.91205361
      0.67053268	   -172.72360961	    -67.99513367	      0.00000000	      7.92372527
      0.67057057	   -172.72225591	    -68.00924598	      0.00000000	      7.93542743
      0.67062202	   -172.72043421	    -68.02836895	      0.00000000	      7.95136275
      0.67066948	   -172.71876979	    -68.04597527	      0.00000000	      7.96611391
      0.67071694	   -172.71712086	    -68.06354659	      0.00000000	      7.98091195
      0.67075943	   -172.71565794	    -68.07924484	      0.00000000	      7.99419701
      0.67080191	   -172.71420723	    -68.09491515	      0.00000000	      8.00751914
      0.67084440	   -172.71276862	    -68.11055756	      0.00000000	      8.02087809
      0.67088688	   -172.71134202	    -68.12617212	      0.00000000	      8.03427363
      0.67094726	   -172.70933487	    -68.14831701	      0.00000000	      8.05337500
      0.67098340	   -172.70814492	    -68.16154491	      0.00000000	      8.06484289
      0.67101954	   -172.70696340	    -68.17475278	      0.00000000	      8.07633674
      0.67107756	   -172.70508431	    -68.19591282	      0.00000000	      8.09484105
      0.67115235	   -172.70269346	    -68.22311490	      0.00000000	      8.11879264
      0.67118862	   -172.70154639	    -68.23627863	      0.00000000	      8.13044951
      0.67122490	   -172.70040751	    -68.24942235	      0.00000000	      8.14213174
      0.67128421	   -172.69856293	    -68.27086858	      0.00000000	      8.16128582
      0.67133429	   -172.69702192	    -68.28893806	      0.00000000	      8.17751321
      0.67138438	   -172.69549599	    -68.30696962	      0.00000000	      8.19378792
      0.67142744	   -172.69419603	    -68.32244236	      0.00000000	      8.20781799
      0.67147051	   -172.69290699	    -68.33788718	      0.00000000	      8.22188257
      0.67151357	   -172.69162881	    -68.35330413	      0.00000000	      8.23598145
      0.67157088	   -172.68994434	    -68.37377913	      0.00000000	      8.25479822
      0.67161980	   -172.68852133	    -68.39121804	      0.00000000	      8.27090790
      0.67166872	   -172.68711185	    -68.40862119	      0.00000000	      8.28706090
      0.67171764	   -172.68571579	    -68.42598867	      0.00000000	      8.30325689
      0.67176657	   -172.68433296	    -68.44332053	      0.00000000	      8.31949560
      0.67181549	   -172.68296325	    -68.46061687	      0.00000000	      8.33577669
      0.67186441	   -172.68160647	    -68.47787773	      0.00000000	      8.35209989
      0.67191333	   -172.68026252	    -68.49510321	      0.00000000	      8.36846490
      0.67196225	   -172.67893122	    -68.51229335	      0.00000000	      8.38487142
      0.67201117	   -172.67761246	    -68.52944825	      0.00000000	      8.40131916
      0.67206010	   -172.67630606	    -68.54656796	      0.00000000	      8.41780783
      0.67210902	   -172.67501191	    -68.56365256	      0.00000000	      8.43433714
      0.67216290	   -172.67360048	    -68.58242936	      0.00000000	      8.45258960
      0.67221679	   -172.67220355	    -68.60116374	      0.00000000	      8.47089065
      0.67226526	   -172.67095896	    -68.61798250	      0.00000000	      8.48739694
      0.67231374	   -172.66972582	    -68.63476706	      0.00000000	      8.50394199
      0.67236822	   -172.66835349	    -68.65358859	      0.00000000	      8.52258100
      0.67242270	   -172.66699526	    -68.67236711	      0.00000000	      8.54126824
      0.67247718	   -172.66565090	    -68.69110272	      0.00000000	      8.56000336
      0.67252596	   -172.66445876	    -68.70784297	      0.00000000	      8.57681983
      0.67257474	   -172.66327746	    -68.72454896	      0.00000000	      8.59367412
      0.67262352	   -172.66210689	    -68.74122074	      0.00000000	      8.61056597
      0.67268015	   -172.66076133	    -68.76053073	      0.00000000	      8.63022098
      0.67273678	   -172.65942986	    -68.77979483	      0.00000000	      8.64992586
      0.67278747	   -172.65824963	    -68.79700172	      0.00000000	      8.66760818
      0.67283817	   -172.65708039	    -68.81417199	      0.00000000	      8.68532987
      0.67289391	   -172.65580713	    -68.83301060	      0.00000000	      8.70486213
      0.67294966	   -172.65454679	    -68.85180512	      0.00000000	      8.72444128
      0.67300540	   -172.65329913	    -68.87055564	      0.00000000	      8.74406698
      0.67306114	   -172.65206402	    -68.88926227	      0.00000000	      8.76373884
      0.67311689	   -172.65084122	    -68.90792510	      0.00000000	      8.78345653
      0.67317263	   -172.64963061	    -68.92654423	      0.00000000	      8.80321968
      0.67322107	   -172.64858830	    -68.94268881	      0.00000000	      8.82043048
      0.67326952	   -172.64755493	    -68.95880053	      0.00000000	      8.83767512
      0.67332842	   -172.64631023	    -68.97834797	      0.00000000	      8.85868963
      0.67338733	   -172.64507836	    -68.99784701	      0.00000000	      8.87975344
      0.67344060	   -172.64397504	    -69.01544149	      0.00000000	      8.89884690
      0.67349388	   -172.64288192	    -69.03299657	      0.00000000	      8.91798006
      0.67355144	   -172.64171209	    -69.05192002	      0.00000000	      8.93869709
      0.67360901	   -172.64055380	    -69.07079767	      0.00000000	      8.95945977
      0.67366483	   -172.63944126	    -69.08906222	      0.00000000	      8.97963943
      0.67372066	   -172.63833925	    -69.10728388	      0.00000000	      8.99986137
      0.67377790	   -172.63721997	    -69.12592381	      0.00000000	      9.02064039
      0.67383515	   -172.63611140	    -69.14451885	      0.00000000	      9.04146319
      0.67389222	   -172.63501673	    -69.16301175	      0.00000000	      9.06226479
      0.67394928	   -172.63393236	    -69.18146024	      0.00000000	      9.08310923
      0.67400674	   -172.63285080	    -69.19999021	      0.00000000	      9.10413927
      0.67406420	   -172.63177936	    -69.21847535	      0.00000000	      9.12521206
      0.67412153	   -172.63072019	    -69.23687485	      0.00000000	      9.14628033
      0.67417886	   -172.62967076	    -69.25522994	      0.00000000	      9.16739051
      0.67423434	   -172.62866438	    -69.27294929	      0.00000000	      9.18785767
      0.67430366	   -172.62741926	    -69.29503205	      0.00000000	      9.21348641
      0.67438244	   -172.62602059	    -69.32005011	      0.00000000	      9.24268519
      0.67444839	   -172.62486287	    -69.34092965	      0.00000000	      9.26718719
      0.67450101	   -172.62394755	    -69.35754706	      0.00000000	      9.28677457
      0.67455362	   -172.62303960	    -69.37412762	      0.00000000	      9.30639551
      0.67461325	   -172.62201946	    -69.39287171	      0.00000000	      9.32866959
      0.67467288	   -172.62100845	    -69.41156867	      0.00000000	      9.35098613
      0.67472827	   -172.62007729	    -69.42889542	      0.00000000	      9.37175521
      0.67479964	   -172.61888869	    -69.45116129	      0.00000000	      9.39856940
      0.67488672	   -172.61745517	    -69.47823804	      0.00000000	      9.43136681
      0.67493881	   -172.61660634	    -69.49438604	      0.00000000	      9.45102590
      0.67500754	   -172.61549582	    -69.51564177	      0.00000000	      9.47701691
      0.67509005	   -172.61417705	    -69.54107425	      0.00000000	      9.50828541
      0.67514377	   -172.61332661	    -69.55758493	      0.00000000	      9.52868443
      0.67521280	   -172.61224297	    -69.57874799	      0.00000000	      9.55494658
      0.67529982	   -172.61089155	    -69.60533665	      0.00000000	      9.58812552
      0.67540985	   -172.60920539	    -69.63881639	      0.00000000	      9.63019620
      0.67545818	   -172.60847255	    -69.65347248	      0.00000000	      9.64871615
      0.67552204	   -172.60751130	    -69.67279313	      0.00000000	      9.67322670
      0.67560385	   -172.60629149	    -69.69746779	      0.00000000	      9.70468919
      0.67568565	   -172.60508444	    -69.72205716	      0.00000000	      9.73622194
      0.67573903	   -172.60430359	    -69.73805494	      0.00000000	      9.75683337
      0.67579241	   -172.60352795	    -69.75401661	      0.00000000	      9.77747419
      0.67584824	   -172.60272205	    -69.77067504	      0.00000000	      9.79909711
      0.67592614	   -172.60160693	    -69.79384914	      0.00000000	      9.82931572
      0.67599623	   -172.60061244	    -69.81463728	      0.00000000	      9.85656042
      0.67605217	   -172.59982476	    -69.83118211	      0.00000000	      9.87833707
      0.67610811	   -172.59904228	    -69.84768779	      0.00000000	      9.90014473
      0.67617242	   -172.59814883	    -69.86661833	      0.00000000	      9.92525803
[truncated: 423,556 more chars]
