# Supplementary material for: Musculoskeletal simulations to examine the effects of accentuated eccentric loading (AEL) on jump height
Source: PeerJ. 2023 Jan 23;11:e14687. doi: 10.7717/peerj.14687 (PMC9879160; doi:10.7717/peerj.14687)
Supplement: Supplemental Information 3 — Added30 folder contains the code and simulation results for a complete jump with an additional 30% model mass. Dropped30 folder contains the code and simulation results for the push-off phase with the original model mass. [file peerj-11-14687-s003.zip › Supplementary Simulation code and output results AEL30/Dropped30/Optimized_for_J_Results/TwoSegment_Two_Segment_MomentArm_hip_coordinate.sto]

MomentArm_hip_coordinate
version=1
nRows=9685
nColumns=5
inDegrees=no

This analysis gathers basic information about muscles during a simulation (e.g., forces, tendon lengths, moment arms, etc).
Units are S.I. units (second, meters, Newtons, ...)
Angles are in degrees.

endheader
time	vastus	recfem	glut	ham
      0.00000000	      0.00000000	     -0.02408952	      0.02494589	      0.02176542
      0.00006123	     -0.00000000	     -0.02409008	      0.02494612	      0.02176574
      0.00012245	      0.00000000	     -0.02409065	      0.02494635	      0.02176606
      0.00020780	     -0.00000000	     -0.02409145	      0.02494667	      0.02176651
      0.00029315	      0.00000000	     -0.02409226	      0.02494700	      0.02176696
      0.00042115	      0.00000000	     -0.02409348	      0.02494750	      0.02176765
      0.00054914	     -0.00000000	     -0.02409472	      0.02494800	      0.02176835
      0.00075973	      0.00000000	     -0.02409680	      0.02494884	      0.02176951
      0.00097032	      0.00000000	     -0.02409892	      0.02494970	      0.02177070
      0.00125500	      0.00000000	     -0.02410184	      0.02495089	      0.02177234
      0.00153968	      0.00000000	     -0.02410483	      0.02495210	      0.02177402
      0.00177985	     -0.00000000	     -0.02410741	      0.02495314	      0.02177547
      0.00202001	      0.00000000	     -0.02411003	      0.02495420	      0.02177694
      0.00230741	      0.00000000	     -0.02411322	      0.02495550	      0.02177874
      0.00259481	     -0.00000000	     -0.02411647	      0.02495682	      0.02178058
      0.00282227	     -0.00000000	     -0.02411909	      0.02495788	      0.02178206
      0.00304973	      0.00000000	     -0.02412175	      0.02495896	      0.02178356
      0.00334924	     -0.00000000	     -0.02412531	      0.02496040	      0.02178556
      0.00364874	     -0.00000000	     -0.02412893	      0.02496187	      0.02178761
      0.00386300	     -0.00000000	     -0.02413156	      0.02496294	      0.02178910
      0.00407725	      0.00000000	     -0.02413422	      0.02496402	      0.02179061
      0.00437314	     -0.00000000	     -0.02413795	      0.02496553	      0.02179272
      0.00466902	     -0.00000000	     -0.02414174	      0.02496707	      0.02179487
      0.00490644	     -0.00000000	     -0.02414483	      0.02496832	      0.02179663
      0.00514385	     -0.00000000	     -0.02414796	      0.02496959	      0.02179840
      0.00542953	     -0.00000000	     -0.02415178	      0.02497114	      0.02180057
      0.00571522	     -0.00000000	     -0.02415565	      0.02497272	      0.02180278
      0.00595120	      0.00000000	     -0.02415890	      0.02497403	      0.02180462
      0.00618719	     -0.00000000	     -0.02416218	      0.02497537	      0.02180649
      0.00647135	      0.00000000	     -0.02416619	      0.02497699	      0.02180877
      0.00675552	      0.00000000	     -0.02417025	      0.02497864	      0.02181109
      0.00699497	      0.00000000	     -0.02417371	      0.02498005	      0.02181307
      0.00723442	      0.00000000	     -0.02417722	      0.02498147	      0.02181507
      0.00751378	     -0.00000000	     -0.02418136	      0.02498316	      0.02181744
      0.00779314	      0.00000000	     -0.02418556	      0.02498486	      0.02181983
      0.00803996	     -0.00000000	     -0.02418931	      0.02498639	      0.02182198
      0.00828679	     -0.00000000	     -0.02419310	      0.02498793	      0.02182415
      0.00855771	     -0.00000000	     -0.02419732	      0.02498964	      0.02182656
      0.00882862	     -0.00000000	     -0.02420158	      0.02499137	      0.02182901
      0.00909954	     -0.00000000	     -0.02420590	      0.02499313	      0.02183148
      0.00937046	     -0.00000000	     -0.02421026	      0.02499490	      0.02183398
      0.00960318	      0.00000000	     -0.02421405	      0.02499644	      0.02183616
      0.00983591	      0.00000000	     -0.02421788	      0.02499800	      0.02183835
      0.01011404	     -0.00000000	     -0.02422250	      0.02499988	      0.02184101
      0.01039217	      0.00000000	     -0.02422718	      0.02500178	      0.02184370
      0.01067029	      0.00000000	     -0.02423191	      0.02500370	      0.02184642
      0.01091920	     -0.00000000	     -0.02423618	      0.02500544	      0.02184888
      0.01116811	      0.00000000	     -0.02424050	      0.02500720	      0.02185136
      0.01141701	      0.00000000	     -0.02424486	      0.02500897	      0.02185387
      0.01168002	     -0.00000000	     -0.02424952	      0.02501087	      0.02185655
      0.01194302	     -0.00000000	     -0.02425422	      0.02501278	      0.02185926
      0.01219797	     -0.00000000	     -0.02425882	      0.02501465	      0.02186192
      0.01245293	      0.00000000	     -0.02426346	      0.02501654	      0.02186460
      0.01271510	      0.00000000	     -0.02426829	      0.02501851	      0.02186738
      0.01297727	      0.00000000	     -0.02427316	      0.02502049	      0.02187019
      0.01323521	     -0.00000000	     -0.02427799	      0.02502246	      0.02187298
      0.01349315	      0.00000000	     -0.02428287	      0.02502444	      0.02187580
      0.01375333	      0.00000000	     -0.02428784	      0.02502647	      0.02187868
      0.01401352	     -0.00000000	     -0.02429285	      0.02502851	      0.02188158
      0.01427221	     -0.00000000	     -0.02429788	      0.02503056	      0.02188449
      0.01453091	      0.00000000	     -0.02430295	      0.02503263	      0.02188742
      0.01478923	      0.00000000	     -0.02430806	      0.02503471	      0.02189038
      0.01504755	     -0.00000000	     -0.02431322	      0.02503681	      0.02189337
      0.01530350	     -0.00000000	     -0.02431837	      0.02503891	      0.02189636
      0.01555944	      0.00000000	     -0.02432356	      0.02504103	      0.02189937
      0.01580318	     -0.00000000	     -0.02432855	      0.02504306	      0.02190226
      0.01611297	      0.00000000	     -0.02433495	      0.02504567	      0.02190598
      0.01651210	     -0.00000000	     -0.02434328	      0.02504906	      0.02191081
      0.01679287	     -0.00000000	     -0.02434920	      0.02505148	      0.02191426
      0.01703128	     -0.00000000	     -0.02435427	      0.02505355	      0.02191721
      0.01726968	      0.00000000	     -0.02435938	      0.02505563	      0.02192018
      0.01753117	     -0.00000000	     -0.02436502	      0.02505794	      0.02192346
      0.01779266	     -0.00000000	     -0.02437071	      0.02506026	      0.02192677
      0.01804389	     -0.00000000	     -0.02437622	      0.02506251	      0.02192998
      0.01829512	      0.00000000	     -0.02438177	      0.02506477	      0.02193321
      0.01849992	      0.00000000	     -0.02438632	      0.02506663	      0.02193586
      0.01882450	     -0.00000000	     -0.02439360	      0.02506960	      0.02194010
      0.01906129	      0.00000000	     -0.02439894	      0.02507178	      0.02194322
      0.01929809	      0.00000000	     -0.02440433	      0.02507398	      0.02194636
      0.01953488	      0.00000000	     -0.02440975	      0.02507620	      0.02194953
      0.01977868	     -0.00000000	     -0.02441537	      0.02507849	      0.02195281
      0.02008180	     -0.00000000	     -0.02442240	      0.02508137	      0.02195692
      0.02046862	      0.00000000	     -0.02443147	      0.02508508	      0.02196222
      0.02071870	      0.00000000	     -0.02443738	      0.02508749	      0.02196568
      0.02096879	      0.00000000	     -0.02444334	      0.02508993	      0.02196916
      0.02121887	     -0.00000000	     -0.02444933	      0.02509238	      0.02197267
      0.02147240	      0.00000000	     -0.02445544	      0.02509488	      0.02197625
      0.02172593	      0.00000000	     -0.02446160	      0.02509740	      0.02197985
      0.02197260	     -0.00000000	     -0.02446763	      0.02509986	      0.02198338
      0.02221928	     -0.00000000	     -0.02447370	      0.02510235	      0.02198694
      0.02247940	      0.00000000	     -0.02448013	      0.02510498	      0.02199071
      0.02273951	      0.00000000	     -0.02448662	      0.02510763	      0.02199451
      0.02299610	      0.00000000	     -0.02449305	      0.02511027	      0.02199829
      0.02330652	      0.00000000	     -0.02450089	      0.02511348	      0.02200289
      0.02365444	     -0.00000000	     -0.02450975	      0.02511711	      0.02200809
      0.02394973	      0.00000000	     -0.02451732	      0.02512021	      0.02201255
      0.02417362	      0.00000000	     -0.02452311	      0.02512258	      0.02201594
      0.02439752	     -0.00000000	     -0.02452892	      0.02512496	      0.02201936
      0.02462526	     -0.00000000	     -0.02453486	      0.02512740	      0.02202286
      0.02493219	      0.00000000	     -0.02454292	      0.02513070	      0.02202760
      0.02523912	      0.00000000	     -0.02455104	      0.02513403	      0.02203238
      0.02545699	      0.00000000	     -0.02455684	      0.02513641	      0.02203580
      0.02567485	     -0.00000000	     -0.02456267	      0.02513880	      0.02203923
      0.02592713	      0.00000000	     -0.02456945	      0.02514158	      0.02204323
      0.02617941	      0.00000000	     -0.02457627	      0.02514438	      0.02204725
      0.02645015	     -0.00000000	     -0.02458364	      0.02514740	      0.02205159
      0.02672088	     -0.00000000	     -0.02459105	      0.02515044	      0.02205597
      0.02691494	      0.00000000	     -0.02459639	      0.02515263	      0.02205912
      0.02723087	     -0.00000000	     -0.02460513	      0.02515622	      0.02206428
      0.02747074	      0.00000000	     -0.02461180	      0.02515896	      0.02206822
      0.02771061	      0.00000000	     -0.02461851	      0.02516172	      0.02207219
      0.02795047	      0.00000000	     -0.02462526	      0.02516449	      0.02207617
      0.02819667	      0.00000000	     -0.02463222	      0.02516735	      0.02208029
      0.02844286	      0.00000000	     -0.02463921	      0.02517022	      0.02208443
      0.02871061	     -0.00000000	     -0.02464686	      0.02517337	      0.02208895
      0.02897835	      0.00000000	     -0.02465455	      0.02517653	      0.02209351
      0.02918757	      0.00000000	     -0.02466059	      0.02517901	      0.02209709
      0.02950225	     -0.00000000	     -0.02466973	      0.02518277	      0.02210250
      0.02975664	      0.00000000	     -0.02467715	      0.02518582	      0.02210690
      0.03001102	      0.00000000	     -0.02468462	      0.02518890	      0.02211133
      0.03026541	     -0.00000000	     -0.02469212	      0.02519198	      0.02211578
      0.03051980	      0.00000000	     -0.02469966	      0.02519509	      0.02212025
      0.03077419	     -0.00000000	     -0.02470724	      0.02519821	      0.02212475
      0.03102481	     -0.00000000	     -0.02471474	      0.02520130	      0.02212921
      0.03127544	      0.00000000	     -0.02472229	      0.02520440	      0.02213369
      0.03150969	     -0.00000000	     -0.02472937	      0.02520732	      0.02213790
      0.03181008	      0.00000000	     -0.02473849	      0.02521108	      0.02214332
      0.03211048	      0.00000000	     -0.02474767	      0.02521486	      0.02214878
      0.03234592	     -0.00000000	     -0.02475491	      0.02521784	      0.02215309
      0.03258135	     -0.00000000	     -0.02476217	      0.02522084	      0.02215741
      0.03285431	      0.00000000	     -0.02477063	      0.02522432	      0.02216245
      0.03312728	     -0.00000000	     -0.02477913	      0.02522783	      0.02216752
      0.03336365	      0.00000000	     -0.02478653	      0.02523088	      0.02217193
      0.03365922	      0.00000000	     -0.02479583	      0.02523472	      0.02217747
      0.03401855	     -0.00000000	     -0.02480720	      0.02523941	      0.02218425
      0.03441210	     -0.00000000	     -0.02481974	      0.02524459	      0.02219174
      0.03471486	      0.00000000	     -0.02482944	      0.02524859	      0.02219753
      0.03493999	      0.00000000	     -0.02483669	      0.02525159	      0.02220186
      0.03516513	     -0.00000000	     -0.02484397	      0.02525459	      0.02220621
      0.03538556	     -0.00000000	     -0.02485112	      0.02525755	      0.02221049
      0.03569838	      0.00000000	     -0.02486132	      0.02526177	      0.02221659
      0.03597589	     -0.00000000	     -0.02487042	      0.02526553	      0.02222203
      0.03620686	     -0.00000000	     -0.02487802	      0.02526867	      0.02222659
      0.03643782	      0.00000000	     -0.02488565	      0.02527182	      0.02223116
      0.03668105	     -0.00000000	     -0.02489372	      0.02527516	      0.02223599
      0.03698126	     -0.00000000	     -0.02490373	      0.02527930	      0.02224199
      0.03735693	     -0.00000000	     -0.02491632	      0.02528451	      0.02224954
      0.03763821	      0.00000000	     -0.02492580	      0.02528844	      0.02225522
      0.03787283	      0.00000000	     -0.02493374	      0.02529172	      0.02225999
      0.03810744	     -0.00000000	     -0.02494170	      0.02529502	      0.02226477
      0.03835531	     -0.00000000	     -0.02495016	      0.02529852	      0.02226985
      0.03860318	     -0.00000000	     -0.02495864	      0.02530204	      0.02227495
      0.03887291	     -0.00000000	     -0.02496792	      0.02530588	      0.02228052
      0.03914264	      0.00000000	     -0.02497723	      0.02530974	      0.02228613
      0.03933131	     -0.00000000	     -0.02498377	      0.02531245	      0.02229006
      0.03962084	      0.00000000	     -0.02499384	      0.02531663	      0.02229612
      0.03991036	      0.00000000	     -0.02500395	      0.02532083	      0.02230221
      0.04014646	      0.00000000	     -0.02501224	      0.02532426	      0.02230720
      0.04038257	     -0.00000000	     -0.02502055	      0.02532771	      0.02231221
      0.04063012	      0.00000000	     -0.02502930	      0.02533134	      0.02231748
      0.04092822	      0.00000000	     -0.02503987	      0.02533574	      0.02232386
      0.04124913	     -0.00000000	     -0.02505132	      0.02534049	      0.02233076
      0.04157005	      0.00000000	     -0.02506281	      0.02534526	      0.02233770
      0.04178987	      0.00000000	     -0.02507072	      0.02534855	      0.02234248
      0.04200970	     -0.00000000	     -0.02507865	      0.02535185	      0.02234727
      0.04226183	     -0.00000000	     -0.02508778	      0.02535564	      0.02235279
      0.04256977	      0.00000000	     -0.02509897	      0.02536030	      0.02235956
      0.04296841	      0.00000000	     -0.02511354	      0.02536636	      0.02236837
      0.04317901	      0.00000000	     -0.02512127	      0.02536957	      0.02237305
      0.04338960	      0.00000000	     -0.02512903	      0.02537280	      0.02237775
      0.04367373	      0.00000000	     -0.02513952	      0.02537717	      0.02238411
      0.04395786	      0.00000000	     -0.02515006	      0.02538156	      0.02239049
      0.04419551	      0.00000000	     -0.02515891	      0.02538524	      0.02239586
      0.04449162	     -0.00000000	     -0.02516997	      0.02538985	      0.02240257
      0.04486104	     -0.00000000	     -0.02518384	      0.02539563	      0.02241099
      0.04517609	     -0.00000000	     -0.02519572	      0.02540058	      0.02241820
      0.04539646	      0.00000000	     -0.02520407	      0.02540406	      0.02242327
      0.04561683	      0.00000000	     -0.02521243	      0.02540755	      0.02242836
      0.04586534	      0.00000000	     -0.02522190	      0.02541150	      0.02243411
      0.04617480	      0.00000000	     -0.02523373	      0.02541644	      0.02244131
      0.04655288	      0.00000000	     -0.02524825	      0.02542250	      0.02245015
      0.04688755	      0.00000000	     -0.02526116	      0.02542789	      0.02245801
      0.04730391	      0.00000000	     -0.02527731	      0.02543464	      0.02246785
      0.04762713	      0.00000000	     -0.02528991	      0.02543990	      0.02247553
      0.04784672	      0.00000000	     -0.02529849	      0.02544349	      0.02248077
      0.04806631	      0.00000000	     -0.02530710	      0.02544709	      0.02248602
      0.04832047	     -0.00000000	     -0.02531710	      0.02545127	      0.02249212
      0.04862959	      0.00000000	     -0.02532930	      0.02545638	      0.02249958
      0.04897571	     -0.00000000	     -0.02534302	      0.02546212	      0.02250796
      0.04927547	      0.00000000	     -0.02535495	      0.02546711	      0.02251526
      0.04950134	      0.00000000	     -0.02536397	      0.02547089	      0.02252077
      0.04972721	     -0.00000000	     -0.02537301	      0.02547468	      0.02252631
      0.04990987	      0.00000000	     -0.02538034	      0.02547775	      0.02253080
      0.05019835	      0.00000000	     -0.02539196	      0.02548262	      0.02253791
      0.05048683	      0.00000000	     -0.02540361	      0.02548750	      0.02254505
      0.05072855	      0.00000000	     -0.02541341	      0.02549161	      0.02255105
      0.05097027	     -0.00000000	     -0.02542323	      0.02549573	      0.02255708
      0.05122507	      0.00000000	     -0.02543362	      0.02550009	      0.02256345
      0.05147987	      0.00000000	     -0.02544404	      0.02550446	      0.02256985
      0.05171467	     -0.00000000	     -0.02545367	      0.02550850	      0.02257576
      0.05203008	      0.00000000	     -0.02546664	      0.02551395	      0.02258373
      0.05234550	      0.00000000	     -0.02547967	      0.02551942	      0.02259174
      0.05256182	      0.00000000	     -0.02548863	      0.02552319	      0.02259725
      0.05277814	      0.00000000	     -0.02549761	      0.02552696	      0.02260278
      0.05303662	     -0.00000000	     -0.02550838	      0.02553149	      0.02260940
      0.05329509	     -0.00000000	     -0.02551917	      0.02553602	      0.02261605
      0.05355895	      0.00000000	     -0.02553023	      0.02554067	      0.02262286
      0.05382281	     -0.00000000	     -0.02554131	      0.02554534	      0.02262969
      0.05408278	      0.00000000	     -0.02555227	      0.02554995	      0.02263645
      0.05439899	      0.00000000	     -0.02556564	      0.02555558	      0.02264470
      0.05474736	     -0.00000000	     -0.02558042	      0.02556180	      0.02265382
      0.05505324	      0.00000000	     -0.02559344	      0.02556729	      0.02266187
      0.05527764	     -0.00000000	     -0.02560303	      0.02557133	      0.02266779
      0.05550205	     -0.00000000	     -0.02561264	      0.02557538	      0.02267373
      0.05573035	     -0.00000000	     -0.02562244	      0.02557951	      0.02267979
      0.05604660	     -0.00000000	     -0.02563605	      0.02558525	      0.02268821
      0.05636285	      0.00000000	     -0.02564971	      0.02559102	      0.02269667
      0.05656891	      0.00000000	     -0.02565864	      0.02559479	      0.02270220
      0.05677497	     -0.00000000	     -0.02566758	      0.02559856	      0.02270774
      0.05704784	      0.00000000	     -0.02567946	      0.02560358	      0.02271511
      0.05732072	      0.00000000	     -0.02569137	      0.02560861	      0.02272249
      0.05756460	     -0.00000000	     -0.02570205	      0.02561312	      0.02272912
      0.05786229	      0.00000000	     -0.02571511	      0.02561864	      0.02273723
      0.05820838	      0.00000000	     -0.02573035	      0.02562509	      0.02274669
      0.05849887	     -0.00000000	     -0.02574319	      0.02563052	      0.02275467
      0.05873061	      0.00000000	     -0.02575346	      0.02563486	      0.02276106
      0.05896234	      0.00000000	     -0.02576375	      0.02563922	      0.02276746
      0.05920416	      0.00000000	     -0.02577451	      0.02564377	      0.02277416
      0.05951186	      0.00000000	     -0.02578825	      0.02564959	      0.02278271
      0.05981957	      0.00000000	     -0.02580203	      0.02565543	      0.02279129
      0.06005571	      0.00000000	     -0.02581263	      0.02565992	      0.02279790
      0.06035203	     -0.00000000	     -0.02582597	      0.02566558	      0.02280622
      0.06071947	     -0.00000000	     -0.02584256	      0.02567262	      0.02281658
      0.06108690	      0.00000000	     -0.02585922	      0.02567968	      0.02282698
      0.06129574	      0.00000000	     -0.02586871	      0.02568371	      0.02283291
      0.06150458	     -0.00000000	     -0.02587822	      0.02568775	      0.02283885
      0.06178233	      0.00000000	     -0.02589091	      0.02569314	      0.02284678
      0.06206008	     -0.00000000	     -0.02590362	      0.02569854	      0.02285474
      0.06230804	     -0.00000000	     -0.02591500	      0.02570338	      0.02286186
      0.06255599	     -0.00000000	     -0.02592641	      0.02570823	      0.02286900
      0.06281294	     -0.00000000	     -0.02593826	      0.02571326	      0.02287643
      0.06312748	      0.00000000	     -0.02595280	      0.02571945	      0.02288554
      0.06353357	     -0.00000000	     -0.02597164	      0.02572747	      0.02289736
      0.06374869	     -0.00000000	     -0.02598165	      0.02573173	      0.02290364
      0.06396382	      0.00000000	     -0.02599168	      0.02573600	      0.02290994
      0.06424931	     -0.00000000	     -0.02600502	      0.02574169	      0.02291832
      0.06453480	      0.00000000	     -0.02601839	      0.02574739	      0.02292673
      0.06473604	      0.00000000	     -0.02602784	      0.02575142	      0.02293267
      0.06505987	     -0.00000000	     -0.02604308	      0.02575792	      0.02294226
      0.06530383	     -0.00000000	     -0.02605460	      0.02576283	      0.02294950
      0.06554778	      0.00000000	     -0.02606613	      0.02576775	      0.02295677
      0.06579173	      0.00000000	     -0.02607770	      0.02577269	      0.02296406
      0.06604647	     -0.00000000	     -0.02608980	      0.02577785	      0.02297168
      0.06630121	     -0.00000000	     -0.02610192	      0.02578303	      0.02297933
      0.06655739	     -0.00000000	     -0.02611415	      0.02578826	      0.02298704
      0.06687327	     -0.00000000	     -0.02612926	      0.02579472	      0.02299658
      0.06726868	      0.00000000	     -0.02614823	      0.02580283	      0.02300857
      0.06755302	     -0.00000000	     -0.02616191	      0.02580869	      0.02301722
      0.06779301	      0.00000000	     -0.02617349	      0.02581364	      0.02302454
      0.06803299	      0.00000000	     -0.02618509	      0.02581861	      0.02303188
      0.06828845	     -0.00000000	     -0.02619746	      0.02582391	      0.02303972
      0.06854392	      0.00000000	     -0.02620986	      0.02582922	      0.02304757
      0.06880149	     -0.00000000	     -0.02622240	      0.02583459	      0.02305551
      0.06911766	      0.00000000	     -0.02623781	      0.02584120	      0.02306529
      0.06951846	     -0.00000000	     -0.02625742	      0.02584961	      0.02307773
      0.06976299	      0.00000000	     -0.02626941	      0.02585476	      0.02308535
      0.07000752	      0.00000000	     -0.02628143	      0.02585992	      0.02309298
      0.07025205	     -0.00000000	     -0.02629347	      0.02586509	      0.02310063
      0.07049620	      0.00000000	     -0.02630552	      0.02587026	      0.02310829
      0.07080310	      0.00000000	     -0.02632069	      0.02587678	      0.02311795
      0.07117253	     -0.00000000	     -0.02633901	      0.02588466	      0.02312961
      0.07143810	      0.00000000	     -0.02635222	      0.02589034	      0.02313802
      0.07178725	      0.00000000	     -0.02636962	      0.02589783	      0.02314912
      0.07205229	      0.00000000	     -0.02638286	      0.02590353	      0.02315756
      0.07231733	     -0.00000000	     -0.02639613	      0.02590924	      0.02316603
      0.07258236	      0.00000000	     -0.02640943	      0.02591497	      0.02317452
      0.07284740	     -0.00000000	     -0.02642275	      0.02592072	      0.02318303
      0.07311244	     -0.00000000	     -0.02643611	      0.02592647	      0.02319157
      0.07337748	     -0.00000000	     -0.02644949	      0.02593225	      0.02320012
      0.07364251	      0.00000000	     -0.02646289	      0.02593803	      0.02320870
      0.07390755	      0.00000000	     -0.02647633	      0.02594383	      0.02321731
      0.07417259	      0.00000000	     -0.02648979	      0.02594964	      0.02322593
      0.07442395	      0.00000000	     -0.02650259	      0.02595517	      0.02323413
      0.07467531	     -0.00000000	     -0.02651541	      0.02596071	      0.02324235
      0.07492942	     -0.00000000	     -0.02652839	      0.02596632	      0.02325068
      0.07518354	      0.00000000	     -0.02654140	      0.02597195	      0.02325903
      0.07544710	      0.00000000	     -0.02655492	      0.02597779	      0.02326771
      0.07576352	      0.00000000	     -0.02657118	      0.02598483	      0.02327816
      0.07608725	      0.00000000	     -0.02658786	      0.02599206	      0.02328889
      0.07641097	      0.00000000	     -0.02660458	      0.02599930	      0.02329964
      0.07664952	     -0.00000000	     -0.02661693	      0.02600465	      0.02330759
      0.07688806	      0.00000000	     -0.02662930	      0.02601001	      0.02331556
      0.07710532	      0.00000000	     -0.02664058	      0.02601490	      0.02332283
      0.07742541	      0.00000000	     -0.02665724	      0.02602213	      0.02333357
      0.07769708	      0.00000000	     -0.02667141	      0.02602828	      0.02334271
      0.07793949	      0.00000000	     -0.02668407	      0.02603378	      0.02335089
      0.07818189	      0.00000000	     -0.02669676	      0.02603929	      0.02335908
      0.07844050	      0.00000000	     -0.02671032	      0.02604518	      0.02336784
      0.07869911	      0.00000000	     -0.02672390	      0.02605108	      0.02337662
      0.07894473	      0.00000000	     -0.02673682	      0.02605670	      0.02338498
      0.07926223	     -0.00000000	     -0.02675356	      0.02606399	      0.02339582
      0.07957974	     -0.00000000	     -0.02677034	      0.02607129	      0.02340668
      0.07982350	     -0.00000000	     -0.02678325	      0.02607691	      0.02341505
      0.08006727	      0.00000000	     -0.02679618	      0.02608254	      0.02342343
      0.08031007	      0.00000000	     -0.02680908	      0.02608816	      0.02343180
      0.08061896	     -0.00000000	     -0.02682552	      0.02609533	      0.02344247
      0.08092784	     -0.00000000	     -0.02684199	      0.02610251	      0.02345317
      0.08116680	     -0.00000000	     -0.02685476	      0.02610808	      0.02346147
      0.08146422	      0.00000000	     -0.02687069	      0.02611503	      0.02347182
      0.08183234	      0.00000000	     -0.02689044	      0.02612366	      0.02348467
      0.08220046	     -0.00000000	     -0.02691024	      0.02613231	      0.02349757
      0.08239763	     -0.00000000	     -0.02692087	      0.02613696	      0.02350449
      0.08259481	      0.00000000	     -0.02693151	      0.02614161	      0.02351143
      0.08288158	     -0.00000000	     -0.02694701	      0.02614839	      0.02352154
      0.08316835	      0.00000000	     -0.02696254	      0.02615518	      0.02353167
      0.08341621	      0.00000000	     -0.02697598	      0.02616107	      0.02354045
      0.08366407	      0.00000000	     -0.02698945	      0.02616697	      0.02354925
      0.08390034	      0.00000000	     -0.02700231	      0.02617260	      0.02355765
      0.08421840	      0.00000000	     -0.02701965	      0.02618021	      0.02356900
      0.08453646	     -0.00000000	     -0.02703703	      0.02618783	      0.02358037
      0.08475932	      0.00000000	     -0.02704922	      0.02619318	      0.02358836
      0.08498217	      0.00000000	     -0.02706144	      0.02619854	      0.02359636
      0.08524476	      0.00000000	     -0.02707585	      0.02620487	      0.02360581
      0.08550735	      0.00000000	     -0.02709029	      0.02621121	      0.02361528
      0.08578018	     -0.00000000	     -0.02710532	      0.02621781	      0.02362514
      0.08605301	      0.00000000	     -0.02712037	      0.02622443	      0.02363502
      0.08630604	     -0.00000000	     -0.02713435	      0.02623058	      0.02364421
      0.08662497	     -0.00000000	     -0.02715201	      0.02623835	      0.02365582
      0.08694391	     -0.00000000	     -0.02716970	      0.02624614	      0.02366745
      0.08718330	      0.00000000	     -0.02718301	      0.02625200	      0.02367621
      0.08742270	      0.00000000	     -0.02719633	      0.02625787	      0.02368499
      0.08770206	      0.00000000	     -0.02721190	      0.02626473	      0.02369525
      0.08798141	     -0.00000000	     -0.02722750	      0.02627161	      0.02370553
      0.08821716	      0.00000000	     -0.02724068	      0.02627743	      0.02371423
      0.08852607	     -0.00000000	     -0.02725799	      0.02628507	      0.02372565
      0.08883498	      0.00000000	     -0.02727532	      0.02629272	      0.02373711
      0.08907574	     -0.00000000	     -0.02728886	      0.02629870	      0.02374605
      0.08931649	     -0.00000000	     -0.02730241	      0.02630469	      0.02375501
      0.08958212	      0.00000000	     -0.02731739	      0.02631131	      0.02376492
      0.08984774	     -0.00000000	     -0.02733238	      0.02631795	      0.02377485
      0.09011910	      0.00000000	     -0.02734773	      0.02632474	      0.02378502
      0.09039045	     -0.00000000	     -0.02736310	      0.02633155	      0.02379521
      0.09065508	      0.00000000	     -0.02737812	      0.02633820	      0.02380517
      0.09097430	     -0.00000000	     -0.02739626	      0.02634624	      0.02381721
      0.09138025	      0.00000000	     -0.02741938	      0.02635649	      0.02383257
      0.09160236	     -0.00000000	     -0.02743206	      0.02636211	      0.02384099
      0.09182446	      0.00000000	     -0.02744474	      0.02636775	      0.02384943
      0.09210943	      0.00000000	     -0.02746105	      0.02637498	      0.02386028
      0.09239439	      0.00000000	     -0.02747738	      0.02638224	      0.02387115
      0.09267008	     -0.00000000	     -0.02749320	      0.02638927	      0.02388170
      0.09294577	     -0.00000000	     -0.02750905	      0.02639632	      0.02389226
      0.09321099	      0.00000000	     -0.02752432	      0.02640311	      0.02390245
      0.09353093	     -0.00000000	     -0.02754278	      0.02641133	      0.02391476
      0.09393335	     -0.00000000	     -0.02756603	      0.02642168	      0.02393030
      0.09416956	      0.00000000	     -0.02757971	      0.02642778	      0.02393944
      0.09440578	     -0.00000000	     -0.02759340	      0.02643388	      0.02394860
      0.09464200	     -0.00000000	     -0.02760711	      0.02644000	      0.02395777
      0.09491934	      0.00000000	     -0.02762323	      0.02644719	      0.02396857
      0.09519667	      0.00000000	     -0.02763937	      0.02645440	      0.02397939
      0.09538243	     -0.00000000	     -0.02765020	      0.02645923	      0.02398664
      0.09567404	     -0.00000000	     -0.02766722	      0.02646684	      0.02399806
      0.09596566	     -0.00000000	     -0.02768427	      0.02647446	      0.02400950
      0.09621096	     -0.00000000	     -0.02769863	      0.02648088	      0.02401914
      0.09645626	     -0.00000000	     -0.02771300	      0.02648731	      0.02402881
      0.09670131	     -0.00000000	     -0.02772739	      0.02649375	      0.02403848
      0.09701716	      0.00000000	     -0.02774595	      0.02650206	      0.02405097
      0.09733301	      0.00000000	     -0.02776455	      0.02651039	      0.02406349
      0.09757101	     -0.00000000	     -0.02777858	      0.02651669	      0.02407294
      0.09780900	     -0.00000000	     -0.02779264	      0.02652299	      0.02408241
      0.09807962	     -0.00000000	     -0.02780863	      0.02653017	      0.02409320
      0.09835025	     -0.00000000	     -0.02782466	      0.02653736	      0.02410401
      0.09861147	     -0.00000000	     -0.02784014	      0.02654431	      0.02411447
      0.09892943	      0.00000000	     -0.02785902	      0.02655279	      0.02412723
      0.09931175	      0.00000000	     -0.02788176	      0.02656302	      0.02414261
      0.09977254	     -0.00000000	     -0.02790923	      0.02657538	      0.02416120
      0.09994408	      0.00000000	     -0.02791947	      0.02657999	      0.02416814
      0.10022963	      0.00000000	     -0.02793654	      0.02658768	      0.02417970
      0.10051518	      0.00000000	     -0.02795363	      0.02659538	      0.02419130
      0.10076566	      0.00000000	     -0.02796865	      0.02660215	      0.02420149
      0.10101614	     -0.00000000	     -0.02798368	      0.02660893	      0.02421169
      0.10127886	      0.00000000	     -0.02799947	      0.02661606	      0.02422242
      0.10154158	      0.00000000	     -0.02801528	      0.02662319	      0.02423317
      0.10182780	      0.00000000	     -0.02803253	      0.02663099	      0.02424490
      0.10211403	     -0.00000000	     -0.02804980	      0.02663879	      0.02425666
      0.10234145	     -0.00000000	     -0.02806354	      0.02664500	      0.02426602
      0.10265425	      0.00000000	     -0.02808246	      0.02665357	      0.02427891
      0.10296706	      0.00000000	     -0.02810141	      0.02666215	      0.02429184
      0.10320083	      0.00000000	     -0.02811560	      0.02666857	      0.02430152
      0.10343461	      0.00000000	     -0.02812980	      0.02667500	      0.02431122
      0.10369085	     -0.00000000	     -0.02814538	      0.02668207	      0.02432187
      0.10400358	     -0.00000000	     -0.02816442	      0.02669070	      0.02433489
      0.10431631	      0.00000000	     -0.02818350	      0.02669936	      0.02434794
      0.10458282	      0.00000000	     -0.02819977	      0.02670675	      0.02435908
      0.10491006	      0.00000000	     -0.02821979	      0.02671584	      0.02437279
      0.10523729	     -0.00000000	     -0.02823983	      0.02672495	      0.02438654
      0.10547547	      0.00000000	     -0.02825444	      0.02673160	      0.02439656
      0.10576500	     -0.00000000	     -0.02827222	      0.02673969	      0.02440877
      0.10612699	     -0.00000000	     -0.02829448	      0.02674983	      0.02442406
      0.10640909	      0.00000000	     -0.02831186	      0.02675774	      0.02443601
      0.10665480	      0.00000000	     -0.02832701	      0.02676465	      0.02444644
      0.10690052	      0.00000000	     -0.02834218	      0.02677157	      0.02445688
      0.10713842	      0.00000000	     -0.02835689	      0.02677828	      0.02446701
      0.10744893	     -0.00000000	     -0.02837610	      0.02678705	      0.02448026
      0.10775945	     -0.00000000	     -0.02839535	      0.02679584	      0.02449353
      0.10800129	      0.00000000	     -0.02841035	      0.02680270	      0.02450389
      0.10824313	      0.00000000	     -0.02842538	      0.02680957	      0.02451427
      0.10851840	      0.00000000	     -0.02844250	      0.02681741	      0.02452610
      0.10879367	      0.00000000	     -0.02845964	      0.02682525	      0.02453795
      0.10904963	      0.00000000	     -0.02847560	      0.02683256	      0.02454900
      0.10936669	     -0.00000000	     -0.02849539	      0.02684163	      0.02456270
      0.10968376	      0.00000000	     -0.02851521	      0.02685072	      0.02457644
      0.10992153	     -0.00000000	     -0.02853009	      0.02685755	      0.02458676
      0.11022020	     -0.00000000	     -0.02854881	      0.02686614	      0.02459975
      0.11051886	     -0.00000000	     -0.02856755	      0.02687474	      0.02461276
      0.11077188	      0.00000000	     -0.02858344	      0.02688205	      0.02462380
      0.11109266	     -0.00000000	     -0.02860362	      0.02689132	      0.02463783
      0.11141344	     -0.00000000	     -0.02862383	      0.02690062	      0.02465190
      0.11165137	     -0.00000000	     -0.02863883	      0.02690753	      0.02466234
      0.11188929	      0.00000000	     -0.02865385	      0.02691445	      0.02467281
      0.11216699	      0.00000000	     -0.02867140	      0.02692253	      0.02468505
      0.11244469	     -0.00000000	     -0.02868897	      0.02693063	      0.02469730
      0.11269109	      0.00000000	     -0.02870458	      0.02693783	      0.02470820
      0.11300891	      0.00000000	     -0.02872474	      0.02694714	      0.02472228
      0.11332672	      0.00000000	     -0.02874492	      0.02695646	      0.02473639
      0.11357542	     -0.00000000	     -0.02876073	      0.02696377	      0.02474746
      0.11382411	      0.00000000	     -0.02877656	      0.02697109	      0.02475854
      0.11405334	      0.00000000	     -0.02879117	      0.02697784	      0.02476877
      0.11437206	      0.00000000	     -0.02881149	      0.02698725	      0.02478301
      0.11469077	     -0.00000000	     -0.02883185	      0.02699668	      0.02479729
      0.11491445	      0.00000000	     -0.02884615	      0.02700331	      0.02480733
      0.11513813	     -0.00000000	     -0.02886047	      0.02700994	      0.02481739
      0.11541477	      0.00000000	     -0.02887819	      0.02701816	      0.02482984
      0.11569142	      0.00000000	     -0.02889594	      0.02702640	      0.02484232
      0.11593990	     -0.00000000	     -0.02891189	      0.02703381	      0.02485355
      0.11625781	     -0.00000000	     -0.02893232	      0.02704330	      0.02486794
      0.11657571	     -0.00000000	     -0.02895279	      0.02705282	      0.02488236
      0.11681634	     -0.00000000	     -0.02896829	      0.02706003	      0.02489329
      0.11705697	      0.00000000	     -0.02898381	      0.02706725	      0.02490424
      0.11733596	      0.00000000	     -0.02900182	      0.02707564	      0.02491696
      0.11761496	      0.00000000	     -0.02901986	      0.02708405	      0.02492970
      0.11786498	     -0.00000000	     -0.02903604	      0.02709159	      0.02494114
      0.11818284	     -0.00000000	     -0.02905663	      0.02710119	      0.02495571
      0.11850070	     -0.00000000	     -0.02907724	      0.02711082	      0.02497031
      0.11874238	      0.00000000	     -0.02909293	      0.02711815	      0.02498143
      0.11898407	      0.00000000	     -0.02910864	      0.02712549	      0.02499257
      0.11926577	      0.00000000	     -0.02912697	      0.02713406	      0.02500557
      0.11954748	      0.00000000	     -0.02914532	      0.02714264	      0.02501860
      0.11978597	      0.00000000	     -0.02916087	      0.02714992	      0.02502964
      0.12010419	      0.00000000	     -0.02918163	      0.02715965	      0.02504441
      0.12042242	     -0.00000000	     -0.02920243	      0.02716940	      0.02505920
      0.12065919	      0.00000000	     -0.02921792	      0.02717666	      0.02507023
      0.12089597	     -0.00000000	     -0.02923342	      0.02718394	      0.02508128
      0.12116372	      0.00000000	     -0.02925097	      0.02719218	      0.02509379
      0.12143147	      0.00000000	     -0.02926853	      0.02720043	      0.02510632
      0.12171624	     -0.00000000	     -0.02928723	      0.02720922	      0.02511967
      0.12200101	      0.00000000	     -0.02930596	      0.02721802	      0.02513304
      0.12225404	      0.00000000	     -0.02932261	      0.02722586	      0.02514494
      0.12257115	      0.00000000	     -0.02934350	      0.02723570	      0.02515989
      0.12288827	     -0.00000000	     -0.02936441	      0.02724555	      0.02517486
      0.12313086	      0.00000000	     -0.02938043	      0.02725311	      0.02518634
      0.12337345	      0.00000000	     -0.02939646	      0.02726067	      0.02519783
      0.12366193	     -0.00000000	     -0.02941554	      0.02726968	      0.02521152
      0.12395040	      0.00000000	     -0.02943465	      0.02727870	      0.02522523
      0.12416884	     -0.00000000	     -0.02944912	      0.02728554	      0.02523563
      0.12448426	     -0.00000000	     -0.02947005	      0.02729544	      0.02525068
      0.12479968	      0.00000000	     -0.02949100	      0.02730535	      0.02526575
      0.12502753	      0.00000000	     -0.02950615	      0.02731253	      0.02527665
      0.12525538	     -0.00000000	     -0.02952131	      0.02731971	      0.02528758
      0.12553251	      0.00000000	     -0.02953977	      0.02732846	      0.02530088
      0.12580963	      0.00000000	     -0.02955824	      0.02733722	      0.02531420
      0.12607196	      0.00000000	     -0.02957575	      0.02734553	      0.02532684
      0.12638718	      0.00000000	     -0.02959680	      0.02735553	      0.02534205
      0.12670240	      0.00000000	     -0.02961788	      0.02736555	      0.02535729
      0.12696053	      0.00000000	     -0.02963516	      0.02737376	      0.02536979
      0.12728206	      0.00000000	     -0.02965671	      0.02738402	      0.02538539
      0.12760360	      0.00000000	     -0.02967827	      0.02739429	      0.02540102
      0.12784406	      0.00000000	     -0.02969442	      0.02740198	      0.02541273
      0.12808453	     -0.00000000	     -0.02971058	      0.02740969	      0.02542445
      0.12837028	     -0.00000000	     -0.02972980	      0.02741886	      0.02543841
      0.12865604	      0.00000000	     -0.02974904	      0.02742804	      0.02545239
      0.12888775	      0.00000000	     -0.02976466	      0.02743550	      0.02546374
      0.12920399	     -0.00000000	     -0.02978599	      0.02744570	      0.02547926
      0.12952024	      0.00000000	     -0.02980734	      0.02745591	      0.02549481
      0.12975694	     -0.00000000	     -0.02982334	      0.02746357	      0.02550647
      0.12999363	     -0.00000000	     -0.02983935	      0.02747123	      0.02551815
      0.13026716	      0.00000000	     -0.02985787	      0.02748011	      0.02553166
      0.13054070	      0.00000000	     -0.02987641	      0.02748899	      0.02554519
      0.13081913	      0.00000000	     -0.02989529	      0.02749805	      0.02555899
      0.13109757	     -0.00000000	     -0.02991419	      0.02750713	      0.02557282
      0.13137919	      0.00000000	     -0.02993333	      0.02751632	      0.02558682
      0.13166080	     -0.00000000	     -0.02995248	      0.02752553	      0.02560085
      0.13193932	     -0.00000000	     -0.02997144	      0.02753465	      0.02561474
      0.13221783	     -0.00000000	     -0.02999042	      0.02754378	      0.02562866
      0.13250311	      0.00000000	     -0.03000988	      0.02755315	      0.02564294
      0.13278839	     -0.00000000	     -0.03002935	      0.02756254	      0.02565724
      0.13306048	      0.00000000	     -0.03004794	      0.02757151	      0.02567091
      0.13333257	     -0.00000000	     -0.03006655	      0.02758049	      0.02568459
      0.13362690	      0.00000000	     -0.03008670	      0.02759022	      0.02569942
      0.13392124	      0.00000000	     -0.03010686	      0.02759996	      0.02571428
      0.13415756	     -0.00000000	     -0.03012307	      0.02760780	      0.02572622
      0.13447262	     -0.00000000	     -0.03014469	      0.02761826	      0.02574217
      0.13478769	      0.00000000	     -0.03016633	      0.02762874	      0.02575816
      0.13503352	      0.00000000	     -0.03018324	      0.02763693	      0.02577064
      0.13527935	      0.00000000	     -0.03020015	      0.02764513	      0.02578315
      0.13554873	     -0.00000000	     -0.03021871	      0.02765413	      0.02579688
      0.13581810	      0.00000000	     -0.03023727	      0.02766315	      0.02581062
      0.13610744	     -0.00000000	     -0.03025723	      0.02767285	      0.02582541
      0.13639677	     -0.00000000	     -0.03027721	      0.02768256	      0.02584023
      0.13665609	      0.00000000	     -0.03029513	      0.02769128	      0.02585352
      0.13697023	     -0.00000000	     -0.03031686	      0.02770185	      0.02586966
      0.13728438	     -0.00000000	     -0.03033861	      0.02771245	      0.02588583
      0.13746730	     -0.00000000	     -0.03035128	      0.02771863	      0.02589525
      0.13775284	      0.00000000	     -0.03037108	      0.02772828	      0.02590999
      0.13803838	      0.00000000	     -0.03039089	      0.02773796	      0.02592474
      0.13826808	      0.00000000	     -0.03040685	      0.02774575	      0.02593663
      0.13857464	      0.00000000	     -0.03042815	      0.02775616	      0.02595252
      0.13888120	      0.00000000	     -0.03044948	      0.02776659	      0.02596844
      0.13912641	     -0.00000000	     -0.03046655	      0.02777495	      0.02598120
      0.13937162	     -0.00000000	     -0.03048364	      0.02778331	      0.02599397
      0.13966002	     -0.00000000	     -0.03050375	      0.02779317	      0.02600901
      0.13994841	     -0.00000000	     -0.03052387	      0.02780304	      0.02602408
      0.14019630	     -0.00000000	     -0.03054119	      0.02781154	      0.02603705
      0.14050868	      0.00000000	     -0.03056302	      0.02782226	      0.02605342
      0.14082106	     -0.00000000	     -0.03058488	      0.02783300	      0.02606982
      0.14106353	     -0.00000000	     -0.03060186	      0.02784135	      0.02608256
      0.14130599	      0.00000000	     -0.03061885	      0.02784971	      0.02609533
      0.14159872	     -0.00000000	     -0.03063937	      0.02785982	      0.02611077
      0.14189145	     -0.00000000	     -0.03065992	      0.02786995	      0.02612623
      0.14210878	     -0.00000000	     -0.03067518	      0.02787747	      0.02613772
      0.14242440	     -0.00000000	     -0.03069736	      0.02788842	      0.02615444
      0.14274001	     -0.00000000	     -0.03071957	      0.02789939	      0.02617119
      0.14297342	      0.00000000	     -0.03073600	      0.02790751	      0.02618359
      0.14320682	      0.00000000	     -0.03075244	      0.02791564	      0.02619601
      0.14348679	      0.00000000	     -0.03077218	      0.02792541	      0.02621093
      0.14376676	      0.00000000	     -0.03079194	      0.02793519	      0.02622587
      0.14403914	      0.00000000	     -0.03081117	      0.02794472	      0.02624043
      0.14431152	      0.00000000	     -0.03083042	      0.02795426	      0.02625501
      0.14460710	      0.00000000	     -0.03085132	      0.02796464	      0.02627086
      0.14490268	     -0.00000000	     -0.03087224	      0.02797502	      0.02628673
      0.14515686	      0.00000000	     -0.03089024	      0.02798397	      0.02630040
      0.14546916	     -0.00000000	     -0.03091238	      0.02799498	      0.02631723
      0.14578147	      0.00000000	     -0.03093454	      0.02800601	      0.02633408
      0.14601119	      0.00000000	     -0.03095085	      0.02801413	      0.02634649
      0.14631323	     -0.00000000	     -0.03097231	      0.02802483	      0.02636284
      0.14661526	      0.00000000	     -0.03099378	      0.02803554	      0.02637921
      0.14685259	     -0.00000000	     -0.03101067	      0.02804397	      0.02639209
      0.14714995	     -0.00000000	     -0.03103184	      0.02805455	      0.02640826
      0.14744732	     -0.00000000	     -0.03105304	      0.02806515	      0.02642445
      0.14770602	      0.00000000	     -0.03107148	      0.02807438	      0.02643856
      0.14801842	      0.00000000	     -0.03109378	      0.02808554	      0.02645562
      0.14833082	      0.00000000	     -0.03111609	      0.02809672	      0.02647271
      0.14854485	      0.00000000	     -0.03113139	      0.02810439	      0.02648444
      0.14886023	     -0.00000000	     -0.03115395	      0.02811571	      0.02650174
      0.14917561	      0.00000000	     -0.03117653	      0.02812705	      0.02651908
      0.14941072	      0.00000000	     -0.03119337	      0.02813552	      0.02653202
      0.14964582	      0.00000000	     -0.03121022	      0.02814399	      0.02654497
      0.14992666	     -0.00000000	     -0.03123036	      0.02815413	      0.02656047
      0.15020749	     -0.00000000	     -0.03125052	      0.02816428	      0.02657599
      0.15048309	      0.00000000	     -0.03127031	      0.02817426	      0.02659125
      0.15075868	     -0.00000000	     -0.03129012	      0.02818425	      0.02660652
      0.15105365	     -0.00000000	     -0.03131134	      0.02819496	      0.02662290
      0.15134862	      0.00000000	     -0.03133257	      0.02820569	      0.02663930
      0.15161573	     -0.00000000	     -0.03135181	      0.02821542	      0.02665417
      0.15188284	      0.00000000	     -0.03137107	      0.02822516	      0.02666907
      0.15218404	      0.00000000	     -0.03139279	      0.02823616	      0.02668589
      0.15248525	     -0.00000000	     -0.03141453	      0.02824718	      0.02670274
      0.15272606	      0.00000000	     -0.03143193	      0.02825600	      0.02671623
      0.15303640	     -0.00000000	     -0.03145436	      0.02826738	      0.02673364
      0.15334674	      0.00000000	     -0.03147681	      0.02827879	      0.02675108
      0.15358948	      0.00000000	     -0.03149438	      0.02828772	      0.02676474
      0.15383222	      0.00000000	     -0.03151196	      0.02829666	      0.02677841
      0.15412411	      0.00000000	     -0.03153311	      0.02830743	      0.02679488
      0.15441600	     -0.00000000	     -0.03155428	      0.02831822	      0.02681138
      0.15467148	      0.00000000	     -0.03157282	      0.02832767	      0.02682584
      0.15498057	      0.00000000	     -0.03159527	      0.02833912	      0.02684335
      0.15528965	     -0.00000000	     -0.03161773	      0.02835060	      0.02686090
      0.15552763	     -0.00000000	     -0.03163504	      0.02835944	      0.02687443
      0.15583802	      0.00000000	     -0.03165762	      0.02837099	      0.02689210
      0.15614840	      0.00000000	     -0.03168022	      0.02838256	      0.02690979
      0.15639158	      0.00000000	     -0.03169794	      0.02839164	      0.02692368
      0.15663475	     -0.00000000	     -0.03171567	      0.02840073	      0.02693758
      0.15692563	      0.00000000	     -0.03173689	      0.02841162	      0.02695424
      0.15721650	     -0.00000000	     -0.03175812	      0.02842253	      0.02697092
      0.15747886	      0.00000000	     -0.03177729	      0.02843237	      0.02698598
      0.15774122	     -0.00000000	     -0.03179646	      0.02844224	      0.02700106
      0.15804199	     -0.00000000	     -0.03181846	      0.02845356	      0.02701838
      0.15834275	      0.00000000	     -0.03184047	      0.02846490	      0.02703573
      0.15859233	     -0.00000000	     -0.03185875	      0.02847432	      0.02705014
      0.15890103	     -0.00000000	     -0.03188137	      0.02848600	      0.02706800
      0.15920974	      0.00000000	     -0.03190401	      0.02849769	      0.02708588
      0.15941143	     -0.00000000	     -0.03191880	      0.02850533	      0.02709758
      0.15972347	      0.00000000	     -0.03194171	      0.02851718	      0.02711570
      0.16003551	      0.00000000	     -0.03196463	      0.02852905	      0.02713385
      0.16027909	      0.00000000	     -0.03198254	      0.02853833	      0.02714804
      0.16052266	      0.00000000	     -0.03200045	      0.02854761	      0.02716224
      0.16080341	      0.00000000	     -0.03202111	      0.02855833	      0.02717864
      0.16108416	      0.00000000	     -0.03204178	      0.02856907	      0.02719506
      0.16136814	     -0.00000000	     -0.03206270	      0.02857994	      0.02721169
      0.16165212	     -0.00000000	     -0.03208363	      0.02859083	      0.02722835
      0.16194399	     -0.00000000	     -0.03210516	      0.02860204	      0.02724549
      0.16223587	      0.00000000	     -0.03212671	      0.02861327	      0.02726266
      0.16252174	     -0.00000000	     -0.03214782	      0.02862428	      0.02727950
      0.16280761	      0.00000000	     -0.03216895	      0.02863531	      0.02729637
      0.16310218	     -0.00000000	     -0.03219073	      0.02864668	      0.02731377
      0.16339674	      0.00000000	     -0.03221252	      0.02865808	      0.02733120
      0.16368112	      0.00000000	     -0.03223357	      0.02866910	      0.02734805
      0.16396549	      0.00000000	     -0.03225464	      0.02868013	      0.02736492
      0.16426215	     -0.00000000	     -0.03227663	      0.02869166	      0.02738255
      0.16455880	     -0.00000000	     -0.03229863	      0.02870320	      0.02740021
      0.16484058	     -0.00000000	     -0.03231954	      0.02871418	      0.02741700
      0.16512236	      0.00000000	     -0.03234046	      0.02872518	      0.02743382
      0.16542099	     -0.00000000	     -0.03236265	      0.02873685	      0.02745167
      0.16571962	     -0.00000000	     -0.03238485	      0.02874854	      0.02746954
      0.16599810	      0.00000000	     -0.03240556	      0.02875946	      0.02748623
      0.16627659	     -0.00000000	     -0.03242628	      0.02877039	      0.02750295
      0.16657676	     -0.00000000	     -0.03244864	      0.02878219	      0.02752099
      0.16687692	      0.00000000	     -0.03247100	      0.02879401	      0.02753906
      0.16715209	     -0.00000000	     -0.03249151	      0.02880486	      0.02755565
      0.16742725	      0.00000000	     -0.03251204	      0.02881572	      0.02757226
      0.16772822	     -0.00000000	     -0.03253450	      0.02882762	      0.02759046
      0.16802919	      0.00000000	     -0.03255697	      0.02883954	      0.02760868
      0.16830204	     -0.00000000	     -0.03257736	      0.02885036	      0.02762522
      0.16857489	     -0.00000000	     -0.03259775	      0.02886120	      0.02764178
      0.16887604	     -0.00000000	     -0.03262028	      0.02887317	      0.02766009
      0.16917718	     -0.00000000	     -0.03264281	      0.02888517	      0.02767843
      0.16944940	      0.00000000	     -0.03266320	      0.02889602	      0.02769502
      0.16972161	      0.00000000	     -0.03268359	      0.02890690	      0.02771164
      0.17002270	     -0.00000000	     -0.03270616	      0.02891894	      0.02773005
      0.17032379	     -0.00000000	     -0.03272874	      0.02893100	      0.02774848
      0.17059688	     -0.00000000	     -0.03274923	      0.02894195	      0.02776523
      0.17086996	      0.00000000	     -0.03276973	      0.02895292	      0.02778199
      0.17117099	      0.00000000	     -0.03279234	      0.02896503	      0.02780050
      0.17147201	     -0.00000000	     -0.03281496	      0.02897716	      0.02781903
      0.17174688	     -0.00000000	     -0.03283562	      0.02898825	      0.02783598
      0.17202174	     -0.00000000	     -0.03285630	      0.02899935	      0.02785294
      0.17232273	      0.00000000	     -0.03287896	      0.02901153	      0.02787155
      0.17262372	     -0.00000000	     -0.03290162	      0.02902373	      0.02789018
      0.17290080	      0.00000000	     -0.03292250	      0.02903497	      0.02790736
      0.17317788	      0.00000000	     -0.03294338	      0.02904623	      0.02792456
      0.17347881	     -0.00000000	     -0.03296608	      0.02905847	      0.02794327
      0.17377975	      0.00000000	     -0.03298878	      0.02907074	      0.02796200
      0.17405921	     -0.00000000	     -0.03300988	      0.02908214	      0.02797943
      0.17433867	     -0.00000000	     -0.03303099	      0.02909356	      0.02799687
      0.17463951	      0.00000000	     -0.03305372	      0.02910588	      0.02801568
      0.17494035	     -0.00000000	     -0.03307647	      0.02911821	      0.02803451
      0.17522221	      0.00000000	     -0.03309779	      0.02912978	      0.02805218
      0.17550408	      0.00000000	     -0.03311912	      0.02914136	      0.02806987
      0.17580477	     -0.00000000	     -0.03314188	      0.02915374	      0.02808877
      0.17610547	      0.00000000	     -0.03316466	      0.02916613	      0.02810770
      0.17638969	      0.00000000	     -0.03318620	      0.02917787	      0.02812561
      0.17667392	      0.00000000	     -0.03320775	      0.02918962	      0.02814355
      0.17697441	     -0.00000000	     -0.03323055	      0.02920206	      0.02816255
      0.17727490	      0.00000000	     -0.03325335	      0.02921452	      0.02818156
      0.17756139	      0.00000000	     -0.03327510	      0.02922641	      0.02819972
      0.17784788	      0.00000000	     -0.03329687	      0.02923833	      0.02821791
      0.17814813	     -0.00000000	     -0.03331968	      0.02925083	      0.02823699
      0.17844837	      0.00000000	     -0.03334251	      0.02926335	      0.02825610
      0.17873700	     -0.00000000	     -0.03336447	      0.02927541	      0.02827449
      0.17902562	     -0.00000000	     -0.03338643	      0.02928748	      0.02829291
      0.17932559	      0.00000000	     -0.03340927	      0.02930004	      0.02831208
      0.17962556	     -0.00000000	     -0.03343212	      0.02931262	      0.02833128
      0.17991615	      0.00000000	     -0.03345427	      0.02932483	      0.02834990
      0.18020674	     -0.00000000	     -0.03347642	      0.02933706	      0.02836855
      0.18050644	      0.00000000	     -0.03349928	      0.02934968	      0.02838781
      0.18080613	     -0.00000000	     -0.03352215	      0.02936233	      0.02840709
      0.18109849	      0.00000000	     -0.03354447	      0.02937468	      0.02842593
      0.18139086	     -0.00000000	     -0.03356680	      0.02938705	      0.02844480
      0.18169029	      0.00000000	     -0.03358967	      0.02939974	      0.02846415
      0.18198973	      0.00000000	     -0.03361256	      0.02941245	      0.02848352
      0.18228366	     -0.00000000	     -0.03363504	      0.02942494	      0.02850256
      0.18257758	     -0.00000000	     -0.03365753	      0.02943745	      0.02852163
      0.18287682	     -0.00000000	     -0.03368043	      0.02945020	      0.02854108
      0.18317605	      0.00000000	     -0.03370334	      0.02946297	      0.02856054
      0.18347133	      0.00000000	     -0.03372596	      0.02947560	      0.02857978
      0.18376660	     -0.00000000	     -0.03374858	      0.02948824	      0.02859904
      0.18406187	      0.00000000	     -0.03377122	      0.02950090	      0.02861833
      0.18435714	     -0.00000000	     -0.03379387	      0.02951357	      0.02863765
      0.18465242	      0.00000000	     -0.03381652	      0.02952627	      0.02865699
      0.18494769	     -0.00000000	     -0.03383918	      0.02953898	      0.02867635
      0.18524296	     -0.00000000	     -0.03386186	      0.02955171	      0.02869575
      0.18553824	      0.00000000	     -0.03388454	      0.02956446	      0.02871516
      0.18583351	      0.00000000	     -0.03390723	      0.02957723	      0.02873461
      0.18612878	      0.00000000	     -0.03392993	      0.02959002	      0.02875408
      0.18642406	      0.00000000	     -0.03395263	      0.02960283	      0.02877358
      0.18671933	      0.00000000	     -0.03397535	      0.02961565	      0.02879310
      0.18701460	     -0.00000000	     -0.03399807	      0.02962849	      0.02881265
      0.18730988	      0.00000000	     -0.03402081	      0.02964136	      0.02883223
      0.18760515	      0.00000000	     -0.03404355	      0.02965424	      0.02885183
      0.18790042	      0.00000000	     -0.03406630	      0.02966714	      0.02887146
      0.18819570	     -0.00000000	     -0.03408906	      0.02968005	      0.02889111
      0.18849097	     -0.00000000	     -0.03411182	      0.02969299	      0.02891079
      0.18878624	     -0.00000000	     -0.03413460	      0.02970594	      0.02893050
      0.18908151	      0.00000000	     -0.03415738	      0.02971892	      0.02895023
      0.18937679	      0.00000000	     -0.03418017	      0.02973191	      0.02896999
      0.18967206	      0.00000000	     -0.03420297	      0.02974492	      0.02898978
      0.18996733	     -0.00000000	     -0.03422578	      0.02975795	      0.02900959
      0.19026261	     -0.00000000	     -0.03424859	      0.02977100	      0.02902943
      0.19055788	      0.00000000	     -0.03427141	      0.02978407	      0.02904929
      0.19085315	      0.00000000	     -0.03429424	      0.02979715	      0.02906918
      0.19114843	      0.00000000	     -0.03431708	      0.02981026	      0.02908910
      0.19144370	     -0.00000000	     -0.03433993	      0.02982338	      0.02910904
      0.19173897	     -0.00000000	     -0.03436278	      0.02983652	      0.02912901
      0.19203425	     -0.00000000	     -0.03438564	      0.02984968	      0.02914900
      0.19232952	     -0.00000000	     -0.03440851	      0.02986287	      0.02916902
      0.19262479	     -0.00000000	     -0.03443138	      0.02987607	      0.02918907
      0.19292007	      0.00000000	     -0.03445427	      0.02988928	      0.02920914
      0.19321534	     -0.00000000	     -0.03447716	      0.02990252	      0.02922924
      0.19351061	     -0.00000000	     -0.03450005	      0.02991578	      0.02924937
      0.19380588	      0.00000000	     -0.03452296	      0.02992905	      0.02926952
      0.19410116	      0.00000000	     -0.03454587	      0.02994235	      0.02928970
      0.19439643	      0.00000000	     -0.03456878	      0.02995566	      0.02930991
      0.19469170	      0.00000000	     -0.03459171	      0.02996900	      0.02933014
      0.19498698	      0.00000000	     -0.03461464	      0.02998235	      0.02935039
      0.19528225	     -0.00000000	     -0.03463758	      0.02999572	      0.02937068
      0.19557752	      0.00000000	     -0.03466052	      0.03000911	      0.02939099
      0.19587280	     -0.00000000	     -0.03468348	      0.03002252	      0.02941132
      0.19616807	      0.00000000	     -0.03470643	      0.03003595	      0.02943169
      0.19646334	     -0.00000000	     -0.03472940	      0.03004940	      0.02945208
      0.19675862	      0.00000000	     -0.03475237	      0.03006287	      0.02947249
      0.19705389	      0.00000000	     -0.03477535	      0.03007636	      0.02949293
      0.19734916	     -0.00000000	     -0.03479833	      0.03008987	      0.02951340
      0.19764444	     -0.00000000	     -0.03482132	      0.03010339	      0.02953390
      0.19793971	     -0.00000000	     -0.03484432	      0.03011694	      0.02955442
      0.19823498	      0.00000000	     -0.03486732	      0.03013050	      0.02957496
      0.19853026	     -0.00000000	     -0.03489033	      0.03014409	      0.02959554
      0.19882553	      0.00000000	     -0.03491334	      0.03015769	      0.02961614
      0.19912080	     -0.00000000	     -0.03493636	      0.03017132	      0.02963676
      0.19941607	      0.00000000	     -0.03495939	      0.03018496	      0.02965742
      0.19971135	      0.00000000	     -0.03498242	      0.03019863	      0.02967810
      0.20000662	      0.00000000	     -0.03500546	      0.03021231	      0.02969880
      0.20030189	     -0.00000000	     -0.03502850	      0.03022601	      0.02971953
      0.20059717	      0.00000000	     -0.03505155	      0.03023974	      0.02974029
      0.20089244	     -0.00000000	     -0.03507461	      0.03025348	      0.02976108
      0.20118771	     -0.00000000	     -0.03509767	      0.03026724	      0.02978189
      0.20148299	     -0.00000000	     -0.03512073	      0.03028102	      0.02980272
      0.20177826	     -0.00000000	     -0.03514380	      0.03029482	      0.02982359
      0.20207353	     -0.00000000	     -0.03516688	      0.03030865	      0.02984448
      0.20236881	      0.00000000	     -0.03518996	      0.03032249	      0.02986540
      0.20266408	     -0.00000000	     -0.03521304	      0.03033635	      0.02988634
      0.20295935	      0.00000000	     -0.03523614	      0.03035023	      0.02990731
      0.20325463	      0.00000000	     -0.03525923	      0.03036413	      0.02992831
      0.20354990	      0.00000000	     -0.03528233	      0.03037806	      0.02994933
      0.20384517	      0.00000000	     -0.03530544	      0.03039200	      0.02997038
      0.20414044	      0.00000000	     -0.03532855	      0.03040596	      0.02999145
      0.20443572	      0.00000000	     -0.03535166	      0.03041994	      0.03001256
      0.20473099	     -0.00000000	     -0.03537478	      0.03043395	      0.03003369
      0.20502626	      0.00000000	     -0.03539791	      0.03044797	      0.03005484
      0.20532154	      0.00000000	     -0.03542104	      0.03046201	      0.03007602
      0.20561681	     -0.00000000	     -0.03544417	      0.03047608	      0.03009723
      0.20591208	     -0.00000000	     -0.03546731	      0.03049016	      0.03011847
      0.20620736	      0.00000000	     -0.03549045	      0.03050426	      0.03013973
      0.20650263	     -0.00000000	     -0.03551360	      0.03051839	      0.03016102
      0.20679790	      0.00000000	     -0.03553675	      0.03053253	      0.03018233
      0.20709318	     -0.00000000	     -0.03555990	      0.03054670	      0.03020368
      0.20738845	      0.00000000	     -0.03558306	      0.03056089	      0.03022505
      0.20768372	      0.00000000	     -0.03560622	      0.03057509	      0.03024644
      0.20797900	     -0.00000000	     -0.03562939	      0.03058932	      0.03026786
      0.20827427	     -0.00000000	     -0.03565256	      0.03060357	      0.03028931
      0.20856954	     -0.00000000	     -0.03567573	      0.03061784	      0.03031079
      0.20886481	     -0.00000000	     -0.03569891	      0.03063213	      0.03033229
      0.20916009	     -0.00000000	     -0.03572209	      0.03064644	      0.03035382
      0.20945536	      0.00000000	     -0.03574528	      0.03066077	      0.03037537
      0.20975063	      0.00000000	     -0.03576847	      0.03067512	      0.03039696
      0.21004591	      0.00000000	     -0.03579166	      0.03068949	      0.03041856
      0.21034118	      0.00000000	     -0.03581485	      0.03070388	      0.03044020
      0.21063645	      0.00000000	     -0.03583805	      0.03071830	      0.03046186
      0.21093173	     -0.00000000	     -0.03586125	      0.03073273	      0.03048355
      0.21122700	      0.00000000	     -0.03588446	      0.03074719	      0.03050527
      0.21152227	      0.00000000	     -0.03590767	      0.03076167	      0.03052701
      0.21181755	     -0.00000000	     -0.03593088	      0.03077616	      0.03054878
      0.21211282	      0.00000000	     -0.03595409	      0.03079068	      0.03057058
      0.21240809	      0.00000000	     -0.03597731	      0.03080522	      0.03059240
      0.21270337	     -0.00000000	     -0.03600053	      0.03081979	      0.03061425
      0.21299864	      0.00000000	     -0.03602375	      0.03083437	      0.03063613
      0.21329391	     -0.00000000	     -0.03604697	      0.03084897	      0.03065803
      0.21358918	      0.00000000	     -0.03607020	      0.03086360	      0.03067997
      0.21388446	      0.00000000	     -0.03609343	      0.03087825	      0.03070192
      0.21417973	     -0.00000000	     -0.03611666	      0.03089291	      0.03072391
      0.21447500	     -0.00000000	     -0.03613990	      0.03090760	      0.03074592
      0.21477028	      0.00000000	     -0.03616313	      0.03092231	      0.03076796
      0.21506555	      0.00000000	     -0.03618637	      0.03093705	      0.03079003
      0.21536082	     -0.00000000	     -0.03620961	      0.03095180	      0.03081212
      0.21565610	      0.00000000	     -0.03623286	      0.03096658	      0.03083424
      0.21595137	      0.00000000	     -0.03625610	      0.03098138	      0.03085639
      0.21624664	      0.00000000	     -0.03627935	      0.03099619	      0.03087856
      0.21654192	     -0.00000000	     -0.03630260	      0.03101104	      0.03090076
      0.21683719	      0.00000000	     -0.03632585	      0.03102590	      0.03092299
      0.21713246	     -0.00000000	     -0.03634910	      0.03104078	      0.03094525
      0.21742774	     -0.00000000	     -0.03637236	      0.03105569	      0.03096753
      0.21772301	      0.00000000	     -0.03639561	      0.03107062	      0.03098984
      0.21801828	      0.00000000	     -0.03641887	      0.03108557	      0.03101218
      0.21831355	     -0.00000000	     -0.03644213	      0.03110054	      0.03103454
      0.21860883	      0.00000000	     -0.03646539	      0.03111554	      0.03105693
      0.21890410	     -0.00000000	     -0.03648865	      0.03113055	      0.03107935
      0.21919937	      0.00000000	     -0.03651191	      0.03114559	      0.03110180
      0.21949465	      0.00000000	     -0.03653518	      0.03116065	      0.03112427
      0.21978992	      0.00000000	     -0.03655844	      0.03117574	      0.03114677
      0.22008519	      0.00000000	     -0.03658171	      0.03119084	      0.03116930
      0.22038047	      0.00000000	     -0.03660497	      0.03120597	      0.03119186
      0.22067574	      0.00000000	     -0.03662824	      0.03122112	      0.03121444
      0.22097101	      0.00000000	     -0.03665151	      0.03123629	      0.03123705
      0.22126629	     -0.00000000	     -0.03667478	      0.03125149	      0.03125969
      0.22156156	     -0.00000000	     -0.03669805	      0.03126671	      0.03128235
      0.22185683	      0.00000000	     -0.03672132	      0.03128195	      0.03130504
      0.22215211	      0.00000000	     -0.03674459	      0.03129721	      0.03132776
      0.22244738	     -0.00000000	     -0.03676786	      0.03131249	      0.03135051
      0.22274265	      0.00000000	     -0.03679113	      0.03132780	      0.03137329
      0.22303793	      0.00000000	     -0.03681440	      0.03134313	      0.03139609
      0.22333320	     -0.00000000	     -0.03683768	      0.03135849	      0.03141892
      0.22362847	     -0.00000000	     -0.03686095	      0.03137386	      0.03144177
      0.22392374	      0.00000000	     -0.03688422	      0.03138926	      0.03146466
      0.22421902	      0.00000000	     -0.03690749	      0.03140469	      0.03148757
      0.22451429	      0.00000000	     -0.03693076	      0.03142013	      0.03151051
      0.22480956	     -0.00000000	     -0.03695404	      0.03143560	      0.03153348
      0.22510484	      0.00000000	     -0.03697731	      0.03145109	      0.03155648
      0.22540011	     -0.00000000	     -0.03700058	      0.03146661	      0.03157950
      0.22569538	      0.00000000	     -0.03702385	      0.03148215	      0.03160255
      0.22599066	      0.00000000	     -0.03704712	      0.03149771	      0.03162563
      0.22628593	     -0.00000000	     -0.03707039	      0.03151329	      0.03164873
      0.22658120	      0.00000000	     -0.03709366	      0.03152890	      0.03167187
      0.22687648	      0.00000000	     -0.03711692	      0.03154453	      0.03169503
      0.22717175	     -0.00000000	     -0.03714019	      0.03156019	      0.03171822
      0.22746702	     -0.00000000	     -0.03716346	      0.03157587	      0.03174144
      0.22776230	      0.00000000	     -0.03718672	      0.03159157	      0.03176468
      0.22805757	     -0.00000000	     -0.03720999	      0.03160730	      0.03178796
      0.22835284	      0.00000000	     -0.03723325	      0.03162305	      0.03181126
      0.22864811	      0.00000000	     -0.03725651	      0.03163882	      0.03183459
      0.22894339	      0.00000000	     -0.03727977	      0.03165462	      0.03185794
      0.22923866	     -0.00000000	     -0.03730303	      0.03167044	      0.03188133
      0.22953393	     -0.00000000	     -0.03732629	      0.03168629	      0.03190474
      0.22982921	     -0.00000000	     -0.03734954	      0.03170216	      0.03192818
      0.23012448	     -0.00000000	     -0.03737280	      0.03171805	      0.03195165
      0.23041975	      0.00000000	     -0.03739605	      0.03173397	      0.03197515
      0.23071503	     -0.00000000	     -0.03741930	      0.03174991	      0.03199867
      0.23101030	      0.00000000	     -0.03744255	      0.03176587	      0.03202223
      0.23130557	      0.00000000	     -0.03746580	      0.03178186	      0.03204581
      0.23160085	      0.00000000	     -0.03748904	      0.03179788	      0.03206942
      0.23189612	     -0.00000000	     -0.03751228	      0.03181392	      0.03209306
      0.23219139	     -0.00000000	     -0.03753552	      0.03182998	      0.03211672
      0.23248667	     -0.00000000	     -0.03755876	      0.03184607	      0.03214042
      0.23278194	     -0.00000000	     -0.03758200	      0.03186218	      0.03216414
      0.23307721	      0.00000000	     -0.03760523	      0.03187832	      0.03218789
      0.23337248	      0.00000000	     -0.03762846	      0.03189448	      0.03221167
      0.23366776	      0.00000000	     -0.03765169	      0.03191067	      0.03223548
      0.23396303	      0.00000000	     -0.03767491	      0.03192688	      0.03225932
      0.23425830	      0.00000000	     -0.03769814	      0.03194312	      0.03228318
      0.23455358	      0.00000000	     -0.03772135	      0.03195938	      0.03230707
      0.23484885	      0.00000000	     -0.03774457	      0.03197567	      0.03233100
      0.23514412	     -0.00000000	     -0.03776778	      0.03199198	      0.03235495
      0.23543940	     -0.00000000	     -0.03779099	      0.03200831	      0.03237893
      0.23573467	     -0.00000000	     -0.03781420	      0.03202468	      0.03240293
      0.23602994	     -0.00000000	     -0.03783740	      0.03204106	      0.03242697
      0.23632522	      0.00000000	     -0.03786060	      0.03205748	      0.03245103
      0.23662049	      0.00000000	     -0.03788380	      0.03207392	      0.03247513
      0.23691576	      0.00000000	     -0.03790699	      0.03209038	      0.03249925
      0.23721104	     -0.00000000	     -0.03793018	      0.03210687	      0.03252340
      0.23750631	      0.00000000	     -0.03795337	      0.03212338	      0.03254758
      0.23780158	      0.00000000	     -0.03797655	      0.03213992	      0.03257179
      0.23809685	      0.00000000	     -0.03799973	      0.03215649	      0.03259603
      0.23839213	      0.00000000	     -0.03802290	      0.03217308	      0.03262029
      0.23868740	     -0.00000000	     -0.03804607	      0.03218970	      0.03264459
      0.23898267	     -0.00000000	     -0.03806924	      0.03220634	      0.03266891
      0.23927795	      0.00000000	     -0.03809240	      0.03222301	      0.03269327
      0.23957322	     -0.00000000	     -0.03811555	      0.03223971	      0.03271765
      0.23986849	      0.00000000	     -0.03813870	      0.03225643	      0.03274206
      0.24016377	      0.00000000	     -0.03816185	      0.03227318	      0.03276650
      0.24045904	     -0.00000000	     -0.03818499	      0.03228995	      0.03279097
      0.24075431	      0.00000000	     -0.03820813	      0.03230676	      0.03281547
      0.24104959	      0.00000000	     -0.03823126	      0.03232358	      0.03284000
      0.24134486	      0.00000000	     -0.03825439	      0.03234044	      0.03286455
      0.24164013	      0.00000000	     -0.03827751	      0.03235732	      0.03288914
      0.24193541	      0.00000000	     -0.03830063	      0.03237423	      0.03291375
      0.24223068	     -0.00000000	     -0.03832374	      0.03239116	      0.03293840
      0.24252595	      0.00000000	     -0.03834685	      0.03240812	      0.03296307
      0.24282122	      0.00000000	     -0.03836995	      0.03242511	      0.03298778
      0.24311650	     -0.00000000	     -0.03839304	      0.03244212	      0.03301251
      0.24341177	      0.00000000	     -0.03841613	      0.03245916	      0.03303727
      0.24370704	      0.00000000	     -0.03843922	      0.03247623	      0.03306206
      0.24400232	      0.00000000	     -0.03846230	      0.03249333	      0.03308688
      0.24429759	     -0.00000000	     -0.03848537	      0.03251045	      0.03311173
      0.24459286	      0.00000000	     -0.03850843	      0.03252760	      0.03313662
      0.24488814	      0.00000000	     -0.03853149	      0.03254478	      0.03316153
      0.24518341	     -0.00000000	     -0.03855455	      0.03256199	      0.03318647
      0.24547868	     -0.00000000	     -0.03857759	      0.03257922	      0.03321144
      0.24577396	      0.00000000	     -0.03860063	      0.03259648	      0.03323643
      0.24606923	     -0.00000000	     -0.03862367	      0.03261377	      0.03326146
      0.24636450	     -0.00000000	     -0.03864670	      0.03263108	      0.03328652
      0.24665978	     -0.00000000	     -0.03866972	      0.03264843	      0.03331161
      0.24695505	     -0.00000000	     -0.03869273	      0.03266580	      0.03333673
      0.24725032	     -0.00000000	     -0.03871574	      0.03268320	      0.03336188
      0.24754560	     -0.00000000	     -0.03873874	      0.03270063	      0.03338706
      0.24784087	      0.00000000	     -0.03876173	      0.03271809	      0.03341227
      0.24813614	     -0.00000000	     -0.03878471	      0.03273557	      0.03343751
      0.24843141	      0.00000000	     -0.03880769	      0.03275308	      0.03346277
      0.24872669	     -0.00000000	     -0.03883066	      0.03277062	      0.03348807
      0.24902196	      0.00000000	     -0.03885362	      0.03278819	      0.03351340
      0.24931723	     -0.00000000	     -0.03887658	      0.03280579	      0.03353876
      0.24961251	      0.00000000	     -0.03889952	      0.03282342	      0.03356415
      0.24990778	      0.00000000	     -0.03892246	      0.03284108	      0.03358957
      0.25020305	      0.00000000	     -0.03894539	      0.03285876	      0.03361502
      0.25049833	     -0.00000000	     -0.03896831	      0.03287648	      0.03364050
      0.25079360	      0.00000000	     -0.03899123	      0.03289422	      0.03366602
      0.25108887	      0.00000000	     -0.03901413	      0.03291199	      0.03369156
      0.25138415	     -0.00000000	     -0.03903703	      0.03292979	      0.03371713
      0.25167942	     -0.00000000	     -0.03905992	      0.03294762	      0.03374273
      0.25197469	      0.00000000	     -0.03908280	      0.03296548	      0.03376837
      0.25226997	      0.00000000	     -0.03910567	      0.03298337	      0.03379403
      0.25256524	     -0.00000000	     -0.03912853	      0.03300129	      0.03381973
      0.25286051	      0.00000000	     -0.03915138	      0.03301924	      0.03384545
      0.25315578	     -0.00000000	     -0.03917422	      0.03303722	      0.03387121
      0.25345106	     -0.00000000	     -0.03919706	      0.03305523	      0.03389700
      0.25374633	      0.00000000	     -0.03921988	      0.03307326	      0.03392281
      0.25404160	      0.00000000	     -0.03924269	      0.03309133	      0.03394866
      0.25433688	     -0.00000000	     -0.03926550	      0.03310943	      0.03397454
      0.25463215	     -0.00000000	     -0.03928829	      0.03312756	      0.03400046
      0.25492742	      0.00000000	     -0.03931108	      0.03314572	      0.03402640
      0.25522270	      0.00000000	     -0.03933385	      0.03316391	      0.03405237
      0.25551797	      0.00000000	     -0.03935662	      0.03318213	      0.03407838
      0.25581324	      0.00000000	     -0.03937937	      0.03320038	      0.03410441
      0.25610852	      0.00000000	     -0.03940211	      0.03321866	      0.03413048
      0.25640379	      0.00000000	     -0.03942485	      0.03323697	      0.03415658
      0.25669906	      0.00000000	     -0.03944757	      0.03325531	      0.03418271
      0.25699434	      0.00000000	     -0.03947028	      0.03327369	      0.03420887
      0.25728961	      0.00000000	     -0.03949298	      0.03329209	      0.03423506
      0.25758488	      0.00000000	     -0.03951567	      0.03331053	      0.03426129
      0.25788015	     -0.00000000	     -0.03953835	      0.03332899	      0.03428754
      0.25817543	     -0.00000000	     -0.03956101	      0.03334749	      0.03431383
      0.25847070	     -0.00000000	     -0.03958367	      0.03336602	      0.03434015
      0.25876597	     -0.00000000	     -0.03960631	      0.03338458	      0.03436650
      0.25906125	      0.00000000	     -0.03962894	      0.03340317	      0.03439288
      0.25935652	      0.00000000	     -0.03965156	      0.03342180	      0.03441930
      0.25965179	     -0.00000000	     -0.03967417	      0.03344045	      0.03444574
      0.25994707	     -0.00000000	     -0.03969676	      0.03345914	      0.03447222
      0.26024234	      0.00000000	     -0.03971935	      0.03347786	      0.03449873
      0.26053761	     -0.00000000	     -0.03974192	      0.03349662	      0.03452528
      0.26083289	     -0.00000000	     -0.03976447	      0.03351540	      0.03455185
      0.26112816	     -0.00000000	     -0.03978702	      0.03353422	      0.03457846
      0.26142343	      0.00000000	     -0.03980955	      0.03355307	      0.03460510
      0.26171871	      0.00000000	     -0.03983207	      0.03357195	      0.03463177
      0.26201398	      0.00000000	     -0.03985458	      0.03359086	      0.03465847
      0.26230925	     -0.00000000	     -0.03987707	      0.03360981	      0.03468521
      0.26260452	     -0.00000000	     -0.03989955	      0.03362879	      0.03471197
      0.26289980	      0.00000000	     -0.03992201	      0.03364780	      0.03473877
      0.26319507	      0.00000000	     -0.03994446	      0.03366685	      0.03476561
      0.26346055	     -0.00000000	     -0.03996464	      0.03368400	      0.03478976
      0.26372603	     -0.00000000	     -0.03998480	      0.03370118	      0.03481394
      0.26399151	     -0.00000000	     -0.04000495	      0.03371839	      0.03483815
      0.26425700	      0.00000000	     -0.04002509	      0.03373562	      0.03486238
      0.26452248	     -0.00000000	     -0.04004522	      0.03375289	      0.03488664
      0.26478796	     -0.00000000	     -0.04006534	      0.03377017	      0.03491092
      0.26505344	      0.00000000	     -0.04008544	      0.03378749	      0.03493524
      0.26531892	      0.00000000	     -0.04010553	      0.03380483	      0.03495957
      0.26558440	     -0.00000000	     -0.04012561	      0.03382220	      0.03498394
      0.26584988	      0.00000000	     -0.04014568	      0.03383960	      0.03500833
      0.26611536	     -0.00000000	     -0.04016574	      0.03385703	      0.03503275
      0.26638084	     -0.00000000	     -0.04018578	      0.03387448	      0.03505720
      0.26664633	      0.00000000	     -0.04020581	      0.03389196	      0.03508167
      0.26691181	     -0.00000000	     -0.04022583	      0.03390947	      0.03510617
      0.26717729	     -0.00000000	     -0.04024583	      0.03392701	      0.03513069
      0.26744277	     -0.00000000	     -0.04026583	      0.03394457	      0.03515525
      0.26770825	     -0.00000000	     -0.04028580	      0.03396217	      0.03517983
      0.26797373	     -0.00000000	     -0.04030577	      0.03397979	      0.03520444
      0.26823921	      0.00000000	     -0.04032572	      0.03399744	      0.03522907
      0.26850469	      0.00000000	     -0.04034566	      0.03401512	      0.03525373
      0.26877018	      0.00000000	     -0.04036559	      0.03403282	      0.03527842
      0.26903566	     -0.00000000	     -0.04038550	      0.03405056	      0.03530314
      0.26930114	     -0.00000000	     -0.04040540	      0.03406832	      0.03532788
      0.26956662	     -0.00000000	     -0.04042528	      0.03408612	      0.03535265
      0.26983210	      0.00000000	     -0.04044515	      0.03410394	      0.03537745
      0.27009758	     -0.00000000	     -0.04046501	      0.03412179	      0.03540227
      0.27036306	     -0.00000000	     -0.04048485	      0.03413967	      0.03542713
      0.27062854	      0.00000000	     -0.04050467	      0.03415758	      0.03545201
      0.27089402	     -0.00000000	     -0.04052449	      0.03417551	      0.03547691
      0.27115951	     -0.00000000	     -0.04054429	      0.03419348	      0.03550185
      0.27142499	      0.00000000	     -0.04056407	      0.03421148	      0.03552681
      0.27169047	     -0.00000000	     -0.04058384	      0.03422951	      0.03555180
      0.27195595	     -0.00000000	     -0.04060359	      0.03424756	      0.03557682
      0.27222143	     -0.00000000	     -0.04062333	      0.03426565	      0.03560187
      0.27248691	      0.00000000	     -0.04064305	      0.03428376	      0.03562694
      0.27275239	      0.00000000	     -0.04066276	      0.03430191	      0.03565205
      0.27301787	      0.00000000	     -0.04068245	      0.03432008	      0.03567718
      0.27328335	     -0.00000000	     -0.04070212	      0.03433829	      0.03570233
      0.27354884	      0.00000000	     -0.04072178	      0.03435652	      0.03572752
      0.27381432	      0.00000000	     -0.04074143	      0.03437479	      0.03575274
      0.27407980	     -0.00000000	     -0.04076106	      0.03439309	      0.03577798
      0.27434528	     -0.00000000	     -0.04078067	      0.03441141	      0.03580325
      0.27461076	     -0.00000000	     -0.04080026	      0.03442977	      0.03582855
      0.27487624	     -0.00000000	     -0.04081984	      0.03444816	      0.03585388
      0.27514172	     -0.00000000	     -0.04083940	      0.03446658	      0.03587923
      0.27540720	     -0.00000000	     -0.04085895	      0.03448503	      0.03590462
      0.27567269	      0.00000000	     -0.04087848	      0.03450351	      0.03593003
      0.27593817	     -0.00000000	     -0.04089799	      0.03452202	      0.03595547
      0.27620365	     -0.00000000	     -0.04091748	      0.03454056	      0.03598094
      0.27646913	     -0.00000000	     -0.04093696	      0.03455914	      0.03600644
      0.27673461	      0.00000000	     -0.04095642	      0.03457774	      0.03603197
      0.27700009	      0.00000000	     -0.04097586	      0.03459638	      0.03605753
      0.27726557	     -0.00000000	     -0.04099528	      0.03461505	      0.03608311
      0.27753105	      0.00000000	     -0.04101469	      0.03463375	      0.03610873
      0.27779653	      0.00000000	     -0.04103408	      0.03465248	      0.03613437
      0.27806202	     -0.00000000	     -0.04105345	      0.03467125	      0.03616004
      0.27832750	     -0.00000000	     -0.04107280	      0.03469004	      0.03618574
      0.27859298	      0.00000000	     -0.04109213	      0.03470887	      0.03621148
      0.27885846	      0.00000000	     -0.04111144	      0.03472773	      0.03623724
      0.27912394	     -0.00000000	     -0.04113074	      0.03474663	      0.03626303
      0.27938942	     -0.00000000	     -0.04115001	      0.03476555	      0.03628884
      0.27965490	      0.00000000	     -0.04116927	      0.03478451	      0.03631469
      0.27992038	     -0.00000000	     -0.04118851	      0.03480350	      0.03634057
      0.28018586	     -0.00000000	     -0.04120773	      0.03482253	      0.03636648
      0.28045135	     -0.00000000	     -0.04122693	      0.03484159	      0.03639242
      0.28071683	     -0.00000000	     -0.04124610	      0.03486068	      0.03641838
      0.28098231	      0.00000000	     -0.04126526	      0.03487980	      0.03644438
      0.28124779	     -0.00000000	     -0.04128440	      0.03489896	      0.03647041
      0.28151327	     -0.00000000	     -0.04130352	      0.03491815	      0.03649646
      0.28177875	      0.00000000	     -0.04132262	      0.03493737	      0.03652255
      0.28204423	     -0.00000000	     -0.04134169	      0.03495663	      0.03654867
      0.28230971	     -0.00000000	     -0.04136075	      0.03497592	      0.03657481
      0.28257519	     -0.00000000	     -0.04137979	      0.03499525	      0.03660099
      0.28284068	     -0.00000000	     -0.04139880	      0.03501461	      0.03662720
      0.28310616	     -0.00000000	     -0.04141779	      0.03503400	      0.03665344
      0.28337164	      0.00000000	     -0.04143677	      0.03505343	      0.03667970
      0.28363712	      0.00000000	     -0.04145572	      0.03507289	      0.03670600
      0.28390260	      0.00000000	     -0.04147465	      0.03509239	      0.03673233
      0.28416808	      0.00000000	     -0.04149355	      0.03511192	      0.03675869
      0.28443356	     -0.00000000	     -0.04151244	      0.03513149	      0.03678508
      0.28469904	      0.00000000	     -0.04153130	      0.03515109	      0.03681150
      0.28496453	      0.00000000	     -0.04155014	      0.03517073	      0.03683796
      0.28523001	     -0.00000000	     -0.04156896	      0.03519040	      0.03686444
      0.28549549	      0.00000000	     -0.04158775	      0.03521011	      0.03689096
      0.28576097	     -0.00000000	     -0.04160652	      0.03522986	      0.03691750
      0.28602645	     -0.00000000	     -0.04162527	      0.03524963	      0.03694408
      0.28629193	      0.00000000	     -0.04164400	      0.03526945	      0.03697069
      0.28655741	      0.00000000	     -0.04166270	      0.03528930	      0.03699733
      0.28682289	      0.00000000	     -0.04168138	      0.03530919	      0.03702400
      0.28708837	     -0.00000000	     -0.04170003	      0.03532911	      0.03705070
      0.28735386	      0.00000000	     -0.04171866	      0.03534907	      0.03707744
      0.28761934	     -0.00000000	     -0.04173727	      0.03536907	      0.03710420
      0.28785809	      0.00000000	     -0.04175398	      0.03538708	      0.03712830
      0.28809685	      0.00000000	     -0.04177067	      0.03540513	      0.03715243
      0.28833561	     -0.00000000	     -0.04178734	      0.03542320	      0.03717658
      0.28857437	     -0.00000000	     -0.04180399	      0.03544131	      0.03720076
      0.28881312	     -0.00000000	     -0.04182063	      0.03545944	      0.03722496
      0.28905188	     -0.00000000	     -0.04183724	      0.03547760	      0.03724919
      0.28929064	      0.00000000	     -0.04185383	      0.03549580	      0.03727344
      0.28952939	     -0.00000000	     -0.04187040	      0.03551402	      0.03729772
      0.28976815	      0.00000000	     -0.04188695	      0.03553228	      0.03732203
      0.29000691	     -0.00000000	     -0.04190347	      0.03555057	      0.03734637
      0.29024567	     -0.00000000	     -0.04191998	      0.03556888	      0.03737073
      0.29048442	     -0.00000000	     -0.04193647	      0.03558723	      0.03739511
      0.29072318	      0.00000000	     -0.04195293	      0.03560561	      0.03741953
      0.29096194	     -0.00000000	     -0.04196937	      0.03562402	      0.03744397
      0.29120070	      0.00000000	     -0.04198579	      0.03564246	      0.03746843
      0.29143945	      0.00000000	     -0.04200219	      0.03566094	      0.03749293
      0.29167821	     -0.00000000	     -0.04201857	      0.03567944	      0.03751745
      0.29191697	      0.00000000	     -0.04203492	      0.03569798	      0.03754200
      0.29215572	     -0.00000000	     -0.04205125	      0.03571654	      0.03756657
      0.29239448	     -0.00000000	     -0.04206756	      0.03573514	      0.03759117
      0.29263324	     -0.00000000	     -0.04208385	      0.03575378	      0.03761580
      0.29287200	      0.00000000	     -0.04210011	      0.03577244	      0.03764046
      0.29311075	     -0.00000000	     -0.04211635	      0.03579113	      0.03766514
      0.29334951	      0.00000000	     -0.04213257	      0.03580986	      0.03768985
      0.29358827	      0.00000000	     -0.04214877	      0.03582862	      0.03771459
      0.29382702	      0.00000000	     -0.04216494	      0.03584742	      0.03773936
      0.29406578	     -0.00000000	     -0.04218109	      0.03586624	      0.03776415
      0.29430454	      0.00000000	     -0.04219721	      0.03588510	      0.03778897
      0.29454330	     -0.00000000	     -0.04221331	      0.03590399	      0.03781382
      0.29478205	     -0.00000000	     -0.04222938	      0.03592292	      0.03783870
      0.29502081	     -0.00000000	     -0.04224544	      0.03594187	      0.03786361
      0.29525957	     -0.00000000	     -0.04226146	      0.03596086	      0.03788854
      0.29549833	      0.00000000	     -0.04227746	      0.03597989	      0.03791350
      0.29573708	     -0.00000000	     -0.04229344	      0.03599895	      0.03793849
      0.29597584	      0.00000000	     -0.04230939	      0.03601804	      0.03796351
      0.29621460	      0.00000000	     -0.04232532	      0.03603716	      0.03798855
      0.29645335	      0.00000000	     -0.04234122	      0.03605632	      0.03801363
      0.29669211	      0.00000000	     -0.04235710	      0.03607552	      0.03803873
      0.29693087	      0.00000000	     -0.04237295	      0.03609475	      0.03806386
      0.29716963	      0.00000000	     -0.04238877	      0.03611401	      0.03808903
      0.29740838	     -0.00000000	     -0.04240457	      0.03613331	      0.03811422
      0.29764714	     -0.00000000	     -0.04242035	      0.03615264	      0.03813943
      0.29788590	      0.00000000	     -0.04243609	      0.03617200	      0.03816468
      0.29812465	     -0.00000000	     -0.04245181	      0.03619141	      0.03818996
      0.29836341	      0.00000000	     -0.04246750	      0.03621084	      0.03821527
      0.29860217	      0.00000000	     -0.04248317	      0.03623032	      0.03824060
      0.29884093	     -0.00000000	     -0.04249881	      0.03624982	      0.03826597
      0.29907968	      0.00000000	     -0.04251442	      0.03626937	      0.03829136
      0.29931844	      0.00000000	     -0.04253001	      0.03628894	      0.03831679
      0.29955720	     -0.00000000	     -0.04254556	      0.03630856	      0.03834224
      0.29979596	     -0.00000000	     -0.04256109	      0.03632821	      0.03836772
      0.30003471	      0.00000000	     -0.04257659	      0.03634790	      0.03839324
      0.30027347	     -0.00000000	     -0.04259206	      0.03636762	      0.03841878
      0.30051223	      0.00000000	     -0.04260751	      0.03638738	      0.03844436
      0.30075098	     -0.00000000	     -0.04262292	      0.03640718	      0.03846996
      0.30098974	     -0.00000000	     -0.04263831	      0.03642701	      0.03849559
      0.30122850	     -0.00000000	     -0.04265366	      0.03644688	      0.03852126
      0.30146726	     -0.00000000	     -0.04266899	      0.03646679	      0.03854696
      0.30170601	      0.00000000	     -0.04268429	      0.03648673	      0.03857268
      0.30194477	     -0.00000000	     -0.04269956	      0.03650672	      0.03859844
      0.30218353	     -0.00000000	     -0.04271480	      0.03652674	      0.03862423
      0.30242229	      0.00000000	     -0.04273001	      0.03654679	      0.03865005
      0.30266104	     -0.00000000	     -0.04274519	      0.03656689	      0.03867590
      0.30289980	     -0.00000000	     -0.04276033	      0.03658702	      0.03870178
      0.30313856	     -0.00000000	     -0.04277545	      0.03660719	      0.03872769
      0.30337731	      0.00000000	     -0.04279054	      0.03662741	      0.03875364
      0.30361607	      0.00000000	     -0.04280559	      0.03664765	      0.03877961
      0.30385483	      0.00000000	     -0.04282062	      0.03666794	      0.03880562
      0.30409359	     -0.00000000	     -0.04283561	      0.03668827	      0.03883166
      0.30433234	      0.00000000	     -0.04285057	      0.03670864	      0.03885773
      0.30457110	     -0.00000000	     -0.04286550	      0.03672904	      0.03888383
      0.30480986	      0.00000000	     -0.04288039	      0.03674949	      0.03890997
      0.30504861	      0.00000000	     -0.04289526	      0.03676997	      0.03893614
      0.30528737	     -0.00000000	     -0.04291009	      0.03679050	      0.03896234
      0.30552613	      0.00000000	     -0.04292488	      0.03681106	      0.03898857
      0.30576489	     -0.00000000	     -0.04293965	      0.03683167	      0.03901484
      0.30600364	      0.00000000	     -0.04295438	      0.03685231	      0.03904114
      0.30624240	      0.00000000	     -0.04296908	      0.03687300	      0.03906747
      0.30648116	      0.00000000	     -0.04298374	      0.03689373	      0.03909383
      0.30671992	     -0.00000000	     -0.04299837	      0.03691450	      0.03912023
      0.30695867	      0.00000000	     -0.04301297	      0.03693531	      0.03914666
      0.30719743	      0.00000000	     -0.04302753	      0.03695616	      0.03917313
      0.30743619	      0.00000000	     -0.04304205	      0.03697705	      0.03919963
      0.30767494	     -0.00000000	     -0.04305654	      0.03699798	      0.03922616
      0.30791370	      0.00000000	     -0.04307100	      0.03701896	      0.03925273
      0.30815246	     -0.00000000	     -0.04308542	      0.03703998	      0.03927933
      0.30839122	      0.00000000	     -0.04309980	      0.03706104	      0.03930596
      0.30862997	     -0.00000000	     -0.04311415	      0.03708215	      0.03933263
      0.30886873	     -0.00000000	     -0.04312846	      0.03710329	      0.03935933
      0.30910749	     -0.00000000	     -0.04314273	      0.03712448	      0.03938607
      0.30934624	      0.00000000	     -0.04315697	      0.03714572	      0.03941284
      0.30958500	      0.00000000	     -0.04317117	      0.03716699	      0.03943965
      0.30982376	     -0.00000000	     -0.04318533	      0.03718831	      0.03946650
      0.31006252	     -0.00000000	     -0.04319946	      0.03720968	      0.03949337
      0.31030127	     -0.00000000	     -0.04321354	      0.03723109	      0.03952029
      0.31054003	      0.00000000	     -0.04322759	      0.03725254	      0.03954724
      0.31077879	     -0.00000000	     -0.04324160	      0.03727404	      0.03957422
      0.31101755	     -0.00000000	     -0.04325557	      0.03729558	      0.03960124
      0.31125630	      0.00000000	     -0.04326950	      0.03731717	      0.03962830
      0.31147098	      0.00000000	     -0.04328200	      0.03733662	      0.03965266
      0.31168567	     -0.00000000	     -0.04329446	      0.03735610	      0.03967705
      0.31190035	      0.00000000	     -0.04330689	      0.03737563	      0.03970147
      0.31211503	      0.00000000	     -0.04331928	      0.03739519	      0.03972591
      0.31232971	     -0.00000000	     -0.04333165	      0.03741478	      0.03975039
      0.31254440	     -0.00000000	     -0.04334398	      0.03743442	      0.03977490
      0.31275908	     -0.00000000	     -0.04335627	      0.03745409	      0.03979944
      0.31297376	      0.00000000	     -0.04336854	      0.03747380	      0.03982401
      0.31318844	     -0.00000000	     -0.04338077	      0.03749355	      0.03984860
      0.31340313	      0.00000000	     -0.04339297	      0.03751334	      0.03987323
      0.31361781	      0.00000000	     -0.04340513	      0.03753316	      0.03989789
      0.31383249	      0.00000000	     -0.04341726	      0.03755303	      0.03992258
      0.31404717	     -0.00000000	     -0.04342935	      0.03757293	      0.03994730
      0.31426185	     -0.00000000	     -0.04344141	      0.03759287	      0.03997205
      0.31447654	      0.00000000	     -0.04345343	      0.03761285	      0.03999683
      0.31469122	      0.00000000	     -0.04346542	      0.03763287	      0.04002165
      0.31490590	     -0.00000000	     -0.04347737	      0.03765293	      0.04004649
      0.31512058	     -0.00000000	     -0.04348929	      0.03767303	      0.04007137
      0.31533527	     -0.00000000	     -0.04350117	      0.03769317	      0.04009627
      0.31554995	      0.00000000	     -0.04351302	      0.03771335	      0.04012121
      0.31576463	     -0.00000000	     -0.04352482	      0.03773357	      0.04014619
      0.31597931	     -0.00000000	     -0.04353660	      0.03775383	      0.04017119
      0.31619400	     -0.00000000	     -0.04354833	      0.03777413	      0.04019622
      0.31640868	     -0.00000000	     -0.04356003	      0.03779447	      0.04022129
      0.31662336	      0.00000000	     -0.04357169	      0.03781485	      0.04024639
      0.31683804	     -0.00000000	     -0.04358331	      0.03783527	      0.04027152
      0.31705272	     -0.00000000	     -0.04359490	      0.03785574	      0.04029669
      0.31726741	      0.00000000	     -0.04360644	      0.03787625	      0.04032189
      0.31748209	     -0.00000000	     -0.04361795	      0.03789679	      0.04034712
      0.31769677	      0.00000000	     -0.04362942	      0.03791739	      0.04037238
      0.31791145	      0.00000000	     -0.04364085	      0.03793802	      0.04039768
      0.31812614	     -0.00000000	     -0.04365224	      0.03795869	      0.04042301
      0.31834082	      0.00000000	     -0.04366359	      0.03797941	      0.04044838
      0.31855550	      0.00000000	     -0.04367490	      0.03800017	      0.04047377
      0.31877018	      0.00000000	     -0.04368617	      0.03802098	      0.04049921
      0.31898487	      0.00000000	     -0.04369740	      0.03804183	      0.04052467
      0.31919955	      0.00000000	     -0.04370859	      0.03806272	      0.04055017
      0.31941423	      0.00000000	     -0.04371973	      0.03808365	      0.04057571
      0.31962891	      0.00000000	     -0.04373084	      0.03810463	      0.04060128
      0.31984359	      0.00000000	     -0.04374190	      0.03812566	      0.04062688
      0.32005828	     -0.00000000	     -0.04375293	      0.03814673	      0.04065252
      0.32027296	      0.00000000	     -0.04376391	      0.03816784	      0.04067820
      0.32048764	     -0.00000000	     -0.04377485	      0.03818900	      0.04070391
      0.32070232	      0.00000000	     -0.04378574	      0.03821020	      0.04072965
      0.32091701	      0.00000000	     -0.04379659	      0.03823145	      0.04075543
      0.32113169	     -0.00000000	     -0.04380740	      0.03825275	      0.04078125
      0.32134637	      0.00000000	     -0.04381816	      0.03827409	      0.04080710
      0.32156105	      0.00000000	     -0.04382888	      0.03829547	      0.04083299
      0.32177573	      0.00000000	     -0.04383956	      0.03831691	      0.04085891
      0.32199042	     -0.00000000	     -0.04385019	      0.03833839	      0.04088488
      0.32220510	      0.00000000	     -0.04386078	      0.03835991	      0.04091087
      0.32241978	     -0.00000000	     -0.04387132	      0.03838149	      0.04093691
      0.32263446	      0.00000000	     -0.04388181	      0.03840311	      0.04096298
      0.32284915	      0.00000000	     -0.04389226	      0.03842478	      0.04098909
      0.32306383	     -0.00000000	     -0.04390266	      0.03844650	      0.04101524
      0.32327851	     -0.00000000	     -0.04391302	      0.03846827	      0.04104142
      0.32349319	     -0.00000000	     -0.04392332	      0.03849008	      0.04106764
      0.32370788	      0.00000000	     -0.04393359	      0.03851194	      0.04109390
      0.32392256	     -0.00000000	     -0.04394380	      0.03853386	      0.04112020
      0.32413724	      0.00000000	     -0.04395396	      0.03855582	      0.04114654
      0.32435192	     -0.00000000	     -0.04396408	      0.03857783	      0.04117291
      0.32456660	      0.00000000	     -0.04397414	      0.03859989	      0.04119933
      0.32478129	     -0.00000000	     -0.04398416	      0.03862201	      0.04122578
      0.32499597	      0.00000000	     -0.04399413	      0.03864417	      0.04125227
      0.32521065	      0.00000000	     -0.04400405	      0.03866638	      0.04127880
      0.32542533	      0.00000000	     -0.04401391	      0.03868865	      0.04130537
      0.32564002	      0.00000000	     -0.04402373	      0.03871096	      0.04133199
      0.32585470	      0.00000000	     -0.04403349	      0.03873333	      0.04135864
      0.32606938	     -0.00000000	     -0.04404320	      0.03875575	      0.04138533
      0.32628406	      0.00000000	     -0.04405287	      0.03877822	      0.04141206
      0.32649875	     -0.00000000	     -0.04406247	      0.03880075	      0.04143883
      0.32671343	     -0.00000000	     -0.04407203	      0.03882333	      0.04146565
      0.32692811	      0.00000000	     -0.04408153	      0.03884596	      0.04149250
      0.32714279	      0.00000000	     -0.04409098	      0.03886864	      0.04151940
      0.32735747	      0.00000000	     -0.04410037	      0.03889138	      0.04154634
      0.32757216	      0.00000000	     -0.04410971	      0.03891417	      0.04157331
      0.32776515	      0.00000000	     -0.04411806	      0.03893471	      0.04159760
      0.32795813	     -0.00000000	     -0.04412637	      0.03895529	      0.04162193
      0.32815112	     -0.00000000	     -0.04413462	      0.03897591	      0.04164629
      0.32834411	     -0.00000000	     -0.04414284	      0.03899658	      0.04167068
      0.32853710	     -0.00000000	     -0.04415101	      0.03901730	      0.04169510
      0.32873009	      0.00000000	     -0.04415913	      0.03903806	      0.04171957
      0.32892308	      0.00000000	     -0.04416720	      0.03905886	      0.04174406
      0.32911607	     -0.00000000	     -0.04417523	      0.03907971	      0.04176860
      0.32930906	     -0.00000000	     -0.04418321	      0.03910061	      0.04179316
      0.32950205	      0.00000000	     -0.04419115	      0.03912155	      0.04181777
      0.32969504	     -0.00000000	     -0.04419903	      0.03914254	      0.04184241
      0.32988803	     -0.00000000	     -0.04420687	      0.03916358	      0.04186708
      0.33008102	      0.00000000	     -0.04421466	      0.03918466	      0.04189179
      0.33027400	      0.00000000	     -0.04422240	      0.03920579	      0.04191654
      0.33046699	      0.00000000	     -0.04423009	      0.03922697	      0.04194132
      0.33065998	     -0.00000000	     -0.04423773	      0.03924820	      0.04196614
      0.33085297	     -0.00000000	     -0.04424532	      0.03926947	      0.04199100
      0.33104596	     -0.00000000	     -0.04425287	      0.03929079	      0.04201590
      0.33123895	      0.00000000	     -0.04426036	      0.03931216	      0.04204083
      0.33143194	     -0.00000000	     -0.04426780	      0.03933358	      0.04206580
      0.33162493	     -0.00000000	     -0.04427518	      0.03935505	      0.04209080
      0.33181792	     -0.00000000	     -0.04428252	      0.03937657	      0.04211585
      0.33201091	      0.00000000	     -0.04428980	      0.03939814	      0.04214093
      0.33220390	     -0.00000000	     -0.04429704	      0.03941976	      0.04216605
      0.33239688	      0.00000000	     -0.04430421	      0.03944142	      0.04219121
      0.33258987	     -0.00000000	     -0.04431134	      0.03946314	      0.04221641
      0.33278286	      0.00000000	     -0.04431841	      0.03948491	      0.04224165
      0.33297585	     -0.00000000	     -0.04432543	      0.03950673	      0.04226692
      0.33316884	     -0.00000000	     -0.04433239	      0.03952861	      0.04229224
      0.33336183	     -0.00000000	     -0.04433929	      0.03955053	      0.04231760
      0.33355482	     -0.00000000	     -0.04434615	      0.03957251	      0.04234299
      0.33374781	      0.00000000	     -0.04435294	      0.03959454	      0.04236842
      0.33394080	     -0.00000000	     -0.04435968	      0.03961662	      0.04239390
      0.33413379	      0.00000000	     -0.04436636	      0.03963875	      0.04241942
      0.33432678	      0.00000000	     -0.04437299	      0.03966094	      0.04244497
      0.33451977	     -0.00000000	     -0.04437955	      0.03968318	      0.04247057
      0.33471275	     -0.00000000	     -0.04438606	      0.03970548	      0.04249621
      0.33490574	      0.00000000	     -0.04439251	      0.03972782	      0.04252189
      0.33509873	     -0.00000000	     -0.04439890	      0.03975023	      0.04254761
      0.33529172	      0.00000000	     -0.04440523	      0.03977269	      0.04257337
      0.33548471	      0.00000000	     -0.04441150	      0.03979520	      0.04259917
      0.33567770	      0.00000000	     -0.04441771	      0.03981777	      0.04262502
      0.33587069	     -0.00000000	     -0.04442386	      0.03984040	      0.04265091
      0.33606368	     -0.00000000	     -0.04442995	      0.03986308	      0.04267684
      0.33625667	     -0.00000000	     -0.04443597	      0.03988582	      0.04270281
      0.33643012	     -0.00000000	     -0.04444134	      0.03990630	      0.04272620
      0.33660356	      0.00000000	     -0.04444665	      0.03992683	      0.04274961
      0.33677701	      0.00000000	     -0.04445191	      0.03994741	      0.04277306
      0.33695046	     -0.00000000	     -0.04445711	      0.03996803	      0.04279655
      0.33712391	     -0.00000000	     -0.04446227	      0.03998870	      0.04282007
      0.33729736	      0.00000000	     -0.04446737	      0.04000942	      0.04284363
      0.33747080	     -0.00000000	     -0.04447242	      0.04003018	      0.04286722
      0.33764425	     -0.00000000	     -0.04447742	      0.04005100	      0.04289085
      0.33781770	      0.00000000	     -0.04448236	      0.04007186	      0.04291452
      0.33799115	     -0.00000000	     -0.04448725	      0.04009277	      0.04293822
      0.33816459	     -0.00000000	     -0.04449209	      0.04011373	      0.04296196
      0.33833804	      0.00000000	     -0.04449687	      0.04013473	      0.04298574
      0.33851149	     -0.00000000	     -0.04450159	      0.04015579	      0.04300955
      0.33868494	      0.00000000	     -0.04450626	      0.04017689	      0.04303340
      0.33885839	      0.00000000	     -0.04451087	      0.04019805	      0.04305728
      0.33903183	     -0.00000000	     -0.04451543	      0.04021925	      0.04308121
      0.33920528	      0.00000000	     -0.04451993	      0.04024051	      0.04310517
      0.33937873	     -0.00000000	     -0.04452437	      0.04026181	      0.04312917
      0.33955218	     -0.00000000	     -0.04452876	      0.04028317	      0.04315321
      0.33972563	     -0.00000000	     -0.04453308	      0.04030457	      0.04317728
      0.33989907	     -0.00000000	     -0.04453735	      0.04032603	      0.04320140
      0.34007252	      0.00000000	     -0.04454156	      0.04034754	      0.04323778
      0.34024597	     -0.00000000	     -0.04454570	      0.04036910	      0.04327691
      0.34041942	     -0.00000000	     -0.04454979	      0.04039071	      0.04331607
      0.34059287	      0.00000000	     -0.04455382	      0.04041238	      0.04335527
      0.34076631	     -0.00000000	     -0.04455778	      0.04043410	      0.04339451
      0.34093976	     -0.00000000	     -0.04456169	      0.04045587	      0.04343378
      0.34109518	      0.00000000	     -0.04456513	      0.04047542	      0.04346900
      0.34125061	      0.00000000	     -0.04456853	      0.04049502	      0.04350425
      0.34140603	      0.00000000	     -0.04457187	      0.04051466	      0.04353952
      0.34156145	      0.00000000	     -0.04457517	      0.04053434	      0.04357483
      0.34171687	     -0.00000000	     -0.04457841	      0.04055407	      0.04361017
      0.34187230	      0.00000000	     -0.04458160	      0.04057384	      0.04364553
      0.34202772	     -0.00000000	     -0.04458474	      0.04059365	      0.04368092
      0.34218314	     -0.00000000	     -0.04458783	      0.04061351	      0.04371635
      0.34233856	     -0.00000000	     -0.04459086	      0.04063341	      0.04375180
      0.34249398	      0.00000000	     -0.04459384	      0.04065336	      0.04378728
      0.34264941	      0.00000000	     -0.04459677	      0.04067335	      0.04382279
      0.34280483	      0.00000000	     -0.04459964	      0.04069339	      0.04385833
      0.34296025	     -0.00000000	     -0.04460246	      0.04071347	      0.04389390
      0.34311567	      0.00000000	     -0.04460522	      0.04073360	      0.04392949
      0.34327110	      0.00000000	     -0.04460793	      0.04075377	      0.04396512
      0.34342652	     -0.00000000	     -0.04461058	      0.04077399	      0.04400078
      0.34358194	      0.00000000	     -0.04461318	      0.04079426	      0.04403646
      0.34373736	      0.00000000	     -0.04461572	      0.04081457	      0.04407218
      0.34389279	      0.00000000	     -0.04461820	      0.04083493	      0.04410792
      0.34403226	     -0.00000000	     -0.04462038	      0.04085324	      0.04414003
      0.34417174	     -0.00000000	     -0.04462252	      0.04087159	      0.04417215
      0.34431122	      0.00000000	     -0.04462460	      0.04088997	      0.04420430
      0.34445070	     -0.00000000	     -0.04462664	      0.04090839	      0.04423647
      0.34459018	     -0.00000000	     -0.04462864	      0.04092686	      0.04426867
      0.34472966	      0.00000000	     -0.04463058	      0.04094536	      0.04430089
      0.34486914	      0.00000000	     -0.04463248	      0.04096389	      0.04433314
      0.34500862	      0.00000000	     -0.04463433	      0.04098247	      0.04436540
      0.34514810	      0.00000000	     -0.04463613	      0.04100109	      0.04439769
      0.34528757	      0.00000000	     -0.04463788	      0.04101974	      0.04443001
      0.34542705	      0.00000000	     -0.04463958	      0.04103843	      0.04446234
      0.34556653	      0.00000000	     -0.04464123	      0.04105717	      0.04449470
      0.34570601	      0.00000000	     -0.04464283	      0.04107594	      0.04452709
      0.34584549	     -0.00000000	     -0.04464439	      0.04109475	      0.04455949
      0.34598497	      0.00000000	     -0.04464589	      0.04111360	      0.04459192
      0.34612445	      0.00000000	     -0.04464734	      0.04113249	      0.04462438
      0.34626393	      0.00000000	     -0.04464874	      0.04115142	      0.04465685
      0.34638867	     -0.00000000	     -0.04464994	      0.04116839	      0.04468591
      0.34651342	     -0.00000000	     -0.04465111	      0.04118539	      0.04471500
      0.34663816	     -0.00000000	     -0.04465223	      0.04120241	      0.04474410
      0.34676291	     -0.00000000	     -0.04465332	      0.04121948	      0.04477321
      0.34688765	     -0.00000000	     -0.04465436	      0.04123657	      0.04480235
      0.34701240	     -0.00000000	     -0.04465535	      0.04125370	      0.04483150
      0.34713714	     -0.00000000	     -0.04465631	      0.04127086	      0.04486067
      0.34726189	      0.00000000	     -0.04465722	      0.04128805	      0.04488986
      0.34738663	     -0.00000000	     -0.04465808	      0.04130527	      0.04491907
      0.34751138	     -0.00000000	     -0.04465891	      0.04132253	      0.04494829
      0.34763612	     -0.00000000	     -0.04465969	      0.04133982	      0.04497753
      0.34776087	     -0.00000000	     -0.04466042	      0.04135715	      0.04500679
      0.34788561	      0.00000000	     -0.04466111	      0.04137450	      0.04503607
      0.34801036	      0.00000000	     -0.04466176	      0.04139189	      0.04506536
      0.34813510	      0.00000000	     -0.04466236	      0.04140932	      0.04509467
      0.34825985	     -0.00000000	     -0.04466292	      0.04142677	      0.04512399
      0.34838459	     -0.00000000	     -0.04466343	      0.04144426	      0.04515334
      0.34850934	     -0.00000000	     -0.04466389	      0.04146179	      0.04518270
      0.34862134	     -0.00000000	     -0.04466427	      0.04147755	      0.04520907
      0.34873335	      0.00000000	     -0.04466461	      0.04149334	      0.04523546
      0.34884536	     -0.00000000	     -0.04466492	      0.04150916	      0.04526186
      0.34895737	      0.00000000	     -0.04466518	      0.04152501	      0.04528827
      0.34906938	      0.00000000	     -0.04466541	      0.04154088	      0.04531470
      0.34918139	     -0.00000000	     -0.04466560	      0.04155678	      0.04534114
      0.34929340	      0.00000000	     -0.04466575	      0.04157271	      0.04536759
      0.34940541	     -0.00000000	     -0.04466586	      0.04158867	      0.04539406
      0.34951741	      0.00000000	     -0.04466593	      0.04160465	      0.04542053
      0.34962942	      0.00000000	     -0.04466597	      0.04162066	      0.04544702
      0.34974143	      0.00000000	     -0.04466596	      0.04163670	      0.04547352
      0.34985344	     -0.00000000	     -0.04466592	      0.04165277	      0.04550004
      0.34996545	      0.00000000	     -0.04466583	      0.04166887	      0.04552656
      0.35007746	     -0.00000000	     -0.04466571	      0.04168499	      0.04555310
      0.35018947	      0.00000000	     -0.04466554	      0.04170115	      0.04557964
      0.35028275	      0.00000000	     -0.04466537	      0.04171462	      0.04560176
      0.35037603	      0.00000000	     -0.04466518	      0.04172811	      0.04562389
      0.35046931	      0.00000000	     -0.04466495	      0.04174163	      0.04564602
      0.35056259	     -0.00000000	     -0.04466470	      0.04175516	      0.04566816
      0.35065587	     -0.00000000	     -0.04466442	      0.04176871	      0.04569031
      0.35074915	     -0.00000000	     -0.04466411	      0.04178228	      0.04571247
      0.35086144	     -0.00000000	     -0.04466370	      0.04179865	      0.04573915
      0.35097373	     -0.00000000	     -0.04466325	      0.04181504	      0.04576584
      0.35108602	      0.00000000	     -0.04466275	      0.04183147	      0.04579254
      0.35119832	     -0.00000000	     -0.04466221	      0.04184792	      0.04581926
      0.35131061	      0.00000000	     -0.04466163	      0.04186440	      0.04584598
      0.35142290	      0.00000000	     -0.04466101	      0.04188091	      0.04587271
      0.35153519	     -0.00000000	     -0.04466034	      0.04189745	      0.04589945
      0.35164748	      0.00000000	     -0.04465963	      0.04191402	      0.04592621
      0.35175978	      0.00000000	     -0.04465888	      0.04193062	      0.04595297
      0.35187207	      0.00000000	     -0.04465808	      0.04194725	      0.04597974
      0.35198436	      0.00000000	     -0.04465724	      0.04196391	      0.04600652
      0.35209665	      0.00000000	     -0.04465636	      0.04198059	      0.04603331
      0.35220895	      0.00000000	     -0.04465543	      0.04199731	      0.04606010
      0.35232124	     -0.00000000	     -0.04465445	      0.04201406	      0.04608691
      0.35243353	     -0.00000000	     -0.04465343	      0.04203084	      0.04611372
      0.35254582	      0.00000000	     -0.04465236	      0.04204764	      0.04614055
      0.35265811	      0.00000000	     -0.04465125	      0.04206448	      0.04616738
      0.35277041	     -0.00000000	     -0.04465010	      0.04208135	      0.04619422
      0.35288270	      0.00000000	     -0.04464889	      0.04209825	      0.04622106
      0.35299499	      0.00000000	     -0.04464765	      0.04211518	      0.04624792
      0.35310728	      0.00000000	     -0.04464635	      0.04213214	      0.04627478
      0.35321958	      0.00000000	     -0.04464501	      0.04214913	      0.04630165
      0.35333187	     -0.00000000	     -0.04464362	      0.04216616	      0.04632853
      0.35344416	      0.00000000	     -0.04464218	      0.04218321	      0.04635541
      0.35355645	      0.00000000	     -0.04464069	      0.04220030	      0.04638230
      0.35366874	     -0.00000000	     -0.04463916	      0.04221741	      0.04640920
      0.35378104	      0.00000000	     -0.04463758	      0.04223456	      0.04643611
      0.35389333	     -0.00000000	     -0.04463595	      0.04225175	      0.04646302
      0.35400562	      0.00000000	     -0.04463427	      0.04226896	      0.04648994
      0.35411791	     -0.00000000	     -0.04463254	      0.04228621	      0.04651687
      0.35423021	      0.00000000	     -0.04463077	      0.04230348	      0.04654380
      0.35434250	     -0.00000000	     -0.04462894	      0.04232080	      0.04657074
      0.35445479	      0.00000000	     -0.04462706	      0.04233814	      0.04659769
      0.35456708	     -0.00000000	     -0.04462514	      0.04235552	      0.04662464
      0.35467937	      0.00000000	     -0.04462316	      0.04237293	      0.04665160
      0.35479167	      0.00000000	     -0.04462113	      0.04239037	      0.04667857
      0.35490396	      0.00000000	     -0.04461905	      0.04240785	      0.04670554
      0.35501625	      0.00000000	     -0.04461692	      0.04242537	      0.04673252
      0.35512854	      0.00000000	     -0.04461473	      0.04244292	      0.04675951
      0.35521614	     -0.00000000	     -0.04461299	      0.04245663	      0.04678057
      0.35531359	      0.00000000	     -0.04461102	      0.04247191	      0.04680399
      0.35541103	     -0.00000000	     -0.04460901	      0.04248722	      0.04682743
      0.35589824	     -0.00000000	     -0.04459834	      0.04256414	      0.04694465
      0.35727252	      0.00000000	     -0.04456268	      0.04278453	      0.04727556
      0.35864680	     -0.00000000	     -0.04451841	      0.04300973	      0.04760624
      0.36002107	     -0.00000000	     -0.04446507	      0.04325364	      0.04793588
      0.36124276	     -0.00000000	     -0.04440971	      0.04354884	      0.04822740
      0.36246446	      0.00000000	     -0.04434661	      0.04384699	      0.04851692
      0.36368615	      0.00000000	     -0.04427557	      0.04414759	      0.04880394
      0.36490784	      0.00000000	     -0.04419640	      0.04445014	      0.04908796
      0.36612953	     -0.00000000	     -0.04410897	      0.04475411	      0.04936854
      0.36735123	     -0.00000000	     -0.04401318	      0.04505899	      0.04964526
      0.36857292	     -0.00000000	     -0.04390900	      0.04536425	      0.04991773
      0.36979461	     -0.00000000	     -0.04379642	      0.04566938	      0.05018561
      0.37101630	     -0.00000000	     -0.04367547	      0.04597388	      0.05044860
      0.37223800	     -0.00000000	     -0.04354625	      0.04627725	      0.05070642
      0.37236017	      0.00000000	     -0.04353288	      0.04630750	      0.05073190
      0.37258593	     -0.00000000	     -0.04350795	      0.04636338	      0.05077886
      0.37269882	     -0.00000000	     -0.04349538	      0.04639129	      0.05080228
      0.37275526	     -0.00000000	     -0.04348907	      0.04640524	      0.05081396
      0.37278348	     -0.00000000	     -0.04348591	      0.04641222	      0.05081980
      0.37292459	     -0.00000000	     -0.04347004	      0.04644707	      0.05084896
      0.37293536	     -0.00000000	     -0.04346882	      0.04644973	      0.05085118
      0.37294584	     -0.00000000	     -0.04346764	      0.04645232	      0.05085334
      0.37295584	      0.00000000	     -0.04346651	      0.04645479	      0.05085540
      0.37296584	     -0.00000000	     -0.04346538	      0.04645726	      0.05085747
      0.37297584	     -0.00000000	     -0.04346424	      0.04645973	      0.05085953
      0.37298584	      0.00000000	     -0.04346311	      0.04646220	      0.05086159
      0.37299584	      0.00000000	     -0.04346198	      0.04646466	      0.05086365
      0.37300584	     -0.00000000	     -0.04346085	      0.04646713	      0.05086571
      0.37301584	     -0.00000000	     -0.04345971	      0.04646960	      0.05086777
      0.37302584	     -0.00000000	     -0.04345858	      0.04647207	      0.05086983
      0.37303584	     -0.00000000	     -0.04345745	      0.04647454	      0.05087189
      0.37304584	      0.00000000	     -0.04345631	      0.04647700	      0.05087395
      0.37305584	     -0.00000000	     -0.04345518	      0.04647947	      0.05087601
      0.37306584	      0.00000000	     -0.04345404	      0.04648193	      0.05087806
      0.37307584	      0.00000000	     -0.04345291	      0.04648440	      0.05088012
      0.37308584	      0.00000000	     -0.04345177	      0.04648686	      0.05088217
      0.37309584	      0.00000000	     -0.04345064	      0.04648932	      0.05088422
      0.37310584	      0.00000000	     -0.04344950	      0.04649178	      0.05088628
      0.37311584	      0.00000000	     -0.04344837	      0.04649423	      0.05088832
      0.37312724	     -0.00000000	     -0.04344708	      0.04649702	      0.05089065
      0.37313724	      0.00000000	     -0.04344595	      0.04649947	      0.05089269
      0.37314724	     -0.00000000	     -0.04344483	      0.04650191	      0.05089473
      0.37315724	     -0.00000000	     -0.04344370	      0.04650434	      0.05089676
      0.37316724	     -0.00000000	     -0.04344258	      0.04650676	      0.05089879
      0.37317724	     -0.00000000	     -0.04344146	      0.04650918	      0.05090081
      0.37318724	      0.00000000	     -0.04344035	      0.04651158	      0.05090282
      0.37319724	     -0.00000000	     -0.04343924	      0.04651397	      0.05090483
      0.37320724	     -0.00000000	     -0.04343814	      0.04651635	      0.05090682
      0.37321724	      0.00000000	     -0.04343704	      0.04651872	      0.05090881
      0.37322724	     -0.00000000	     -0.04343595	      0.04652106	      0.05091078
      0.37323724	     -0.00000000	     -0.04343486	      0.04652340	      0.05091274
      0.37324724	     -0.00000000	     -0.04343379	      0.04652571	      0.05091469
      0.37325724	      0.00000000	     -0.04343272	      0.04652800	      0.05091663
      0.37326724	      0.00000000	     -0.04343167	      0.04653027	      0.05091855
      0.37327724	     -0.00000000	     -0.04343062	      0.04653252	      0.05092046
      0.37328724	      0.00000000	     -0.04342959	      0.04653474	      0.05092235
      0.37329724	      0.00000000	     -0.04342856	      0.04653694	      0.05092422
      0.37330948	      0.00000000	     -0.04342733	      0.04653959	      0.05092648
      0.37332172	      0.00000000	     -0.04342611	      0.04654220	      0.05092872
      0.37333675	     -0.00000000	     -0.04342465	      0.04654533	      0.05093142
      0.37335522	     -0.00000000	     -0.04342290	      0.04654909	      0.05093467
      0.37337148	     -0.00000000	     -0.04342140	      0.04655229	      0.05093747
      0.37338774	      0.00000000	     -0.04341994	      0.04655541	      0.05094021
      0.37340224	     -0.00000000	     -0.04341868	      0.04655811	      0.05094260
      0.37341674	     -0.00000000	     -0.04341745	      0.04656073	      0.05094493
      0.37343125	      0.00000000	     -0.04341626	      0.04656328	      0.05094722
      0.37344575	     -0.00000000	     -0.04341510	      0.04656575	      0.05094945
      0.37346025	     -0.00000000	     -0.04341398	      0.04656814	      0.05095164
      0.37347476	     -0.00000000	     -0.04341289	      0.04657046	      0.05095377
      0.37348926	      0.00000000	     -0.04341183	      0.04657271	      0.05095586
      0.37350376	     -0.00000000	     -0.04341081	      0.04657490	      0.05095790
      0.37351827	     -0.00000000	     -0.04340981	      0.04657701	      0.05095989
      0.37353277	     -0.00000000	     -0.04340885	      0.04657906	      0.05096185
      0.37354727	      0.00000000	     -0.04340792	      0.04658105	      0.05096376
      0.37356178	     -0.00000000	     -0.04340701	      0.04658298	      0.05096563
      0.37357628	      0.00000000	     -0.04340612	      0.04658486	      0.05096747
      0.37359078	     -0.00000000	     -0.04340527	      0.04658668	      0.05096928
      0.37360529	      0.00000000	     -0.04340443	      0.04658846	      0.05097105
      0.37361979	      0.00000000	     -0.04340361	      0.04659019	      0.05097279
      0.37363429	      0.00000000	     -0.04340282	      0.04659188	      0.05097450
      0.37364880	     -0.00000000	     -0.04340204	      0.04659353	      0.05097619
      0.37366330	     -0.00000000	     -0.04340128	      0.04659514	      0.05097785
      0.37367780	      0.00000000	     -0.04340053	      0.04659673	      0.05097949
      0.37369231	     -0.00000000	     -0.04339980	      0.04659828	      0.05098111
      0.37370681	      0.00000000	     -0.04339908	      0.04659980	      0.05098271
      0.37372131	      0.00000000	     -0.04339838	      0.04660129	      0.05098430
      0.37373582	     -0.00000000	     -0.04339768	      0.04660277	      0.05098586
      0.37375032	      0.00000000	     -0.04339699	      0.04660422	      0.05098742
      0.37376482	      0.00000000	     -0.04339632	      0.04660565	      0.05098896
      0.37377933	      0.00000000	     -0.04339565	      0.04660706	      0.05099048
      0.37379695	     -0.00000000	     -0.04339485	      0.04660875	      0.05099232
      0.37381458	      0.00000000	     -0.04339406	      0.04661042	      0.05099415
      0.37383221	     -0.00000000	     -0.04339328	      0.04661208	      0.05099596
      0.37384984	     -0.00000000	     -0.04339250	      0.04661371	      0.05099777
      0.37386747	     -0.00000000	     -0.04339174	      0.04661533	      0.05099956
      0.37388510	     -0.00000000	     -0.04339098	      0.04661694	      0.05100134
      0.37390272	     -0.00000000	     -0.04339022	      0.04661853	      0.05100311
      0.37392035	      0.00000000	     -0.04338947	      0.04662011	      0.05100488
      0.37393798	     -0.00000000	     -0.04338872	      0.04662169	      0.05100664
      0.37395995	      0.00000000	     -0.04338780	      0.04662363	      0.05100882
      0.37398192	      0.00000000	     -0.04338688	      0.04662557	      0.05101100
      0.37400388	     -0.00000000	     -0.04338597	      0.04662750	      0.05101317
      0.37402585	     -0.00000000	     -0.04338505	      0.04662942	      0.05101533
      0.37405240	     -0.00000000	     -0.04338396	      0.04663172	      0.05101794
      0.37407895	     -0.00000000	     -0.04338286	      0.04663403	      0.05102055
      0.37410551	     -0.00000000	     -0.04338177	      0.04663632	      0.05102314
      0.37413206	      0.00000000	     -0.04338068	      0.04663860	      0.05102574
      0.37416436	     -0.00000000	     -0.04337936	      0.04664138	      0.05102889
      0.37419665	     -0.00000000	     -0.04337804	      0.04664415	      0.05103203
      0.37422895	      0.00000000	     -0.04337673	      0.04664691	      0.05103517
      0.37426125	     -0.00000000	     -0.04337541	      0.04664967	      0.05103831
      0.37430080	      0.00000000	     -0.04337380	      0.04665305	      0.05104215
      0.37434035	     -0.00000000	     -0.04337219	      0.04665642	      0.05104598
      0.37437990	     -0.00000000	     -0.04337058	      0.04665979	      0.05104982
      0.37441945	     -0.00000000	     -0.04336897	      0.04666316	      0.05105365
      0.37446913	      0.00000000	     -0.04336694	      0.04666739	      0.05105846
      0.37451882	      0.00000000	     -0.04336492	      0.04667161	      0.05106326
      0.37456851	     -0.00000000	     -0.04336289	      0.04667584	      0.05106807
      0.37462855	      0.00000000	     -0.04336045	      0.04668094	      0.05107387
      0.37468859	      0.00000000	     -0.04335799	      0.04668604	      0.05107967
      0.37474863	     -0.00000000	     -0.04335554	      0.04669114	      0.05108547
      0.37482504	     -0.00000000	     -0.04335242	      0.04669763	      0.05109284
      0.37490144	      0.00000000	     -0.04334929	      0.04670412	      0.05110021
      0.37497784	     -0.00000000	     -0.04334616	      0.04671060	      0.05110757
      0.37507703	     -0.00000000	     -0.04334209	      0.04671902	      0.05111712
      0.37517621	     -0.00000000	     -0.04333801	      0.04672744	      0.05112667
      0.37527540	      0.00000000	     -0.04333393	      0.04673585	      0.05113621
      0.37539614	      0.00000000	     -0.04332895	      0.04674609	      0.05114781
      0.37551688	     -0.00000000	     -0.04332396	      0.04675633	      0.05115940
      0.37563763	      0.00000000	     -0.04331896	      0.04676656	      0.05117098
      0.37575837	     -0.00000000	     -0.04331396	      0.04677679	      0.05118256
      0.37587911	      0.00000000	     -0.04330895	      0.04678701	      0.05119411
      0.37599986	     -0.00000000	     -0.04330392	      0.04679723	      0.05120566
      0.37614573	      0.00000000	     -0.04329784	      0.04680958	      0.05121960
      0.37629161	      0.00000000	     -0.04329175	      0.04682191	      0.05123352
      0.37643749	      0.00000000	     -0.04328565	      0.04683425	      0.05124742
      0.37664304	     -0.00000000	     -0.04327703	      0.04685161	      0.05126699
      0.37682850	      0.00000000	     -0.04326923	      0.04686727	      0.05128461
      0.37701396	      0.00000000	     -0.04326141	      0.04688291	      0.05130220
      0.37719942	     -0.00000000	     -0.04325357	      0.04689855	      0.05131976
      0.37738489	     -0.00000000	     -0.04324571	      0.04691417	      0.05133730
      0.37757035	     -0.00000000	     -0.04323784	      0.04692978	      0.05135481
      0.37775581	      0.00000000	     -0.04322994	      0.04694538	      0.05137228
      0.37796408	      0.00000000	     -0.04322106	      0.04696288	      0.05139188
      0.37817235	      0.00000000	     -0.04321215	      0.04698036	      0.05141143
      0.37834659	      0.00000000	     -0.04320468	      0.04699498	      0.05142776
      0.37852083	      0.00000000	     -0.04319719	      0.04700958	      0.05144406
      0.37869507	      0.00000000	     -0.04318969	      0.04702417	      0.05146034
      0.37886931	      0.00000000	     -0.04318217	      0.04703875	      0.05147659
      0.37904355	     -0.00000000	     -0.04317464	      0.04705332	      0.05149281
      0.37921779	     -0.00000000	     -0.04316709	      0.04706787	      0.05150900
      0.37939203	     -0.00000000	     -0.04315953	      0.04708241	      0.05152517
      0.37956627	     -0.00000000	     -0.04315195	      0.04709693	      0.05154130
      0.37974051	     -0.00000000	     -0.04314435	      0.04711145	      0.05155741
      0.37995874	     -0.00000000	     -0.04313482	      0.04712960	      0.05157755
      0.38017698	      0.00000000	     -0.04312527	      0.04714774	      0.05159765
      0.38046339	      0.00000000	     -0.04311270	      0.04717151	      0.05162395
      0.38068623	      0.00000000	     -0.04310289	      0.04718997	      0.05164436
      0.38092514	      0.00000000	     -0.04309235	      0.04720975	      0.05166619
      0.38116406	     -0.00000000	     -0.04308178	      0.04722949	      0.05168797
      0.38140297	     -0.00000000	     -0.04307119	      0.04724921	      0.05170969
      0.38164188	     -0.00000000	     -0.04306057	      0.04726890	      0.05173135
      0.38188080	     -0.00000000	     -0.04304993	      0.04728855	      0.05175296
      0.38211971	      0.00000000	     -0.04303926	      0.04730818	      0.05177452
      0.38235863	     -0.00000000	     -0.04302857	      0.04732779	      0.05179602
      0.38259754	     -0.00000000	     -0.04301786	      0.04734736	      0.05181746
      0.38283646	     -0.00000000	     -0.04300712	      0.04736690	      0.05183884
      0.38307537	      0.00000000	     -0.04299635	      0.04738641	      0.05186017
      0.38331428	      0.00000000	     -0.04298557	      0.04740589	      0.05188145
      0.38355320	     -0.00000000	     -0.04297476	      0.04742534	      0.05190266
      0.38379211	      0.00000000	     -0.04296393	      0.04744475	      0.05192382
      0.38403103	     -0.00000000	     -0.04295307	      0.04746414	      0.05194492
      0.38426994	     -0.00000000	     -0.04294219	      0.04748349	      0.05196596
      0.38435855	     -0.00000000	     -0.04293815	      0.04749066	      0.05197375
      0.38444716	      0.00000000	     -0.04293411	      0.04749783	      0.05198153
      0.38452101	     -0.00000000	     -0.04293074	      0.04750380	      0.05198801
      0.38459485	      0.00000000	     -0.04292737	      0.04750976	      0.05199449
      0.38465893	      0.00000000	     -0.04292444	      0.04751494	      0.05200010
      0.38472300	     -0.00000000	     -0.04292151	      0.04752011	      0.05200571
      0.38478708	      0.00000000	     -0.04291858	      0.04752528	      0.05201131
      0.38485115	     -0.00000000	     -0.04291565	      0.04753044	      0.05201691
      0.38490741	      0.00000000	     -0.04291307	      0.04753497	      0.05202182
      0.38496367	     -0.00000000	     -0.04291049	      0.04753950	      0.05202673
      0.38501993	      0.00000000	     -0.04290792	      0.04754403	      0.05203163
      0.38507620	     -0.00000000	     -0.04290534	      0.04754855	      0.05203653
      0.38513246	      0.00000000	     -0.04290276	      0.04755307	      0.05204142
      0.38518872	     -0.00000000	     -0.04290018	      0.04755759	      0.05204631
      0.38524498	      0.00000000	     -0.04289760	      0.04756211	      0.05205120
      0.38530124	     -0.00000000	     -0.04289503	      0.04756662	      0.05205608
      0.38535165	     -0.00000000	     -0.04289272	      0.04757065	      0.05206045
      0.38540206	     -0.00000000	     -0.04289041	      0.04757469	      0.05206481
      0.38545247	     -0.00000000	     -0.04288810	      0.04757872	      0.05206917
      0.38550288	     -0.00000000	     -0.04288579	      0.04758274	      0.05207352
      0.38555329	     -0.00000000	     -0.04288348	      0.04758676	      0.05207787
      0.38560370	      0.00000000	     -0.04288118	      0.04759078	      0.05208221
      0.38565411	      0.00000000	     -0.04287887	      0.04759479	      0.05208655
      0.38570452	     -0.00000000	     -0.04287657	      0.04759879	      0.05209087
      0.38575493	      0.00000000	     -0.04287427	      0.04760279	      0.05209520
      0.38580534	     -0.00000000	     -0.04287197	      0.04760678	      0.05209951
      0.38585575	     -0.00000000	     -0.04286967	      0.04761077	      0.05210382
      0.38590616	     -0.00000000	     -0.04286738	      0.04761474	      0.05210812
      0.38595657	      0.00000000	     -0.04286508	      0.04761872	      0.05211241
      0.38600698	      0.00000000	     -0.04286279	      0.04762268	      0.05211669
      0.38605739	      0.00000000	     -0.04286051	      0.04762663	      0.05212096
      0.38610780	     -0.00000000	     -0.04285823	      0.04763058	      0.05212522
      0.38615821	     -0.00000000	     -0.04285595	      0.04763451	      0.05212947
      0.38620862	     -0.00000000	     -0.04285367	      0.04763844	      0.05213371
      0.38625903	      0.00000000	     -0.04285140	      0.04764235	      0.05213794
      0.38630945	      0.00000000	     -0.04284914	      0.04764625	      0.05214216
      0.38635986	     -0.00000000	     -0.04284688	      0.04765015	      0.05214636
      0.38641027	     -0.00000000	     -0.04284462	      0.04765402	      0.05215056
      0.38646068	      0.00000000	     -0.04284237	      0.04765789	      0.05215473
      0.38651109	     -0.00000000	     -0.04284013	      0.04766174	      0.05215890
      0.38656150	     -0.00000000	     -0.04283790	      0.04766558	      0.05216304
      0.38661191	      0.00000000	     -0.04283567	      0.04766941	      0.05216718
      0.38666232	      0.00000000	     -0.04283345	      0.04767321	      0.05217129
      0.38671273	     -0.00000000	     -0.04283123	      0.04767701	      0.05217539
      0.38676314	     -0.00000000	     -0.04282903	      0.04768078	      0.05217947
      0.38681355	      0.00000000	     -0.04282683	      0.04768454	      0.05218354
      0.38686396	     -0.00000000	     -0.04282464	      0.04768828	      0.05218758
      0.38691437	      0.00000000	     -0.04282247	      0.04769200	      0.05219161
      0.38696478	     -0.00000000	     -0.04282030	      0.04769571	      0.05219561
      0.38701519	      0.00000000	     -0.04281814	      0.04769939	      0.05219959
      0.38706560	      0.00000000	     -0.04281599	      0.04770305	      0.05220356
      0.38711601	     -0.00000000	     -0.04281385	      0.04770669	      0.05220750
      0.38716642	     -0.00000000	     -0.04281173	      0.04771031	      0.05221141
      0.38721683	     -0.00000000	     -0.04280961	      0.04771391	      0.05221531
      0.38726724	      0.00000000	     -0.04280751	      0.04771749	      0.05221917
      0.38731765	      0.00000000	     -0.04280542	      0.04772104	      0.05222302
      0.38736806	     -0.00000000	     -0.04280335	      0.04772456	      0.05222684
      0.38741847	      0.00000000	     -0.04280128	      0.04772806	      0.05223063
      0.38746888	      0.00000000	     -0.04279923	      0.04773154	      0.05223439
      0.38751929	     -0.00000000	     -0.04279720	      0.04773499	      0.05223813
      0.38756970	      0.00000000	     -0.04279518	      0.04773841	      0.05224184
      0.38763180	      0.00000000	     -0.04279271	      0.04774259	      0.05224637
      0.38769390	     -0.00000000	     -0.04279027	      0.04774672	      0.05225085
      0.38775600	     -0.00000000	     -0.04278785	      0.04775081	      0.05225529
      0.38781810	      0.00000000	     -0.04278545	      0.04775486	      0.05225968
      0.38789329	      0.00000000	     -0.04278258	      0.04775970	      0.05226494
      0.38796849	      0.00000000	     -0.04277975	      0.04776447	      0.05227012
      0.38807129	     -0.00000000	     -0.04277595	      0.04777088	      0.05227708
      0.38815175	     -0.00000000	     -0.04277302	      0.04777580	      0.05228243
      0.38823221	      0.00000000	     -0.04277015	      0.04778063	      0.05228769
      0.38829992	      0.00000000	     -0.04276776	      0.04778464	      0.05229205
      0.38836763	     -0.00000000	     -0.04276541	      0.04778858	      0.05229635
      0.38843534	     -0.00000000	     -0.04276310	      0.04779246	      0.05230057
      0.38849614	      0.00000000	     -0.04276105	      0.04779589	      0.05230431
      0.38855695	      0.00000000	     -0.04275903	      0.04779927	      0.05230800
      0.38861776	     -0.00000000	     -0.04275704	      0.04780260	      0.05231163
      0.38867857	     -0.00000000	     -0.04275509	      0.04780588	      0.05231521
      0.38873938	     -0.00000000	     -0.04275316	      0.04780911	      0.05231873
      0.38880019	     -0.00000000	     -0.04275126	      0.04781228	      0.05232219
      0.38886100	      0.00000000	     -0.04274939	      0.04781540	      0.05232560
      0.38891533	     -0.00000000	     -0.04274774	      0.04781815	      0.05232860
      0.38896966	     -0.00000000	     -0.04274612	      0.04782085	      0.05233156
      0.38902399	      0.00000000	     -0.04274453	      0.04782351	      0.05233447
      0.38907833	      0.00000000	     -0.04274296	      0.04782613	      0.05233733
      0.38913266	      0.00000000	     -0.04274141	      0.04782871	      0.05234016
      0.38918699	     -0.00000000	     -0.04273989	      0.04783124	      0.05234293
      0.38924132	      0.00000000	     -0.04273839	      0.04783374	      0.05234566
      0.38929565	     -0.00000000	     -0.04273691	      0.04783619	      0.05234835
      0.38934999	     -0.00000000	     -0.04273546	      0.04783860	      0.05235099
      0.38940432	      0.00000000	     -0.04273404	      0.04784097	      0.05235359
      0.38945865	     -0.00000000	     -0.04273264	      0.04784330	      0.05235615
      0.38951298	      0.00000000	     -0.04273126	      0.04784558	      0.05235866
      0.38956732	      0.00000000	     -0.04272991	      0.04784783	      0.05236112
      0.38962165	     -0.00000000	     -0.04272858	      0.04785004	      0.05236355
      0.38967598	     -0.00000000	     -0.04272727	      0.04785220	      0.05236593
      0.38973031	      0.00000000	     -0.04272599	      0.04785433	      0.05236827
      0.38978465	      0.00000000	     -0.04272473	      0.04785642	      0.05237056
      0.38983898	     -0.00000000	     -0.04272349	      0.04785847	      0.05237281
      0.38989331	      0.00000000	     -0.04272228	      0.04786048	      0.05237502
      0.38994764	     -0.00000000	     -0.04272109	      0.04786245	      0.05237719
      0.39000197	      0.00000000	     -0.04271992	      0.04786438	      0.05237932
      0.39005631	      0.00000000	     -0.04271877	      0.04786628	      0.05238141
      0.39011064	     -0.00000000	     -0.04271765	      0.04786814	      0.05238346
      0.39016497	      0.00000000	     -0.04271655	      0.04786996	      0.05238546
      0.39021930	     -0.00000000	     -0.04271546	      0.04787174	      0.05238743
      0.39027364	     -0.00000000	     -0.04271441	      0.04787349	      0.05238936
      0.39032797	     -0.00000000	     -0.04271337	      0.04787521	      0.05239125
      0.39038230	     -0.00000000	     -0.04271235	      0.04787689	      0.05239310
      0.39043663	      0.00000000	     -0.04271135	      0.04787853	      0.05239491
      0.39049097	     -0.00000000	     -0.04271038	      0.04788015	      0.05239669
      0.39054530	      0.00000000	     -0.04270942	      0.04788172	      0.05239843
      0.39059963	     -0.00000000	     -0.04270848	      0.04788327	      0.05240013
      0.39065396	     -0.00000000	     -0.04270757	      0.04788478	      0.05240180
      0.39070829	      0.00000000	     -0.04270667	      0.04788626	      0.05240344
      0.39076263	      0.00000000	     -0.04270579	      0.04788771	      0.05240503
      0.39081696	     -0.00000000	     -0.04270493	      0.04788913	      0.05240660
      0.39087129	      0.00000000	     -0.04270409	      0.04789051	      0.05240813
      0.39092562	      0.00000000	     -0.04270326	      0.04789187	      0.05240963
      0.39097996	     -0.00000000	     -0.04270246	      0.04789320	      0.05241109
      0.39103429	      0.00000000	     -0.04270167	      0.04789450	      0.05241252
      0.39108862	      0.00000000	     -0.04270090	      0.04789577	      0.05241392
      0.39114295	     -0.00000000	     -0.04270014	      0.04789701	      0.05241529
      0.39119729	      0.00000000	     -0.04269940	      0.04789822	      0.05241663
      0.39125162	      0.00000000	     -0.04269868	      0.04789941	      0.05241794
      0.39130595	     -0.00000000	     -0.04269798	      0.04790057	      0.05241922
      0.39136028	     -0.00000000	     -0.04269729	      0.04790170	      0.05242047
      0.39141461	      0.00000000	     -0.04269661	      0.04790281	      0.05242170
      0.39146895	      0.00000000	     -0.04269595	      0.04790389	      0.05242289
      0.39152328	     -0.00000000	     -0.04269531	      0.04790495	      0.05242406
      0.39157761	      0.00000000	     -0.04269468	      0.04790599	      0.05242520
      0.39163194	     -0.00000000	     -0.04269406	      0.04790700	      0.05242631
      0.39168628	      0.00000000	     -0.04269346	      0.04790799	      0.05242740
      0.39174061	     -0.00000000	     -0.04269287	      0.04790895	      0.05242846
      0.39179494	      0.00000000	     -0.04269230	      0.04790989	      0.05242949
      0.39184927	     -0.00000000	     -0.04269174	      0.04791081	      0.05243050
      0.39190361	     -0.00000000	     -0.04269119	      0.04791171	      0.05243149
      0.39195794	     -0.00000000	     -0.04269065	      0.04791259	      0.05243246
      0.39202335	     -0.00000000	     -0.04269003	      0.04791362	      0.05243359
      0.39208877	      0.00000000	     -0.04268942	      0.04791462	      0.05243468
      0.39215419	      0.00000000	     -0.04268882	      0.04791559	      0.05243575
      0.39221961	      0.00000000	     -0.04268825	      0.04791654	      0.05243678
      0.39228502	      0.00000000	     -0.04268769	      0.04791745	      0.05243778
      0.39235044	      0.00000000	     -0.04268714	      0.04791834	      0.05243876
      0.39241586	      0.00000000	     -0.04268662	      0.04791921	      0.05243970
      0.39248127	     -0.00000000	     -0.04268610	      0.04792005	      0.05244062
      0.39254669	      0.00000000	     -0.04268561	      0.04792086	      0.05244150
      0.39261211	      0.00000000	     -0.04268512	      0.04792165	      0.05244236
      0.39267752	      0.00000000	     -0.04268465	      0.04792242	      0.05244320
      0.39274294	      0.00000000	     -0.04268420	      0.04792317	      0.05244401
      0.39280836	      0.00000000	     -0.04268376	      0.04792389	      0.05244479
      0.39287377	      0.00000000	     -0.04268333	      0.04792459	      0.05244555
      0.39295272	      0.00000000	     -0.04268283	      0.04792541	      0.05244644
      0.39303166	      0.00000000	     -0.04268234	      0.04792620	      0.05244729
      0.39311060	      0.00000000	     -0.04268188	      0.04792696	      0.05244810
      0.39318955	     -0.00000000	     -0.04268143	      0.04792770	      0.05244889
      0.39326849	     -0.00000000	     -0.04268100	      0.04792840	      0.05244965
      0.39334743	     -0.00000000	     -0.04268058	      0.04792908	      0.05245037
      0.39342637	     -0.00000000	     -0.04268018	      0.04792974	      0.05245107
      0.39350532	      0.00000000	     -0.04267980	      0.04793037	      0.05245174
      0.39358426	      0.00000000	     -0.04267942	      0.04793098	      0.05245239
      0.39367993	      0.00000000	     -0.04267899	      0.04793169	      0.05245313
      0.39377561	      0.00000000	     -0.04267858	      0.04793236	      0.05245384
      0.39387128	      0.00000000	     -0.04267818	      0.04793300	      0.05245451
      0.39396696	      0.00000000	     -0.04267781	      0.04793362	      0.05245515
      0.39406263	     -0.00000000	     -0.04267745	      0.04793420	      0.05245576
      0.39415830	      0.00000000	     -0.04267711	      0.04793476	      0.05245633
      0.39427725	     -0.00000000	     -0.04267671	      0.04793542	      0.05245700
      0.39439619	      0.00000000	     -0.04267633	      0.04793604	      0.05245763
      0.39451513	      0.00000000	     -0.04267597	      0.04793662	      0.05245822
      0.39466128	      0.00000000	     -0.04267556	      0.04793728	      0.05245888
      0.39480742	      0.00000000	     -0.04267519	      0.04793790	      0.05245949
      0.39500716	      0.00000000	     -0.04267471	      0.04793867	      0.05246024
      0.39516247	      0.00000000	     -0.04267438	      0.04793921	      0.05246075
      0.39531779	      0.00000000	     -0.04267408	      0.04793971	      0.05246122
      0.39547310	     -0.00000000	     -0.04267380	      0.04794016	      0.05246163
      0.39560922	     -0.00000000	     -0.04267358	      0.04794053	      0.05246196
      0.39574533	     -0.00000000	     -0.04267337	      0.04794086	      0.05246225
      0.39588145	     -0.00000000	     -0.04267318	      0.04794117	      0.05246251
      0.39601756	      0.00000000	     -0.04267301	      0.04794146	      0.05246275
      0.39615368	     -0.00000000	     -0.04267285	      0.04794172	      0.05246295
      0.39628980	     -0.00000000	     -0.04267270	      0.04794195	      0.05246313
      0.39642591	      0.00000000	     -0.04267257	      0.04794217	      0.05246329
      0.39656203	      0.00000000	     -0.04267245	      0.04794236	      0.05246342
      0.39669814	     -0.00000000	     -0.04267234	      0.04794254	      0.05246353
      0.39683426	     -0.00000000	     -0.04267225	      0.04794270	      0.05246362
      0.39697038	      0.00000000	     -0.04267216	      0.04794284	      0.05246370
      0.39710649	     -0.00000000	     -0.04267208	      0.04794296	      0.05246375
      0.39724261	     -0.00000000	     -0.04267202	      0.04794307	      0.05246379
      0.39737872	     -0.00000000	     -0.04267196	      0.04794317	      0.05246381
      0.39751484	      0.00000000	     -0.04267191	      0.04794325	      0.05246381
      0.39765096	     -0.00000000	     -0.04267187	      0.04794332	      0.05246380
      0.39778707	      0.00000000	     -0.04267183	      0.04794338	      0.05246378
      0.39792319	     -0.00000000	     -0.04267180	      0.04794342	      0.05246375
      0.39805930	     -0.00000000	     -0.04267178	      0.04794346	      0.05246370
      0.39819542	      0.00000000	     -0.04267176	      0.04794348	      0.05246365
      0.39833154	     -0.00000000	     -0.04267175	      0.04794350	      0.05246358
      0.39846765	     -0.00000000	     -0.04267175	      0.04794351	      0.05246351
      0.39860377	     -0.00000000	     -0.04267175	      0.04794351	      0.05246342
      0.39877113	     -0.00000000	     -0.04267176	      0.04794350	      0.05246330
      0.39893849	     -0.00000000	     -0.04267177	      0.04794348	      0.05246318
      0.39910586	     -0.00000000	     -0.04267179	      0.04794344	      0.05246304
      0.39927322	     -0.00000000	     -0.04267181	      0.04794340	      0.05246289
      0.39944058	      0.00000000	     -0.04267184	      0.04794335	      0.05246273
      0.39960795	      0.00000000	     -0.04267188	      0.04794329	      0.05246257
      0.39982139	      0.00000000	     -0.04267193	      0.04794321	      0.05246234
      0.40003484	     -0.00000000	     -0.04267199	      0.04794311	      0.05246211
      0.40029260	     -0.00000000	     -0.04267207	      0.04794299	      0.05246181
      0.40057422	      0.00000000	     -0.04267217	      0.04794283	      0.05246147
      0.40081372	      0.00000000	     -0.04267225	      0.04794269	      0.05246117
      0.40105322	      0.00000000	     -0.04267235	      0.04794254	      0.05246086
      0.40126310	      0.00000000	     -0.04267243	      0.04794240	      0.05246059
      0.40147298	     -0.00000000	     -0.04267252	      0.04794225	      0.05246030
      0.40168285	      0.00000000	     -0.04267261	      0.04794210	      0.05246002
      0.40189273	      0.00000000	     -0.04267271	      0.04794195	      0.05245973
      0.40210260	     -0.00000000	     -0.04267280	      0.04794179	      0.05245943
      0.40228901	      0.00000000	     -0.04267289	      0.04794164	      0.05245917
      0.40247542	      0.00000000	     -0.04267298	      0.04794150	      0.05245890
      0.40266183	     -0.00000000	     -0.04267307	      0.04794135	      0.05245863
      0.40284824	     -0.00000000	     -0.04267317	      0.04794120	      0.05245836
      0.40303465	     -0.00000000	     -0.04267326	      0.04794104	      0.05245809
      0.40322106	      0.00000000	     -0.04267335	      0.04794089	      0.05245782
      0.40340747	     -0.00000000	     -0.04267345	      0.04794073	      0.05245755
      0.40359388	     -0.00000000	     -0.04267355	      0.04794058	      0.05245727
      0.40378029	      0.00000000	     -0.04267365	      0.04794042	      0.05245699
      0.40396670	     -0.00000000	     -0.04267374	      0.04794025	      0.05245672
      0.40415311	     -0.00000000	     -0.04267384	      0.04794009	      0.05245644
      0.40433952	      0.00000000	     -0.04267394	      0.04793993	      0.05245616
      0.40452593	     -0.00000000	     -0.04267404	      0.04793977	      0.05245588
      0.40471234	     -0.00000000	     -0.04267414	      0.04793960	      0.05245560
      0.40489875	      0.00000000	     -0.04267425	      0.04793944	      0.05245532
      0.40508516	      0.00000000	     -0.04267435	      0.04793927	      0.05245504
      0.40527157	      0.00000000	     -0.04267445	      0.04793910	      0.05245476
      0.40545798	     -0.00000000	     -0.04267455	      0.04793893	      0.05245448
      0.40564439	      0.00000000	     -0.04267466	      0.04793877	      0.05245420
      0.40583080	      0.00000000	     -0.04267476	      0.04793860	      0.05245392
      0.40601721	     -0.00000000	     -0.04267486	      0.04793843	      0.05245365
      0.40620362	     -0.00000000	     -0.04267497	      0.04793826	      0.05245337
      0.40639003	      0.00000000	     -0.04267507	      0.04793809	      0.05245309
      0.40657644	      0.00000000	     -0.04267517	      0.04793792	      0.05245281
      0.40676285	     -0.00000000	     -0.04267528	      0.04793775	      0.05245253
      0.40694926	     -0.00000000	     -0.04267538	      0.04793758	      0.05245225
      0.40713566	     -0.00000000	     -0.04267549	      0.04793741	      0.05245197
      0.40732207	      0.00000000	     -0.04267559	      0.04793724	      0.05245169
      0.40750848	      0.00000000	     -0.04267570	      0.04793707	      0.05245142
      0.40769489	     -0.00000000	     -0.04267580	      0.04793690	      0.05245114
      0.40788130	     -0.00000000	     -0.04267591	      0.04793673	      0.05245086
      0.40806771	     -0.00000000	     -0.04267601	      0.04793655	      0.05245059
      0.40825412	     -0.00000000	     -0.04267612	      0.04793638	      0.05245031
      0.40844053	      0.00000000	     -0.04267622	      0.04793621	      0.05245003
      0.40862694	     -0.00000000	     -0.04267633	      0.04793604	      0.05244976
      0.40881335	     -0.00000000	     -0.04267643	      0.04793587	      0.05244948
      0.40899976	     -0.00000000	     -0.04267654	      0.04793570	      0.05244921
      0.40918617	      0.00000000	     -0.04267664	      0.04793553	      0.05244893
      0.40937258	     -0.00000000	     -0.04267675	      0.04793535	      0.05244866
      0.40955899	     -0.00000000	     -0.04267685	      0.04793518	      0.05244839
      0.40974540	      0.00000000	     -0.04267696	      0.04793501	      0.05244811
      0.40993181	      0.00000000	     -0.04267706	      0.04793484	      0.05244784
      0.41011822	     -0.00000000	     -0.04267717	      0.04793467	      0.05244757
      0.41030463	     -0.00000000	     -0.04267727	      0.04793450	      0.05244730
      0.41049104	      0.00000000	     -0.04267738	      0.04793432	      0.05244703
      0.41067745	      0.00000000	     -0.04267748	      0.04793415	      0.05244676
      0.41086386	     -0.00000000	     -0.04267759	      0.04793398	      0.05244649
      0.41105027	      0.00000000	     -0.04267769	      0.04793381	      0.05244622
      0.41123668	      0.00000000	     -0.04267780	      0.04793364	      0.05244595
      0.41142309	     -0.00000000	     -0.04267790	      0.04793347	      0.05244568
      0.41160950	     -0.00000000	     -0.04267801	      0.04793329	      0.05244541
      0.41179591	     -0.00000000	     -0.04267811	      0.04793312	      0.05244514
      0.41198232	      0.00000000	     -0.04267822	      0.04793295	      0.05244487
      0.41216873	     -0.00000000	     -0.04267832	      0.04793278	      0.05244460
      0.41235514	      0.00000000	     -0.04267843	      0.04793261	      0.05244434
      0.41254155	     -0.00000000	     -0.04267853	      0.04793244	      0.05244407
      0.41272796	     -0.00000000	     -0.04267864	      0.04793226	      0.05244380
      0.41291437	     -0.00000000	     -0.04267874	      0.04793209	      0.05244353
      0.41310078	     -0.00000000	     -0.04267885	      0.04793192	      0.05244327
      0.41328719	      0.00000000	     -0.04267895	      0.04793175	      0.05244300
      0.41347360	      0.00000000	     -0.04267906	      0.04793158	      0.05244274
      0.41366001	     -0.00000000	     -0.04267916	      0.04793140	      0.05244247
      0.41384642	     -0.00000000	     -0.04267927	      0.04793123	      0.05244221
      0.41403283	     -0.00000000	     -0.04267937	      0.04793106	      0.05244194
      0.41421924	      0.00000000	     -0.04267948	      0.04793089	      0.05244168
      0.41440565	     -0.00000000	     -0.04267958	      0.04793072	      0.05244141
      0.41459205	      0.00000000	     -0.04267969	      0.04793054	      0.05244115
      0.41477846	     -0.00000000	     -0.04267979	      0.04793037	      0.05244089
      0.41496487	      0.00000000	     -0.04267990	      0.04793020	      0.05244062
      0.41515128	      0.00000000	     -0.04268000	      0.04793003	      0.05244036
      0.41533769	      0.00000000	     -0.04268011	      0.04792986	      0.05244010
      0.41552410	      0.00000000	     -0.04268022	      0.04792968	      0.05243984
      0.41571051	      0.00000000	     -0.04268032	      0.04792951	      0.05243957
      0.41589692	     -0.00000000	     -0.04268043	      0.04792934	      0.05243931
      0.41608333	     -0.00000000	     -0.04268053	      0.04792917	      0.05243905
      0.41626974	      0.00000000	     -0.04268064	      0.04792899	      0.05243879
      0.41645615	      0.00000000	     -0.04268074	      0.04792882	      0.05243853
      0.41664256	      0.00000000	     -0.04268085	      0.04792865	      0.05243827
      0.41682897	     -0.00000000	     -0.04268095	      0.04792848	      0.05243800
      0.41701538	      0.00000000	     -0.04268106	      0.04792830	      0.05243774
      0.41720179	     -0.00000000	     -0.04268116	      0.04792813	      0.05243748
      0.41738820	     -0.00000000	     -0.04268127	      0.04792796	      0.05243722
      0.41757461	      0.00000000	     -0.04268138	      0.04792779	      0.05243696
      0.41776102	     -0.00000000	     -0.04268148	      0.04792761	      0.05243670
      0.41794743	      0.00000000	     -0.04268159	      0.04792744	      0.05243644
      0.41813384	      0.00000000	     -0.04268169	      0.04792727	      0.05243618
      0.41832025	     -0.00000000	     -0.04268180	      0.04792709	      0.05243592
      0.41850666	     -0.00000000	     -0.04268190	      0.04792692	      0.05243567
      0.41869307	     -0.00000000	     -0.04268201	      0.04792675	      0.05243541
      0.41887948	     -0.00000000	     -0.04268212	      0.04792657	      0.05243515
      0.41906589	     -0.00000000	     -0.04268222	      0.04792640	      0.05243489
      0.41925230	      0.00000000	     -0.04268233	      0.04792623	      0.05243463
      0.41943871	     -0.00000000	     -0.04268244	      0.04792605	      0.05243437
      0.41962512	      0.00000000	     -0.04268254	      0.04792588	      0.05243411
      0.41981153	     -0.00000000	     -0.04268265	      0.04792571	      0.05243386
      0.41999794	     -0.00000000	     -0.04268275	      0.04792553	      0.05243360
      0.42018435	      0.00000000	     -0.04268286	      0.04792536	      0.05243334
      0.42037076	      0.00000000	     -0.04268297	      0.04792518	      0.05243308
      0.42055717	     -0.00000000	     -0.04268307	      0.04792501	      0.05243282
      0.42074358	     -0.00000000	     -0.04268318	      0.04792483	      0.05243257
      0.42092999	      0.00000000	     -0.04268329	      0.04792466	      0.05243231
      0.42111640	      0.00000000	     -0.04268339	      0.04792449	      0.05243205
      0.42130281	     -0.00000000	     -0.04268350	      0.04792431	      0.05243180
      0.42148922	      0.00000000	     -0.04268361	      0.04792414	      0.05243154
      0.42167563	      0.00000000	     -0.04268371	      0.04792396	      0.05243128
      0.42186204	     -0.00000000	     -0.04268382	      0.04792379	      0.05243102
      0.42204844	     -0.00000000	     -0.04268393	      0.04792361	      0.05243077
      0.42223485	     -0.00000000	     -0.04268403	      0.04792344	      0.05243051
      0.42242126	      0.00000000	     -0.04268414	      0.04792326	      0.05243025
      0.42260767	      0.00000000	     -0.04268425	      0.04792308	      0.05243000
      0.42279408	      0.00000000	     -0.04268436	      0.04792291	      0.05242974
      0.42298049	     -0.00000000	     -0.04268446	      0.04792273	      0.05242949
      0.42316690	     -0.00000000	     -0.04268457	      0.04792256	      0.05242923
      0.42335331	     -0.00000000	     -0.04268468	      0.04792238	      0.05242897
      0.42353972	      0.00000000	     -0.04268479	      0.04792221	      0.05242872
      0.42372613	     -0.00000000	     -0.04268489	      0.04792203	      0.05242846
      0.42391254	      0.00000000	     -0.04268500	      0.04792185	      0.05242821
      0.42409895	      0.00000000	     -0.04268511	      0.04792168	      0.05242795
      0.42428536	      0.00000000	     -0.04268522	      0.04792150	      0.05242769
      0.42447177	      0.00000000	     -0.04268533	      0.04792132	      0.05242744
      0.42465818	     -0.00000000	     -0.04268543	      0.04792115	      0.05242718
      0.42484459	      0.00000000	     -0.04268554	      0.04792097	      0.05242693
      0.42503100	      0.00000000	     -0.04268565	      0.04792079	      0.05242667
      0.42521741	     -0.00000000	     -0.04268576	      0.04792061	      0.05242642
      0.42540382	     -0.00000000	     -0.04268587	      0.04792044	      0.05242616
      0.42559023	     -0.00000000	     -0.04268597	      0.04792026	      0.05242590
      0.42577664	      0.00000000	     -0.04268608	      0.04792008	      0.05242565
      0.42596305	      0.00000000	     -0.04268619	      0.04791990	      0.05242539
      0.42614946	      0.00000000	     -0.04268630	      0.04791973	      0.05242514
      0.42633587	     -0.00000000	     -0.04268641	      0.04791955	      0.05242488
      0.42652228	      0.00000000	     -0.04268652	      0.04791937	      0.05242463
      0.42670869	      0.00000000	     -0.04268663	      0.04791919	      0.05242437
      0.42689510	     -0.00000000	     -0.04268674	      0.04791901	      0.05242412
      0.42708151	      0.00000000	     -0.04268684	      0.04791883	      0.05242386
      0.42726792	      0.00000000	     -0.04268695	      0.04791866	      0.05242361
      0.42745433	     -0.00000000	     -0.04268706	      0.04791848	      0.05242335
      0.42764074	      0.00000000	     -0.04268717	      0.04791830	      0.05242310
      0.42782715	      0.00000000	     -0.04268728	      0.04791812	      0.05242284
      0.42801356	     -0.00000000	     -0.04268739	      0.04791794	      0.05242259
      0.42819997	     -0.00000000	     -0.04268750	      0.04791776	      0.05242233
      0.42838638	     -0.00000000	     -0.04268761	      0.04791758	      0.05242208
      0.42857279	     -0.00000000	     -0.04268772	      0.04791740	      0.05242182
      0.42875920	     -0.00000000	     -0.04268783	      0.04791722	      0.05242157
      0.42894561	     -0.00000000	     -0.04268794	      0.04791704	      0.05242131
      0.42913202	      0.00000000	     -0.04268805	      0.04791686	      0.05242106
      0.42931843	      0.00000000	     -0.04268816	      0.04791668	      0.05242080
      0.42950483	     -0.00000000	     -0.04268827	      0.04791650	      0.05242055
      0.42969124	      0.00000000	     -0.04268838	      0.04791632	      0.05242029
      0.42987765	     -0.00000000	     -0.04268849	      0.04791614	      0.05242003
      0.43006406	     -0.00000000	     -0.04268860	      0.04791596	      0.05241978
      0.43028790	     -0.00000000	     -0.04268873	      0.04791574	      0.05241947
      0.43051174	      0.00000000	     -0.04268887	      0.04791552	      0.05241917
      0.43066782	      0.00000000	     -0.04268896	      0.04791537	      0.05241895
      0.43082390	      0.00000000	     -0.04268905	      0.04791522	      0.05241874
      0.43101380	     -0.00000000	     -0.04268917	      0.04791503	      0.05241848
      0.43120370	     -0.00000000	     -0.04268928	      0.04791485	      0.05241822
      0.43138368	      0.00000000	     -0.04268939	      0.04791467	      0.05241797
      0.43156366	     -0.00000000	     -0.04268949	      0.04791449	      0.05241773
      0.43176323	      0.00000000	     -0.04268961	      0.04791430	      0.05241745
      0.43196281	     -0.00000000	     -0.04268973	      0.04791410	      0.05241718
      0.43212064	     -0.00000000	     -0.04268983	      0.04791395	      0.05241696
      0.43232875	     -0.00000000	     -0.04268995	      0.04791374	      0.05241668
      0.43253687	      0.00000000	     -0.04269007	      0.04791354	      0.05241639
      0.43270504	      0.00000000	     -0.04269018	      0.04791337	      0.05241616
      0.43287321	      0.00000000	     -0.04269028	      0.04791321	      0.05241593
      0.43304930	     -0.00000000	     -0.04269038	      0.04791304	      0.05241569
      0.43322538	     -0.00000000	     -0.04269049	      0.04791286	      0.05241545
      0.43342115	      0.00000000	     -0.04269061	      0.04791267	      0.05241518
      0.43361693	     -0.00000000	     -0.04269072	      0.04791248	      0.05241491
      0.43372971	     -0.00000000	     -0.04269079	      0.04791236	      0.05241476
      0.43391797	      0.00000000	     -0.04269091	      0.04791218	      0.05241450
      0.43410622	     -0.00000000	     -0.04269102	      0.04791199	      0.05241424
      0.43426831	     -0.00000000	     -0.04269112	      0.04791183	      0.05241402
      0.43446630	     -0.00000000	     -0.04269124	      0.04791163	      0.05241375
      0.43466429	      0.00000000	     -0.04269136	      0.04791144	      0.05241348
      0.43485005	      0.00000000	     -0.04269147	      0.04791125	      0.05241322
      0.43503580	     -0.00000000	     -0.04269158	      0.04791107	      0.05241297
      0.43522145	     -0.00000000	     -0.04269169	      0.04791088	      0.05241271
      0.43540711	      0.00000000	     -0.04269181	      0.04791070	      0.05241246
      0.43558306	     -0.00000000	     -0.04269191	      0.04791052	      0.05241222
      0.43575901	     -0.00000000	     -0.04269202	      0.04791035	      0.05241197
      0.43595192	      0.00000000	     -0.04269214	      0.04791016	      0.05241171
      0.43614482	     -0.00000000	     -0.04269226	      0.04790996	      0.05241144
      0.43630518	      0.00000000	     -0.04269235	      0.04790980	      0.05241122
      0.43650437	     -0.00000000	     -0.04269247	      0.04790960	      0.05241095
      0.43670356	     -0.00000000	     -0.04269260	      0.04790940	      0.05241068
      0.43687947	      0.00000000	     -0.04269270	      0.04790923	      0.05241043
      0.43709530	     -0.00000000	     -0.04269284	      0.04790901	      0.05241014
      0.43731114	     -0.00000000	     -0.04269297	      0.04790879	      0.05240984
      0.43745075	     -0.00000000	     -0.04269305	      0.04790865	      0.05240965
      0.43766338	      0.00000000	     -0.04269318	      0.04790844	      0.05240935
      0.43783783	      0.00000000	     -0.04269329	      0.04790826	      0.05240911
      0.43801228	      0.00000000	     -0.04269340	      0.04790809	      0.05240887
      0.43818674	     -0.00000000	     -0.04269351	      0.04790791	      0.05240863
      0.43836119	      0.00000000	     -0.04269361	      0.04790773	      0.05240839
      0.43853564	     -0.00000000	     -0.04269372	      0.04790756	      0.05240815
      0.43871009	     -0.00000000	     -0.04269383	      0.04790738	      0.05240791
      0.43888454	     -0.00000000	     -0.04269394	      0.04790720	      0.05240767
      0.43905126	     -0.00000000	     -0.04269404	      0.04790704	      0.05240744
      0.43921798	      0.00000000	     -0.04269414	      0.04790687	      0.05240721
      0.43938994	      0.00000000	     -0.04269425	      0.04790669	      0.05240697
      0.43956189	     -0.00000000	     -0.04269435	      0.04790652	      0.05240673
      0.43972854	      0.00000000	     -0.04269446	      0.04790635	      0.05240650
      0.43989519	      0.00000000	     -0.04269456	      0.04790618	      0.05240627
      0.44005992	     -0.00000000	     -0.04269466	      0.04790601	      0.05240605
      0.44027259	     -0.00000000	     -0.04269480	      0.04790579	      0.05240575
      0.44052959	     -0.00000000	     -0.04269496	      0.04790553	      0.05240540
      0.44066999	      0.00000000	     -0.04269504	      0.04790539	      0.05240520
      0.44081039	      0.00000000	     -0.04269513	      0.04790524	      0.05240501
      0.44098850	     -0.00000000	     -0.04269524	      0.04790506	      0.05240476
      0.44116660	     -0.00000000	     -0.04269535	      0.04790488	      0.05240451
      0.44133220	     -0.00000000	     -0.04269546	      0.04790471	      0.05240429
      0.44149780	     -0.00000000	     -0.04269556	      0.04790454	      0.05240406
      0.44164417	      0.00000000	     -0.04269565	      0.04790439	      0.05240385
      0.44185877	      0.00000000	     -0.04269579	      0.04790417	      0.05240355
      0.44203032	     -0.00000000	     -0.04269589	      0.04790399	      0.05240332
      0.44220187	     -0.00000000	     -0.04269600	      0.04790381	      0.05240308
      0.44237342	      0.00000000	     -0.04269611	      0.04790364	      0.05240284
      0.44252679	     -0.00000000	     -0.04269621	      0.04790348	      0.05240263
      0.44268016	      0.00000000	     -0.04269630	      0.04790332	      0.05240241
      0.44285716	     -0.00000000	     -0.04269641	      0.04790314	      0.05240217
      0.44303415	      0.00000000	     -0.04269653	      0.04790295	      0.05240192
      0.44321114	     -0.00000000	     -0.04269664	      0.04790277	      0.05240168
      0.44338813	      0.00000000	     -0.04269675	      0.04790258	      0.05240143
      0.44353043	      0.00000000	     -0.04269684	      0.04790244	      0.05240123
      0.44367273	     -0.00000000	     -0.04269693	      0.04790229	      0.05240103
      0.44385204	     -0.00000000	     -0.04269704	      0.04790210	      0.05240078
      0.44403135	      0.00000000	     -0.04269716	      0.04790192	      0.05240053
      0.44421067	      0.00000000	     -0.04269727	      0.04790173	      0.05240028
      0.44436867	     -0.00000000	     -0.04269737	      0.04790156	      0.05240006
      0.44452666	     -0.00000000	     -0.04269747	      0.04790140	      0.05239984
      0.44468466	     -0.00000000	     -0.04269757	      0.04790123	      0.05239962
      0.44485402	      0.00000000	     -0.04269768	      0.04790106	      0.05239939
      0.44502337	      0.00000000	     -0.04269779	      0.04790088	      0.05239915
      0.44519273	      0.00000000	     -0.04269789	      0.04790070	      0.05239891
      0.44536208	      0.00000000	     -0.04269800	      0.04790053	      0.05239868
      0.44551266	      0.00000000	     -0.04269810	      0.04790037	      0.05239847
      0.44566324	      0.00000000	     -0.04269819	      0.04790021	      0.05239825
      0.44583863	      0.00000000	     -0.04269831	      0.04790002	      0.05239801
      0.44601402	      0.00000000	     -0.04269842	      0.04789984	      0.05239776
      0.44616518	     -0.00000000	     -0.04269852	      0.04789968	      0.05239755
      0.44631635	      0.00000000	     -0.04269861	      0.04789952	      0.05239734
      0.44649044	      0.00000000	     -0.04269872	      0.04789934	      0.05239710
      0.44666453	      0.00000000	     -0.04269884	      0.04789915	      0.05239685
      0.44681471	      0.00000000	     -0.04269893	      0.04789900	      0.05239664
      0.44696490	      0.00000000	     -0.04269903	      0.04789884	      0.05239643
      0.44713870	      0.00000000	     -0.04269914	      0.04789865	      0.05239619
      0.44731249	     -0.00000000	     -0.04269925	      0.04789847	      0.05239594
      0.44745989	     -0.00000000	     -0.04269935	      0.04789831	      0.05239574
      0.44760728	      0.00000000	     -0.04269944	      0.04789816	      0.05239553
      0.44778286	     -0.00000000	     -0.04269956	      0.04789797	      0.05239528
      0.44795844	     -0.00000000	     -0.04269967	      0.04789778	      0.05239503
      0.44810049	      0.00000000	     -0.04269976	      0.04789763	      0.05239483
      0.44824254	      0.00000000	     -0.04269985	      0.04789748	      0.05239463
      0.44842247	     -0.00000000	     -0.04269997	      0.04789729	      0.05239438
      0.44860239	     -0.00000000	     -0.04270009	      0.04789710	      0.05239413
      0.44873669	      0.00000000	     -0.04270017	      0.04789695	      0.05239394
      0.44887098	     -0.00000000	     -0.04270026	      0.04789681	      0.05239375
      0.44905515	     -0.00000000	     -0.04270038	      0.04789661	      0.05239349
      0.44923932	     -0.00000000	     -0.04270050	      0.04789642	      0.05239323
      0.44936917	     -0.00000000	     -0.04270059	      0.04789628	      0.05239305
      0.44949902	     -0.00000000	     -0.04270067	      0.04789614	      0.05239286
      0.44968340	     -0.00000000	     -0.04270079	      0.04789594	      0.05239260
      0.44986778	      0.00000000	     -0.04270091	      0.04789574	      0.05239234
      0.44999858	      0.00000000	     -0.04270100	      0.04789560	      0.05239216
      0.45012938	      0.00000000	     -0.04270108	      0.04789546	      0.05239197
      0.45031456	     -0.00000000	     -0.04270120	      0.04789526	      0.05239171
      0.45049973	      0.00000000	     -0.04270132	      0.04789506	      0.05239145
      0.45062459	     -0.00000000	     -0.04270141	      0.04789493	      0.05239127
      0.45074946	     -0.00000000	     -0.04270149	      0.04789479	      0.05239109
      0.45093324	      0.00000000	     -0.04270161	      0.04789459	      0.05239083
      0.45111701	      0.00000000	     -0.04270173	      0.04789439	      0.05239057
      0.45124764	      0.00000000	     -0.04270182	      0.04789425	      0.05239038
      0.45137826	      0.00000000	     -0.04270190	      0.04789411	      0.05239020
      0.45156402	      0.00000000	     -0.04270202	      0.04789391	      0.05238994
      0.45172387	     -0.00000000	     -0.04270213	      0.04789374	      0.05238971
      0.45188371	      0.00000000	     -0.04270224	      0.04789356	      0.05238948
      0.45204356	     -0.00000000	     -0.04270234	      0.04789339	      0.05238925
      0.45217805	      0.00000000	     -0.04270243	      0.04789324	      0.05238906
      0.45231254	     -0.00000000	     -0.04270252	      0.04789309	      0.05238887
      0.45251025	     -0.00000000	     -0.04270265	      0.04789288	      0.05238859
      0.45263785	     -0.00000000	     -0.04270273	      0.04789274	      0.05238841
      0.45276546	      0.00000000	     -0.04270282	      0.04789260	      0.05238822
      0.45294324	      0.00000000	     -0.04270294	      0.04789241	      0.05238797
      0.45314677	     -0.00000000	     -0.04270307	      0.04789218	      0.05238768
      0.45332084	      0.00000000	     -0.04270319	      0.04789199	      0.05238743
      0.45346109	     -0.00000000	     -0.04270328	      0.04789184	      0.05238723
      0.45360134	      0.00000000	     -0.04270338	      0.04789168	      0.05238703
      0.45378805	      0.00000000	     -0.04270350	      0.04789148	      0.05238676
      0.45391800	     -0.00000000	     -0.04270359	      0.04789134	      0.05238658
      0.45404795	      0.00000000	     -0.04270367	      0.04789119	      0.05238639
      0.45421885	     -0.00000000	     -0.04270379	      0.04789101	      0.05238614
      0.45438304	     -0.00000000	     -0.04270390	      0.04789082	      0.05238591
      0.45458566	     -0.00000000	     -0.04270403	      0.04789060	      0.05238562
      0.45470728	      0.00000000	     -0.04270412	      0.04789047	      0.05238544
      0.45482890	      0.00000000	     -0.04270420	      0.04789033	      0.05238527
      0.45501655	     -0.00000000	     -0.04270432	      0.04789012	      0.05238500
      0.45517172	     -0.00000000	     -0.04270443	      0.04788995	      0.05238478
      0.45532689	     -0.00000000	     -0.04270453	      0.04788978	      0.05238455
      0.45548207	     -0.00000000	     -0.04270464	      0.04788961	      0.05238433
      0.45561539	     -0.00000000	     -0.04270473	      0.04788946	      0.05238414
      0.45574872	     -0.00000000	     -0.04270482	      0.04788931	      0.05238395
      0.45593144	     -0.00000000	     -0.04270494	      0.04788911	      0.05238368
      0.45606538	     -0.00000000	     -0.04270503	      0.04788896	      0.05238349
      0.45619932	     -0.00000000	     -0.04270512	      0.04788881	      0.05238330
      0.45636159	     -0.00000000	     -0.04270523	      0.04788863	      0.05238306
      0.45652000	      0.00000000	     -0.04270534	      0.04788845	      0.05238283
      0.45667841	     -0.00000000	     -0.04270545	      0.04788828	      0.05238260
      0.45683681	      0.00000000	     -0.04270555	      0.04788810	      0.05238238
      0.45697106	      0.00000000	     -0.04270564	      0.04788795	      0.05238218
      0.45710530	     -0.00000000	     -0.04270574	      0.04788780	      0.05238199
      0.45723954	      0.00000000	     -0.04270583	      0.04788765	      0.05238179
      0.45741844	     -0.00000000	     -0.04270595	      0.04788745	      0.05238153
      0.45756360	      0.00000000	     -0.04270605	      0.04788728	      0.05238132
      0.45770876	      0.00000000	     -0.04270615	      0.04788712	      0.05238111
      0.45785393	     -0.00000000	     -0.04270625	      0.04788696	      0.05238090
      0.45799909	     -0.00000000	     -0.04270635	      0.04788679	      0.05238069
      0.45814426	     -0.00000000	     -0.04270644	      0.04788663	      0.05238048
      0.45828942	      0.00000000	     -0.04270654	      0.04788647	      0.05238027
      0.45843458	     -0.00000000	     -0.04270664	      0.04788630	      0.05238006
      0.45859274	     -0.00000000	     -0.04270675	      0.04788612	      0.05237983
      0.45875091	      0.00000000	     -0.04270686	      0.04788594	      0.05237960
      0.45888071	      0.00000000	     -0.04270695	      0.04788580	      0.05237941
      0.45901052	     -0.00000000	     -0.04270704	      0.04788565	      0.05237922
      0.45918891	     -0.00000000	     -0.04270716	      0.04788545	      0.05237896
      0.45932139	      0.00000000	     -0.04270725	      0.04788530	      0.05237876
      0.45945388	     -0.00000000	     -0.04270734	      0.04788515	      0.05237857
      0.45958636	      0.00000000	     -0.04270744	      0.04788500	      0.05237838
      0.45976485	     -0.00000000	     -0.04270756	      0.04788479	      0.05237812
      0.45990538	     -0.00000000	     -0.04270766	      0.04788463	      0.05237791
      0.46004591	      0.00000000	     -0.04270775	      0.04788447	      0.05237771
      0.46018644	      0.00000000	     -0.04270785	      0.04788431	      0.05237750
      0.46032697	      0.00000000	     -0.04270795	      0.04788415	      0.05237729
      0.46046750	      0.00000000	     -0.04270805	      0.04788399	      0.05237709
      0.46063112	     -0.00000000	     -0.04270816	      0.04788380	      0.05237685
      0.46077547	     -0.00000000	     -0.04270826	      0.04788364	      0.05237664
      0.46091982	      0.00000000	     -0.04270836	      0.04788347	      0.05237642
      0.46106417	      0.00000000	     -0.04270846	      0.04788331	      0.05237621
      0.46120852	      0.00000000	     -0.04270856	      0.04788314	      0.05237600
      0.46135286	     -0.00000000	     -0.04270866	      0.04788298	      0.05237579
      0.46149721	      0.00000000	     -0.04270876	      0.04788281	      0.05237558
      0.46164156	     -0.00000000	     -0.04270886	      0.04788264	      0.05237536
      0.46178591	     -0.00000000	     -0.04270896	      0.04788248	      0.05237515
      0.46193026	      0.00000000	     -0.04270906	      0.04788231	      0.05237494
      0.46207461	      0.00000000	     -0.04270917	      0.04788214	      0.05237472
      0.46221896	      0.00000000	     -0.04270927	      0.04788198	      0.05237451
      0.46234531	      0.00000000	     -0.04270936	      0.04788183	      0.05237433
      0.46247165	      0.00000000	     -0.04270944	      0.04788169	      0.05237414
      0.46264006	     -0.00000000	     -0.04270956	      0.04788149	      0.05237389
      0.46277647	     -0.00000000	     -0.04270966	      0.04788133	      0.05237369
      0.46291288	     -0.00000000	     -0.04270975	      0.04788117	      0.05237349
      0.46304929	     -0.00000000	     -0.04270985	      0.04788102	      0.05237328
      0.46321459	      0.00000000	     -0.04270997	      0.04788082	      0.05237304
      0.46334055	     -0.00000000	     -0.04271006	      0.04788068	      0.05237285
      0.46346650	      0.00000000	     -0.04271014	      0.04788053	      0.05237267
      0.46362251	     -0.00000000	     -0.04271025	      0.04788035	      0.05237243
      0.46377279	     -0.00000000	     -0.04271036	      0.04788017	      0.05237221
      0.46392308	     -0.00000000	     -0.04271047	      0.04788000	      0.05237199
      0.46405698	     -0.00000000	     -0.04271056	      0.04787984	      0.05237179
      0.46419089	     -0.00000000	     -0.04271066	      0.04787968	      0.05237159
      0.46432480	     -0.00000000	     -0.04271075	      0.04787953	      0.05237139
      0.46445871	      0.00000000	     -0.04271085	      0.04787937	      0.05237119
      0.46462532	      0.00000000	     -0.04271097	      0.04787917	      0.05237094
      0.46476037	     -0.00000000	     -0.04271106	      0.04787902	      0.05237074
      0.46489541	      0.00000000	     -0.04271116	      0.04787886	      0.05237054
      0.46503046	      0.00000000	     -0.04271125	      0.04787870	      0.05237034
      0.46516550	      0.00000000	     -0.04271135	      0.04787854	      0.05237014
      0.46530055	     -0.00000000	     -0.04271145	      0.04787838	      0.05236993
      0.46546346	      0.00000000	     -0.04271156	      0.04787819	      0.05236969
      0.46559881	      0.00000000	     -0.04271166	      0.04787803	      0.05236949
      0.46573416	     -0.00000000	     -0.04271176	      0.04787787	      0.05236928
      0.46586952	     -0.00000000	     -0.04271185	      0.04787771	      0.05236908
      0.46600487	      0.00000000	     -0.04271195	      0.04787755	      0.05236888
      0.46614022	      0.00000000	     -0.04271205	      0.04787739	      0.05236868
      0.46631063	      0.00000000	     -0.04271217	      0.04787719	      0.05236842
      0.46642616	     -0.00000000	     -0.04271225	      0.04787705	      0.05236825
      0.46654168	     -0.00000000	     -0.04271234	      0.04787691	      0.05236807
      0.46670713	      0.00000000	     -0.04271246	      0.04787671	      0.05236782
      0.46686550	      0.00000000	     -0.04271257	      0.04787653	      0.05236759
      0.46702387	     -0.00000000	     -0.04271268	      0.04787634	      0.05236735
      0.46714674	      0.00000000	     -0.04271277	      0.04787619	      0.05236716
      0.46726961	      0.00000000	     -0.04271286	      0.04787604	      0.05236698
      0.46743555	      0.00000000	     -0.04271298	      0.04787585	      0.05236673
      0.46756551	      0.00000000	     -0.04271308	      0.04787569	      0.05236653
      0.46769547	     -0.00000000	     -0.04271317	      0.04787554	      0.05236633
      0.46782544	     -0.00000000	     -0.04271326	      0.04787538	      0.05236614
      0.46799290	     -0.00000000	     -0.04271339	      0.04787518	      0.05236588
      0.46811215	      0.00000000	     -0.04271347	      0.04787504	      0.05236570
      0.46823141	     -0.00000000	     -0.04271356	      0.04787489	      0.05236552
      0.46838833	      0.00000000	     -0.04271367	      0.04787470	      0.05236528
      0.46853554	      0.00000000	     -0.04271378	      0.04787453	      0.05236506
      0.46868274	      0.00000000	     -0.04271389	      0.04787435	      0.05236484
      0.46881104	     -0.00000000	     -0.04271398	      0.04787420	      0.05236464
      0.46893934	      0.00000000	     -0.04271408	      0.04787404	      0.05236445
      0.46906764	     -0.00000000	     -0.04271417	      0.04787389	      0.05236425
      0.46922628	      0.00000000	     -0.04271429	      0.04787369	      0.05236401
      0.46936180	     -0.00000000	     -0.04271438	      0.04787353	      0.05236381
      0.46949733	     -0.00000000	     -0.04271448	      0.04787337	      0.05236360
      0.46963285	      0.00000000	     -0.04271458	      0.04787320	      0.05236339
      0.46976838	     -0.00000000	     -0.04271468	      0.04787304	      0.05236319
      0.46990391	      0.00000000	     -0.04271478	      0.04787287	      0.05236298
      0.47003943	      0.00000000	     -0.04271488	      0.04787271	      0.05236277
      0.47017496	      0.00000000	     -0.04271498	      0.04787254	      0.05236256
      0.47031048	      0.00000000	     -0.04271508	      0.04787238	      0.05236236
      0.47044601	      0.00000000	     -0.04271518	      0.04787221	      0.05236215
      0.47058153	     -0.00000000	     -0.04271528	      0.04787205	      0.05236194
      0.47071706	      0.00000000	     -0.04271538	      0.04787188	      0.05236173
      0.47085258	      0.00000000	     -0.04271548	      0.04787172	      0.05236153
      0.47098811	      0.00000000	     -0.04271558	      0.04787155	      0.05236132
      0.47112364	      0.00000000	     -0.04271568	      0.04787138	      0.05236111
      0.47125916	      0.00000000	     -0.04271578	      0.04787122	      0.05236090
      0.47139469	     -0.00000000	     -0.04271588	      0.04787105	      0.05236069
      0.47153021	     -0.00000000	     -0.04271598	      0.04787089	      0.05236049
      0.47165153	     -0.00000000	     -0.04271607	      0.04787074	      0.05236030
      0.47177285	      0.00000000	     -0.04271617	      0.04787059	      0.05236011
      0.47189418	      0.00000000	     -0.04271626	      0.04787044	      0.05235993
      0.47207057	      0.00000000	     -0.04271639	      0.04787022	      0.05235965
      0.47218360	      0.00000000	     -0.04271647	      0.04787008	      0.05235948
      0.47229662	     -0.00000000	     -0.04271656	      0.04786994	      0.05235930
      0.47245741	     -0.00000000	     -0.04271668	      0.04786974	      0.05235906
      0.47260407	      0.00000000	     -0.04271679	      0.04786956	      0.05235883
      0.47275074	      0.00000000	     -0.04271690	      0.04786938	      0.05235860
      0.47287331	     -0.00000000	     -0.04271699	      0.04786923	      0.05235841
      0.47299589	     -0.00000000	     -0.04271708	      0.04786908	      0.05235822
      0.47314627	      0.00000000	     -0.04271719	      0.04786889	      0.05235799
      0.47327574	     -0.00000000	     -0.04271729	      0.04786873	      0.05235779
      0.47340521	     -0.00000000	     -0.04271739	      0.04786857	      0.05235759
      0.47353468	      0.00000000	     -0.04271748	      0.04786841	      0.05235739
      0.47366415	      0.00000000	     -0.04271758	      0.04786825	      0.05235718
      0.47379362	      0.00000000	     -0.04271768	      0.04786808	      0.05235698
      0.47392309	      0.00000000	     -0.04271778	      0.04786792	      0.05235678
      0.47405256	     -0.00000000	     -0.04271787	      0.04786776	      0.05235658
      0.47421657	      0.00000000	     -0.04271800	      0.04786756	      0.05235632
      0.47432552	      0.00000000	     -0.04271808	      0.04786742	      0.05235615
      0.47443447	      0.00000000	     -0.04271816	      0.04786728	      0.05235598
      0.47459577	      0.00000000	     -0.04271829	      0.04786708	      0.05235573
      0.47474530	      0.00000000	     -0.04271840	      0.04786689	      0.05235550
      0.47489483	     -0.00000000	     -0.04271851	      0.04786671	      0.05235526
      0.47501006	      0.00000000	     -0.04271860	      0.04786656	      0.05235508
      0.47512528	      0.00000000	     -0.04271869	      0.04786642	      0.05235490
      0.47528282	     -0.00000000	     -0.04271881	      0.04786622	      0.05235466
      0.47541109	     -0.00000000	     -0.04271891	      0.04786606	      0.05235446
      0.47553936	      0.00000000	     -0.04271900	      0.04786589	      0.05235425
      0.47566763	      0.00000000	     -0.04271910	      0.04786573	      0.05235405
      0.47579590	      0.00000000	     -0.04271920	      0.04786557	      0.05235385
      0.47592418	      0.00000000	     -0.04271930	      0.04786541	      0.05235365
      0.47605245	      0.00000000	     -0.04271940	      0.04786524	      0.05235345
      0.47618072	     -0.00000000	     -0.04271949	      0.04786508	      0.05235325
      0.47633894	      0.00000000	     -0.04271962	      0.04786488	      0.05235300
      0.47644868	      0.00000000	     -0.04271970	      0.04786474	      0.05235282
      0.47655842	      0.00000000	     -0.04271978	      0.04786460	      0.05235265
      0.47671385	      0.00000000	     -0.04271990	      0.04786440	      0.05235240
      0.47685630	     -0.00000000	     -0.04272001	      0.04786422	      0.05235218
      0.47699875	     -0.00000000	     -0.04272012	      0.04786404	      0.05235195
      0.47711727	      0.00000000	     -0.04272022	      0.04786389	      0.05235177
      0.47723580	     -0.00000000	     -0.04272031	      0.04786374	      0.05235158
      0.47738256	      0.00000000	     -0.04272042	      0.04786355	      0.05235134
      0.47751043	     -0.00000000	     -0.04272052	      0.04786339	      0.05235114
      0.47763830	     -0.00000000	     -0.04272062	      0.04786322	      0.05235094
      0.47776616	      0.00000000	     -0.04272072	      0.04786306	      0.05235074
      0.47789403	     -0.00000000	     -0.04272082	      0.04786290	      0.05235053
      0.47802189	     -0.00000000	     -0.04272092	      0.04786273	      0.05235033
      0.47814976	      0.00000000	     -0.04272101	      0.04786257	      0.05235013
      0.47827763	     -0.00000000	     -0.04272111	      0.04786240	      0.05234992
      0.47840549	      0.00000000	     -0.04272121	      0.04786224	      0.05234972
      0.47853336	     -0.00000000	     -0.04272131	      0.04786207	      0.05234951
      0.47866122	     -0.00000000	     -0.04272141	      0.04786191	      0.05234931
      0.47878909	      0.00000000	     -0.04272151	      0.04786174	      0.05234911
      0.47891696	      0.00000000	     -0.04272161	      0.04786158	      0.05234890
      0.47904482	     -0.00000000	     -0.04272171	      0.04786141	      0.05234870
      0.47917269	     -0.00000000	     -0.04272181	      0.04786125	      0.05234849
      0.47930056	      0.00000000	     -0.04272191	      0.04786108	      0.05234829
      0.47942842	     -0.00000000	     -0.04272201	      0.04786091	      0.05234808
      0.47955629	      0.00000000	     -0.04272211	      0.04786075	      0.05234788
      0.47968415	      0.00000000	     -0.04272221	      0.04786058	      0.05234767
      0.47981202	      0.00000000	     -0.04272231	      0.04786042	      0.05234747
      0.47993989	     -0.00000000	     -0.04272242	      0.04786025	      0.05234726
      0.48006775	      0.00000000	     -0.04272252	      0.04786008	      0.05234705
      0.48019562	      0.00000000	     -0.04272262	      0.04785991	      0.05234685
      0.48032348	     -0.00000000	     -0.04272272	      0.04785975	      0.05234664
      0.48045135	      0.00000000	     -0.04272282	      0.04785958	      0.05234644
      0.48057922	     -0.00000000	     -0.04272292	      0.04785941	      0.05234623
      0.48070708	     -0.00000000	     -0.04272302	      0.04785925	      0.05234602
      0.48083495	      0.00000000	     -0.04272312	      0.04785908	      0.05234582
      0.48096281	      0.00000000	     -0.04272322	      0.04785891	      0.05234561
      0.48109068	     -0.00000000	     -0.04272332	      0.04785874	      0.05234540
      0.48121855	     -0.00000000	     -0.04272343	      0.04785857	      0.05234519
      0.48134641	     -0.00000000	     -0.04272353	      0.04785841	      0.05234499
      0.48145826	      0.00000000	     -0.04272362	      0.04785826	      0.05234481
      0.48157012	     -0.00000000	     -0.04272371	      0.04785811	      0.05234462
      0.48171438	     -0.00000000	     -0.04272382	      0.04785792	      0.05234439
      0.48185865	      0.00000000	     -0.04272394	      0.04785773	      0.05234416
      0.48196278	      0.00000000	     -0.04272402	      0.04785759	      0.05234399
      0.48206690	      0.00000000	     -0.04272410	      0.04785745	      0.05234382
      0.48222902	      0.00000000	     -0.04272423	      0.04785724	      0.05234355
      0.48235458	     -0.00000000	     -0.04272433	      0.04785707	      0.05234335
      0.48248013	      0.00000000	     -0.04272443	      0.04785691	      0.05234314
      0.48260568	      0.00000000	     -0.04272453	      0.04785674	      0.05234294
      0.48273123	     -0.00000000	     -0.04272463	      0.04785657	      0.05234273
      0.48285678	     -0.00000000	     -0.04272474	      0.04785640	      0.05234253
      0.48298233	      0.00000000	     -0.04272484	      0.04785624	      0.05234232
      0.48310788	      0.00000000	     -0.04272494	      0.04785607	      0.05234212
      0.48323343	     -0.00000000	     -0.04272504	      0.04785590	      0.05234191
      0.48335898	      0.00000000	     -0.04272514	      0.04785573	      0.05234170
      0.48348453	      0.00000000	     -0.04272524	      0.04785557	      0.05234150
      0.48361009	     -0.00000000	     -0.04272534	      0.04785540	      0.05234129
      0.48373564	     -0.00000000	     -0.04272544	      0.04785523	      0.05234108
      0.48386119	     -0.00000000	     -0.04272555	      0.04785506	      0.05234088
      0.48398674	      0.00000000	     -0.04272565	      0.04785489	      0.05234067
      0.48411229	      0.00000000	     -0.04272575	      0.04785472	      0.05234046
      0.48423784	     -0.00000000	     -0.04272585	      0.04785455	      0.05234026
      0.48435004	     -0.00000000	     -0.04272594	      0.04785440	      0.05234007
      0.48446223	     -0.00000000	     -0.04272603	      0.04785425	      0.05233989
      0.48457443	      0.00000000	     -0.04272613	      0.04785410	      0.05233970
      0.48473782	     -0.00000000	     -0.04272626	      0.04785388	      0.05233943
      0.48484683	     -0.00000000	     -0.04272635	      0.04785373	      0.05233925
      0.48495584	      0.00000000	     -0.04272644	      0.04785358	      0.05233907
      0.48510174	      0.00000000	     -0.04272656	      0.04785339	      0.05233883
      0.48522932	     -0.00000000	     -0.04272666	      0.04785321	      0.05233862
      0.48535689	      0.00000000	     -0.04272677	      0.04785304	      0.05233840
      0.48548447	      0.00000000	     -0.04272687	      0.04785287	      0.05233819
      0.48561204	      0.00000000	     -0.04272697	      0.04785269	      0.05233798
      0.48572417	      0.00000000	     -0.04272707	      0.04785254	      0.05233779
      0.48583630	     -0.00000000	     -0.04272716	      0.04785239	      0.05233761
      0.48597369	     -0.00000000	     -0.04272727	      0.04785220	      0.05233738
      0.48611108	      0.00000000	     -0.04272739	      0.04785201	      0.05233715
      0.48621609	     -0.00000000	     -0.04272747	      0.04785187	      0.05233697
      0.48632109	      0.00000000	     -0.04272756	      0.04785173	      0.05233680
      0.48647118	     -0.00000000	     -0.04272768	      0.04785152	      0.05233654
      0.48659693	     -0.00000000	     -0.04272779	      0.04785135	      0.05233633
      0.48672268	     -0.00000000	     -0.04272789	      0.04785117	      0.05233612
      0.48684843	      0.00000000	     -0.04272799	      0.04785100	      0.05233591
      0.48697419	     -0.00000000	     -0.04272810	      0.04785083	      0.05233570
      0.48708438	      0.00000000	     -0.04272819	      0.04785068	      0.05233552
      0.48719457	     -0.00000000	     -0.04272828	      0.04785053	      0.05233533
      0.48732787	      0.00000000	     -0.04272839	      0.04785034	      0.05233511
      0.48746118	      0.00000000	     -0.04272850	      0.04785016	      0.05233488
      0.48757801	     -0.00000000	     -0.04272860	      0.04785000	      0.05233469
      0.48769485	      0.00000000	     -0.04272870	      0.04784983	      0.05233449
      0.48781168	      0.00000000	     -0.04272880	      0.04784967	      0.05233429
      0.48792852	     -0.00000000	     -0.04272889	      0.04784951	      0.05233409
      0.48807376	     -0.00000000	     -0.04272902	      0.04784931	      0.05233385
      0.48818752	     -0.00000000	     -0.04272911	      0.04784915	      0.05233366
      0.48830129	      0.00000000	     -0.04272921	      0.04784899	      0.05233346
      0.48843813	      0.00000000	     -0.04272932	      0.04784880	      0.05233323
      0.48855708	     -0.00000000	     -0.04272942	      0.04784864	      0.05233303
      0.48867603	     -0.00000000	     -0.04272952	      0.04784847	      0.05233283
      0.48879498	      0.00000000	     -0.04272962	      0.04784830	      0.05233263
      0.48891393	     -0.00000000	     -0.04272972	      0.04784814	      0.05233242
      0.48903288	     -0.00000000	     -0.04272982	      0.04784797	      0.05233222
      0.48915183	      0.00000000	     -0.04272992	      0.04784781	      0.05233202
      0.48927079	      0.00000000	     -0.04273002	      0.04784764	      0.05233182
      0.48941774	      0.00000000	     -0.04273015	      0.04784743	      0.05233156
      0.48952150	     -0.00000000	     -0.04273023	      0.04784729	      0.05233139
      0.48962527	      0.00000000	     -0.04273032	      0.04784714	      0.05233121
      0.48976915	     -0.00000000	     -0.04273044	      0.04784694	      0.05233096
      0.48989660	     -0.00000000	     -0.04273055	      0.04784676	      0.05233075
      0.49002405	      0.00000000	     -0.04273066	      0.04784658	      0.05233053
      0.49015149	     -0.00000000	     -0.04273077	      0.04784640	      0.05233031
      0.49025886	      0.00000000	     -0.04273086	      0.04784625	      0.05233012
      0.49036623	     -0.00000000	     -0.04273095	      0.04784610	      0.05232994
      0.49049977	     -0.00000000	     -0.04273107	      0.04784591	      0.05232971
      0.49063331	      0.00000000	     -0.04273118	      0.04784572	      0.05232948
      0.49074511	      0.00000000	     -0.04273127	      0.04784556	      0.05232929
      0.49085691	      0.00000000	     -0.04273137	      0.04784540	      0.05232910
      0.49096871	     -0.00000000	     -0.04273147	      0.04784524	      0.05232890
      0.49111677	      0.00000000	     -0.04273159	      0.04784503	      0.05232865
      0.49122560	      0.00000000	     -0.04273169	      0.04784487	      0.05232846
      0.49133442	      0.00000000	     -0.04273178	      0.04784472	      0.05232827
      0.49146992	      0.00000000	     -0.04273190	      0.04784453	      0.05232804
      0.49160541	      0.00000000	     -0.04273201	      0.04784433	      0.05232780
      0.49170875	      0.00000000	     -0.04273210	      0.04784418	      0.05232762
      0.49181208	     -0.00000000	     -0.04273219	      0.04784404	      0.05232744
      0.49195125	     -0.00000000	     -0.04273231	      0.04784384	      0.05232720
      0.49207739	      0.00000000	     -0.04273242	      0.04784366	      0.05232698
      0.49220353	     -0.00000000	     -0.04273253	      0.04784347	      0.05232676
      0.49232966	      0.00000000	     -0.04273264	      0.04784329	      0.05232654
      0.49243438	      0.00000000	     -0.04273273	      0.04784314	      0.05232636
      0.49253910	      0.00000000	     -0.04273282	      0.04784299	      0.05232618
      0.49267324	      0.00000000	     -0.04273294	      0.04784280	      0.05232595
      0.49279857	      0.00000000	     -0.04273305	      0.04784262	      0.05232573
      0.49292389	     -0.00000000	     -0.04273315	      0.04784244	      0.05232551
      0.49303660	     -0.00000000	     -0.04273325	      0.04784227	      0.05232531
      0.49314930	     -0.00000000	     -0.04273335	      0.04784211	      0.05232511
      0.49326201	      0.00000000	     -0.04273345	      0.04784195	      0.05232492
      0.49339780	      0.00000000	     -0.04273357	      0.04784175	      0.05232468
      0.49351258	     -0.00000000	     -0.04273367	      0.04784158	      0.05232448
      0.49362736	     -0.00000000	     -0.04273377	      0.04784142	      0.05232427
      0.49374214	     -0.00000000	     -0.04273387	      0.04784125	      0.05232407
      0.49385692	      0.00000000	     -0.04273397	      0.04784108	      0.05232387
      0.49399691	      0.00000000	     -0.04273409	      0.04784088	      0.05232362
      0.49410260	      0.00000000	     -0.04273419	      0.04784072	      0.05232344
      0.49420830	      0.00000000	     -0.04273428	      0.04784057	      0.05232325
      0.49434271	      0.00000000	     -0.04273440	      0.04784037	      0.05232301
      0.49447712	      0.00000000	     -0.04273452	      0.04784017	      0.05232278
      0.49457987	     -0.00000000	     -0.04273461	      0.04784002	      0.05232259
      0.49468262	      0.00000000	     -0.04273470	      0.04783987	      0.05232241
      0.49481906	     -0.00000000	     -0.04273482	      0.04783967	      0.05232217
      0.49494232	     -0.00000000	     -0.04273493	      0.04783949	      0.05232195
      0.49506557	     -0.00000000	     -0.04273504	      0.04783931	      0.05232173
      0.49518882	     -0.00000000	     -0.04273515	      0.04783913	      0.05232151
      0.49529505	     -0.00000000	     -0.04273524	      0.04783897	      0.05232132
      0.49540128	      0.00000000	     -0.04273533	      0.04783881	      0.05232114
      0.49552983	      0.00000000	     -0.04273545	      0.04783862	      0.05232091
      0.49565838	     -0.00000000	     -0.04273556	      0.04783843	      0.05232068
      0.49576778	      0.00000000	     -0.04273566	      0.04783827	      0.05232048
      0.49587719	     -0.00000000	     -0.04273576	      0.04783811	      0.05232029
      0.49598659	      0.00000000	     -0.04273586	      0.04783795	      0.05232009
      0.49612919	     -0.00000000	     -0.04273598	      0.04783773	      0.05231984
      0.49623665	     -0.00000000	     -0.04273608	      0.04783757	      0.05231964
      0.49634410	      0.00000000	     -0.04273618	      0.04783741	      0.05231945
      0.49647482	      0.00000000	     -0.04273629	      0.04783722	      0.05231922
      0.49660555	     -0.00000000	     -0.04273641	      0.04783702	      0.05231898
      0.49670673	      0.00000000	     -0.04273650	      0.04783687	      0.05231880
      0.49680792	     -0.00000000	     -0.04273659	      0.04783672	      0.05231862
      0.49694331	     -0.00000000	     -0.04273671	      0.04783652	      0.05231837
      0.49706583	      0.00000000	     -0.04273683	      0.04783634	      0.05231815
      0.49718836	      0.00000000	     -0.04273694	      0.04783615	      0.05231793
      0.49731088	      0.00000000	     -0.04273705	      0.04783597	      0.05231771
      0.49741447	     -0.00000000	     -0.04273714	      0.04783581	      0.05231752
      0.49751806	     -0.00000000	     -0.04273723	      0.04783566	      0.05231734
      0.49764747	      0.00000000	     -0.04273735	      0.04783546	      0.05231710
      0.49777688	     -0.00000000	     -0.04273747	      0.04783526	      0.05231687
      0.49788361	     -0.00000000	     -0.04273757	      0.04783510	      0.05231667
      0.49799034	     -0.00000000	     -0.04273766	      0.04783494	      0.05231648
      0.49809707	     -0.00000000	     -0.04273776	      0.04783478	      0.05231629
      0.49824471	     -0.00000000	     -0.04273789	      0.04783456	      0.05231602
      0.49834932	     -0.00000000	     -0.04273799	      0.04783440	      0.05231583
      0.49845392	      0.00000000	     -0.04273809	      0.04783424	      0.05231564
      0.49858699	      0.00000000	     -0.04273821	      0.04783404	      0.05231539
      0.49872006	     -0.00000000	     -0.04273833	      0.04783383	      0.05231515
      0.49881669	     -0.00000000	     -0.04273842	      0.04783369	      0.05231497
      0.49891332	     -0.00000000	     -0.04273851	      0.04783354	      0.05231480
      0.49905403	      0.00000000	     -0.04273863	      0.04783332	      0.05231454
      0.49917796	      0.00000000	     -0.04273875	      0.04783313	      0.05231431
      0.49930190	      0.00000000	     -0.04273886	      0.04783295	      0.05231408
      0.49941068	     -0.00000000	     -0.04273896	      0.04783278	      0.05231388
      0.49951947	      0.00000000	     -0.04273906	      0.04783261	      0.05231368
      0.49962825	     -0.00000000	     -0.04273916	      0.04783244	      0.05231348
      0.49976249	     -0.00000000	     -0.04273929	      0.04783224	      0.05231324
      0.49987301	     -0.00000000	     -0.04273939	      0.04783207	      0.05231303
      0.49998353	     -0.00000000	     -0.04273949	      0.04783190	      0.05231283
      0.50009404	     -0.00000000	     -0.04273959	      0.04783173	      0.05231263
      0.50020456	      0.00000000	     -0.04273970	      0.04783156	      0.05231242
      0.50034531	      0.00000000	     -0.04273983	      0.04783134	      0.05231216
      0.50044633	      0.00000000	     -0.04273992	      0.04783118	      0.05231197
      0.50054734	      0.00000000	     -0.04274002	      0.04783103	      0.05231179
      0.50068140	      0.00000000	     -0.04274014	      0.04783082	      0.05231154
      0.50081546	      0.00000000	     -0.04274027	      0.04783061	      0.05231129
      0.50091142	     -0.00000000	     -0.04274036	      0.04783046	      0.05231111
      0.50100739	      0.00000000	     -0.04274045	      0.04783031	      0.05231093
      0.50114705	     -0.00000000	     -0.04274058	      0.04783009	      0.05231067
      0.50126899	     -0.00000000	     -0.04274069	      0.04782990	      0.05231044
      0.50139094	     -0.00000000	     -0.04274080	      0.04782971	      0.05231022
      0.50150011	     -0.00000000	     -0.04274091	      0.04782954	      0.05231001
      0.50160928	      0.00000000	     -0.04274101	      0.04782937	      0.05230981
      0.50171845	     -0.00000000	     -0.04274111	      0.04782920	      0.05230960
      0.50182763	     -0.00000000	     -0.04274122	      0.04782903	      0.05230940
      0.50196697	     -0.00000000	     -0.04274135	      0.04782881	      0.05230914
      0.50206823	     -0.00000000	     -0.04274144	      0.04782865	      0.05230895
      0.50216949	     -0.00000000	     -0.04274154	      0.04782849	      0.05230876
      0.50230129	     -0.00000000	     -0.04274166	      0.04782828	      0.05230851
      0.50243308	     -0.00000000	     -0.04274179	      0.04782808	      0.05230826
      0.50252873	     -0.00000000	     -0.04274188	      0.04782793	      0.05230808
      0.50262438	      0.00000000	     -0.04274197	      0.04782777	      0.05230790
      0.50276218	     -0.00000000	     -0.04274210	      0.04782756	      0.05230764
      0.50288283	      0.00000000	     -0.04274221	      0.04782736	      0.05230741
      0.50300348	      0.00000000	     -0.04274233	      0.04782717	      0.05230719
      0.50312413	      0.00000000	     -0.04274244	      0.04782698	      0.05230696
      0.50322275	      0.00000000	     -0.04274254	      0.04782682	      0.05230677
      0.50332138	      0.00000000	     -0.04274263	      0.04782667	      0.05230658
      0.50345106	      0.00000000	     -0.04274276	      0.04782646	      0.05230634
      0.50357009	      0.00000000	     -0.04274287	      0.04782627	      0.05230611
      0.50368912	     -0.00000000	     -0.04274299	      0.04782608	      0.05230588
      0.50380815	      0.00000000	     -0.04274310	      0.04782589	      0.05230566
      0.50390763	      0.00000000	     -0.04274319	      0.04782573	      0.05230547
      0.50400710	      0.00000000	     -0.04274329	      0.04782557	      0.05230528
      0.50413455	      0.00000000	     -0.04274341	      0.04782537	      0.05230503
      0.50426200	      0.00000000	     -0.04274354	      0.04782516	      0.05230479
      0.50436388	     -0.00000000	     -0.04274363	      0.04782500	      0.05230460
      0.50446576	      0.00000000	     -0.04274373	      0.04782483	      0.05230440
      0.50459186	      0.00000000	     -0.04274385	      0.04782463	      0.05230416
      0.50471796	     -0.00000000	     -0.04274398	      0.04782443	      0.05230392
      0.50481740	      0.00000000	     -0.04274407	      0.04782427	      0.05230373
      0.50491685	      0.00000000	     -0.04274417	      0.04782411	      0.05230353
      0.50504526	      0.00000000	     -0.04274429	      0.04782390	      0.05230329
      0.50517368	      0.00000000	     -0.04274442	      0.04782369	      0.05230304
      0.50527194	     -0.00000000	     -0.04274452	      0.04782353	      0.05230285
      0.50537020	     -0.00000000	     -0.04274461	      0.04782337	      0.05230266
      0.50550035	     -0.00000000	     -0.04274474	      0.04782316	      0.05230241
      0.50563051	     -0.00000000	     -0.04274487	      0.04782295	      0.05230216
      0.50572684	     -0.00000000	     -0.04274496	      0.04782279	      0.05230197
      0.50582317	      0.00000000	     -0.04274505	      0.04782263	      0.05230178
      0.50595610	     -0.00000000	     -0.04274518	      0.04782242	      0.05230153
      0.50607306	     -0.00000000	     -0.04274530	      0.04782222	      0.05230130
      0.50619002	      0.00000000	     -0.04274541	      0.04782203	      0.05230107
      0.50630698	      0.00000000	     -0.04274553	      0.04782184	      0.05230084
      0.50640931	      0.00000000	     -0.04274563	      0.04782167	      0.05230064
      0.50651163	      0.00000000	     -0.04274573	      0.04782150	      0.05230044
      0.50661396	      0.00000000	     -0.04274583	      0.04782134	      0.05230024
      0.50675519	     -0.00000000	     -0.04274597	      0.04782110	      0.05229997
      0.50685783	     -0.00000000	     -0.04274607	      0.04782093	      0.05229977
      0.50696046	      0.00000000	     -0.04274617	      0.04782076	      0.05229957
      0.50708662	      0.00000000	     -0.04274630	      0.04782056	      0.05229932
      0.50719986	     -0.00000000	     -0.04274641	      0.04782037	      0.05229910
      0.50731311	      0.00000000	     -0.04274652	      0.04782018	      0.05229887
      0.50742635	     -0.00000000	     -0.04274664	      0.04781999	      0.05229865
      0.50753959	     -0.00000000	     -0.04274675	      0.04781980	      0.05229843
      0.50765283	      0.00000000	     -0.04274686	      0.04781962	      0.05229820
      0.50775283	      0.00000000	     -0.04274696	      0.04781945	      0.05229801
      0.50785282	     -0.00000000	     -0.04274706	      0.04781928	      0.05229781
      0.50797466	      0.00000000	     -0.04274718	      0.04781908	      0.05229757
      0.50809649	      0.00000000	     -0.04274731	      0.04781887	      0.05229733
      0.50819960	      0.00000000	     -0.04274741	      0.04781870	      0.05229712
      0.50830271	     -0.00000000	     -0.04274751	      0.04781853	      0.05229692
      0.50840582	      0.00000000	     -0.04274762	      0.04781836	      0.05229671
      0.50854191	      0.00000000	     -0.04274775	      0.04781813	      0.05229644
      0.50864424	      0.00000000	     -0.04274786	      0.04781796	      0.05229624
      0.50874657	      0.00000000	     -0.04274796	      0.04781778	      0.05229604
      0.50887044	      0.00000000	     -0.04274809	      0.04781757	      0.05229579
      0.50899432	      0.00000000	     -0.04274821	      0.04781737	      0.05229554
      0.50908842	     -0.00000000	     -0.04274831	      0.04781721	      0.05229535
      0.50918252	      0.00000000	     -0.04274840	      0.04781705	      0.05229516
      0.50931401	      0.00000000	     -0.04274854	      0.04781682	      0.05229490
      0.50943033	     -0.00000000	     -0.04274865	      0.04781663	      0.05229467
      0.50954664	      0.00000000	     -0.04274877	      0.04781643	      0.05229443
      0.50966296	      0.00000000	     -0.04274889	      0.04781623	      0.05229420
      0.50976081	     -0.00000000	     -0.04274899	      0.04781607	      0.05229400
      0.50985867	     -0.00000000	     -0.04274909	      0.04781590	      0.05229381
      0.50998224	     -0.00000000	     -0.04274922	      0.04781569	      0.05229356
      0.51010581	     -0.00000000	     -0.04274934	      0.04781548	      0.05229331
      0.51020493	      0.00000000	     -0.04274944	      0.04781531	      0.05229311
      0.51030405	      0.00000000	     -0.04274955	      0.04781514	      0.05229291
      0.51042749	      0.00000000	     -0.04274967	      0.04781493	      0.05229266
      0.51055093	     -0.00000000	     -0.04274980	      0.04781471	      0.05229241
      0.51064744	     -0.00000000	     -0.04274990	      0.04781455	      0.05229221
      0.51074394	      0.00000000	     -0.04275000	      0.04781438	      0.05229202
      0.51087035	      0.00000000	     -0.04275013	      0.04781416	      0.05229176
      0.51099675	     -0.00000000	     -0.04275026	      0.04781395	      0.05229150
      0.51109136	      0.00000000	     -0.04275036	      0.04781378	      0.05229131
      0.51118597	      0.00000000	     -0.04275046	      0.04781362	      0.05229112
      0.51131542	     -0.00000000	     -0.04275059	      0.04781339	      0.05229085
      0.51142924	     -0.00000000	     -0.04275071	      0.04781320	      0.05229062
      0.51154306	      0.00000000	     -0.04275083	      0.04781300	      0.05229039
      0.51165688	     -0.00000000	     -0.04275094	      0.04781280	      0.05229015
      0.51175840	      0.00000000	     -0.04275105	      0.04781262	      0.05228994
      0.51185993	      0.00000000	     -0.04275116	      0.04781245	      0.05228974
      0.51196145	      0.00000000	     -0.04275126	      0.04781227	      0.05228953
      0.51209403	     -0.00000000	     -0.04275140	      0.04781204	      0.05228925
      0.51219616	     -0.00000000	     -0.04275151	      0.04781186	      0.05228904
      0.51229830	      0.00000000	     -0.04275162	      0.04781168	      0.05228883
      0.51240044	     -0.00000000	     -0.04275172	      0.04781150	      0.05228862
      0.51253520	     -0.00000000	     -0.04275186	      0.04781127	      0.05228834
      0.51263464	     -0.00000000	     -0.04275197	      0.04781109	      0.05228814
      0.51273407	      0.00000000	     -0.04275207	      0.04781092	      0.05228793
      0.51285775	     -0.00000000	     -0.04275220	      0.04781070	      0.05228768
      0.51298144	      0.00000000	     -0.04275233	      0.04781048	      0.05228742
      0.51307257	     -0.00000000	     -0.04275243	      0.04781032	      0.05228723
      0.51316370	      0.00000000	     -0.04275253	      0.04781016	      0.05228704
      0.51329620	      0.00000000	     -0.04275267	      0.04780992	      0.05228676
      0.51341122	     -0.00000000	     -0.04275279	      0.04780972	      0.05228652
      0.51352624	     -0.00000000	     -0.04275291	      0.04780951	      0.05228628
      0.51364126	      0.00000000	     -0.04275303	      0.04780931	      0.05228604
      0.51373675	      0.00000000	     -0.04275314	      0.04780914	      0.05228584
      0.51383224	     -0.00000000	     -0.04275324	      0.04780897	      0.05228564
      0.51395521	     -0.00000000	     -0.04275337	      0.04780875	      0.05228538
      0.51407818	     -0.00000000	     -0.04275350	      0.04780853	      0.05228513
      0.51417444	      0.00000000	     -0.04275360	      0.04780836	      0.05228492
      0.51427069	     -0.00000000	     -0.04275371	      0.04780819	      0.05228472
      0.51439432	      0.00000000	     -0.04275384	      0.04780796	      0.05228446
      0.51451794	      0.00000000	     -0.04275397	      0.04780774	      0.05228420
      0.51461106	     -0.00000000	     -0.04275407	      0.04780757	      0.05228400
      0.51470417	     -0.00000000	     -0.04275417	      0.04780741	      0.05228381
      0.51483199	      0.00000000	     -0.04275431	      0.04780718	      0.05228354
      0.51494427	     -0.00000000	     -0.04275443	      0.04780697	      0.05228330
      0.51505656	     -0.00000000	     -0.04275455	      0.04780677	      0.05228306
      0.51516884	     -0.00000000	     -0.04275468	      0.04780657	      0.05228282
      0.51526880	     -0.00000000	     -0.04275478	      0.04780639	      0.05228261
      0.51536875	      0.00000000	     -0.04275489	      0.04780620	      0.05228239
      0.51546871	     -0.00000000	     -0.04275500	      0.04780602	      0.05228218
      0.51560001	      0.00000000	     -0.04275514	      0.04780578	      0.05228190
      0.51570083	      0.00000000	     -0.04275525	      0.04780560	      0.05228169
      0.51580166	     -0.00000000	     -0.04275536	      0.04780542	      0.05228147
      0.51590248	     -0.00000000	     -0.04275547	      0.04780523	      0.05228125
      0.51603519	      0.00000000	     -0.04275562	      0.04780499	      0.05228097
      0.51613346	     -0.00000000	     -0.04275573	      0.04780481	      0.05228076
      0.51623174	      0.00000000	     -0.04275583	      0.04780463	      0.05228055
      0.51635360	     -0.00000000	     -0.04275597	      0.04780441	      0.05228029
      0.51646317	     -0.00000000	     -0.04275609	      0.04780420	      0.05228005
      0.51657275	      0.00000000	     -0.04275621	      0.04780400	      0.05227981
      0.51668233	      0.00000000	     -0.04275633	      0.04780380	      0.05227958
      0.51679191	     -0.00000000	     -0.04275645	      0.04780360	      0.05227934
      0.51688889	      0.00000000	     -0.04275656	      0.04780342	      0.05227913
      0.51698587	     -0.00000000	     -0.04275666	      0.04780324	      0.05227892
      0.51710388	     -0.00000000	     -0.04275680	      0.04780302	      0.05227866
      0.51722190	      0.00000000	     -0.04275693	      0.04780280	      0.05227841
      0.51731807	      0.00000000	     -0.04275703	      0.04780262	      0.05227820
      0.51741425	      0.00000000	     -0.04275714	      0.04780244	      0.05227799
      0.51753516	      0.00000000	     -0.04275727	      0.04780222	      0.05227772
      0.51765608	     -0.00000000	     -0.04275741	      0.04780199	      0.05227746
      0.51774738	      0.00000000	     -0.04275751	      0.04780182	      0.05227726
      0.51783868	     -0.00000000	     -0.04275761	      0.04780165	      0.05227706
      0.51796700	      0.00000000	     -0.04275776	      0.04780141	      0.05227678
      0.51808119	     -0.00000000	     -0.04275789	      0.04780120	      0.05227653
      0.51819539	      0.00000000	     -0.04275801	      0.04780098	      0.05227628
      0.51828948	      0.00000000	     -0.04275812	      0.04780080	      0.05227607
      0.51838356	      0.00000000	     -0.04275823	      0.04780063	      0.05227586
      0.51850453	      0.00000000	     -0.04275836	      0.04780040	      0.05227560
      0.51862550	     -0.00000000	     -0.04275850	      0.04780017	      0.05227533
      0.51871926	      0.00000000	     -0.04275860	      0.04779999	      0.05227512
      0.51881302	      0.00000000	     -0.04275871	      0.04779982	      0.05227492
      0.51893583	      0.00000000	     -0.04275885	      0.04779958	      0.05227464
      0.51905863	     -0.00000000	     -0.04275899	      0.04779935	      0.05227437
      0.51914903	     -0.00000000	     -0.04275909	      0.04779918	      0.05227417
      0.51923942	      0.00000000	     -0.04275919	      0.04779901	      0.05227397
      0.51936735	      0.00000000	     -0.04275934	      0.04779876	      0.05227368
      0.51947796	     -0.00000000	     -0.04275947	      0.04779855	      0.05227344
      0.51958857	      0.00000000	     -0.04275959	      0.04779834	      0.05227319
      0.51969919	      0.00000000	     -0.04275972	      0.04779813	      0.05227294
      0.51979726	      0.00000000	     -0.04275983	      0.04779794	      0.05227272
      0.51989533	      0.00000000	     -0.04275994	      0.04779775	      0.05227250
      0.51999341	     -0.00000000	     -0.04276006	      0.04779756	      0.05227228
      0.52012312	      0.00000000	     -0.04276020	      0.04779731	      0.05227199
      0.52022233	     -0.00000000	     -0.04276032	      0.04779712	      0.05227177
      0.52032154	      0.00000000	     -0.04276043	      0.04779693	      0.05227155
      0.52042075	     -0.00000000	     -0.04276055	      0.04779674	      0.05227132
      0.52055099	      0.00000000	     -0.04276070	      0.04779649	      0.05227103
      0.52064783	     -0.00000000	     -0.04276081	      0.04779630	      0.05227081
      0.52074467	     -0.00000000	     -0.04276092	      0.04779611	      0.05227059
      0.52086433	      0.00000000	     -0.04276106	      0.04779588	      0.05227032
      0.52097169	      0.00000000	     -0.04276119	      0.04779567	      0.05227008
      0.52107904	     -0.00000000	     -0.04276131	      0.04779546	      0.05226983
      0.52118640	     -0.00000000	     -0.04276144	      0.04779525	      0.05226959
      0.52129376	      0.00000000	     -0.04276156	      0.04779504	      0.05226934
      0.52140111	      0.00000000	     -0.04276169	      0.04779483	      0.05226910
      0.52149533	      0.00000000	     -0.04276180	      0.04779464	      0.05226888
      0.52158954	     -0.00000000	     -0.04276191	      0.04779446	      0.05226867
      0.52170613	      0.00000000	     -0.04276204	      0.04779423	      0.05226840
      0.52182273	      0.00000000	     -0.04276218	      0.04779400	      0.05226813
      0.52191871	     -0.00000000	     -0.04276229	      0.04779381	      0.05226791
      0.52201469	     -0.00000000	     -0.04276241	      0.04779362	      0.05226769
      0.52213123	      0.00000000	     -0.04276254	      0.04779339	      0.05226742
      0.52224778	     -0.00000000	     -0.04276268	      0.04779316	      0.05226716
      0.52234049	     -0.00000000	     -0.04276279	      0.04779298	      0.05226694
      0.52243320	      0.00000000	     -0.04276290	      0.04779279	      0.05226673
      0.52255353	     -0.00000000	     -0.04276304	      0.04779255	      0.05226645
      0.52267386	      0.00000000	     -0.04276319	      0.04779231	      0.05226617
      0.52276405	      0.00000000	     -0.04276329	      0.04779213	      0.05226596
      0.52285424	      0.00000000	     -0.04276340	      0.04779195	      0.05226575
      0.52297886	     -0.00000000	     -0.04276355	      0.04779170	      0.05226546
      0.52310347	      0.00000000	     -0.04276370	      0.04779146	      0.05226517
      0.52318997	     -0.00000000	     -0.04276380	      0.04779128	      0.05226497
      0.52327647	     -0.00000000	     -0.04276391	      0.04779111	      0.05226477
      0.52340824	      0.00000000	     -0.04276406	      0.04779084	      0.05226446
      0.52351817	      0.00000000	     -0.04276420	      0.04779062	      0.05226420
      0.52362810	      0.00000000	     -0.04276433	      0.04779040	      0.05226395
      0.52373803	      0.00000000	     -0.04276446	      0.04779018	      0.05226369
      0.52383340	      0.00000000	     -0.04276458	      0.04778998	      0.05226346
      0.52392878	     -0.00000000	     -0.04276469	      0.04778979	      0.05226324
      0.52402416	      0.00000000	     -0.04276481	      0.04778960	      0.05226301
      0.52415683	      0.00000000	     -0.04276497	      0.04778933	      0.05226270
      0.52425387	      0.00000000	     -0.04276509	      0.04778913	      0.05226247
      0.52435091	     -0.00000000	     -0.04276520	      0.04778893	      0.05226224
      0.52446839	     -0.00000000	     -0.04276535	      0.04778869	      0.05226196
      0.52457239	      0.00000000	     -0.04276547	      0.04778848	      0.05226172
      0.52467639	     -0.00000000	     -0.04276560	      0.04778827	      0.05226147
      0.52478039	      0.00000000	     -0.04276573	      0.04778805	      0.05226122
      0.52488438	     -0.00000000	     -0.04276585	      0.04778784	      0.05226097
      0.52498838	      0.00000000	     -0.04276598	      0.04778763	      0.05226073
      0.52509238	     -0.00000000	     -0.04276611	      0.04778741	      0.05226048
      0.52519638	     -0.00000000	     -0.04276624	      0.04778720	      0.05226023
      0.52530038	     -0.00000000	     -0.04276637	      0.04778698	      0.05225998
      0.52540438	      0.00000000	     -0.04276649	      0.04778677	      0.05225973
      0.52550838	     -0.00000000	     -0.04276662	      0.04778655	      0.05225948
      0.52561237	     -0.00000000	     -0.04276675	      0.04778634	      0.05225923
      0.52571637	     -0.00000000	     -0.04276688	      0.04778612	      0.05225898
      0.52582037	     -0.00000000	     -0.04276701	      0.04778590	      0.05225873
      0.52592437	      0.00000000	     -0.04276714	      0.04778569	      0.05225848
      0.52602837	     -0.00000000	     -0.04276727	      0.04778547	      0.05225823
      0.52613237	      0.00000000	     -0.04276740	      0.04778525	      0.05225798
      0.52623637	      0.00000000	     -0.04276753	      0.04778503	      0.05225772
      0.52634036	      0.00000000	     -0.04276766	      0.04778482	      0.05225747
      0.52644436	      0.00000000	     -0.04276779	      0.04778460	      0.05225722
      0.52654836	      0.00000000	     -0.04276792	      0.04778438	      0.05225696
      0.52665236	     -0.00000000	     -0.04276805	      0.04778416	      0.05225671
      0.52675636	     -0.00000000	     -0.04276818	      0.04778394	      0.05225646
      0.52684888	      0.00000000	     -0.04276829	      0.04778375	      0.05225623
      0.52694139	      0.00000000	     -0.04276841	      0.04778355	      0.05225600
      0.52705574	     -0.00000000	     -0.04276855	      0.04778331	      0.05225572
      0.52717009	     -0.00000000	     -0.04276870	      0.04778306	      0.05225544
      0.52726377	      0.00000000	     -0.04276882	      0.04778287	      0.05225521
      0.52735746	      0.00000000	     -0.04276894	      0.04778267	      0.05225498
      0.52747280	     -0.00000000	     -0.04276908	      0.04778242	      0.05225470
      0.52758815	      0.00000000	     -0.04276923	      0.04778217	      0.05225441
      0.52767767	     -0.00000000	     -0.04276934	      0.04778198	      0.05225419
      0.52776718	      0.00000000	     -0.04276946	      0.04778179	      0.05225397
      0.52788805	      0.00000000	     -0.04276961	      0.04778153	      0.05225367
      0.52800892	     -0.00000000	     -0.04276977	      0.04778127	      0.05225337
      0.52809451	      0.00000000	     -0.04276988	      0.04778109	      0.05225316
      0.52818011	     -0.00000000	     -0.04276999	      0.04778090	      0.05225294
      0.52830866	      0.00000000	     -0.04277015	      0.04778063	      0.05225262
      0.52841547	      0.00000000	     -0.04277029	      0.04778039	      0.05225236
      0.52852227	      0.00000000	     -0.04277043	      0.04778016	      0.05225209
      0.52862907	      0.00000000	     -0.04277056	      0.04777993	      0.05225182
      0.52873588	     -0.00000000	     -0.04277070	      0.04777970	      0.05225155
      0.52882692	     -0.00000000	     -0.04277082	      0.04777950	      0.05225133
      0.52891796	     -0.00000000	     -0.04277094	      0.04777930	      0.05225110
      0.52903339	      0.00000000	     -0.04277109	      0.04777905	      0.05225081
      0.52914881	     -0.00000000	     -0.04277124	      0.04777880	      0.05225051
      0.52924000	      0.00000000	     -0.04277136	      0.04777860	      0.05225028
      0.52933118	     -0.00000000	     -0.04277148	      0.04777840	      0.05225005
      0.52944840	     -0.00000000	     -0.04277163	      0.04777814	      0.05224976
      0.52956561	      0.00000000	     -0.04277178	      0.04777788	      0.05224946
      0.52965282	     -0.00000000	     -0.04277190	      0.04777769	      0.05224924
      0.52974003	      0.00000000	     -0.04277201	      0.04777750	      0.05224901
      0.52986325	     -0.00000000	     -0.04277217	      0.04777723	      0.05224870
      0.52996923	     -0.00000000	     -0.04277231	      0.04777699	      0.05224843
      0.53007522	      0.00000000	     -0.04277245	      0.04777676	      0.05224816
      0.53018120	      0.00000000	     -0.04277259	      0.04777652	      0.05224789
      0.53028719	     -0.00000000	     -0.04277273	      0.04777629	      0.05224762
      0.53037761	     -0.00000000	     -0.04277285	      0.04777608	      0.05224738
      0.53046804	     -0.00000000	     -0.04277297	      0.04777588	      0.05224715
      0.53058309	     -0.00000000	     -0.04277313	      0.04777562	      0.05224685
      0.53069813	      0.00000000	     -0.04277328	      0.04777537	      0.05224656
      0.53078854	     -0.00000000	     -0.04277340	      0.04777516	      0.05224632
      0.53087895	     -0.00000000	     -0.04277352	      0.04777496	      0.05224609
      0.53099611	     -0.00000000	     -0.04277368	      0.04777470	      0.05224579
      0.53111326	      0.00000000	     -0.04277383	      0.04777443	      0.05224548
      0.53119945	      0.00000000	     -0.04277395	      0.04777424	      0.05224526
      0.53128564	      0.00000000	     -0.04277407	      0.04777404	      0.05224503
      0.53140939	     -0.00000000	     -0.04277423	      0.04777376	      0.05224471
      0.53151494	      0.00000000	     -0.04277437	      0.04777352	      0.05224443
      0.53162049	     -0.00000000	     -0.04277452	      0.04777328	      0.05224416
      0.53172604	     -0.00000000	     -0.04277466	      0.04777304	      0.05224388
      0.53183159	     -0.00000000	     -0.04277480	      0.04777280	      0.05224360
      0.53192141	      0.00000000	     -0.04277493	      0.04777260	      0.05224337
      0.53201124	      0.00000000	     -0.04277505	      0.04777239	      0.05224313
      0.53212590	      0.00000000	     -0.04277520	      0.04777213	      0.05224283
      0.53224057	      0.00000000	     -0.04277536	      0.04777187	      0.05224253
      0.53233038	      0.00000000	     -0.04277548	      0.04777166	      0.05224229
      0.53242018	      0.00000000	     -0.04277561	      0.04777145	      0.05224205
      0.53253701	      0.00000000	     -0.04277577	      0.04777118	      0.05224174
      0.53265384	      0.00000000	     -0.04277593	      0.04777091	      0.05224143
      0.53273933	     -0.00000000	     -0.04277604	      0.04777072	      0.05224120
      0.53282482	      0.00000000	     -0.04277616	      0.04777052	      0.05224098
      0.53294854	     -0.00000000	     -0.04277633	      0.04777023	      0.05224065
      0.53305356	     -0.00000000	     -0.04277648	      0.04776999	      0.05224037
      0.53315857	      0.00000000	     -0.04277662	      0.04776974	      0.05224008
      0.53326359	      0.00000000	     -0.04277677	      0.04776950	      0.05223980
      0.53336860	      0.00000000	     -0.04277691	      0.04776925	      0.05223952
      0.53345814	     -0.00000000	     -0.04277704	      0.04776904	      0.05223928
      0.53354768	      0.00000000	     -0.04277716	      0.04776883	      0.05223904
      0.53366147	     -0.00000000	     -0.04277732	      0.04776856	      0.05223873
      0.53377526	     -0.00000000	     -0.04277748	      0.04776830	      0.05223842
      0.53386504	     -0.00000000	     -0.04277761	      0.04776808	      0.05223818
      0.53395482	      0.00000000	     -0.04277773	      0.04776787	      0.05223794
      0.53407031	      0.00000000	     -0.04277790	      0.04776760	      0.05223762
      0.53418580	     -0.00000000	     -0.04277806	      0.04776732	      0.05223731
      0.53427170	     -0.00000000	     -0.04277818	      0.04776712	      0.05223707
      0.53435760	     -0.00000000	     -0.04277830	      0.04776692	      0.05223684
      0.53447891	      0.00000000	     -0.04277847	      0.04776663	      0.05223651
      0.53458339	      0.00000000	     -0.04277862	      0.04776638	      0.05223622
      0.53468788	     -0.00000000	     -0.04277877	      0.04776613	      0.05223594
      0.53479237	      0.00000000	     -0.04277892	      0.04776588	      0.05223565
      0.53489686	      0.00000000	     -0.04277907	      0.04776563	      0.05223536
      0.53498556	     -0.00000000	     -0.04277919	      0.04776541	      0.05223512
      0.53507426	      0.00000000	     -0.04277932	      0.04776520	      0.05223487
      0.53518821	      0.00000000	     -0.04277948	      0.04776492	      0.05223456
      0.53530216	      0.00000000	     -0.04277965	      0.04776465	      0.05223424
      0.53539058	      0.00000000	     -0.04277977	      0.04776444	      0.05223399
      0.53547901	     -0.00000000	     -0.04277990	      0.04776422	      0.05223375
      0.53559559	     -0.00000000	     -0.04278007	      0.04776394	      0.05223342
      0.53571218	     -0.00000000	     -0.04278024	      0.04776365	      0.05223310
      0.53579594	     -0.00000000	     -0.04278036	      0.04776345	      0.05223287
      0.53587970	     -0.00000000	     -0.04278048	      0.04776325	      0.05223263
      0.53600420	     -0.00000000	     -0.04278066	      0.04776294	      0.05223228
      0.53610826	      0.00000000	     -0.04278081	      0.04776269	      0.05223199
      0.53621231	     -0.00000000	     -0.04278096	      0.04776243	      0.05223170
      0.53631637	     -0.00000000	     -0.04278111	      0.04776217	      0.05223140
      0.53642043	      0.00000000	     -0.04278127	      0.04776192	      0.05223111
      0.53650936	      0.00000000	     -0.04278140	      0.04776170	      0.05223086
      0.53659830	      0.00000000	     -0.04278153	      0.04776148	      0.05223061
      0.53671056	     -0.00000000	     -0.04278169	      0.04776120	      0.05223029
      0.53682283	      0.00000000	     -0.04278186	      0.04776092	      0.05222997
      0.53691224	     -0.00000000	     -0.04278199	      0.04776070	      0.05222972
      0.53700166	      0.00000000	     -0.04278212	      0.04776048	      0.05222946
      0.53711517	     -0.00000000	     -0.04278229	      0.04776019	      0.05222914
      0.53722869	      0.00000000	     -0.04278246	      0.04775991	      0.05222881
      0.53731464	      0.00000000	     -0.04278259	      0.04775969	      0.05222857
      0.53740059	      0.00000000	     -0.04278271	      0.04775948	      0.05222832
      0.53751900	     -0.00000000	     -0.04278289	      0.04775918	      0.05222798
      0.53763741	     -0.00000000	     -0.04278307	      0.04775888	      0.05222764
      0.53772010	      0.00000000	     -0.04278319	      0.04775867	      0.05222740
      0.53780279	     -0.00000000	     -0.04278331	      0.04775846	      0.05222716
      0.53792776	      0.00000000	     -0.04278350	      0.04775815	      0.05222680
      0.53803225	      0.00000000	     -0.04278366	      0.04775788	      0.05222649
      0.53813673	      0.00000000	     -0.04278382	      0.04775762	      0.05222619
      0.53824122	     -0.00000000	     -0.04278397	      0.04775735	      0.05222589
      0.53833278	     -0.00000000	     -0.04278411	      0.04775712	      0.05222562
      0.53842434	      0.00000000	     -0.04278425	      0.04775688	      0.05222535
      0.53851590	     -0.00000000	     -0.04278439	      0.04775665	      0.05222508
      0.53863985	     -0.00000000	     -0.04278458	      0.04775633	      0.05222472
      0.53873283	     -0.00000000	     -0.04278472	      0.04775609	      0.05222445
      0.53882580	     -0.00000000	     -0.04278486	      0.04775585	      0.05222418
      0.53891878	      0.00000000	     -0.04278500	      0.04775561	      0.05222390
      0.53904248	      0.00000000	     -0.04278519	      0.04775529	      0.05222354
      0.53913322	      0.00000000	     -0.04278533	      0.04775506	      0.05222327
      0.53922395	      0.00000000	     -0.04278547	      0.04775482	      0.05222300
      0.53933712	      0.00000000	     -0.04278565	      0.04775453	      0.05222266
      0.53943800	      0.00000000	     -0.04278580	      0.04775426	      0.05222236
      0.53953888	     -0.00000000	     -0.04278596	      0.04775400	      0.05222206
      0.53963976	     -0.00000000	     -0.04278611	      0.04775374	      0.05222176
      0.53974064	      0.00000000	     -0.04278627	      0.04775347	      0.05222146
      0.53984153	     -0.00000000	     -0.04278643	      0.04775321	      0.05222116
      0.53993064	      0.00000000	     -0.04278657	      0.04775297	      0.05222089
      0.54001976	     -0.00000000	     -0.04278671	      0.04775274	      0.05222062
      0.54012878	      0.00000000	     -0.04278688	      0.04775245	      0.05222029
      0.54023780	     -0.00000000	     -0.04278705	      0.04775216	      0.05221997
      0.54032856	      0.00000000	     -0.04278719	      0.04775192	      0.05221969
      0.54041933	      0.00000000	     -0.04278733	      0.04775168	      0.05221942
      0.54052826	     -0.00000000	     -0.04278750	      0.04775139	      0.05221909
      0.54063718	     -0.00000000	     -0.04278768	      0.04775110	      0.05221876
      0.54072516	     -0.00000000	     -0.04278781	      0.04775087	      0.05221849
      0.54081314	      0.00000000	     -0.04278795	      0.04775063	      0.05221822
      0.54092519	      0.00000000	     -0.04278813	      0.04775033	      0.05221788
      0.54103725	     -0.00000000	     -0.04278831	      0.04775003	      0.05221753
      0.54112321	     -0.00000000	     -0.04278845	      0.04774980	      0.05221727
      0.54120917	      0.00000000	     -0.04278858	      0.04774957	      0.05221701
      0.54132452	      0.00000000	     -0.04278877	      0.04774925	      0.05221665
      0.54143987	     -0.00000000	     -0.04278895	      0.04774894	      0.05221630
      0.54152294	     -0.00000000	     -0.04278909	      0.04774872	      0.05221604
      0.54160601	      0.00000000	     -0.04278922	      0.04774849	      0.05221578
      0.54172648	     -0.00000000	     -0.04278941	      0.04774816	      0.05221541
      0.54182946	      0.00000000	     -0.04278958	      0.04774788	      0.05221509
      0.54193244	     -0.00000000	     -0.04278975	      0.04774760	      0.05221477
      0.54203542	     -0.00000000	     -0.04278991	      0.04774732	      0.05221445
      0.54212608	      0.00000000	     -0.04279006	      0.04774707	      0.05221416
      0.54221675	     -0.00000000	     -0.04279021	      0.04774682	      0.05221388
      0.54230742	      0.00000000	     -0.04279036	      0.04774657	      0.05221360
      0.54242940	      0.00000000	     -0.04279056	      0.04774623	      0.05221321
      0.54252122	      0.00000000	     -0.04279071	      0.04774598	      0.05221292
      0.54261304	     -0.00000000	     -0.04279086	      0.04774572	      0.05221263
      0.54270485	      0.00000000	     -0.04279101	      0.04774547	      0.05221234
      0.54282745	     -0.00000000	     -0.04279121	      0.04774513	      0.05221196
      0.54291694	     -0.00000000	     -0.04279136	      0.04774488	      0.05221167
      0.54300644	      0.00000000	     -0.04279151	      0.04774463	      0.05221139
      0.54311851	      0.00000000	     -0.04279169	      0.04774431	      0.05221103
      0.54321863	     -0.00000000	     -0.04279186	      0.04774403	      0.05221071
      0.54331874	     -0.00000000	     -0.04279202	      0.04774375	      0.05221039
      0.54341886	     -0.00000000	     -0.04279219	      0.04774347	      0.05221007
      0.54351898	      0.00000000	     -0.04279236	      0.04774318	      0.05220975
      0.54360803	     -0.00000000	     -0.04279251	      0.04774293	      0.05220946
      0.54369707	     -0.00000000	     -0.04279266	      0.04774268	      0.05220917
      0.54380451	      0.00000000	     -0.04279284	      0.04774238	      0.05220883
      0.54391195	     -0.00000000	     -0.04279302	      0.04774207	      0.05220848
      0.54400041	      0.00000000	     -0.04279317	      0.04774182	      0.05220819
      0.54408887	     -0.00000000	     -0.04279332	      0.04774156	      0.05220791
      0.54419876	      0.00000000	     -0.04279350	      0.04774125	      0.05220755
      0.54430866	      0.00000000	     -0.04279369	      0.04774093	      0.05220719
      0.54439290	      0.00000000	     -0.04279383	      0.04774069	      0.05220692
      0.54447715	     -0.00000000	     -0.04279398	      0.04774045	      0.05220664
      0.54459335	      0.00000000	     -0.04279417	      0.04774011	      0.05220626
      0.54469744	      0.00000000	     -0.04279435	      0.04773981	      0.05220592
      0.54480154	      0.00000000	     -0.04279453	      0.04773951	      0.05220557
      0.54488838	      0.00000000	     -0.04279468	      0.04773926	      0.05220529
      0.54497522	     -0.00000000	     -0.04279483	      0.04773900	      0.05220500
      0.54508494	     -0.00000000	     -0.04279502	      0.04773868	      0.05220464
      0.54519465	      0.00000000	     -0.04279521	      0.04773836	      0.05220427
      0.54528158	      0.00000000	     -0.04279536	      0.04773811	      0.05220398
      0.54536852	     -0.00000000	     -0.04279551	      0.04773785	      0.05220369
      0.54547930	      0.00000000	     -0.04279570	      0.04773752	      0.05220332
      0.54559009	     -0.00000000	     -0.04279589	      0.04773720	      0.05220295
      0.54567454	      0.00000000	     -0.04279604	      0.04773695	      0.05220267
      0.54575899	      0.00000000	     -0.04279619	      0.04773670	      0.05220238
      0.54587320	     -0.00000000	     -0.04279639	      0.04773636	      0.05220200
      0.54598741	      0.00000000	     -0.04279659	      0.04773602	      0.05220161
      0.54606963	     -0.00000000	     -0.04279674	      0.04773577	      0.05220134
      0.54615186	      0.00000000	     -0.04279688	      0.04773553	      0.05220106
      0.54627017	     -0.00000000	     -0.04279709	      0.04773517	      0.05220066
      0.54637198	     -0.00000000	     -0.04279727	      0.04773487	      0.05220031
      0.54647380	      0.00000000	     -0.04279745	      0.04773456	      0.05219996
      0.54657562	     -0.00000000	     -0.04279763	      0.04773425	      0.05219961
      0.54666448	     -0.00000000	     -0.04279779	      0.04773398	      0.05219931
      0.54675334	      0.00000000	     -0.04279795	      0.04773371	      0.05219900
      0.54684220	      0.00000000	     -0.04279811	      0.04773344	      0.05219870
      0.54696506	      0.00000000	     -0.04279833	      0.04773307	      0.05219828
      0.54705483	      0.00000000	     -0.04279849	      0.04773280	      0.05219797
      0.54714461	     -0.00000000	     -0.04279865	      0.04773252	      0.05219766
      0.54725398	     -0.00000000	     -0.04279885	      0.04773219	      0.05219728
      0.54735175	      0.00000000	     -0.04279903	      0.04773189	      0.05219694
      0.54744951	     -0.00000000	     -0.04279921	      0.04773159	      0.05219660
      0.54754728	      0.00000000	     -0.04279938	      0.04773128	      0.05219625
      0.54764504	      0.00000000	     -0.04279956	      0.04773098	      0.05219591
      0.54774280	      0.00000000	     -0.04279974	      0.04773068	      0.05219557
      0.54784057	     -0.00000000	     -0.04279992	      0.04773037	      0.05219523
      0.54793833	      0.00000000	     -0.04280010	      0.04773007	      0.05219488
      0.54803610	      0.00000000	     -0.04280028	      0.04772977	      0.05219454
      0.54812289	     -0.00000000	     -0.04280044	      0.04772949	      0.05219423
      0.54820968	     -0.00000000	     -0.04280060	      0.04772922	      0.05219392
      0.54831696	     -0.00000000	     -0.04280080	      0.04772889	      0.05219354
      0.54842424	     -0.00000000	     -0.04280100	      0.04772855	      0.05219316
      0.54851067	     -0.00000000	     -0.04280116	      0.04772827	      0.05219285
      0.54859710	     -0.00000000	     -0.04280132	      0.04772800	      0.05219254
      0.54870723	     -0.00000000	     -0.04280152	      0.04772765	      0.05219215
      0.54881736	     -0.00000000	     -0.04280173	      0.04772730	      0.05219175
      0.54889870	     -0.00000000	     -0.04280188	      0.04772704	      0.05219146
      0.54898005	     -0.00000000	     -0.04280204	      0.04772678	      0.05219117
      0.54909850	     -0.00000000	     -0.04280226	      0.04772641	      0.05219074
      0.54920174	     -0.00000000	     -0.04280245	      0.04772607	      0.05219036
      0.54930498	     -0.00000000	     -0.04280265	      0.04772574	      0.05218999
      0.54939046	     -0.00000000	     -0.04280281	      0.04772547	      0.05218968
      0.54947593	     -0.00000000	     -0.04280298	      0.04772519	      0.05218937
      0.54958455	     -0.00000000	     -0.04280318	      0.04772484	      0.05218897
      0.54969316	      0.00000000	     -0.04280339	      0.04772449	      0.05218857
      0.54977914	     -0.00000000	     -0.04280355	      0.04772421	      0.05218826
      0.54986511	      0.00000000	     -0.04280372	      0.04772393	      0.05218794
      0.54997421	      0.00000000	     -0.04280393	      0.04772357	      0.05218754
      0.55008331	      0.00000000	     -0.04280414	      0.04772321	      0.05218713
      0.55016722	     -0.00000000	     -0.04280430	      0.04772294	      0.05218682
      0.55025114	     -0.00000000	     -0.04280446	      0.04772266	      0.05218651
      0.55036289	     -0.00000000	     -0.04280468	      0.04772229	      0.05218610
      0.55047464	      0.00000000	     -0.04280490	      0.04772192	      0.05218568
      0.55055695	     -0.00000000	     -0.04280506	      0.04772165	      0.05218537
      0.55063927	      0.00000000	     -0.04280522	      0.04772138	      0.05218506
      0.55075380	      0.00000000	     -0.04280545	      0.04772100	      0.05218463
      0.55085406	      0.00000000	     -0.04280564	      0.04772066	      0.05218426
      0.55095431	     -0.00000000	     -0.04280584	      0.04772033	      0.05218388
      0.55105457	      0.00000000	     -0.04280604	      0.04771999	      0.05218350
      0.55114269	     -0.00000000	     -0.04280621	      0.04771969	      0.05218316
      0.55123081	      0.00000000	     -0.04280639	      0.04771940	      0.05218283
      0.55131893	     -0.00000000	     -0.04280656	      0.04771910	      0.05218249
      0.55143894	     -0.00000000	     -0.04280680	      0.04771869	      0.05218204
      0.55152760	      0.00000000	     -0.04280698	      0.04771839	      0.05218170
      0.55161625	     -0.00000000	     -0.04280716	      0.04771809	      0.05218136
      0.55172382	     -0.00000000	     -0.04280737	      0.04771772	      0.05218094
      0.55183139	     -0.00000000	     -0.04280759	      0.04771736	      0.05218053
      0.55191224	      0.00000000	     -0.04280775	      0.04771708	      0.05218022
      0.55199310	     -0.00000000	     -0.04280791	      0.04771680	      0.05217990
      0.55210803	      0.00000000	     -0.04280815	      0.04771640	      0.05217946
      0.55220944	     -0.00000000	     -0.04280835	      0.04771605	      0.05217906
      0.55231084	     -0.00000000	     -0.04280856	      0.04771570	      0.05217867
      0.55241224	     -0.00000000	     -0.04280877	      0.04771535	      0.05217827
      0.55249573	     -0.00000000	     -0.04280894	      0.04771506	      0.05217794
      0.55257922	     -0.00000000	     -0.04280911	      0.04771477	      0.05217762
      0.55268822	     -0.00000000	     -0.04280933	      0.04771439	      0.05217719
      0.55279723	      0.00000000	     -0.04280956	      0.04771401	      0.05217676
      0.55288244	      0.00000000	     -0.04280973	      0.04771371	      0.05217642
      0.55296765	     -0.00000000	     -0.04280991	      0.04771341	      0.05217608
      0.55307608	      0.00000000	     -0.04281014	      0.04771302	      0.05217565
      0.55318451	     -0.00000000	     -0.04281036	      0.04771264	      0.05217522
      0.55326753	     -0.00000000	     -0.04281053	      0.04771234	      0.05217489
      0.55335055	     -0.00000000	     -0.04281071	      0.04771205	      0.05217455
      0.55346156	      0.00000000	     -0.04281094	      0.04771165	      0.05217411
      0.55357257	     -0.00000000	     -0.04281117	      0.04771125	      0.05217366
      0.55365441	      0.00000000	     -0.04281135	      0.04771096	      0.05217333
      0.55373625	      0.00000000	     -0.04281152	      0.04771067	      0.05217300
      0.55384939	      0.00000000	     -0.04281176	      0.04771026	      0.05217254
      0.55394887	      0.00000000	     -0.04281197	      0.04770990	      0.05217214
      0.55404835	      0.00000000	     -0.04281218	      0.04770954	      0.05217173
      0.55414783	     -0.00000000	     -0.04281240	      0.04770918	      0.05217132
      0.55423502	     -0.00000000	     -0.04281258	      0.04770886	      0.05217097
      0.55432222	      0.00000000	     -0.04281277	      0.04770854	      0.05217061
      0.55440942	     -0.00000000	     -0.04281296	      0.04770822	      0.05217025
      0.55452929	     -0.00000000	     -0.04281322	      0.04770778	      0.05216975
      0.55461677	      0.00000000	     -0.04281340	      0.04770746	      0.05216939
      0.55470426	     -0.00000000	     -0.04281359	      0.04770714	      0.05216903
      0.55481150	      0.00000000	     -0.04281383	      0.04770674	      0.05216858
      0.55491874	     -0.00000000	     -0.04281406	      0.04770634	      0.05216814
      0.55499872	     -0.00000000	     -0.04281424	      0.04770604	      0.05216780
      0.55507870	      0.00000000	     -0.04281441	      0.04770574	      0.05216747
      0.55519304	     -0.00000000	     -0.04281466	      0.04770532	      0.05216699
      0.55529399	     -0.00000000	     -0.04281488	      0.04770494	      0.05216656
      0.55539495	      0.00000000	     -0.04281511	      0.04770456	      0.05216613
      0.55548540	     -0.00000000	     -0.04281531	      0.04770422	      0.05216575
      0.55557584	      0.00000000	     -0.04281551	      0.04770387	      0.05216537
      0.55566628	      0.00000000	     -0.04281571	      0.04770353	      0.05216498
      0.55575672	      0.00000000	     -0.04281591	      0.04770319	      0.05216460
      0.55587355	     -0.00000000	     -0.04281617	      0.04770274	      0.05216410
      0.55595758	      0.00000000	     -0.04281636	      0.04770242	      0.05216374
      0.55604162	      0.00000000	     -0.04281655	      0.04770210	      0.05216337
      0.55615171	     -0.00000000	     -0.04281680	      0.04770168	      0.05216290
      0.55626179	     -0.00000000	     -0.04281705	      0.04770125	      0.05216242
      0.55634088	     -0.00000000	     -0.04281723	      0.04770095	      0.05216208
      0.55641997	     -0.00000000	     -0.04281741	      0.04770064	      0.05216174
      0.55653571	     -0.00000000	     -0.04281767	      0.04770019	      0.05216123
      0.55663662	      0.00000000	     -0.04281790	      0.04769980	      0.05216079
      0.55673752	     -0.00000000	     -0.04281813	      0.04769940	      0.05216035
      0.55682778	     -0.00000000	     -0.04281834	      0.04769905	      0.05215995
      0.55691804	      0.00000000	     -0.04281855	      0.04769870	      0.05215956
      0.55700829	     -0.00000000	     -0.04281875	      0.04769834	      0.05215916
      0.55709855	     -0.00000000	     -0.04281896	      0.04769798	      0.05215876
      0.55721440	      0.00000000	     -0.04281923	      0.04769752	      0.05215824
      0.55729827	      0.00000000	     -0.04281943	      0.04769719	      0.05215787
      0.55738215	     -0.00000000	     -0.04281962	      0.04769686	      0.05215749
      0.55749151	     -0.00000000	     -0.04281988	      0.04769642	      0.05215701
      0.55760086	      0.00000000	     -0.04282014	      0.04769598	      0.05215651
      0.55768010	      0.00000000	     -0.04282032	      0.04769566	      0.05215616
      0.55775933	      0.00000000	     -0.04282051	      0.04769534	      0.05215580
      0.55787381	     -0.00000000	     -0.04282078	      0.04769488	      0.05215528
      0.55797411	      0.00000000	     -0.04282102	      0.04769448	      0.05215483
      0.55807441	     -0.00000000	     -0.04282126	      0.04769407	      0.05215437
      0.55816455	     -0.00000000	     -0.04282147	      0.04769370	      0.05215396
      0.55825468	      0.00000000	     -0.04282169	      0.04769333	      0.05215355
      0.55834482	      0.00000000	     -0.04282190	      0.04769296	      0.05215313
      0.55843496	     -0.00000000	     -0.04282212	      0.04769259	      0.05215272
      0.55854934	      0.00000000	     -0.04282240	      0.04769212	      0.05215219
      0.55863330	      0.00000000	     -0.04282260	      0.04769177	      0.05215180
      0.55871726	      0.00000000	     -0.04282280	      0.04769143	      0.05215141
      0.55882548	     -0.00000000	     -0.04282307	      0.04769098	      0.05215091
      0.55893370	     -0.00000000	     -0.04282333	      0.04769052	      0.05215040
      0.55901338	     -0.00000000	     -0.04282353	      0.04769019	      0.05215003
      0.55909306	     -0.00000000	     -0.04282372	      0.04768986	      0.05214965
      0.55920574	      0.00000000	     -0.04282400	      0.04768938	      0.05214912
      0.55930521	     -0.00000000	     -0.04282425	      0.04768896	      0.05214866
      0.55940469	     -0.00000000	     -0.04282449	      0.04768854	      0.05214818
      0.55950417	     -0.00000000	     -0.04282474	      0.04768812	      0.05214771
      0.55958652	      0.00000000	     -0.04282494	      0.04768777	      0.05214732
      0.55966887	     -0.00000000	     -0.04282515	      0.04768742	      0.05214693
      0.55977511	     -0.00000000	     -0.04282542	      0.04768696	      0.05214642
      0.55988136	      0.00000000	     -0.04282568	      0.04768651	      0.05214591
      0.55996608	      0.00000000	     -0.04282590	      0.04768614	      0.05214550
      0.56005080	     -0.00000000	     -0.04282611	      0.04768578	      0.05214509
      0.56015554	     -0.00000000	     -0.04282637	      0.04768532	      0.05214458
      0.56026029	      0.00000000	     -0.04282664	      0.04768487	      0.05214407
      0.56034345	     -0.00000000	     -0.04282685	      0.04768450	      0.05214367
      0.56042660	     -0.00000000	     -0.04282707	      0.04768414	      0.05214326
      0.56053274	     -0.00000000	     -0.04282734	      0.04768368	      0.05214274
      0.56063888	      0.00000000	     -0.04282761	      0.04768321	      0.05214222
      0.56072169	     -0.00000000	     -0.04282782	      0.04768284	      0.05214181
      0.56080449	      0.00000000	     -0.04282804	      0.04768248	      0.05214140
      0.56091124	      0.00000000	     -0.04282831	      0.04768200	      0.05214087
      0.56101800	     -0.00000000	     -0.04282859	      0.04768153	      0.05214034
      0.56109995	     -0.00000000	     -0.04282881	      0.04768116	      0.05213993
      0.56118191	     -0.00000000	     -0.04282902	      0.04768080	      0.05213952
      0.56128976	     -0.00000000	     -0.04282930	      0.04768031	      0.05213898
      0.56139761	     -0.00000000	     -0.04282959	      0.04767983	      0.05213844
      0.56147876	     -0.00000000	     -0.04282980	      0.04767946	      0.05213803
      0.56155991	      0.00000000	     -0.04283002	      0.04767909	      0.05213762
      0.56166896	      0.00000000	     -0.04283031	      0.04767859	      0.05213706
      0.56176626	      0.00000000	     -0.04283057	      0.04767815	      0.05213657
      0.56186355	     -0.00000000	     -0.04283083	      0.04767771	      0.05213607
      0.56196084	      0.00000000	     -0.04283109	      0.04767726	      0.05213557
      0.56204657	      0.00000000	     -0.04283132	      0.04767686	      0.05213513
      0.56213230	     -0.00000000	     -0.04283155	      0.04767647	      0.05213469
      0.56221803	     -0.00000000	     -0.04283178	      0.04767607	      0.05213425
      0.56233465	     -0.00000000	     -0.04283210	      0.04767553	      0.05213364
      0.56242035	      0.00000000	     -0.04283233	      0.04767513	      0.05213319
      0.56250606	      0.00000000	     -0.04283256	      0.04767473	      0.05213275
      0.56261091	     -0.00000000	     -0.04283285	      0.04767424	      0.05213220
      0.56271576	      0.00000000	     -0.04283314	      0.04767374	      0.05213165
      0.56279493	      0.00000000	     -0.04283336	      0.04767337	      0.05213123
      0.56287410	     -0.00000000	     -0.04283358	      0.04767299	      0.05213081
      0.56298473	     -0.00000000	     -0.04283388	      0.04767247	      0.05213023
      0.56308342	     -0.00000000	     -0.04283416	      0.04767200	      0.05212970
      0.56318210	      0.00000000	     -0.04283443	      0.04767153	      0.05212917
      0.56327091	     -0.00000000	     -0.04283468	      0.04767110	      0.05212870
      0.56335972	      0.00000000	     -0.04283493	      0.04767067	      0.05212822
      0.56344853	     -0.00000000	     -0.04283518	      0.04767024	      0.05212774
      0.56353734	      0.00000000	     -0.04283543	      0.04766981	      0.05212726
      0.56365128	      0.00000000	     -0.04283575	      0.04766926	      0.05212665
      0.56373381	     -0.00000000	     -0.04283599	      0.04766886	      0.05212620
      0.56381633	      0.00000000	     -0.04283622	      0.04766845	      0.05212575
      0.56392390	     -0.00000000	     -0.04283653	      0.04766793	      0.05212516
      0.56403148	      0.00000000	     -0.04283684	      0.04766740	      0.05212457
      0.56410963	      0.00000000	     -0.04283707	      0.04766701	      0.05212414
      0.56418779	      0.00000000	     -0.04283729	      0.04766662	      0.05212371
      0.56430011	     -0.00000000	     -0.04283762	      0.04766606	      0.05212309
      0.56439874	      0.00000000	     -0.04283790	      0.04766557	      0.05212254
      0.56449736	      0.00000000	     -0.04283819	      0.04766508	      0.05212199
      0.56459598	     -0.00000000	     -0.04283848	      0.04766458	      0.05212143
      0.56467650	     -0.00000000	     -0.04283872	      0.04766418	      0.05212098
      0.56475701	      0.00000000	     -0.04283895	      0.04766377	      0.05212053
      0.56486320	     -0.00000000	     -0.04283927	      0.04766323	      0.05211993
      0.56496080	     -0.00000000	     -0.04283956	      0.04766273	      0.05211938
      0.56505841	      0.00000000	     -0.04283985	      0.04766224	      0.05211882
      0.56515601	     -0.00000000	     -0.04284014	      0.04766174	      0.05211826
      0.56523704	     -0.00000000	     -0.04284038	      0.04766132	      0.05211780
      0.56531807	      0.00000000	     -0.04284062	      0.04766090	      0.05211734
      0.56542306	      0.00000000	     -0.04284094	      0.04766036	      0.05211673
      0.56552805	      0.00000000	     -0.04284126	      0.04765981	      0.05211612
      0.56561147	     -0.00000000	     -0.04284151	      0.04765938	      0.05211564
      0.56569490	      0.00000000	     -0.04284176	      0.04765894	      0.05211515
      0.56579853	      0.00000000	     -0.04284208	      0.04765840	      0.05211455
      0.56590216	     -0.00000000	     -0.04284240	      0.04765785	      0.05211394
      0.56598372	      0.00000000	     -0.04284265	      0.04765742	      0.05211346
      0.56606527	      0.00000000	     -0.04284290	      0.04765699	      0.05211298
      0.56617080	      0.00000000	     -0.04284322	      0.04765643	      0.05211236
      0.56627633	      0.00000000	     -0.04284355	      0.04765587	      0.05211173
      0.56635715	     -0.00000000	     -0.04284380	      0.04765544	      0.05211125
      0.56643797	      0.00000000	     -0.04284406	      0.04765500	      0.05211077
      0.56654483	     -0.00000000	     -0.04284439	      0.04765443	      0.05211013
      0.56665168	      0.00000000	     -0.04284473	      0.04765385	      0.05210948
      0.56673110	     -0.00000000	     -0.04284498	      0.04765342	      0.05210900
      0.56681051	      0.00000000	     -0.04284523	      0.04765298	      0.05210852
      0.56691958	      0.00000000	     -0.04284557	      0.04765239	      0.05210786
      0.56701579	     -0.00000000	     -0.04284588	      0.04765186	      0.05210727
      0.56711199	      0.00000000	     -0.04284619	      0.04765133	      0.05210668
      0.56720820	      0.00000000	     -0.04284650	      0.04765080	      0.05210609
      0.56729268	     -0.00000000	     -0.04284677	      0.04765033	      0.05210557
      0.56737716	      0.00000000	     -0.04284704	      0.04764986	      0.05210505
      0.56746165	      0.00000000	     -0.04284732	      0.04764939	      0.05210453
      0.56757731	      0.00000000	     -0.04284769	      0.04764874	      0.05210381
      0.56766235	     -0.00000000	     -0.04284797	      0.04764827	      0.05210327
      0.56774739	     -0.00000000	     -0.04284825	      0.04764779	      0.05210274
      0.56785091	     -0.00000000	     -0.04284859	      0.04764720	      0.05210209
      0.56794407	      0.00000000	     -0.04284890	      0.04764667	      0.05210150
      0.56803723	     -0.00000000	     -0.04284920	      0.04764614	      0.05210091
      0.56813040	     -0.00000000	     -0.04284951	      0.04764561	      0.05210032
      0.56822356	     -0.00000000	     -0.04284982	      0.04764507	      0.05209973
      0.56831672	     -0.00000000	     -0.04285013	      0.04764454	      0.05209913
      0.56840988	      0.00000000	     -0.04285045	      0.04764400	      0.05209853
      0.56849228	     -0.00000000	     -0.04285072	      0.04764352	      0.05209800
      0.56857468	     -0.00000000	     -0.04285100	      0.04764304	      0.05209747
      0.56867660	     -0.00000000	     -0.04285135	      0.04764244	      0.05209681
      0.56877853	     -0.00000000	     -0.04285169	      0.04764185	      0.05209614
      0.56886055	      0.00000000	     -0.04285197	      0.04764136	      0.05209561
      0.56894258	     -0.00000000	     -0.04285226	      0.04764088	      0.05209507
      0.56904714	      0.00000000	     -0.04285261	      0.04764026	      0.05209438
      0.56915170	      0.00000000	     -0.04285298	      0.04763964	      0.05209369
      0.56922926	      0.00000000	     -0.04285324	      0.04763918	      0.05209317
      0.56930682	     -0.00000000	     -0.04285351	      0.04763871	      0.05209266
      0.56941854	     -0.00000000	     -0.04285390	      0.04763804	      0.05209191
      0.56951714	      0.00000000	     -0.04285425	      0.04763744	      0.05209125
      0.56961575	      0.00000000	     -0.04285459	      0.04763685	      0.05209059
      0.56969586	      0.00000000	     -0.04285488	      0.04763636	      0.05209005
      0.56977596	     -0.00000000	     -0.04285516	      0.04763587	      0.05208951
      0.56988109	      0.00000000	     -0.04285553	      0.04763523	      0.05208879
      0.56998622	     -0.00000000	     -0.04285591	      0.04763458	      0.05208807
      0.57006590	      0.00000000	     -0.04285619	      0.04763409	      0.05208753
      0.57014558	      0.00000000	     -0.04285648	      0.04763360	      0.05208698
      0.57025293	     -0.00000000	     -0.04285686	      0.04763293	      0.05208624
      0.57036028	     -0.00000000	     -0.04285725	      0.04763226	      0.05208550
      0.57043650	     -0.00000000	     -0.04285753	      0.04763178	      0.05208497
      0.57051272	      0.00000000	     -0.04285780	      0.04763130	      0.05208444
      0.57062626	     -0.00000000	     -0.04285822	      0.04763059	      0.05208364
      0.57072174	     -0.00000000	     -0.04285857	      0.04762998	      0.05208297
      0.57081722	      0.00000000	     -0.04285892	      0.04762938	      0.05208230
      0.57091271	      0.00000000	     -0.04285927	      0.04762877	      0.05208162
      0.57099725	     -0.00000000	     -0.04285958	      0.04762823	      0.05208102
      0.57108178	     -0.00000000	     -0.04285990	      0.04762768	      0.05208042
      0.57116632	     -0.00000000	     -0.04286021	      0.04762714	      0.05207981
      0.57127774	      0.00000000	     -0.04286063	      0.04762642	      0.05207901
      0.57136399	      0.00000000	     -0.04286096	      0.04762586	      0.05207839
      0.57145024	      0.00000000	     -0.04286128	      0.04762529	      0.05207777
      0.57153650	      0.00000000	     -0.04286161	      0.04762473	      0.05207714
      0.57164604	      0.00000000	     -0.04286202	      0.04762401	      0.05207634
      0.57173080	     -0.00000000	     -0.04286235	      0.04762345	      0.05207572
      0.57181557	     -0.00000000	     -0.04286267	      0.04762289	      0.05207510
      0.57191731	     -0.00000000	     -0.04286306	      0.04762221	      0.05207435
      0.57200869	      0.00000000	     -0.04286341	      0.04762160	      0.05207367
      0.57210007	      0.00000000	     -0.04286377	      0.04762099	      0.05207300
      0.57219145	     -0.00000000	     -0.04286412	      0.04762038	      0.05207231
      0.57228284	     -0.00000000	     -0.04286448	      0.04761976	      0.05207163
      0.57237422	     -0.00000000	     -0.04286484	      0.04761914	      0.05207094
      0.57246560	      0.00000000	     -0.04286520	      0.04761852	      0.05207026
      0.57255698	     -0.00000000	     -0.04286556	      0.04761790	      0.05206956
      0.57264836	      0.00000000	     -0.04286592	      0.04761727	      0.05206887
      0.57273975	      0.00000000	     -0.04286628	      0.04761664	      0.05206817
      0.57283113	      0.00000000	     -0.04286664	      0.04761601	      0.05206747
      0.57292251	      0.00000000	     -0.04286701	      0.04761538	      0.05206677
      0.57301389	      0.00000000	     -0.04286738	      0.04761474	      0.05206607
      0.57310528	      0.00000000	     -0.04286774	      0.04761411	      0.05206536
      0.57318721	     -0.00000000	     -0.04286808	      0.04761353	      0.05206473
      0.57326914	      0.00000000	     -0.04286841	      0.04761296	      0.05206409
      0.57336952	     -0.00000000	     -0.04286882	      0.04761225	      0.05206330
      0.57346989	     -0.00000000	     -0.04286923	      0.04761154	      0.05206251
      0.57355101	     -0.00000000	     -0.04286956	      0.04761096	      0.05206187
      0.57363213	      0.00000000	     -0.04286989	      0.04761038	      0.05206123
      0.57373604	     -0.00000000	     -0.04287032	      0.04760963	      0.05206041
      0.57383996	      0.00000000	     -0.04287075	      0.04760889	      0.05205958
      0.57391533	     -0.00000000	     -0.04287107	      0.04760834	      0.05205897
      0.57399070	     -0.00000000	     -0.04287138	      0.04760780	      0.05205837
      0.57410506	     -0.00000000	     -0.04287186	      0.04760696	      0.05205745
      0.57420023	      0.00000000	     -0.04287226	      0.04760627	      0.05205668
      0.57429541	      0.00000000	     -0.04287267	      0.04760557	      0.05205590
      0.57438005	      0.00000000	     -0.04287303	      0.04760494	      0.05205521
      0.57446469	     -0.00000000	     -0.04287339	      0.04760432	      0.05205452
      0.57454933	     -0.00000000	     -0.04287375	      0.04760369	      0.05205382
      0.57465828	      0.00000000	     -0.04287422	      0.04760288	      0.05205292
      0.57474205	     -0.00000000	     -0.04287458	      0.04760225	      0.05205223
      0.57482582	     -0.00000000	     -0.04287494	      0.04760162	      0.05205153
      0.57490959	      0.00000000	     -0.04287530	      0.04760099	      0.05205083
      0.57502553	     -0.00000000	     -0.04287581	      0.04760011	      0.05204986
      0.57510537	     -0.00000000	     -0.04287616	      0.04759951	      0.05204919
      0.57518522	      0.00000000	     -0.04287651	      0.04759890	      0.05204851
      0.57529088	      0.00000000	     -0.04287697	      0.04759809	      0.05204762
      0.57538406	     -0.00000000	     -0.04287738	      0.04759737	      0.05204683
      0.57547724	     -0.00000000	     -0.04287780	      0.04759665	      0.05204603
      0.57557043	     -0.00000000	     -0.04287821	      0.04759593	      0.05204523
      0.57566361	      0.00000000	     -0.04287863	      0.04759521	      0.05204443
      0.57574601	     -0.00000000	     -0.04287900	      0.04759456	      0.05204371
      0.57582841	     -0.00000000	     -0.04287937	      0.04759392	      0.05204300
      0.57592892	      0.00000000	     -0.04287983	      0.04759313	      0.05204212
      0.57602943	     -0.00000000	     -0.04288028	      0.04759233	      0.05204124
      0.57610629	     -0.00000000	     -0.04288063	      0.04759172	      0.05204057
      0.57618315	      0.00000000	     -0.04288098	      0.04759111	      0.05203989
      0.57629433	     -0.00000000	     -0.04288150	      0.04759022	      0.05203891
      0.57638506	     -0.00000000	     -0.04288191	      0.04758949	      0.05203810
      0.57647578	     -0.00000000	     -0.04288233	      0.04758876	      0.05203729
      0.57656651	      0.00000000	     -0.04288276	      0.04758803	      0.05203648
      0.57665723	     -0.00000000	     -0.04288318	      0.04758729	      0.05203566
      0.57674796	     -0.00000000	     -0.04288360	      0.04758655	      0.05203485
      0.57683868	      0.00000000	     -0.04288403	      0.04758581	      0.05203402
      0.57692941	     -0.00000000	     -0.04288446	      0.04758506	      0.05203320
      0.57702013	     -0.00000000	     -0.04288489	      0.04758431	      0.05203237
      0.57711085	      0.00000000	     -0.04288532	      0.04758356	      0.05203154
      0.57720158	      0.00000000	     -0.04288575	      0.04758281	      0.05203070
      0.57729230	     -0.00000000	     -0.04288619	      0.04758205	      0.05202987
      0.57737295	      0.00000000	     -0.04288657	      0.04758138	      0.05202912
      0.57745360	      0.00000000	     -0.04288696	      0.04758070	      0.05202837
      0.57755607	      0.00000000	     -0.04288746	      0.04757983	      0.05202741
      0.57764699	      0.00000000	     -0.04288790	      0.04757906	      0.05202656
      0.57773791	      0.00000000	     -0.04288834	      0.04757829	      0.05202570
      0.57782882	     -0.00000000	     -0.04288879	      0.04757751	      0.05202484
      0.57791974	      0.00000000	     -0.04288923	      0.04757673	      0.05202398
      0.57801066	      0.00000000	     -0.04288968	      0.04757595	      0.05202311
      0.57810158	      0.00000000	     -0.04289013	      0.04757516	      0.05202224
      0.57819249	     -0.00000000	     -0.04289059	      0.04757437	      0.05202137
      0.57827182	     -0.00000000	     -0.04289098	      0.04757368	      0.05202060
      0.57835114	     -0.00000000	     -0.04289138	      0.04757299	      0.05201984
      0.57845594	     -0.00000000	     -0.04289190	      0.04757207	      0.05201882
      0.57854532	      0.00000000	     -0.04289236	      0.04757128	      0.05201795
      0.57863470	      0.00000000	     -0.04289281	      0.04757049	      0.05201707
      0.57872408	     -0.00000000	     -0.04289326	      0.04756970	      0.05201620
      0.57881346	      0.00000000	     -0.04289372	      0.04756890	      0.05201531
      0.57890284	     -0.00000000	     -0.04289418	      0.04756810	      0.05201443
      0.57899222	     -0.00000000	     -0.04289464	      0.04756730	      0.05201354
      0.57908160	      0.00000000	     -0.04289510	      0.04756649	      0.05201265
      0.57917098	      0.00000000	     -0.04289556	      0.04756568	      0.05201175
      0.57926036	     -0.00000000	     -0.04289602	      0.04756487	      0.05201085
      0.57934975	      0.00000000	     -0.04289649	      0.04756405	      0.05200995
      0.57943913	      0.00000000	     -0.04289696	      0.04756324	      0.05200905
      0.57952851	      0.00000000	     -0.04289743	      0.04756241	      0.05200814
      0.57961789	     -0.00000000	     -0.04289790	      0.04756159	      0.05200723
      0.57970727	      0.00000000	     -0.04289837	      0.04756076	      0.05200631
      0.57979665	     -0.00000000	     -0.04289885	      0.04755993	      0.05200539
      0.57988603	      0.00000000	     -0.04289932	      0.04755910	      0.05200447
      0.57997541	      0.00000000	     -0.04289980	      0.04755826	      0.05200354
      0.58006479	      0.00000000	     -0.04290028	      0.04755742	      0.05200261
      0.58015418	      0.00000000	     -0.04290076	      0.04755657	      0.05200168
      0.58024356	      0.00000000	     -0.04290125	      0.04755573	      0.05200074
      0.58033294	      0.00000000	     -0.04290173	      0.04755488	      0.05199980
      0.58042232	     -0.00000000	     -0.04290222	      0.04755402	      0.05199885
      0.58051170	     -0.00000000	     -0.04290271	      0.04755316	      0.05199791
      0.58060108	      0.00000000	     -0.04290320	      0.04755230	      0.05199695
      0.58069046	      0.00000000	     -0.04290369	      0.04755144	      0.05199600
      0.58077984	     -0.00000000	     -0.04290419	      0.04755057	      0.05199504
      0.58086922	     -0.00000000	     -0.04290468	      0.04754970	      0.05199408
      0.58095860	      0.00000000	     -0.04290518	      0.04754883	      0.05199311
      0.58104799	      0.00000000	     -0.04290568	      0.04754795	      0.05199214
      0.58113737	      0.00000000	     -0.04290618	      0.04754707	      0.05199117
      0.58122675	      0.00000000	     -0.04290669	      0.04754619	      0.05199019
      0.58131613	     -0.00000000	     -0.04290719	      0.04754530	      0.05198921
      0.58140551	      0.00000000	     -0.04290770	      0.04754441	      0.05198823
      0.58149489	     -0.00000000	     -0.04290821	      0.04754352	      0.05198724
      0.58158427	     -0.00000000	     -0.04290872	      0.04754262	      0.05198625
      0.58167365	     -0.00000000	     -0.04290923	      0.04754172	      0.05198525
      0.58176303	      0.00000000	     -0.04290974	      0.04754082	      0.05198425
      0.58185241	     -0.00000000	     -0.04291026	      0.04753991	      0.05198325
      0.58194180	     -0.00000000	     -0.04291078	      0.04753900	      0.05198224
      0.58203118	     -0.00000000	     -0.04291130	      0.04753809	      0.05198123
      0.58212056	      0.00000000	     -0.04291182	      0.04753717	      0.05198022
      0.58220994	     -0.00000000	     -0.04291234	      0.04753625	      0.05197920
      0.58229932	     -0.00000000	     -0.04291287	      0.04753533	      0.05197818
      0.58238870	     -0.00000000	     -0.04291340	      0.04753440	      0.05197715
      0.58247808	      0.00000000	     -0.04291392	      0.04753347	      0.05197612
      0.58255829	      0.00000000	     -0.04291440	      0.04753263	      0.05197519
      0.58263849	      0.00000000	     -0.04291488	      0.04753179	      0.05197426
      0.58274212	      0.00000000	     -0.04291550	      0.04753070	      0.05197306
      0.58282660	     -0.00000000	     -0.04291600	      0.04752981	      0.05197207
      0.58291107	      0.00000000	     -0.04291651	      0.04752891	      0.05197108
      0.58299554	     -0.00000000	     -0.04291702	      0.04752801	      0.05197008
      0.58310226	      0.00000000	     -0.04291767	      0.04752687	      0.05196882
      0.58317907	     -0.00000000	     -0.04291814	      0.04752605	      0.05196791
      0.58325588	     -0.00000000	     -0.04291861	      0.04752522	      0.05196700
      0.58335597	     -0.00000000	     -0.04291922	      0.04752414	      0.05196581
      0.58345370	     -0.00000000	     -0.04291982	      0.04752309	      0.05196463
      0.58355143	     -0.00000000	     -0.04292042	      0.04752202	      0.05196346
      0.58363449	      0.00000000	     -0.04292094	      0.04752112	      0.05196246
      0.58371755	     -0.00000000	     -0.04292145	      0.04752021	      0.05196145
      0.58381937	      0.00000000	     -0.04292209	      0.04751909	      0.05196021
      0.58390172	     -0.00000000	     -0.04292260	      0.04751818	      0.05195921
      0.58398407	      0.00000000	     -0.04292312	      0.04751727	      0.05195820
      0.58406643	     -0.00000000	     -0.04292364	      0.04751635	      0.05195719
      0.58418053	      0.00000000	     -0.04292436	      0.04751508	      0.05195578
      0.58425312	      0.00000000	     -0.04292482	      0.04751427	      0.05195488
      0.58432572	     -0.00000000	     -0.04292528	      0.04751345	      0.05195398
      0.58443298	      0.00000000	     -0.04292596	      0.04751225	      0.05195264
      0.58453350	      0.00000000	     -0.04292661	      0.04751111	      0.05195138
      0.58467981	      0.00000000	     -0.04292755	      0.04750945	      0.05194955
      0.58474266	     -0.00000000	     -0.04292795	      0.04750873	      0.05194875
      0.58482036	     -0.00000000	     -0.04292845	      0.04750784	      0.05194777
      0.58493698	     -0.00000000	     -0.04292921	      0.04750650	      0.05194629
      0.58503025	     -0.00000000	     -0.04292982	      0.04750543	      0.05194510
      0.58512351	      0.00000000	     -0.04293043	      0.04750435	      0.05194390
      0.58521677	     -0.00000000	     -0.04293104	      0.04750327	      0.05194271
      0.58529392	      0.00000000	     -0.04293155	      0.04750237	      0.05194171
      0.58537107	      0.00000000	     -0.04293206	      0.04750147	      0.05194071
      0.58547792	      0.00000000	     -0.04293277	      0.04750021	      0.05193933
      0.58556309	      0.00000000	     -0.04293333	      0.04749921	      0.05193822
      0.58564826	      0.00000000	     -0.04293390	      0.04749821	      0.05193711
      0.58573342	      0.00000000	     -0.04293447	      0.04749720	      0.05193599
      0.58581859	      0.00000000	     -0.04293504	      0.04749619	      0.05193487
      0.58592152	     -0.00000000	     -0.04293573	      0.04749496	      0.05193351
      0.58600632	     -0.00000000	     -0.04293630	      0.04749395	      0.05193239
      0.58609111	     -0.00000000	     -0.04293688	      0.04749293	      0.05193126
      0.58617591	      0.00000000	     -0.04293745	      0.04749191	      0.05193013
      0.58626071	      0.00000000	     -0.04293803	      0.04749088	      0.05192900
      0.58637218	      0.00000000	     -0.04293879	      0.04748953	      0.05192751
      0.58644649	     -0.00000000	     -0.04293930	      0.04748863	      0.05192651
      0.58652079	      0.00000000	     -0.04293981	      0.04748772	      0.05192550
      0.58662836	     -0.00000000	     -0.04294055	      0.04748641	      0.05192405
      0.58672427	     -0.00000000	     -0.04294122	      0.04748523	      0.05192274
      0.58682018	      0.00000000	     -0.04294188	      0.04748405	      0.05192144
      0.58690201	     -0.00000000	     -0.04294245	      0.04748304	      0.05192032
      0.58698384	      0.00000000	     -0.04294302	      0.04748202	      0.05191919
      0.58706567	      0.00000000	     -0.04294359	      0.04748101	      0.05191807
      0.58717376	     -0.00000000	     -0.04294435	      0.04747966	      0.05191657
      0.58725684	     -0.00000000	     -0.04294494	      0.04747862	      0.05191542
      0.58733993	      0.00000000	     -0.04294552	      0.04747758	      0.05191427
      0.58742301	     -0.00000000	     -0.04294611	      0.04747653	      0.05191311
      0.58752976	     -0.00000000	     -0.04294687	      0.04747518	      0.05191162
      0.58761145	     -0.00000000	     -0.04294745	      0.04747415	      0.05191047
      0.58769314	      0.00000000	     -0.04294804	      0.04747311	      0.05190932
      0.58779178	      0.00000000	     -0.04294874	      0.04747185	      0.05190793
      0.58788019	      0.00000000	     -0.04294938	      0.04747072	      0.05190667
      0.58796860	      0.00000000	     -0.04295002	      0.04746958	      0.05190542
      0.58805702	     -0.00000000	     -0.04295065	      0.04746845	      0.05190416
      0.58814543	     -0.00000000	     -0.04295129	      0.04746731	      0.05190289
      0.58823384	     -0.00000000	     -0.04295194	      0.04746616	      0.05190163
      0.58832225	     -0.00000000	     -0.04295258	      0.04746501	      0.05190035
      0.58841067	      0.00000000	     -0.04295323	      0.04746386	      0.05189908
      0.58849908	     -0.00000000	     -0.04295388	      0.04746271	      0.05189780
      0.58858749	      0.00000000	     -0.04295453	      0.04746155	      0.05189651
      0.58867590	     -0.00000000	     -0.04295518	      0.04746038	      0.05189523
      0.58876432	     -0.00000000	     -0.04295583	      0.04745922	      0.05189394
      0.58884388	     -0.00000000	     -0.04295642	      0.04745817	      0.05189277
      0.58892345	     -0.00000000	     -0.04295701	      0.04745711	      0.05189160
      0.58901952	     -0.00000000	     -0.04295773	      0.04745584	      0.05189019
      0.58911559	     -0.00000000	     -0.04295844	      0.04745455	      0.05188877
      0.58919604	      0.00000000	     -0.04295905	      0.04745348	      0.05188757
      0.58927649	     -0.00000000	     -0.04295965	      0.04745240	      0.05188638
      0.58937341	      0.00000000	     -0.04296038	      0.04745110	      0.05188493
      0.58947033	     -0.00000000	     -0.04296111	      0.04744979	      0.05188348
      0.58954761	     -0.00000000	     -0.04296170	      0.04744874	      0.05188233
      0.58962489	      0.00000000	     -0.04296228	      0.04744769	      0.05188116
      0.58972592	      0.00000000	     -0.04296305	      0.04744632	      0.05187964
      0.58982695	      0.00000000	     -0.04296382	      0.04744494	      0.05187811
      0.58990124	      0.00000000	     -0.04296439	      0.04744392	      0.05187698
      0.58997552	      0.00000000	     -0.04296496	      0.04744290	      0.05187585
      0.59008209	     -0.00000000	     -0.04296578	      0.04744144	      0.05187423
      0.59017253	     -0.00000000	     -0.04296648	      0.04744019	      0.05187284
      0.59026298	      0.00000000	     -0.04296718	      0.04743894	      0.05187146
      0.59035342	     -0.00000000	     -0.04296788	      0.04743768	      0.05187006
      0.59044387	      0.00000000	     -0.04296858	      0.04743642	      0.05186867
      0.59052317	     -0.00000000	     -0.04296920	      0.04743531	      0.05186744
      0.59060248	      0.00000000	     -0.04296982	      0.04743420	      0.05186621
      0.59069856	     -0.00000000	     -0.04297057	      0.04743285	      0.05186471
      0.59079464	      0.00000000	     -0.04297132	      0.04743150	      0.05186321
      0.59087443	     -0.00000000	     -0.04297195	      0.04743037	      0.05186196
      0.59095422	      0.00000000	     -0.04297258	      0.04742924	      0.05186071
      0.59105106	     -0.00000000	     -0.04297335	      0.04742787	      0.05185919
      0.59114789	     -0.00000000	     -0.04297411	      0.04742649	      0.05185766
      0.59122527	     -0.00000000	     -0.04297473	      0.04742539	      0.05185643
      0.59130265	     -0.00000000	     -0.04297535	      0.04742428	      0.05185520
      0.59140257	     -0.00000000	     -0.04297614	      0.04742285	      0.05185361
      0.59150249	     -0.00000000	     -0.04297694	      0.04742141	      0.05185202
      0.59157767	     -0.00000000	     -0.04297755	      0.04742032	      0.05185081
      0.59165285	      0.00000000	     -0.04297815	      0.04741924	      0.05184961
      0.59175658	     -0.00000000	     -0.04297899	      0.04741773	      0.05184794
      0.59186032	     -0.00000000	     -0.04297983	      0.04741622	      0.05184626
      0.59193240	     -0.00000000	     -0.04298041	      0.04741517	      0.05184510
      0.59200448	      0.00000000	     -0.04298100	      0.04741412	      0.05184393
      0.59211445	     -0.00000000	     -0.04298189	      0.04741250	      0.05184214
      0.59220600	     -0.00000000	     -0.04298264	      0.04741116	      0.05184064
      0.59229755	     -0.00000000	     -0.04298339	      0.04740981	      0.05183914
      0.59238910	     -0.00000000	     -0.04298414	      0.04740845	      0.05183764
      0.59246918	     -0.00000000	     -0.04298480	      0.04740727	      0.05183632
      0.59254926	     -0.00000000	     -0.04298546	      0.04740608	      0.05183500
      0.59262934	      0.00000000	     -0.04298612	      0.04740488	      0.05183368
      0.59273826	      0.00000000	     -0.04298703	      0.04740326	      0.05183187
      0.59281980	      0.00000000	     -0.04298770	      0.04740204	      0.05183052
      0.59290134	     -0.00000000	     -0.04298838	      0.04740081	      0.05182916
      0.59298288	     -0.00000000	     -0.04298906	      0.04739958	      0.05182780
      0.59309106	     -0.00000000	     -0.04298997	      0.04739795	      0.05182598
      0.59317075	     -0.00000000	     -0.04299063	      0.04739674	      0.05182464
      0.59325045	     -0.00000000	     -0.04299130	      0.04739554	      0.05182330
      0.59334950	     -0.00000000	     -0.04299214	      0.04739403	      0.05182163
      0.59343777	     -0.00000000	     -0.04299288	      0.04739268	      0.05182013
      0.59352604	     -0.00000000	     -0.04299363	      0.04739133	      0.05181863
      0.59361432	      0.00000000	     -0.04299438	      0.04738998	      0.05181713
      0.59370259	      0.00000000	     -0.04299513	      0.04738862	      0.05181562
      0.59379086	     -0.00000000	     -0.04299588	      0.04738726	      0.05181411
      0.59387914	      0.00000000	     -0.04299663	      0.04738590	      0.05181260
      0.59395641	      0.00000000	     -0.04299730	      0.04738470	      0.05181127
      0.59403368	     -0.00000000	     -0.04299796	      0.04738350	      0.05180994
      0.59413078	      0.00000000	     -0.04299879	      0.04738199	      0.05180826
      0.59422787	     -0.00000000	     -0.04299963	      0.04738048	      0.05180658
      0.59430583	      0.00000000	     -0.04300030	      0.04737926	      0.05180522
      0.59438379	     -0.00000000	     -0.04300098	      0.04737804	      0.05180387
      0.59448221	     -0.00000000	     -0.04300183	      0.04737649	      0.05180215
      0.59458064	      0.00000000	     -0.04300268	      0.04737494	      0.05180042
      0.59465493	     -0.00000000	     -0.04300333	      0.04737377	      0.05179912
      0.59472921	      0.00000000	     -0.04300398	      0.04737259	      0.05179781
      0.59483310	     -0.00000000	     -0.04300489	      0.04737095	      0.05179598
      0.59492659	     -0.00000000	     -0.04300571	      0.04736946	      0.05179433
      0.59502007	      0.00000000	     -0.04300653	      0.04736797	      0.05179267
      0.59509540	      0.00000000	     -0.04300719	      0.04736676	      0.05179133
      0.59517073	      0.00000000	     -0.04300786	      0.04736556	      0.05178999
      0.59527121	      0.00000000	     -0.04300874	      0.04736394	      0.05178820
      0.59537168	     -0.00000000	     -0.04300963	      0.04736233	      0.05178640
      0.59544623	     -0.00000000	     -0.04301030	      0.04736112	      0.05178506
      0.59552079	      0.00000000	     -0.04301096	      0.04735992	      0.05178372
      0.59562412	     -0.00000000	     -0.04301188	      0.04735824	      0.05178186
      0.59572746	      0.00000000	     -0.04301280	      0.04735656	      0.05177999
      0.59579839	     -0.00000000	     -0.04301344	      0.04735540	      0.05177870
      0.59586932	     -0.00000000	     -0.04301407	      0.04735425	      0.05177741
      0.59597975	     -0.00000000	     -0.04301507	      0.04735244	      0.05177540
      0.59607092	      0.00000000	     -0.04301589	      0.04735094	      0.05177374
      0.59616209	     -0.00000000	     -0.04301671	      0.04734944	      0.05177207
      0.59625326	      0.00000000	     -0.04301754	      0.04734794	      0.05177040
      0.59633207	     -0.00000000	     -0.04301825	      0.04734664	      0.05176895
      0.59641088	     -0.00000000	     -0.04301897	      0.04734533	      0.05176749
      0.59650579	      0.00000000	     -0.04301983	      0.04734375	      0.05176574
      0.59660071	      0.00000000	     -0.04302070	      0.04734218	      0.05176398
      0.59667898	      0.00000000	     -0.04302141	      0.04734087	      0.05176253
      0.59675726	      0.00000000	     -0.04302213	      0.04733956	      0.05176107
      0.59685366	      0.00000000	     -0.04302301	      0.04733795	      0.05175927
      0.59695005	      0.00000000	     -0.04302390	      0.04733633	      0.05175747
      0.59702610	     -0.00000000	     -0.04302460	      0.04733505	      0.05175605
      0.59710214	      0.00000000	     -0.04302530	      0.04733376	      0.05175462
      0.59720167	      0.00000000	     -0.04302622	      0.04733208	      0.05175274
      0.59730121	      0.00000000	     -0.04302715	      0.04733039	      0.05175086
      0.59737484	      0.00000000	     -0.04302783	      0.04732914	      0.05174947
      0.59744848	      0.00000000	     -0.04302852	      0.04732789	      0.05174808
      0.59755228	      0.00000000	     -0.04302948	      0.04732612	      0.05174610
      0.59764177	      0.00000000	     -0.04303032	      0.04732459	      0.05174440
      0.59773126	      0.00000000	     -0.04303116	      0.04732305	      0.05174269
      0.59782075	     -0.00000000	     -0.04303200	      0.04732151	      0.05174098
      0.59791024	      0.00000000	     -0.04303284	      0.04731997	      0.05173926
      0.59798638	      0.00000000	     -0.04303356	      0.04731866	      0.05173780
      0.59806251	      0.00000000	     -0.04303427	      0.04731734	      0.05173633
      0.59816004	     -0.00000000	     -0.04303520	      0.04731565	      0.05173445
      0.59825756	     -0.00000000	     -0.04303612	      0.04731396	      0.05173256
      0.59833350	      0.00000000	     -0.04303684	      0.04731263	      0.05173108
      0.59840943	     -0.00000000	     -0.04303756	      0.04731131	      0.05172961
      0.59850924	      0.00000000	     -0.04303851	      0.04730956	      0.05172766
      0.59860906	      0.00000000	     -0.04303947	      0.04730781	      0.05172571
      0.59868110	     -0.00000000	     -0.04304016	      0.04730655	      0.05172430
      0.59875314	      0.00000000	     -0.04304085	      0.04730528	      0.05172289
      0.59885962	      0.00000000	     -0.04304187	      0.04730340	      0.05172079
      0.59894890	     -0.00000000	     -0.04304273	      0.04730182	      0.05171903
      0.59903818	      0.00000000	     -0.04304359	      0.04730024	      0.05171727
      0.59912746	     -0.00000000	     -0.04304445	      0.04729866	      0.05171550
      0.59921674	      0.00000000	     -0.04304531	      0.04729707	      0.05171373
      0.59929332	     -0.00000000	     -0.04304605	      0.04729570	      0.05171221
      0.59936990	      0.00000000	     -0.04304680	      0.04729433	      0.05171068
      0.59946608	      0.00000000	     -0.04304773	      0.04729261	      0.05170876
      0.59956226	     -0.00000000	     -0.04304867	      0.04729088	      0.05170683
      0.59963935	      0.00000000	     -0.04304942	      0.04728950	      0.05170529
      0.59971644	      0.00000000	     -0.04305017	      0.04728811	      0.05170374
      0.59981365	     -0.00000000	     -0.04305113	      0.04728635	      0.05170178
      0.59991086	      0.00000000	     -0.04305208	      0.04728459	      0.05169982
      0.59998509	     -0.00000000	     -0.04305281	      0.04728325	      0.05169831
      0.60005932	      0.00000000	     -0.04305354	      0.04728190	      0.05169681
      0.60016062	      0.00000000	     -0.04305454	      0.04728005	      0.05169475
      0.60026192	      0.00000000	     -0.04305554	      0.04727820	      0.05169269
      0.60033343	      0.00000000	     -0.04305625	      0.04727689	      0.05169123
      0.60040493	      0.00000000	     -0.04305696	      0.04727558	      0.05168976
      0.60051173	     -0.00000000	     -0.04305802	      0.04727362	      0.05168757
      0.60060140	      0.00000000	     -0.04305891	      0.04727197	      0.05168573
      0.60069107	      0.00000000	     -0.04305981	      0.04727032	      0.05168388
      0.60078075	      0.00000000	     -0.04306070	      0.04726866	      0.05168203
      0.60086021	     -0.00000000	     -0.04306150	      0.04726719	      0.05168039
      0.60093968	      0.00000000	     -0.04306229	      0.04726571	      0.05167874
      0.60101915	     -0.00000000	     -0.04306309	      0.04726423	      0.05167709
      0.60112362	     -0.00000000	     -0.04306414	      0.04726229	      0.05167492
      0.60120434	     -0.00000000	     -0.04306496	      0.04726078	      0.05167323
      0.60128507	      0.00000000	     -0.04306577	      0.04725927	      0.05167155
      0.60136579	      0.00000000	     -0.04306659	      0.04725776	      0.05166986
      0.60146973	     -0.00000000	     -0.04306764	      0.04725580	      0.05166767
      0.60154882	     -0.00000000	     -0.04306844	      0.04725431	      0.05166601
      0.60162791	     -0.00000000	     -0.04306925	      0.04725282	      0.05166434
      0.60172396	     -0.00000000	     -0.04307022	      0.04725101	      0.05166232
      0.60182002	      0.00000000	     -0.04307120	      0.04724919	      0.05166028
      0.60189217	     -0.00000000	     -0.04307194	      0.04724782	      0.05165875
      0.60196433	      0.00000000	     -0.04307268	      0.04724645	      0.05165722
      0.60206795	     -0.00000000	     -0.04307374	      0.04724447	      0.05165501
      0.60215754	     -0.00000000	     -0.04307466	      0.04724276	      0.05165310
      0.60224714	     -0.00000000	     -0.04307558	      0.04724105	      0.05165118
      0.60233673	     -0.00000000	     -0.04307650	      0.04723933	      0.05164926
      0.60241447	      0.00000000	     -0.04307731	      0.04723783	      0.05164759
      0.60249221	      0.00000000	     -0.04307811	      0.04723634	      0.05164592
      0.60258606	     -0.00000000	     -0.04307908	      0.04723453	      0.05164390
      0.60267990	      0.00000000	     -0.04308005	      0.04723272	      0.05164187
      0.60275738	     -0.00000000	     -0.04308086	      0.04723122	      0.05164019
      0.60283486	      0.00000000	     -0.04308166	      0.04722971	      0.05163851
      0.60293000	     -0.00000000	     -0.04308266	      0.04722786	      0.05163644
      0.60302514	     -0.00000000	     -0.04308365	      0.04722601	      0.05163437
      0.60310034	      0.00000000	     -0.04308443	      0.04722454	      0.05163273
      0.60317554	     -0.00000000	     -0.04308522	      0.04722308	      0.05163108
      0.60327383	      0.00000000	     -0.04308625	      0.04722115	      0.05162893
      0.60337212	      0.00000000	     -0.04308728	      0.04721922	      0.05162677
      0.60344496	     -0.00000000	     -0.04308805	      0.04721779	      0.05162517
      0.60351779	     -0.00000000	     -0.04308882	      0.04721635	      0.05162356
      0.60362028	      0.00000000	     -0.04308990	      0.04721433	      0.05162130
      0.60370869	     -0.00000000	     -0.04309083	      0.04721258	      0.05161934
      0.60379710	      0.00000000	     -0.04309177	      0.04721083	      0.05161738
      0.60388550	     -0.00000000	     -0.04309271	      0.04720908	      0.05161542
      0.60397391	      0.00000000	     -0.04309365	      0.04720732	      0.05161345
      0.60404932	     -0.00000000	     -0.04309445	      0.04720582	      0.05161177
      0.60412472	     -0.00000000	     -0.04309525	      0.04720431	      0.05161008
      0.60422089	      0.00000000	     -0.04309628	      0.04720239	      0.05160793
      0.60431705	      0.00000000	     -0.04309731	      0.04720046	      0.05160577
      0.60439230	     -0.00000000	     -0.04309811	      0.04719895	      0.05160408
      0.60446755	      0.00000000	     -0.04309892	      0.04719744	      0.05160238
      0.60456588	      0.00000000	     -0.04309997	      0.04719545	      0.05160016
      0.60466420	     -0.00000000	     -0.04310103	      0.04719347	      0.05159794
      0.60473571	      0.00000000	     -0.04310180	      0.04719202	      0.05159632
      0.60480722	     -0.00000000	     -0.04310257	      0.04719057	      0.05159469
      0.60491182	      0.00000000	     -0.04310370	      0.04718845	      0.05159231
      0.60500001	     -0.00000000	     -0.04310466	      0.04718666	      0.05159030
      0.60508820	      0.00000000	     -0.04310561	      0.04718486	      0.05158829
      0.60517638	     -0.00000000	     -0.04310657	      0.04718306	      0.05158627
      0.60526457	      0.00000000	     -0.04310753	      0.04718125	      0.05158425
      0.60534039	      0.00000000	     -0.04310835	      0.04717970	      0.05158250
      0.60541622	     -0.00000000	     -0.04310918	      0.04717814	      0.05158076
      0.60551113	      0.00000000	     -0.04311022	      0.04717619	      0.05157857
      0.60560605	     -0.00000000	     -0.04311125	      0.04717424	      0.05157638
      0.60568237	     -0.00000000	     -0.04311209	      0.04717266	      0.05157461
      0.60575868	     -0.00000000	     -0.04311293	      0.04717108	      0.05157284
      0.60585462	     -0.00000000	     -0.04311398	      0.04716909	      0.05157061
      0.60595055	      0.00000000	     -0.04311503	      0.04716710	      0.05156838
      0.60602406	     -0.00000000	     -0.04311584	      0.04716557	      0.05156666
      0.60609757	      0.00000000	     -0.04311665	      0.04716404	      0.05156495
      0.60619750	      0.00000000	     -0.04311776	      0.04716196	      0.05156261
      0.60629742	     -0.00000000	     -0.04311886	      0.04715987	      0.05156026
      0.60636826	     -0.00000000	     -0.04311965	      0.04715838	      0.05155860
      0.60643910	     -0.00000000	     -0.04312043	      0.04715690	      0.05155693
      0.60654437	      0.00000000	     -0.04312160	      0.04715469	      0.05155445
      0.60663294	     -0.00000000	     -0.04312259	      0.04715282	      0.05155235
      0.60672151	      0.00000000	     -0.04312358	      0.04715095	      0.05155025
      0.60681008	      0.00000000	     -0.04312456	      0.04714908	      0.05154815
      0.60688882	      0.00000000	     -0.04312544	      0.04714741	      0.05154628
      0.60696757	     -0.00000000	     -0.04312632	      0.04714574	      0.05154440
      0.60704631	      0.00000000	     -0.04312721	      0.04714407	      0.05154253
      0.60714897	      0.00000000	     -0.04312836	      0.04714189	      0.05154007
      0.60722892	     -0.00000000	     -0.04312926	      0.04714018	      0.05153816
      0.60730887	     -0.00000000	     -0.04313016	      0.04713847	      0.05153624
      0.60738882	     -0.00000000	     -0.04313106	      0.04713676	      0.05153432
      0.60749098	      0.00000000	     -0.04313221	      0.04713457	      0.05153186
      0.60756937	      0.00000000	     -0.04313310	      0.04713289	      0.05152997
      0.60764775	      0.00000000	     -0.04313398	      0.04713120	      0.05152807
      0.60774238	      0.00000000	     -0.04313505	      0.04712917	      0.05152578
      0.60783702	     -0.00000000	     -0.04313613	      0.04712712	      0.05152349
      0.60790872	     -0.00000000	     -0.04313694	      0.04712557	      0.05152174
      0.60798042	     -0.00000000	     -0.04313776	      0.04712402	      0.05152000
      0.60808220	      0.00000000	     -0.04313892	      0.04712181	      0.05151752
      0.60817062	      0.00000000	     -0.04313993	      0.04711989	      0.05151536
      0.60825904	     -0.00000000	     -0.04314094	      0.04711796	      0.05151319
      0.60834746	      0.00000000	     -0.04314195	      0.04711604	      0.05151102
      0.60842467	     -0.00000000	     -0.04314283	      0.04711435	      0.05150913
      0.60850188	     -0.00000000	     -0.04314372	      0.04711266	      0.05150723
      0.60857909	      0.00000000	     -0.04314461	      0.04711097	      0.05150532
      0.60868622	      0.00000000	     -0.04314584	      0.04710862	      0.05150268
      0.60876515	     -0.00000000	     -0.04314675	      0.04710688	      0.05150072
      0.60884408	     -0.00000000	     -0.04314766	      0.04710514	      0.05149877
      0.60893887	     -0.00000000	     -0.04314875	      0.04710305	      0.05149641
      0.60902291	     -0.00000000	     -0.04314972	      0.04710119	      0.05149432
      0.60910695	     -0.00000000	     -0.04315070	      0.04709933	      0.05149223
      0.60919100	      0.00000000	     -0.04315167	      0.04709747	      0.05149013
      0.60927504	     -0.00000000	     -0.04315265	      0.04709560	      0.05148803
      0.60935908	     -0.00000000	     -0.04315362	      0.04709373	      0.05148592
      0.60944312	     -0.00000000	     -0.04315460	      0.04709185	      0.05148382
      0.60952717	      0.00000000	     -0.04315558	      0.04708998	      0.05148170
      0.60961121	     -0.00000000	     -0.04315656	      0.04708810	      0.05147959
      0.60969525	      0.00000000	     -0.04315754	      0.04708621	      0.05147747
      0.60977930	      0.00000000	     -0.04315852	      0.04708433	      0.05147534
      0.60986334	     -0.00000000	     -0.04315951	      0.04708244	      0.05147322
      0.60994738	      0.00000000	     -0.04316049	      0.04708055	      0.05147108
      0.61003142	     -0.00000000	     -0.04316148	      0.04707865	      0.05146895
      0.61011547	     -0.00000000	     -0.04316247	      0.04707675	      0.05146681
      0.61019951	      0.00000000	     -0.04316346	      0.04707485	      0.05146467
      0.61028355	     -0.00000000	     -0.04316445	      0.04707295	      0.05146252
      0.61036759	      0.00000000	     -0.04316544	      0.04707104	      0.05146037
      0.61045164	      0.00000000	     -0.04316643	      0.04706913	      0.05145822
      0.61053568	     -0.00000000	     -0.04316743	      0.04706722	      0.05145606
      0.61061972	      0.00000000	     -0.04316842	      0.04706530	      0.05145390
      0.61070376	      0.00000000	     -0.04316942	      0.04706338	      0.05145174
      0.61078781	      0.00000000	     -0.04317042	      0.04706146	      0.05144957
      0.61087185	     -0.00000000	     -0.04317142	      0.04705953	      0.05144740
      0.61095589	      0.00000000	     -0.04317242	      0.04705760	      0.05144522
      0.61103993	     -0.00000000	     -0.04317342	      0.04705567	      0.05144305
      0.61112398	     -0.00000000	     -0.04317442	      0.04705373	      0.05144086
      0.61120802	     -0.00000000	     -0.04317542	      0.04705180	      0.05143868
      0.61129206	      0.00000000	     -0.04317643	      0.04704985	      0.05143649
      0.61137610	     -0.00000000	     -0.04317744	      0.04704791	      0.05143429
      0.61146015	     -0.00000000	     -0.04317844	      0.04704596	      0.05143209
      0.61154419	     -0.00000000	     -0.04317945	      0.04704401	      0.05142989
      0.61162823	      0.00000000	     -0.04318046	      0.04704206	      0.05142769
      0.61171228	      0.00000000	     -0.04318147	      0.04704010	      0.05142548
      0.61179632	      0.00000000	     -0.04318249	      0.04703814	      0.05142327
      0.61188036	      0.00000000	     -0.04318350	      0.04703618	      0.05142105
      0.61196440	      0.00000000	     -0.04318451	      0.04703421	      0.05141883
      0.61204845	     -0.00000000	     -0.04318553	      0.04703224	      0.05141661
      0.61213249	      0.00000000	     -0.04318655	      0.04703027	      0.05141438
      0.61221653	     -0.00000000	     -0.04318757	      0.04702829	      0.05141215
      0.61230057	     -0.00000000	     -0.04318859	      0.04702631	      0.05140992
      0.61238462	     -0.00000000	     -0.04318961	      0.04702433	      0.05140768
      0.61246866	     -0.00000000	     -0.04319063	      0.04702235	      0.05140544
      0.61255270	     -0.00000000	     -0.04319165	      0.04702036	      0.05140319
      0.61263674	      0.00000000	     -0.04319268	      0.04701837	      0.05140094
      0.61272079	      0.00000000	     -0.04319370	      0.04701637	      0.05139869
      0.61280483	      0.00000000	     -0.04319473	      0.04701438	      0.05139643
      0.61288887	      0.00000000	     -0.04319576	      0.04701238	      0.05139417
      0.61297291	     -0.00000000	     -0.04319678	      0.04701037	      0.05139191
      0.61305696	     -0.00000000	     -0.04319781	      0.04700837	      0.05138964
      0.61314100	     -0.00000000	     -0.04319885	      0.04700636	      0.05138737
      0.61322504	      0.00000000	     -0.04319988	      0.04700434	      0.05138509
      0.61330908	     -0.00000000	     -0.04320091	      0.04700233	      0.05138282
      0.61339313	     -0.00000000	     -0.04320195	      0.04700031	      0.05138053
      0.61347717	      0.00000000	     -0.04320298	      0.04699829	      0.05137825
      0.61356121	     -0.00000000	     -0.04320402	      0.04699626	      0.05137596
      0.61364526	      0.00000000	     -0.04320506	      0.04699423	      0.05137366
      0.61372930	      0.00000000	     -0.04320610	      0.04699220	      0.05137137
      0.61380470	     -0.00000000	     -0.04320703	      0.04699038	      0.05136930
      0.61388011	      0.00000000	     -0.04320797	      0.04698855	      0.05136723
      0.61397193	      0.00000000	     -0.04320911	      0.04698632	      0.05136471
      0.61406375	      0.00000000	     -0.04321025	      0.04698409	      0.05136219
      0.61414091	      0.00000000	     -0.04321121	      0.04698221	      0.05136006
      0.61421808	      0.00000000	     -0.04321217	      0.04698033	      0.05135793
      0.61429525	      0.00000000	     -0.04321313	      0.04697844	      0.05135580
      0.61439981	     -0.00000000	     -0.04321443	      0.04697589	      0.05135290
      0.61447770	      0.00000000	     -0.04321541	      0.04697398	      0.05135074
      0.61455558	     -0.00000000	     -0.04321638	      0.04697207	      0.05134858
      0.61464937	     -0.00000000	     -0.04321755	      0.04696976	      0.05134597
      0.61473297	      0.00000000	     -0.04321860	      0.04696771	      0.05134364
      0.61481657	     -0.00000000	     -0.04321965	      0.04696564	      0.05134131
      0.61490017	      0.00000000	     -0.04322070	      0.04696358	      0.05133897
      0.61498377	      0.00000000	     -0.04322175	      0.04696152	      0.05133663
      0.61506736	     -0.00000000	     -0.04322280	      0.04695945	      0.05133429
      0.61515096	     -0.00000000	     -0.04322386	      0.04695737	      0.05133194
      0.61523456	     -0.00000000	     -0.04322491	      0.04695530	      0.05132959
      0.61531816	      0.00000000	     -0.04322597	      0.04695322	      0.05132723
      0.61540176	      0.00000000	     -0.04322702	      0.04695114	      0.05132487
      0.61548536	     -0.00000000	     -0.04322808	      0.04694905	      0.05132251
      0.61556896	     -0.00000000	     -0.04322914	      0.04694696	      0.05132014
      0.61565256	      0.00000000	     -0.04323020	      0.04694487	      0.05131777
      0.61573616	     -0.00000000	     -0.04323126	      0.04694278	      0.05131540
      0.61581976	      0.00000000	     -0.04323232	      0.04694068	      0.05131302
      0.61590336	      0.00000000	     -0.04323339	      0.04693858	      0.05131064
      0.61598696	      0.00000000	     -0.04323445	      0.04693648	      0.05130825
      0.61607056	     -0.00000000	     -0.04323552	      0.04693437	      0.05130587
      0.61615416	      0.00000000	     -0.04323658	      0.04693226	      0.05130347
      0.61623775	      0.00000000	     -0.04323765	      0.04693015	      0.05130108
      0.61632135	      0.00000000	     -0.04323872	      0.04692804	      0.05129868
      0.61640495	      0.00000000	     -0.04323979	      0.04692592	      0.05129627
      0.61648855	     -0.00000000	     -0.04324086	      0.04692380	      0.05129387
      0.61657215	     -0.00000000	     -0.04324193	      0.04692167	      0.05129146
      0.61664709	     -0.00000000	     -0.04324289	      0.04691977	      0.05128929
      0.61672203	     -0.00000000	     -0.04324386	      0.04691786	      0.05128712
      0.61681351	      0.00000000	     -0.04324503	      0.04691552	      0.05128447
      0.61690498	     -0.00000000	     -0.04324621	      0.04691318	      0.05128182
      0.61698170	     -0.00000000	     -0.04324720	      0.04691122	      0.05127959
      0.61705842	     -0.00000000	     -0.04324819	      0.04690925	      0.05127736
      0.61713514	      0.00000000	     -0.04324918	      0.04690729	      0.05127512
      0.61723948	     -0.00000000	     -0.04325053	      0.04690460	      0.05127208
      0.61731692	     -0.00000000	     -0.04325153	      0.04690261	      0.05126981
      0.61739437	     -0.00000000	     -0.04325253	      0.04690061	      0.05126755
      0.61748783	     -0.00000000	     -0.04325374	      0.04689820	      0.05126481
      0.61757101	     -0.00000000	     -0.04325482	      0.04689605	      0.05126236
      0.61765419	      0.00000000	     -0.04325590	      0.04689390	      0.05125992
      0.61773737	      0.00000000	     -0.04325699	      0.04689174	      0.05125747
      0.61782055	      0.00000000	     -0.04325807	      0.04688958	      0.05125501
      0.61790374	      0.00000000	     -0.04325915	      0.04688742	      0.05125255
      0.61798692	      0.00000000	     -0.04326024	      0.04688526	      0.05125009
      0.61807010	      0.00000000	     -0.04326132	      0.04688309	      0.05124763
      0.61815328	      0.00000000	     -0.04326241	      0.04688092	      0.05124516
      0.61823646	     -0.00000000	     -0.04326350	      0.04687874	      0.05124269
      0.61831964	      0.00000000	     -0.04326458	      0.04687656	      0.05124021
      0.61840282	      0.00000000	     -0.04326567	      0.04687438	      0.05123773
      0.61848600	      0.00000000	     -0.04326677	      0.04687220	      0.05123525
      0.61856918	      0.00000000	     -0.04326786	      0.04687001	      0.05123276
      0.61865236	     -0.00000000	     -0.04326895	      0.04686782	      0.05123027
      0.61873555	      0.00000000	     -0.04327004	      0.04686563	      0.05122777
      0.61881873	      0.00000000	     -0.04327114	      0.04686344	      0.05122527
      0.61890191	     -0.00000000	     -0.04327223	      0.04686124	      0.05122277
      0.61898509	     -0.00000000	     -0.04327333	      0.04685904	      0.05122027
      0.61906827	      0.00000000	     -0.04327443	      0.04685683	      0.05121776
      0.61915145	     -0.00000000	     -0.04327553	      0.04685462	      0.05121524
      0.61923463	      0.00000000	     -0.04327663	      0.04685241	      0.05121273
      0.61931781	      0.00000000	     -0.04327773	      0.04685020	      0.05121021
      0.61940099	     -0.00000000	     -0.04327883	      0.04684798	      0.05120768
      0.61948417	      0.00000000	     -0.04327993	      0.04684576	      0.05120515
      0.61955852	      0.00000000	     -0.04328092	      0.04684378	      0.05120289
      0.61963287	      0.00000000	     -0.04328191	      0.04684179	      0.05120062
      0.61972434	     -0.00000000	     -0.04328312	      0.04683934	      0.05119783
      0.61981581	      0.00000000	     -0.04328434	      0.04683688	      0.05119504
      0.61989140	     -0.00000000	     -0.04328535	      0.04683485	      0.05119272
      0.61996700	     -0.00000000	     -0.04328636	      0.04683282	      0.05119041
      0.62005905	     -0.00000000	     -0.04328758	      0.04683034	      0.05118758
      0.62015111	     -0.00000000	     -0.04328881	      0.04682786	      0.05118475
      0.62022358	     -0.00000000	     -0.04328978	      0.04682590	      0.05118252
      0.62029606	      0.00000000	     -0.04329075	      0.04682394	      0.05118028
      0.62039222	     -0.00000000	     -0.04329204	      0.04682133	      0.05117731
      0.62048838	     -0.00000000	     -0.04329333	      0.04681873	      0.05117434
      0.62055804	      0.00000000	     -0.04329426	      0.04681683	      0.05117218
      0.62062770	      0.00000000	     -0.04329520	      0.04681494	      0.05117002
      0.62072931	      0.00000000	     -0.04329656	      0.04681217	      0.05116687
      0.62081498	      0.00000000	     -0.04329771	      0.04680984	      0.05116420
      0.62090065	      0.00000000	     -0.04329887	      0.04680750	      0.05116153
      0.62098631	     -0.00000000	     -0.04330002	      0.04680516	      0.05115886
      0.62107198	      0.00000000	     -0.04330118	      0.04680281	      0.05115618
      0.62114611	      0.00000000	     -0.04330218	      0.04680078	      0.05115386
      0.62122023	     -0.00000000	     -0.04330318	      0.04679874	      0.05115154
      0.62131205	      0.00000000	     -0.04330442	      0.04679622	      0.05114866
      0.62140387	     -0.00000000	     -0.04330566	      0.04679369	      0.05114578
      0.62147840	     -0.00000000	     -0.04330667	      0.04679164	      0.05114343
      0.62155293	      0.00000000	     -0.04330768	      0.04678958	      0.05114108
      0.62164575	      0.00000000	     -0.04330894	      0.04678702	      0.05113815
      0.62173858	      0.00000000	     -0.04331020	      0.04678445	      0.05113522
      0.62181048	     -0.00000000	     -0.04331118	      0.04678246	      0.05113295
      0.62188237	     -0.00000000	     -0.04331216	      0.04678046	      0.05113067
      0.62197888	      0.00000000	     -0.04331347	      0.04677778	      0.05112761
      0.62207539	      0.00000000	     -0.04331478	      0.04677510	      0.05112454
      0.62214477	      0.00000000	     -0.04331573	      0.04677317	      0.05112233
      0.62221414	     -0.00000000	     -0.04331668	      0.04677123	      0.05112012
      0.62231555	      0.00000000	     -0.04331806	      0.04676840	      0.05111688
      0.62240147	     -0.00000000	     -0.04331924	      0.04676600	      0.05111414
      0.62248739	      0.00000000	     -0.04332041	      0.04676359	      0.05111139
      0.62257331	     -0.00000000	     -0.04332159	      0.04676119	      0.05110863
      0.62265038	      0.00000000	     -0.04332264	      0.04675902	      0.05110616
      0.62272745	     -0.00000000	     -0.04332370	      0.04675686	      0.05110368
      0.62280452	     -0.00000000	     -0.04332476	      0.04675469	      0.05110120
      0.62290276	      0.00000000	     -0.04332611	      0.04675192	      0.05109803
      0.62298090	     -0.00000000	     -0.04332718	      0.04674972	      0.05109551
      0.62305904	      0.00000000	     -0.04332826	      0.04674751	      0.05109299
      0.62313718	      0.00000000	     -0.04332933	      0.04674530	      0.05109046
      0.62323501	     -0.00000000	     -0.04333068	      0.04674253	      0.05108729
      0.62331175	      0.00000000	     -0.04333174	      0.04674035	      0.05108480
      0.62338850	     -0.00000000	     -0.04333280	      0.04673817	      0.05108230
      0.62346524	     -0.00000000	     -0.04333386	      0.04673599	      0.05107980
      0.62356748	      0.00000000	     -0.04333527	      0.04673308	      0.05107647
      0.62364348	     -0.00000000	     -0.04333632	      0.04673091	      0.05107399
      0.62371949	      0.00000000	     -0.04333737	      0.04672874	      0.05107151
      0.62381246	      0.00000000	     -0.04333866	      0.04672609	      0.05106847
      0.62389540	     -0.00000000	     -0.04333981	      0.04672371	      0.05106575
      0.62397835	      0.00000000	     -0.04334096	      0.04672134	      0.05106303
      0.62406129	     -0.00000000	     -0.04334212	      0.04671896	      0.05106030
      0.62414424	      0.00000000	     -0.04334327	      0.04671658	      0.05105757
      0.62422718	      0.00000000	     -0.04334442	      0.04671419	      0.05105484
      0.62431013	     -0.00000000	     -0.04334558	      0.04671180	      0.05105210
      0.62439307	      0.00000000	     -0.04334673	      0.04670941	      0.05104936
      0.62447602	     -0.00000000	     -0.04334789	      0.04670702	      0.05104661
      0.62455896	     -0.00000000	     -0.04334904	      0.04670462	      0.05104387
      0.62463257	     -0.00000000	     -0.04335007	      0.04670249	      0.05104142
      0.62470618	     -0.00000000	     -0.04335110	      0.04670036	      0.05103898
      0.62479699	     -0.00000000	     -0.04335237	      0.04669772	      0.05103596
      0.62488780	      0.00000000	     -0.04335364	      0.04669509	      0.05103293
      0.62496296	     -0.00000000	     -0.04335469	      0.04669290	      0.05103043
      0.62503812	      0.00000000	     -0.04335575	      0.04669071	      0.05102792
      0.62512902	      0.00000000	     -0.04335702	      0.04668806	      0.05102488
      0.62521993	      0.00000000	     -0.04335830	      0.04668541	      0.05102183
      0.62529241	     -0.00000000	     -0.04335932	      0.04668329	      0.05101940
      0.62536489	     -0.00000000	     -0.04336033	      0.04668117	      0.05101697
      0.62545910	      0.00000000	     -0.04336166	      0.04667841	      0.05101380
      0.62555331	     -0.00000000	     -0.04336298	      0.04667565	      0.05101063
      0.62562368	     -0.00000000	     -0.04336398	      0.04667358	      0.05100825
      0.62569405	     -0.00000000	     -0.04336497	      0.04667151	      0.05100588
      0.62579211	      0.00000000	     -0.04336635	      0.04666863	      0.05100256
      0.62589016	      0.00000000	     -0.04336773	      0.04666573	      0.05099924
      0.62595739	      0.00000000	     -0.04336868	      0.04666375	      0.05099696
      0.62602461	      0.00000000	     -0.04336963	      0.04666176	      0.05099468
      0.62612927	     -0.00000000	     -0.04337111	      0.04665867	      0.05099113
      0.62621544	      0.00000000	     -0.04337233	      0.04665612	      0.05098819
      0.62630160	      0.00000000	     -0.04337356	      0.04665356	      0.05098525
      0.62638777	      0.00000000	     -0.04337478	      0.04665100	      0.05098231
      0.62646306	     -0.00000000	     -0.04337585	      0.04664876	      0.05097974
      0.62653834	     -0.00000000	     -0.04337691	      0.04664652	      0.05097716
      0.62661362	     -0.00000000	     -0.04337798	      0.04664428	      0.05097459
      0.62671605	      0.00000000	     -0.04337944	      0.04664122	      0.05097107
      0.62679282	     -0.00000000	     -0.04338053	      0.04663893	      0.05096843
      0.62686959	      0.00000000	     -0.04338162	      0.04663663	      0.05096579
      0.62694635	      0.00000000	     -0.04338272	      0.04663433	      0.05096315
      0.62704774	      0.00000000	     -0.04338416	      0.04663129	      0.05095965
      0.62712284	     -0.00000000	     -0.04338523	      0.04662904	      0.05095706
      0.62719794	     -0.00000000	     -0.04338631	      0.04662678	      0.05095446
      0.62729089	      0.00000000	     -0.04338763	      0.04662398	      0.05095124
      0.62737379	      0.00000000	     -0.04338882	      0.04662148	      0.05094837
      0.62745669	     -0.00000000	     -0.04339000	      0.04661898	      0.05094549
      0.62753960	     -0.00000000	     -0.04339119	      0.04661648	      0.05094261
      0.62762250	     -0.00000000	     -0.04339238	      0.04661397	      0.05093972
      0.62770540	      0.00000000	     -0.04339357	      0.04661146	      0.05093683
      0.62778830	      0.00000000	     -0.04339476	      0.04660895	      0.05093394
      0.62786206	     -0.00000000	     -0.04339581	      0.04660671	      0.05093136
      0.62793582	      0.00000000	     -0.04339687	      0.04660447	      0.05092878
      0.62802576	     -0.00000000	     -0.04339817	      0.04660174	      0.05092563
      0.62811570	      0.00000000	     -0.04339946	      0.04659900	      0.05092247
      0.62819022	     -0.00000000	     -0.04340053	      0.04659672	      0.05091985
      0.62826474	     -0.00000000	     -0.04340161	      0.04659445	      0.05091723
      0.62835554	      0.00000000	     -0.04340291	      0.04659168	      0.05091404
      0.62844634	     -0.00000000	     -0.04340422	      0.04658890	      0.05091083
      0.62851796	      0.00000000	     -0.04340526	      0.04658670	      0.05090830
      0.62858959	      0.00000000	     -0.04340629	      0.04658451	      0.05090577
      0.62868427	     -0.00000000	     -0.04340766	      0.04658160	      0.05090242
      0.62877894	      0.00000000	     -0.04340903	      0.04657869	      0.05089906
      0.62884782	     -0.00000000	     -0.04341002	      0.04657657	      0.05089662
      0.62891670	      0.00000000	     -0.04341102	      0.04657445	      0.05089417
      0.62901662	      0.00000000	     -0.04341247	      0.04657137	      0.05089062
      0.62910112	     -0.00000000	     -0.04341369	      0.04656876	      0.05088761
      0.62918562	     -0.00000000	     -0.04341491	      0.04656614	      0.05088459
      0.62927012	     -0.00000000	     -0.04341614	      0.04656353	      0.05088157
      0.62935462	     -0.00000000	     -0.04341737	      0.04656091	      0.05087855
      0.62942777	      0.00000000	     -0.04341843	      0.04655864	      0.05087593
      0.62950091	      0.00000000	     -0.04341949	      0.04655637	      0.05087331
      0.62959150	      0.00000000	     -0.04342081	      0.04655355	      0.05087006
      0.62968209	      0.00000000	     -0.04342213	      0.04655073	      0.05086680
      0.62975562	      0.00000000	     -0.04342320	      0.04654844	      0.05086415
      0.62982915	      0.00000000	     -0.04342427	      0.04654614	      0.05086150
      0.62992076	     -0.00000000	     -0.04342561	      0.04654328	      0.05085820
      0.63001236	     -0.00000000	     -0.04342694	      0.04654041	      0.05085489
      0.63008328	     -0.00000000	     -0.04342798	      0.04653819	      0.05085232
      0.63015421	     -0.00000000	     -0.04342902	      0.04653597	      0.05084975
      0.63024948	     -0.00000000	     -0.04343041	      0.04653298	      0.05084630
      0.63034476	      0.00000000	     -0.04343180	      0.04652999	      0.05084284
      0.63041316	     -0.00000000	     -0.04343280	      0.04652783	      0.05084035
      0.63048157	     -0.00000000	     -0.04343380	      0.04652568	      0.05083786
      0.63058175	      0.00000000	     -0.04343527	      0.04652252	      0.05083421
      0.63066654	      0.00000000	     -0.04343651	      0.04651984	      0.05083111
      0.63075132	     -0.00000000	     -0.04343776	      0.04651716	      0.05082802
      0.63083611	     -0.00000000	     -0.04343900	      0.04651448	      0.05082491
      0.63091219	      0.00000000	     -0.04344012	      0.04651207	      0.05082213
      0.63098827	     -0.00000000	     -0.04344124	      0.04650966	      0.05081934
      0.63106434	     -0.00000000	     -0.04344236	      0.04650724	      0.05081654
      0.63116121	      0.00000000	     -0.04344378	      0.04650417	      0.05081298
      0.63123835	     -0.00000000	     -0.04344492	      0.04650171	      0.05081014
      0.63131550	     -0.00000000	     -0.04344605	      0.04649925	      0.05080730
      0.63139264	      0.00000000	     -0.04344719	      0.04649679	      0.05080445
      0.63148907	     -0.00000000	     -0.04344861	      0.04649372	      0.05080088
      0.63156485	      0.00000000	     -0.04344973	      0.04649129	      0.05079808
      0.63164063	      0.00000000	     -0.04345085	      0.04648887	      0.05079527
      0.63171641	     -0.00000000	     -0.04345197	      0.04648644	      0.05079246
      0.63181713	     -0.00000000	     -0.04345345	      0.04648321	      0.05078872
      0.63189220	     -0.00000000	     -0.04345456	      0.04648080	      0.05078593
      0.63196727	     -0.00000000	     -0.04345567	      0.04647839	      0.05078314
      0.63205893	      0.00000000	     -0.04345703	      0.04647544	      0.05077972
      0.63214077	      0.00000000	     -0.04345824	      0.04647280	      0.05077667
      0.63222260	     -0.00000000	     -0.04345945	      0.04647017	      0.05077361
      0.63230444	     -0.00000000	     -0.04346067	      0.04646752	      0.05077055
      0.63238627	     -0.00000000	     -0.04346188	      0.04646488	      0.05076748
      0.63246811	     -0.00000000	     -0.04346310	      0.04646223	      0.05076441
      0.63254994	      0.00000000	     -0.04346431	      0.04645958	      0.05076134
      0.63263178	     -0.00000000	     -0.04346553	      0.04645693	      0.05075826
      0.63271361	     -0.00000000	     -0.04346674	      0.04645427	      0.05075518
      0.63279545	     -0.00000000	     -0.04346796	      0.04645161	      0.05075209
      0.63286846	      0.00000000	     -0.04346905	      0.04644923	      0.05074934
      0.63294148	     -0.00000000	     -0.04347013	      0.04644686	      0.05074658
      0.63303066	     -0.00000000	     -0.04347146	      0.04644395	      0.05074321
      0.63311985	      0.00000000	     -0.04347279	      0.04644104	      0.05073983
      0.63319434	      0.00000000	     -0.04347390	      0.04643860	      0.05073701
      0.63326882	     -0.00000000	     -0.04347501	      0.04643617	      0.05073418
      0.63334331	     -0.00000000	     -0.04347613	      0.04643373	      0.05073135
      0.63344582	      0.00000000	     -0.04347766	      0.04643037	      0.05072745
      0.63352116	     -0.00000000	     -0.04347878	      0.04642790	      0.05072458
      0.63359649	     -0.00000000	     -0.04347991	      0.04642542	      0.05072170
      0.63368786	      0.00000000	     -0.04348127	      0.04642242	      0.05071821
      0.63376882	     -0.00000000	     -0.04348249	      0.04641975	      0.05071512
      0.63384978	      0.00000000	     -0.04348370	      0.04641708	      0.05071202
      0.63393074	     -0.00000000	     -0.04348491	      0.04641441	      0.05070892
      0.63401170	     -0.00000000	     -0.04348612	      0.04641174	      0.05070581
      0.63409266	     -0.00000000	     -0.04348734	      0.04640906	      0.05070270
      0.63417361	      0.00000000	     -0.04348855	      0.04640638	      0.05069959
      0.63425457	     -0.00000000	     -0.04348977	      0.04640370	      0.05069647
      0.63433553	     -0.00000000	     -0.04349098	      0.04640101	      0.05069335
      0.63441649	      0.00000000	     -0.04349220	      0.04639833	      0.05069022
      0.63449745	      0.00000000	     -0.04349342	      0.04639564	      0.05068709
      0.63457841	      0.00000000	     -0.04349463	      0.04639294	      0.05068396
      0.63465936	     -0.00000000	     -0.04349585	      0.04639024	      0.05068082
      0.63474032	      0.00000000	     -0.04349707	      0.04638754	      0.05067768
      0.63482128	     -0.00000000	     -0.04349829	      0.04638484	      0.05067454
      0.63490224	     -0.00000000	     -0.04349951	      0.04638214	      0.05067139
      0.63498320	      0.00000000	     -0.04350073	      0.04637943	      0.05066824
      0.63506416	      0.00000000	     -0.04350195	      0.04637672	      0.05066508
      0.63514511	     -0.00000000	     -0.04350317	      0.04637400	      0.05066193
      0.63522607	     -0.00000000	     -0.04350439	      0.04637129	      0.05065876
      0.63530703	      0.00000000	     -0.04350562	      0.04636857	      0.05065560
      0.63538799	      0.00000000	     -0.04350684	      0.04636584	      0.05065243
      0.63546895	     -0.00000000	     -0.04350806	      0.04636312	      0.05064925
      0.63554991	      0.00000000	     -0.04350929	      0.04636039	      0.05064608
      0.63563086	     -0.00000000	     -0.04351051	      0.04635766	      0.05064290
      0.63571182	     -0.00000000	     -0.04351174	      0.04635492	      0.05063971
      0.63579278	     -0.00000000	     -0.04351297	      0.04635219	      0.05063652
      0.63587374	     -0.00000000	     -0.04351419	      0.04634945	      0.05063333
      0.63595470	      0.00000000	     -0.04351542	      0.04634670	      0.05063013
      0.63603566	      0.00000000	     -0.04351665	      0.04634396	      0.05062693
      0.63611661	     -0.00000000	     -0.04351787	      0.04634121	      0.05062373
      0.63618903	      0.00000000	     -0.04351897	      0.04633875	      0.05062086
      0.63626144	      0.00000000	     -0.04352007	      0.04633629	      0.05061799
      0.63635048	      0.00000000	     -0.04352143	      0.04633325	      0.05061446
      0.63643952	      0.00000000	     -0.04352278	      0.04633022	      0.05061092
      0.63651323	      0.00000000	     -0.04352390	      0.04632770	      0.05060798
      0.63658695	      0.00000000	     -0.04352502	      0.04632519	      0.05060505
      0.63667646	     -0.00000000	     -0.04352638	      0.04632213	      0.05060148
      0.63676598	     -0.00000000	     -0.04352775	      0.04631906	      0.05059790
      0.63683672	     -0.00000000	     -0.04352882	      0.04631664	      0.05059507
      0.63690746	      0.00000000	     -0.04352990	      0.04631421	      0.05059224
      0.63700086	     -0.00000000	     -0.04353132	      0.04631100	      0.05058850
      0.63709425	      0.00000000	     -0.04353275	      0.04630779	      0.05058475
      0.63716236	      0.00000000	     -0.04353379	      0.04630545	      0.05058202
      0.63723046	     -0.00000000	     -0.04353483	      0.04630311	      0.05057928
      0.63732890	     -0.00000000	     -0.04353633	      0.04629971	      0.05057532
      0.63741231	      0.00000000	     -0.04353760	      0.04629683	      0.05057196
      0.63749572	      0.00000000	     -0.04353888	      0.04629395	      0.05056859
      0.63757914	     -0.00000000	     -0.04354015	      0.04629107	      0.05056522
      0.63766255	      0.00000000	     -0.04354143	      0.04628818	      0.05056185
      0.63773480	     -0.00000000	     -0.04354253	      0.04628567	      0.05055892
      0.63780705	      0.00000000	     -0.04354364	      0.04628317	      0.05055599
      0.63789645	     -0.00000000	     -0.04354501	      0.04628006	      0.05055236
      0.63798586	      0.00000000	     -0.04354638	      0.04627696	      0.05054873
      0.63805848	      0.00000000	     -0.04354749	      0.04627443	      0.05054578
      0.63813111	     -0.00000000	     -0.04354861	      0.04627190	      0.05054282
      0.63822153	      0.00000000	     -0.04354999	      0.04626875	      0.05053913
      0.63831194	      0.00000000	     -0.04355138	      0.04626559	      0.05053544
      0.63838199	     -0.00000000	     -0.04355245	      0.04626314	      0.05053258
      0.63845204	     -0.00000000	     -0.04355353	      0.04626069	      0.05052972
      0.63854609	      0.00000000	     -0.04355497	      0.04625740	      0.05052586
      0.63864014	      0.00000000	     -0.04355642	      0.04625410	      0.05052201
      0.63870770	     -0.00000000	     -0.04355746	      0.04625173	      0.05051923
      0.63877525	      0.00000000	     -0.04355850	      0.04624936	      0.05051646
      0.63887417	      0.00000000	     -0.04356002	      0.04624589	      0.05051239
      0.63895787	      0.00000000	     -0.04356131	      0.04624294	      0.05050894
      0.63904158	     -0.00000000	     -0.04356260	      0.04623999	      0.05050549
      0.63912529	      0.00000000	     -0.04356389	      0.04623704	      0.05050203
      0.63920047	     -0.00000000	     -0.04356504	      0.04623439	      0.05049893
      0.63927565	     -0.00000000	     -0.04356620	      0.04623173	      0.05049582
      0.63935082	      0.00000000	     -0.04356736	      0.04622907	      0.05049270
      0.63944630	     -0.00000000	     -0.04356883	      0.04622569	      0.05048874
      0.63952253	      0.00000000	     -0.04357001	      0.04622299	      0.05048558
      0.63959876	     -0.00000000	     -0.04357119	      0.04622029	      0.05048241
      0.63967499	      0.00000000	     -0.04357236	      0.04621758	      0.05047924
      0.63977002	      0.00000000	     -0.04357383	      0.04621420	      0.05047528
      0.63984492	     -0.00000000	     -0.04357499	      0.04621154	      0.05047216
      0.63991983	     -0.00000000	     -0.04357615	      0.04620887	      0.05046903
      0.63999473	     -0.00000000	     -0.04357731	      0.04620620	      0.05046590
      0.64009393	     -0.00000000	     -0.04357884	      0.04620266	      0.05046175
      0.64016814	      0.00000000	     -0.04357999	      0.04620001	      0.05045864
      0.64024236	     -0.00000000	     -0.04358114	      0.04619736	      0.05045553
      0.64033274	      0.00000000	     -0.04358254	      0.04619412	      0.05045173
      0.64041353	      0.00000000	     -0.04358379	      0.04619123	      0.05044834
      0.64049433	      0.00000000	     -0.04358504	      0.04618833	      0.05044494
      0.64057512	     -0.00000000	     -0.04358629	      0.04618543	      0.05044153
      0.64065592	      0.00000000	     -0.04358755	      0.04618253	      0.05043813
      0.64073671	     -0.00000000	     -0.04358880	      0.04617962	      0.05043472
      0.64081751	     -0.00000000	     -0.04359005	      0.04617671	      0.05043130
      0.64089830	     -0.00000000	     -0.04359131	      0.04617380	      0.05042788
      0.64097910	     -0.00000000	     -0.04359256	      0.04617088	      0.05042446
      0.64105989	      0.00000000	     -0.04359382	      0.04616797	      0.05042103
      0.64113235	     -0.00000000	     -0.04359494	      0.04616535	      0.05041796
      0.64120481	      0.00000000	     -0.04359607	      0.04616273	      0.05041488
      0.64129249	      0.00000000	     -0.04359743	      0.04615955	      0.05041115
      0.64138016	      0.00000000	     -0.04359879	      0.04615637	      0.05040742
      0.64145402	      0.00000000	     -0.04359994	      0.04615369	      0.05040427
      0.64152787	      0.00000000	     -0.04360109	      0.04615101	      0.05040111
      0.64160172	      0.00000000	     -0.04360224	      0.04614833	      0.05039796
      0.64170184	      0.00000000	     -0.04360380	      0.04614469	      0.05039368
      0.64177649	      0.00000000	     -0.04360496	      0.04614197	      0.05039048
      0.64185114	      0.00000000	     -0.04360613	      0.04613924	      0.05038728
      0.64194088	      0.00000000	     -0.04360753	      0.04613597	      0.05038343
      0.64202083	      0.00000000	     -0.04360877	      0.04613305	      0.05037999
      0.64210078	     -0.00000000	     -0.04361002	      0.04613013	      0.05037656
      0.64218073	     -0.00000000	     -0.04361127	      0.04612720	      0.05037311
      0.64226068	     -0.00000000	     -0.04361251	      0.04612427	      0.05036967
      0.64234063	     -0.00000000	     -0.04361376	      0.04612134	      0.05036622
      0.64242058	      0.00000000	     -0.04361501	      0.04611841	      0.05036276
      0.64250053	     -0.00000000	     -0.04361626	      0.04611547	      0.05035931
      0.64258048	      0.00000000	     -0.04361751	      0.04611253	      0.05035585
      0.64266043	      0.00000000	     -0.04361876	      0.04610958	      0.05035238
      0.64274038	      0.00000000	     -0.04362001	      0.04610664	      0.05034891
      0.64282033	      0.00000000	     -0.04362126	      0.04610369	      0.05034544
      0.64290028	     -0.00000000	     -0.04362251	      0.04610074	      0.05034196
      0.64298023	     -0.00000000	     -0.04362376	      0.04609779	      0.05033849
      0.64306018	     -0.00000000	     -0.04362501	      0.04609483	      0.05033500
      0.64314013	     -0.00000000	     -0.04362626	      0.04609187	      0.05033151
      0.64322008	      0.00000000	     -0.04362751	      0.04608891	      0.05032802
      0.64330003	      0.00000000	     -0.04362876	      0.04608594	      0.05032453
      0.64337998	      0.00000000	     -0.04363002	      0.04608297	      0.05032103
      0.64345993	     -0.00000000	     -0.04363127	      0.04608000	      0.05031753
      0.64353989	      0.00000000	     -0.04363252	      0.04607703	      0.05031402
      0.64361984	      0.00000000	     -0.04363378	      0.04607405	      0.05031051
      0.64369979	      0.00000000	     -0.04363503	      0.04607107	      0.05030700
      0.64377974	     -0.00000000	     -0.04363628	      0.04606809	      0.05030348
      0.64385969	     -0.00000000	     -0.04363754	      0.04606511	      0.05029996
      0.64393964	     -0.00000000	     -0.04363879	      0.04606212	      0.05029644
      0.64401959	     -0.00000000	     -0.04364005	      0.04605913	      0.05029291
      0.64409954	      0.00000000	     -0.04364130	      0.04605614	      0.05028938
      0.64417949	     -0.00000000	     -0.04364256	      0.04605314	      0.05028584
      0.64425944	      0.00000000	     -0.04364382	      0.04605014	      0.05028230
      0.64433939	     -0.00000000	     -0.04364507	      0.04604714	      0.05027876
      0.64441934	     -0.00000000	     -0.04364633	      0.04604413	      0.05027521
      0.64449929	      0.00000000	     -0.04364759	      0.04604113	      0.05027166
      0.64457097	      0.00000000	     -0.04364871	      0.04603843	      0.05026847
      0.64464264	      0.00000000	     -0.04364984	      0.04603573	      0.05026529
      0.64473040	     -0.00000000	     -0.04365122	      0.04603242	      0.05026138
      0.64481816	     -0.00000000	     -0.04365260	      0.04602911	      0.05025746
      0.64489114	      0.00000000	     -0.04365375	      0.04602635	      0.05025420
      0.64496412	      0.00000000	     -0.04365490	      0.04602359	      0.05025094
      0.64505231	     -0.00000000	     -0.04365629	      0.04602025	      0.05024700
      0.64514049	      0.00000000	     -0.04365768	      0.04601691	      0.05024305
      0.64521061	      0.00000000	     -0.04365878	      0.04601425	      0.05023990
      0.64528072	     -0.00000000	     -0.04365989	      0.04601159	      0.05023676
      0.64537259	      0.00000000	     -0.04366134	      0.04600810	      0.05023263
      0.64546445	     -0.00000000	     -0.04366279	      0.04600460	      0.05022850
      0.64553207	      0.00000000	     -0.04366385	      0.04600203	      0.05022546
      0.64559968	     -0.00000000	     -0.04366492	      0.04599945	      0.05022241
      0.64569625	     -0.00000000	     -0.04366644	      0.04599577	      0.05021805
      0.64577856	      0.00000000	     -0.04366774	      0.04599263	      0.05021433
      0.64586087	     -0.00000000	     -0.04366904	      0.04598948	      0.05021061
      0.64594318	      0.00000000	     -0.04367034	      0.04598634	      0.05020689
      0.64602550	     -0.00000000	     -0.04367164	      0.04598318	      0.05020316
      0.64609709	     -0.00000000	     -0.04367277	      0.04598044	      0.05019991
      0.64616869	      0.00000000	     -0.04367390	      0.04597770	      0.05019666
      0.64625673	     -0.00000000	     -0.04367529	      0.04597432	      0.05019266
      0.64634477	      0.00000000	     -0.04367669	      0.04597093	      0.05018865
      0.64641674	      0.00000000	     -0.04367782	      0.04596817	      0.05018538
      0.64648870	     -0.00000000	     -0.04367896	      0.04596540	      0.05018209
      0.64657771	     -0.00000000	     -0.04368037	      0.04596197	      0.05017803
      0.64666672	     -0.00000000	     -0.04368178	      0.04595854	      0.05017397
      0.64673620	      0.00000000	     -0.04368288	      0.04595586	      0.05017079
      0.64680568	     -0.00000000	     -0.04368398	      0.04595317	      0.05016761
      0.64689814	      0.00000000	     -0.04368544	      0.04594960	      0.05016337
      0.64699059	      0.00000000	     -0.04368690	      0.04594602	      0.05015913
      0.64705768	      0.00000000	     -0.04368796	      0.04594342	      0.05015605
      0.64712478	      0.00000000	     -0.04368903	      0.04594082	      0.05015296
      0.64722179	      0.00000000	     -0.04369056	      0.04593705	      0.05014850
      0.64730435	     -0.00000000	     -0.04369187	      0.04593385	      0.05014470
      0.64738691	     -0.00000000	     -0.04369318	      0.04593064	      0.05014089
      0.64746947	      0.00000000	     -0.04369449	      0.04592743	      0.05013708
      0.64755203	     -0.00000000	     -0.04369580	      0.04592421	      0.05013326
      0.64762187	      0.00000000	     -0.04369690	      0.04592149	      0.05013003
      0.64769170	      0.00000000	     -0.04369801	      0.04591876	      0.05012680
      0.64778189	     -0.00000000	     -0.04369944	      0.04591524	      0.05012262
      0.64787207	     -0.00000000	     -0.04370087	      0.04591172	      0.05011843
      0.64794190	      0.00000000	     -0.04370198	      0.04590898	      0.05011519
      0.64801173	     -0.00000000	     -0.04370309	      0.04590625	      0.05011194
      0.64810387	      0.00000000	     -0.04370455	      0.04590264	      0.05010765
      0.64819601	      0.00000000	     -0.04370601	      0.04589902	      0.05010336
      0.64826235	     -0.00000000	     -0.04370707	      0.04589642	      0.05010027
      0.64832869	      0.00000000	     -0.04370812	      0.04589381	      0.05009717
      0.64842684	     -0.00000000	     -0.04370968	      0.04588995	      0.05009258
      0.64850928	     -0.00000000	     -0.04371099	      0.04588671	      0.05008873
      0.64859172	      0.00000000	     -0.04371230	      0.04588346	      0.05008486
      0.64867416	     -0.00000000	     -0.04371361	      0.04588021	      0.05008100
      0.64875659	      0.00000000	     -0.04371492	      0.04587695	      0.05007713
      0.64882654	      0.00000000	     -0.04371603	      0.04587419	      0.05007384
      0.64889648	     -0.00000000	     -0.04371714	      0.04587142	      0.05007055
      0.64898608	      0.00000000	     -0.04371856	      0.04586788	      0.05006634
      0.64907568	      0.00000000	     -0.04371999	      0.04586433	      0.05006212
      0.64914600	      0.00000000	     -0.04372111	      0.04586154	      0.05005880
      0.64921633	     -0.00000000	     -0.04372222	      0.04585875	      0.05005548
      0.64930722	      0.00000000	     -0.04372367	      0.04585514	      0.05005118
      0.64939811	      0.00000000	     -0.04372512	      0.04585153	      0.05004688
      0.64946545	     -0.00000000	     -0.04372619	      0.04584885	      0.05004369
      0.64953280	     -0.00000000	     -0.04372726	      0.04584617	      0.05004050
      0.64962836	     -0.00000000	     -0.04372878	      0.04584236	      0.05003597
      0.64971056	      0.00000000	     -0.04373009	      0.04583908	      0.05003206
      0.64979275	      0.00000000	     -0.04373140	      0.04583580	      0.05002815
      0.64987495	     -0.00000000	     -0.04373271	      0.04583251	      0.05002424
      0.64995715	      0.00000000	     -0.04373401	      0.04582922	      0.05002032
      0.65002680	     -0.00000000	     -0.04373512	      0.04582643	      0.05001700
      0.65009645	      0.00000000	     -0.04373623	      0.04582364	      0.05001367
      0.65018624	     -0.00000000	     -0.04373766	      0.04582004	      0.05000938
      0.65027604	     -0.00000000	     -0.04373909	      0.04581644	      0.05000509
      0.65034573	      0.00000000	     -0.04374020	      0.04581364	      0.05000175
      0.65041541	      0.00000000	     -0.04374131	      0.04581084	      0.04999841
      0.65050710	      0.00000000	     -0.04374277	      0.04580715	      0.04999401
      0.65059878	      0.00000000	     -0.04374424	      0.04580345	      0.04998961
      0.65066502	     -0.00000000	     -0.04374529	      0.04580078	      0.04998642
      0.65073126	      0.00000000	     -0.04374635	      0.04579811	      0.04998323
      0.65082882	     -0.00000000	     -0.04374790	      0.04579417	      0.04997853
      0.65091095	      0.00000000	     -0.04374921	      0.04579085	      0.04997457
      0.65099309	      0.00000000	     -0.04375052	      0.04578753	      0.04997061
      0.65107522	      0.00000000	     -0.04375183	      0.04578420	      0.04996664
      0.65115735	     -0.00000000	     -0.04375314	      0.04578087	      0.04996267
      0.65122714	      0.00000000	     -0.04375426	      0.04577804	      0.04995929
      0.65129694	      0.00000000	     -0.04375537	      0.04577521	      0.04995590
      0.65138612	      0.00000000	     -0.04375679	      0.04577158	      0.04995158
      0.65147531	     -0.00000000	     -0.04375821	      0.04576796	      0.04994725
      0.65154549	      0.00000000	     -0.04375933	      0.04576510	      0.04994383
      0.65161566	     -0.00000000	     -0.04376045	      0.04576224	      0.04994042
      0.65170612	      0.00000000	     -0.04376190	      0.04575856	      0.04993601
      0.65179657	     -0.00000000	     -0.04376334	      0.04575486	      0.04993160
      0.65186380	      0.00000000	     -0.04376441	      0.04575212	      0.04992832
      0.65193104	      0.00000000	     -0.04376549	      0.04574937	      0.04992504
      0.65202607	      0.00000000	     -0.04376700	      0.04574548	      0.04992039
      0.65210796	      0.00000000	     -0.04376831	      0.04574213	      0.04991638
      0.65218984	      0.00000000	     -0.04376962	      0.04573877	      0.04991237
      0.65227172	      0.00000000	     -0.04377093	      0.04573541	      0.04990835
      0.65235361	      0.00000000	     -0.04377223	      0.04573205	      0.04990433
      0.65242316	     -0.00000000	     -0.04377335	      0.04572920	      0.04990092
      0.65249271	      0.00000000	     -0.04377446	      0.04572634	      0.04989749
      0.65258203	     -0.00000000	     -0.04377588	      0.04572266	      0.04989310
      0.65267134	      0.00000000	     -0.04377731	      0.04571898	      0.04988869
      0.65274094	      0.00000000	     -0.04377842	      0.04571611	      0.04988526
      0.65281054	      0.00000000	     -0.04377953	      0.04571324	      0.04988182
      0.65290168	      0.00000000	     -0.04378099	      0.04570948	      0.04987732
      0.65299282	      0.00000000	     -0.04378245	      0.04570571	      0.04987281
      0.65305905	      0.00000000	     -0.04378350	      0.04570297	      0.04986953
      0.65312529	     -0.00000000	     -0.04378456	      0.04570023	      0.04986624
      0.65322209	     -0.00000000	     -0.04378611	      0.04569622	      0.04986144
      0.65330389	      0.00000000	     -0.04378742	      0.04569282	      0.04985738
      0.65338570	     -0.00000000	     -0.04378872	      0.04568943	      0.04985331
      0.65346750	     -0.00000000	     -0.04379003	      0.04568603	      0.04984924
      0.65354930	     -0.00000000	     -0.04379134	      0.04568263	      0.04984516
      0.65361902	      0.00000000	     -0.04379245	      0.04567973	      0.04984168
      0.65368875	      0.00000000	     -0.04379357	      0.04567682	      0.04983820
      0.65377743	      0.00000000	     -0.04379498	      0.04567313	      0.04983377
      0.65386611	     -0.00000000	     -0.04379640	      0.04566943	      0.04982934
      0.65393621	     -0.00000000	     -0.04379752	      0.04566650	      0.04982583
      0.65400631	     -0.00000000	     -0.04379864	      0.04566357	      0.04982232
      0.65409623	     -0.00000000	     -0.04380008	      0.04565981	      0.04981781
      0.65418614	      0.00000000	     -0.04380152	      0.04565605	      0.04981329
      0.65425335	      0.00000000	     -0.04380259	      0.04565323	      0.04980991
      0.65432057	     -0.00000000	     -0.04380367	      0.04565042	      0.04980653
      0.65441492	     -0.00000000	     -0.04380518	      0.04564646	      0.04980178
      0.65449646	      0.00000000	     -0.04380648	      0.04564303	      0.04979767
      0.65457799	      0.00000000	     -0.04380778	      0.04563961	      0.04979356
      0.65465953	     -0.00000000	     -0.04380909	      0.04563618	      0.04978944
      0.65474106	     -0.00000000	     -0.04381039	      0.04563274	      0.04978532
      0.65481066	     -0.00000000	     -0.04381150	      0.04562981	      0.04978180
      0.65488025	      0.00000000	     -0.04381261	      0.04562688	      0.04977827
      0.65496889	      0.00000000	     -0.04381403	      0.04562314	      0.04977378
      0.65505752	     -0.00000000	     -0.04381545	      0.04561939	      0.04976928
      0.65512722	      0.00000000	     -0.04381656	      0.04561645	      0.04976574
      0.65519691	      0.00000000	     -0.04381768	      0.04561350	      0.04976220
      0.65528722	     -0.00000000	     -0.04381912	      0.04560968	      0.04975760
      0.65537753	      0.00000000	     -0.04382057	      0.04560585	      0.04975300
      0.65544402	      0.00000000	     -0.04382163	      0.04560303	      0.04974961
      0.65551051	     -0.00000000	     -0.04382269	      0.04560021	      0.04974622
      0.65560602	      0.00000000	     -0.04382422	      0.04559615	      0.04974134
      0.65568744	      0.00000000	     -0.04382552	      0.04559269	      0.04973718
      0.65576886	      0.00000000	     -0.04382682	      0.04558922	      0.04973301
      0.65585028	      0.00000000	     -0.04382812	      0.04558576	      0.04972884
      0.65593170	      0.00000000	     -0.04382943	      0.04558229	      0.04972467
      0.65600146	     -0.00000000	     -0.04383054	      0.04557931	      0.04972109
      0.65607121	     -0.00000000	     -0.04383166	      0.04557633	      0.04971750
      0.65615927	     -0.00000000	     -0.04383306	      0.04557257	      0.04971298
      0.65624733	      0.00000000	     -0.04383447	      0.04556881	      0.04970844
      0.65631741	      0.00000000	     -0.04383559	      0.04556581	      0.04970483
      0.65638750	     -0.00000000	     -0.04383671	      0.04556281	      0.04970122
      0.65647680	      0.00000000	     -0.04383814	      0.04555898	      0.04969661
      0.65656610	      0.00000000	     -0.04383957	      0.04555515	      0.04969200
      0.65663334	      0.00000000	     -0.04384064	      0.04555226	      0.04968852
      0.65670057	     -0.00000000	     -0.04384172	      0.04554937	      0.04968504
      0.65679420	      0.00000000	     -0.04384321	      0.04554535	      0.04968019
      0.65688783	      0.00000000	     -0.04384471	      0.04554132	      0.04967533
      0.65695216	      0.00000000	     -0.04384574	      0.04553855	      0.04967199
      0.65701650	     -0.00000000	     -0.04384677	      0.04553577	      0.04966865
      0.65711644	      0.00000000	     -0.04384836	      0.04553146	      0.04966345
      0.65719856	      0.00000000	     -0.04384968	      0.04552792	      0.04965918
      0.65728068	     -0.00000000	     -0.04385099	      0.04552437	      0.04965490
      0.65736280	      0.00000000	     -0.04385230	      0.04552082	      0.04965062
      0.65743549	     -0.00000000	     -0.04385346	      0.04551767	      0.04964682
      0.65750818	      0.00000000	     -0.04385462	      0.04551452	      0.04964303
      0.65758087	      0.00000000	     -0.04385578	      0.04551137	      0.04963922
      0.65767614	      0.00000000	     -0.04385731	      0.04550724	      0.04963424
      0.65775012	     -0.00000000	     -0.04385849	      0.04550403	      0.04963036
      0.65782409	      0.00000000	     -0.04385967	      0.04550082	      0.04962648
      0.65789807	      0.00000000	     -0.04386085	      0.04549760	      0.04962260
      0.65799239	      0.00000000	     -0.04386236	      0.04549349	      0.04961764
      0.65806499	      0.00000000	     -0.04386352	      0.04549033	      0.04961383
      0.65813760	      0.00000000	     -0.04386468	      0.04548717	      0.04961000
      0.65822504	      0.00000000	     -0.04386607	      0.04548335	      0.04960540
      0.65831247	     -0.00000000	     -0.04386747	      0.04547954	      0.04960079
      0.65837871	      0.00000000	     -0.04386853	      0.04547664	      0.04959729
      0.65844494	     -0.00000000	     -0.04386958	      0.04547375	      0.04959379
      0.65853933	      0.00000000	     -0.04387109	      0.04546962	      0.04958880
      0.65862098	     -0.00000000	     -0.04387239	      0.04546604	      0.04958448
      0.65870263	      0.00000000	     -0.04387369	      0.04546247	      0.04958016
      0.65878429	     -0.00000000	     -0.04387500	      0.04545888	      0.04957583
      0.65885670	     -0.00000000	     -0.04387615	      0.04545571	      0.04957198
      0.65892912	      0.00000000	     -0.04387731	      0.04545252	      0.04956814
      0.65900154	     -0.00000000	     -0.04387846	      0.04544934	      0.04956429
      0.65910165	     -0.00000000	     -0.04388006	      0.04544494	      0.04955896
      0.65916543	     -0.00000000	     -0.04388108	      0.04544213	      0.04955556
      0.65922921	      0.00000000	     -0.04388209	      0.04543932	      0.04955216
      0.65924509	     -0.00000000	     -0.04388235	      0.04543862	      0.04955132
      0.65925857	      0.00000000	     -0.04388256	      0.04543803	      0.04955060
      0.65927205	     -0.00000000	     -0.04388278	      0.04543743	      0.04954988
      0.65928553	      0.00000000	     -0.04388299	      0.04543684	      0.04954916
      0.65929901	      0.00000000	     -0.04388321	      0.04543624	      0.04954844
      0.65931578	      0.00000000	     -0.04388347	      0.04543550	      0.04954755
      0.65933255	     -0.00000000	     -0.04388374	      0.04543476	      0.04954665
      0.65934932	     -0.00000000	     -0.04388401	      0.04543402	      0.04954576
      0.65936609	      0.00000000	     -0.04388428	      0.04543328	      0.04954486
      0.65938286	      0.00000000	     -0.04388454	      0.04543254	      0.04954396
      0.65939963	      0.00000000	     -0.04388481	      0.04543180	      0.04954307
      0.65941975	     -0.00000000	     -0.04388513	      0.04543092	      0.04954199
      0.65943988	      0.00000000	     -0.04388545	      0.04543003	      0.04954092
      0.65946000	      0.00000000	     -0.04388577	      0.04542914	      0.04953984
      0.65948013	     -0.00000000	     -0.04388609	      0.04542825	      0.04953877
      0.65950025	     -0.00000000	     -0.04388641	      0.04542736	      0.04953770
      0.65952037	      0.00000000	     -0.04388674	      0.04542648	      0.04953662
      0.65954050	      0.00000000	     -0.04388706	      0.04542559	      0.04953555
      0.65956062	      0.00000000	     -0.04388738	      0.04542470	      0.04953447
      0.65958075	     -0.00000000	     -0.04388770	      0.04542381	      0.04953340
      0.65960087	     -0.00000000	     -0.04388801	      0.04542293	      0.04953232
      0.65962099	      0.00000000	     -0.04388833	      0.04542204	      0.04953125
      0.65964112	      0.00000000	     -0.04388865	      0.04542115	      0.04953018
      0.65966124	      0.00000000	     -0.04388897	      0.04542027	      0.04952911
      0.65968137	      0.00000000	     -0.04388929	      0.04541938	      0.04952804
      0.65970149	     -0.00000000	     -0.04388961	      0.04541850	      0.04952697
      0.65972162	     -0.00000000	     -0.04388993	      0.04541761	      0.04952590
      0.65974174	      0.00000000	     -0.04389025	      0.04541673	      0.04952483
      0.65976186	      0.00000000	     -0.04389056	      0.04541585	      0.04952376
      0.65978199	      0.00000000	     -0.04389088	      0.04541496	      0.04952269
      0.65980211	     -0.00000000	     -0.04389120	      0.04541408	      0.04952163
      0.65982632	     -0.00000000	     -0.04389158	      0.04541302	      0.04952035
      0.65985052	      0.00000000	     -0.04389196	      0.04541197	      0.04951907
      0.65987473	     -0.00000000	     -0.04389234	      0.04541091	      0.04951779
      0.65989893	      0.00000000	     -0.04389272	      0.04540986	      0.04951652
      0.65992314	     -0.00000000	     -0.04389309	      0.04540881	      0.04951525
      0.65994734	     -0.00000000	     -0.04389347	      0.04540776	      0.04951398
      0.65997155	      0.00000000	     -0.04389385	      0.04540671	      0.04951271
      0.65999575	     -0.00000000	     -0.04389422	      0.04540566	      0.04951145
      0.66001996	     -0.00000000	     -0.04389460	      0.04540462	      0.04951019
      0.66004416	      0.00000000	     -0.04389497	      0.04540358	      0.04950893
      0.66006837	     -0.00000000	     -0.04389534	      0.04540254	      0.04950767
      0.66009257	     -0.00000000	     -0.04389571	      0.04540151	      0.04950642
      0.66011678	      0.00000000	     -0.04389608	      0.04540047	      0.04950518
      0.66014098	      0.00000000	     -0.04389645	      0.04539945	      0.04950393
      0.66016519	      0.00000000	     -0.04389682	      0.04539842	      0.04950269
      0.66018939	      0.00000000	     -0.04389718	      0.04539740	      0.04950146
      0.66021360	     -0.00000000	     -0.04389755	      0.04539638	      0.04950023
      0.66023780	      0.00000000	     -0.04389791	      0.04539536	      0.04949900
      0.66026201	     -0.00000000	     -0.04389827	      0.04539435	      0.04949778
      0.66028621	      0.00000000	     -0.04389863	      0.04539335	      0.04949656
      0.66031042	      0.00000000	     -0.04389899	      0.04539234	      0.04949535
      0.66033462	      0.00000000	     -0.04389935	      0.04539134	      0.04949415
      0.66035883	      0.00000000	     -0.04389971	      0.04539035	      0.04949295
      0.66038303	      0.00000000	     -0.04390006	      0.04538936	      0.04949175
      0.66040724	     -0.00000000	     -0.04390041	      0.04538838	      0.04949057
      0.66043145	      0.00000000	     -0.04390076	      0.04538740	      0.04948938
      0.66045565	     -0.00000000	     -0.04390111	      0.04538642	      0.04948821
      0.66047986	      0.00000000	     -0.04390145	      0.04538545	      0.04948704
      0.66050406	     -0.00000000	     -0.04390180	      0.04538449	      0.04948588
      0.66053311	      0.00000000	     -0.04390221	      0.04538334	      0.04948449
      0.66056216	      0.00000000	     -0.04390262	      0.04538220	      0.04948311
      0.66059121	     -0.00000000	     -0.04390302	      0.04538107	      0.04948175
      0.66062026	      0.00000000	     -0.04390342	      0.04537995	      0.04948040
      0.66064931	      0.00000000	     -0.04390382	      0.04537883	      0.04947905
      0.66067836	     -0.00000000	     -0.04390421	      0.04537773	      0.04947772
      0.66070741	      0.00000000	     -0.04390460	      0.04537663	      0.04947640
      0.66073647	     -0.00000000	     -0.04390498	      0.04537555	      0.04947510
      0.66076552	     -0.00000000	     -0.04390537	      0.04537448	      0.04947381
      0.66079457	      0.00000000	     -0.04390575	      0.04537342	      0.04947253
      0.66082362	     -0.00000000	     -0.04390612	      0.04537236	      0.04947126
      0.66085267	     -0.00000000	     -0.04390649	      0.04537132	      0.04947001
      0.66088172	      0.00000000	     -0.04390685	      0.04537030	      0.04946877
      0.66091077	      0.00000000	     -0.04390722	      0.04536928	      0.04946755
      0.66093982	      0.00000000	     -0.04390757	      0.04536828	      0.04946634
      0.66096887	     -0.00000000	     -0.04390792	      0.04536729	      0.04946515
      0.66099792	     -0.00000000	     -0.04390827	      0.04536631	      0.04946398
      0.66102397	      0.00000000	     -0.04390858	      0.04536544	      0.04946294
      0.66105003	      0.00000000	     -0.04390888	      0.04536459	      0.04946191
      0.66107608	      0.00000000	     -0.04390918	      0.04536375	      0.04946090
      0.66110213	      0.00000000	     -0.04390948	      0.04536292	      0.04945990
      0.66112818	     -0.00000000	     -0.04390977	      0.04536210	      0.04945892
      0.66115160	      0.00000000	     -0.04391003	      0.04536137	      0.04945804
      0.66117501	      0.00000000	     -0.04391028	      0.04536065	      0.04945718
      0.66119842	      0.00000000	     -0.04391053	      0.04535995	      0.04945634
      0.66122184	      0.00000000	     -0.04391078	      0.04535925	      0.04945550
      0.66124525	      0.00000000	     -0.04391102	      0.04535856	      0.04945468
      0.66126606	     -0.00000000	     -0.04391123	      0.04535796	      0.04945396
      0.66128687	     -0.00000000	     -0.04391144	      0.04535737	      0.04945325
      0.66130768	      0.00000000	     -0.04391165	      0.04535679	      0.04945255
      0.66132849	     -0.00000000	     -0.04391185	      0.04535621	      0.04945186
      0.66134929	      0.00000000	     -0.04391205	      0.04535564	      0.04945119
      0.66136782	     -0.00000000	     -0.04391223	      0.04535515	      0.04945059
      0.66138634	     -0.00000000	     -0.04391240	      0.04535466	      0.04945001
      0.66140486	      0.00000000	     -0.04391257	      0.04535418	      0.04944943
      0.66142339	     -0.00000000	     -0.04391274	      0.04535370	      0.04944887
      0.66144191	     -0.00000000	     -0.04391291	      0.04535324	      0.04944831
      0.66145844	      0.00000000	     -0.04391305	      0.04535283	      0.04944782
      0.66147497	     -0.00000000	     -0.04391320	      0.04535242	      0.04944734
      0.66149150	     -0.00000000	     -0.04391334	      0.04535203	      0.04944687
      0.66150802	      0.00000000	     -0.04391347	      0.04535164	      0.04944640
      0.66152455	     -0.00000000	     -0.04391361	      0.04535125	      0.04944594
      0.66153932	      0.00000000	     -0.04391373	      0.04535091	      0.04944554
      0.66155409	     -0.00000000	     -0.04391385	      0.04535058	      0.04944515
      0.66156886	     -0.00000000	     -0.04391396	      0.04535025	      0.04944476
      0.66158363	     -0.00000000	     -0.04391408	      0.04534993	      0.04944438
      0.66159840	     -0.00000000	     -0.04391419	      0.04534962	      0.04944400
      0.66161162	      0.00000000	     -0.04391429	      0.04534934	      0.04944367
      0.66162483	      0.00000000	     -0.04391438	      0.04534906	      0.04944335
      0.66163805	      0.00000000	     -0.04391448	      0.04534879	      0.04944303
      0.66165127	      0.00000000	     -0.04391457	      0.04534853	      0.04944272
      0.66166448	     -0.00000000	     -0.04391466	      0.04534827	      0.04944241
      0.66167630	     -0.00000000	     -0.04391474	      0.04534804	      0.04944214
      0.66168812	     -0.00000000	     -0.04391482	      0.04534782	      0.04944188
      0.66169994	     -0.00000000	     -0.04391490	      0.04534760	      0.04944162
      0.66171176	     -0.00000000	     -0.04391498	      0.04534738	      0.04944137
      0.66172358	     -0.00000000	     -0.04391505	      0.04534717	      0.04944112
      0.66173413	     -0.00000000	     -0.04391512	      0.04534699	      0.04944090
      0.66174469	      0.00000000	     -0.04391518	      0.04534681	      0.04944069
      0.66175524	     -0.00000000	     -0.04391525	      0.04534663	      0.04944048
      0.66176579	      0.00000000	     -0.04391531	      0.04534645	      0.04944028
      0.66177635	      0.00000000	     -0.04391537	      0.04534628	      0.04944008
      0.66178635	     -0.00000000	     -0.04391542	      0.04534612	      0.04943989
      0.66179635	      0.00000000	     -0.04391548	      0.04534597	      0.04943971
      0.66180635	      0.00000000	     -0.04391553	      0.04534582	      0.04943954
      0.66181635	     -0.00000000	     -0.04391558	      0.04534567	      0.04943936
      0.66182635	      0.00000000	     -0.04391564	      0.04534552	      0.04943920
      0.66183635	     -0.00000000	     -0.04391569	      0.04534538	      0.04943904
      0.66184635	     -0.00000000	     -0.04391573	      0.04534524	      0.04943888
      0.66185635	     -0.00000000	     -0.04391578	      0.04534511	      0.04943873
      0.66186635	      0.00000000	     -0.04391583	      0.04534498	      0.04943858
      0.66187635	     -0.00000000	     -0.04391587	      0.04534486	      0.04943844
      0.66188635	     -0.00000000	     -0.04391591	      0.04534474	      0.04943831
      0.66189635	      0.00000000	     -0.04391595	      0.04534462	      0.04943818
      0.66190635	      0.00000000	     -0.04391599	      0.04534451	      0.04943805
      0.66191635	      0.00000000	     -0.04391603	      0.04534440	      0.04943794
      0.66192635	      0.00000000	     -0.04391607	      0.04534430	      0.04943783
      0.66193635	      0.00000000	     -0.04391610	      0.04534421	      0.04943772
      0.66194635	     -0.00000000	     -0.04391613	      0.04534412	      0.04943762
      0.66195635	      0.00000000	     -0.04391616	      0.04534403	      0.04943753
      0.66196635	     -0.00000000	     -0.04391619	      0.04534395	      0.04943744
      0.66197635	      0.00000000	     -0.04391622	      0.04534387	      0.04943736
      0.66198635	     -0.00000000	     -0.04391624	      0.04534380	      0.04943728
      0.66199635	     -0.00000000	     -0.04391627	      0.04534374	      0.04943721
      0.66200635	     -0.00000000	     -0.04391629	      0.04534367	      0.04943714
      0.66201635	      0.00000000	     -0.04391631	      0.04534361	      0.04943707
      0.66202635	     -0.00000000	     -0.04391633	      0.04534356	      0.04943701
      0.66203635	     -0.00000000	     -0.04391635	      0.04534351	      0.04943696
      0.66204635	     -0.00000000	     -0.04391636	      0.04534346	      0.04943691
      0.66205635	      0.00000000	     -0.04391638	      0.04534342	      0.04943686
      0.66206635	      0.00000000	     -0.04391639	      0.04534337	      0.04943681
      0.66207635	      0.00000000	     -0.04391641	      0.04534334	      0.04943677
      0.66208635	      0.00000000	     -0.04391642	      0.04534330	      0.04943673
      0.66209635	      0.00000000	     -0.04391643	      0.04534327	      0.04943670
      0.66210635	     -0.00000000	     -0.04391644	      0.04534324	      0.04943667
      0.66211635	     -0.00000000	     -0.04391645	      0.04534321	      0.04943663
      0.66212635	      0.00000000	     -0.04391646	      0.04534318	      0.04943661
      0.66213635	      0.00000000	     -0.04391647	      0.04534316	      0.04943658
      0.66214635	      0.00000000	     -0.04391648	      0.04534314	      0.04943656
      0.66215635	     -0.00000000	     -0.04391649	      0.04534312	      0.04943653
      0.66216635	      0.00000000	     -0.04391649	      0.04534310	      0.04943651
      0.66217635	      0.00000000	     -0.04391650	      0.04534308	      0.04943649
      0.66218635	      0.00000000	     -0.04391650	      0.04534307	      0.04943648
      0.66219635	     -0.00000000	     -0.04391651	      0.04534305	      0.04943646
      0.66220635	     -0.00000000	     -0.04391651	      0.04534304	      0.04943645
      0.66221635	      0.00000000	     -0.04391652	      0.04534303	      0.04943643
      0.66222635	     -0.00000000	     -0.04391652	      0.04534302	      0.04943642
      0.66223635	      0.00000000	     -0.04391652	      0.04534301	      0.04943641
      0.66224635	      0.00000000	     -0.04391653	      0.04534300	      0.04943640
      0.66225847	     -0.00000000	     -0.04391653	      0.04534299	      0.04943639
      0.66227058	     -0.00000000	     -0.04391653	      0.04534298	      0.04943638
      0.66228270	     -0.00000000	     -0.04391654	      0.04534297	      0.04943637
      0.66229482	     -0.00000000	     -0.04391654	      0.04534297	      0.04943636
      0.66230694	     -0.00000000	     -0.04391654	      0.04534296	      0.04943636
      0.66231905	     -0.00000000	     -0.04391654	      0.04534296	      0.04943635
      0.66233117	     -0.00000000	     -0.04391654	      0.04534296	      0.04943634
      0.66234329	      0.00000000	     -0.04391654	      0.04534295	      0.04943634
      0.66235794	     -0.00000000	     -0.04391654	      0.04534295	      0.04943634
      0.66237258	     -0.00000000	     -0.04391654	      0.04534295	      0.04943633
      0.66238723	      0.00000000	     -0.04391654	      0.04534295	      0.04943633
      0.66240188	     -0.00000000	     -0.04391655	      0.04534295	      0.04943633
      0.66241652	      0.00000000	     -0.04391654	      0.04534295	      0.04943633
      0.66243117	      0.00000000	     -0.04391654	      0.04534295	      0.04943633
      0.66244582	      0.00000000	     -0.04391654	      0.04534295	      0.04943633
      0.66246046	      0.00000000	     -0.04391654	      0.04534295	      0.04943633
      0.66247850	      0.00000000	     -0.04391654	      0.04534296	      0.04943633
      0.66249654	     -0.00000000	     -0.04391654	      0.04534296	      0.04943633
      0.66251458	     -0.00000000	     -0.04391654	      0.04534296	      0.04943633
      0.66253262	      0.00000000	     -0.04391654	      0.04534297	      0.04943634
      0.66255066	     -0.00000000	     -0.04391654	      0.04534297	      0.04943634
      0.66256870	      0.00000000	     -0.04391653	      0.04534298	      0.04943634
      0.66258674	     -0.00000000	     -0.04391653	      0.04534298	      0.04943635
      0.66260908	     -0.00000000	     -0.04391653	      0.04534299	      0.04943635
      0.66263141	     -0.00000000	     -0.04391653	      0.04534300	      0.04943636
      0.66265375	      0.00000000	     -0.04391652	      0.04534301	      0.04943636
      0.66267609	     -0.00000000	     -0.04391652	      0.04534301	      0.04943637
      0.66269842	      0.00000000	     -0.04391652	      0.04534302	      0.04943637
      0.66272076	      0.00000000	     -0.04391652	      0.04534303	      0.04943638
      0.66274869	      0.00000000	     -0.04391651	      0.04534304	      0.04943639
      0.66277662	      0.00000000	     -0.04391651	      0.04534305	      0.04943640
      0.66280455	     -0.00000000	     -0.04391651	      0.04534306	      0.04943640
      0.66283248	      0.00000000	     -0.04391650	      0.04534307	      0.04943641
      0.66286616	     -0.00000000	     -0.04391650	      0.04534309	      0.04943642
      0.66289985	     -0.00000000	     -0.04391649	      0.04534310	      0.04943643
      0.66294112	     -0.00000000	     -0.04391649	      0.04534312	      0.04943645
      0.66298239	      0.00000000	     -0.04391648	      0.04534313	      0.04943646
      0.66301505	     -0.00000000	     -0.04391648	      0.04534315	      0.04943647
      0.66304770	      0.00000000	     -0.04391647	      0.04534316	      0.04943648
      0.66308143	     -0.00000000	     -0.04391647	      0.04534317	      0.04943649
      0.66312724	      0.00000000	     -0.04391646	      0.04534319	      0.04943651
      0.66317455	     -0.00000000	     -0.04391645	      0.04534321	      0.04943652
      0.66320606	      0.00000000	     -0.04391645	      0.04534323	      0.04943653
      0.66323757	     -0.00000000	     -0.04391644	      0.04534324	      0.04943655
      0.66328251	      0.00000000	     -0.04391644	      0.04534326	      0.04943656
      0.66331647	     -0.00000000	     -0.04391643	      0.04534327	      0.04943657
      0.66335043	      0.00000000	     -0.04391642	      0.04534329	      0.04943658
      0.66338438	     -0.00000000	     -0.04391642	      0.04534330	      0.04943660
      0.66342722	      0.00000000	     -0.04391641	      0.04534332	      0.04943661
      0.66345775	      0.00000000	     -0.04391641	      0.04534334	      0.04943662
      0.66348828	     -0.00000000	     -0.04391640	      0.04534335	      0.04943663
      0.66352937	     -0.00000000	     -0.04391640	      0.04534337	      0.04943665
      0.66356535	     -0.00000000	     -0.04391639	      0.04534339	      0.04943666
      0.66360133	     -0.00000000	     -0.04391639	      0.04534340	      0.04943667
      0.66363731	      0.00000000	     -0.04391638	      0.04534342	      0.04943669
      0.66366833	      0.00000000	     -0.04391637	      0.04534343	      0.04943670
      0.66369934	      0.00000000	     -0.04391637	      0.04534345	      0.04943671
      0.66373717	     -0.00000000	     -0.04391636	      0.04534346	      0.04943672
      0.66377501	      0.00000000	     -0.04391636	      0.04534348	      0.04943674
      0.66380333	     -0.00000000	     -0.04391635	      0.04534349	      0.04943675
      0.66383164	      0.00000000	     -0.04391635	      0.04534351	      0.04943676
      0.66387350	     -0.00000000	     -0.04391634	      0.04534353	      0.04943677
      0.66390632	     -0.00000000	     -0.04391634	      0.04534354	      0.04943679
      0.66393913	     -0.00000000	     -0.04391633	      0.04534356	      0.04943680
      0.66397194	     -0.00000000	     -0.04391632	      0.04534357	      0.04943681
      0.66400476	     -0.00000000	     -0.04391632	      0.04534359	      0.04943682
      0.66403757	      0.00000000	     -0.04391631	      0.04534360	      0.04943684
      0.66407039	      0.00000000	     -0.04391631	      0.04534362	      0.04943685
      0.66410320	      0.00000000	     -0.04391630	      0.04534364	      0.04943686
      0.66413602	      0.00000000	     -0.04391630	      0.04534365	      0.04943688
      0.66416883	     -0.00000000	     -0.04391629	      0.04534367	      0.04943689
      0.66420164	     -0.00000000	     -0.04391629	      0.04534368	      0.04943690
      0.66423446	      0.00000000	     -0.04391628	      0.04534370	      0.04943691
      0.66426296	     -0.00000000	     -0.04391627	      0.04534371	      0.04943693
      0.66429146	     -0.00000000	     -0.04391627	      0.04534373	      0.04943694
      0.66432907	      0.00000000	     -0.04391626	      0.04534375	      0.04943695
      0.66435924	     -0.00000000	     -0.04391626	      0.04534376	      0.04943696
      0.66438941	      0.00000000	     -0.04391625	      0.04534378	      0.04943698
      0.66441958	     -0.00000000	     -0.04391625	      0.04534379	      0.04943699
      0.66445740	     -0.00000000	     -0.04391624	      0.04534381	      0.04943700
      0.66448445	      0.00000000	     -0.04391624	      0.04534382	      0.04943701
      0.66451150	     -0.00000000	     -0.04391623	      0.04534384	      0.04943702
      0.66454699	     -0.00000000	     -0.04391623	      0.04534385	      0.04943704
      0.66458125	     -0.00000000	     -0.04391622	      0.04534387	      0.04943705
      0.66461551	      0.00000000	     -0.04391621	      0.04534389	      0.04943707
      0.66464507	     -0.00000000	     -0.04391621	      0.04534390	      0.04943708
      0.66467463	      0.00000000	     -0.04391620	      0.04534392	      0.04943709
      0.66470419	     -0.00000000	     -0.04391620	      0.04534393	      0.04943710
      0.66473375	     -0.00000000	     -0.04391619	      0.04534395	      0.04943712
      0.66476945	     -0.00000000	     -0.04391619	      0.04534396	      0.04943713
      0.66480069	      0.00000000	     -0.04391618	      0.04534398	      0.04943714
      0.66483192	     -0.00000000	     -0.04391618	      0.04534400	      0.04943716
      0.66486315	      0.00000000	     -0.04391617	      0.04534401	      0.04943717
      0.66489439	      0.00000000	     -0.04391616	      0.04534403	      0.04943718
      0.66492562	     -0.00000000	     -0.04391616	      0.04534404	      0.04943719
      0.66495238	     -0.00000000	     -0.04391615	      0.04534406	      0.04943721
      0.66497914	      0.00000000	     -0.04391615	      0.04534407	      0.04943722
      0.66501684	      0.00000000	     -0.04391614	      0.04534409	      0.04943723
      0.66504413	     -0.00000000	     -0.04391614	      0.04534410	      0.04943724
      0.66507141	     -0.00000000	     -0.04391613	      0.04534412	      0.04943726
      0.66510453	     -0.00000000	     -0.04391613	      0.04534413	      0.04943727
      0.66513676	     -0.00000000	     -0.04391612	      0.04534415	      0.04943728
      0.66516898	     -0.00000000	     -0.04391611	      0.04534417	      0.04943730
      0.66520121	      0.00000000	     -0.04391611	      0.04534418	      0.04943731
      0.66522903	     -0.00000000	     -0.04391610	      0.04534420	      0.04943732
      0.66525686	     -0.00000000	     -0.04391610	      0.04534421	      0.04943733
      0.66528469	     -0.00000000	     -0.04391609	      0.04534423	      0.04943734
      0.66531998	      0.00000000	     -0.04391609	      0.04534424	      0.04943736
      0.66535022	     -0.00000000	     -0.04391608	      0.04534426	      0.04943737
      0.66538046	     -0.00000000	     -0.04391608	      0.04534428	      0.04943738
      0.66541070	     -0.00000000	     -0.04391607	      0.04534429	      0.04943740
      0.66544094	      0.00000000	     -0.04391607	      0.04534431	      0.04943741
      0.66547118	     -0.00000000	     -0.04391606	      0.04534432	      0.04943742
      0.66550142	     -0.00000000	     -0.04391605	      0.04534434	      0.04943744
      0.66553166	     -0.00000000	     -0.04391605	      0.04534435	      0.04943745
      0.66556190	      0.00000000	     -0.04391604	      0.04534437	      0.04943746
      0.66559214	     -0.00000000	     -0.04391604	      0.04534438	      0.04943747
      0.66562238	      0.00000000	     -0.04391603	      0.04534440	      0.04943749
      0.66565262	      0.00000000	     -0.04391603	      0.04534442	      0.04943750
      0.66568286	     -0.00000000	     -0.04391602	      0.04534443	      0.04943751
      0.66571310	      0.00000000	     -0.04391602	      0.04534445	      0.04943752
      0.66574334	      0.00000000	     -0.04391601	      0.04534446	      0.04943754
      0.66577358	     -0.00000000	     -0.04391600	      0.04534448	      0.04943755
      0.66580382	      0.00000000	     -0.04391600	      0.04534449	      0.04943756
      0.66583406	      0.00000000	     -0.04391599	      0.04534451	      0.04943758
      0.66586120	      0.00000000	     -0.04391599	      0.04534452	      0.04943759
      0.66588833	      0.00000000	     -0.04391598	      0.04534454	      0.04943760
      0.66592423	     -0.00000000	     -0.04391598	      0.04534456	      0.04943761
      0.66595182	     -0.00000000	     -0.04391597	      0.04534457	      0.04943763
      0.66597942	     -0.00000000	     -0.04391597	      0.04534458	      0.04943764
      0.66600701	     -0.00000000	     -0.04391596	      0.04534460	      0.04943765
      0.66604276	     -0.00000000	     -0.04391596	      0.04534462	      0.04943766
      0.66607332	      0.00000000	     -0.04391595	      0.04534463	      0.04943768
      0.66610388	     -0.00000000	     -0.04391594	      0.04534465	      0.04943769
      0.66613444	      0.00000000	     -0.04391594	      0.04534466	      0.04943770
      0.66616500	     -0.00000000	     -0.04391593	      0.04534468	      0.04943772
      0.66619556	      0.00000000	     -0.04391593	      0.04534469	      0.04943773
      0.66622612	      0.00000000	     -0.04391592	      0.04534471	      0.04943774
      0.66625668	      0.00000000	     -0.04391592	      0.04534473	      0.04943775
      0.66628724	      0.00000000	     -0.04391591	      0.04534474	      0.04943777
      0.66631780	     -0.00000000	     -0.04391591	      0.04534476	      0.04943778
      0.66634507	     -0.00000000	     -0.04391590	      0.04534477	      0.04943779
      0.66637234	      0.00000000	     -0.04391590	      0.04534479	      0.04943780
      0.66640882	      0.00000000	     -0.04391589	      0.04534480	      0.04943782
      0.66643682	      0.00000000	     -0.04391588	      0.04534482	      0.04943783
      0.66646482	      0.00000000	     -0.04391588	      0.04534483	      0.04943784
      0.66649281	     -0.00000000	     -0.04391587	      0.04534485	      0.04943785
      0.66652916	     -0.00000000	     -0.04391587	      0.04534487	      0.04943787
      0.66655998	      0.00000000	     -0.04391586	      0.04534488	      0.04943788
      0.66659079	      0.00000000	     -0.04391586	      0.04534490	      0.04943789
      0.66662161	     -0.00000000	     -0.04391585	      0.04534491	      0.04943791
      0.66665243	     -0.00000000	     -0.04391585	      0.04534493	      0.04943792
      0.66668325	      0.00000000	     -0.04391584	      0.04534494	      0.04943793
      0.66671406	      0.00000000	     -0.04391583	      0.04534496	      0.04943794
      0.66674488	     -0.00000000	     -0.04391583	      0.04534497	      0.04943796
      0.66677570	     -0.00000000	     -0.04391582	      0.04534499	      0.04943797
      0.66680651	      0.00000000	     -0.04391582	      0.04534501	      0.04943798
      0.66683733	      0.00000000	     -0.04391581	      0.04534502	      0.04943799
      0.66686815	      0.00000000	     -0.04391581	      0.04534504	      0.04943801
      0.66689896	      0.00000000	     -0.04391580	      0.04534505	      0.04943802
      0.66692978	      0.00000000	     -0.04391580	      0.04534507	      0.04943803
      0.66696060	      0.00000000	     -0.04391579	      0.04534508	      0.04943805
      0.66699141	     -0.00000000	     -0.04391579	      0.04534510	      0.04943806
      0.66702518	     -0.00000000	     -0.04391578	      0.04534511	      0.04943807
      0.66705895	     -0.00000000	     -0.04391577	      0.04534513	      0.04943809
      0.66708733	      0.00000000	     -0.04391577	      0.04534515	      0.04943810
      0.66711571	     -0.00000000	     -0.04391576	      0.04534516	      0.04943811
      0.66715388	     -0.00000000	     -0.04391576	      0.04534518	      0.04943812
      0.66718278	     -0.00000000	     -0.04391575	      0.04534519	      0.04943813
      0.66721168	     -0.00000000	     -0.04391575	      0.04534521	      0.04943815
      0.66724058	     -0.00000000	     -0.04391574	      0.04534522	      0.04943816
      0.66727933	      0.00000000	     -0.04391574	      0.04534524	      0.04943817
      0.66731090	     -0.00000000	     -0.04391573	      0.04534526	      0.04943819
      0.66734247	      0.00000000	     -0.04391572	      0.04534527	      0.04943820
      0.66737404	     -0.00000000	     -0.04391572	      0.04534529	      0.04943821
      0.66740562	     -0.00000000	     -0.04391571	      0.04534530	      0.04943822
      0.66743719	     -0.00000000	     -0.04391571	      0.04534532	      0.04943824
      0.66747510	     -0.00000000	     -0.04391570	      0.04534534	      0.04943825
      0.66750316	      0.00000000	     -0.04391570	      0.04534535	      0.04943826
      0.66753121	     -0.00000000	     -0.04391569	      0.04534536	      0.04943827
      0.66756762	      0.00000000	     -0.04391569	      0.04534538	      0.04943829
      0.66760387	      0.00000000	     -0.04391568	      0.04534540	      0.04943830
      0.66764013	      0.00000000	     -0.04391567	      0.04534542	      0.04943832
      0.66767084	      0.00000000	     -0.04391567	      0.04534543	      0.04943833
      0.66770155	      0.00000000	     -0.04391566	      0.04534544	      0.04943834
      0.66773963	     -0.00000000	     -0.04391566	      0.04534546	      0.04943835
      0.66777053	      0.00000000	     -0.04391565	      0.04534548	      0.04943837
      0.66780144	      0.00000000	     -0.04391565	      0.04534549	      0.04943838
      0.66783234	     -0.00000000	     -0.04391564	      0.04534551	      0.04943839
      0.66787505	     -0.00000000	     -0.04391563	      0.04534553	      0.04943841
      0.66790284	     -0.00000000	     -0.04391563	      0.04534554	      0.04943842
      0.66793063	     -0.00000000	     -0.04391563	      0.04534555	      0.04943843
      0.66797067	      0.00000000	     -0.04391562	      0.04534557	      0.04943844
      0.66800685	     -0.00000000	     -0.04391561	      0.04534559	      0.04943846
      0.66805842	      0.00000000	     -0.04391560	      0.04534561	      0.04943847
      0.66808604	      0.00000000	     -0.04391560	      0.04534563	      0.04943848
      0.66811366	      0.00000000	     -0.04391560	      0.04534564	      0.04943849
      0.66815985	      0.00000000	     -0.04391559	      0.04534566	      0.04943851
      0.66819165	     -0.00000000	     -0.04391558	      0.04534567	      0.04943852
      0.66822345	     -0.00000000	     -0.04391558	      0.04534569	      0.04943854
      0.66825525	      0.00000000	     -0.04391557	      0.04534570	      0.04943855
      0.66830257	      0.00000000	     -0.04391556	      0.04534572	      0.04943856
      0.66832982	     -0.00000000	     -0.04391556	      0.04534574	      0.04943857
      0.66835707	     -0.00000000	     -0.04391556	      0.04534575	      0.04943858
      0.66840254	      0.00000000	     -0.04391555	      0.04534577	      0.04943860
      0.66845099	      0.00000000	     -0.04391554	      0.04534579	      0.04943862
      0.66848191	      0.00000000	     -0.04391554	      0.04534581	      0.04943863
      0.66851284	      0.00000000	     -0.04391553	      0.04534582	      0.04943864
      0.66855925	     -0.00000000	     -0.04391552	      0.04534584	      0.04943866
      0.66859059	      0.00000000	     -0.04391552	      0.04534585	      0.04943867
      0.66862193	     -0.00000000	     -0.04391551	      0.04534587	      0.04943868
      0.66866305	      0.00000000	     -0.04391551	      0.04534589	      0.04943869
      0.66870197	      0.00000000	     -0.04391550	      0.04534590	      0.04943871
      0.66874088	     -0.00000000	     -0.04391550	      0.04534592	      0.04943872
      0.66877522	     -0.00000000	     -0.04391549	      0.04534594	      0.04943873
      0.66880957	      0.00000000	     -0.04391548	      0.04534595	      0.04943874
      0.66884391	      0.00000000	     -0.04391548	      0.04534597	      0.04943876
      0.66888639	     -0.00000000	     -0.04391547	      0.04534598	      0.04943877
      0.66892370	      0.00000000	     -0.04391547	      0.04534600	      0.04943878
      0.66896101	     -0.00000000	     -0.04391546	      0.04534602	      0.04943880
      0.66899831	      0.00000000	     -0.04391546	      0.04534603	      0.04943881
      0.66903562	     -0.00000000	     -0.04391545	      0.04534605	      0.04943882
      0.66907293	      0.00000000	     -0.04391544	      0.04534606	      0.04943883
      0.66911024	     -0.00000000	     -0.04391544	      0.04534608	      0.04943885
      0.66914754	      0.00000000	     -0.04391543	      0.04534609	      0.04943886
      0.66918485	      0.00000000	     -0.04391543	      0.04534611	      0.04943887
      0.66922216	      0.00000000	     -0.04391542	      0.04534613	      0.04943888
      0.66925947	     -0.00000000	     -0.04391542	      0.04534614	      0.04943890
      0.66929677	      0.00000000	     -0.04391541	      0.04534616	      0.04943891
      0.66933408	     -0.00000000	     -0.04391541	      0.04534617	      0.04943892
      0.66938053	      0.00000000	     -0.04391540	      0.04534619	      0.04943893
      0.66941472	      0.00000000	     -0.04391539	      0.04534621	      0.04943895
      0.66944890	      0.00000000	     -0.04391539	      0.04534622	      0.04943896
      0.66949379	     -0.00000000	     -0.04391538	      0.04534624	      0.04943897
      0.66953513	     -0.00000000	     -0.04391538	      0.04534625	      0.04943898
      0.66957647	     -0.00000000	     -0.04391537	      0.04534627	      0.04943900
      0.66961781	     -0.00000000	     -0.04391537	      0.04534629	      0.04943901
      0.66965383	     -0.00000000	     -0.04391536	      0.04534630	      0.04943902
      0.66968986	      0.00000000	     -0.04391536	      0.04534632	      0.04943903
      0.66973355	      0.00000000	     -0.04391535	      0.04534633	      0.04943905
      0.66977724	     -0.00000000	     -0.04391534	      0.04534635	      0.04943906
      0.66981584	      0.00000000	     -0.04391534	      0.04534637	      0.04943907
      0.66985444	     -0.00000000	     -0.04391533	      0.04534638	      0.04943908
      0.66989304	      0.00000000	     -0.04391533	      0.04534640	      0.04943909
      0.66993982	     -0.00000000	     -0.04391532	      0.04534642	      0.04943911
      0.66997968	      0.00000000	     -0.04391531	      0.04534643	      0.04943912
      0.67001954	     -0.00000000	     -0.04391531	      0.04534645	      0.04943913
      0.67005939	      0.00000000	     -0.04391530	      0.04534646	      0.04943914
      0.67009925	      0.00000000	     -0.04391530	      0.04534648	      0.04943916
      0.67014934	      0.00000000	     -0.04391529	      0.04534650	      0.04943917
      0.67018767	      0.00000000	     -0.04391529	      0.04534651	      0.04943918
      0.67022600	     -0.00000000	     -0.04391528	      0.04534652	      0.04943919
      0.67027321	     -0.00000000	     -0.04391528	      0.04534654	      0.04943921
      0.67032041	     -0.00000000	     -0.04391527	      0.04534656	      0.04943922
      0.67035946	      0.00000000	     -0.04391526	      0.04534657	      0.04943923
      0.67039851	      0.00000000	     -0.04391526	      0.04534659	      0.04943924
      0.67043756	      0.00000000	     -0.04391525	      0.04534660	      0.04943925
      0.67049479	      0.00000000	     -0.04391525	      0.04534662	      0.04943927
      0.67053268	      0.00000000	     -0.04391524	      0.04534664	      0.04943928
      0.67057057	      0.00000000	     -0.04391524	      0.04534665	      0.04943929
      0.67062202	     -0.00000000	     -0.04391523	      0.04534667	      0.04943930
      0.67066948	      0.00000000	     -0.04391522	      0.04534669	      0.04943932
      0.67071694	      0.00000000	     -0.04391522	      0.04534671	      0.04943933
      0.67075943	     -0.00000000	     -0.04391521	      0.04534672	      0.04943934
      0.67080191	     -0.00000000	     -0.04391521	      0.04534674	      0.04943935
      0.67084440	      0.00000000	     -0.04391520	      0.04534675	      0.04943936
      0.67088688	     -0.00000000	     -0.04391520	      0.04534677	      0.04943937
      0.67094726	      0.00000000	     -0.04391519	      0.04534679	      0.04943939
      0.67098340	     -0.00000000	     -0.04391518	      0.04534680	      0.04943940
      0.67101954	     -0.00000000	     -0.04391518	      0.04534681	      0.04943941
      0.67107756	      0.00000000	     -0.04391517	      0.04534683	      0.04943942
      0.67115235	     -0.00000000	     -0.04391516	      0.04534686	      0.04943944
      0.67118862	     -0.00000000	     -0.04391516	      0.04534687	      0.04943945
      0.67122490	     -0.00000000	     -0.04391516	      0.04534688	      0.04943946
      0.67128421	     -0.00000000	     -0.04391515	      0.04534690	      0.04943948
      0.67133429	     -0.00000000	     -0.04391514	      0.04534692	      0.04943949
      0.67138438	      0.00000000	     -0.04391514	      0.04534694	      0.04943950
      0.67142744	     -0.00000000	     -0.04391513	      0.04534695	      0.04943951
      0.67147051	      0.00000000	     -0.04391513	      0.04534696	      0.04943952
      0.67151357	      0.00000000	     -0.04391512	      0.04534698	      0.04943953
      0.67157088	     -0.00000000	     -0.04391511	      0.04534700	      0.04943955
      0.67161980	      0.00000000	     -0.04391511	      0.04534701	      0.04943956
      0.67166872	      0.00000000	     -0.04391510	      0.04534703	      0.04943957
      0.67171764	      0.00000000	     -0.04391510	      0.04534704	      0.04943958
      0.67176657	     -0.00000000	     -0.04391509	      0.04534706	      0.04943959
      0.67181549	     -0.00000000	     -0.04391509	      0.04534708	      0.04943960
      0.67186441	      0.00000000	     -0.04391508	      0.04534709	      0.04943961
      0.67191333	      0.00000000	     -0.04391508	      0.04534711	      0.04943962
      0.67196225	     -0.00000000	     -0.04391507	      0.04534712	      0.04943964
      0.67201117	     -0.00000000	     -0.04391507	      0.04534714	      0.04943965
      0.67206010	      0.00000000	     -0.04391506	      0.04534715	      0.04943966
      0.67210902	      0.00000000	     -0.04391505	      0.04534717	      0.04943967
      0.67216290	      0.00000000	     -0.04391505	      0.04534718	      0.04943968
      0.67221679	      0.00000000	     -0.04391504	      0.04534720	      0.04943969
      0.67226526	     -0.00000000	     -0.04391504	      0.04534721	      0.04943970
      0.67231374	      0.00000000	     -0.04391503	      0.04534723	      0.04943971
      0.67236822	      0.00000000	     -0.04391503	      0.04534725	      0.04943972
      0.67242270	      0.00000000	     -0.04391502	      0.04534726	      0.04943973
      0.67247718	     -0.00000000	     -0.04391502	      0.04534728	      0.04943975
      0.67252596	     -0.00000000	     -0.04391501	      0.04534729	      0.04943976
      0.67257474	     -0.00000000	     -0.04391501	      0.04534731	      0.04943977
      0.67262352	      0.00000000	     -0.04391500	      0.04534732	      0.04943978
      0.67268015	      0.00000000	     -0.04391499	      0.04534734	      0.04943979
      0.67273678	      0.00000000	     -0.04391499	      0.04534735	      0.04943980
      0.67278747	     -0.00000000	     -0.04391498	      0.04534737	      0.04943981
      0.67283817	      0.00000000	     -0.04391498	      0.04534738	      0.04943982
      0.67289391	     -0.00000000	     -0.04391497	      0.04534740	      0.04943983
      0.67294966	      0.00000000	     -0.04391497	      0.04534741	      0.04943984
      0.67300540	      0.00000000	     -0.04391496	      0.04534743	      0.04943985
      0.67306114	     -0.00000000	     -0.04391496	      0.04534744	      0.04943986
      0.67311689	      0.00000000	     -0.04391495	      0.04534746	      0.04943987
      0.67317263	     -0.00000000	     -0.04391495	      0.04534747	      0.04943988
      0.67322107	     -0.00000000	     -0.04391494	      0.04534749	      0.04943989
      0.67326952	     -0.00000000	     -0.04391494	      0.04534750	      0.04943990
      0.67332842	      0.00000000	     -0.04391493	      0.04534752	      0.04943991
      0.67338733	     -0.00000000	     -0.04391493	      0.04534753	      0.04943992
      0.67344060	      0.00000000	     -0.04391492	      0.04534755	      0.04943993
      0.67349388	      0.00000000	     -0.04391492	      0.04534756	      0.04943994
      0.67355144	      0.00000000	     -0.04391491	      0.04534758	      0.04943995
      0.67360901	      0.00000000	     -0.04391490	      0.04534759	      0.04943996
      0.67366483	     -0.00000000	     -0.04391490	      0.04534761	      0.04943997
      0.67372066	     -0.00000000	     -0.04391489	      0.04534762	      0.04943998
      0.67377790	     -0.00000000	     -0.04391489	      0.04534763	      0.04943999
      0.67383515	     -0.00000000	     -0.04391488	      0.04534765	      0.04944000
      0.67389222	      0.00000000	     -0.04391488	      0.04534766	      0.04944001
      0.67394928	     -0.00000000	     -0.04391487	      0.04534768	      0.04944001
      0.67400674	     -0.00000000	     -0.04391487	      0.04534769	      0.04944002
      0.67406420	     -0.00000000	     -0.04391486	      0.04534771	      0.04944003
      0.67412153	     -0.00000000	     -0.04391486	      0.04534772	      0.04944004
      0.67417886	     -0.00000000	     -0.04391485	      0.04534773	      0.04944005
      0.67423434	     -0.00000000	     -0.04391485	      0.04534775	      0.04944006
      0.67430366	     -0.00000000	     -0.04391484	      0.04534776	      0.04944007
      0.67438244	      0.00000000	     -0.04391484	      0.04534778	      0.04944008
      0.67444839	      0.00000000	     -0.04391483	      0.04534780	      0.04944009
      0.67450101	      0.00000000	     -0.04391483	      0.04534781	      0.04944010
      0.67455362	      0.00000000	     -0.04391482	      0.04534782	      0.04944011
      0.67461325	     -0.00000000	     -0.04391482	      0.04534784	      0.04944011
      0.67467288	      0.00000000	     -0.04391481	      0.04534785	      0.04944012
      0.67472827	      0.00000000	     -0.04391481	      0.04534786	      0.04944013
      0.67479964	     -0.00000000	     -0.04391480	      0.04534788	      0.04944014
      0.67488672	     -0.00000000	     -0.04391480	      0.04534790	      0.04944015
      0.67493881	     -0.00000000	     -0.04391479	      0.04534791	      0.04944016
      0.67500754	     -0.00000000	     -0.04391479	      0.04534793	      0.04944017
      0.67509005	      0.00000000	     -0.04391478	      0.04534794	      0.04944018
      0.67514377	     -0.00000000	     -0.04391478	      0.04534796	      0.04944018
      0.67521280	     -0.00000000	     -0.04391477	      0.04534797	      0.04944019
      0.67529982	      0.00000000	     -0.04391476	      0.04534799	      0.04944020
      0.67540985	     -0.00000000	     -0.04391476	      0.04534801	      0.04944022
      0.67545818	     -0.00000000	     -0.04391475	      0.04534802	      0.04944022
      0.67552204	      0.00000000	     -0.04391475	      0.04534804	      0.04944023
      0.67560385	     -0.00000000	     -0.04391474	      0.04534805	      0.04944024
      0.67568565	      0.00000000	     -0.04391474	      0.04534807	      0.04944025
      0.67573903	     -0.00000000	     -0.04391473	      0.04534808	      0.04944025
      0.67579241	     -0.00000000	     -0.04391473	      0.04534809	      0.04944026
      0.67584824	     -0.00000000	     -0.04391472	      0.04534810	      0.04944026
      0.67592614	      0.00000000	     -0.04391472	      0.04534812	      0.04944027
      0.67599623	      0.00000000	     -0.04391471	      0.04534813	      0.04944028
      0.67605217	      0.00000000	     -0.04391471	      0.04534814	      0.04944028
      0.67610811	     -0.00000000	     -0.04391471	      0.04534815	      0.04944029
      0.67617242	      0.00000000	     -0.04391470	      0.04534816	      0.04944030
[truncated: 423,556 more chars]
