# Supplementary material for: Musculoskeletal simulations to examine the effects of accentuated eccentric loading (AEL) on jump height
Source: PeerJ. 2023 Jan 23;11:e14687. doi: 10.7717/peerj.14687 (PMC9879160; doi:10.7717/peerj.14687)
Supplement: Supplemental Information 3 — Added30 folder contains the code and simulation results for a complete jump with an additional 30% model mass. Dropped30 folder contains the code and simulation results for the push-off phase with the original model mass. [file peerj-11-14687-s003.zip › Supplementary Simulation code and output results AEL30/Dropped30/Optimized_for_J_Results/TwoSegment_Two_Segment_MomentArm_knee_coordinate.sto]

MomentArm_knee_coordinate
version=1
nRows=9685
nColumns=5
inDegrees=no

This analysis gathers basic information about muscles during a simulation (e.g., forces, tendon lengths, moment arms, etc).
Units are S.I. units (second, meters, Newtons, ...)
Angles are in degrees.

endheader
time	vastus	recfem	glut	ham
      0.00000000	     -0.04000000	     -0.04000000	      0.00000000	      0.01140651
      0.00006123	     -0.04000000	     -0.04000000	      0.00000000	      0.01140772
      0.00012245	     -0.04000000	     -0.04000000	      0.00000000	      0.01140893
      0.00020780	     -0.04000000	     -0.04000000	      0.00000000	      0.01141064
      0.00029315	     -0.04000000	     -0.04000000	      0.00000000	      0.01141236
      0.00042115	     -0.04000000	     -0.04000000	      0.00000000	      0.01141497
      0.00054914	     -0.04000000	     -0.04000000	      0.00000000	      0.01141761
      0.00075973	     -0.04000000	     -0.04000000	      0.00000000	      0.01142204
      0.00097032	     -0.04000000	     -0.04000000	      0.00000000	      0.01142655
      0.00125500	     -0.04000000	     -0.04000000	      0.00000000	      0.01143280
      0.00153968	     -0.04000000	     -0.04000000	      0.00000000	      0.01143921
      0.00177985	     -0.04000000	     -0.04000000	      0.00000000	      0.01144475
      0.00202001	     -0.04000000	     -0.04000000	      0.00000000	      0.01145040
      0.00230741	     -0.04000000	     -0.04000000	      0.00000000	      0.01145731
      0.00259481	     -0.04000000	     -0.04000000	      0.00000000	      0.01146438
      0.00282227	     -0.04000000	     -0.04000000	      0.00000000	      0.01147010
      0.00304973	     -0.04000000	     -0.04000000	      0.00000000	      0.01147591
      0.00334924	     -0.04000000	     -0.04000000	      0.00000000	      0.01148372
      0.00364874	     -0.04000000	     -0.04000000	      0.00000000	      0.01149171
      0.00386300	     -0.04000000	     -0.04000000	      0.00000000	      0.01149753
      0.00407725	     -0.04000000	     -0.04000000	      0.00000000	      0.01150345
      0.00437314	     -0.04000000	     -0.04000000	      0.00000000	      0.01151176
      0.00466902	     -0.04000000	     -0.04000000	      0.00000000	      0.01152024
      0.00490644	     -0.04000000	     -0.04000000	      0.00000000	      0.01152717
      0.00514385	     -0.04000000	     -0.04000000	      0.00000000	      0.01153421
      0.00542953	     -0.04000000	     -0.04000000	      0.00000000	      0.01154282
      0.00571522	     -0.04000000	     -0.04000000	      0.00000000	      0.01155159
      0.00595120	     -0.04000000	     -0.04000000	      0.00000000	      0.01155896
      0.00618719	     -0.04000000	     -0.04000000	      0.00000000	      0.01156643
      0.00647135	     -0.04000000	     -0.04000000	      0.00000000	      0.01157557
      0.00675552	     -0.04000000	     -0.04000000	      0.00000000	      0.01158487
      0.00699497	     -0.04000000	     -0.04000000	      0.00000000	      0.01159282
      0.00723442	     -0.04000000	     -0.04000000	      0.00000000	      0.01160089
      0.00751378	     -0.04000000	     -0.04000000	      0.00000000	      0.01161043
      0.00779314	     -0.04000000	     -0.04000000	      0.00000000	      0.01162013
      0.00803996	     -0.04000000	     -0.04000000	      0.00000000	      0.01162883
      0.00828679	     -0.04000000	     -0.04000000	      0.00000000	      0.01163764
      0.00855771	     -0.04000000	     -0.04000000	      0.00000000	      0.01164744
      0.00882862	     -0.04000000	     -0.04000000	      0.00000000	      0.01165738
      0.00909954	     -0.04000000	     -0.04000000	      0.00000000	      0.01166747
      0.00937046	     -0.04000000	     -0.04000000	      0.00000000	      0.01167769
      0.00960318	     -0.04000000	     -0.04000000	      0.00000000	      0.01168659
      0.00983591	     -0.04000000	     -0.04000000	      0.00000000	      0.01169558
      0.01011404	     -0.04000000	     -0.04000000	      0.00000000	      0.01170647
      0.01039217	     -0.04000000	     -0.04000000	      0.00000000	      0.01171751
      0.01067029	     -0.04000000	     -0.04000000	      0.00000000	      0.01172869
      0.01091920	     -0.04000000	     -0.04000000	      0.00000000	      0.01173882
      0.01116811	     -0.04000000	     -0.04000000	      0.00000000	      0.01174906
      0.01141701	     -0.04000000	     -0.04000000	      0.00000000	      0.01175943
      0.01168002	     -0.04000000	     -0.04000000	      0.00000000	      0.01177051
      0.01194302	     -0.04000000	     -0.04000000	      0.00000000	      0.01178171
      0.01219797	     -0.04000000	     -0.04000000	      0.00000000	      0.01179270
      0.01245293	     -0.04000000	     -0.04000000	      0.00000000	      0.01180381
      0.01271510	     -0.04000000	     -0.04000000	      0.00000000	      0.01181537
      0.01297727	     -0.04000000	     -0.04000000	      0.00000000	      0.01182705
      0.01323521	     -0.04000000	     -0.04000000	      0.00000000	      0.01183867
      0.01349315	     -0.04000000	     -0.04000000	      0.00000000	      0.01185041
      0.01375333	     -0.04000000	     -0.04000000	      0.00000000	      0.01186238
      0.01401352	     -0.04000000	     -0.04000000	      0.00000000	      0.01187448
      0.01427221	     -0.04000000	     -0.04000000	      0.00000000	      0.01188663
      0.01453091	     -0.04000000	     -0.04000000	      0.00000000	      0.01189891
      0.01478923	     -0.04000000	     -0.04000000	      0.00000000	      0.01191129
      0.01504755	     -0.04000000	     -0.04000000	      0.00000000	      0.01192380
      0.01530350	     -0.04000000	     -0.04000000	      0.00000000	      0.01193631
      0.01555944	     -0.04000000	     -0.04000000	      0.00000000	      0.01194895
      0.01580318	     -0.04000000	     -0.04000000	      0.00000000	      0.01196109
      0.01611297	     -0.04000000	     -0.04000000	      0.00000000	      0.01197669
      0.01651210	     -0.04000000	     -0.04000000	      0.00000000	      0.01199704
      0.01679287	     -0.04000000	     -0.04000000	      0.00000000	      0.01201153
      0.01703128	     -0.04000000	     -0.04000000	      0.00000000	      0.01202395
      0.01726968	     -0.04000000	     -0.04000000	      0.00000000	      0.01203647
      0.01753117	     -0.04000000	     -0.04000000	      0.00000000	      0.01205033
      0.01779266	     -0.04000000	     -0.04000000	      0.00000000	      0.01206430
      0.01804389	     -0.04000000	     -0.04000000	      0.00000000	      0.01207785
      0.01829512	     -0.04000000	     -0.04000000	      0.00000000	      0.01209152
      0.01849992	     -0.04000000	     -0.04000000	      0.00000000	      0.01210274
      0.01882450	     -0.04000000	     -0.04000000	      0.00000000	      0.01212068
      0.01906129	     -0.04000000	     -0.04000000	      0.00000000	      0.01213390
      0.01929809	     -0.04000000	     -0.04000000	      0.00000000	      0.01214721
      0.01953488	     -0.04000000	     -0.04000000	      0.00000000	      0.01216062
      0.01977868	     -0.04000000	     -0.04000000	      0.00000000	      0.01217454
      0.02008180	     -0.04000000	     -0.04000000	      0.00000000	      0.01219199
      0.02046862	     -0.04000000	     -0.04000000	      0.00000000	      0.01221451
      0.02071870	     -0.04000000	     -0.04000000	      0.00000000	      0.01222921
      0.02096879	     -0.04000000	     -0.04000000	      0.00000000	      0.01224402
      0.02121887	     -0.04000000	     -0.04000000	      0.00000000	      0.01225894
      0.02147240	     -0.04000000	     -0.04000000	      0.00000000	      0.01227418
      0.02172593	     -0.04000000	     -0.04000000	      0.00000000	      0.01228954
      0.02197260	     -0.04000000	     -0.04000000	      0.00000000	      0.01230459
      0.02221928	     -0.04000000	     -0.04000000	      0.00000000	      0.01231975
      0.02247940	     -0.04000000	     -0.04000000	      0.00000000	      0.01233586
      0.02273951	     -0.04000000	     -0.04000000	      0.00000000	      0.01235208
      0.02299610	     -0.04000000	     -0.04000000	      0.00000000	      0.01236820
      0.02330652	     -0.04000000	     -0.04000000	      0.00000000	      0.01238787
      0.02365444	     -0.04000000	     -0.04000000	      0.00000000	      0.01241010
      0.02394973	     -0.04000000	     -0.04000000	      0.00000000	      0.01242915
      0.02417362	     -0.04000000	     -0.04000000	      0.00000000	      0.01244369
      0.02439752	     -0.04000000	     -0.04000000	      0.00000000	      0.01245832
      0.02462526	     -0.04000000	     -0.04000000	      0.00000000	      0.01247329
      0.02493219	     -0.04000000	     -0.04000000	      0.00000000	      0.01249361
      0.02523912	     -0.04000000	     -0.04000000	      0.00000000	      0.01251410
      0.02545699	     -0.04000000	     -0.04000000	      0.00000000	      0.01252874
      0.02567485	     -0.04000000	     -0.04000000	      0.00000000	      0.01254346
      0.02592713	     -0.04000000	     -0.04000000	      0.00000000	      0.01256062
      0.02617941	     -0.04000000	     -0.04000000	      0.00000000	      0.01257788
      0.02645015	     -0.04000000	     -0.04000000	      0.00000000	      0.01259653
      0.02672088	     -0.04000000	     -0.04000000	      0.00000000	      0.01261531
      0.02691494	     -0.04000000	     -0.04000000	      0.00000000	      0.01262885
      0.02723087	     -0.04000000	     -0.04000000	      0.00000000	      0.01265103
      0.02747074	     -0.04000000	     -0.04000000	      0.00000000	      0.01266798
      0.02771061	     -0.04000000	     -0.04000000	      0.00000000	      0.01268504
      0.02795047	     -0.04000000	     -0.04000000	      0.00000000	      0.01270219
      0.02819667	     -0.04000000	     -0.04000000	      0.00000000	      0.01271990
      0.02844286	     -0.04000000	     -0.04000000	      0.00000000	      0.01273772
      0.02871061	     -0.04000000	     -0.04000000	      0.00000000	      0.01275721
      0.02897835	     -0.04000000	     -0.04000000	      0.00000000	      0.01277682
      0.02918757	     -0.04000000	     -0.04000000	      0.00000000	      0.01279224
      0.02950225	     -0.04000000	     -0.04000000	      0.00000000	      0.01281556
      0.02975664	     -0.04000000	     -0.04000000	      0.00000000	      0.01283454
      0.03001102	     -0.04000000	     -0.04000000	      0.00000000	      0.01285362
      0.03026541	     -0.04000000	     -0.04000000	      0.00000000	      0.01287282
      0.03051980	     -0.04000000	     -0.04000000	      0.00000000	      0.01289213
      0.03077419	     -0.04000000	     -0.04000000	      0.00000000	      0.01291155
      0.03102481	     -0.04000000	     -0.04000000	      0.00000000	      0.01293079
      0.03127544	     -0.04000000	     -0.04000000	      0.00000000	      0.01295013
      0.03150969	     -0.04000000	     -0.04000000	      0.00000000	      0.01296831
      0.03181008	     -0.04000000	     -0.04000000	      0.00000000	      0.01299175
      0.03211048	     -0.04000000	     -0.04000000	      0.00000000	      0.01301535
      0.03234592	     -0.04000000	     -0.04000000	      0.00000000	      0.01303394
      0.03258135	     -0.04000000	     -0.04000000	      0.00000000	      0.01305264
      0.03285431	     -0.04000000	     -0.04000000	      0.00000000	      0.01307442
      0.03312728	     -0.04000000	     -0.04000000	      0.00000000	      0.01309634
      0.03336365	     -0.04000000	     -0.04000000	      0.00000000	      0.01311541
      0.03365922	     -0.04000000	     -0.04000000	      0.00000000	      0.01313940
      0.03401855	     -0.04000000	     -0.04000000	      0.00000000	      0.01316875
      0.03441210	     -0.04000000	     -0.04000000	      0.00000000	      0.01320115
      0.03471486	     -0.04000000	     -0.04000000	      0.00000000	      0.01322624
      0.03493999	     -0.04000000	     -0.04000000	      0.00000000	      0.01324500
      0.03516513	     -0.04000000	     -0.04000000	      0.00000000	      0.01326385
      0.03538556	     -0.04000000	     -0.04000000	      0.00000000	      0.01328238
      0.03569838	     -0.04000000	     -0.04000000	      0.00000000	      0.01330881
      0.03597589	     -0.04000000	     -0.04000000	      0.00000000	      0.01333240
      0.03620686	     -0.04000000	     -0.04000000	      0.00000000	      0.01335213
      0.03643782	     -0.04000000	     -0.04000000	      0.00000000	      0.01337194
      0.03668105	     -0.04000000	     -0.04000000	      0.00000000	      0.01339290
      0.03698126	     -0.04000000	     -0.04000000	      0.00000000	      0.01341890
      0.03735693	     -0.04000000	     -0.04000000	      0.00000000	      0.01345165
      0.03763821	     -0.04000000	     -0.04000000	      0.00000000	      0.01347632
      0.03787283	     -0.04000000	     -0.04000000	      0.00000000	      0.01349699
      0.03810744	     -0.04000000	     -0.04000000	      0.00000000	      0.01351776
      0.03835531	     -0.04000000	     -0.04000000	      0.00000000	      0.01353979
      0.03860318	     -0.04000000	     -0.04000000	      0.00000000	      0.01356193
      0.03887291	     -0.04000000	     -0.04000000	      0.00000000	      0.01358612
      0.03914264	     -0.04000000	     -0.04000000	      0.00000000	      0.01361044
      0.03933131	     -0.04000000	     -0.04000000	      0.00000000	      0.01362752
      0.03962084	     -0.04000000	     -0.04000000	      0.00000000	      0.01365383
      0.03991036	     -0.04000000	     -0.04000000	      0.00000000	      0.01368029
      0.04014646	     -0.04000000	     -0.04000000	      0.00000000	      0.01370196
      0.04038257	     -0.04000000	     -0.04000000	      0.00000000	      0.01372372
      0.04063012	     -0.04000000	     -0.04000000	      0.00000000	      0.01374663
      0.04092822	     -0.04000000	     -0.04000000	      0.00000000	      0.01377434
      0.04124913	     -0.04000000	     -0.04000000	      0.00000000	      0.01380434
      0.04157005	     -0.04000000	     -0.04000000	      0.00000000	      0.01383450
      0.04178987	     -0.04000000	     -0.04000000	      0.00000000	      0.01385526
      0.04200970	     -0.04000000	     -0.04000000	      0.00000000	      0.01387609
      0.04226183	     -0.04000000	     -0.04000000	      0.00000000	      0.01390007
      0.04256977	     -0.04000000	     -0.04000000	      0.00000000	      0.01392950
      0.04296841	     -0.04000000	     -0.04000000	      0.00000000	      0.01396782
      0.04317901	     -0.04000000	     -0.04000000	      0.00000000	      0.01398817
      0.04338960	     -0.04000000	     -0.04000000	      0.00000000	      0.01400858
      0.04367373	     -0.04000000	     -0.04000000	      0.00000000	      0.01403623
      0.04395786	     -0.04000000	     -0.04000000	      0.00000000	      0.01406401
      0.04419551	     -0.04000000	     -0.04000000	      0.00000000	      0.01408734
      0.04449162	     -0.04000000	     -0.04000000	      0.00000000	      0.01411654
      0.04486104	     -0.04000000	     -0.04000000	      0.00000000	      0.01415315
      0.04517609	     -0.04000000	     -0.04000000	      0.00000000	      0.01418454
      0.04539646	     -0.04000000	     -0.04000000	      0.00000000	      0.01420659
      0.04561683	     -0.04000000	     -0.04000000	      0.00000000	      0.01422871
      0.04586534	     -0.04000000	     -0.04000000	      0.00000000	      0.01425375
      0.04617480	     -0.04000000	     -0.04000000	      0.00000000	      0.01428506
      0.04655288	     -0.04000000	     -0.04000000	      0.00000000	      0.01432352
      0.04688755	     -0.04000000	     -0.04000000	      0.00000000	      0.01435774
      0.04730391	     -0.04000000	     -0.04000000	      0.00000000	      0.01440055
      0.04762713	     -0.04000000	     -0.04000000	      0.00000000	      0.01443397
      0.04784672	     -0.04000000	     -0.04000000	      0.00000000	      0.01445677
      0.04806631	     -0.04000000	     -0.04000000	      0.00000000	      0.01447964
      0.04832047	     -0.04000000	     -0.04000000	      0.00000000	      0.01450620
      0.04862959	     -0.04000000	     -0.04000000	      0.00000000	      0.01453863
      0.04897571	     -0.04000000	     -0.04000000	      0.00000000	      0.01457512
      0.04927547	     -0.04000000	     -0.04000000	      0.00000000	      0.01460687
      0.04950134	     -0.04000000	     -0.04000000	      0.00000000	      0.01463088
      0.04972721	     -0.04000000	     -0.04000000	      0.00000000	      0.01465497
      0.04990987	     -0.04000000	     -0.04000000	      0.00000000	      0.01467450
      0.05019835	     -0.04000000	     -0.04000000	      0.00000000	      0.01470546
      0.05048683	     -0.04000000	     -0.04000000	      0.00000000	      0.01473654
      0.05072855	     -0.04000000	     -0.04000000	      0.00000000	      0.01476268
      0.05097027	     -0.04000000	     -0.04000000	      0.00000000	      0.01478890
      0.05122507	     -0.04000000	     -0.04000000	      0.00000000	      0.01481664
      0.05147987	     -0.04000000	     -0.04000000	      0.00000000	      0.01484447
      0.05171467	     -0.04000000	     -0.04000000	      0.00000000	      0.01487021
      0.05203008	     -0.04000000	     -0.04000000	      0.00000000	      0.01490491
      0.05234550	     -0.04000000	     -0.04000000	      0.00000000	      0.01493976
      0.05256182	     -0.04000000	     -0.04000000	      0.00000000	      0.01496374
      0.05277814	     -0.04000000	     -0.04000000	      0.00000000	      0.01498779
      0.05303662	     -0.04000000	     -0.04000000	      0.00000000	      0.01501662
      0.05329509	     -0.04000000	     -0.04000000	      0.00000000	      0.01504555
      0.05355895	     -0.04000000	     -0.04000000	      0.00000000	      0.01507518
      0.05382281	     -0.04000000	     -0.04000000	      0.00000000	      0.01510491
      0.05408278	     -0.04000000	     -0.04000000	      0.00000000	      0.01513431
      0.05439899	     -0.04000000	     -0.04000000	      0.00000000	      0.01517020
      0.05474736	     -0.04000000	     -0.04000000	      0.00000000	      0.01520990
      0.05505324	     -0.04000000	     -0.04000000	      0.00000000	      0.01524491
      0.05527764	     -0.04000000	     -0.04000000	      0.00000000	      0.01527068
      0.05550205	     -0.04000000	     -0.04000000	      0.00000000	      0.01529652
      0.05573035	     -0.04000000	     -0.04000000	      0.00000000	      0.01532288
      0.05604660	     -0.04000000	     -0.04000000	      0.00000000	      0.01535953
      0.05636285	     -0.04000000	     -0.04000000	      0.00000000	      0.01539632
      0.05656891	     -0.04000000	     -0.04000000	      0.00000000	      0.01542036
      0.05677497	     -0.04000000	     -0.04000000	      0.00000000	      0.01544447
      0.05704784	     -0.04000000	     -0.04000000	      0.00000000	      0.01547649
      0.05732072	     -0.04000000	     -0.04000000	      0.00000000	      0.01550862
      0.05756460	     -0.04000000	     -0.04000000	      0.00000000	      0.01553742
      0.05786229	     -0.04000000	     -0.04000000	      0.00000000	      0.01557269
      0.05820838	     -0.04000000	     -0.04000000	      0.00000000	      0.01561386
      0.05849887	     -0.04000000	     -0.04000000	      0.00000000	      0.01564854
      0.05873061	     -0.04000000	     -0.04000000	      0.00000000	      0.01567630
      0.05896234	     -0.04000000	     -0.04000000	      0.00000000	      0.01570413
      0.05920416	     -0.04000000	     -0.04000000	      0.00000000	      0.01573325
      0.05951186	     -0.04000000	     -0.04000000	      0.00000000	      0.01577042
      0.05981957	     -0.04000000	     -0.04000000	      0.00000000	      0.01580773
      0.06005571	     -0.04000000	     -0.04000000	      0.00000000	      0.01583645
      0.06035203	     -0.04000000	     -0.04000000	      0.00000000	      0.01587260
      0.06071947	     -0.04000000	     -0.04000000	      0.00000000	      0.01591760
      0.06108690	     -0.04000000	     -0.04000000	      0.00000000	      0.01596278
      0.06129574	     -0.04000000	     -0.04000000	      0.00000000	      0.01598855
      0.06150458	     -0.04000000	     -0.04000000	      0.00000000	      0.01601437
      0.06178233	     -0.04000000	     -0.04000000	      0.00000000	      0.01604882
      0.06206008	     -0.04000000	     -0.04000000	      0.00000000	      0.01608336
      0.06230804	     -0.04000000	     -0.04000000	      0.00000000	      0.01611430
      0.06255599	     -0.04000000	     -0.04000000	      0.00000000	      0.01614531
      0.06281294	     -0.04000000	     -0.04000000	      0.00000000	      0.01617754
      0.06312748	     -0.04000000	     -0.04000000	      0.00000000	      0.01621712
      0.06353357	     -0.04000000	     -0.04000000	      0.00000000	      0.01626842
      0.06374869	     -0.04000000	     -0.04000000	      0.00000000	      0.01629569
      0.06396382	     -0.04000000	     -0.04000000	      0.00000000	      0.01632302
      0.06424931	     -0.04000000	     -0.04000000	      0.00000000	      0.01635938
      0.06453480	     -0.04000000	     -0.04000000	      0.00000000	      0.01639586
      0.06473604	     -0.04000000	     -0.04000000	      0.00000000	      0.01642164
      0.06505987	     -0.04000000	     -0.04000000	      0.00000000	      0.01646324
      0.06530383	     -0.04000000	     -0.04000000	      0.00000000	      0.01649467
      0.06554778	     -0.04000000	     -0.04000000	      0.00000000	      0.01652618
      0.06579173	     -0.04000000	     -0.04000000	      0.00000000	      0.01655777
      0.06604647	     -0.04000000	     -0.04000000	      0.00000000	      0.01659085
      0.06630121	     -0.04000000	     -0.04000000	      0.00000000	      0.01662401
      0.06655739	     -0.04000000	     -0.04000000	      0.00000000	      0.01665744
      0.06687327	     -0.04000000	     -0.04000000	      0.00000000	      0.01669879
      0.06726868	     -0.04000000	     -0.04000000	      0.00000000	      0.01675074
      0.06755302	     -0.04000000	     -0.04000000	      0.00000000	      0.01678823
      0.06779301	     -0.04000000	     -0.04000000	      0.00000000	      0.01681995
      0.06803299	     -0.04000000	     -0.04000000	      0.00000000	      0.01685174
      0.06828845	     -0.04000000	     -0.04000000	      0.00000000	      0.01688567
      0.06854392	     -0.04000000	     -0.04000000	      0.00000000	      0.01691969
      0.06880149	     -0.04000000	     -0.04000000	      0.00000000	      0.01695408
      0.06911766	     -0.04000000	     -0.04000000	      0.00000000	      0.01699641
      0.06951846	     -0.04000000	     -0.04000000	      0.00000000	      0.01705025
      0.06976299	     -0.04000000	     -0.04000000	      0.00000000	      0.01708321
      0.07000752	     -0.04000000	     -0.04000000	      0.00000000	      0.01711624
      0.07025205	     -0.04000000	     -0.04000000	      0.00000000	      0.01714935
      0.07049620	     -0.04000000	     -0.04000000	      0.00000000	      0.01718249
      0.07080310	     -0.04000000	     -0.04000000	      0.00000000	      0.01722425
      0.07117253	     -0.04000000	     -0.04000000	      0.00000000	      0.01727469
      0.07143810	     -0.04000000	     -0.04000000	      0.00000000	      0.01731106
      0.07178725	     -0.04000000	     -0.04000000	      0.00000000	      0.01735901
      0.07205229	     -0.04000000	     -0.04000000	      0.00000000	      0.01739551
      0.07231733	     -0.04000000	     -0.04000000	      0.00000000	      0.01743211
      0.07258236	     -0.04000000	     -0.04000000	      0.00000000	      0.01746879
      0.07284740	     -0.04000000	     -0.04000000	      0.00000000	      0.01750557
      0.07311244	     -0.04000000	     -0.04000000	      0.00000000	      0.01754243
      0.07337748	     -0.04000000	     -0.04000000	      0.00000000	      0.01757938
      0.07364251	     -0.04000000	     -0.04000000	      0.00000000	      0.01761643
      0.07390755	     -0.04000000	     -0.04000000	      0.00000000	      0.01765356
      0.07417259	     -0.04000000	     -0.04000000	      0.00000000	      0.01769078
      0.07442395	     -0.04000000	     -0.04000000	      0.00000000	      0.01772617
      0.07467531	     -0.04000000	     -0.04000000	      0.00000000	      0.01776163
      0.07492942	     -0.04000000	     -0.04000000	      0.00000000	      0.01779756
      0.07518354	     -0.04000000	     -0.04000000	      0.00000000	      0.01783358
      0.07544710	     -0.04000000	     -0.04000000	      0.00000000	      0.01787102
      0.07576352	     -0.04000000	     -0.04000000	      0.00000000	      0.01791608
      0.07608725	     -0.04000000	     -0.04000000	      0.00000000	      0.01796231
      0.07641097	     -0.04000000	     -0.04000000	      0.00000000	      0.01800868
      0.07664952	     -0.04000000	     -0.04000000	      0.00000000	      0.01804293
      0.07688806	     -0.04000000	     -0.04000000	      0.00000000	      0.01807724
      0.07710532	     -0.04000000	     -0.04000000	      0.00000000	      0.01810856
      0.07742541	     -0.04000000	     -0.04000000	      0.00000000	      0.01815481
      0.07769708	     -0.04000000	     -0.04000000	      0.00000000	      0.01819416
      0.07793949	     -0.04000000	     -0.04000000	      0.00000000	      0.01822935
      0.07818189	     -0.04000000	     -0.04000000	      0.00000000	      0.01826462
      0.07844050	     -0.04000000	     -0.04000000	      0.00000000	      0.01830232
      0.07869911	     -0.04000000	     -0.04000000	      0.00000000	      0.01834010
      0.07894473	     -0.04000000	     -0.04000000	      0.00000000	      0.01837606
      0.07926223	     -0.04000000	     -0.04000000	      0.00000000	      0.01842265
      0.07957974	     -0.04000000	     -0.04000000	      0.00000000	      0.01846937
      0.07982350	     -0.04000000	     -0.04000000	      0.00000000	      0.01850532
      0.08006727	     -0.04000000	     -0.04000000	      0.00000000	      0.01854134
      0.08031007	     -0.04000000	     -0.04000000	      0.00000000	      0.01857729
      0.08061896	     -0.04000000	     -0.04000000	      0.00000000	      0.01862313
      0.08092784	     -0.04000000	     -0.04000000	      0.00000000	      0.01866909
      0.08116680	     -0.04000000	     -0.04000000	      0.00000000	      0.01870472
      0.08146422	     -0.04000000	     -0.04000000	      0.00000000	      0.01874916
      0.08183234	     -0.04000000	     -0.04000000	      0.00000000	      0.01880432
      0.08220046	     -0.04000000	     -0.04000000	      0.00000000	      0.01885964
      0.08239763	     -0.04000000	     -0.04000000	      0.00000000	      0.01888933
      0.08259481	     -0.04000000	     -0.04000000	      0.00000000	      0.01891908
      0.08288158	     -0.04000000	     -0.04000000	      0.00000000	      0.01896242
      0.08316835	     -0.04000000	     -0.04000000	      0.00000000	      0.01900586
      0.08341621	     -0.04000000	     -0.04000000	      0.00000000	      0.01904348
      0.08366407	     -0.04000000	     -0.04000000	      0.00000000	      0.01908118
      0.08390034	     -0.04000000	     -0.04000000	      0.00000000	      0.01911718
      0.08421840	     -0.04000000	     -0.04000000	      0.00000000	      0.01916575
      0.08453646	     -0.04000000	     -0.04000000	      0.00000000	      0.01921444
      0.08475932	     -0.04000000	     -0.04000000	      0.00000000	      0.01924862
      0.08498217	     -0.04000000	     -0.04000000	      0.00000000	      0.01928286
      0.08524476	     -0.04000000	     -0.04000000	      0.00000000	      0.01932329
      0.08550735	     -0.04000000	     -0.04000000	      0.00000000	      0.01936379
      0.08578018	     -0.04000000	     -0.04000000	      0.00000000	      0.01940596
      0.08605301	     -0.04000000	     -0.04000000	      0.00000000	      0.01944821
      0.08630604	     -0.04000000	     -0.04000000	      0.00000000	      0.01948748
      0.08662497	     -0.04000000	     -0.04000000	      0.00000000	      0.01953708
      0.08694391	     -0.04000000	     -0.04000000	      0.00000000	      0.01958679
      0.08718330	     -0.04000000	     -0.04000000	      0.00000000	      0.01962419
      0.08742270	     -0.04000000	     -0.04000000	      0.00000000	      0.01966165
      0.08770206	     -0.04000000	     -0.04000000	      0.00000000	      0.01970544
      0.08798141	     -0.04000000	     -0.04000000	      0.00000000	      0.01974933
      0.08821716	     -0.04000000	     -0.04000000	      0.00000000	      0.01978644
      0.08852607	     -0.04000000	     -0.04000000	      0.00000000	      0.01983515
      0.08883498	     -0.04000000	     -0.04000000	      0.00000000	      0.01988398
      0.08907574	     -0.04000000	     -0.04000000	      0.00000000	      0.01992211
      0.08931649	     -0.04000000	     -0.04000000	      0.00000000	      0.01996030
      0.08958212	     -0.04000000	     -0.04000000	      0.00000000	      0.02000252
      0.08984774	     -0.04000000	     -0.04000000	      0.00000000	      0.02004481
      0.09011910	     -0.04000000	     -0.04000000	      0.00000000	      0.02008810
      0.09039045	     -0.04000000	     -0.04000000	      0.00000000	      0.02013147
      0.09065508	     -0.04000000	     -0.04000000	      0.00000000	      0.02017385
      0.09097430	     -0.04000000	     -0.04000000	      0.00000000	      0.02022507
      0.09138025	     -0.04000000	     -0.04000000	      0.00000000	      0.02029038
      0.09160236	     -0.04000000	     -0.04000000	      0.00000000	      0.02032619
      0.09182446	     -0.04000000	     -0.04000000	      0.00000000	      0.02036205
      0.09210943	     -0.04000000	     -0.04000000	      0.00000000	      0.02040815
      0.09239439	     -0.04000000	     -0.04000000	      0.00000000	      0.02045433
      0.09267008	     -0.04000000	     -0.04000000	      0.00000000	      0.02049909
      0.09294577	     -0.04000000	     -0.04000000	      0.00000000	      0.02054394
      0.09321099	     -0.04000000	     -0.04000000	      0.00000000	      0.02058717
      0.09353093	     -0.04000000	     -0.04000000	      0.00000000	      0.02063942
      0.09393335	     -0.04000000	     -0.04000000	      0.00000000	      0.02070529
      0.09416956	     -0.04000000	     -0.04000000	      0.00000000	      0.02074404
      0.09440578	     -0.04000000	     -0.04000000	      0.00000000	      0.02078285
      0.09464200	     -0.04000000	     -0.04000000	      0.00000000	      0.02082172
      0.09491934	     -0.04000000	     -0.04000000	      0.00000000	      0.02086744
      0.09519667	     -0.04000000	     -0.04000000	      0.00000000	      0.02091324
      0.09538243	     -0.04000000	     -0.04000000	      0.00000000	      0.02094396
      0.09567404	     -0.04000000	     -0.04000000	      0.00000000	      0.02099227
      0.09596566	     -0.04000000	     -0.04000000	      0.00000000	      0.02104067
      0.09621096	     -0.04000000	     -0.04000000	      0.00000000	      0.02108145
      0.09645626	     -0.04000000	     -0.04000000	      0.00000000	      0.02112229
      0.09670131	     -0.04000000	     -0.04000000	      0.00000000	      0.02116316
      0.09701716	     -0.04000000	     -0.04000000	      0.00000000	      0.02121593
      0.09733301	     -0.04000000	     -0.04000000	      0.00000000	      0.02126881
      0.09757101	     -0.04000000	     -0.04000000	      0.00000000	      0.02130873
      0.09780900	     -0.04000000	     -0.04000000	      0.00000000	      0.02134870
      0.09807962	     -0.04000000	     -0.04000000	      0.00000000	      0.02139423
      0.09835025	     -0.04000000	     -0.04000000	      0.00000000	      0.02143983
      0.09861147	     -0.04000000	     -0.04000000	      0.00000000	      0.02148393
      0.09892943	     -0.04000000	     -0.04000000	      0.00000000	      0.02153769
      0.09931175	     -0.04000000	     -0.04000000	      0.00000000	      0.02160249
      0.09977254	     -0.04000000	     -0.04000000	      0.00000000	      0.02168078
      0.09994408	     -0.04000000	     -0.04000000	      0.00000000	      0.02170998
      0.10022963	     -0.04000000	     -0.04000000	      0.00000000	      0.02175866
      0.10051518	     -0.04000000	     -0.04000000	      0.00000000	      0.02180743
      0.10076566	     -0.04000000	     -0.04000000	      0.00000000	      0.02185027
      0.10101614	     -0.04000000	     -0.04000000	      0.00000000	      0.02189318
      0.10127886	     -0.04000000	     -0.04000000	      0.00000000	      0.02193826
      0.10154158	     -0.04000000	     -0.04000000	      0.00000000	      0.02198341
      0.10182780	     -0.04000000	     -0.04000000	      0.00000000	      0.02203268
      0.10211403	     -0.04000000	     -0.04000000	      0.00000000	      0.02208203
      0.10234145	     -0.04000000	     -0.04000000	      0.00000000	      0.02212130
      0.10265425	     -0.04000000	     -0.04000000	      0.00000000	      0.02217540
      0.10296706	     -0.04000000	     -0.04000000	      0.00000000	      0.02222961
      0.10320083	     -0.04000000	     -0.04000000	      0.00000000	      0.02227018
      0.10343461	     -0.04000000	     -0.04000000	      0.00000000	      0.02231081
      0.10369085	     -0.04000000	     -0.04000000	      0.00000000	      0.02235541
      0.10400358	     -0.04000000	     -0.04000000	      0.00000000	      0.02240992
      0.10431631	     -0.04000000	     -0.04000000	      0.00000000	      0.02246454
      0.10458282	     -0.04000000	     -0.04000000	      0.00000000	      0.02251116
      0.10491006	     -0.04000000	     -0.04000000	      0.00000000	      0.02256850
      0.10523729	     -0.04000000	     -0.04000000	      0.00000000	      0.02262595
      0.10547547	     -0.04000000	     -0.04000000	      0.00000000	      0.02266783
      0.10576500	     -0.04000000	     -0.04000000	      0.00000000	      0.02271882
      0.10612699	     -0.04000000	     -0.04000000	      0.00000000	      0.02278268
      0.10640909	     -0.04000000	     -0.04000000	      0.00000000	      0.02283254
      0.10665480	     -0.04000000	     -0.04000000	      0.00000000	      0.02287603
      0.10690052	     -0.04000000	     -0.04000000	      0.00000000	      0.02291958
      0.10713842	     -0.04000000	     -0.04000000	      0.00000000	      0.02296181
      0.10744893	     -0.04000000	     -0.04000000	      0.00000000	      0.02301700
      0.10775945	     -0.04000000	     -0.04000000	      0.00000000	      0.02307229
      0.10800129	     -0.04000000	     -0.04000000	      0.00000000	      0.02311541
      0.10824313	     -0.04000000	     -0.04000000	      0.00000000	      0.02315859
      0.10851840	     -0.04000000	     -0.04000000	      0.00000000	      0.02320781
      0.10879367	     -0.04000000	     -0.04000000	      0.00000000	      0.02325711
      0.10904963	     -0.04000000	     -0.04000000	      0.00000000	      0.02330301
      0.10936669	     -0.04000000	     -0.04000000	      0.00000000	      0.02335996
      0.10968376	     -0.04000000	     -0.04000000	      0.00000000	      0.02341700
      0.10992153	     -0.04000000	     -0.04000000	      0.00000000	      0.02345984
      0.11022020	     -0.04000000	     -0.04000000	      0.00000000	      0.02351373
      0.11051886	     -0.04000000	     -0.04000000	      0.00000000	      0.02356770
      0.11077188	     -0.04000000	     -0.04000000	      0.00000000	      0.02361349
      0.11109266	     -0.04000000	     -0.04000000	      0.00000000	      0.02367163
      0.11141344	     -0.04000000	     -0.04000000	      0.00000000	      0.02372987
      0.11165137	     -0.04000000	     -0.04000000	      0.00000000	      0.02377313
      0.11188929	     -0.04000000	     -0.04000000	      0.00000000	      0.02381644
      0.11216699	     -0.04000000	     -0.04000000	      0.00000000	      0.02386706
      0.11244469	     -0.04000000	     -0.04000000	      0.00000000	      0.02391775
      0.11269109	     -0.04000000	     -0.04000000	      0.00000000	      0.02396279
      0.11300891	     -0.04000000	     -0.04000000	      0.00000000	      0.02402096
      0.11332672	     -0.04000000	     -0.04000000	      0.00000000	      0.02407923
      0.11357542	     -0.04000000	     -0.04000000	      0.00000000	      0.02412489
      0.11382411	     -0.04000000	     -0.04000000	      0.00000000	      0.02417061
      0.11405334	     -0.04000000	     -0.04000000	      0.00000000	      0.02421280
      0.11437206	     -0.04000000	     -0.04000000	      0.00000000	      0.02427154
      0.11469077	     -0.04000000	     -0.04000000	      0.00000000	      0.02433037
      0.11491445	     -0.04000000	     -0.04000000	      0.00000000	      0.02437172
      0.11513813	     -0.04000000	     -0.04000000	      0.00000000	      0.02441311
      0.11541477	     -0.04000000	     -0.04000000	      0.00000000	      0.02446436
      0.11569142	     -0.04000000	     -0.04000000	      0.00000000	      0.02451569
      0.11593990	     -0.04000000	     -0.04000000	      0.00000000	      0.02456185
      0.11625781	     -0.04000000	     -0.04000000	      0.00000000	      0.02462098
      0.11657571	     -0.04000000	     -0.04000000	      0.00000000	      0.02468021
      0.11681634	     -0.04000000	     -0.04000000	      0.00000000	      0.02472510
      0.11705697	     -0.04000000	     -0.04000000	      0.00000000	      0.02477004
      0.11733596	     -0.04000000	     -0.04000000	      0.00000000	      0.02482221
      0.11761496	     -0.04000000	     -0.04000000	      0.00000000	      0.02487445
      0.11786498	     -0.04000000	     -0.04000000	      0.00000000	      0.02492133
      0.11818284	     -0.04000000	     -0.04000000	      0.00000000	      0.02498100
      0.11850070	     -0.04000000	     -0.04000000	      0.00000000	      0.02504076
      0.11874238	     -0.04000000	     -0.04000000	      0.00000000	      0.02508626
      0.11898407	     -0.04000000	     -0.04000000	      0.00000000	      0.02513181
      0.11926577	     -0.04000000	     -0.04000000	      0.00000000	      0.02518496
      0.11954748	     -0.04000000	     -0.04000000	      0.00000000	      0.02523819
      0.11978597	     -0.04000000	     -0.04000000	      0.00000000	      0.02528330
      0.12010419	     -0.04000000	     -0.04000000	      0.00000000	      0.02534358
      0.12042242	     -0.04000000	     -0.04000000	      0.00000000	      0.02540394
      0.12065919	     -0.04000000	     -0.04000000	      0.00000000	      0.02544891
      0.12089597	     -0.04000000	     -0.04000000	      0.00000000	      0.02549393
      0.12116372	     -0.04000000	     -0.04000000	      0.00000000	      0.02554489
      0.12143147	     -0.04000000	     -0.04000000	      0.00000000	      0.02559592
      0.12171624	     -0.04000000	     -0.04000000	      0.00000000	      0.02565025
      0.12200101	     -0.04000000	     -0.04000000	      0.00000000	      0.02570466
      0.12225404	     -0.04000000	     -0.04000000	      0.00000000	      0.02575306
      0.12257115	     -0.04000000	     -0.04000000	      0.00000000	      0.02581379
      0.12288827	     -0.04000000	     -0.04000000	      0.00000000	      0.02587461
      0.12313086	     -0.04000000	     -0.04000000	      0.00000000	      0.02592119
      0.12337345	     -0.04000000	     -0.04000000	      0.00000000	      0.02596782
      0.12366193	     -0.04000000	     -0.04000000	      0.00000000	      0.02602333
      0.12395040	     -0.04000000	     -0.04000000	      0.00000000	      0.02607891
      0.12416884	     -0.04000000	     -0.04000000	      0.00000000	      0.02612105
      0.12448426	     -0.04000000	     -0.04000000	      0.00000000	      0.02618196
      0.12479968	     -0.04000000	     -0.04000000	      0.00000000	      0.02624295
      0.12502753	     -0.04000000	     -0.04000000	      0.00000000	      0.02628706
      0.12525538	     -0.04000000	     -0.04000000	      0.00000000	      0.02633121
      0.12553251	     -0.04000000	     -0.04000000	      0.00000000	      0.02638497
      0.12580963	     -0.04000000	     -0.04000000	      0.00000000	      0.02643879
      0.12607196	     -0.04000000	     -0.04000000	      0.00000000	      0.02648979
      0.12638718	     -0.04000000	     -0.04000000	      0.00000000	      0.02655115
      0.12670240	     -0.04000000	     -0.04000000	      0.00000000	      0.02661260
      0.12696053	     -0.04000000	     -0.04000000	      0.00000000	      0.02666297
      0.12728206	     -0.04000000	     -0.04000000	      0.00000000	      0.02672579
      0.12760360	     -0.04000000	     -0.04000000	      0.00000000	      0.02678869
      0.12784406	     -0.04000000	     -0.04000000	      0.00000000	      0.02683578
      0.12808453	     -0.04000000	     -0.04000000	      0.00000000	      0.02688293
      0.12837028	     -0.04000000	     -0.04000000	      0.00000000	      0.02693901
      0.12865604	     -0.04000000	     -0.04000000	      0.00000000	      0.02699515
      0.12888775	     -0.04000000	     -0.04000000	      0.00000000	      0.02704072
      0.12920399	     -0.04000000	     -0.04000000	      0.00000000	      0.02710299
      0.12952024	     -0.04000000	     -0.04000000	      0.00000000	      0.02716533
      0.12975694	     -0.04000000	     -0.04000000	      0.00000000	      0.02721204
      0.12999363	     -0.04000000	     -0.04000000	      0.00000000	      0.02725880
      0.13026716	     -0.04000000	     -0.04000000	      0.00000000	      0.02731288
      0.13054070	     -0.04000000	     -0.04000000	      0.00000000	      0.02736703
      0.13081913	     -0.04000000	     -0.04000000	      0.00000000	      0.02742220
      0.13109757	     -0.04000000	     -0.04000000	      0.00000000	      0.02747743
      0.13137919	     -0.04000000	     -0.04000000	      0.00000000	      0.02753335
      0.13166080	     -0.04000000	     -0.04000000	      0.00000000	      0.02758933
      0.13193932	     -0.04000000	     -0.04000000	      0.00000000	      0.02764476
      0.13221783	     -0.04000000	     -0.04000000	      0.00000000	      0.02770024
      0.13250311	     -0.04000000	     -0.04000000	      0.00000000	      0.02775713
      0.13278839	     -0.04000000	     -0.04000000	      0.00000000	      0.02781408
      0.13306048	     -0.04000000	     -0.04000000	      0.00000000	      0.02786845
      0.13333257	     -0.04000000	     -0.04000000	      0.00000000	      0.02792288
      0.13362690	     -0.04000000	     -0.04000000	      0.00000000	      0.02798182
      0.13392124	     -0.04000000	     -0.04000000	      0.00000000	      0.02804082
      0.13415756	     -0.04000000	     -0.04000000	      0.00000000	      0.02808825
      0.13447262	     -0.04000000	     -0.04000000	      0.00000000	      0.02815153
      0.13478769	     -0.04000000	     -0.04000000	      0.00000000	      0.02821488
      0.13503352	     -0.04000000	     -0.04000000	      0.00000000	      0.02826437
      0.13527935	     -0.04000000	     -0.04000000	      0.00000000	      0.02831389
      0.13554873	     -0.04000000	     -0.04000000	      0.00000000	      0.02836821
      0.13581810	     -0.04000000	     -0.04000000	      0.00000000	      0.02842258
      0.13610744	     -0.04000000	     -0.04000000	      0.00000000	      0.02848104
      0.13639677	     -0.04000000	     -0.04000000	      0.00000000	      0.02853956
      0.13665609	     -0.04000000	     -0.04000000	      0.00000000	      0.02859205
      0.13697023	     -0.04000000	     -0.04000000	      0.00000000	      0.02865571
      0.13728438	     -0.04000000	     -0.04000000	      0.00000000	      0.02871944
      0.13746730	     -0.04000000	     -0.04000000	      0.00000000	      0.02875658
      0.13775284	     -0.04000000	     -0.04000000	      0.00000000	      0.02881460
      0.13803838	     -0.04000000	     -0.04000000	      0.00000000	      0.02887268
      0.13826808	     -0.04000000	     -0.04000000	      0.00000000	      0.02891944
      0.13857464	     -0.04000000	     -0.04000000	      0.00000000	      0.02898190
      0.13888120	     -0.04000000	     -0.04000000	      0.00000000	      0.02904443
      0.13912641	     -0.04000000	     -0.04000000	      0.00000000	      0.02909449
      0.13937162	     -0.04000000	     -0.04000000	      0.00000000	      0.02914459
      0.13966002	     -0.04000000	     -0.04000000	      0.00000000	      0.02920357
      0.13994841	     -0.04000000	     -0.04000000	      0.00000000	      0.02926260
      0.14019630	     -0.04000000	     -0.04000000	      0.00000000	      0.02931339
      0.14050868	     -0.04000000	     -0.04000000	      0.00000000	      0.02937744
      0.14082106	     -0.04000000	     -0.04000000	      0.00000000	      0.02944156
      0.14106353	     -0.04000000	     -0.04000000	      0.00000000	      0.02949138
      0.14130599	     -0.04000000	     -0.04000000	      0.00000000	      0.02954123
      0.14159872	     -0.04000000	     -0.04000000	      0.00000000	      0.02960147
      0.14189145	     -0.04000000	     -0.04000000	      0.00000000	      0.02966176
      0.14210878	     -0.04000000	     -0.04000000	      0.00000000	      0.02970656
      0.14242440	     -0.04000000	     -0.04000000	      0.00000000	      0.02977168
      0.14274001	     -0.04000000	     -0.04000000	      0.00000000	      0.02983686
      0.14297342	     -0.04000000	     -0.04000000	      0.00000000	      0.02988510
      0.14320682	     -0.04000000	     -0.04000000	      0.00000000	      0.02993338
      0.14348679	     -0.04000000	     -0.04000000	      0.00000000	      0.02999133
      0.14376676	     -0.04000000	     -0.04000000	      0.00000000	      0.03004933
      0.14403914	     -0.04000000	     -0.04000000	      0.00000000	      0.03010581
      0.14431152	     -0.04000000	     -0.04000000	      0.00000000	      0.03016233
      0.14460710	     -0.04000000	     -0.04000000	      0.00000000	      0.03022373
      0.14490268	     -0.04000000	     -0.04000000	      0.00000000	      0.03028517
      0.14515686	     -0.04000000	     -0.04000000	      0.00000000	      0.03033805
      0.14546916	     -0.04000000	     -0.04000000	      0.00000000	      0.03040308
      0.14578147	     -0.04000000	     -0.04000000	      0.00000000	      0.03046817
      0.14601119	     -0.04000000	     -0.04000000	      0.00000000	      0.03051608
      0.14631323	     -0.04000000	     -0.04000000	      0.00000000	      0.03057913
      0.14661526	     -0.04000000	     -0.04000000	      0.00000000	      0.03064223
      0.14685259	     -0.04000000	     -0.04000000	      0.00000000	      0.03069185
      0.14714995	     -0.04000000	     -0.04000000	      0.00000000	      0.03075407
      0.14744732	     -0.04000000	     -0.04000000	      0.00000000	      0.03081634
      0.14770602	     -0.04000000	     -0.04000000	      0.00000000	      0.03087056
      0.14801842	     -0.04000000	     -0.04000000	      0.00000000	      0.03093609
      0.14833082	     -0.04000000	     -0.04000000	      0.00000000	      0.03100167
      0.14854485	     -0.04000000	     -0.04000000	      0.00000000	      0.03104663
      0.14886023	     -0.04000000	     -0.04000000	      0.00000000	      0.03111293
      0.14917561	     -0.04000000	     -0.04000000	      0.00000000	      0.03117929
      0.14941072	     -0.04000000	     -0.04000000	      0.00000000	      0.03122879
      0.14964582	     -0.04000000	     -0.04000000	      0.00000000	      0.03127833
      0.14992666	     -0.04000000	     -0.04000000	      0.00000000	      0.03133754
      0.15020749	     -0.04000000	     -0.04000000	      0.00000000	      0.03139680
      0.15048309	     -0.04000000	     -0.04000000	      0.00000000	      0.03145499
      0.15075868	     -0.04000000	     -0.04000000	      0.00000000	      0.03151323
      0.15105365	     -0.04000000	     -0.04000000	      0.00000000	      0.03157560
      0.15134862	     -0.04000000	     -0.04000000	      0.00000000	      0.03163802
      0.15161573	     -0.04000000	     -0.04000000	      0.00000000	      0.03169459
      0.15188284	     -0.04000000	     -0.04000000	      0.00000000	      0.03175119
      0.15218404	     -0.04000000	     -0.04000000	      0.00000000	      0.03181507
      0.15248525	     -0.04000000	     -0.04000000	      0.00000000	      0.03187900
      0.15272606	     -0.04000000	     -0.04000000	      0.00000000	      0.03193014
      0.15303640	     -0.04000000	     -0.04000000	      0.00000000	      0.03199609
      0.15334674	     -0.04000000	     -0.04000000	      0.00000000	      0.03206209
      0.15358948	     -0.04000000	     -0.04000000	      0.00000000	      0.03211376
      0.15383222	     -0.04000000	     -0.04000000	      0.00000000	      0.03216545
      0.15412411	     -0.04000000	     -0.04000000	      0.00000000	      0.03222765
      0.15441600	     -0.04000000	     -0.04000000	      0.00000000	      0.03228989
      0.15467148	     -0.04000000	     -0.04000000	      0.00000000	      0.03234440
      0.15498057	     -0.04000000	     -0.04000000	      0.00000000	      0.03241039
      0.15528965	     -0.04000000	     -0.04000000	      0.00000000	      0.03247644
      0.15552763	     -0.04000000	     -0.04000000	      0.00000000	      0.03252732
      0.15583802	     -0.04000000	     -0.04000000	      0.00000000	      0.03259372
      0.15614840	     -0.04000000	     -0.04000000	      0.00000000	      0.03266017
      0.15639158	     -0.04000000	     -0.04000000	      0.00000000	      0.03271227
      0.15663475	     -0.04000000	     -0.04000000	      0.00000000	      0.03276439
      0.15692563	     -0.04000000	     -0.04000000	      0.00000000	      0.03282677
      0.15721650	     -0.04000000	     -0.04000000	      0.00000000	      0.03288920
      0.15747886	     -0.04000000	     -0.04000000	      0.00000000	      0.03294554
      0.15774122	     -0.04000000	     -0.04000000	      0.00000000	      0.03300191
      0.15804199	     -0.04000000	     -0.04000000	      0.00000000	      0.03306657
      0.15834275	     -0.04000000	     -0.04000000	      0.00000000	      0.03313127
      0.15859233	     -0.04000000	     -0.04000000	      0.00000000	      0.03318499
      0.15890103	     -0.04000000	     -0.04000000	      0.00000000	      0.03325148
      0.15920974	     -0.04000000	     -0.04000000	      0.00000000	      0.03331802
      0.15941143	     -0.04000000	     -0.04000000	      0.00000000	      0.03336151
      0.15972347	     -0.04000000	     -0.04000000	      0.00000000	      0.03342883
      0.16003551	     -0.04000000	     -0.04000000	      0.00000000	      0.03349619
      0.16027909	     -0.04000000	     -0.04000000	      0.00000000	      0.03354881
      0.16052266	     -0.04000000	     -0.04000000	      0.00000000	      0.03360145
      0.16080341	     -0.04000000	     -0.04000000	      0.00000000	      0.03366215
      0.16108416	     -0.04000000	     -0.04000000	      0.00000000	      0.03372289
      0.16136814	     -0.04000000	     -0.04000000	      0.00000000	      0.03378436
      0.16165212	     -0.04000000	     -0.04000000	      0.00000000	      0.03384586
      0.16194399	     -0.04000000	     -0.04000000	      0.00000000	      0.03390911
      0.16223587	     -0.04000000	     -0.04000000	      0.00000000	      0.03397240
      0.16252174	     -0.04000000	     -0.04000000	      0.00000000	      0.03403441
      0.16280761	     -0.04000000	     -0.04000000	      0.00000000	      0.03409646
      0.16310218	     -0.04000000	     -0.04000000	      0.00000000	      0.03416043
      0.16339674	     -0.04000000	     -0.04000000	      0.00000000	      0.03422444
      0.16368112	     -0.04000000	     -0.04000000	      0.00000000	      0.03428626
      0.16396549	     -0.04000000	     -0.04000000	      0.00000000	      0.03434812
      0.16426215	     -0.04000000	     -0.04000000	      0.00000000	      0.03441267
      0.16455880	     -0.04000000	     -0.04000000	      0.00000000	      0.03447726
      0.16484058	     -0.04000000	     -0.04000000	      0.00000000	      0.03453865
      0.16512236	     -0.04000000	     -0.04000000	      0.00000000	      0.03460006
      0.16542099	     -0.04000000	     -0.04000000	      0.00000000	      0.03466518
      0.16571962	     -0.04000000	     -0.04000000	      0.00000000	      0.03473033
      0.16599810	     -0.04000000	     -0.04000000	      0.00000000	      0.03479111
      0.16627659	     -0.04000000	     -0.04000000	      0.00000000	      0.03485192
      0.16657676	     -0.04000000	     -0.04000000	      0.00000000	      0.03491750
      0.16687692	     -0.04000000	     -0.04000000	      0.00000000	      0.03498310
      0.16715209	     -0.04000000	     -0.04000000	      0.00000000	      0.03504327
      0.16742725	     -0.04000000	     -0.04000000	      0.00000000	      0.03510347
      0.16772822	     -0.04000000	     -0.04000000	      0.00000000	      0.03516934
      0.16802919	     -0.04000000	     -0.04000000	      0.00000000	      0.03523524
      0.16830204	     -0.04000000	     -0.04000000	      0.00000000	      0.03529501
      0.16857489	     -0.04000000	     -0.04000000	      0.00000000	      0.03535480
      0.16887604	     -0.04000000	     -0.04000000	      0.00000000	      0.03542082
      0.16917718	     -0.04000000	     -0.04000000	      0.00000000	      0.03548687
      0.16944940	     -0.04000000	     -0.04000000	      0.00000000	      0.03554660
      0.16972161	     -0.04000000	     -0.04000000	      0.00000000	      0.03560635
      0.17002270	     -0.04000000	     -0.04000000	      0.00000000	      0.03567247
      0.17032379	     -0.04000000	     -0.04000000	      0.00000000	      0.03573861
      0.17059688	     -0.04000000	     -0.04000000	      0.00000000	      0.03579863
      0.17086996	     -0.04000000	     -0.04000000	      0.00000000	      0.03585866
      0.17117099	     -0.04000000	     -0.04000000	      0.00000000	      0.03592487
      0.17147201	     -0.04000000	     -0.04000000	      0.00000000	      0.03599110
      0.17174688	     -0.04000000	     -0.04000000	      0.00000000	      0.03605159
      0.17202174	     -0.04000000	     -0.04000000	      0.00000000	      0.03611211
      0.17232273	     -0.04000000	     -0.04000000	      0.00000000	      0.03617840
      0.17262372	     -0.04000000	     -0.04000000	      0.00000000	      0.03624472
      0.17290080	     -0.04000000	     -0.04000000	      0.00000000	      0.03630579
      0.17317788	     -0.04000000	     -0.04000000	      0.00000000	      0.03636688
      0.17347881	     -0.04000000	     -0.04000000	      0.00000000	      0.03643325
      0.17377975	     -0.04000000	     -0.04000000	      0.00000000	      0.03649964
      0.17405921	     -0.04000000	     -0.04000000	      0.00000000	      0.03656132
      0.17433867	     -0.04000000	     -0.04000000	      0.00000000	      0.03662301
      0.17463951	     -0.04000000	     -0.04000000	      0.00000000	      0.03668944
      0.17494035	     -0.04000000	     -0.04000000	      0.00000000	      0.03675590
      0.17522221	     -0.04000000	     -0.04000000	      0.00000000	      0.03681818
      0.17550408	     -0.04000000	     -0.04000000	      0.00000000	      0.03688048
      0.17580477	     -0.04000000	     -0.04000000	      0.00000000	      0.03694697
      0.17610547	     -0.04000000	     -0.04000000	      0.00000000	      0.03701347
      0.17638969	     -0.04000000	     -0.04000000	      0.00000000	      0.03707634
      0.17667392	     -0.04000000	     -0.04000000	      0.00000000	      0.03713924
      0.17697441	     -0.04000000	     -0.04000000	      0.00000000	      0.03720575
      0.17727490	     -0.04000000	     -0.04000000	      0.00000000	      0.03727228
      0.17756139	     -0.04000000	     -0.04000000	      0.00000000	      0.03733572
      0.17784788	     -0.04000000	     -0.04000000	      0.00000000	      0.03739918
      0.17814813	     -0.04000000	     -0.04000000	      0.00000000	      0.03746570
      0.17844837	     -0.04000000	     -0.04000000	      0.00000000	      0.03753224
      0.17873700	     -0.04000000	     -0.04000000	      0.00000000	      0.03759622
      0.17902562	     -0.04000000	     -0.04000000	      0.00000000	      0.03766021
      0.17932559	     -0.04000000	     -0.04000000	      0.00000000	      0.03772674
      0.17962556	     -0.04000000	     -0.04000000	      0.00000000	      0.03779327
      0.17991615	     -0.04000000	     -0.04000000	      0.00000000	      0.03785774
      0.18020674	     -0.04000000	     -0.04000000	      0.00000000	      0.03792223
      0.18050644	     -0.04000000	     -0.04000000	      0.00000000	      0.03798874
      0.18080613	     -0.04000000	     -0.04000000	      0.00000000	      0.03805527
      0.18109849	     -0.04000000	     -0.04000000	      0.00000000	      0.03812019
      0.18139086	     -0.04000000	     -0.04000000	      0.00000000	      0.03818511
      0.18169029	     -0.04000000	     -0.04000000	      0.00000000	      0.03825162
      0.18198973	     -0.04000000	     -0.04000000	      0.00000000	      0.03831814
      0.18228366	     -0.04000000	     -0.04000000	      0.00000000	      0.03838344
      0.18257758	     -0.04000000	     -0.04000000	      0.00000000	      0.03844875
      0.18287682	     -0.04000000	     -0.04000000	      0.00000000	      0.03851526
      0.18317605	     -0.04000000	     -0.04000000	      0.00000000	      0.03858177
      0.18347133	     -0.04000000	     -0.04000000	      0.00000000	      0.03864741
      0.18376660	     -0.04000000	     -0.04000000	      0.00000000	      0.03871306
      0.18406187	     -0.04000000	     -0.04000000	      0.00000000	      0.03877872
      0.18435714	     -0.04000000	     -0.04000000	      0.00000000	      0.03884438
      0.18465242	     -0.04000000	     -0.04000000	      0.00000000	      0.03891005
      0.18494769	     -0.04000000	     -0.04000000	      0.00000000	      0.03897573
      0.18524296	     -0.04000000	     -0.04000000	      0.00000000	      0.03904142
      0.18553824	     -0.04000000	     -0.04000000	      0.00000000	      0.03910711
      0.18583351	     -0.04000000	     -0.04000000	      0.00000000	      0.03917280
      0.18612878	     -0.04000000	     -0.04000000	      0.00000000	      0.03923850
      0.18642406	     -0.04000000	     -0.04000000	      0.00000000	      0.03930421
      0.18671933	     -0.04000000	     -0.04000000	      0.00000000	      0.03936992
      0.18701460	     -0.04000000	     -0.04000000	      0.00000000	      0.03943563
      0.18730988	     -0.04000000	     -0.04000000	      0.00000000	      0.03950134
      0.18760515	     -0.04000000	     -0.04000000	      0.00000000	      0.03956706
      0.18790042	     -0.04000000	     -0.04000000	      0.00000000	      0.03963278
      0.18819570	     -0.04000000	     -0.04000000	      0.00000000	      0.03969850
      0.18849097	     -0.04000000	     -0.04000000	      0.00000000	      0.03976423
      0.18878624	     -0.04000000	     -0.04000000	      0.00000000	      0.03982995
      0.18908151	     -0.04000000	     -0.04000000	      0.00000000	      0.03989568
      0.18937679	     -0.04000000	     -0.04000000	      0.00000000	      0.03996140
      0.18967206	     -0.04000000	     -0.04000000	      0.00000000	      0.04002713
      0.18996733	     -0.04000000	     -0.04000000	      0.00000000	      0.04009285
      0.19026261	     -0.04000000	     -0.04000000	      0.00000000	      0.04015857
      0.19055788	     -0.04000000	     -0.04000000	      0.00000000	      0.04022429
      0.19085315	     -0.04000000	     -0.04000000	      0.00000000	      0.04029001
      0.19114843	     -0.04000000	     -0.04000000	      0.00000000	      0.04035573
      0.19144370	     -0.04000000	     -0.04000000	      0.00000000	      0.04042144
      0.19173897	     -0.04000000	     -0.04000000	      0.00000000	      0.04048715
      0.19203425	     -0.04000000	     -0.04000000	      0.00000000	      0.04055285
      0.19232952	     -0.04000000	     -0.04000000	      0.00000000	      0.04061855
      0.19262479	     -0.04000000	     -0.04000000	      0.00000000	      0.04068425
      0.19292007	     -0.04000000	     -0.04000000	      0.00000000	      0.04074994
      0.19321534	     -0.04000000	     -0.04000000	      0.00000000	      0.04081562
      0.19351061	     -0.04000000	     -0.04000000	      0.00000000	      0.04088130
      0.19380588	     -0.04000000	     -0.04000000	      0.00000000	      0.04094697
      0.19410116	     -0.04000000	     -0.04000000	      0.00000000	      0.04101264
      0.19439643	     -0.04000000	     -0.04000000	      0.00000000	      0.04107830
      0.19469170	     -0.04000000	     -0.04000000	      0.00000000	      0.04114394
      0.19498698	     -0.04000000	     -0.04000000	      0.00000000	      0.04120958
      0.19528225	     -0.04000000	     -0.04000000	      0.00000000	      0.04127522
      0.19557752	     -0.04000000	     -0.04000000	      0.00000000	      0.04134084
      0.19587280	     -0.04000000	     -0.04000000	      0.00000000	      0.04140645
      0.19616807	     -0.04000000	     -0.04000000	      0.00000000	      0.04147205
      0.19646334	     -0.04000000	     -0.04000000	      0.00000000	      0.04153764
      0.19675862	     -0.04000000	     -0.04000000	      0.00000000	      0.04160322
      0.19705389	     -0.04000000	     -0.04000000	      0.00000000	      0.04166878
      0.19734916	     -0.04000000	     -0.04000000	      0.00000000	      0.04173434
      0.19764444	     -0.04000000	     -0.04000000	      0.00000000	      0.04179988
      0.19793971	     -0.04000000	     -0.04000000	      0.00000000	      0.04186541
      0.19823498	     -0.04000000	     -0.04000000	      0.00000000	      0.04193092
      0.19853026	     -0.04000000	     -0.04000000	      0.00000000	      0.04199642
      0.19882553	     -0.04000000	     -0.04000000	      0.00000000	      0.04206191
      0.19912080	     -0.04000000	     -0.04000000	      0.00000000	      0.04212738
      0.19941607	     -0.04000000	     -0.04000000	      0.00000000	      0.04219283
      0.19971135	     -0.04000000	     -0.04000000	      0.00000000	      0.04225827
      0.20000662	     -0.04000000	     -0.04000000	      0.00000000	      0.04232369
      0.20030189	     -0.04000000	     -0.04000000	      0.00000000	      0.04238909
      0.20059717	     -0.04000000	     -0.04000000	      0.00000000	      0.04245448
      0.20089244	     -0.04000000	     -0.04000000	      0.00000000	      0.04251985
      0.20118771	     -0.04000000	     -0.04000000	      0.00000000	      0.04258520
      0.20148299	     -0.04000000	     -0.04000000	      0.00000000	      0.04265053
      0.20177826	     -0.04000000	     -0.04000000	      0.00000000	      0.04271584
      0.20207353	     -0.04000000	     -0.04000000	      0.00000000	      0.04278113
      0.20236881	     -0.04000000	     -0.04000000	      0.00000000	      0.04284639
      0.20266408	     -0.04000000	     -0.04000000	      0.00000000	      0.04291164
      0.20295935	     -0.04000000	     -0.04000000	      0.00000000	      0.04297687
      0.20325463	     -0.04000000	     -0.04000000	      0.00000000	      0.04304207
      0.20354990	     -0.04000000	     -0.04000000	      0.00000000	      0.04310725
      0.20384517	     -0.04000000	     -0.04000000	      0.00000000	      0.04317241
      0.20414044	     -0.04000000	     -0.04000000	      0.00000000	      0.04323755
      0.20443572	     -0.04000000	     -0.04000000	      0.00000000	      0.04330266
      0.20473099	     -0.04000000	     -0.04000000	      0.00000000	      0.04336774
      0.20502626	     -0.04000000	     -0.04000000	      0.00000000	      0.04343280
      0.20532154	     -0.04000000	     -0.04000000	      0.00000000	      0.04349784
      0.20561681	     -0.04000000	     -0.04000000	      0.00000000	      0.04356285
      0.20591208	     -0.04000000	     -0.04000000	      0.00000000	      0.04362783
      0.20620736	     -0.04000000	     -0.04000000	      0.00000000	      0.04369278
      0.20650263	     -0.04000000	     -0.04000000	      0.00000000	      0.04375771
      0.20679790	     -0.04000000	     -0.04000000	      0.00000000	      0.04382261
      0.20709318	     -0.04000000	     -0.04000000	      0.00000000	      0.04388747
      0.20738845	     -0.04000000	     -0.04000000	      0.00000000	      0.04395231
      0.20768372	     -0.04000000	     -0.04000000	      0.00000000	      0.04401712
      0.20797900	     -0.04000000	     -0.04000000	      0.00000000	      0.04408190
      0.20827427	     -0.04000000	     -0.04000000	      0.00000000	      0.04414665
      0.20856954	     -0.04000000	     -0.04000000	      0.00000000	      0.04421137
      0.20886481	     -0.04000000	     -0.04000000	      0.00000000	      0.04427605
      0.20916009	     -0.04000000	     -0.04000000	      0.00000000	      0.04434070
      0.20945536	     -0.04000000	     -0.04000000	      0.00000000	      0.04440532
      0.20975063	     -0.04000000	     -0.04000000	      0.00000000	      0.04446991
      0.21004591	     -0.04000000	     -0.04000000	      0.00000000	      0.04453446
      0.21034118	     -0.04000000	     -0.04000000	      0.00000000	      0.04459898
      0.21063645	     -0.04000000	     -0.04000000	      0.00000000	      0.04466346
      0.21093173	     -0.04000000	     -0.04000000	      0.00000000	      0.04472790
      0.21122700	     -0.04000000	     -0.04000000	      0.00000000	      0.04479231
      0.21152227	     -0.04000000	     -0.04000000	      0.00000000	      0.04485668
      0.21181755	     -0.04000000	     -0.04000000	      0.00000000	      0.04492102
      0.21211282	     -0.04000000	     -0.04000000	      0.00000000	      0.04498532
      0.21240809	     -0.04000000	     -0.04000000	      0.00000000	      0.04504957
      0.21270337	     -0.04000000	     -0.04000000	      0.00000000	      0.04511379
      0.21299864	     -0.04000000	     -0.04000000	      0.00000000	      0.04517797
      0.21329391	     -0.04000000	     -0.04000000	      0.00000000	      0.04524211
      0.21358918	     -0.04000000	     -0.04000000	      0.00000000	      0.04530621
      0.21388446	     -0.04000000	     -0.04000000	      0.00000000	      0.04537027
      0.21417973	     -0.04000000	     -0.04000000	      0.00000000	      0.04543428
      0.21447500	     -0.04000000	     -0.04000000	      0.00000000	      0.04549826
      0.21477028	     -0.04000000	     -0.04000000	      0.00000000	      0.04556219
      0.21506555	     -0.04000000	     -0.04000000	      0.00000000	      0.04562607
      0.21536082	     -0.04000000	     -0.04000000	      0.00000000	      0.04568992
      0.21565610	     -0.04000000	     -0.04000000	      0.00000000	      0.04575371
      0.21595137	     -0.04000000	     -0.04000000	      0.00000000	      0.04581747
      0.21624664	     -0.04000000	     -0.04000000	      0.00000000	      0.04588117
      0.21654192	     -0.04000000	     -0.04000000	      0.00000000	      0.04594483
      0.21683719	     -0.04000000	     -0.04000000	      0.00000000	      0.04600845
      0.21713246	     -0.04000000	     -0.04000000	      0.00000000	      0.04607201
      0.21742774	     -0.04000000	     -0.04000000	      0.00000000	      0.04613553
      0.21772301	     -0.04000000	     -0.04000000	      0.00000000	      0.04619900
      0.21801828	     -0.04000000	     -0.04000000	      0.00000000	      0.04626242
      0.21831355	     -0.04000000	     -0.04000000	      0.00000000	      0.04632579
      0.21860883	     -0.04000000	     -0.04000000	      0.00000000	      0.04638911
      0.21890410	     -0.04000000	     -0.04000000	      0.00000000	      0.04645237
      0.21919937	     -0.04000000	     -0.04000000	      0.00000000	      0.04651559
      0.21949465	     -0.04000000	     -0.04000000	      0.00000000	      0.04657876
      0.21978992	     -0.04000000	     -0.04000000	      0.00000000	      0.04664187
      0.22008519	     -0.04000000	     -0.04000000	      0.00000000	      0.04670493
      0.22038047	     -0.04000000	     -0.04000000	      0.00000000	      0.04676793
      0.22067574	     -0.04000000	     -0.04000000	      0.00000000	      0.04683088
      0.22097101	     -0.04000000	     -0.04000000	      0.00000000	      0.04689377
      0.22126629	     -0.04000000	     -0.04000000	      0.00000000	      0.04695661
      0.22156156	     -0.04000000	     -0.04000000	      0.00000000	      0.04701939
      0.22185683	     -0.04000000	     -0.04000000	      0.00000000	      0.04708212
      0.22215211	     -0.04000000	     -0.04000000	      0.00000000	      0.04714479
      0.22244738	     -0.04000000	     -0.04000000	      0.00000000	      0.04720739
      0.22274265	     -0.04000000	     -0.04000000	      0.00000000	      0.04726994
      0.22303793	     -0.04000000	     -0.04000000	      0.00000000	      0.04733244
      0.22333320	     -0.04000000	     -0.04000000	      0.00000000	      0.04739487
      0.22362847	     -0.04000000	     -0.04000000	      0.00000000	      0.04745724
      0.22392374	     -0.04000000	     -0.04000000	      0.00000000	      0.04751954
      0.22421902	     -0.04000000	     -0.04000000	      0.00000000	      0.04758179
      0.22451429	     -0.04000000	     -0.04000000	      0.00000000	      0.04764397
      0.22480956	     -0.04000000	     -0.04000000	      0.00000000	      0.04770609
      0.22510484	     -0.04000000	     -0.04000000	      0.00000000	      0.04776815
      0.22540011	     -0.04000000	     -0.04000000	      0.00000000	      0.04783014
      0.22569538	     -0.04000000	     -0.04000000	      0.00000000	      0.04789207
      0.22599066	     -0.04000000	     -0.04000000	      0.00000000	      0.04795393
      0.22628593	     -0.04000000	     -0.04000000	      0.00000000	      0.04801573
      0.22658120	     -0.04000000	     -0.04000000	      0.00000000	      0.04807745
      0.22687648	     -0.04000000	     -0.04000000	      0.00000000	      0.04813911
      0.22717175	     -0.04000000	     -0.04000000	      0.00000000	      0.04820071
      0.22746702	     -0.04000000	     -0.04000000	      0.00000000	      0.04826223
      0.22776230	     -0.04000000	     -0.04000000	      0.00000000	      0.04832368
      0.22805757	     -0.04000000	     -0.04000000	      0.00000000	      0.04838506
      0.22835284	     -0.04000000	     -0.04000000	      0.00000000	      0.04844638
      0.22864811	     -0.04000000	     -0.04000000	      0.00000000	      0.04850762
      0.22894339	     -0.04000000	     -0.04000000	      0.00000000	      0.04856878
      0.22923866	     -0.04000000	     -0.04000000	      0.00000000	      0.04862988
      0.22953393	     -0.04000000	     -0.04000000	      0.00000000	      0.04869090
      0.22982921	     -0.04000000	     -0.04000000	      0.00000000	      0.04875185
      0.23012448	     -0.04000000	     -0.04000000	      0.00000000	      0.04881272
      0.23041975	     -0.04000000	     -0.04000000	      0.00000000	      0.04887351
      0.23071503	     -0.04000000	     -0.04000000	      0.00000000	      0.04893423
      0.23101030	     -0.04000000	     -0.04000000	      0.00000000	      0.04899488
      0.23130557	     -0.04000000	     -0.04000000	      0.00000000	      0.04905544
      0.23160085	     -0.04000000	     -0.04000000	      0.00000000	      0.04911593
      0.23189612	     -0.04000000	     -0.04000000	      0.00000000	      0.04917634
      0.23219139	     -0.04000000	     -0.04000000	      0.00000000	      0.04923666
      0.23248667	     -0.04000000	     -0.04000000	      0.00000000	      0.04929691
      0.23278194	     -0.04000000	     -0.04000000	      0.00000000	      0.04935708
      0.23307721	     -0.04000000	     -0.04000000	      0.00000000	      0.04941716
      0.23337248	     -0.04000000	     -0.04000000	      0.00000000	      0.04947716
      0.23366776	     -0.04000000	     -0.04000000	      0.00000000	      0.04953708
      0.23396303	     -0.04000000	     -0.04000000	      0.00000000	      0.04959692
      0.23425830	     -0.04000000	     -0.04000000	      0.00000000	      0.04965667
      0.23455358	     -0.04000000	     -0.04000000	      0.00000000	      0.04971633
      0.23484885	     -0.04000000	     -0.04000000	      0.00000000	      0.04977591
      0.23514412	     -0.04000000	     -0.04000000	      0.00000000	      0.04983540
      0.23543940	     -0.04000000	     -0.04000000	      0.00000000	      0.04989481
      0.23573467	     -0.04000000	     -0.04000000	      0.00000000	      0.04995412
      0.23602994	     -0.04000000	     -0.04000000	      0.00000000	      0.05001335
      0.23632522	     -0.04000000	     -0.04000000	      0.00000000	      0.05007249
      0.23662049	     -0.04000000	     -0.04000000	      0.00000000	      0.05013153
      0.23691576	     -0.04000000	     -0.04000000	      0.00000000	      0.05019049
      0.23721104	     -0.04000000	     -0.04000000	      0.00000000	      0.05024935
      0.23750631	     -0.04000000	     -0.04000000	      0.00000000	      0.05030812
      0.23780158	     -0.04000000	     -0.04000000	      0.00000000	      0.05036680
      0.23809685	     -0.04000000	     -0.04000000	      0.00000000	      0.05042538
      0.23839213	     -0.04000000	     -0.04000000	      0.00000000	      0.05048387
      0.23868740	     -0.04000000	     -0.04000000	      0.00000000	      0.05054227
      0.23898267	     -0.04000000	     -0.04000000	      0.00000000	      0.05060056
      0.23927795	     -0.04000000	     -0.04000000	      0.00000000	      0.05065876
      0.23957322	     -0.04000000	     -0.04000000	      0.00000000	      0.05071686
      0.23986849	     -0.04000000	     -0.04000000	      0.00000000	      0.05077487
      0.24016377	     -0.04000000	     -0.04000000	      0.00000000	      0.05083277
      0.24045904	     -0.04000000	     -0.04000000	      0.00000000	      0.05089057
      0.24075431	     -0.04000000	     -0.04000000	      0.00000000	      0.05094827
      0.24104959	     -0.04000000	     -0.04000000	      0.00000000	      0.05100588
      0.24134486	     -0.04000000	     -0.04000000	      0.00000000	      0.05106337
      0.24164013	     -0.04000000	     -0.04000000	      0.00000000	      0.05112077
      0.24193541	     -0.04000000	     -0.04000000	      0.00000000	      0.05117806
      0.24223068	     -0.04000000	     -0.04000000	      0.00000000	      0.05123524
      0.24252595	     -0.04000000	     -0.04000000	      0.00000000	      0.05129232
      0.24282122	     -0.04000000	     -0.04000000	      0.00000000	      0.05134930
      0.24311650	     -0.04000000	     -0.04000000	      0.00000000	      0.05140616
      0.24341177	     -0.04000000	     -0.04000000	      0.00000000	      0.05146292
      0.24370704	     -0.04000000	     -0.04000000	      0.00000000	      0.05151957
      0.24400232	     -0.04000000	     -0.04000000	      0.00000000	      0.05157611
      0.24429759	     -0.04000000	     -0.04000000	      0.00000000	      0.05163253
      0.24459286	     -0.04000000	     -0.04000000	      0.00000000	      0.05168885
      0.24488814	     -0.04000000	     -0.04000000	      0.00000000	      0.05174506
      0.24518341	     -0.04000000	     -0.04000000	      0.00000000	      0.05180115
      0.24547868	     -0.04000000	     -0.04000000	      0.00000000	      0.05185713
      0.24577396	     -0.04000000	     -0.04000000	      0.00000000	      0.05191299
      0.24606923	     -0.04000000	     -0.04000000	      0.00000000	      0.05196874
      0.24636450	     -0.04000000	     -0.04000000	      0.00000000	      0.05202437
      0.24665978	     -0.04000000	     -0.04000000	      0.00000000	      0.05207988
      0.24695505	     -0.04000000	     -0.04000000	      0.00000000	      0.05213528
      0.24725032	     -0.04000000	     -0.04000000	      0.00000000	      0.05219055
      0.24754560	     -0.04000000	     -0.04000000	      0.00000000	      0.05224571
      0.24784087	     -0.04000000	     -0.04000000	      0.00000000	      0.05230075
      0.24813614	     -0.04000000	     -0.04000000	      0.00000000	      0.05235566
      0.24843141	     -0.04000000	     -0.04000000	      0.00000000	      0.05241046
      0.24872669	     -0.04000000	     -0.04000000	      0.00000000	      0.05246513
      0.24902196	     -0.04000000	     -0.04000000	      0.00000000	      0.05251967
      0.24931723	     -0.04000000	     -0.04000000	      0.00000000	      0.05257409
      0.24961251	     -0.04000000	     -0.04000000	      0.00000000	      0.05262839
      0.24990778	     -0.04000000	     -0.04000000	      0.00000000	      0.05268255
      0.25020305	     -0.04000000	     -0.04000000	      0.00000000	      0.05273659
      0.25049833	     -0.04000000	     -0.04000000	      0.00000000	      0.05279050
      0.25079360	     -0.04000000	     -0.04000000	      0.00000000	      0.05284429
      0.25108887	     -0.04000000	     -0.04000000	      0.00000000	      0.05289794
      0.25138415	     -0.04000000	     -0.04000000	      0.00000000	      0.05295146
      0.25167942	     -0.04000000	     -0.04000000	      0.00000000	      0.05300484
      0.25197469	     -0.04000000	     -0.04000000	      0.00000000	      0.05305810
      0.25226997	     -0.04000000	     -0.04000000	      0.00000000	      0.05311122
      0.25256524	     -0.04000000	     -0.04000000	      0.00000000	      0.05316421
      0.25286051	     -0.04000000	     -0.04000000	      0.00000000	      0.05321706
      0.25315578	     -0.04000000	     -0.04000000	      0.00000000	      0.05326977
      0.25345106	     -0.04000000	     -0.04000000	      0.00000000	      0.05332234
      0.25374633	     -0.04000000	     -0.04000000	      0.00000000	      0.05337478
      0.25404160	     -0.04000000	     -0.04000000	      0.00000000	      0.05342708
      0.25433688	     -0.04000000	     -0.04000000	      0.00000000	      0.05347923
      0.25463215	     -0.04000000	     -0.04000000	      0.00000000	      0.05353125
      0.25492742	     -0.04000000	     -0.04000000	      0.00000000	      0.05358312
      0.25522270	     -0.04000000	     -0.04000000	      0.00000000	      0.05363485
      0.25551797	     -0.04000000	     -0.04000000	      0.00000000	      0.05368643
      0.25581324	     -0.04000000	     -0.04000000	      0.00000000	      0.05373787
      0.25610852	     -0.04000000	     -0.04000000	      0.00000000	      0.05378916
      0.25640379	     -0.04000000	     -0.04000000	      0.00000000	      0.05384030
      0.25669906	     -0.04000000	     -0.04000000	      0.00000000	      0.05389130
      0.25699434	     -0.04000000	     -0.04000000	      0.00000000	      0.05394215
      0.25728961	     -0.04000000	     -0.04000000	      0.00000000	      0.05399284
      0.25758488	     -0.04000000	     -0.04000000	      0.00000000	      0.05404339
      0.25788015	     -0.04000000	     -0.04000000	      0.00000000	      0.05409378
      0.25817543	     -0.04000000	     -0.04000000	      0.00000000	      0.05414402
      0.25847070	     -0.04000000	     -0.04000000	      0.00000000	      0.05419410
      0.25876597	     -0.04000000	     -0.04000000	      0.00000000	      0.05424403
      0.25906125	     -0.04000000	     -0.04000000	      0.00000000	      0.05429380
      0.25935652	     -0.04000000	     -0.04000000	      0.00000000	      0.05434341
      0.25965179	     -0.04000000	     -0.04000000	      0.00000000	      0.05439287
      0.25994707	     -0.04000000	     -0.04000000	      0.00000000	      0.05444216
      0.26024234	     -0.04000000	     -0.04000000	      0.00000000	      0.05449130
      0.26053761	     -0.04000000	     -0.04000000	      0.00000000	      0.05454027
      0.26083289	     -0.04000000	     -0.04000000	      0.00000000	      0.05458908
      0.26112816	     -0.04000000	     -0.04000000	      0.00000000	      0.05463772
      0.26142343	     -0.04000000	     -0.04000000	      0.00000000	      0.05468621
      0.26171871	     -0.04000000	     -0.04000000	      0.00000000	      0.05473452
      0.26201398	     -0.04000000	     -0.04000000	      0.00000000	      0.05478267
      0.26230925	     -0.04000000	     -0.04000000	      0.00000000	      0.05483064
      0.26260452	     -0.04000000	     -0.04000000	      0.00000000	      0.05487845
      0.26289980	     -0.04000000	     -0.04000000	      0.00000000	      0.05492609
      0.26319507	     -0.04000000	     -0.04000000	      0.00000000	      0.05497356
      0.26346055	     -0.04000000	     -0.04000000	      0.00000000	      0.05501609
      0.26372603	     -0.04000000	     -0.04000000	      0.00000000	      0.05505848
      0.26399151	     -0.04000000	     -0.04000000	      0.00000000	      0.05510073
      0.26425700	     -0.04000000	     -0.04000000	      0.00000000	      0.05514283
      0.26452248	     -0.04000000	     -0.04000000	      0.00000000	      0.05518479
      0.26478796	     -0.04000000	     -0.04000000	      0.00000000	      0.05522661
      0.26505344	     -0.04000000	     -0.04000000	      0.00000000	      0.05526829
      0.26531892	     -0.04000000	     -0.04000000	      0.00000000	      0.05530982
      0.26558440	     -0.04000000	     -0.04000000	      0.00000000	      0.05535120
      0.26584988	     -0.04000000	     -0.04000000	      0.00000000	      0.05539243
      0.26611536	     -0.04000000	     -0.04000000	      0.00000000	      0.05543352
      0.26638084	     -0.04000000	     -0.04000000	      0.00000000	      0.05547446
      0.26664633	     -0.04000000	     -0.04000000	      0.00000000	      0.05551525
      0.26691181	     -0.04000000	     -0.04000000	      0.00000000	      0.05555589
      0.26717729	     -0.04000000	     -0.04000000	      0.00000000	      0.05559637
      0.26744277	     -0.04000000	     -0.04000000	      0.00000000	      0.05563671
      0.26770825	     -0.04000000	     -0.04000000	      0.00000000	      0.05567689
      0.26797373	     -0.04000000	     -0.04000000	      0.00000000	      0.05571691
      0.26823921	     -0.04000000	     -0.04000000	      0.00000000	      0.05575678
      0.26850469	     -0.04000000	     -0.04000000	      0.00000000	      0.05579650
      0.26877018	     -0.04000000	     -0.04000000	      0.00000000	      0.05583606
      0.26903566	     -0.04000000	     -0.04000000	      0.00000000	      0.05587546
      0.26930114	     -0.04000000	     -0.04000000	      0.00000000	      0.05591470
      0.26956662	     -0.04000000	     -0.04000000	      0.00000000	      0.05595378
      0.26983210	     -0.04000000	     -0.04000000	      0.00000000	      0.05599271
      0.27009758	     -0.04000000	     -0.04000000	      0.00000000	      0.05603147
      0.27036306	     -0.04000000	     -0.04000000	      0.00000000	      0.05607007
      0.27062854	     -0.04000000	     -0.04000000	      0.00000000	      0.05610850
      0.27089402	     -0.04000000	     -0.04000000	      0.00000000	      0.05614677
      0.27115951	     -0.04000000	     -0.04000000	      0.00000000	      0.05618488
      0.27142499	     -0.04000000	     -0.04000000	      0.00000000	      0.05622282
      0.27169047	     -0.04000000	     -0.04000000	      0.00000000	      0.05626059
      0.27195595	     -0.04000000	     -0.04000000	      0.00000000	      0.05629820
      0.27222143	     -0.04000000	     -0.04000000	      0.00000000	      0.05633564
      0.27248691	     -0.04000000	     -0.04000000	      0.00000000	      0.05637290
      0.27275239	     -0.04000000	     -0.04000000	      0.00000000	      0.05641000
      0.27301787	     -0.04000000	     -0.04000000	      0.00000000	      0.05644692
      0.27328335	     -0.04000000	     -0.04000000	      0.00000000	      0.05648368
      0.27354884	     -0.04000000	     -0.04000000	      0.00000000	      0.05652025
      0.27381432	     -0.04000000	     -0.04000000	      0.00000000	      0.05655666
      0.27407980	     -0.04000000	     -0.04000000	      0.00000000	      0.05659288
      0.27434528	     -0.04000000	     -0.04000000	      0.00000000	      0.05662894
      0.27461076	     -0.04000000	     -0.04000000	      0.00000000	      0.05666481
      0.27487624	     -0.04000000	     -0.04000000	      0.00000000	      0.05670050
      0.27514172	     -0.04000000	     -0.04000000	      0.00000000	      0.05673602
      0.27540720	     -0.04000000	     -0.04000000	      0.00000000	      0.05677135
      0.27567269	     -0.04000000	     -0.04000000	      0.00000000	      0.05680651
      0.27593817	     -0.04000000	     -0.04000000	      0.00000000	      0.05684148
      0.27620365	     -0.04000000	     -0.04000000	      0.00000000	      0.05687626
      0.27646913	     -0.04000000	     -0.04000000	      0.00000000	      0.05691086
      0.27673461	     -0.04000000	     -0.04000000	      0.00000000	      0.05694528
      0.27700009	     -0.04000000	     -0.04000000	      0.00000000	      0.05697951
      0.27726557	     -0.04000000	     -0.04000000	      0.00000000	      0.05701355
      0.27753105	     -0.04000000	     -0.04000000	      0.00000000	      0.05704740
      0.27779653	     -0.04000000	     -0.04000000	      0.00000000	      0.05708107
      0.27806202	     -0.04000000	     -0.04000000	      0.00000000	      0.05711454
      0.27832750	     -0.04000000	     -0.04000000	      0.00000000	      0.05714782
      0.27859298	     -0.04000000	     -0.04000000	      0.00000000	      0.05718090
      0.27885846	     -0.04000000	     -0.04000000	      0.00000000	      0.05721379
      0.27912394	     -0.04000000	     -0.04000000	      0.00000000	      0.05724649
      0.27938942	     -0.04000000	     -0.04000000	      0.00000000	      0.05727899
      0.27965490	     -0.04000000	     -0.04000000	      0.00000000	      0.05731129
      0.27992038	     -0.04000000	     -0.04000000	      0.00000000	      0.05734340
      0.28018586	     -0.04000000	     -0.04000000	      0.00000000	      0.05737530
      0.28045135	     -0.04000000	     -0.04000000	      0.00000000	      0.05740700
      0.28071683	     -0.04000000	     -0.04000000	      0.00000000	      0.05743850
      0.28098231	     -0.04000000	     -0.04000000	      0.00000000	      0.05746980
      0.28124779	     -0.04000000	     -0.04000000	      0.00000000	      0.05750089
      0.28151327	     -0.04000000	     -0.04000000	      0.00000000	      0.05753178
      0.28177875	     -0.04000000	     -0.04000000	      0.00000000	      0.05756246
      0.28204423	     -0.04000000	     -0.04000000	      0.00000000	      0.05759294
      0.28230971	     -0.04000000	     -0.04000000	      0.00000000	      0.05762320
      0.28257519	     -0.04000000	     -0.04000000	      0.00000000	      0.05765325
      0.28284068	     -0.04000000	     -0.04000000	      0.00000000	      0.05768310
      0.28310616	     -0.04000000	     -0.04000000	      0.00000000	      0.05771273
      0.28337164	     -0.04000000	     -0.04000000	      0.00000000	      0.05774215
      0.28363712	     -0.04000000	     -0.04000000	      0.00000000	      0.05777135
      0.28390260	     -0.04000000	     -0.04000000	      0.00000000	      0.05780033
      0.28416808	     -0.04000000	     -0.04000000	      0.00000000	      0.05782910
      0.28443356	     -0.04000000	     -0.04000000	      0.00000000	      0.05785765
      0.28469904	     -0.04000000	     -0.04000000	      0.00000000	      0.05788599
      0.28496453	     -0.04000000	     -0.04000000	      0.00000000	      0.05791410
      0.28523001	     -0.04000000	     -0.04000000	      0.00000000	      0.05794198
      0.28549549	     -0.04000000	     -0.04000000	      0.00000000	      0.05796965
      0.28576097	     -0.04000000	     -0.04000000	      0.00000000	      0.05799709
      0.28602645	     -0.04000000	     -0.04000000	      0.00000000	      0.05802430
      0.28629193	     -0.04000000	     -0.04000000	      0.00000000	      0.05805129
      0.28655741	     -0.04000000	     -0.04000000	      0.00000000	      0.05807805
      0.28682289	     -0.04000000	     -0.04000000	      0.00000000	      0.05810457
      0.28708837	     -0.04000000	     -0.04000000	      0.00000000	      0.05813087
      0.28735386	     -0.04000000	     -0.04000000	      0.00000000	      0.05815694
      0.28761934	     -0.04000000	     -0.04000000	      0.00000000	      0.05818277
      0.28785809	     -0.04000000	     -0.04000000	      0.00000000	      0.05820580
      0.28809685	     -0.04000000	     -0.04000000	      0.00000000	      0.05822864
      0.28833561	     -0.04000000	     -0.04000000	      0.00000000	      0.05825129
      0.28857437	     -0.04000000	     -0.04000000	      0.00000000	      0.05827374
      0.28881312	     -0.04000000	     -0.04000000	      0.00000000	      0.05829600
      0.28905188	     -0.04000000	     -0.04000000	      0.00000000	      0.05831807
      0.28929064	     -0.04000000	     -0.04000000	      0.00000000	      0.05833994
      0.28952939	     -0.04000000	     -0.04000000	      0.00000000	      0.05836161
      0.28976815	     -0.04000000	     -0.04000000	      0.00000000	      0.05838308
      0.29000691	     -0.04000000	     -0.04000000	      0.00000000	      0.05840436
      0.29024567	     -0.04000000	     -0.04000000	      0.00000000	      0.05842544
      0.29048442	     -0.04000000	     -0.04000000	      0.00000000	      0.05844631
      0.29072318	     -0.04000000	     -0.04000000	      0.00000000	      0.05846699
      0.29096194	     -0.04000000	     -0.04000000	      0.00000000	      0.05848746
      0.29120070	     -0.04000000	     -0.04000000	      0.00000000	      0.05850772
      0.29143945	     -0.04000000	     -0.04000000	      0.00000000	      0.05852778
      0.29167821	     -0.04000000	     -0.04000000	      0.00000000	      0.05854764
      0.29191697	     -0.04000000	     -0.04000000	      0.00000000	      0.05856729
      0.29215572	     -0.04000000	     -0.04000000	      0.00000000	      0.05858673
      0.29239448	     -0.04000000	     -0.04000000	      0.00000000	      0.05860596
      0.29263324	     -0.04000000	     -0.04000000	      0.00000000	      0.05862498
      0.29287200	     -0.04000000	     -0.04000000	      0.00000000	      0.05864379
      0.29311075	     -0.04000000	     -0.04000000	      0.00000000	      0.05866239
      0.29334951	     -0.04000000	     -0.04000000	      0.00000000	      0.05868077
      0.29358827	     -0.04000000	     -0.04000000	      0.00000000	      0.05869894
      0.29382702	     -0.04000000	     -0.04000000	      0.00000000	      0.05871689
      0.29406578	     -0.04000000	     -0.04000000	      0.00000000	      0.05873462
      0.29430454	     -0.04000000	     -0.04000000	      0.00000000	      0.05875214
      0.29454330	     -0.04000000	     -0.04000000	      0.00000000	      0.05876944
      0.29478205	     -0.04000000	     -0.04000000	      0.00000000	      0.05878652
      0.29502081	     -0.04000000	     -0.04000000	      0.00000000	      0.05880337
      0.29525957	     -0.04000000	     -0.04000000	      0.00000000	      0.05882001
      0.29549833	     -0.04000000	     -0.04000000	      0.00000000	      0.05883642
      0.29573708	     -0.04000000	     -0.04000000	      0.00000000	      0.05885260
      0.29597584	     -0.04000000	     -0.04000000	      0.00000000	      0.05886856
      0.29621460	     -0.04000000	     -0.04000000	      0.00000000	      0.05888429
      0.29645335	     -0.04000000	     -0.04000000	      0.00000000	      0.05889980
      0.29669211	     -0.04000000	     -0.04000000	      0.00000000	      0.05891507
      0.29693087	     -0.04000000	     -0.04000000	      0.00000000	      0.05893011
      0.29716963	     -0.04000000	     -0.04000000	      0.00000000	      0.05894493
      0.29740838	     -0.04000000	     -0.04000000	      0.00000000	      0.05895950
      0.29764714	     -0.04000000	     -0.04000000	      0.00000000	      0.05897385
      0.29788590	     -0.04000000	     -0.04000000	      0.00000000	      0.05898795
      0.29812465	     -0.04000000	     -0.04000000	      0.00000000	      0.05900182
      0.29836341	     -0.04000000	     -0.04000000	      0.00000000	      0.05901546
      0.29860217	     -0.04000000	     -0.04000000	      0.00000000	      0.05902885
      0.29884093	     -0.04000000	     -0.04000000	      0.00000000	      0.05904200
      0.29907968	     -0.04000000	     -0.04000000	      0.00000000	      0.05905491
      0.29931844	     -0.04000000	     -0.04000000	      0.00000000	      0.05906758
      0.29955720	     -0.04000000	     -0.04000000	      0.00000000	      0.05908000
      0.29979596	     -0.04000000	     -0.04000000	      0.00000000	      0.05909218
      0.30003471	     -0.04000000	     -0.04000000	      0.00000000	      0.05910411
      0.30027347	     -0.04000000	     -0.04000000	      0.00000000	      0.05911579
      0.30051223	     -0.04000000	     -0.04000000	      0.00000000	      0.05912722
      0.30075098	     -0.04000000	     -0.04000000	      0.00000000	      0.05913840
      0.30098974	     -0.04000000	     -0.04000000	      0.00000000	      0.05914933
      0.30122850	     -0.04000000	     -0.04000000	      0.00000000	      0.05916001
      0.30146726	     -0.04000000	     -0.04000000	      0.00000000	      0.05917042
      0.30170601	     -0.04000000	     -0.04000000	      0.00000000	      0.05918059
      0.30194477	     -0.04000000	     -0.04000000	      0.00000000	      0.05919049
      0.30218353	     -0.04000000	     -0.04000000	      0.00000000	      0.05920014
      0.30242229	     -0.04000000	     -0.04000000	      0.00000000	      0.05920952
      0.30266104	     -0.04000000	     -0.04000000	      0.00000000	      0.05921864
      0.30289980	     -0.04000000	     -0.04000000	      0.00000000	      0.05922750
      0.30313856	     -0.04000000	     -0.04000000	      0.00000000	      0.05923610
      0.30337731	     -0.04000000	     -0.04000000	      0.00000000	      0.05924443
      0.30361607	     -0.04000000	     -0.04000000	      0.00000000	      0.05925249
      0.30385483	     -0.04000000	     -0.04000000	      0.00000000	      0.05926028
      0.30409359	     -0.04000000	     -0.04000000	      0.00000000	      0.05926780
      0.30433234	     -0.04000000	     -0.04000000	      0.00000000	      0.05927504
      0.30457110	     -0.04000000	     -0.04000000	      0.00000000	      0.05928202
      0.30480986	     -0.04000000	     -0.04000000	      0.00000000	      0.05928872
      0.30504861	     -0.04000000	     -0.04000000	      0.00000000	      0.05929514
      0.30528737	     -0.04000000	     -0.04000000	      0.00000000	      0.05930128
      0.30552613	     -0.04000000	     -0.04000000	      0.00000000	      0.05930715
      0.30576489	     -0.04000000	     -0.04000000	      0.00000000	      0.05931273
      0.30600364	     -0.04000000	     -0.04000000	      0.00000000	      0.05931803
      0.30624240	     -0.04000000	     -0.04000000	      0.00000000	      0.05932305
      0.30648116	     -0.04000000	     -0.04000000	      0.00000000	      0.05932778
      0.30671992	     -0.04000000	     -0.04000000	      0.00000000	      0.05933222
      0.30695867	     -0.04000000	     -0.04000000	      0.00000000	      0.05933637
      0.30719743	     -0.04000000	     -0.04000000	      0.00000000	      0.05934023
      0.30743619	     -0.04000000	     -0.04000000	      0.00000000	      0.05934380
      0.30767494	     -0.04000000	     -0.04000000	      0.00000000	      0.05934708
      0.30791370	     -0.04000000	     -0.04000000	      0.00000000	      0.05935005
      0.30815246	     -0.04000000	     -0.04000000	      0.00000000	      0.05935274
      0.30839122	     -0.04000000	     -0.04000000	      0.00000000	      0.05935512
      0.30862997	     -0.04000000	     -0.04000000	      0.00000000	      0.05935720
      0.30886873	     -0.04000000	     -0.04000000	      0.00000000	      0.05935898
      0.30910749	     -0.04000000	     -0.04000000	      0.00000000	      0.05936045
      0.30934624	     -0.04000000	     -0.04000000	      0.00000000	      0.05936162
      0.30958500	     -0.04000000	     -0.04000000	      0.00000000	      0.05936249
      0.30982376	     -0.04000000	     -0.04000000	      0.00000000	      0.05936304
      0.31006252	     -0.04000000	     -0.04000000	      0.00000000	      0.05936328
      0.31030127	     -0.04000000	     -0.04000000	      0.00000000	      0.05936320
      0.31054003	     -0.04000000	     -0.04000000	      0.00000000	      0.05936282
      0.31077879	     -0.04000000	     -0.04000000	      0.00000000	      0.05936211
      0.31101755	     -0.04000000	     -0.04000000	      0.00000000	      0.05936109
      0.31125630	     -0.04000000	     -0.04000000	      0.00000000	      0.05935975
      0.31147098	     -0.04000000	     -0.04000000	      0.00000000	      0.05935826
      0.31168567	     -0.04000000	     -0.04000000	      0.00000000	      0.05935652
      0.31190035	     -0.04000000	     -0.04000000	      0.00000000	      0.05935451
      0.31211503	     -0.04000000	     -0.04000000	      0.00000000	      0.05935224
      0.31232971	     -0.04000000	     -0.04000000	      0.00000000	      0.05934970
      0.31254440	     -0.04000000	     -0.04000000	      0.00000000	      0.05934689
      0.31275908	     -0.04000000	     -0.04000000	      0.00000000	      0.05934382
      0.31297376	     -0.04000000	     -0.04000000	      0.00000000	      0.05934047
      0.31318844	     -0.04000000	     -0.04000000	      0.00000000	      0.05933685
      0.31340313	     -0.04000000	     -0.04000000	      0.00000000	      0.05933296
      0.31361781	     -0.04000000	     -0.04000000	      0.00000000	      0.05932880
      0.31383249	     -0.04000000	     -0.04000000	      0.00000000	      0.05932435
      0.31404717	     -0.04000000	     -0.04000000	      0.00000000	      0.05931963
      0.31426185	     -0.04000000	     -0.04000000	      0.00000000	      0.05931464
      0.31447654	     -0.04000000	     -0.04000000	      0.00000000	      0.05930936
      0.31469122	     -0.04000000	     -0.04000000	      0.00000000	      0.05930379
      0.31490590	     -0.04000000	     -0.04000000	      0.00000000	      0.05929795
      0.31512058	     -0.04000000	     -0.04000000	      0.00000000	      0.05929182
      0.31533527	     -0.04000000	     -0.04000000	      0.00000000	      0.05928540
      0.31554995	     -0.04000000	     -0.04000000	      0.00000000	      0.05927870
      0.31576463	     -0.04000000	     -0.04000000	      0.00000000	      0.05927170
      0.31597931	     -0.04000000	     -0.04000000	      0.00000000	      0.05926441
      0.31619400	     -0.04000000	     -0.04000000	      0.00000000	      0.05925683
      0.31640868	     -0.04000000	     -0.04000000	      0.00000000	      0.05924896
      0.31662336	     -0.04000000	     -0.04000000	      0.00000000	      0.05924078
      0.31683804	     -0.04000000	     -0.04000000	      0.00000000	      0.05923231
      0.31705272	     -0.04000000	     -0.04000000	      0.00000000	      0.05922354
      0.31726741	     -0.04000000	     -0.04000000	      0.00000000	      0.05921447
      0.31748209	     -0.04000000	     -0.04000000	      0.00000000	      0.05920510
      0.31769677	     -0.04000000	     -0.04000000	      0.00000000	      0.05919542
      0.31791145	     -0.04000000	     -0.04000000	      0.00000000	      0.05918543
      0.31812614	     -0.04000000	     -0.04000000	      0.00000000	      0.05917514
      0.31834082	     -0.04000000	     -0.04000000	      0.00000000	      0.05916453
      0.31855550	     -0.04000000	     -0.04000000	      0.00000000	      0.05915361
      0.31877018	     -0.04000000	     -0.04000000	      0.00000000	      0.05914238
      0.31898487	     -0.04000000	     -0.04000000	      0.00000000	      0.05913084
      0.31919955	     -0.04000000	     -0.04000000	      0.00000000	      0.05911898
      0.31941423	     -0.04000000	     -0.04000000	      0.00000000	      0.05910679
      0.31962891	     -0.04000000	     -0.04000000	      0.00000000	      0.05909429
      0.31984359	     -0.04000000	     -0.04000000	      0.00000000	      0.05908147
      0.32005828	     -0.04000000	     -0.04000000	      0.00000000	      0.05906832
      0.32027296	     -0.04000000	     -0.04000000	      0.00000000	      0.05905484
      0.32048764	     -0.04000000	     -0.04000000	      0.00000000	      0.05904103
      0.32070232	     -0.04000000	     -0.04000000	      0.00000000	      0.05902690
      0.32091701	     -0.04000000	     -0.04000000	      0.00000000	      0.05901243
      0.32113169	     -0.04000000	     -0.04000000	      0.00000000	      0.05899763
      0.32134637	     -0.04000000	     -0.04000000	      0.00000000	      0.05898249
      0.32156105	     -0.04000000	     -0.04000000	      0.00000000	      0.05896702
      0.32177573	     -0.04000000	     -0.04000000	      0.00000000	      0.05895120
      0.32199042	     -0.04000000	     -0.04000000	      0.00000000	      0.05893504
      0.32220510	     -0.04000000	     -0.04000000	      0.00000000	      0.05891854
      0.32241978	     -0.04000000	     -0.04000000	      0.00000000	      0.05890169
      0.32263446	     -0.04000000	     -0.04000000	      0.00000000	      0.05888449
      0.32284915	     -0.04000000	     -0.04000000	      0.00000000	      0.05886694
      0.32306383	     -0.04000000	     -0.04000000	      0.00000000	      0.05884904
      0.32327851	     -0.04000000	     -0.04000000	      0.00000000	      0.05883078
      0.32349319	     -0.04000000	     -0.04000000	      0.00000000	      0.05881217
      0.32370788	     -0.04000000	     -0.04000000	      0.00000000	      0.05879320
      0.32392256	     -0.04000000	     -0.04000000	      0.00000000	      0.05877387
      0.32413724	     -0.04000000	     -0.04000000	      0.00000000	      0.05875417
      0.32435192	     -0.04000000	     -0.04000000	      0.00000000	      0.05873411
      0.32456660	     -0.04000000	     -0.04000000	      0.00000000	      0.05871368
      0.32478129	     -0.04000000	     -0.04000000	      0.00000000	      0.05869288
      0.32499597	     -0.04000000	     -0.04000000	      0.00000000	      0.05867170
      0.32521065	     -0.04000000	     -0.04000000	      0.00000000	      0.05865015
      0.32542533	     -0.04000000	     -0.04000000	      0.00000000	      0.05862823
      0.32564002	     -0.04000000	     -0.04000000	      0.00000000	      0.05860592
      0.32585470	     -0.04000000	     -0.04000000	      0.00000000	      0.05858323
      0.32606938	     -0.04000000	     -0.04000000	      0.00000000	      0.05856016
      0.32628406	     -0.04000000	     -0.04000000	      0.00000000	      0.05853670
      0.32649875	     -0.04000000	     -0.04000000	      0.00000000	      0.05851285
      0.32671343	     -0.04000000	     -0.04000000	      0.00000000	      0.05848861
      0.32692811	     -0.04000000	     -0.04000000	      0.00000000	      0.05846397
      0.32714279	     -0.04000000	     -0.04000000	      0.00000000	      0.05843894
      0.32735747	     -0.04000000	     -0.04000000	      0.00000000	      0.05841351
      0.32757216	     -0.04000000	     -0.04000000	      0.00000000	      0.05838767
      0.32776515	     -0.04000000	     -0.04000000	      0.00000000	      0.05836411
      0.32795813	     -0.04000000	     -0.04000000	      0.00000000	      0.05834021
      0.32815112	     -0.04000000	     -0.04000000	      0.00000000	      0.05831598
      0.32834411	     -0.04000000	     -0.04000000	      0.00000000	      0.05829141
      0.32853710	     -0.04000000	     -0.04000000	      0.00000000	      0.05826652
      0.32873009	     -0.04000000	     -0.04000000	      0.00000000	      0.05824128
      0.32892308	     -0.04000000	     -0.04000000	      0.00000000	      0.05821571
      0.32911607	     -0.04000000	     -0.04000000	      0.00000000	      0.05818979
      0.32930906	     -0.04000000	     -0.04000000	      0.00000000	      0.05816354
      0.32950205	     -0.04000000	     -0.04000000	      0.00000000	      0.05813693
      0.32969504	     -0.04000000	     -0.04000000	      0.00000000	      0.05810998
      0.32988803	     -0.04000000	     -0.04000000	      0.00000000	      0.05808268
      0.33008102	     -0.04000000	     -0.04000000	      0.00000000	      0.05805503
      0.33027400	     -0.04000000	     -0.04000000	      0.00000000	      0.05802703
      0.33046699	     -0.04000000	     -0.04000000	      0.00000000	      0.05799867
      0.33065998	     -0.04000000	     -0.04000000	      0.00000000	      0.05796995
      0.33085297	     -0.04000000	     -0.04000000	      0.00000000	      0.05794087
      0.33104596	     -0.04000000	     -0.04000000	      0.00000000	      0.05791143
      0.33123895	     -0.04000000	     -0.04000000	      0.00000000	      0.05788162
      0.33143194	     -0.04000000	     -0.04000000	      0.00000000	      0.05785145
      0.33162493	     -0.04000000	     -0.04000000	      0.00000000	      0.05782091
      0.33181792	     -0.04000000	     -0.04000000	      0.00000000	      0.05778999
      0.33201091	     -0.04000000	     -0.04000000	      0.00000000	      0.05775870
      0.33220390	     -0.04000000	     -0.04000000	      0.00000000	      0.05772704
      0.33239688	     -0.04000000	     -0.04000000	      0.00000000	      0.05769500
      0.33258987	     -0.04000000	     -0.04000000	      0.00000000	      0.05766257
      0.33278286	     -0.04000000	     -0.04000000	      0.00000000	      0.05762976
      0.33297585	     -0.04000000	     -0.04000000	      0.00000000	      0.05759657
      0.33316884	     -0.04000000	     -0.04000000	      0.00000000	      0.05756298
      0.33336183	     -0.04000000	     -0.04000000	      0.00000000	      0.05752901
      0.33355482	     -0.04000000	     -0.04000000	      0.00000000	      0.05749464
      0.33374781	     -0.04000000	     -0.04000000	      0.00000000	      0.05745988
      0.33394080	     -0.04000000	     -0.04000000	      0.00000000	      0.05742471
      0.33413379	     -0.04000000	     -0.04000000	      0.00000000	      0.05738915
      0.33432678	     -0.04000000	     -0.04000000	      0.00000000	      0.05735318
      0.33451977	     -0.04000000	     -0.04000000	      0.00000000	      0.05731680
      0.33471275	     -0.04000000	     -0.04000000	      0.00000000	      0.05728001
      0.33490574	     -0.04000000	     -0.04000000	      0.00000000	      0.05724281
      0.33509873	     -0.04000000	     -0.04000000	      0.00000000	      0.05720520
      0.33529172	     -0.04000000	     -0.04000000	      0.00000000	      0.05716716
      0.33548471	     -0.04000000	     -0.04000000	      0.00000000	      0.05712871
      0.33567770	     -0.04000000	     -0.04000000	      0.00000000	      0.05708983
      0.33587069	     -0.04000000	     -0.04000000	      0.00000000	      0.05705053
      0.33606368	     -0.04000000	     -0.04000000	      0.00000000	      0.05701079
      0.33625667	     -0.04000000	     -0.04000000	      0.00000000	      0.05697062
      0.33643012	     -0.04000000	     -0.04000000	      0.00000000	      0.05693415
      0.33660356	     -0.04000000	     -0.04000000	      0.00000000	      0.05689733
      0.33677701	     -0.04000000	     -0.04000000	      0.00000000	      0.05686014
      0.33695046	     -0.04000000	     -0.04000000	      0.00000000	      0.05682260
      0.33712391	     -0.04000000	     -0.04000000	      0.00000000	      0.05678470
      0.33729736	     -0.04000000	     -0.04000000	      0.00000000	      0.05674643
      0.33747080	     -0.04000000	     -0.04000000	      0.00000000	      0.05670780
      0.33764425	     -0.04000000	     -0.04000000	      0.00000000	      0.05666880
      0.33781770	     -0.04000000	     -0.04000000	      0.00000000	      0.05662943
      0.33799115	     -0.04000000	     -0.04000000	      0.00000000	      0.05658968
      0.33816459	     -0.04000000	     -0.04000000	      0.00000000	      0.05654956
      0.33833804	     -0.04000000	     -0.04000000	      0.00000000	      0.05650906
      0.33851149	     -0.04000000	     -0.04000000	      0.00000000	      0.05646819
      0.33868494	     -0.04000000	     -0.04000000	      0.00000000	      0.05642692
      0.33885839	     -0.04000000	     -0.04000000	      0.00000000	      0.05638528
      0.33903183	     -0.04000000	     -0.04000000	      0.00000000	      0.05634324
      0.33920528	     -0.04000000	     -0.04000000	      0.00000000	      0.05630082
      0.33937873	     -0.04000000	     -0.04000000	      0.00000000	      0.05625800
      0.33955218	     -0.04000000	     -0.04000000	      0.00000000	      0.05621478
      0.33972563	     -0.04000000	     -0.04000000	      0.00000000	      0.05617117
      0.33989907	     -0.04000000	     -0.04000000	      0.00000000	      0.05612715
      0.34007252	     -0.04000000	     -0.04000000	      0.00000000	      0.05608330
      0.34024597	     -0.04000000	     -0.04000000	      0.00000000	      0.05603917
      0.34041942	     -0.04000000	     -0.04000000	      0.00000000	      0.05599464
      0.34059287	     -0.04000000	     -0.04000000	      0.00000000	      0.05594970
      0.34076631	     -0.04000000	     -0.04000000	      0.00000000	      0.05590436
      0.34093976	     -0.04000000	     -0.04000000	      0.00000000	      0.05585861
      0.34109518	     -0.04000000	     -0.04000000	      0.00000000	      0.05581726
      0.34125061	     -0.04000000	     -0.04000000	      0.00000000	      0.05577558
      0.34140603	     -0.04000000	     -0.04000000	      0.00000000	      0.05573355
      0.34156145	     -0.04000000	     -0.04000000	      0.00000000	      0.05569119
      0.34171687	     -0.04000000	     -0.04000000	      0.00000000	      0.05564849
      0.34187230	     -0.04000000	     -0.04000000	      0.00000000	      0.05560545
      0.34202772	     -0.04000000	     -0.04000000	      0.00000000	      0.05556206
      0.34218314	     -0.04000000	     -0.04000000	      0.00000000	      0.05551832
      0.34233856	     -0.04000000	     -0.04000000	      0.00000000	      0.05547423
      0.34249398	     -0.04000000	     -0.04000000	      0.00000000	      0.05542978
      0.34264941	     -0.04000000	     -0.04000000	      0.00000000	      0.05538498
      0.34280483	     -0.04000000	     -0.04000000	      0.00000000	      0.05533982
      0.34296025	     -0.04000000	     -0.04000000	      0.00000000	      0.05529431
      0.34311567	     -0.04000000	     -0.04000000	      0.00000000	      0.05524842
      0.34327110	     -0.04000000	     -0.04000000	      0.00000000	      0.05520217
      0.34342652	     -0.04000000	     -0.04000000	      0.00000000	      0.05515555
      0.34358194	     -0.04000000	     -0.04000000	      0.00000000	      0.05510856
      0.34373736	     -0.04000000	     -0.04000000	      0.00000000	      0.05506120
      0.34389279	     -0.04000000	     -0.04000000	      0.00000000	      0.05501345
      0.34403226	     -0.04000000	     -0.04000000	      0.00000000	      0.05497029
      0.34417174	     -0.04000000	     -0.04000000	      0.00000000	      0.05492681
      0.34431122	     -0.04000000	     -0.04000000	      0.00000000	      0.05488302
      0.34445070	     -0.04000000	     -0.04000000	      0.00000000	      0.05483892
      0.34459018	     -0.04000000	     -0.04000000	      0.00000000	      0.05479450
      0.34472966	     -0.04000000	     -0.04000000	      0.00000000	      0.05474977
      0.34486914	     -0.04000000	     -0.04000000	      0.00000000	      0.05470472
      0.34500862	     -0.04000000	     -0.04000000	      0.00000000	      0.05465934
      0.34514810	     -0.04000000	     -0.04000000	      0.00000000	      0.05461364
      0.34528757	     -0.04000000	     -0.04000000	      0.00000000	      0.05456762
      0.34542705	     -0.04000000	     -0.04000000	      0.00000000	      0.05452126
      0.34556653	     -0.04000000	     -0.04000000	      0.00000000	      0.05447457
      0.34570601	     -0.04000000	     -0.04000000	      0.00000000	      0.05442755
      0.34584549	     -0.04000000	     -0.04000000	      0.00000000	      0.05438019
      0.34598497	     -0.04000000	     -0.04000000	      0.00000000	      0.05433250
      0.34612445	     -0.04000000	     -0.04000000	      0.00000000	      0.05428446
      0.34626393	     -0.04000000	     -0.04000000	      0.00000000	      0.05423607
      0.34638867	     -0.04000000	     -0.04000000	      0.00000000	      0.05419251
      0.34651342	     -0.04000000	     -0.04000000	      0.00000000	      0.05414866
      0.34663816	     -0.04000000	     -0.04000000	      0.00000000	      0.05410453
      0.34676291	     -0.04000000	     -0.04000000	      0.00000000	      0.05406011
      0.34688765	     -0.04000000	     -0.04000000	      0.00000000	      0.05401541
      0.34701240	     -0.04000000	     -0.04000000	      0.00000000	      0.05397043
      0.34713714	     -0.04000000	     -0.04000000	      0.00000000	      0.05392515
      0.34726189	     -0.04000000	     -0.04000000	      0.00000000	      0.05387958
      0.34738663	     -0.04000000	     -0.04000000	      0.00000000	      0.05383371
      0.34751138	     -0.04000000	     -0.04000000	      0.00000000	      0.05378754
      0.34763612	     -0.04000000	     -0.04000000	      0.00000000	      0.05374108
      0.34776087	     -0.04000000	     -0.04000000	      0.00000000	      0.05369432
      0.34788561	     -0.04000000	     -0.04000000	      0.00000000	      0.05364724
      0.34801036	     -0.04000000	     -0.04000000	      0.00000000	      0.05359987
      0.34813510	     -0.04000000	     -0.04000000	      0.00000000	      0.05355218
      0.34825985	     -0.04000000	     -0.04000000	      0.00000000	      0.05350418
      0.34838459	     -0.04000000	     -0.04000000	      0.00000000	      0.05345587
      0.34850934	     -0.04000000	     -0.04000000	      0.00000000	      0.05340724
      0.34862134	     -0.04000000	     -0.04000000	      0.00000000	      0.05336330
      0.34873335	     -0.04000000	     -0.04000000	      0.00000000	      0.05331910
      0.34884536	     -0.04000000	     -0.04000000	      0.00000000	      0.05327464
      0.34895737	     -0.04000000	     -0.04000000	      0.00000000	      0.05322992
      0.34906938	     -0.04000000	     -0.04000000	      0.00000000	      0.05318493
      0.34918139	     -0.04000000	     -0.04000000	      0.00000000	      0.05313967
      0.34929340	     -0.04000000	     -0.04000000	      0.00000000	      0.05309414
      0.34940541	     -0.04000000	     -0.04000000	      0.00000000	      0.05304834
      0.34951741	     -0.04000000	     -0.04000000	      0.00000000	      0.05300227
      0.34962942	     -0.04000000	     -0.04000000	      0.00000000	      0.05295591
      0.34974143	     -0.04000000	     -0.04000000	      0.00000000	      0.05290928
      0.34985344	     -0.04000000	     -0.04000000	      0.00000000	      0.05286237
      0.34996545	     -0.04000000	     -0.04000000	      0.00000000	      0.05281517
      0.35007746	     -0.04000000	     -0.04000000	      0.00000000	      0.05276769
      0.35018947	     -0.04000000	     -0.04000000	      0.00000000	      0.05271992
      0.35028275	     -0.04000000	     -0.04000000	      0.00000000	      0.05267991
      0.35037603	     -0.04000000	     -0.04000000	      0.00000000	      0.05263970
      0.35046931	     -0.04000000	     -0.04000000	      0.00000000	      0.05259929
      0.35056259	     -0.04000000	     -0.04000000	      0.00000000	      0.05255866
      0.35065587	     -0.04000000	     -0.04000000	      0.00000000	      0.05251783
      0.35074915	     -0.04000000	     -0.04000000	      0.00000000	      0.05247679
      0.35086144	     -0.04000000	     -0.04000000	      0.00000000	      0.05242710
      0.35097373	     -0.04000000	     -0.04000000	      0.00000000	      0.05237710
      0.35108602	     -0.04000000	     -0.04000000	      0.00000000	      0.05232679
      0.35119832	     -0.04000000	     -0.04000000	      0.00000000	      0.05227616
      0.35131061	     -0.04000000	     -0.04000000	      0.00000000	      0.05222521
      0.35142290	     -0.04000000	     -0.04000000	      0.00000000	      0.05217393
      0.35153519	     -0.04000000	     -0.04000000	      0.00000000	      0.05212234
      0.35164748	     -0.04000000	     -0.04000000	      0.00000000	      0.05207041
      0.35175978	     -0.04000000	     -0.04000000	      0.00000000	      0.05201816
      0.35187207	     -0.04000000	     -0.04000000	      0.00000000	      0.05196556
      0.35198436	     -0.04000000	     -0.04000000	      0.00000000	      0.05191263
      0.35209665	     -0.04000000	     -0.04000000	      0.00000000	      0.05185936
      0.35220895	     -0.04000000	     -0.04000000	      0.00000000	      0.05180575
      0.35232124	     -0.04000000	     -0.04000000	      0.00000000	      0.05175178
      0.35243353	     -0.04000000	     -0.04000000	      0.00000000	      0.05169747
      0.35254582	     -0.04000000	     -0.04000000	      0.00000000	      0.05164279
      0.35265811	     -0.04000000	     -0.04000000	      0.00000000	      0.05158776
      0.35277041	     -0.04000000	     -0.04000000	      0.00000000	      0.05153237
      0.35288270	     -0.04000000	     -0.04000000	      0.00000000	      0.05147661
      0.35299499	     -0.04000000	     -0.04000000	      0.00000000	      0.05142047
      0.35310728	     -0.04000000	     -0.04000000	      0.00000000	      0.05136397
      0.35321958	     -0.04000000	     -0.04000000	      0.00000000	      0.05130708
      0.35333187	     -0.04000000	     -0.04000000	      0.00000000	      0.05124982
      0.35344416	     -0.04000000	     -0.04000000	      0.00000000	      0.05119216
      0.35355645	     -0.04000000	     -0.04000000	      0.00000000	      0.05113412
      0.35366874	     -0.04000000	     -0.04000000	      0.00000000	      0.05107567
      0.35378104	     -0.04000000	     -0.04000000	      0.00000000	      0.05101683
      0.35389333	     -0.04000000	     -0.04000000	      0.00000000	      0.05095759
      0.35400562	     -0.04000000	     -0.04000000	      0.00000000	      0.05089793
      0.35411791	     -0.04000000	     -0.04000000	      0.00000000	      0.05083786
      0.35423021	     -0.04000000	     -0.04000000	      0.00000000	      0.05077738
      0.35434250	     -0.04000000	     -0.04000000	      0.00000000	      0.05071646
      0.35445479	     -0.04000000	     -0.04000000	      0.00000000	      0.05065512
      0.35456708	     -0.04000000	     -0.04000000	      0.00000000	      0.05059335
      0.35467937	     -0.04000000	     -0.04000000	      0.00000000	      0.05053114
      0.35479167	     -0.04000000	     -0.04000000	      0.00000000	      0.05046848
      0.35490396	     -0.04000000	     -0.04000000	      0.00000000	      0.05040537
      0.35501625	     -0.04000000	     -0.04000000	      0.00000000	      0.05034181
      0.35512854	     -0.04000000	     -0.04000000	      0.00000000	      0.05027778
      0.35521614	     -0.04000000	     -0.04000000	      0.00000000	      0.05022751
      0.35531359	     -0.04000000	     -0.04000000	      0.00000000	      0.05017125
      0.35541103	     -0.04000000	     -0.04000000	      0.00000000	      0.05011463
      0.35589824	     -0.04000000	     -0.04000000	      0.00000000	      0.04982618
      0.35727252	     -0.04000000	     -0.04000000	      0.00000000	      0.04896361
      0.35864680	     -0.04000000	     -0.04000000	      0.00000000	      0.04802763
      0.36002107	     -0.04000000	     -0.04000000	      0.00000000	      0.04701737
      0.36124276	     -0.04000000	     -0.04000000	      0.00000000	      0.04605672
      0.36246446	     -0.04000000	     -0.04000000	      0.00000000	      0.04503749
      0.36368615	     -0.04000000	     -0.04000000	      0.00000000	      0.04396035
      0.36490784	     -0.04000000	     -0.04000000	      0.00000000	      0.04282641
      0.36612953	     -0.04000000	     -0.04000000	      0.00000000	      0.04163718
      0.36735123	     -0.04000000	     -0.04000000	      0.00000000	      0.04039457
      0.36857292	     -0.04000000	     -0.04000000	      0.00000000	      0.03910089
      0.36979461	     -0.04000000	     -0.04000000	      0.00000000	      0.03775883
      0.37101630	     -0.04000000	     -0.04000000	      0.00000000	      0.03637136
      0.37223800	     -0.04000000	     -0.04000000	      0.00000000	      0.03494174
      0.37236017	     -0.04000000	     -0.04000000	      0.00000000	      0.03479659
      0.37258593	     -0.04000000	     -0.04000000	      0.00000000	      0.03452734
      0.37269882	     -0.04000000	     -0.04000000	      0.00000000	      0.03439223
      0.37275526	     -0.04000000	     -0.04000000	      0.00000000	      0.03432456
      0.37278348	     -0.04000000	     -0.04000000	      0.00000000	      0.03429069
      0.37292459	     -0.04000000	     -0.04000000	      0.00000000	      0.03412106
      0.37293536	     -0.04000000	     -0.04000000	      0.00000000	      0.03410808
      0.37294584	     -0.04000000	     -0.04000000	      0.00000000	      0.03409547
      0.37295584	     -0.04000000	     -0.04000000	      0.00000000	      0.03408343
      0.37296584	     -0.04000000	     -0.04000000	      0.00000000	      0.03407138
      0.37297584	     -0.04000000	     -0.04000000	      0.00000000	      0.03405933
      0.37298584	     -0.04000000	     -0.04000000	      0.00000000	      0.03404728
      0.37299584	     -0.04000000	     -0.04000000	      0.00000000	      0.03403522
      0.37300584	     -0.04000000	     -0.04000000	      0.00000000	      0.03402316
      0.37301584	     -0.04000000	     -0.04000000	      0.00000000	      0.03401110
      0.37302584	     -0.04000000	     -0.04000000	      0.00000000	      0.03399904
      0.37303584	     -0.04000000	     -0.04000000	      0.00000000	      0.03398698
      0.37304584	     -0.04000000	     -0.04000000	      0.00000000	      0.03397492
      0.37305584	     -0.04000000	     -0.04000000	      0.00000000	      0.03396287
      0.37306584	     -0.04000000	     -0.04000000	      0.00000000	      0.03395081
      0.37307584	     -0.04000000	     -0.04000000	      0.00000000	      0.03393877
      0.37308584	     -0.04000000	     -0.04000000	      0.00000000	      0.03392673
      0.37309584	     -0.04000000	     -0.04000000	      0.00000000	      0.03391471
      0.37310584	     -0.04000000	     -0.04000000	      0.00000000	      0.03390270
      0.37311584	     -0.04000000	     -0.04000000	      0.00000000	      0.03389072
      0.37312724	     -0.04000000	     -0.04000000	      0.00000000	      0.03387708
      0.37313724	     -0.04000000	     -0.04000000	      0.00000000	      0.03386517
      0.37314724	     -0.04000000	     -0.04000000	      0.00000000	      0.03385329
      0.37315724	     -0.04000000	     -0.04000000	      0.00000000	      0.03384147
      0.37316724	     -0.04000000	     -0.04000000	      0.00000000	      0.03382970
      0.37317724	     -0.04000000	     -0.04000000	      0.00000000	      0.03381799
      0.37318724	     -0.04000000	     -0.04000000	      0.00000000	      0.03380636
      0.37319724	     -0.04000000	     -0.04000000	      0.00000000	      0.03379482
      0.37320724	     -0.04000000	     -0.04000000	      0.00000000	      0.03378336
      0.37321724	     -0.04000000	     -0.04000000	      0.00000000	      0.03377202
      0.37322724	     -0.04000000	     -0.04000000	      0.00000000	      0.03376079
      0.37323724	     -0.04000000	     -0.04000000	      0.00000000	      0.03374969
      0.37324724	     -0.04000000	     -0.04000000	      0.00000000	      0.03373873
      0.37325724	     -0.04000000	     -0.04000000	      0.00000000	      0.03372792
      0.37326724	     -0.04000000	     -0.04000000	      0.00000000	      0.03371727
      0.37327724	     -0.04000000	     -0.04000000	      0.00000000	      0.03370680
      0.37328724	     -0.04000000	     -0.04000000	      0.00000000	      0.03369651
      0.37329724	     -0.04000000	     -0.04000000	      0.00000000	      0.03368643
      0.37330948	     -0.04000000	     -0.04000000	      0.00000000	      0.03367436
      0.37332172	     -0.04000000	     -0.04000000	      0.00000000	      0.03366263
      0.37333675	     -0.04000000	     -0.04000000	      0.00000000	      0.03364870
      0.37335522	     -0.04000000	     -0.04000000	      0.00000000	      0.03363234
      0.37337148	     -0.04000000	     -0.04000000	      0.00000000	      0.03361866
      0.37338774	     -0.04000000	     -0.04000000	      0.00000000	      0.03360569
      0.37340224	     -0.04000000	     -0.04000000	      0.00000000	      0.03359471
      0.37341674	     -0.04000000	     -0.04000000	      0.00000000	      0.03358432
      0.37343125	     -0.04000000	     -0.04000000	      0.00000000	      0.03357450
      0.37344575	     -0.04000000	     -0.04000000	      0.00000000	      0.03356526
      0.37346025	     -0.04000000	     -0.04000000	      0.00000000	      0.03355658
      0.37347476	     -0.04000000	     -0.04000000	      0.00000000	      0.03354847
      0.37348926	     -0.04000000	     -0.04000000	      0.00000000	      0.03354089
      0.37350376	     -0.04000000	     -0.04000000	      0.00000000	      0.03353384
      0.37351827	     -0.04000000	     -0.04000000	      0.00000000	      0.03352730
      0.37353277	     -0.04000000	     -0.04000000	      0.00000000	      0.03352124
      0.37354727	     -0.04000000	     -0.04000000	      0.00000000	      0.03351564
      0.37356178	     -0.04000000	     -0.04000000	      0.00000000	      0.03351048
      0.37357628	     -0.04000000	     -0.04000000	      0.00000000	      0.03350574
      0.37359078	     -0.04000000	     -0.04000000	      0.00000000	      0.03350139
      0.37360529	     -0.04000000	     -0.04000000	      0.00000000	      0.03349740
      0.37361979	     -0.04000000	     -0.04000000	      0.00000000	      0.03349376
      0.37363429	     -0.04000000	     -0.04000000	      0.00000000	      0.03349044
      0.37364880	     -0.04000000	     -0.04000000	      0.00000000	      0.03348741
      0.37366330	     -0.04000000	     -0.04000000	      0.00000000	      0.03348466
      0.37367780	     -0.04000000	     -0.04000000	      0.00000000	      0.03348216
      0.37369231	     -0.04000000	     -0.04000000	      0.00000000	      0.03347989
      0.37370681	     -0.04000000	     -0.04000000	      0.00000000	      0.03347784
      0.37372131	     -0.04000000	     -0.04000000	      0.00000000	      0.03347599
      0.37373582	     -0.04000000	     -0.04000000	      0.00000000	      0.03347431
      0.37375032	     -0.04000000	     -0.04000000	      0.00000000	      0.03347281
      0.37376482	     -0.04000000	     -0.04000000	      0.00000000	      0.03347145
      0.37377933	     -0.04000000	     -0.04000000	      0.00000000	      0.03347024
      0.37379695	     -0.04000000	     -0.04000000	      0.00000000	      0.03346893
      0.37381458	     -0.04000000	     -0.04000000	      0.00000000	      0.03346778
      0.37383221	     -0.04000000	     -0.04000000	      0.00000000	      0.03346679
      0.37384984	     -0.04000000	     -0.04000000	      0.00000000	      0.03346593
      0.37386747	     -0.04000000	     -0.04000000	      0.00000000	      0.03346518
      0.37388510	     -0.04000000	     -0.04000000	      0.00000000	      0.03346454
      0.37390272	     -0.04000000	     -0.04000000	      0.00000000	      0.03346399
      0.37392035	     -0.04000000	     -0.04000000	      0.00000000	      0.03346353
      0.37393798	     -0.04000000	     -0.04000000	      0.00000000	      0.03346314
      0.37395995	     -0.04000000	     -0.04000000	      0.00000000	      0.03346274
      0.37398192	     -0.04000000	     -0.04000000	      0.00000000	      0.03346242
      0.37400388	     -0.04000000	     -0.04000000	      0.00000000	      0.03346218
      0.37402585	     -0.04000000	     -0.04000000	      0.00000000	      0.03346201
      0.37405240	     -0.04000000	     -0.04000000	      0.00000000	      0.03346186
      0.37407895	     -0.04000000	     -0.04000000	      0.00000000	      0.03346179
      0.37410551	     -0.04000000	     -0.04000000	      0.00000000	      0.03346176
      0.37413206	     -0.04000000	     -0.04000000	      0.00000000	      0.03346179
      0.37416436	     -0.04000000	     -0.04000000	      0.00000000	      0.03346186
      0.37419665	     -0.04000000	     -0.04000000	      0.00000000	      0.03346198
      0.37422895	     -0.04000000	     -0.04000000	      0.00000000	      0.03346214
      0.37426125	     -0.04000000	     -0.04000000	      0.00000000	      0.03346232
      0.37430080	     -0.04000000	     -0.04000000	      0.00000000	      0.03346257
      0.37434035	     -0.04000000	     -0.04000000	      0.00000000	      0.03346284
      0.37437990	     -0.04000000	     -0.04000000	      0.00000000	      0.03346313
      0.37441945	     -0.04000000	     -0.04000000	      0.00000000	      0.03346343
      0.37446913	     -0.04000000	     -0.04000000	      0.00000000	      0.03346382
      0.37451882	     -0.04000000	     -0.04000000	      0.00000000	      0.03346422
      0.37456851	     -0.04000000	     -0.04000000	      0.00000000	      0.03346463
      0.37462855	     -0.04000000	     -0.04000000	      0.00000000	      0.03346512
      0.37468859	     -0.04000000	     -0.04000000	      0.00000000	      0.03346562
      0.37474863	     -0.04000000	     -0.04000000	      0.00000000	      0.03346611
      0.37482504	     -0.04000000	     -0.04000000	      0.00000000	      0.03346674
      0.37490144	     -0.04000000	     -0.04000000	      0.00000000	      0.03346736
      0.37497784	     -0.04000000	     -0.04000000	      0.00000000	      0.03346797
      0.37507703	     -0.04000000	     -0.04000000	      0.00000000	      0.03346876
      0.37517621	     -0.04000000	     -0.04000000	      0.00000000	      0.03346953
      0.37527540	     -0.04000000	     -0.04000000	      0.00000000	      0.03347029
      0.37539614	     -0.04000000	     -0.04000000	      0.00000000	      0.03347120
      0.37551688	     -0.04000000	     -0.04000000	      0.00000000	      0.03347210
      0.37563763	     -0.04000000	     -0.04000000	      0.00000000	      0.03347297
      0.37575837	     -0.04000000	     -0.04000000	      0.00000000	      0.03347383
      0.37587911	     -0.04000000	     -0.04000000	      0.00000000	      0.03347467
      0.37599986	     -0.04000000	     -0.04000000	      0.00000000	      0.03347549
      0.37614573	     -0.04000000	     -0.04000000	      0.00000000	      0.03347646
      0.37629161	     -0.04000000	     -0.04000000	      0.00000000	      0.03347740
      0.37643749	     -0.04000000	     -0.04000000	      0.00000000	      0.03347832
      0.37664304	     -0.04000000	     -0.04000000	      0.00000000	      0.03347958
      0.37682850	     -0.04000000	     -0.04000000	      0.00000000	      0.03348068
      0.37701396	     -0.04000000	     -0.04000000	      0.00000000	      0.03348175
      0.37719942	     -0.04000000	     -0.04000000	      0.00000000	      0.03348278
      0.37738489	     -0.04000000	     -0.04000000	      0.00000000	      0.03348378
      0.37757035	     -0.04000000	     -0.04000000	      0.00000000	      0.03348475
      0.37775581	     -0.04000000	     -0.04000000	      0.00000000	      0.03348569
      0.37796408	     -0.04000000	     -0.04000000	      0.00000000	      0.03348671
      0.37817235	     -0.04000000	     -0.04000000	      0.00000000	      0.03348770
      0.37834659	     -0.04000000	     -0.04000000	      0.00000000	      0.03348850
      0.37852083	     -0.04000000	     -0.04000000	      0.00000000	      0.03348928
      0.37869507	     -0.04000000	     -0.04000000	      0.00000000	      0.03349003
      0.37886931	     -0.04000000	     -0.04000000	      0.00000000	      0.03349077
      0.37904355	     -0.04000000	     -0.04000000	      0.00000000	      0.03349148
      0.37921779	     -0.04000000	     -0.04000000	      0.00000000	      0.03349218
      0.37939203	     -0.04000000	     -0.04000000	      0.00000000	      0.03349285
      0.37956627	     -0.04000000	     -0.04000000	      0.00000000	      0.03349351
      0.37974051	     -0.04000000	     -0.04000000	      0.00000000	      0.03349415
      0.37995874	     -0.04000000	     -0.04000000	      0.00000000	      0.03349492
      0.38017698	     -0.04000000	     -0.04000000	      0.00000000	      0.03349567
      0.38046339	     -0.04000000	     -0.04000000	      0.00000000	      0.03349661
      0.38068623	     -0.04000000	     -0.04000000	      0.00000000	      0.03349732
      0.38092514	     -0.04000000	     -0.04000000	      0.00000000	      0.03349805
      0.38116406	     -0.04000000	     -0.04000000	      0.00000000	      0.03349875
      0.38140297	     -0.04000000	     -0.04000000	      0.00000000	      0.03349943
      0.38164188	     -0.04000000	     -0.04000000	      0.00000000	      0.03350008
      0.38188080	     -0.04000000	     -0.04000000	      0.00000000	      0.03350072
      0.38211971	     -0.04000000	     -0.04000000	      0.00000000	      0.03350133
      0.38235863	     -0.04000000	     -0.04000000	      0.00000000	      0.03350192
      0.38259754	     -0.04000000	     -0.04000000	      0.00000000	      0.03350249
      0.38283646	     -0.04000000	     -0.04000000	      0.00000000	      0.03350305
      0.38307537	     -0.04000000	     -0.04000000	      0.00000000	      0.03350358
      0.38331428	     -0.04000000	     -0.04000000	      0.00000000	      0.03350410
      0.38355320	     -0.04000000	     -0.04000000	      0.00000000	      0.03350461
      0.38379211	     -0.04000000	     -0.04000000	      0.00000000	      0.03350510
      0.38403103	     -0.04000000	     -0.04000000	      0.00000000	      0.03350558
      0.38426994	     -0.04000000	     -0.04000000	      0.00000000	      0.03350604
      0.38435855	     -0.04000000	     -0.04000000	      0.00000000	      0.03350621
      0.38444716	     -0.04000000	     -0.04000000	      0.00000000	      0.03350638
      0.38452101	     -0.04000000	     -0.04000000	      0.00000000	      0.03350652
      0.38459485	     -0.04000000	     -0.04000000	      0.00000000	      0.03350665
      0.38465893	     -0.04000000	     -0.04000000	      0.00000000	      0.03350677
      0.38472300	     -0.04000000	     -0.04000000	      0.00000000	      0.03350689
      0.38478708	     -0.04000000	     -0.04000000	      0.00000000	      0.03350701
      0.38485115	     -0.04000000	     -0.04000000	      0.00000000	      0.03350714
      0.38490741	     -0.04000000	     -0.04000000	      0.00000000	      0.03350725
      0.38496367	     -0.04000000	     -0.04000000	      0.00000000	      0.03350736
      0.38501993	     -0.04000000	     -0.04000000	      0.00000000	      0.03350747
      0.38507620	     -0.04000000	     -0.04000000	      0.00000000	      0.03350759
      0.38513246	     -0.04000000	     -0.04000000	      0.00000000	      0.03350771
      0.38518872	     -0.04000000	     -0.04000000	      0.00000000	      0.03350784
      0.38524498	     -0.04000000	     -0.04000000	      0.00000000	      0.03350797
      0.38530124	     -0.04000000	     -0.04000000	      0.00000000	      0.03350810
      0.38535165	     -0.04000000	     -0.04000000	      0.00000000	      0.03350823
      0.38540206	     -0.04000000	     -0.04000000	      0.00000000	      0.03350836
      0.38545247	     -0.04000000	     -0.04000000	      0.00000000	      0.03350850
      0.38550288	     -0.04000000	     -0.04000000	      0.00000000	      0.03350865
      0.38555329	     -0.04000000	     -0.04000000	      0.00000000	      0.03350881
      0.38560370	     -0.04000000	     -0.04000000	      0.00000000	      0.03350897
      0.38565411	     -0.04000000	     -0.04000000	      0.00000000	      0.03350914
      0.38570452	     -0.04000000	     -0.04000000	      0.00000000	      0.03350932
      0.38575493	     -0.04000000	     -0.04000000	      0.00000000	      0.03350951
      0.38580534	     -0.04000000	     -0.04000000	      0.00000000	      0.03350971
      0.38585575	     -0.04000000	     -0.04000000	      0.00000000	      0.03350992
      0.38590616	     -0.04000000	     -0.04000000	      0.00000000	      0.03351014
      0.38595657	     -0.04000000	     -0.04000000	      0.00000000	      0.03351038
      0.38600698	     -0.04000000	     -0.04000000	      0.00000000	      0.03351063
      0.38605739	     -0.04000000	     -0.04000000	      0.00000000	      0.03351089
      0.38610780	     -0.04000000	     -0.04000000	      0.00000000	      0.03351117
      0.38615821	     -0.04000000	     -0.04000000	      0.00000000	      0.03351146
      0.38620862	     -0.04000000	     -0.04000000	      0.00000000	      0.03351176
      0.38625903	     -0.04000000	     -0.04000000	      0.00000000	      0.03351208
      0.38630945	     -0.04000000	     -0.04000000	      0.00000000	      0.03351242
      0.38635986	     -0.04000000	     -0.04000000	      0.00000000	      0.03351277
      0.38641027	     -0.04000000	     -0.04000000	      0.00000000	      0.03351315
      0.38646068	     -0.04000000	     -0.04000000	      0.00000000	      0.03351354
      0.38651109	     -0.04000000	     -0.04000000	      0.00000000	      0.03351395
      0.38656150	     -0.04000000	     -0.04000000	      0.00000000	      0.03351437
      0.38661191	     -0.04000000	     -0.04000000	      0.00000000	      0.03351482
      0.38666232	     -0.04000000	     -0.04000000	      0.00000000	      0.03351529
      0.38671273	     -0.04000000	     -0.04000000	      0.00000000	      0.03351577
      0.38676314	     -0.04000000	     -0.04000000	      0.00000000	      0.03351628
      0.38681355	     -0.04000000	     -0.04000000	      0.00000000	      0.03351681
      0.38686396	     -0.04000000	     -0.04000000	      0.00000000	      0.03351736
      0.38691437	     -0.04000000	     -0.04000000	      0.00000000	      0.03351793
      0.38696478	     -0.04000000	     -0.04000000	      0.00000000	      0.03351852
      0.38701519	     -0.04000000	     -0.04000000	      0.00000000	      0.03351913
      0.38706560	     -0.04000000	     -0.04000000	      0.00000000	      0.03351977
      0.38711601	     -0.04000000	     -0.04000000	      0.00000000	      0.03352043
      0.38716642	     -0.04000000	     -0.04000000	      0.00000000	      0.03352111
      0.38721683	     -0.04000000	     -0.04000000	      0.00000000	      0.03352182
      0.38726724	     -0.04000000	     -0.04000000	      0.00000000	      0.03352254
      0.38731765	     -0.04000000	     -0.04000000	      0.00000000	      0.03352329
      0.38736806	     -0.04000000	     -0.04000000	      0.00000000	      0.03352407
      0.38741847	     -0.04000000	     -0.04000000	      0.00000000	      0.03352486
      0.38746888	     -0.04000000	     -0.04000000	      0.00000000	      0.03352568
      0.38751929	     -0.04000000	     -0.04000000	      0.00000000	      0.03352652
      0.38756970	     -0.04000000	     -0.04000000	      0.00000000	      0.03352739
      0.38763180	     -0.04000000	     -0.04000000	      0.00000000	      0.03352848
      0.38769390	     -0.04000000	     -0.04000000	      0.00000000	      0.03352961
      0.38775600	     -0.04000000	     -0.04000000	      0.00000000	      0.03353077
      0.38781810	     -0.04000000	     -0.04000000	      0.00000000	      0.03353196
      0.38789329	     -0.04000000	     -0.04000000	      0.00000000	      0.03353345
      0.38796849	     -0.04000000	     -0.04000000	      0.00000000	      0.03353498
      0.38807129	     -0.04000000	     -0.04000000	      0.00000000	      0.03353715
      0.38815175	     -0.04000000	     -0.04000000	      0.00000000	      0.03353890
      0.38823221	     -0.04000000	     -0.04000000	      0.00000000	      0.03354069
      0.38829992	     -0.04000000	     -0.04000000	      0.00000000	      0.03354223
      0.38836763	     -0.04000000	     -0.04000000	      0.00000000	      0.03354381
      0.38843534	     -0.04000000	     -0.04000000	      0.00000000	      0.03354540
      0.38849614	     -0.04000000	     -0.04000000	      0.00000000	      0.03354686
      0.38855695	     -0.04000000	     -0.04000000	      0.00000000	      0.03354834
      0.38861776	     -0.04000000	     -0.04000000	      0.00000000	      0.03354983
      0.38867857	     -0.04000000	     -0.04000000	      0.00000000	      0.03355135
      0.38873938	     -0.04000000	     -0.04000000	      0.00000000	      0.03355287
      0.38880019	     -0.04000000	     -0.04000000	      0.00000000	      0.03355441
      0.38886100	     -0.04000000	     -0.04000000	      0.00000000	      0.03355597
      0.38891533	     -0.04000000	     -0.04000000	      0.00000000	      0.03355736
      0.38896966	     -0.04000000	     -0.04000000	      0.00000000	      0.03355877
      0.38902399	     -0.04000000	     -0.04000000	      0.00000000	      0.03356018
      0.38907833	     -0.04000000	     -0.04000000	      0.00000000	      0.03356160
      0.38913266	     -0.04000000	     -0.04000000	      0.00000000	      0.03356302
      0.38918699	     -0.04000000	     -0.04000000	      0.00000000	      0.03356445
      0.38924132	     -0.04000000	     -0.04000000	      0.00000000	      0.03356588
      0.38929565	     -0.04000000	     -0.04000000	      0.00000000	      0.03356731
      0.38934999	     -0.04000000	     -0.04000000	      0.00000000	      0.03356874
      0.38940432	     -0.04000000	     -0.04000000	      0.00000000	      0.03357017
      0.38945865	     -0.04000000	     -0.04000000	      0.00000000	      0.03357160
      0.38951298	     -0.04000000	     -0.04000000	      0.00000000	      0.03357303
      0.38956732	     -0.04000000	     -0.04000000	      0.00000000	      0.03357445
      0.38962165	     -0.04000000	     -0.04000000	      0.00000000	      0.03357587
      0.38967598	     -0.04000000	     -0.04000000	      0.00000000	      0.03357728
      0.38973031	     -0.04000000	     -0.04000000	      0.00000000	      0.03357869
      0.38978465	     -0.04000000	     -0.04000000	      0.00000000	      0.03358009
      0.38983898	     -0.04000000	     -0.04000000	      0.00000000	      0.03358148
      0.38989331	     -0.04000000	     -0.04000000	      0.00000000	      0.03358286
      0.38994764	     -0.04000000	     -0.04000000	      0.00000000	      0.03358424
      0.39000197	     -0.04000000	     -0.04000000	      0.00000000	      0.03358560
      0.39005631	     -0.04000000	     -0.04000000	      0.00000000	      0.03358695
      0.39011064	     -0.04000000	     -0.04000000	      0.00000000	      0.03358829
      0.39016497	     -0.04000000	     -0.04000000	      0.00000000	      0.03358961
      0.39021930	     -0.04000000	     -0.04000000	      0.00000000	      0.03359093
      0.39027364	     -0.04000000	     -0.04000000	      0.00000000	      0.03359222
      0.39032797	     -0.04000000	     -0.04000000	      0.00000000	      0.03359350
      0.39038230	     -0.04000000	     -0.04000000	      0.00000000	      0.03359477
      0.39043663	     -0.04000000	     -0.04000000	      0.00000000	      0.03359602
      0.39049097	     -0.04000000	     -0.04000000	      0.00000000	      0.03359725
      0.39054530	     -0.04000000	     -0.04000000	      0.00000000	      0.03359846
      0.39059963	     -0.04000000	     -0.04000000	      0.00000000	      0.03359966
      0.39065396	     -0.04000000	     -0.04000000	      0.00000000	      0.03360083
      0.39070829	     -0.04000000	     -0.04000000	      0.00000000	      0.03360199
      0.39076263	     -0.04000000	     -0.04000000	      0.00000000	      0.03360313
      0.39081696	     -0.04000000	     -0.04000000	      0.00000000	      0.03360425
      0.39087129	     -0.04000000	     -0.04000000	      0.00000000	      0.03360534
      0.39092562	     -0.04000000	     -0.04000000	      0.00000000	      0.03360642
      0.39097996	     -0.04000000	     -0.04000000	      0.00000000	      0.03360747
      0.39103429	     -0.04000000	     -0.04000000	      0.00000000	      0.03360850
      0.39108862	     -0.04000000	     -0.04000000	      0.00000000	      0.03360951
      0.39114295	     -0.04000000	     -0.04000000	      0.00000000	      0.03361050
      0.39119729	     -0.04000000	     -0.04000000	      0.00000000	      0.03361147
      0.39125162	     -0.04000000	     -0.04000000	      0.00000000	      0.03361241
      0.39130595	     -0.04000000	     -0.04000000	      0.00000000	      0.03361333
      0.39136028	     -0.04000000	     -0.04000000	      0.00000000	      0.03361422
      0.39141461	     -0.04000000	     -0.04000000	      0.00000000	      0.03361510
      0.39146895	     -0.04000000	     -0.04000000	      0.00000000	      0.03361595
      0.39152328	     -0.04000000	     -0.04000000	      0.00000000	      0.03361677
      0.39157761	     -0.04000000	     -0.04000000	      0.00000000	      0.03361757
      0.39163194	     -0.04000000	     -0.04000000	      0.00000000	      0.03361835
      0.39168628	     -0.04000000	     -0.04000000	      0.00000000	      0.03361910
      0.39174061	     -0.04000000	     -0.04000000	      0.00000000	      0.03361983
      0.39179494	     -0.04000000	     -0.04000000	      0.00000000	      0.03362054
      0.39184927	     -0.04000000	     -0.04000000	      0.00000000	      0.03362122
      0.39190361	     -0.04000000	     -0.04000000	      0.00000000	      0.03362188
      0.39195794	     -0.04000000	     -0.04000000	      0.00000000	      0.03362251
      0.39202335	     -0.04000000	     -0.04000000	      0.00000000	      0.03362325
      0.39208877	     -0.04000000	     -0.04000000	      0.00000000	      0.03362395
      0.39215419	     -0.04000000	     -0.04000000	      0.00000000	      0.03362461
      0.39221961	     -0.04000000	     -0.04000000	      0.00000000	      0.03362524
      0.39228502	     -0.04000000	     -0.04000000	      0.00000000	      0.03362584
      0.39235044	     -0.04000000	     -0.04000000	      0.00000000	      0.03362640
      0.39241586	     -0.04000000	     -0.04000000	      0.00000000	      0.03362693
      0.39248127	     -0.04000000	     -0.04000000	      0.00000000	      0.03362743
      0.39254669	     -0.04000000	     -0.04000000	      0.00000000	      0.03362789
      0.39261211	     -0.04000000	     -0.04000000	      0.00000000	      0.03362832
      0.39267752	     -0.04000000	     -0.04000000	      0.00000000	      0.03362873
      0.39274294	     -0.04000000	     -0.04000000	      0.00000000	      0.03362910
      0.39280836	     -0.04000000	     -0.04000000	      0.00000000	      0.03362943
      0.39287377	     -0.04000000	     -0.04000000	      0.00000000	      0.03362974
      0.39295272	     -0.04000000	     -0.04000000	      0.00000000	      0.03363008
      0.39303166	     -0.04000000	     -0.04000000	      0.00000000	      0.03363036
      0.39311060	     -0.04000000	     -0.04000000	      0.00000000	      0.03363061
      0.39318955	     -0.04000000	     -0.04000000	      0.00000000	      0.03363082
      0.39326849	     -0.04000000	     -0.04000000	      0.00000000	      0.03363098
      0.39334743	     -0.04000000	     -0.04000000	      0.00000000	      0.03363111
      0.39342637	     -0.04000000	     -0.04000000	      0.00000000	      0.03363120
      0.39350532	     -0.04000000	     -0.04000000	      0.00000000	      0.03363125
      0.39358426	     -0.04000000	     -0.04000000	      0.00000000	      0.03363126
      0.39367993	     -0.04000000	     -0.04000000	      0.00000000	      0.03363123
      0.39377561	     -0.04000000	     -0.04000000	      0.00000000	      0.03363115
      0.39387128	     -0.04000000	     -0.04000000	      0.00000000	      0.03363102
      0.39396696	     -0.04000000	     -0.04000000	      0.00000000	      0.03363084
      0.39406263	     -0.04000000	     -0.04000000	      0.00000000	      0.03363061
      0.39415830	     -0.04000000	     -0.04000000	      0.00000000	      0.03363034
      0.39427725	     -0.04000000	     -0.04000000	      0.00000000	      0.03362994
      0.39439619	     -0.04000000	     -0.04000000	      0.00000000	      0.03362949
      0.39451513	     -0.04000000	     -0.04000000	      0.00000000	      0.03362897
      0.39466128	     -0.04000000	     -0.04000000	      0.00000000	      0.03362825
      0.39480742	     -0.04000000	     -0.04000000	      0.00000000	      0.03362745
      0.39500716	     -0.04000000	     -0.04000000	      0.00000000	      0.03362624
      0.39516247	     -0.04000000	     -0.04000000	      0.00000000	      0.03362521
      0.39531779	     -0.04000000	     -0.04000000	      0.00000000	      0.03362411
      0.39547310	     -0.04000000	     -0.04000000	      0.00000000	      0.03362294
      0.39560922	     -0.04000000	     -0.04000000	      0.00000000	      0.03362186
      0.39574533	     -0.04000000	     -0.04000000	      0.00000000	      0.03362074
      0.39588145	     -0.04000000	     -0.04000000	      0.00000000	      0.03361957
      0.39601756	     -0.04000000	     -0.04000000	      0.00000000	      0.03361837
      0.39615368	     -0.04000000	     -0.04000000	      0.00000000	      0.03361713
      0.39628980	     -0.04000000	     -0.04000000	      0.00000000	      0.03361586
      0.39642591	     -0.04000000	     -0.04000000	      0.00000000	      0.03361456
      0.39656203	     -0.04000000	     -0.04000000	      0.00000000	      0.03361323
      0.39669814	     -0.04000000	     -0.04000000	      0.00000000	      0.03361188
      0.39683426	     -0.04000000	     -0.04000000	      0.00000000	      0.03361050
      0.39697038	     -0.04000000	     -0.04000000	      0.00000000	      0.03360910
      0.39710649	     -0.04000000	     -0.04000000	      0.00000000	      0.03360768
      0.39724261	     -0.04000000	     -0.04000000	      0.00000000	      0.03360625
      0.39737872	     -0.04000000	     -0.04000000	      0.00000000	      0.03360479
      0.39751484	     -0.04000000	     -0.04000000	      0.00000000	      0.03360333
      0.39765096	     -0.04000000	     -0.04000000	      0.00000000	      0.03360185
      0.39778707	     -0.04000000	     -0.04000000	      0.00000000	      0.03360035
      0.39792319	     -0.04000000	     -0.04000000	      0.00000000	      0.03359885
      0.39805930	     -0.04000000	     -0.04000000	      0.00000000	      0.03359734
      0.39819542	     -0.04000000	     -0.04000000	      0.00000000	      0.03359582
      0.39833154	     -0.04000000	     -0.04000000	      0.00000000	      0.03359430
      0.39846765	     -0.04000000	     -0.04000000	      0.00000000	      0.03359277
      0.39860377	     -0.04000000	     -0.04000000	      0.00000000	      0.03359123
      0.39877113	     -0.04000000	     -0.04000000	      0.00000000	      0.03358933
      0.39893849	     -0.04000000	     -0.04000000	      0.00000000	      0.03358744
      0.39910586	     -0.04000000	     -0.04000000	      0.00000000	      0.03358553
      0.39927322	     -0.04000000	     -0.04000000	      0.00000000	      0.03358363
      0.39944058	     -0.04000000	     -0.04000000	      0.00000000	      0.03358172
      0.39960795	     -0.04000000	     -0.04000000	      0.00000000	      0.03357982
      0.39982139	     -0.04000000	     -0.04000000	      0.00000000	      0.03357739
      0.40003484	     -0.04000000	     -0.04000000	      0.00000000	      0.03357496
      0.40029260	     -0.04000000	     -0.04000000	      0.00000000	      0.03357204
      0.40057422	     -0.04000000	     -0.04000000	      0.00000000	      0.03356885
      0.40081372	     -0.04000000	     -0.04000000	      0.00000000	      0.03356616
      0.40105322	     -0.04000000	     -0.04000000	      0.00000000	      0.03356347
      0.40126310	     -0.04000000	     -0.04000000	      0.00000000	      0.03356113
      0.40147298	     -0.04000000	     -0.04000000	      0.00000000	      0.03355880
      0.40168285	     -0.04000000	     -0.04000000	      0.00000000	      0.03355647
      0.40189273	     -0.04000000	     -0.04000000	      0.00000000	      0.03355416
      0.40210260	     -0.04000000	     -0.04000000	      0.00000000	      0.03355186
      0.40228901	     -0.04000000	     -0.04000000	      0.00000000	      0.03354983
      0.40247542	     -0.04000000	     -0.04000000	      0.00000000	      0.03354780
      0.40266183	     -0.04000000	     -0.04000000	      0.00000000	      0.03354579
      0.40284824	     -0.04000000	     -0.04000000	      0.00000000	      0.03354379
      0.40303465	     -0.04000000	     -0.04000000	      0.00000000	      0.03354179
      0.40322106	     -0.04000000	     -0.04000000	      0.00000000	      0.03353981
      0.40340747	     -0.04000000	     -0.04000000	      0.00000000	      0.03353784
      0.40359388	     -0.04000000	     -0.04000000	      0.00000000	      0.03353587
      0.40378029	     -0.04000000	     -0.04000000	      0.00000000	      0.03353392
      0.40396670	     -0.04000000	     -0.04000000	      0.00000000	      0.03353198
      0.40415311	     -0.04000000	     -0.04000000	      0.00000000	      0.03353004
      0.40433952	     -0.04000000	     -0.04000000	      0.00000000	      0.03352812
      0.40452593	     -0.04000000	     -0.04000000	      0.00000000	      0.03352621
      0.40471234	     -0.04000000	     -0.04000000	      0.00000000	      0.03352431
      0.40489875	     -0.04000000	     -0.04000000	      0.00000000	      0.03352242
      0.40508516	     -0.04000000	     -0.04000000	      0.00000000	      0.03352053
      0.40527157	     -0.04000000	     -0.04000000	      0.00000000	      0.03351866
      0.40545798	     -0.04000000	     -0.04000000	      0.00000000	      0.03351680
      0.40564439	     -0.04000000	     -0.04000000	      0.00000000	      0.03351495
      0.40583080	     -0.04000000	     -0.04000000	      0.00000000	      0.03351311
      0.40601721	     -0.04000000	     -0.04000000	      0.00000000	      0.03351128
      0.40620362	     -0.04000000	     -0.04000000	      0.00000000	      0.03350945
      0.40639003	     -0.04000000	     -0.04000000	      0.00000000	      0.03350764
      0.40657644	     -0.04000000	     -0.04000000	      0.00000000	      0.03350584
      0.40676285	     -0.04000000	     -0.04000000	      0.00000000	      0.03350404
      0.40694926	     -0.04000000	     -0.04000000	      0.00000000	      0.03350226
      0.40713566	     -0.04000000	     -0.04000000	      0.00000000	      0.03350048
      0.40732207	     -0.04000000	     -0.04000000	      0.00000000	      0.03349871
      0.40750848	     -0.04000000	     -0.04000000	      0.00000000	      0.03349696
      0.40769489	     -0.04000000	     -0.04000000	      0.00000000	      0.03349521
      0.40788130	     -0.04000000	     -0.04000000	      0.00000000	      0.03349347
      0.40806771	     -0.04000000	     -0.04000000	      0.00000000	      0.03349174
      0.40825412	     -0.04000000	     -0.04000000	      0.00000000	      0.03349001
      0.40844053	     -0.04000000	     -0.04000000	      0.00000000	      0.03348830
      0.40862694	     -0.04000000	     -0.04000000	      0.00000000	      0.03348660
      0.40881335	     -0.04000000	     -0.04000000	      0.00000000	      0.03348490
      0.40899976	     -0.04000000	     -0.04000000	      0.00000000	      0.03348321
      0.40918617	     -0.04000000	     -0.04000000	      0.00000000	      0.03348153
      0.40937258	     -0.04000000	     -0.04000000	      0.00000000	      0.03347985
      0.40955899	     -0.04000000	     -0.04000000	      0.00000000	      0.03347819
      0.40974540	     -0.04000000	     -0.04000000	      0.00000000	      0.03347653
      0.40993181	     -0.04000000	     -0.04000000	      0.00000000	      0.03347488
      0.41011822	     -0.04000000	     -0.04000000	      0.00000000	      0.03347324
      0.41030463	     -0.04000000	     -0.04000000	      0.00000000	      0.03347161
      0.41049104	     -0.04000000	     -0.04000000	      0.00000000	      0.03346998
      0.41067745	     -0.04000000	     -0.04000000	      0.00000000	      0.03346836
      0.41086386	     -0.04000000	     -0.04000000	      0.00000000	      0.03346675
      0.41105027	     -0.04000000	     -0.04000000	      0.00000000	      0.03346515
      0.41123668	     -0.04000000	     -0.04000000	      0.00000000	      0.03346355
      0.41142309	     -0.04000000	     -0.04000000	      0.00000000	      0.03346196
      0.41160950	     -0.04000000	     -0.04000000	      0.00000000	      0.03346037
      0.41179591	     -0.04000000	     -0.04000000	      0.00000000	      0.03345880
      0.41198232	     -0.04000000	     -0.04000000	      0.00000000	      0.03345723
      0.41216873	     -0.04000000	     -0.04000000	      0.00000000	      0.03345566
      0.41235514	     -0.04000000	     -0.04000000	      0.00000000	      0.03345411
      0.41254155	     -0.04000000	     -0.04000000	      0.00000000	      0.03345256
      0.41272796	     -0.04000000	     -0.04000000	      0.00000000	      0.03345101
      0.41291437	     -0.04000000	     -0.04000000	      0.00000000	      0.03344948
      0.41310078	     -0.04000000	     -0.04000000	      0.00000000	      0.03344795
      0.41328719	     -0.04000000	     -0.04000000	      0.00000000	      0.03344642
      0.41347360	     -0.04000000	     -0.04000000	      0.00000000	      0.03344491
      0.41366001	     -0.04000000	     -0.04000000	      0.00000000	      0.03344339
      0.41384642	     -0.04000000	     -0.04000000	      0.00000000	      0.03344189
      0.41403283	     -0.04000000	     -0.04000000	      0.00000000	      0.03344039
      0.41421924	     -0.04000000	     -0.04000000	      0.00000000	      0.03343889
      0.41440565	     -0.04000000	     -0.04000000	      0.00000000	      0.03343741
      0.41459205	     -0.04000000	     -0.04000000	      0.00000000	      0.03343593
      0.41477846	     -0.04000000	     -0.04000000	      0.00000000	      0.03343445
      0.41496487	     -0.04000000	     -0.04000000	      0.00000000	      0.03343298
      0.41515128	     -0.04000000	     -0.04000000	      0.00000000	      0.03343151
      0.41533769	     -0.04000000	     -0.04000000	      0.00000000	      0.03343005
      0.41552410	     -0.04000000	     -0.04000000	      0.00000000	      0.03342860
      0.41571051	     -0.04000000	     -0.04000000	      0.00000000	      0.03342715
      0.41589692	     -0.04000000	     -0.04000000	      0.00000000	      0.03342571
      0.41608333	     -0.04000000	     -0.04000000	      0.00000000	      0.03342427
      0.41626974	     -0.04000000	     -0.04000000	      0.00000000	      0.03342284
      0.41645615	     -0.04000000	     -0.04000000	      0.00000000	      0.03342141
      0.41664256	     -0.04000000	     -0.04000000	      0.00000000	      0.03341999
      0.41682897	     -0.04000000	     -0.04000000	      0.00000000	      0.03341858
      0.41701538	     -0.04000000	     -0.04000000	      0.00000000	      0.03341716
      0.41720179	     -0.04000000	     -0.04000000	      0.00000000	      0.03341576
      0.41738820	     -0.04000000	     -0.04000000	      0.00000000	      0.03341436
      0.41757461	     -0.04000000	     -0.04000000	      0.00000000	      0.03341296
      0.41776102	     -0.04000000	     -0.04000000	      0.00000000	      0.03341157
      0.41794743	     -0.04000000	     -0.04000000	      0.00000000	      0.03341018
      0.41813384	     -0.04000000	     -0.04000000	      0.00000000	      0.03340880
      0.41832025	     -0.04000000	     -0.04000000	      0.00000000	      0.03340742
      0.41850666	     -0.04000000	     -0.04000000	      0.00000000	      0.03340605
      0.41869307	     -0.04000000	     -0.04000000	      0.00000000	      0.03340468
      0.41887948	     -0.04000000	     -0.04000000	      0.00000000	      0.03340332
      0.41906589	     -0.04000000	     -0.04000000	      0.00000000	      0.03340196
      0.41925230	     -0.04000000	     -0.04000000	      0.00000000	      0.03340061
      0.41943871	     -0.04000000	     -0.04000000	      0.00000000	      0.03339926
      0.41962512	     -0.04000000	     -0.04000000	      0.00000000	      0.03339792
      0.41981153	     -0.04000000	     -0.04000000	      0.00000000	      0.03339658
      0.41999794	     -0.04000000	     -0.04000000	      0.00000000	      0.03339524
      0.42018435	     -0.04000000	     -0.04000000	      0.00000000	      0.03339391
      0.42037076	     -0.04000000	     -0.04000000	      0.00000000	      0.03339258
      0.42055717	     -0.04000000	     -0.04000000	      0.00000000	      0.03339126
      0.42074358	     -0.04000000	     -0.04000000	      0.00000000	      0.03338994
      0.42092999	     -0.04000000	     -0.04000000	      0.00000000	      0.03338863
      0.42111640	     -0.04000000	     -0.04000000	      0.00000000	      0.03338732
      0.42130281	     -0.04000000	     -0.04000000	      0.00000000	      0.03338601
      0.42148922	     -0.04000000	     -0.04000000	      0.00000000	      0.03338471
      0.42167563	     -0.04000000	     -0.04000000	      0.00000000	      0.03338341
      0.42186204	     -0.04000000	     -0.04000000	      0.00000000	      0.03338212
      0.42204844	     -0.04000000	     -0.04000000	      0.00000000	      0.03338083
      0.42223485	     -0.04000000	     -0.04000000	      0.00000000	      0.03337954
      0.42242126	     -0.04000000	     -0.04000000	      0.00000000	      0.03337826
      0.42260767	     -0.04000000	     -0.04000000	      0.00000000	      0.03337698
      0.42279408	     -0.04000000	     -0.04000000	      0.00000000	      0.03337570
      0.42298049	     -0.04000000	     -0.04000000	      0.00000000	      0.03337443
      0.42316690	     -0.04000000	     -0.04000000	      0.00000000	      0.03337317
      0.42335331	     -0.04000000	     -0.04000000	      0.00000000	      0.03337190
      0.42353972	     -0.04000000	     -0.04000000	      0.00000000	      0.03337065
      0.42372613	     -0.04000000	     -0.04000000	      0.00000000	      0.03336939
      0.42391254	     -0.04000000	     -0.04000000	      0.00000000	      0.03336814
      0.42409895	     -0.04000000	     -0.04000000	      0.00000000	      0.03336689
      0.42428536	     -0.04000000	     -0.04000000	      0.00000000	      0.03336565
      0.42447177	     -0.04000000	     -0.04000000	      0.00000000	      0.03336440
      0.42465818	     -0.04000000	     -0.04000000	      0.00000000	      0.03336317
      0.42484459	     -0.04000000	     -0.04000000	      0.00000000	      0.03336193
      0.42503100	     -0.04000000	     -0.04000000	      0.00000000	      0.03336070
      0.42521741	     -0.04000000	     -0.04000000	      0.00000000	      0.03335948
      0.42540382	     -0.04000000	     -0.04000000	      0.00000000	      0.03335825
      0.42559023	     -0.04000000	     -0.04000000	      0.00000000	      0.03335703
      0.42577664	     -0.04000000	     -0.04000000	      0.00000000	      0.03335582
      0.42596305	     -0.04000000	     -0.04000000	      0.00000000	      0.03335460
      0.42614946	     -0.04000000	     -0.04000000	      0.00000000	      0.03335339
      0.42633587	     -0.04000000	     -0.04000000	      0.00000000	      0.03335219
      0.42652228	     -0.04000000	     -0.04000000	      0.00000000	      0.03335098
      0.42670869	     -0.04000000	     -0.04000000	      0.00000000	      0.03334978
      0.42689510	     -0.04000000	     -0.04000000	      0.00000000	      0.03334859
      0.42708151	     -0.04000000	     -0.04000000	      0.00000000	      0.03334739
      0.42726792	     -0.04000000	     -0.04000000	      0.00000000	      0.03334620
      0.42745433	     -0.04000000	     -0.04000000	      0.00000000	      0.03334502
      0.42764074	     -0.04000000	     -0.04000000	      0.00000000	      0.03334383
      0.42782715	     -0.04000000	     -0.04000000	      0.00000000	      0.03334265
      0.42801356	     -0.04000000	     -0.04000000	      0.00000000	      0.03334147
      0.42819997	     -0.04000000	     -0.04000000	      0.00000000	      0.03334030
      0.42838638	     -0.04000000	     -0.04000000	      0.00000000	      0.03333913
      0.42857279	     -0.04000000	     -0.04000000	      0.00000000	      0.03333796
      0.42875920	     -0.04000000	     -0.04000000	      0.00000000	      0.03333680
      0.42894561	     -0.04000000	     -0.04000000	      0.00000000	      0.03333563
      0.42913202	     -0.04000000	     -0.04000000	      0.00000000	      0.03333447
      0.42931843	     -0.04000000	     -0.04000000	      0.00000000	      0.03333332
      0.42950483	     -0.04000000	     -0.04000000	      0.00000000	      0.03333216
      0.42969124	     -0.04000000	     -0.04000000	      0.00000000	      0.03333101
      0.42987765	     -0.04000000	     -0.04000000	      0.00000000	      0.03332987
      0.43006406	     -0.04000000	     -0.04000000	      0.00000000	      0.03332872
      0.43028790	     -0.04000000	     -0.04000000	      0.00000000	      0.03332735
      0.43051174	     -0.04000000	     -0.04000000	      0.00000000	      0.03332598
      0.43066782	     -0.04000000	     -0.04000000	      0.00000000	      0.03332503
      0.43082390	     -0.04000000	     -0.04000000	      0.00000000	      0.03332408
      0.43101380	     -0.04000000	     -0.04000000	      0.00000000	      0.03332293
      0.43120370	     -0.04000000	     -0.04000000	      0.00000000	      0.03332178
      0.43138368	     -0.04000000	     -0.04000000	      0.00000000	      0.03332070
      0.43156366	     -0.04000000	     -0.04000000	      0.00000000	      0.03331961
      0.43176323	     -0.04000000	     -0.04000000	      0.00000000	      0.03331842
      0.43196281	     -0.04000000	     -0.04000000	      0.00000000	      0.03331722
      0.43212064	     -0.04000000	     -0.04000000	      0.00000000	      0.03331628
      0.43232875	     -0.04000000	     -0.04000000	      0.00000000	      0.03331504
      0.43253687	     -0.04000000	     -0.04000000	      0.00000000	      0.03331380
      0.43270504	     -0.04000000	     -0.04000000	      0.00000000	      0.03331280
      0.43287321	     -0.04000000	     -0.04000000	      0.00000000	      0.03331181
      0.43304930	     -0.04000000	     -0.04000000	      0.00000000	      0.03331076
      0.43322538	     -0.04000000	     -0.04000000	      0.00000000	      0.03330973
      0.43342115	     -0.04000000	     -0.04000000	      0.00000000	      0.03330858
      0.43361693	     -0.04000000	     -0.04000000	      0.00000000	      0.03330743
      0.43372971	     -0.04000000	     -0.04000000	      0.00000000	      0.03330677
      0.43391797	     -0.04000000	     -0.04000000	      0.00000000	      0.03330567
      0.43410622	     -0.04000000	     -0.04000000	      0.00000000	      0.03330457
      0.43426831	     -0.04000000	     -0.04000000	      0.00000000	      0.03330363
      0.43446630	     -0.04000000	     -0.04000000	      0.00000000	      0.03330248
      0.43466429	     -0.04000000	     -0.04000000	      0.00000000	      0.03330133
      0.43485005	     -0.04000000	     -0.04000000	      0.00000000	      0.03330026
      0.43503580	     -0.04000000	     -0.04000000	      0.00000000	      0.03329919
      0.43522145	     -0.04000000	     -0.04000000	      0.00000000	      0.03329812
      0.43540711	     -0.04000000	     -0.04000000	      0.00000000	      0.03329705
      0.43558306	     -0.04000000	     -0.04000000	      0.00000000	      0.03329605
      0.43575901	     -0.04000000	     -0.04000000	      0.00000000	      0.03329504
      0.43595192	     -0.04000000	     -0.04000000	      0.00000000	      0.03329394
      0.43614482	     -0.04000000	     -0.04000000	      0.00000000	      0.03329284
      0.43630518	     -0.04000000	     -0.04000000	      0.00000000	      0.03329193
      0.43650437	     -0.04000000	     -0.04000000	      0.00000000	      0.03329080
      0.43670356	     -0.04000000	     -0.04000000	      0.00000000	      0.03328968
      0.43687947	     -0.04000000	     -0.04000000	      0.00000000	      0.03328869
      0.43709530	     -0.04000000	     -0.04000000	      0.00000000	      0.03328747
      0.43731114	     -0.04000000	     -0.04000000	      0.00000000	      0.03328626
      0.43745075	     -0.04000000	     -0.04000000	      0.00000000	      0.03328548
      0.43766338	     -0.04000000	     -0.04000000	      0.00000000	      0.03328429
      0.43783783	     -0.04000000	     -0.04000000	      0.00000000	      0.03328331
      0.43801228	     -0.04000000	     -0.04000000	      0.00000000	      0.03328234
      0.43818674	     -0.04000000	     -0.04000000	      0.00000000	      0.03328137
      0.43836119	     -0.04000000	     -0.04000000	      0.00000000	      0.03328041
      0.43853564	     -0.04000000	     -0.04000000	      0.00000000	      0.03327944
      0.43871009	     -0.04000000	     -0.04000000	      0.00000000	      0.03327848
      0.43888454	     -0.04000000	     -0.04000000	      0.00000000	      0.03327752
      0.43905126	     -0.04000000	     -0.04000000	      0.00000000	      0.03327660
      0.43921798	     -0.04000000	     -0.04000000	      0.00000000	      0.03327568
      0.43938994	     -0.04000000	     -0.04000000	      0.00000000	      0.03327474
      0.43956189	     -0.04000000	     -0.04000000	      0.00000000	      0.03327380
      0.43972854	     -0.04000000	     -0.04000000	      0.00000000	      0.03327289
      0.43989519	     -0.04000000	     -0.04000000	      0.00000000	      0.03327198
      0.44005992	     -0.04000000	     -0.04000000	      0.00000000	      0.03327108
      0.44027259	     -0.04000000	     -0.04000000	      0.00000000	      0.03326993
      0.44052959	     -0.04000000	     -0.04000000	      0.00000000	      0.03326854
      0.44066999	     -0.04000000	     -0.04000000	      0.00000000	      0.03326778
      0.44081039	     -0.04000000	     -0.04000000	      0.00000000	      0.03326702
      0.44098850	     -0.04000000	     -0.04000000	      0.00000000	      0.03326606
      0.44116660	     -0.04000000	     -0.04000000	      0.00000000	      0.03326510
      0.44133220	     -0.04000000	     -0.04000000	      0.00000000	      0.03326421
      0.44149780	     -0.04000000	     -0.04000000	      0.00000000	      0.03326332
      0.44164417	     -0.04000000	     -0.04000000	      0.00000000	      0.03326254
      0.44185877	     -0.04000000	     -0.04000000	      0.00000000	      0.03326139
      0.44203032	     -0.04000000	     -0.04000000	      0.00000000	      0.03326048
      0.44220187	     -0.04000000	     -0.04000000	      0.00000000	      0.03325957
      0.44237342	     -0.04000000	     -0.04000000	      0.00000000	      0.03325866
      0.44252679	     -0.04000000	     -0.04000000	      0.00000000	      0.03325784
      0.44268016	     -0.04000000	     -0.04000000	      0.00000000	      0.03325703
      0.44285716	     -0.04000000	     -0.04000000	      0.00000000	      0.03325610
      0.44303415	     -0.04000000	     -0.04000000	      0.00000000	      0.03325516
      0.44321114	     -0.04000000	     -0.04000000	      0.00000000	      0.03325423
      0.44338813	     -0.04000000	     -0.04000000	      0.00000000	      0.03325330
      0.44353043	     -0.04000000	     -0.04000000	      0.00000000	      0.03325255
      0.44367273	     -0.04000000	     -0.04000000	      0.00000000	      0.03325181
      0.44385204	     -0.04000000	     -0.04000000	      0.00000000	      0.03325087
      0.44403135	     -0.04000000	     -0.04000000	      0.00000000	      0.03324993
      0.44421067	     -0.04000000	     -0.04000000	      0.00000000	      0.03324900
      0.44436867	     -0.04000000	     -0.04000000	      0.00000000	      0.03324818
      0.44452666	     -0.04000000	     -0.04000000	      0.00000000	      0.03324736
      0.44468466	     -0.04000000	     -0.04000000	      0.00000000	      0.03324654
      0.44485402	     -0.04000000	     -0.04000000	      0.00000000	      0.03324566
      0.44502337	     -0.04000000	     -0.04000000	      0.00000000	      0.03324478
      0.44519273	     -0.04000000	     -0.04000000	      0.00000000	      0.03324391
      0.44536208	     -0.04000000	     -0.04000000	      0.00000000	      0.03324304
      0.44551266	     -0.04000000	     -0.04000000	      0.00000000	      0.03324226
      0.44566324	     -0.04000000	     -0.04000000	      0.00000000	      0.03324149
      0.44583863	     -0.04000000	     -0.04000000	      0.00000000	      0.03324059
      0.44601402	     -0.04000000	     -0.04000000	      0.00000000	      0.03323969
      0.44616518	     -0.04000000	     -0.04000000	      0.00000000	      0.03323892
      0.44631635	     -0.04000000	     -0.04000000	      0.00000000	      0.03323815
      0.44649044	     -0.04000000	     -0.04000000	      0.00000000	      0.03323726
      0.44666453	     -0.04000000	     -0.04000000	      0.00000000	      0.03323637
      0.44681471	     -0.04000000	     -0.04000000	      0.00000000	      0.03323561
      0.44696490	     -0.04000000	     -0.04000000	      0.00000000	      0.03323485
      0.44713870	     -0.04000000	     -0.04000000	      0.00000000	      0.03323397
      0.44731249	     -0.04000000	     -0.04000000	      0.00000000	      0.03323309
      0.44745989	     -0.04000000	     -0.04000000	      0.00000000	      0.03323234
      0.44760728	     -0.04000000	     -0.04000000	      0.00000000	      0.03323160
      0.44778286	     -0.04000000	     -0.04000000	      0.00000000	      0.03323072
      0.44795844	     -0.04000000	     -0.04000000	      0.00000000	      0.03322983
      0.44810049	     -0.04000000	     -0.04000000	      0.00000000	      0.03322912
      0.44824254	     -0.04000000	     -0.04000000	      0.00000000	      0.03322841
      0.44842247	     -0.04000000	     -0.04000000	      0.00000000	      0.03322751
      0.44860239	     -0.04000000	     -0.04000000	      0.00000000	      0.03322661
      0.44873669	     -0.04000000	     -0.04000000	      0.00000000	      0.03322594
      0.44887098	     -0.04000000	     -0.04000000	      0.00000000	      0.03322527
      0.44905515	     -0.04000000	     -0.04000000	      0.00000000	      0.03322435
      0.44923932	     -0.04000000	     -0.04000000	      0.00000000	      0.03322344
      0.44936917	     -0.04000000	     -0.04000000	      0.00000000	      0.03322280
      0.44949902	     -0.04000000	     -0.04000000	      0.00000000	      0.03322215
      0.44968340	     -0.04000000	     -0.04000000	      0.00000000	      0.03322124
      0.44986778	     -0.04000000	     -0.04000000	      0.00000000	      0.03322033
      0.44999858	     -0.04000000	     -0.04000000	      0.00000000	      0.03321968
      0.45012938	     -0.04000000	     -0.04000000	      0.00000000	      0.03321904
      0.45031456	     -0.04000000	     -0.04000000	      0.00000000	      0.03321813
      0.45049973	     -0.04000000	     -0.04000000	      0.00000000	      0.03321722
      0.45062459	     -0.04000000	     -0.04000000	      0.00000000	      0.03321661
      0.45074946	     -0.04000000	     -0.04000000	      0.00000000	      0.03321599
      0.45093324	     -0.04000000	     -0.04000000	      0.00000000	      0.03321510
      0.45111701	     -0.04000000	     -0.04000000	      0.00000000	      0.03321420
      0.45124764	     -0.04000000	     -0.04000000	      0.00000000	      0.03321356
      0.45137826	     -0.04000000	     -0.04000000	      0.00000000	      0.03321292
      0.45156402	     -0.04000000	     -0.04000000	      0.00000000	      0.03321202
      0.45172387	     -0.04000000	     -0.04000000	      0.00000000	      0.03321124
      0.45188371	     -0.04000000	     -0.04000000	      0.00000000	      0.03321047
      0.45204356	     -0.04000000	     -0.04000000	      0.00000000	      0.03320969
      0.45217805	     -0.04000000	     -0.04000000	      0.00000000	      0.03320904
      0.45231254	     -0.04000000	     -0.04000000	      0.00000000	      0.03320839
      0.45251025	     -0.04000000	     -0.04000000	      0.00000000	      0.03320744
      0.45263785	     -0.04000000	     -0.04000000	      0.00000000	      0.03320682
      0.45276546	     -0.04000000	     -0.04000000	      0.00000000	      0.03320621
      0.45294324	     -0.04000000	     -0.04000000	      0.00000000	      0.03320536
      0.45314677	     -0.04000000	     -0.04000000	      0.00000000	      0.03320438
      0.45332084	     -0.04000000	     -0.04000000	      0.00000000	      0.03320354
      0.45346109	     -0.04000000	     -0.04000000	      0.00000000	      0.03320287
      0.45360134	     -0.04000000	     -0.04000000	      0.00000000	      0.03320220
      0.45378805	     -0.04000000	     -0.04000000	      0.00000000	      0.03320131
      0.45391800	     -0.04000000	     -0.04000000	      0.00000000	      0.03320069
      0.45404795	     -0.04000000	     -0.04000000	      0.00000000	      0.03320007
      0.45421885	     -0.04000000	     -0.04000000	      0.00000000	      0.03319926
      0.45438304	     -0.04000000	     -0.04000000	      0.00000000	      0.03319848
      0.45458566	     -0.04000000	     -0.04000000	      0.00000000	      0.03319752
      0.45470728	     -0.04000000	     -0.04000000	      0.00000000	      0.03319694
      0.45482890	     -0.04000000	     -0.04000000	      0.00000000	      0.03319637
      0.45501655	     -0.04000000	     -0.04000000	      0.00000000	      0.03319548
      0.45517172	     -0.04000000	     -0.04000000	      0.00000000	      0.03319475
      0.45532689	     -0.04000000	     -0.04000000	      0.00000000	      0.03319402
      0.45548207	     -0.04000000	     -0.04000000	      0.00000000	      0.03319329
      0.45561539	     -0.04000000	     -0.04000000	      0.00000000	      0.03319266
      0.45574872	     -0.04000000	     -0.04000000	      0.00000000	      0.03319204
      0.45593144	     -0.04000000	     -0.04000000	      0.00000000	      0.03319118
      0.45606538	     -0.04000000	     -0.04000000	      0.00000000	      0.03319055
      0.45619932	     -0.04000000	     -0.04000000	      0.00000000	      0.03318993
      0.45636159	     -0.04000000	     -0.04000000	      0.00000000	      0.03318917
      0.45652000	     -0.04000000	     -0.04000000	      0.00000000	      0.03318843
      0.45667841	     -0.04000000	     -0.04000000	      0.00000000	      0.03318769
      0.45683681	     -0.04000000	     -0.04000000	      0.00000000	      0.03318695
      0.45697106	     -0.04000000	     -0.04000000	      0.00000000	      0.03318633
      0.45710530	     -0.04000000	     -0.04000000	      0.00000000	      0.03318571
      0.45723954	     -0.04000000	     -0.04000000	      0.00000000	      0.03318508
      0.45741844	     -0.04000000	     -0.04000000	      0.00000000	      0.03318425
      0.45756360	     -0.04000000	     -0.04000000	      0.00000000	      0.03318358
      0.45770876	     -0.04000000	     -0.04000000	      0.00000000	      0.03318291
      0.45785393	     -0.04000000	     -0.04000000	      0.00000000	      0.03318224
      0.45799909	     -0.04000000	     -0.04000000	      0.00000000	      0.03318157
      0.45814426	     -0.04000000	     -0.04000000	      0.00000000	      0.03318090
      0.45828942	     -0.04000000	     -0.04000000	      0.00000000	      0.03318024
      0.45843458	     -0.04000000	     -0.04000000	      0.00000000	      0.03317957
      0.45859274	     -0.04000000	     -0.04000000	      0.00000000	      0.03317884
      0.45875091	     -0.04000000	     -0.04000000	      0.00000000	      0.03317812
      0.45888071	     -0.04000000	     -0.04000000	      0.00000000	      0.03317752
      0.45901052	     -0.04000000	     -0.04000000	      0.00000000	      0.03317693
      0.45918891	     -0.04000000	     -0.04000000	      0.00000000	      0.03317611
      0.45932139	     -0.04000000	     -0.04000000	      0.00000000	      0.03317551
      0.45945388	     -0.04000000	     -0.04000000	      0.00000000	      0.03317491
      0.45958636	     -0.04000000	     -0.04000000	      0.00000000	      0.03317430
      0.45976485	     -0.04000000	     -0.04000000	      0.00000000	      0.03317349
      0.45990538	     -0.04000000	     -0.04000000	      0.00000000	      0.03317285
      0.46004591	     -0.04000000	     -0.04000000	      0.00000000	      0.03317221
      0.46018644	     -0.04000000	     -0.04000000	      0.00000000	      0.03317158
      0.46032697	     -0.04000000	     -0.04000000	      0.00000000	      0.03317094
      0.46046750	     -0.04000000	     -0.04000000	      0.00000000	      0.03317031
      0.46063112	     -0.04000000	     -0.04000000	      0.00000000	      0.03316957
      0.46077547	     -0.04000000	     -0.04000000	      0.00000000	      0.03316891
      0.46091982	     -0.04000000	     -0.04000000	      0.00000000	      0.03316826
      0.46106417	     -0.04000000	     -0.04000000	      0.00000000	      0.03316761
      0.46120852	     -0.04000000	     -0.04000000	      0.00000000	      0.03316696
      0.46135286	     -0.04000000	     -0.04000000	      0.00000000	      0.03316632
      0.46149721	     -0.04000000	     -0.04000000	      0.00000000	      0.03316567
      0.46164156	     -0.04000000	     -0.04000000	      0.00000000	      0.03316502
      0.46178591	     -0.04000000	     -0.04000000	      0.00000000	      0.03316437
      0.46193026	     -0.04000000	     -0.04000000	      0.00000000	      0.03316373
      0.46207461	     -0.04000000	     -0.04000000	      0.00000000	      0.03316308
      0.46221896	     -0.04000000	     -0.04000000	      0.00000000	      0.03316244
      0.46234531	     -0.04000000	     -0.04000000	      0.00000000	      0.03316187
      0.46247165	     -0.04000000	     -0.04000000	      0.00000000	      0.03316131
      0.46264006	     -0.04000000	     -0.04000000	      0.00000000	      0.03316056
      0.46277647	     -0.04000000	     -0.04000000	      0.00000000	      0.03315995
      0.46291288	     -0.04000000	     -0.04000000	      0.00000000	      0.03315935
      0.46304929	     -0.04000000	     -0.04000000	      0.00000000	      0.03315874
      0.46321459	     -0.04000000	     -0.04000000	      0.00000000	      0.03315801
      0.46334055	     -0.04000000	     -0.04000000	      0.00000000	      0.03315745
      0.46346650	     -0.04000000	     -0.04000000	      0.00000000	      0.03315690
      0.46362251	     -0.04000000	     -0.04000000	      0.00000000	      0.03315621
      0.46377279	     -0.04000000	     -0.04000000	      0.00000000	      0.03315554
      0.46392308	     -0.04000000	     -0.04000000	      0.00000000	      0.03315488
      0.46405698	     -0.04000000	     -0.04000000	      0.00000000	      0.03315429
      0.46419089	     -0.04000000	     -0.04000000	      0.00000000	      0.03315370
      0.46432480	     -0.04000000	     -0.04000000	      0.00000000	      0.03315311
      0.46445871	     -0.04000000	     -0.04000000	      0.00000000	      0.03315252
      0.46462532	     -0.04000000	     -0.04000000	      0.00000000	      0.03315179
      0.46476037	     -0.04000000	     -0.04000000	      0.00000000	      0.03315120
      0.46489541	     -0.04000000	     -0.04000000	      0.00000000	      0.03315061
      0.46503046	     -0.04000000	     -0.04000000	      0.00000000	      0.03315002
      0.46516550	     -0.04000000	     -0.04000000	      0.00000000	      0.03314943
      0.46530055	     -0.04000000	     -0.04000000	      0.00000000	      0.03314884
      0.46546346	     -0.04000000	     -0.04000000	      0.00000000	      0.03314813
      0.46559881	     -0.04000000	     -0.04000000	      0.00000000	      0.03314754
      0.46573416	     -0.04000000	     -0.04000000	      0.00000000	      0.03314695
      0.46586952	     -0.04000000	     -0.04000000	      0.00000000	      0.03314636
      0.46600487	     -0.04000000	     -0.04000000	      0.00000000	      0.03314577
      0.46614022	     -0.04000000	     -0.04000000	      0.00000000	      0.03314518
      0.46631063	     -0.04000000	     -0.04000000	      0.00000000	      0.03314444
      0.46642616	     -0.04000000	     -0.04000000	      0.00000000	      0.03314394
      0.46654168	     -0.04000000	     -0.04000000	      0.00000000	      0.03314344
      0.46670713	     -0.04000000	     -0.04000000	      0.00000000	      0.03314273
      0.46686550	     -0.04000000	     -0.04000000	      0.00000000	      0.03314204
      0.46702387	     -0.04000000	     -0.04000000	      0.00000000	      0.03314136
      0.46714674	     -0.04000000	     -0.04000000	      0.00000000	      0.03314083
      0.46726961	     -0.04000000	     -0.04000000	      0.00000000	      0.03314030
      0.46743555	     -0.04000000	     -0.04000000	      0.00000000	      0.03313959
      0.46756551	     -0.04000000	     -0.04000000	      0.00000000	      0.03313903
      0.46769547	     -0.04000000	     -0.04000000	      0.00000000	      0.03313847
      0.46782544	     -0.04000000	     -0.04000000	      0.00000000	      0.03313791
      0.46799290	     -0.04000000	     -0.04000000	      0.00000000	      0.03313720
      0.46811215	     -0.04000000	     -0.04000000	      0.00000000	      0.03313668
      0.46823141	     -0.04000000	     -0.04000000	      0.00000000	      0.03313617
      0.46838833	     -0.04000000	     -0.04000000	      0.00000000	      0.03313550
      0.46853554	     -0.04000000	     -0.04000000	      0.00000000	      0.03313487
      0.46868274	     -0.04000000	     -0.04000000	      0.00000000	      0.03313425
      0.46881104	     -0.04000000	     -0.04000000	      0.00000000	      0.03313370
      0.46893934	     -0.04000000	     -0.04000000	      0.00000000	      0.03313315
      0.46906764	     -0.04000000	     -0.04000000	      0.00000000	      0.03313261
      0.46922628	     -0.04000000	     -0.04000000	      0.00000000	      0.03313193
      0.46936180	     -0.04000000	     -0.04000000	      0.00000000	      0.03313136
      0.46949733	     -0.04000000	     -0.04000000	      0.00000000	      0.03313078
      0.46963285	     -0.04000000	     -0.04000000	      0.00000000	      0.03313021
      0.46976838	     -0.04000000	     -0.04000000	      0.00000000	      0.03312963
      0.46990391	     -0.04000000	     -0.04000000	      0.00000000	      0.03312906
      0.47003943	     -0.04000000	     -0.04000000	      0.00000000	      0.03312849
      0.47017496	     -0.04000000	     -0.04000000	      0.00000000	      0.03312791
      0.47031048	     -0.04000000	     -0.04000000	      0.00000000	      0.03312734
      0.47044601	     -0.04000000	     -0.04000000	      0.00000000	      0.03312677
      0.47058153	     -0.04000000	     -0.04000000	      0.00000000	      0.03312620
      0.47071706	     -0.04000000	     -0.04000000	      0.00000000	      0.03312563
      0.47085258	     -0.04000000	     -0.04000000	      0.00000000	      0.03312506
      0.47098811	     -0.04000000	     -0.04000000	      0.00000000	      0.03312449
      0.47112364	     -0.04000000	     -0.04000000	      0.00000000	      0.03312392
      0.47125916	     -0.04000000	     -0.04000000	      0.00000000	      0.03312335
      0.47139469	     -0.04000000	     -0.04000000	      0.00000000	      0.03312278
      0.47153021	     -0.04000000	     -0.04000000	      0.00000000	      0.03312222
      0.47165153	     -0.04000000	     -0.04000000	      0.00000000	      0.03312171
      0.47177285	     -0.04000000	     -0.04000000	      0.00000000	      0.03312120
      0.47189418	     -0.04000000	     -0.04000000	      0.00000000	      0.03312069
      0.47207057	     -0.04000000	     -0.04000000	      0.00000000	      0.03311996
      0.47218360	     -0.04000000	     -0.04000000	      0.00000000	      0.03311949
      0.47229662	     -0.04000000	     -0.04000000	      0.00000000	      0.03311901
      0.47245741	     -0.04000000	     -0.04000000	      0.00000000	      0.03311834
      0.47260407	     -0.04000000	     -0.04000000	      0.00000000	      0.03311773
      0.47275074	     -0.04000000	     -0.04000000	      0.00000000	      0.03311713
      0.47287331	     -0.04000000	     -0.04000000	      0.00000000	      0.03311662
      0.47299589	     -0.04000000	     -0.04000000	      0.00000000	      0.03311611
      0.47314627	     -0.04000000	     -0.04000000	      0.00000000	      0.03311548
      0.47327574	     -0.04000000	     -0.04000000	      0.00000000	      0.03311495
      0.47340521	     -0.04000000	     -0.04000000	      0.00000000	      0.03311441
      0.47353468	     -0.04000000	     -0.04000000	      0.00000000	      0.03311388
      0.47366415	     -0.04000000	     -0.04000000	      0.00000000	      0.03311334
      0.47379362	     -0.04000000	     -0.04000000	      0.00000000	      0.03311281
      0.47392309	     -0.04000000	     -0.04000000	      0.00000000	      0.03311227
      0.47405256	     -0.04000000	     -0.04000000	      0.00000000	      0.03311174
      0.47421657	     -0.04000000	     -0.04000000	      0.00000000	      0.03311106
      0.47432552	     -0.04000000	     -0.04000000	      0.00000000	      0.03311062
      0.47443447	     -0.04000000	     -0.04000000	      0.00000000	      0.03311017
      0.47459577	     -0.04000000	     -0.04000000	      0.00000000	      0.03310950
      0.47474530	     -0.04000000	     -0.04000000	      0.00000000	      0.03310889
      0.47489483	     -0.04000000	     -0.04000000	      0.00000000	      0.03310828
      0.47501006	     -0.04000000	     -0.04000000	      0.00000000	      0.03310781
      0.47512528	     -0.04000000	     -0.04000000	      0.00000000	      0.03310733
      0.47528282	     -0.04000000	     -0.04000000	      0.00000000	      0.03310669
      0.47541109	     -0.04000000	     -0.04000000	      0.00000000	      0.03310616
      0.47553936	     -0.04000000	     -0.04000000	      0.00000000	      0.03310564
      0.47566763	     -0.04000000	     -0.04000000	      0.00000000	      0.03310512
      0.47579590	     -0.04000000	     -0.04000000	      0.00000000	      0.03310459
      0.47592418	     -0.04000000	     -0.04000000	      0.00000000	      0.03310407
      0.47605245	     -0.04000000	     -0.04000000	      0.00000000	      0.03310355
      0.47618072	     -0.04000000	     -0.04000000	      0.00000000	      0.03310303
      0.47633894	     -0.04000000	     -0.04000000	      0.00000000	      0.03310238
      0.47644868	     -0.04000000	     -0.04000000	      0.00000000	      0.03310194
      0.47655842	     -0.04000000	     -0.04000000	      0.00000000	      0.03310149
      0.47671385	     -0.04000000	     -0.04000000	      0.00000000	      0.03310086
      0.47685630	     -0.04000000	     -0.04000000	      0.00000000	      0.03310028
      0.47699875	     -0.04000000	     -0.04000000	      0.00000000	      0.03309971
      0.47711727	     -0.04000000	     -0.04000000	      0.00000000	      0.03309923
      0.47723580	     -0.04000000	     -0.04000000	      0.00000000	      0.03309875
      0.47738256	     -0.04000000	     -0.04000000	      0.00000000	      0.03309816
      0.47751043	     -0.04000000	     -0.04000000	      0.00000000	      0.03309764
      0.47763830	     -0.04000000	     -0.04000000	      0.00000000	      0.03309712
      0.47776616	     -0.04000000	     -0.04000000	      0.00000000	      0.03309661
      0.47789403	     -0.04000000	     -0.04000000	      0.00000000	      0.03309609
      0.47802189	     -0.04000000	     -0.04000000	      0.00000000	      0.03309558
      0.47814976	     -0.04000000	     -0.04000000	      0.00000000	      0.03309506
      0.47827763	     -0.04000000	     -0.04000000	      0.00000000	      0.03309455
      0.47840549	     -0.04000000	     -0.04000000	      0.00000000	      0.03309404
      0.47853336	     -0.04000000	     -0.04000000	      0.00000000	      0.03309352
      0.47866122	     -0.04000000	     -0.04000000	      0.00000000	      0.03309301
      0.47878909	     -0.04000000	     -0.04000000	      0.00000000	      0.03309250
      0.47891696	     -0.04000000	     -0.04000000	      0.00000000	      0.03309199
      0.47904482	     -0.04000000	     -0.04000000	      0.00000000	      0.03309147
      0.47917269	     -0.04000000	     -0.04000000	      0.00000000	      0.03309096
      0.47930056	     -0.04000000	     -0.04000000	      0.00000000	      0.03309045
      0.47942842	     -0.04000000	     -0.04000000	      0.00000000	      0.03308994
      0.47955629	     -0.04000000	     -0.04000000	      0.00000000	      0.03308943
      0.47968415	     -0.04000000	     -0.04000000	      0.00000000	      0.03308892
      0.47981202	     -0.04000000	     -0.04000000	      0.00000000	      0.03308841
      0.47993989	     -0.04000000	     -0.04000000	      0.00000000	      0.03308790
      0.48006775	     -0.04000000	     -0.04000000	      0.00000000	      0.03308740
      0.48019562	     -0.04000000	     -0.04000000	      0.00000000	      0.03308689
      0.48032348	     -0.04000000	     -0.04000000	      0.00000000	      0.03308638
      0.48045135	     -0.04000000	     -0.04000000	      0.00000000	      0.03308587
      0.48057922	     -0.04000000	     -0.04000000	      0.00000000	      0.03308536
      0.48070708	     -0.04000000	     -0.04000000	      0.00000000	      0.03308486
      0.48083495	     -0.04000000	     -0.04000000	      0.00000000	      0.03308435
      0.48096281	     -0.04000000	     -0.04000000	      0.00000000	      0.03308384
      0.48109068	     -0.04000000	     -0.04000000	      0.00000000	      0.03308334
      0.48121855	     -0.04000000	     -0.04000000	      0.00000000	      0.03308283
      0.48134641	     -0.04000000	     -0.04000000	      0.00000000	      0.03308233
      0.48145826	     -0.04000000	     -0.04000000	      0.00000000	      0.03308189
      0.48157012	     -0.04000000	     -0.04000000	      0.00000000	      0.03308145
      0.48171438	     -0.04000000	     -0.04000000	      0.00000000	      0.03308088
      0.48185865	     -0.04000000	     -0.04000000	      0.00000000	      0.03308031
      0.48196278	     -0.04000000	     -0.04000000	      0.00000000	      0.03307990
      0.48206690	     -0.04000000	     -0.04000000	      0.00000000	      0.03307949
      0.48222902	     -0.04000000	     -0.04000000	      0.00000000	      0.03307885
      0.48235458	     -0.04000000	     -0.04000000	      0.00000000	      0.03307836
      0.48248013	     -0.04000000	     -0.04000000	      0.00000000	      0.03307787
      0.48260568	     -0.04000000	     -0.04000000	      0.00000000	      0.03307737
      0.48273123	     -0.04000000	     -0.04000000	      0.00000000	      0.03307688
      0.48285678	     -0.04000000	     -0.04000000	      0.00000000	      0.03307639
      0.48298233	     -0.04000000	     -0.04000000	      0.00000000	      0.03307590
      0.48310788	     -0.04000000	     -0.04000000	      0.00000000	      0.03307541
      0.48323343	     -0.04000000	     -0.04000000	      0.00000000	      0.03307492
      0.48335898	     -0.04000000	     -0.04000000	      0.00000000	      0.03307443
      0.48348453	     -0.04000000	     -0.04000000	      0.00000000	      0.03307394
      0.48361009	     -0.04000000	     -0.04000000	      0.00000000	      0.03307345
      0.48373564	     -0.04000000	     -0.04000000	      0.00000000	      0.03307296
      0.48386119	     -0.04000000	     -0.04000000	      0.00000000	      0.03307247
      0.48398674	     -0.04000000	     -0.04000000	      0.00000000	      0.03307198
      0.48411229	     -0.04000000	     -0.04000000	      0.00000000	      0.03307149
      0.48423784	     -0.04000000	     -0.04000000	      0.00000000	      0.03307100
      0.48435004	     -0.04000000	     -0.04000000	      0.00000000	      0.03307057
      0.48446223	     -0.04000000	     -0.04000000	      0.00000000	      0.03307013
      0.48457443	     -0.04000000	     -0.04000000	      0.00000000	      0.03306970
      0.48473782	     -0.04000000	     -0.04000000	      0.00000000	      0.03306906
      0.48484683	     -0.04000000	     -0.04000000	      0.00000000	      0.03306864
      0.48495584	     -0.04000000	     -0.04000000	      0.00000000	      0.03306822
      0.48510174	     -0.04000000	     -0.04000000	      0.00000000	      0.03306765
      0.48522932	     -0.04000000	     -0.04000000	      0.00000000	      0.03306716
      0.48535689	     -0.04000000	     -0.04000000	      0.00000000	      0.03306667
      0.48548447	     -0.04000000	     -0.04000000	      0.00000000	      0.03306617
      0.48561204	     -0.04000000	     -0.04000000	      0.00000000	      0.03306568
      0.48572417	     -0.04000000	     -0.04000000	      0.00000000	      0.03306525
      0.48583630	     -0.04000000	     -0.04000000	      0.00000000	      0.03306482
      0.48597369	     -0.04000000	     -0.04000000	      0.00000000	      0.03306429
      0.48611108	     -0.04000000	     -0.04000000	      0.00000000	      0.03306376
      0.48621609	     -0.04000000	     -0.04000000	      0.00000000	      0.03306335
      0.48632109	     -0.04000000	     -0.04000000	      0.00000000	      0.03306295
      0.48647118	     -0.04000000	     -0.04000000	      0.00000000	      0.03306237
      0.48659693	     -0.04000000	     -0.04000000	      0.00000000	      0.03306189
      0.48672268	     -0.04000000	     -0.04000000	      0.00000000	      0.03306141
      0.48684843	     -0.04000000	     -0.04000000	      0.00000000	      0.03306093
      0.48697419	     -0.04000000	     -0.04000000	      0.00000000	      0.03306044
      0.48708438	     -0.04000000	     -0.04000000	      0.00000000	      0.03306002
      0.48719457	     -0.04000000	     -0.04000000	      0.00000000	      0.03305960
      0.48732787	     -0.04000000	     -0.04000000	      0.00000000	      0.03305909
      0.48746118	     -0.04000000	     -0.04000000	      0.00000000	      0.03305858
      0.48757801	     -0.04000000	     -0.04000000	      0.00000000	      0.03305813
      0.48769485	     -0.04000000	     -0.04000000	      0.00000000	      0.03305769
      0.48781168	     -0.04000000	     -0.04000000	      0.00000000	      0.03305724
      0.48792852	     -0.04000000	     -0.04000000	      0.00000000	      0.03305680
      0.48807376	     -0.04000000	     -0.04000000	      0.00000000	      0.03305624
      0.48818752	     -0.04000000	     -0.04000000	      0.00000000	      0.03305581
      0.48830129	     -0.04000000	     -0.04000000	      0.00000000	      0.03305538
      0.48843813	     -0.04000000	     -0.04000000	      0.00000000	      0.03305486
      0.48855708	     -0.04000000	     -0.04000000	      0.00000000	      0.03305440
      0.48867603	     -0.04000000	     -0.04000000	      0.00000000	      0.03305395
      0.48879498	     -0.04000000	     -0.04000000	      0.00000000	      0.03305350
      0.48891393	     -0.04000000	     -0.04000000	      0.00000000	      0.03305305
      0.48903288	     -0.04000000	     -0.04000000	      0.00000000	      0.03305260
      0.48915183	     -0.04000000	     -0.04000000	      0.00000000	      0.03305215
      0.48927079	     -0.04000000	     -0.04000000	      0.00000000	      0.03305170
      0.48941774	     -0.04000000	     -0.04000000	      0.00000000	      0.03305114
      0.48952150	     -0.04000000	     -0.04000000	      0.00000000	      0.03305075
      0.48962527	     -0.04000000	     -0.04000000	      0.00000000	      0.03305035
      0.48976915	     -0.04000000	     -0.04000000	      0.00000000	      0.03304981
      0.48989660	     -0.04000000	     -0.04000000	      0.00000000	      0.03304933
      0.49002405	     -0.04000000	     -0.04000000	      0.00000000	      0.03304885
      0.49015149	     -0.04000000	     -0.04000000	      0.00000000	      0.03304837
      0.49025886	     -0.04000000	     -0.04000000	      0.00000000	      0.03304796
      0.49036623	     -0.04000000	     -0.04000000	      0.00000000	      0.03304756
      0.49049977	     -0.04000000	     -0.04000000	      0.00000000	      0.03304706
      0.49063331	     -0.04000000	     -0.04000000	      0.00000000	      0.03304655
      0.49074511	     -0.04000000	     -0.04000000	      0.00000000	      0.03304613
      0.49085691	     -0.04000000	     -0.04000000	      0.00000000	      0.03304571
      0.49096871	     -0.04000000	     -0.04000000	      0.00000000	      0.03304529
      0.49111677	     -0.04000000	     -0.04000000	      0.00000000	      0.03304474
      0.49122560	     -0.04000000	     -0.04000000	      0.00000000	      0.03304433
      0.49133442	     -0.04000000	     -0.04000000	      0.00000000	      0.03304392
      0.49146992	     -0.04000000	     -0.04000000	      0.00000000	      0.03304341
      0.49160541	     -0.04000000	     -0.04000000	      0.00000000	      0.03304290
      0.49170875	     -0.04000000	     -0.04000000	      0.00000000	      0.03304252
      0.49181208	     -0.04000000	     -0.04000000	      0.00000000	      0.03304213
      0.49195125	     -0.04000000	     -0.04000000	      0.00000000	      0.03304161
      0.49207739	     -0.04000000	     -0.04000000	      0.00000000	      0.03304114
      0.49220353	     -0.04000000	     -0.04000000	      0.00000000	      0.03304067
      0.49232966	     -0.04000000	     -0.04000000	      0.00000000	      0.03304020
      0.49243438	     -0.04000000	     -0.04000000	      0.00000000	      0.03303981
      0.49253910	     -0.04000000	     -0.04000000	      0.00000000	      0.03303942
      0.49267324	     -0.04000000	     -0.04000000	      0.00000000	      0.03303892
      0.49279857	     -0.04000000	     -0.04000000	      0.00000000	      0.03303845
      0.49292389	     -0.04000000	     -0.04000000	      0.00000000	      0.03303798
      0.49303660	     -0.04000000	     -0.04000000	      0.00000000	      0.03303756
      0.49314930	     -0.04000000	     -0.04000000	      0.00000000	      0.03303714
      0.49326201	     -0.04000000	     -0.04000000	      0.00000000	      0.03303673
      0.49339780	     -0.04000000	     -0.04000000	      0.00000000	      0.03303622
      0.49351258	     -0.04000000	     -0.04000000	      0.00000000	      0.03303580
      0.49362736	     -0.04000000	     -0.04000000	      0.00000000	      0.03303537
      0.49374214	     -0.04000000	     -0.04000000	      0.00000000	      0.03303494
      0.49385692	     -0.04000000	     -0.04000000	      0.00000000	      0.03303452
      0.49399691	     -0.04000000	     -0.04000000	      0.00000000	      0.03303400
      0.49410260	     -0.04000000	     -0.04000000	      0.00000000	      0.03303361
      0.49420830	     -0.04000000	     -0.04000000	      0.00000000	      0.03303322
      0.49434271	     -0.04000000	     -0.04000000	      0.00000000	      0.03303272
      0.49447712	     -0.04000000	     -0.04000000	      0.00000000	      0.03303222
      0.49457987	     -0.04000000	     -0.04000000	      0.00000000	      0.03303184
      0.49468262	     -0.04000000	     -0.04000000	      0.00000000	      0.03303147
      0.49481906	     -0.04000000	     -0.04000000	      0.00000000	      0.03303096
      0.49494232	     -0.04000000	     -0.04000000	      0.00000000	      0.03303051
      0.49506557	     -0.04000000	     -0.04000000	      0.00000000	      0.03303005
      0.49518882	     -0.04000000	     -0.04000000	      0.00000000	      0.03302960
      0.49529505	     -0.04000000	     -0.04000000	      0.00000000	      0.03302921
      0.49540128	     -0.04000000	     -0.04000000	      0.00000000	      0.03302882
      0.49552983	     -0.04000000	     -0.04000000	      0.00000000	      0.03302835
      0.49565838	     -0.04000000	     -0.04000000	      0.00000000	      0.03302787
      0.49576778	     -0.04000000	     -0.04000000	      0.00000000	      0.03302747
      0.49587719	     -0.04000000	     -0.04000000	      0.00000000	      0.03302707
      0.49598659	     -0.04000000	     -0.04000000	      0.00000000	      0.03302667
      0.49612919	     -0.04000000	     -0.04000000	      0.00000000	      0.03302614
      0.49623665	     -0.04000000	     -0.04000000	      0.00000000	      0.03302575
      0.49634410	     -0.04000000	     -0.04000000	      0.00000000	      0.03302536
      0.49647482	     -0.04000000	     -0.04000000	      0.00000000	      0.03302488
      0.49660555	     -0.04000000	     -0.04000000	      0.00000000	      0.03302440
      0.49670673	     -0.04000000	     -0.04000000	      0.00000000	      0.03302403
      0.49680792	     -0.04000000	     -0.04000000	      0.00000000	      0.03302366
      0.49694331	     -0.04000000	     -0.04000000	      0.00000000	      0.03302317
      0.49706583	     -0.04000000	     -0.04000000	      0.00000000	      0.03302272
      0.49718836	     -0.04000000	     -0.04000000	      0.00000000	      0.03302227
      0.49731088	     -0.04000000	     -0.04000000	      0.00000000	      0.03302182
      0.49741447	     -0.04000000	     -0.04000000	      0.00000000	      0.03302145
      0.49751806	     -0.04000000	     -0.04000000	      0.00000000	      0.03302107
      0.49764747	     -0.04000000	     -0.04000000	      0.00000000	      0.03302060
      0.49777688	     -0.04000000	     -0.04000000	      0.00000000	      0.03302013
      0.49788361	     -0.04000000	     -0.04000000	      0.00000000	      0.03301974
      0.49799034	     -0.04000000	     -0.04000000	      0.00000000	      0.03301935
      0.49809707	     -0.04000000	     -0.04000000	      0.00000000	      0.03301896
      0.49824471	     -0.04000000	     -0.04000000	      0.00000000	      0.03301842
      0.49834932	     -0.04000000	     -0.04000000	      0.00000000	      0.03301805
      0.49845392	     -0.04000000	     -0.04000000	      0.00000000	      0.03301767
      0.49858699	     -0.04000000	     -0.04000000	      0.00000000	      0.03301718
      0.49872006	     -0.04000000	     -0.04000000	      0.00000000	      0.03301670
      0.49881669	     -0.04000000	     -0.04000000	      0.00000000	      0.03301635
      0.49891332	     -0.04000000	     -0.04000000	      0.00000000	      0.03301600
      0.49905403	     -0.04000000	     -0.04000000	      0.00000000	      0.03301549
      0.49917796	     -0.04000000	     -0.04000000	      0.00000000	      0.03301504
      0.49930190	     -0.04000000	     -0.04000000	      0.00000000	      0.03301459
      0.49941068	     -0.04000000	     -0.04000000	      0.00000000	      0.03301420
      0.49951947	     -0.04000000	     -0.04000000	      0.00000000	      0.03301381
      0.49962825	     -0.04000000	     -0.04000000	      0.00000000	      0.03301341
      0.49976249	     -0.04000000	     -0.04000000	      0.00000000	      0.03301293
      0.49987301	     -0.04000000	     -0.04000000	      0.00000000	      0.03301253
      0.49998353	     -0.04000000	     -0.04000000	      0.00000000	      0.03301213
      0.50009404	     -0.04000000	     -0.04000000	      0.00000000	      0.03301173
      0.50020456	     -0.04000000	     -0.04000000	      0.00000000	      0.03301134
      0.50034531	     -0.04000000	     -0.04000000	      0.00000000	      0.03301083
      0.50044633	     -0.04000000	     -0.04000000	      0.00000000	      0.03301047
      0.50054734	     -0.04000000	     -0.04000000	      0.00000000	      0.03301010
      0.50068140	     -0.04000000	     -0.04000000	      0.00000000	      0.03300962
      0.50081546	     -0.04000000	     -0.04000000	      0.00000000	      0.03300914
      0.50091142	     -0.04000000	     -0.04000000	      0.00000000	      0.03300879
      0.50100739	     -0.04000000	     -0.04000000	      0.00000000	      0.03300845
      0.50114705	     -0.04000000	     -0.04000000	      0.00000000	      0.03300795
      0.50126899	     -0.04000000	     -0.04000000	      0.00000000	      0.03300751
      0.50139094	     -0.04000000	     -0.04000000	      0.00000000	      0.03300707
      0.50150011	     -0.04000000	     -0.04000000	      0.00000000	      0.03300668
      0.50160928	     -0.04000000	     -0.04000000	      0.00000000	      0.03300629
      0.50171845	     -0.04000000	     -0.04000000	      0.00000000	      0.03300590
      0.50182763	     -0.04000000	     -0.04000000	      0.00000000	      0.03300551
      0.50196697	     -0.04000000	     -0.04000000	      0.00000000	      0.03300501
      0.50206823	     -0.04000000	     -0.04000000	      0.00000000	      0.03300465
      0.50216949	     -0.04000000	     -0.04000000	      0.00000000	      0.03300429
      0.50230129	     -0.04000000	     -0.04000000	      0.00000000	      0.03300382
      0.50243308	     -0.04000000	     -0.04000000	      0.00000000	      0.03300335
      0.50252873	     -0.04000000	     -0.04000000	      0.00000000	      0.03300301
      0.50262438	     -0.04000000	     -0.04000000	      0.00000000	      0.03300267
      0.50276218	     -0.04000000	     -0.04000000	      0.00000000	      0.03300217
      0.50288283	     -0.04000000	     -0.04000000	      0.00000000	      0.03300174
      0.50300348	     -0.04000000	     -0.04000000	      0.00000000	      0.03300131
      0.50312413	     -0.04000000	     -0.04000000	      0.00000000	      0.03300089
      0.50322275	     -0.04000000	     -0.04000000	      0.00000000	      0.03300053
      0.50332138	     -0.04000000	     -0.04000000	      0.00000000	      0.03300018
      0.50345106	     -0.04000000	     -0.04000000	      0.00000000	      0.03299972
      0.50357009	     -0.04000000	     -0.04000000	      0.00000000	      0.03299930
      0.50368912	     -0.04000000	     -0.04000000	      0.00000000	      0.03299888
      0.50380815	     -0.04000000	     -0.04000000	      0.00000000	      0.03299845
      0.50390763	     -0.04000000	     -0.04000000	      0.00000000	      0.03299810
      0.50400710	     -0.04000000	     -0.04000000	      0.00000000	      0.03299775
      0.50413455	     -0.04000000	     -0.04000000	      0.00000000	      0.03299730
      0.50426200	     -0.04000000	     -0.04000000	      0.00000000	      0.03299685
      0.50436388	     -0.04000000	     -0.04000000	      0.00000000	      0.03299649
      0.50446576	     -0.04000000	     -0.04000000	      0.00000000	      0.03299612
      0.50459186	     -0.04000000	     -0.04000000	      0.00000000	      0.03299568
      0.50471796	     -0.04000000	     -0.04000000	      0.00000000	      0.03299523
      0.50481740	     -0.04000000	     -0.04000000	      0.00000000	      0.03299488
      0.50491685	     -0.04000000	     -0.04000000	      0.00000000	      0.03299453
      0.50504526	     -0.04000000	     -0.04000000	      0.00000000	      0.03299408
      0.50517368	     -0.04000000	     -0.04000000	      0.00000000	      0.03299362
      0.50527194	     -0.04000000	     -0.04000000	      0.00000000	      0.03299328
      0.50537020	     -0.04000000	     -0.04000000	      0.00000000	      0.03299293
      0.50550035	     -0.04000000	     -0.04000000	      0.00000000	      0.03299247
      0.50563051	     -0.04000000	     -0.04000000	      0.00000000	      0.03299201
      0.50572684	     -0.04000000	     -0.04000000	      0.00000000	      0.03299167
      0.50582317	     -0.04000000	     -0.04000000	      0.00000000	      0.03299133
      0.50595610	     -0.04000000	     -0.04000000	      0.00000000	      0.03299087
      0.50607306	     -0.04000000	     -0.04000000	      0.00000000	      0.03299045
      0.50619002	     -0.04000000	     -0.04000000	      0.00000000	      0.03299004
      0.50630698	     -0.04000000	     -0.04000000	      0.00000000	      0.03298963
      0.50640931	     -0.04000000	     -0.04000000	      0.00000000	      0.03298927
      0.50651163	     -0.04000000	     -0.04000000	      0.00000000	      0.03298891
      0.50661396	     -0.04000000	     -0.04000000	      0.00000000	      0.03298855
      0.50675519	     -0.04000000	     -0.04000000	      0.00000000	      0.03298806
      0.50685783	     -0.04000000	     -0.04000000	      0.00000000	      0.03298770
      0.50696046	     -0.04000000	     -0.04000000	      0.00000000	      0.03298734
      0.50708662	     -0.04000000	     -0.04000000	      0.00000000	      0.03298690
      0.50719986	     -0.04000000	     -0.04000000	      0.00000000	      0.03298650
      0.50731311	     -0.04000000	     -0.04000000	      0.00000000	      0.03298610
      0.50742635	     -0.04000000	     -0.04000000	      0.00000000	      0.03298571
      0.50753959	     -0.04000000	     -0.04000000	      0.00000000	      0.03298531
      0.50765283	     -0.04000000	     -0.04000000	      0.00000000	      0.03298492
      0.50775283	     -0.04000000	     -0.04000000	      0.00000000	      0.03298457
      0.50785282	     -0.04000000	     -0.04000000	      0.00000000	      0.03298422
      0.50797466	     -0.04000000	     -0.04000000	      0.00000000	      0.03298379
      0.50809649	     -0.04000000	     -0.04000000	      0.00000000	      0.03298337
      0.50819960	     -0.04000000	     -0.04000000	      0.00000000	      0.03298301
      0.50830271	     -0.04000000	     -0.04000000	      0.00000000	      0.03298265
      0.50840582	     -0.04000000	     -0.04000000	      0.00000000	      0.03298229
      0.50854191	     -0.04000000	     -0.04000000	      0.00000000	      0.03298181
      0.50864424	     -0.04000000	     -0.04000000	      0.00000000	      0.03298146
      0.50874657	     -0.04000000	     -0.04000000	      0.00000000	      0.03298110
      0.50887044	     -0.04000000	     -0.04000000	      0.00000000	      0.03298067
      0.50899432	     -0.04000000	     -0.04000000	      0.00000000	      0.03298024
      0.50908842	     -0.04000000	     -0.04000000	      0.00000000	      0.03297991
      0.50918252	     -0.04000000	     -0.04000000	      0.00000000	      0.03297958
      0.50931401	     -0.04000000	     -0.04000000	      0.00000000	      0.03297913
      0.50943033	     -0.04000000	     -0.04000000	      0.00000000	      0.03297872
      0.50954664	     -0.04000000	     -0.04000000	      0.00000000	      0.03297832
      0.50966296	     -0.04000000	     -0.04000000	      0.00000000	      0.03297791
      0.50976081	     -0.04000000	     -0.04000000	      0.00000000	      0.03297758
      0.50985867	     -0.04000000	     -0.04000000	      0.00000000	      0.03297724
      0.50998224	     -0.04000000	     -0.04000000	      0.00000000	      0.03297681
      0.51010581	     -0.04000000	     -0.04000000	      0.00000000	      0.03297638
      0.51020493	     -0.04000000	     -0.04000000	      0.00000000	      0.03297604
      0.51030405	     -0.04000000	     -0.04000000	      0.00000000	      0.03297569
      0.51042749	     -0.04000000	     -0.04000000	      0.00000000	      0.03297527
      0.51055093	     -0.04000000	     -0.04000000	      0.00000000	      0.03297484
      0.51064744	     -0.04000000	     -0.04000000	      0.00000000	      0.03297451
      0.51074394	     -0.04000000	     -0.04000000	      0.00000000	      0.03297417
      0.51087035	     -0.04000000	     -0.04000000	      0.00000000	      0.03297374
      0.51099675	     -0.04000000	     -0.04000000	      0.00000000	      0.03297330
      0.51109136	     -0.04000000	     -0.04000000	      0.00000000	      0.03297297
      0.51118597	     -0.04000000	     -0.04000000	      0.00000000	      0.03297265
      0.51131542	     -0.04000000	     -0.04000000	      0.00000000	      0.03297220
      0.51142924	     -0.04000000	     -0.04000000	      0.00000000	      0.03297181
      0.51154306	     -0.04000000	     -0.04000000	      0.00000000	      0.03297141
      0.51165688	     -0.04000000	     -0.04000000	      0.00000000	      0.03297102
      0.51175840	     -0.04000000	     -0.04000000	      0.00000000	      0.03297067
      0.51185993	     -0.04000000	     -0.04000000	      0.00000000	      0.03297032
      0.51196145	     -0.04000000	     -0.04000000	      0.00000000	      0.03296997
      0.51209403	     -0.04000000	     -0.04000000	      0.00000000	      0.03296952
      0.51219616	     -0.04000000	     -0.04000000	      0.00000000	      0.03296917
      0.51229830	     -0.04000000	     -0.04000000	      0.00000000	      0.03296881
      0.51240044	     -0.04000000	     -0.04000000	      0.00000000	      0.03296846
      0.51253520	     -0.04000000	     -0.04000000	      0.00000000	      0.03296800
      0.51263464	     -0.04000000	     -0.04000000	      0.00000000	      0.03296766
      0.51273407	     -0.04000000	     -0.04000000	      0.00000000	      0.03296732
      0.51285775	     -0.04000000	     -0.04000000	      0.00000000	      0.03296689
      0.51298144	     -0.04000000	     -0.04000000	      0.00000000	      0.03296647
      0.51307257	     -0.04000000	     -0.04000000	      0.00000000	      0.03296616
      0.51316370	     -0.04000000	     -0.04000000	      0.00000000	      0.03296584
      0.51329620	     -0.04000000	     -0.04000000	      0.00000000	      0.03296539
      0.51341122	     -0.04000000	     -0.04000000	      0.00000000	      0.03296500
      0.51352624	     -0.04000000	     -0.04000000	      0.00000000	      0.03296460
      0.51364126	     -0.04000000	     -0.04000000	      0.00000000	      0.03296421
      0.51373675	     -0.04000000	     -0.04000000	      0.00000000	      0.03296388
      0.51383224	     -0.04000000	     -0.04000000	      0.00000000	      0.03296356
      0.51395521	     -0.04000000	     -0.04000000	      0.00000000	      0.03296314
      0.51407818	     -0.04000000	     -0.04000000	      0.00000000	      0.03296272
      0.51417444	     -0.04000000	     -0.04000000	      0.00000000	      0.03296239
      0.51427069	     -0.04000000	     -0.04000000	      0.00000000	      0.03296206
      0.51439432	     -0.04000000	     -0.04000000	      0.00000000	      0.03296164
      0.51451794	     -0.04000000	     -0.04000000	      0.00000000	      0.03296122
      0.51461106	     -0.04000000	     -0.04000000	      0.00000000	      0.03296090
      0.51470417	     -0.04000000	     -0.04000000	      0.00000000	      0.03296058
      0.51483199	     -0.04000000	     -0.04000000	      0.00000000	      0.03296014
      0.51494427	     -0.04000000	     -0.04000000	      0.00000000	      0.03295976
      0.51505656	     -0.04000000	     -0.04000000	      0.00000000	      0.03295938
      0.51516884	     -0.04000000	     -0.04000000	      0.00000000	      0.03295900
      0.51526880	     -0.04000000	     -0.04000000	      0.00000000	      0.03295866
      0.51536875	     -0.04000000	     -0.04000000	      0.00000000	      0.03295832
      0.51546871	     -0.04000000	     -0.04000000	      0.00000000	      0.03295798
      0.51560001	     -0.04000000	     -0.04000000	      0.00000000	      0.03295753
      0.51570083	     -0.04000000	     -0.04000000	      0.00000000	      0.03295719
      0.51580166	     -0.04000000	     -0.04000000	      0.00000000	      0.03295685
      0.51590248	     -0.04000000	     -0.04000000	      0.00000000	      0.03295650
      0.51603519	     -0.04000000	     -0.04000000	      0.00000000	      0.03295605
      0.51613346	     -0.04000000	     -0.04000000	      0.00000000	      0.03295572
      0.51623174	     -0.04000000	     -0.04000000	      0.00000000	      0.03295539
      0.51635360	     -0.04000000	     -0.04000000	      0.00000000	      0.03295497
      0.51646317	     -0.04000000	     -0.04000000	      0.00000000	      0.03295460
      0.51657275	     -0.04000000	     -0.04000000	      0.00000000	      0.03295423
      0.51668233	     -0.04000000	     -0.04000000	      0.00000000	      0.03295386
      0.51679191	     -0.04000000	     -0.04000000	      0.00000000	      0.03295349
      0.51688889	     -0.04000000	     -0.04000000	      0.00000000	      0.03295316
      0.51698587	     -0.04000000	     -0.04000000	      0.00000000	      0.03295283
      0.51710388	     -0.04000000	     -0.04000000	      0.00000000	      0.03295243
      0.51722190	     -0.04000000	     -0.04000000	      0.00000000	      0.03295203
      0.51731807	     -0.04000000	     -0.04000000	      0.00000000	      0.03295171
      0.51741425	     -0.04000000	     -0.04000000	      0.00000000	      0.03295138
      0.51753516	     -0.04000000	     -0.04000000	      0.00000000	      0.03295097
      0.51765608	     -0.04000000	     -0.04000000	      0.00000000	      0.03295057
      0.51774738	     -0.04000000	     -0.04000000	      0.00000000	      0.03295026
      0.51783868	     -0.04000000	     -0.04000000	      0.00000000	      0.03294995
      0.51796700	     -0.04000000	     -0.04000000	      0.00000000	      0.03294952
      0.51808119	     -0.04000000	     -0.04000000	      0.00000000	      0.03294913
      0.51819539	     -0.04000000	     -0.04000000	      0.00000000	      0.03294875
      0.51828948	     -0.04000000	     -0.04000000	      0.00000000	      0.03294843
      0.51838356	     -0.04000000	     -0.04000000	      0.00000000	      0.03294811
      0.51850453	     -0.04000000	     -0.04000000	      0.00000000	      0.03294771
      0.51862550	     -0.04000000	     -0.04000000	      0.00000000	      0.03294730
      0.51871926	     -0.04000000	     -0.04000000	      0.00000000	      0.03294698
      0.51881302	     -0.04000000	     -0.04000000	      0.00000000	      0.03294667
      0.51893583	     -0.04000000	     -0.04000000	      0.00000000	      0.03294625
      0.51905863	     -0.04000000	     -0.04000000	      0.00000000	      0.03294584
      0.51914903	     -0.04000000	     -0.04000000	      0.00000000	      0.03294554
      0.51923942	     -0.04000000	     -0.04000000	      0.00000000	      0.03294523
      0.51936735	     -0.04000000	     -0.04000000	      0.00000000	      0.03294480
      0.51947796	     -0.04000000	     -0.04000000	      0.00000000	      0.03294443
      0.51958857	     -0.04000000	     -0.04000000	      0.00000000	      0.03294406
      0.51969919	     -0.04000000	     -0.04000000	      0.00000000	      0.03294369
      0.51979726	     -0.04000000	     -0.04000000	      0.00000000	      0.03294336
      0.51989533	     -0.04000000	     -0.04000000	      0.00000000	      0.03294303
      0.51999341	     -0.04000000	     -0.04000000	      0.00000000	      0.03294270
      0.52012312	     -0.04000000	     -0.04000000	      0.00000000	      0.03294227
      0.52022233	     -0.04000000	     -0.04000000	      0.00000000	      0.03294194
      0.52032154	     -0.04000000	     -0.04000000	      0.00000000	      0.03294160
      0.52042075	     -0.04000000	     -0.04000000	      0.00000000	      0.03294127
      0.52055099	     -0.04000000	     -0.04000000	      0.00000000	      0.03294084
      0.52064783	     -0.04000000	     -0.04000000	      0.00000000	      0.03294051
      0.52074467	     -0.04000000	     -0.04000000	      0.00000000	      0.03294019
      0.52086433	     -0.04000000	     -0.04000000	      0.00000000	      0.03293979
      0.52097169	     -0.04000000	     -0.04000000	      0.00000000	      0.03293943
      0.52107904	     -0.04000000	     -0.04000000	      0.00000000	      0.03293907
      0.52118640	     -0.04000000	     -0.04000000	      0.00000000	      0.03293871
      0.52129376	     -0.04000000	     -0.04000000	      0.00000000	      0.03293835
      0.52140111	     -0.04000000	     -0.04000000	      0.00000000	      0.03293800
      0.52149533	     -0.04000000	     -0.04000000	      0.00000000	      0.03293768
      0.52158954	     -0.04000000	     -0.04000000	      0.00000000	      0.03293737
      0.52170613	     -0.04000000	     -0.04000000	      0.00000000	      0.03293698
      0.52182273	     -0.04000000	     -0.04000000	      0.00000000	      0.03293659
      0.52191871	     -0.04000000	     -0.04000000	      0.00000000	      0.03293627
      0.52201469	     -0.04000000	     -0.04000000	      0.00000000	      0.03293595
      0.52213123	     -0.04000000	     -0.04000000	      0.00000000	      0.03293556
      0.52224778	     -0.04000000	     -0.04000000	      0.00000000	      0.03293517
      0.52234049	     -0.04000000	     -0.04000000	      0.00000000	      0.03293486
      0.52243320	     -0.04000000	     -0.04000000	      0.00000000	      0.03293456
      0.52255353	     -0.04000000	     -0.04000000	      0.00000000	      0.03293416
      0.52267386	     -0.04000000	     -0.04000000	      0.00000000	      0.03293376
      0.52276405	     -0.04000000	     -0.04000000	      0.00000000	      0.03293346
      0.52285424	     -0.04000000	     -0.04000000	      0.00000000	      0.03293316
      0.52297886	     -0.04000000	     -0.04000000	      0.00000000	      0.03293274
      0.52310347	     -0.04000000	     -0.04000000	      0.00000000	      0.03293233
      0.52318997	     -0.04000000	     -0.04000000	      0.00000000	      0.03293204
      0.52327647	     -0.04000000	     -0.04000000	      0.00000000	      0.03293175
      0.52340824	     -0.04000000	     -0.04000000	      0.00000000	      0.03293132
      0.52351817	     -0.04000000	     -0.04000000	      0.00000000	      0.03293095
      0.52362810	     -0.04000000	     -0.04000000	      0.00000000	      0.03293059
      0.52373803	     -0.04000000	     -0.04000000	      0.00000000	      0.03293022
      0.52383340	     -0.04000000	     -0.04000000	      0.00000000	      0.03292991
      0.52392878	     -0.04000000	     -0.04000000	      0.00000000	      0.03292959
      0.52402416	     -0.04000000	     -0.04000000	      0.00000000	      0.03292927
      0.52415683	     -0.04000000	     -0.04000000	      0.00000000	      0.03292883
      0.52425387	     -0.04000000	     -0.04000000	      0.00000000	      0.03292851
      0.52435091	     -0.04000000	     -0.04000000	      0.00000000	      0.03292819
      0.52446839	     -0.04000000	     -0.04000000	      0.00000000	      0.03292780
      0.52457239	     -0.04000000	     -0.04000000	      0.00000000	      0.03292746
      0.52467639	     -0.04000000	     -0.04000000	      0.00000000	      0.03292712
      0.52478039	     -0.04000000	     -0.04000000	      0.00000000	      0.03292677
      0.52488438	     -0.04000000	     -0.04000000	      0.00000000	      0.03292643
      0.52498838	     -0.04000000	     -0.04000000	      0.00000000	      0.03292608
      0.52509238	     -0.04000000	     -0.04000000	      0.00000000	      0.03292574
      0.52519638	     -0.04000000	     -0.04000000	      0.00000000	      0.03292540
      0.52530038	     -0.04000000	     -0.04000000	      0.00000000	      0.03292505
      0.52540438	     -0.04000000	     -0.04000000	      0.00000000	      0.03292471
      0.52550838	     -0.04000000	     -0.04000000	      0.00000000	      0.03292437
      0.52561237	     -0.04000000	     -0.04000000	      0.00000000	      0.03292402
      0.52571637	     -0.04000000	     -0.04000000	      0.00000000	      0.03292368
      0.52582037	     -0.04000000	     -0.04000000	      0.00000000	      0.03292334
      0.52592437	     -0.04000000	     -0.04000000	      0.00000000	      0.03292300
      0.52602837	     -0.04000000	     -0.04000000	      0.00000000	      0.03292265
      0.52613237	     -0.04000000	     -0.04000000	      0.00000000	      0.03292231
      0.52623637	     -0.04000000	     -0.04000000	      0.00000000	      0.03292197
      0.52634036	     -0.04000000	     -0.04000000	      0.00000000	      0.03292162
      0.52644436	     -0.04000000	     -0.04000000	      0.00000000	      0.03292128
      0.52654836	     -0.04000000	     -0.04000000	      0.00000000	      0.03292094
      0.52665236	     -0.04000000	     -0.04000000	      0.00000000	      0.03292060
      0.52675636	     -0.04000000	     -0.04000000	      0.00000000	      0.03292026
      0.52684888	     -0.04000000	     -0.04000000	      0.00000000	      0.03291995
      0.52694139	     -0.04000000	     -0.04000000	      0.00000000	      0.03291965
      0.52705574	     -0.04000000	     -0.04000000	      0.00000000	      0.03291927
      0.52717009	     -0.04000000	     -0.04000000	      0.00000000	      0.03291890
      0.52726377	     -0.04000000	     -0.04000000	      0.00000000	      0.03291859
      0.52735746	     -0.04000000	     -0.04000000	      0.00000000	      0.03291828
      0.52747280	     -0.04000000	     -0.04000000	      0.00000000	      0.03291790
      0.52758815	     -0.04000000	     -0.04000000	      0.00000000	      0.03291752
      0.52767767	     -0.04000000	     -0.04000000	      0.00000000	      0.03291723
      0.52776718	     -0.04000000	     -0.04000000	      0.00000000	      0.03291694
      0.52788805	     -0.04000000	     -0.04000000	      0.00000000	      0.03291654
      0.52800892	     -0.04000000	     -0.04000000	      0.00000000	      0.03291614
      0.52809451	     -0.04000000	     -0.04000000	      0.00000000	      0.03291586
      0.52818011	     -0.04000000	     -0.04000000	      0.00000000	      0.03291558
      0.52830866	     -0.04000000	     -0.04000000	      0.00000000	      0.03291516
      0.52841547	     -0.04000000	     -0.04000000	      0.00000000	      0.03291481
      0.52852227	     -0.04000000	     -0.04000000	      0.00000000	      0.03291446
      0.52862907	     -0.04000000	     -0.04000000	      0.00000000	      0.03291411
      0.52873588	     -0.04000000	     -0.04000000	      0.00000000	      0.03291376
      0.52882692	     -0.04000000	     -0.04000000	      0.00000000	      0.03291346
      0.52891796	     -0.04000000	     -0.04000000	      0.00000000	      0.03291317
      0.52903339	     -0.04000000	     -0.04000000	      0.00000000	      0.03291279
      0.52914881	     -0.04000000	     -0.04000000	      0.00000000	      0.03291241
      0.52924000	     -0.04000000	     -0.04000000	      0.00000000	      0.03291211
      0.52933118	     -0.04000000	     -0.04000000	      0.00000000	      0.03291182
      0.52944840	     -0.04000000	     -0.04000000	      0.00000000	      0.03291143
      0.52956561	     -0.04000000	     -0.04000000	      0.00000000	      0.03291105
      0.52965282	     -0.04000000	     -0.04000000	      0.00000000	      0.03291077
      0.52974003	     -0.04000000	     -0.04000000	      0.00000000	      0.03291048
      0.52986325	     -0.04000000	     -0.04000000	      0.00000000	      0.03291008
      0.52996923	     -0.04000000	     -0.04000000	      0.00000000	      0.03290973
      0.53007522	     -0.04000000	     -0.04000000	      0.00000000	      0.03290939
      0.53018120	     -0.04000000	     -0.04000000	      0.00000000	      0.03290904
      0.53028719	     -0.04000000	     -0.04000000	      0.00000000	      0.03290870
      0.53037761	     -0.04000000	     -0.04000000	      0.00000000	      0.03290840
      0.53046804	     -0.04000000	     -0.04000000	      0.00000000	      0.03290811
      0.53058309	     -0.04000000	     -0.04000000	      0.00000000	      0.03290773
      0.53069813	     -0.04000000	     -0.04000000	      0.00000000	      0.03290736
      0.53078854	     -0.04000000	     -0.04000000	      0.00000000	      0.03290706
      0.53087895	     -0.04000000	     -0.04000000	      0.00000000	      0.03290677
      0.53099611	     -0.04000000	     -0.04000000	      0.00000000	      0.03290639
      0.53111326	     -0.04000000	     -0.04000000	      0.00000000	      0.03290601
      0.53119945	     -0.04000000	     -0.04000000	      0.00000000	      0.03290572
      0.53128564	     -0.04000000	     -0.04000000	      0.00000000	      0.03290544
      0.53140939	     -0.04000000	     -0.04000000	      0.00000000	      0.03290504
      0.53151494	     -0.04000000	     -0.04000000	      0.00000000	      0.03290470
      0.53162049	     -0.04000000	     -0.04000000	      0.00000000	      0.03290436
      0.53172604	     -0.04000000	     -0.04000000	      0.00000000	      0.03290401
      0.53183159	     -0.04000000	     -0.04000000	      0.00000000	      0.03290367
      0.53192141	     -0.04000000	     -0.04000000	      0.00000000	      0.03290338
      0.53201124	     -0.04000000	     -0.04000000	      0.00000000	      0.03290309
      0.53212590	     -0.04000000	     -0.04000000	      0.00000000	      0.03290271
      0.53224057	     -0.04000000	     -0.04000000	      0.00000000	      0.03290234
      0.53233038	     -0.04000000	     -0.04000000	      0.00000000	      0.03290205
      0.53242018	     -0.04000000	     -0.04000000	      0.00000000	      0.03290176
      0.53253701	     -0.04000000	     -0.04000000	      0.00000000	      0.03290138
      0.53265384	     -0.04000000	     -0.04000000	      0.00000000	      0.03290100
      0.53273933	     -0.04000000	     -0.04000000	      0.00000000	      0.03290072
      0.53282482	     -0.04000000	     -0.04000000	      0.00000000	      0.03290045
      0.53294854	     -0.04000000	     -0.04000000	      0.00000000	      0.03290005
      0.53305356	     -0.04000000	     -0.04000000	      0.00000000	      0.03289970
      0.53315857	     -0.04000000	     -0.04000000	      0.00000000	      0.03289936
      0.53326359	     -0.04000000	     -0.04000000	      0.00000000	      0.03289902
      0.53336860	     -0.04000000	     -0.04000000	      0.00000000	      0.03289868
      0.53345814	     -0.04000000	     -0.04000000	      0.00000000	      0.03289839
      0.53354768	     -0.04000000	     -0.04000000	      0.00000000	      0.03289810
      0.53366147	     -0.04000000	     -0.04000000	      0.00000000	      0.03289774
      0.53377526	     -0.04000000	     -0.04000000	      0.00000000	      0.03289737
      0.53386504	     -0.04000000	     -0.04000000	      0.00000000	      0.03289708
      0.53395482	     -0.04000000	     -0.04000000	      0.00000000	      0.03289679
      0.53407031	     -0.04000000	     -0.04000000	      0.00000000	      0.03289641
      0.53418580	     -0.04000000	     -0.04000000	      0.00000000	      0.03289604
      0.53427170	     -0.04000000	     -0.04000000	      0.00000000	      0.03289576
      0.53435760	     -0.04000000	     -0.04000000	      0.00000000	      0.03289549
      0.53447891	     -0.04000000	     -0.04000000	      0.00000000	      0.03289509
      0.53458339	     -0.04000000	     -0.04000000	      0.00000000	      0.03289476
      0.53468788	     -0.04000000	     -0.04000000	      0.00000000	      0.03289442
      0.53479237	     -0.04000000	     -0.04000000	      0.00000000	      0.03289408
      0.53489686	     -0.04000000	     -0.04000000	      0.00000000	      0.03289374
      0.53498556	     -0.04000000	     -0.04000000	      0.00000000	      0.03289346
      0.53507426	     -0.04000000	     -0.04000000	      0.00000000	      0.03289317
      0.53518821	     -0.04000000	     -0.04000000	      0.00000000	      0.03289280
      0.53530216	     -0.04000000	     -0.04000000	      0.00000000	      0.03289244
      0.53539058	     -0.04000000	     -0.04000000	      0.00000000	      0.03289215
      0.53547901	     -0.04000000	     -0.04000000	      0.00000000	      0.03289187
      0.53559559	     -0.04000000	     -0.04000000	      0.00000000	      0.03289149
      0.53571218	     -0.04000000	     -0.04000000	      0.00000000	      0.03289111
      0.53579594	     -0.04000000	     -0.04000000	      0.00000000	      0.03289084
      0.53587970	     -0.04000000	     -0.04000000	      0.00000000	      0.03289057
      0.53600420	     -0.04000000	     -0.04000000	      0.00000000	      0.03289017
      0.53610826	     -0.04000000	     -0.04000000	      0.00000000	      0.03288984
      0.53621231	     -0.04000000	     -0.04000000	      0.00000000	      0.03288950
      0.53631637	     -0.04000000	     -0.04000000	      0.00000000	      0.03288917
      0.53642043	     -0.04000000	     -0.04000000	      0.00000000	      0.03288883
      0.53650936	     -0.04000000	     -0.04000000	      0.00000000	      0.03288855
      0.53659830	     -0.04000000	     -0.04000000	      0.00000000	      0.03288826
      0.53671056	     -0.04000000	     -0.04000000	      0.00000000	      0.03288790
      0.53682283	     -0.04000000	     -0.04000000	      0.00000000	      0.03288754
      0.53691224	     -0.04000000	     -0.04000000	      0.00000000	      0.03288725
      0.53700166	     -0.04000000	     -0.04000000	      0.00000000	      0.03288696
      0.53711517	     -0.04000000	     -0.04000000	      0.00000000	      0.03288660
      0.53722869	     -0.04000000	     -0.04000000	      0.00000000	      0.03288623
      0.53731464	     -0.04000000	     -0.04000000	      0.00000000	      0.03288596
      0.53740059	     -0.04000000	     -0.04000000	      0.00000000	      0.03288568
      0.53751900	     -0.04000000	     -0.04000000	      0.00000000	      0.03288530
      0.53763741	     -0.04000000	     -0.04000000	      0.00000000	      0.03288492
      0.53772010	     -0.04000000	     -0.04000000	      0.00000000	      0.03288466
      0.53780279	     -0.04000000	     -0.04000000	      0.00000000	      0.03288439
      0.53792776	     -0.04000000	     -0.04000000	      0.00000000	      0.03288399
      0.53803225	     -0.04000000	     -0.04000000	      0.00000000	      0.03288365
      0.53813673	     -0.04000000	     -0.04000000	      0.00000000	      0.03288332
      0.53824122	     -0.04000000	     -0.04000000	      0.00000000	      0.03288298
      0.53833278	     -0.04000000	     -0.04000000	      0.00000000	      0.03288269
      0.53842434	     -0.04000000	     -0.04000000	      0.00000000	      0.03288240
      0.53851590	     -0.04000000	     -0.04000000	      0.00000000	      0.03288210
      0.53863985	     -0.04000000	     -0.04000000	      0.00000000	      0.03288170
      0.53873283	     -0.04000000	     -0.04000000	      0.00000000	      0.03288141
      0.53882580	     -0.04000000	     -0.04000000	      0.00000000	      0.03288111
      0.53891878	     -0.04000000	     -0.04000000	      0.00000000	      0.03288081
      0.53904248	     -0.04000000	     -0.04000000	      0.00000000	      0.03288041
      0.53913322	     -0.04000000	     -0.04000000	      0.00000000	      0.03288012
      0.53922395	     -0.04000000	     -0.04000000	      0.00000000	      0.03287983
      0.53933712	     -0.04000000	     -0.04000000	      0.00000000	      0.03287947
      0.53943800	     -0.04000000	     -0.04000000	      0.00000000	      0.03287915
      0.53953888	     -0.04000000	     -0.04000000	      0.00000000	      0.03287882
      0.53963976	     -0.04000000	     -0.04000000	      0.00000000	      0.03287850
      0.53974064	     -0.04000000	     -0.04000000	      0.00000000	      0.03287818
      0.53984153	     -0.04000000	     -0.04000000	      0.00000000	      0.03287786
      0.53993064	     -0.04000000	     -0.04000000	      0.00000000	      0.03287757
      0.54001976	     -0.04000000	     -0.04000000	      0.00000000	      0.03287729
      0.54012878	     -0.04000000	     -0.04000000	      0.00000000	      0.03287694
      0.54023780	     -0.04000000	     -0.04000000	      0.00000000	      0.03287659
      0.54032856	     -0.04000000	     -0.04000000	      0.00000000	      0.03287630
      0.54041933	     -0.04000000	     -0.04000000	      0.00000000	      0.03287601
      0.54052826	     -0.04000000	     -0.04000000	      0.00000000	      0.03287566
      0.54063718	     -0.04000000	     -0.04000000	      0.00000000	      0.03287531
      0.54072516	     -0.04000000	     -0.04000000	      0.00000000	      0.03287503
      0.54081314	     -0.04000000	     -0.04000000	      0.00000000	      0.03287475
      0.54092519	     -0.04000000	     -0.04000000	      0.00000000	      0.03287439
      0.54103725	     -0.04000000	     -0.04000000	      0.00000000	      0.03287403
      0.54112321	     -0.04000000	     -0.04000000	      0.00000000	      0.03287376
      0.54120917	     -0.04000000	     -0.04000000	      0.00000000	      0.03287348
      0.54132452	     -0.04000000	     -0.04000000	      0.00000000	      0.03287312
      0.54143987	     -0.04000000	     -0.04000000	      0.00000000	      0.03287275
      0.54152294	     -0.04000000	     -0.04000000	      0.00000000	      0.03287248
      0.54160601	     -0.04000000	     -0.04000000	      0.00000000	      0.03287222
      0.54172648	     -0.04000000	     -0.04000000	      0.00000000	      0.03287183
      0.54182946	     -0.04000000	     -0.04000000	      0.00000000	      0.03287150
      0.54193244	     -0.04000000	     -0.04000000	      0.00000000	      0.03287118
      0.54203542	     -0.04000000	     -0.04000000	      0.00000000	      0.03287085
      0.54212608	     -0.04000000	     -0.04000000	      0.00000000	      0.03287056
      0.54221675	     -0.04000000	     -0.04000000	      0.00000000	      0.03287027
      0.54230742	     -0.04000000	     -0.04000000	      0.00000000	      0.03286998
      0.54242940	     -0.04000000	     -0.04000000	      0.00000000	      0.03286959
      0.54252122	     -0.04000000	     -0.04000000	      0.00000000	      0.03286930
      0.54261304	     -0.04000000	     -0.04000000	      0.00000000	      0.03286901
      0.54270485	     -0.04000000	     -0.04000000	      0.00000000	      0.03286871
      0.54282745	     -0.04000000	     -0.04000000	      0.00000000	      0.03286832
      0.54291694	     -0.04000000	     -0.04000000	      0.00000000	      0.03286804
      0.54300644	     -0.04000000	     -0.04000000	      0.00000000	      0.03286775
      0.54311851	     -0.04000000	     -0.04000000	      0.00000000	      0.03286740
      0.54321863	     -0.04000000	     -0.04000000	      0.00000000	      0.03286708
      0.54331874	     -0.04000000	     -0.04000000	      0.00000000	      0.03286676
      0.54341886	     -0.04000000	     -0.04000000	      0.00000000	      0.03286644
      0.54351898	     -0.04000000	     -0.04000000	      0.00000000	      0.03286612
      0.54360803	     -0.04000000	     -0.04000000	      0.00000000	      0.03286584
      0.54369707	     -0.04000000	     -0.04000000	      0.00000000	      0.03286555
      0.54380451	     -0.04000000	     -0.04000000	      0.00000000	      0.03286521
      0.54391195	     -0.04000000	     -0.04000000	      0.00000000	      0.03286487
      0.54400041	     -0.04000000	     -0.04000000	      0.00000000	      0.03286459
      0.54408887	     -0.04000000	     -0.04000000	      0.00000000	      0.03286431
      0.54419876	     -0.04000000	     -0.04000000	      0.00000000	      0.03286396
      0.54430866	     -0.04000000	     -0.04000000	      0.00000000	      0.03286361
      0.54439290	     -0.04000000	     -0.04000000	      0.00000000	      0.03286334
      0.54447715	     -0.04000000	     -0.04000000	      0.00000000	      0.03286307
      0.54459335	     -0.04000000	     -0.04000000	      0.00000000	      0.03286270
      0.54469744	     -0.04000000	     -0.04000000	      0.00000000	      0.03286237
      0.54480154	     -0.04000000	     -0.04000000	      0.00000000	      0.03286204
      0.54488838	     -0.04000000	     -0.04000000	      0.00000000	      0.03286176
      0.54497522	     -0.04000000	     -0.04000000	      0.00000000	      0.03286149
      0.54508494	     -0.04000000	     -0.04000000	      0.00000000	      0.03286114
      0.54519465	     -0.04000000	     -0.04000000	      0.00000000	      0.03286079
      0.54528158	     -0.04000000	     -0.04000000	      0.00000000	      0.03286051
      0.54536852	     -0.04000000	     -0.04000000	      0.00000000	      0.03286024
      0.54547930	     -0.04000000	     -0.04000000	      0.00000000	      0.03285989
      0.54559009	     -0.04000000	     -0.04000000	      0.00000000	      0.03285953
      0.54567454	     -0.04000000	     -0.04000000	      0.00000000	      0.03285927
      0.54575899	     -0.04000000	     -0.04000000	      0.00000000	      0.03285900
      0.54587320	     -0.04000000	     -0.04000000	      0.00000000	      0.03285864
      0.54598741	     -0.04000000	     -0.04000000	      0.00000000	      0.03285827
      0.54606963	     -0.04000000	     -0.04000000	      0.00000000	      0.03285801
      0.54615186	     -0.04000000	     -0.04000000	      0.00000000	      0.03285775
      0.54627017	     -0.04000000	     -0.04000000	      0.00000000	      0.03285738
      0.54637198	     -0.04000000	     -0.04000000	      0.00000000	      0.03285705
      0.54647380	     -0.04000000	     -0.04000000	      0.00000000	      0.03285673
      0.54657562	     -0.04000000	     -0.04000000	      0.00000000	      0.03285641
      0.54666448	     -0.04000000	     -0.04000000	      0.00000000	      0.03285612
      0.54675334	     -0.04000000	     -0.04000000	      0.00000000	      0.03285584
      0.54684220	     -0.04000000	     -0.04000000	      0.00000000	      0.03285556
      0.54696506	     -0.04000000	     -0.04000000	      0.00000000	      0.03285517
      0.54705483	     -0.04000000	     -0.04000000	      0.00000000	      0.03285489
      0.54714461	     -0.04000000	     -0.04000000	      0.00000000	      0.03285460
      0.54725398	     -0.04000000	     -0.04000000	      0.00000000	      0.03285425
      0.54735175	     -0.04000000	     -0.04000000	      0.00000000	      0.03285394
      0.54744951	     -0.04000000	     -0.04000000	      0.00000000	      0.03285363
      0.54754728	     -0.04000000	     -0.04000000	      0.00000000	      0.03285332
      0.54764504	     -0.04000000	     -0.04000000	      0.00000000	      0.03285301
      0.54774280	     -0.04000000	     -0.04000000	      0.00000000	      0.03285270
      0.54784057	     -0.04000000	     -0.04000000	      0.00000000	      0.03285239
      0.54793833	     -0.04000000	     -0.04000000	      0.00000000	      0.03285208
      0.54803610	     -0.04000000	     -0.04000000	      0.00000000	      0.03285177
      0.54812289	     -0.04000000	     -0.04000000	      0.00000000	      0.03285150
      0.54820968	     -0.04000000	     -0.04000000	      0.00000000	      0.03285122
      0.54831696	     -0.04000000	     -0.04000000	      0.00000000	      0.03285088
      0.54842424	     -0.04000000	     -0.04000000	      0.00000000	      0.03285054
      0.54851067	     -0.04000000	     -0.04000000	      0.00000000	      0.03285027
      0.54859710	     -0.04000000	     -0.04000000	      0.00000000	      0.03285000
      0.54870723	     -0.04000000	     -0.04000000	      0.00000000	      0.03284965
      0.54881736	     -0.04000000	     -0.04000000	      0.00000000	      0.03284930
      0.54889870	     -0.04000000	     -0.04000000	      0.00000000	      0.03284904
      0.54898005	     -0.04000000	     -0.04000000	      0.00000000	      0.03284878
      0.54909850	     -0.04000000	     -0.04000000	      0.00000000	      0.03284841
      0.54920174	     -0.04000000	     -0.04000000	      0.00000000	      0.03284808
      0.54930498	     -0.04000000	     -0.04000000	      0.00000000	      0.03284775
      0.54939046	     -0.04000000	     -0.04000000	      0.00000000	      0.03284748
      0.54947593	     -0.04000000	     -0.04000000	      0.00000000	      0.03284721
      0.54958455	     -0.04000000	     -0.04000000	      0.00000000	      0.03284687
      0.54969316	     -0.04000000	     -0.04000000	      0.00000000	      0.03284652
      0.54977914	     -0.04000000	     -0.04000000	      0.00000000	      0.03284625
      0.54986511	     -0.04000000	     -0.04000000	      0.00000000	      0.03284598
      0.54997421	     -0.04000000	     -0.04000000	      0.00000000	      0.03284563
      0.55008331	     -0.04000000	     -0.04000000	      0.00000000	      0.03284529
      0.55016722	     -0.04000000	     -0.04000000	      0.00000000	      0.03284502
      0.55025114	     -0.04000000	     -0.04000000	      0.00000000	      0.03284476
      0.55036289	     -0.04000000	     -0.04000000	      0.00000000	      0.03284440
      0.55047464	     -0.04000000	     -0.04000000	      0.00000000	      0.03284405
      0.55055695	     -0.04000000	     -0.04000000	      0.00000000	      0.03284379
      0.55063927	     -0.04000000	     -0.04000000	      0.00000000	      0.03284353
      0.55075380	     -0.04000000	     -0.04000000	      0.00000000	      0.03284316
      0.55085406	     -0.04000000	     -0.04000000	      0.00000000	      0.03284285
      0.55095431	     -0.04000000	     -0.04000000	      0.00000000	      0.03284253
      0.55105457	     -0.04000000	     -0.04000000	      0.00000000	      0.03284221
      0.55114269	     -0.04000000	     -0.04000000	      0.00000000	      0.03284193
      0.55123081	     -0.04000000	     -0.04000000	      0.00000000	      0.03284165
      0.55131893	     -0.04000000	     -0.04000000	      0.00000000	      0.03284138
      0.55143894	     -0.04000000	     -0.04000000	      0.00000000	      0.03284100
      0.55152760	     -0.04000000	     -0.04000000	      0.00000000	      0.03284071
      0.55161625	     -0.04000000	     -0.04000000	      0.00000000	      0.03284043
      0.55172382	     -0.04000000	     -0.04000000	      0.00000000	      0.03284009
      0.55183139	     -0.04000000	     -0.04000000	      0.00000000	      0.03283975
      0.55191224	     -0.04000000	     -0.04000000	      0.00000000	      0.03283950
      0.55199310	     -0.04000000	     -0.04000000	      0.00000000	      0.03283924
      0.55210803	     -0.04000000	     -0.04000000	      0.00000000	      0.03283888
      0.55220944	     -0.04000000	     -0.04000000	      0.00000000	      0.03283856
      0.55231084	     -0.04000000	     -0.04000000	      0.00000000	      0.03283824
      0.55241224	     -0.04000000	     -0.04000000	      0.00000000	      0.03283791
      0.55249573	     -0.04000000	     -0.04000000	      0.00000000	      0.03283765
      0.55257922	     -0.04000000	     -0.04000000	      0.00000000	      0.03283739
      0.55268822	     -0.04000000	     -0.04000000	      0.00000000	      0.03283704
      0.55279723	     -0.04000000	     -0.04000000	      0.00000000	      0.03283670
      0.55288244	     -0.04000000	     -0.04000000	      0.00000000	      0.03283643
      0.55296765	     -0.04000000	     -0.04000000	      0.00000000	      0.03283616
      0.55307608	     -0.04000000	     -0.04000000	      0.00000000	      0.03283581
      0.55318451	     -0.04000000	     -0.04000000	      0.00000000	      0.03283547
      0.55326753	     -0.04000000	     -0.04000000	      0.00000000	      0.03283521
      0.55335055	     -0.04000000	     -0.04000000	      0.00000000	      0.03283494
      0.55346156	     -0.04000000	     -0.04000000	      0.00000000	      0.03283459
      0.55357257	     -0.04000000	     -0.04000000	      0.00000000	      0.03283424
      0.55365441	     -0.04000000	     -0.04000000	      0.00000000	      0.03283398
      0.55373625	     -0.04000000	     -0.04000000	      0.00000000	      0.03283372
      0.55384939	     -0.04000000	     -0.04000000	      0.00000000	      0.03283337
      0.55394887	     -0.04000000	     -0.04000000	      0.00000000	      0.03283305
      0.55404835	     -0.04000000	     -0.04000000	      0.00000000	      0.03283274
      0.55414783	     -0.04000000	     -0.04000000	      0.00000000	      0.03283242
      0.55423502	     -0.04000000	     -0.04000000	      0.00000000	      0.03283214
      0.55432222	     -0.04000000	     -0.04000000	      0.00000000	      0.03283187
      0.55440942	     -0.04000000	     -0.04000000	      0.00000000	      0.03283159
      0.55452929	     -0.04000000	     -0.04000000	      0.00000000	      0.03283121
      0.55461677	     -0.04000000	     -0.04000000	      0.00000000	      0.03283094
      0.55470426	     -0.04000000	     -0.04000000	      0.00000000	      0.03283066
      0.55481150	     -0.04000000	     -0.04000000	      0.00000000	      0.03283032
      0.55491874	     -0.04000000	     -0.04000000	      0.00000000	      0.03282998
      0.55499872	     -0.04000000	     -0.04000000	      0.00000000	      0.03282973
      0.55507870	     -0.04000000	     -0.04000000	      0.00000000	      0.03282947
      0.55519304	     -0.04000000	     -0.04000000	      0.00000000	      0.03282911
      0.55529399	     -0.04000000	     -0.04000000	      0.00000000	      0.03282879
      0.55539495	     -0.04000000	     -0.04000000	      0.00000000	      0.03282847
      0.55548540	     -0.04000000	     -0.04000000	      0.00000000	      0.03282819
      0.55557584	     -0.04000000	     -0.04000000	      0.00000000	      0.03282790
      0.55566628	     -0.04000000	     -0.04000000	      0.00000000	      0.03282761
      0.55575672	     -0.04000000	     -0.04000000	      0.00000000	      0.03282733
      0.55587355	     -0.04000000	     -0.04000000	      0.00000000	      0.03282696
      0.55595758	     -0.04000000	     -0.04000000	      0.00000000	      0.03282669
      0.55604162	     -0.04000000	     -0.04000000	      0.00000000	      0.03282642
      0.55615171	     -0.04000000	     -0.04000000	      0.00000000	      0.03282607
      0.55626179	     -0.04000000	     -0.04000000	      0.00000000	      0.03282573
      0.55634088	     -0.04000000	     -0.04000000	      0.00000000	      0.03282548
      0.55641997	     -0.04000000	     -0.04000000	      0.00000000	      0.03282522
      0.55653571	     -0.04000000	     -0.04000000	      0.00000000	      0.03282486
      0.55663662	     -0.04000000	     -0.04000000	      0.00000000	      0.03282454
      0.55673752	     -0.04000000	     -0.04000000	      0.00000000	      0.03282422
      0.55682778	     -0.04000000	     -0.04000000	      0.00000000	      0.03282393
      0.55691804	     -0.04000000	     -0.04000000	      0.00000000	      0.03282365
      0.55700829	     -0.04000000	     -0.04000000	      0.00000000	      0.03282336
      0.55709855	     -0.04000000	     -0.04000000	      0.00000000	      0.03282307
      0.55721440	     -0.04000000	     -0.04000000	      0.00000000	      0.03282271
      0.55729827	     -0.04000000	     -0.04000000	      0.00000000	      0.03282244
      0.55738215	     -0.04000000	     -0.04000000	      0.00000000	      0.03282217
      0.55749151	     -0.04000000	     -0.04000000	      0.00000000	      0.03282183
      0.55760086	     -0.04000000	     -0.04000000	      0.00000000	      0.03282148
      0.55768010	     -0.04000000	     -0.04000000	      0.00000000	      0.03282123
      0.55775933	     -0.04000000	     -0.04000000	      0.00000000	      0.03282098
      0.55787381	     -0.04000000	     -0.04000000	      0.00000000	      0.03282062
      0.55797411	     -0.04000000	     -0.04000000	      0.00000000	      0.03282030
      0.55807441	     -0.04000000	     -0.04000000	      0.00000000	      0.03281998
      0.55816455	     -0.04000000	     -0.04000000	      0.00000000	      0.03281969
      0.55825468	     -0.04000000	     -0.04000000	      0.00000000	      0.03281941
      0.55834482	     -0.04000000	     -0.04000000	      0.00000000	      0.03281912
      0.55843496	     -0.04000000	     -0.04000000	      0.00000000	      0.03281883
      0.55854934	     -0.04000000	     -0.04000000	      0.00000000	      0.03281847
      0.55863330	     -0.04000000	     -0.04000000	      0.00000000	      0.03281820
      0.55871726	     -0.04000000	     -0.04000000	      0.00000000	      0.03281794
      0.55882548	     -0.04000000	     -0.04000000	      0.00000000	      0.03281759
      0.55893370	     -0.04000000	     -0.04000000	      0.00000000	      0.03281725
      0.55901338	     -0.04000000	     -0.04000000	      0.00000000	      0.03281700
      0.55909306	     -0.04000000	     -0.04000000	      0.00000000	      0.03281674
      0.55920574	     -0.04000000	     -0.04000000	      0.00000000	      0.03281639
      0.55930521	     -0.04000000	     -0.04000000	      0.00000000	      0.03281607
      0.55940469	     -0.04000000	     -0.04000000	      0.00000000	      0.03281575
      0.55950417	     -0.04000000	     -0.04000000	      0.00000000	      0.03281544
      0.55958652	     -0.04000000	     -0.04000000	      0.00000000	      0.03281518
      0.55966887	     -0.04000000	     -0.04000000	      0.00000000	      0.03281491
      0.55977511	     -0.04000000	     -0.04000000	      0.00000000	      0.03281458
      0.55988136	     -0.04000000	     -0.04000000	      0.00000000	      0.03281424
      0.55996608	     -0.04000000	     -0.04000000	      0.00000000	      0.03281397
      0.56005080	     -0.04000000	     -0.04000000	      0.00000000	      0.03281370
      0.56015554	     -0.04000000	     -0.04000000	      0.00000000	      0.03281337
      0.56026029	     -0.04000000	     -0.04000000	      0.00000000	      0.03281303
      0.56034345	     -0.04000000	     -0.04000000	      0.00000000	      0.03281277
      0.56042660	     -0.04000000	     -0.04000000	      0.00000000	      0.03281250
      0.56053274	     -0.04000000	     -0.04000000	      0.00000000	      0.03281217
      0.56063888	     -0.04000000	     -0.04000000	      0.00000000	      0.03281183
      0.56072169	     -0.04000000	     -0.04000000	      0.00000000	      0.03281156
      0.56080449	     -0.04000000	     -0.04000000	      0.00000000	      0.03281130
      0.56091124	     -0.04000000	     -0.04000000	      0.00000000	      0.03281096
      0.56101800	     -0.04000000	     -0.04000000	      0.00000000	      0.03281062
      0.56109995	     -0.04000000	     -0.04000000	      0.00000000	      0.03281036
      0.56118191	     -0.04000000	     -0.04000000	      0.00000000	      0.03281010
      0.56128976	     -0.04000000	     -0.04000000	      0.00000000	      0.03280976
      0.56139761	     -0.04000000	     -0.04000000	      0.00000000	      0.03280941
      0.56147876	     -0.04000000	     -0.04000000	      0.00000000	      0.03280915
      0.56155991	     -0.04000000	     -0.04000000	      0.00000000	      0.03280889
      0.56166896	     -0.04000000	     -0.04000000	      0.00000000	      0.03280855
      0.56176626	     -0.04000000	     -0.04000000	      0.00000000	      0.03280824
      0.56186355	     -0.04000000	     -0.04000000	      0.00000000	      0.03280793
      0.56196084	     -0.04000000	     -0.04000000	      0.00000000	      0.03280761
      0.56204657	     -0.04000000	     -0.04000000	      0.00000000	      0.03280734
      0.56213230	     -0.04000000	     -0.04000000	      0.00000000	      0.03280707
      0.56221803	     -0.04000000	     -0.04000000	      0.00000000	      0.03280679
      0.56233465	     -0.04000000	     -0.04000000	      0.00000000	      0.03280642
      0.56242035	     -0.04000000	     -0.04000000	      0.00000000	      0.03280615
      0.56250606	     -0.04000000	     -0.04000000	      0.00000000	      0.03280587
      0.56261091	     -0.04000000	     -0.04000000	      0.00000000	      0.03280554
      0.56271576	     -0.04000000	     -0.04000000	      0.00000000	      0.03280520
      0.56279493	     -0.04000000	     -0.04000000	      0.00000000	      0.03280495
      0.56287410	     -0.04000000	     -0.04000000	      0.00000000	      0.03280470
      0.56298473	     -0.04000000	     -0.04000000	      0.00000000	      0.03280434
      0.56308342	     -0.04000000	     -0.04000000	      0.00000000	      0.03280403
      0.56318210	     -0.04000000	     -0.04000000	      0.00000000	      0.03280371
      0.56327091	     -0.04000000	     -0.04000000	      0.00000000	      0.03280343
      0.56335972	     -0.04000000	     -0.04000000	      0.00000000	      0.03280314
      0.56344853	     -0.04000000	     -0.04000000	      0.00000000	      0.03280286
      0.56353734	     -0.04000000	     -0.04000000	      0.00000000	      0.03280258
      0.56365128	     -0.04000000	     -0.04000000	      0.00000000	      0.03280221
      0.56373381	     -0.04000000	     -0.04000000	      0.00000000	      0.03280195
      0.56381633	     -0.04000000	     -0.04000000	      0.00000000	      0.03280168
      0.56392390	     -0.04000000	     -0.04000000	      0.00000000	      0.03280134
      0.56403148	     -0.04000000	     -0.04000000	      0.00000000	      0.03280099
      0.56410963	     -0.04000000	     -0.04000000	      0.00000000	      0.03280074
      0.56418779	     -0.04000000	     -0.04000000	      0.00000000	      0.03280049
      0.56430011	     -0.04000000	     -0.04000000	      0.00000000	      0.03280013
      0.56439874	     -0.04000000	     -0.04000000	      0.00000000	      0.03279981
      0.56449736	     -0.04000000	     -0.04000000	      0.00000000	      0.03279950
      0.56459598	     -0.04000000	     -0.04000000	      0.00000000	      0.03279918
      0.56467650	     -0.04000000	     -0.04000000	      0.00000000	      0.03279892
      0.56475701	     -0.04000000	     -0.04000000	      0.00000000	      0.03279866
      0.56486320	     -0.04000000	     -0.04000000	      0.00000000	      0.03279832
      0.56496080	     -0.04000000	     -0.04000000	      0.00000000	      0.03279801
      0.56505841	     -0.04000000	     -0.04000000	      0.00000000	      0.03279770
      0.56515601	     -0.04000000	     -0.04000000	      0.00000000	      0.03279738
      0.56523704	     -0.04000000	     -0.04000000	      0.00000000	      0.03279712
      0.56531807	     -0.04000000	     -0.04000000	      0.00000000	      0.03279686
      0.56542306	     -0.04000000	     -0.04000000	      0.00000000	      0.03279652
      0.56552805	     -0.04000000	     -0.04000000	      0.00000000	      0.03279618
      0.56561147	     -0.04000000	     -0.04000000	      0.00000000	      0.03279592
      0.56569490	     -0.04000000	     -0.04000000	      0.00000000	      0.03279565
      0.56579853	     -0.04000000	     -0.04000000	      0.00000000	      0.03279531
      0.56590216	     -0.04000000	     -0.04000000	      0.00000000	      0.03279498
      0.56598372	     -0.04000000	     -0.04000000	      0.00000000	      0.03279472
      0.56606527	     -0.04000000	     -0.04000000	      0.00000000	      0.03279445
      0.56617080	     -0.04000000	     -0.04000000	      0.00000000	      0.03279411
      0.56627633	     -0.04000000	     -0.04000000	      0.00000000	      0.03279377
      0.56635715	     -0.04000000	     -0.04000000	      0.00000000	      0.03279351
      0.56643797	     -0.04000000	     -0.04000000	      0.00000000	      0.03279325
      0.56654483	     -0.04000000	     -0.04000000	      0.00000000	      0.03279291
      0.56665168	     -0.04000000	     -0.04000000	      0.00000000	      0.03279256
      0.56673110	     -0.04000000	     -0.04000000	      0.00000000	      0.03279230
      0.56681051	     -0.04000000	     -0.04000000	      0.00000000	      0.03279205
      0.56691958	     -0.04000000	     -0.04000000	      0.00000000	      0.03279170
      0.56701579	     -0.04000000	     -0.04000000	      0.00000000	      0.03279138
      0.56711199	     -0.04000000	     -0.04000000	      0.00000000	      0.03279107
      0.56720820	     -0.04000000	     -0.04000000	      0.00000000	      0.03279076
      0.56729268	     -0.04000000	     -0.04000000	      0.00000000	      0.03279049
      0.56737716	     -0.04000000	     -0.04000000	      0.00000000	      0.03279021
      0.56746165	     -0.04000000	     -0.04000000	      0.00000000	      0.03278994
      0.56757731	     -0.04000000	     -0.04000000	      0.00000000	      0.03278957
      0.56766235	     -0.04000000	     -0.04000000	      0.00000000	      0.03278929
      0.56774739	     -0.04000000	     -0.04000000	      0.00000000	      0.03278901
      0.56785091	     -0.04000000	     -0.04000000	      0.00000000	      0.03278868
      0.56794407	     -0.04000000	     -0.04000000	      0.00000000	      0.03278838
      0.56803723	     -0.04000000	     -0.04000000	      0.00000000	      0.03278807
      0.56813040	     -0.04000000	     -0.04000000	      0.00000000	      0.03278777
      0.56822356	     -0.04000000	     -0.04000000	      0.00000000	      0.03278747
      0.56831672	     -0.04000000	     -0.04000000	      0.00000000	      0.03278717
      0.56840988	     -0.04000000	     -0.04000000	      0.00000000	      0.03278686
      0.56849228	     -0.04000000	     -0.04000000	      0.00000000	      0.03278659
      0.56857468	     -0.04000000	     -0.04000000	      0.00000000	      0.03278633
      0.56867660	     -0.04000000	     -0.04000000	      0.00000000	      0.03278599
      0.56877853	     -0.04000000	     -0.04000000	      0.00000000	      0.03278566
      0.56886055	     -0.04000000	     -0.04000000	      0.00000000	      0.03278540
      0.56894258	     -0.04000000	     -0.04000000	      0.00000000	      0.03278513
      0.56904714	     -0.04000000	     -0.04000000	      0.00000000	      0.03278479
      0.56915170	     -0.04000000	     -0.04000000	      0.00000000	      0.03278445
      0.56922926	     -0.04000000	     -0.04000000	      0.00000000	      0.03278419
      0.56930682	     -0.04000000	     -0.04000000	      0.00000000	      0.03278394
      0.56941854	     -0.04000000	     -0.04000000	      0.00000000	      0.03278358
      0.56951714	     -0.04000000	     -0.04000000	      0.00000000	      0.03278325
      0.56961575	     -0.04000000	     -0.04000000	      0.00000000	      0.03278293
      0.56969586	     -0.04000000	     -0.04000000	      0.00000000	      0.03278267
      0.56977596	     -0.04000000	     -0.04000000	      0.00000000	      0.03278241
      0.56988109	     -0.04000000	     -0.04000000	      0.00000000	      0.03278206
      0.56998622	     -0.04000000	     -0.04000000	      0.00000000	      0.03278172
      0.57006590	     -0.04000000	     -0.04000000	      0.00000000	      0.03278146
      0.57014558	     -0.04000000	     -0.04000000	      0.00000000	      0.03278120
      0.57025293	     -0.04000000	     -0.04000000	      0.00000000	      0.03278085
      0.57036028	     -0.04000000	     -0.04000000	      0.00000000	      0.03278049
      0.57043650	     -0.04000000	     -0.04000000	      0.00000000	      0.03278024
      0.57051272	     -0.04000000	     -0.04000000	      0.00000000	      0.03277999
      0.57062626	     -0.04000000	     -0.04000000	      0.00000000	      0.03277962
      0.57072174	     -0.04000000	     -0.04000000	      0.00000000	      0.03277931
      0.57081722	     -0.04000000	     -0.04000000	      0.00000000	      0.03277899
      0.57091271	     -0.04000000	     -0.04000000	      0.00000000	      0.03277868
      0.57099725	     -0.04000000	     -0.04000000	      0.00000000	      0.03277840
      0.57108178	     -0.04000000	     -0.04000000	      0.00000000	      0.03277812
      0.57116632	     -0.04000000	     -0.04000000	      0.00000000	      0.03277784
      0.57127774	     -0.04000000	     -0.04000000	      0.00000000	      0.03277748
      0.57136399	     -0.04000000	     -0.04000000	      0.00000000	      0.03277719
      0.57145024	     -0.04000000	     -0.04000000	      0.00000000	      0.03277691
      0.57153650	     -0.04000000	     -0.04000000	      0.00000000	      0.03277662
      0.57164604	     -0.04000000	     -0.04000000	      0.00000000	      0.03277626
      0.57173080	     -0.04000000	     -0.04000000	      0.00000000	      0.03277598
      0.57181557	     -0.04000000	     -0.04000000	      0.00000000	      0.03277570
      0.57191731	     -0.04000000	     -0.04000000	      0.00000000	      0.03277536
      0.57200869	     -0.04000000	     -0.04000000	      0.00000000	      0.03277506
      0.57210007	     -0.04000000	     -0.04000000	      0.00000000	      0.03277476
      0.57219145	     -0.04000000	     -0.04000000	      0.00000000	      0.03277446
      0.57228284	     -0.04000000	     -0.04000000	      0.00000000	      0.03277415
      0.57237422	     -0.04000000	     -0.04000000	      0.00000000	      0.03277385
      0.57246560	     -0.04000000	     -0.04000000	      0.00000000	      0.03277355
      0.57255698	     -0.04000000	     -0.04000000	      0.00000000	      0.03277325
      0.57264836	     -0.04000000	     -0.04000000	      0.00000000	      0.03277294
      0.57273975	     -0.04000000	     -0.04000000	      0.00000000	      0.03277264
      0.57283113	     -0.04000000	     -0.04000000	      0.00000000	      0.03277233
      0.57292251	     -0.04000000	     -0.04000000	      0.00000000	      0.03277203
      0.57301389	     -0.04000000	     -0.04000000	      0.00000000	      0.03277173
      0.57310528	     -0.04000000	     -0.04000000	      0.00000000	      0.03277142
      0.57318721	     -0.04000000	     -0.04000000	      0.00000000	      0.03277115
      0.57326914	     -0.04000000	     -0.04000000	      0.00000000	      0.03277088
      0.57336952	     -0.04000000	     -0.04000000	      0.00000000	      0.03277054
      0.57346989	     -0.04000000	     -0.04000000	      0.00000000	      0.03277021
      0.57355101	     -0.04000000	     -0.04000000	      0.00000000	      0.03276994
      0.57363213	     -0.04000000	     -0.04000000	      0.00000000	      0.03276966
      0.57373604	     -0.04000000	     -0.04000000	      0.00000000	      0.03276932
      0.57383996	     -0.04000000	     -0.04000000	      0.00000000	      0.03276897
      0.57391533	     -0.04000000	     -0.04000000	      0.00000000	      0.03276872
      0.57399070	     -0.04000000	     -0.04000000	      0.00000000	      0.03276846
      0.57410506	     -0.04000000	     -0.04000000	      0.00000000	      0.03276808
      0.57420023	     -0.04000000	     -0.04000000	      0.00000000	      0.03276776
      0.57429541	     -0.04000000	     -0.04000000	      0.00000000	      0.03276744
      0.57438005	     -0.04000000	     -0.04000000	      0.00000000	      0.03276716
      0.57446469	     -0.04000000	     -0.04000000	      0.00000000	      0.03276687
      0.57454933	     -0.04000000	     -0.04000000	      0.00000000	      0.03276659
      0.57465828	     -0.04000000	     -0.04000000	      0.00000000	      0.03276622
      0.57474205	     -0.04000000	     -0.04000000	      0.00000000	      0.03276594
      0.57482582	     -0.04000000	     -0.04000000	      0.00000000	      0.03276566
      0.57490959	     -0.04000000	     -0.04000000	      0.00000000	      0.03276538
      0.57502553	     -0.04000000	     -0.04000000	      0.00000000	      0.03276499
      0.57510537	     -0.04000000	     -0.04000000	      0.00000000	      0.03276472
      0.57518522	     -0.04000000	     -0.04000000	      0.00000000	      0.03276445
      0.57529088	     -0.04000000	     -0.04000000	      0.00000000	      0.03276409
      0.57538406	     -0.04000000	     -0.04000000	      0.00000000	      0.03276377
      0.57547724	     -0.04000000	     -0.04000000	      0.00000000	      0.03276346
      0.57557043	     -0.04000000	     -0.04000000	      0.00000000	      0.03276314
      0.57566361	     -0.04000000	     -0.04000000	      0.00000000	      0.03276283
      0.57574601	     -0.04000000	     -0.04000000	      0.00000000	      0.03276255
      0.57582841	     -0.04000000	     -0.04000000	      0.00000000	      0.03276227
      0.57592892	     -0.04000000	     -0.04000000	      0.00000000	      0.03276193
      0.57602943	     -0.04000000	     -0.04000000	      0.00000000	      0.03276159
      0.57610629	     -0.04000000	     -0.04000000	      0.00000000	      0.03276132
      0.57618315	     -0.04000000	     -0.04000000	      0.00000000	      0.03276106
      0.57629433	     -0.04000000	     -0.04000000	      0.00000000	      0.03276068
      0.57638506	     -0.04000000	     -0.04000000	      0.00000000	      0.03276038
      0.57647578	     -0.04000000	     -0.04000000	      0.00000000	      0.03276007
      0.57656651	     -0.04000000	     -0.04000000	      0.00000000	      0.03275976
      0.57665723	     -0.04000000	     -0.04000000	      0.00000000	      0.03275945
      0.57674796	     -0.04000000	     -0.04000000	      0.00000000	      0.03275914
      0.57683868	     -0.04000000	     -0.04000000	      0.00000000	      0.03275883
      0.57692941	     -0.04000000	     -0.04000000	      0.00000000	      0.03275852
      0.57702013	     -0.04000000	     -0.04000000	      0.00000000	      0.03275820
      0.57711085	     -0.04000000	     -0.04000000	      0.00000000	      0.03275789
      0.57720158	     -0.04000000	     -0.04000000	      0.00000000	      0.03275758
      0.57729230	     -0.04000000	     -0.04000000	      0.00000000	      0.03275727
      0.57737295	     -0.04000000	     -0.04000000	      0.00000000	      0.03275699
      0.57745360	     -0.04000000	     -0.04000000	      0.00000000	      0.03275672
      0.57755607	     -0.04000000	     -0.04000000	      0.00000000	      0.03275636
      0.57764699	     -0.04000000	     -0.04000000	      0.00000000	      0.03275605
      0.57773791	     -0.04000000	     -0.04000000	      0.00000000	      0.03275574
      0.57782882	     -0.04000000	     -0.04000000	      0.00000000	      0.03275542
      0.57791974	     -0.04000000	     -0.04000000	      0.00000000	      0.03275511
      0.57801066	     -0.04000000	     -0.04000000	      0.00000000	      0.03275480
      0.57810158	     -0.04000000	     -0.04000000	      0.00000000	      0.03275448
      0.57819249	     -0.04000000	     -0.04000000	      0.00000000	      0.03275417
      0.57827182	     -0.04000000	     -0.04000000	      0.00000000	      0.03275389
      0.57835114	     -0.04000000	     -0.04000000	      0.00000000	      0.03275362
      0.57845594	     -0.04000000	     -0.04000000	      0.00000000	      0.03275325
      0.57854532	     -0.04000000	     -0.04000000	      0.00000000	      0.03275294
      0.57863470	     -0.04000000	     -0.04000000	      0.00000000	      0.03275263
      0.57872408	     -0.04000000	     -0.04000000	      0.00000000	      0.03275232
      0.57881346	     -0.04000000	     -0.04000000	      0.00000000	      0.03275201
      0.57890284	     -0.04000000	     -0.04000000	      0.00000000	      0.03275170
      0.57899222	     -0.04000000	     -0.04000000	      0.00000000	      0.03275139
      0.57908160	     -0.04000000	     -0.04000000	      0.00000000	      0.03275107
      0.57917098	     -0.04000000	     -0.04000000	      0.00000000	      0.03275076
      0.57926036	     -0.04000000	     -0.04000000	      0.00000000	      0.03275045
      0.57934975	     -0.04000000	     -0.04000000	      0.00000000	      0.03275014
      0.57943913	     -0.04000000	     -0.04000000	      0.00000000	      0.03274982
      0.57952851	     -0.04000000	     -0.04000000	      0.00000000	      0.03274951
      0.57961789	     -0.04000000	     -0.04000000	      0.00000000	      0.03274920
      0.57970727	     -0.04000000	     -0.04000000	      0.00000000	      0.03274888
      0.57979665	     -0.04000000	     -0.04000000	      0.00000000	      0.03274857
      0.57988603	     -0.04000000	     -0.04000000	      0.00000000	      0.03274825
      0.57997541	     -0.04000000	     -0.04000000	      0.00000000	      0.03274794
      0.58006479	     -0.04000000	     -0.04000000	      0.00000000	      0.03274762
      0.58015418	     -0.04000000	     -0.04000000	      0.00000000	      0.03274731
      0.58024356	     -0.04000000	     -0.04000000	      0.00000000	      0.03274699
      0.58033294	     -0.04000000	     -0.04000000	      0.00000000	      0.03274668
      0.58042232	     -0.04000000	     -0.04000000	      0.00000000	      0.03274636
      0.58051170	     -0.04000000	     -0.04000000	      0.00000000	      0.03274604
      0.58060108	     -0.04000000	     -0.04000000	      0.00000000	      0.03274573
      0.58069046	     -0.04000000	     -0.04000000	      0.00000000	      0.03274541
      0.58077984	     -0.04000000	     -0.04000000	      0.00000000	      0.03274509
      0.58086922	     -0.04000000	     -0.04000000	      0.00000000	      0.03274478
      0.58095860	     -0.04000000	     -0.04000000	      0.00000000	      0.03274446
      0.58104799	     -0.04000000	     -0.04000000	      0.00000000	      0.03274414
      0.58113737	     -0.04000000	     -0.04000000	      0.00000000	      0.03274382
      0.58122675	     -0.04000000	     -0.04000000	      0.00000000	      0.03274350
      0.58131613	     -0.04000000	     -0.04000000	      0.00000000	      0.03274318
      0.58140551	     -0.04000000	     -0.04000000	      0.00000000	      0.03274286
      0.58149489	     -0.04000000	     -0.04000000	      0.00000000	      0.03274254
      0.58158427	     -0.04000000	     -0.04000000	      0.00000000	      0.03274222
      0.58167365	     -0.04000000	     -0.04000000	      0.00000000	      0.03274190
      0.58176303	     -0.04000000	     -0.04000000	      0.00000000	      0.03274158
      0.58185241	     -0.04000000	     -0.04000000	      0.00000000	      0.03274126
      0.58194180	     -0.04000000	     -0.04000000	      0.00000000	      0.03274094
      0.58203118	     -0.04000000	     -0.04000000	      0.00000000	      0.03274062
      0.58212056	     -0.04000000	     -0.04000000	      0.00000000	      0.03274029
      0.58220994	     -0.04000000	     -0.04000000	      0.00000000	      0.03273997
      0.58229932	     -0.04000000	     -0.04000000	      0.00000000	      0.03273965
      0.58238870	     -0.04000000	     -0.04000000	      0.00000000	      0.03273933
      0.58247808	     -0.04000000	     -0.04000000	      0.00000000	      0.03273900
      0.58255829	     -0.04000000	     -0.04000000	      0.00000000	      0.03273871
      0.58263849	     -0.04000000	     -0.04000000	      0.00000000	      0.03273842
      0.58274212	     -0.04000000	     -0.04000000	      0.00000000	      0.03273804
      0.58282660	     -0.04000000	     -0.04000000	      0.00000000	      0.03273774
      0.58291107	     -0.04000000	     -0.04000000	      0.00000000	      0.03273743
      0.58299554	     -0.04000000	     -0.04000000	      0.00000000	      0.03273712
      0.58310226	     -0.04000000	     -0.04000000	      0.00000000	      0.03273673
      0.58317907	     -0.04000000	     -0.04000000	      0.00000000	      0.03273645
      0.58325588	     -0.04000000	     -0.04000000	      0.00000000	      0.03273617
      0.58335597	     -0.04000000	     -0.04000000	      0.00000000	      0.03273581
      0.58345370	     -0.04000000	     -0.04000000	      0.00000000	      0.03273545
      0.58355143	     -0.04000000	     -0.04000000	      0.00000000	      0.03273509
      0.58363449	     -0.04000000	     -0.04000000	      0.00000000	      0.03273479
      0.58371755	     -0.04000000	     -0.04000000	      0.00000000	      0.03273448
      0.58381937	     -0.04000000	     -0.04000000	      0.00000000	      0.03273411
      0.58390172	     -0.04000000	     -0.04000000	      0.00000000	      0.03273380
      0.58398407	     -0.04000000	     -0.04000000	      0.00000000	      0.03273350
      0.58406643	     -0.04000000	     -0.04000000	      0.00000000	      0.03273320
      0.58418053	     -0.04000000	     -0.04000000	      0.00000000	      0.03273277
      0.58425312	     -0.04000000	     -0.04000000	      0.00000000	      0.03273251
      0.58432572	     -0.04000000	     -0.04000000	      0.00000000	      0.03273224
      0.58443298	     -0.04000000	     -0.04000000	      0.00000000	      0.03273184
      0.58453350	     -0.04000000	     -0.04000000	      0.00000000	      0.03273147
      0.58467981	     -0.04000000	     -0.04000000	      0.00000000	      0.03273092
      0.58474266	     -0.04000000	     -0.04000000	      0.00000000	      0.03273069
      0.58482036	     -0.04000000	     -0.04000000	      0.00000000	      0.03273040
      0.58493698	     -0.04000000	     -0.04000000	      0.00000000	      0.03272996
      0.58503025	     -0.04000000	     -0.04000000	      0.00000000	      0.03272962
      0.58512351	     -0.04000000	     -0.04000000	      0.00000000	      0.03272927
      0.58521677	     -0.04000000	     -0.04000000	      0.00000000	      0.03272892
      0.58529392	     -0.04000000	     -0.04000000	      0.00000000	      0.03272863
      0.58537107	     -0.04000000	     -0.04000000	      0.00000000	      0.03272834
      0.58547792	     -0.04000000	     -0.04000000	      0.00000000	      0.03272794
      0.58556309	     -0.04000000	     -0.04000000	      0.00000000	      0.03272762
      0.58564826	     -0.04000000	     -0.04000000	      0.00000000	      0.03272730
      0.58573342	     -0.04000000	     -0.04000000	      0.00000000	      0.03272698
      0.58581859	     -0.04000000	     -0.04000000	      0.00000000	      0.03272666
      0.58592152	     -0.04000000	     -0.04000000	      0.00000000	      0.03272627
      0.58600632	     -0.04000000	     -0.04000000	      0.00000000	      0.03272595
      0.58609111	     -0.04000000	     -0.04000000	      0.00000000	      0.03272563
      0.58617591	     -0.04000000	     -0.04000000	      0.00000000	      0.03272531
      0.58626071	     -0.04000000	     -0.04000000	      0.00000000	      0.03272498
      0.58637218	     -0.04000000	     -0.04000000	      0.00000000	      0.03272456
      0.58644649	     -0.04000000	     -0.04000000	      0.00000000	      0.03272428
      0.58652079	     -0.04000000	     -0.04000000	      0.00000000	      0.03272399
      0.58662836	     -0.04000000	     -0.04000000	      0.00000000	      0.03272359
      0.58672427	     -0.04000000	     -0.04000000	      0.00000000	      0.03272322
      0.58682018	     -0.04000000	     -0.04000000	      0.00000000	      0.03272285
      0.58690201	     -0.04000000	     -0.04000000	      0.00000000	      0.03272254
      0.58698384	     -0.04000000	     -0.04000000	      0.00000000	      0.03272223
      0.58706567	     -0.04000000	     -0.04000000	      0.00000000	      0.03272191
      0.58717376	     -0.04000000	     -0.04000000	      0.00000000	      0.03272150
      0.58725684	     -0.04000000	     -0.04000000	      0.00000000	      0.03272118
      0.58733993	     -0.04000000	     -0.04000000	      0.00000000	      0.03272086
      0.58742301	     -0.04000000	     -0.04000000	      0.00000000	      0.03272054
      0.58752976	     -0.04000000	     -0.04000000	      0.00000000	      0.03272013
      0.58761145	     -0.04000000	     -0.04000000	      0.00000000	      0.03271981
      0.58769314	     -0.04000000	     -0.04000000	      0.00000000	      0.03271950
      0.58779178	     -0.04000000	     -0.04000000	      0.00000000	      0.03271912
      0.58788019	     -0.04000000	     -0.04000000	      0.00000000	      0.03271877
      0.58796860	     -0.04000000	     -0.04000000	      0.00000000	      0.03271843
      0.58805702	     -0.04000000	     -0.04000000	      0.00000000	      0.03271809
      0.58814543	     -0.04000000	     -0.04000000	      0.00000000	      0.03271774
      0.58823384	     -0.04000000	     -0.04000000	      0.00000000	      0.03271740
      0.58832225	     -0.04000000	     -0.04000000	      0.00000000	      0.03271706
      0.58841067	     -0.04000000	     -0.04000000	      0.00000000	      0.03271671
      0.58849908	     -0.04000000	     -0.04000000	      0.00000000	      0.03271637
      0.58858749	     -0.04000000	     -0.04000000	      0.00000000	      0.03271602
      0.58867590	     -0.04000000	     -0.04000000	      0.00000000	      0.03271568
      0.58876432	     -0.04000000	     -0.04000000	      0.00000000	      0.03271533
      0.58884388	     -0.04000000	     -0.04000000	      0.00000000	      0.03271502
      0.58892345	     -0.04000000	     -0.04000000	      0.00000000	      0.03271471
      0.58901952	     -0.04000000	     -0.04000000	      0.00000000	      0.03271433
      0.58911559	     -0.04000000	     -0.04000000	      0.00000000	      0.03271395
      0.58919604	     -0.04000000	     -0.04000000	      0.00000000	      0.03271363
      0.58927649	     -0.04000000	     -0.04000000	      0.00000000	      0.03271332
      0.58937341	     -0.04000000	     -0.04000000	      0.00000000	      0.03271294
      0.58947033	     -0.04000000	     -0.04000000	      0.00000000	      0.03271255
      0.58954761	     -0.04000000	     -0.04000000	      0.00000000	      0.03271225
      0.58962489	     -0.04000000	     -0.04000000	      0.00000000	      0.03271194
      0.58972592	     -0.04000000	     -0.04000000	      0.00000000	      0.03271154
      0.58982695	     -0.04000000	     -0.04000000	      0.00000000	      0.03271114
      0.58990124	     -0.04000000	     -0.04000000	      0.00000000	      0.03271085
      0.58997552	     -0.04000000	     -0.04000000	      0.00000000	      0.03271055
      0.59008209	     -0.04000000	     -0.04000000	      0.00000000	      0.03271013
      0.59017253	     -0.04000000	     -0.04000000	      0.00000000	      0.03270977
      0.59026298	     -0.04000000	     -0.04000000	      0.00000000	      0.03270941
      0.59035342	     -0.04000000	     -0.04000000	      0.00000000	      0.03270904
      0.59044387	     -0.04000000	     -0.04000000	      0.00000000	      0.03270868
      0.59052317	     -0.04000000	     -0.04000000	      0.00000000	      0.03270837
      0.59060248	     -0.04000000	     -0.04000000	      0.00000000	      0.03270805
      0.59069856	     -0.04000000	     -0.04000000	      0.00000000	      0.03270766
      0.59079464	     -0.04000000	     -0.04000000	      0.00000000	      0.03270728
      0.59087443	     -0.04000000	     -0.04000000	      0.00000000	      0.03270696
      0.59095422	     -0.04000000	     -0.04000000	      0.00000000	      0.03270664
      0.59105106	     -0.04000000	     -0.04000000	      0.00000000	      0.03270625
      0.59114789	     -0.04000000	     -0.04000000	      0.00000000	      0.03270585
      0.59122527	     -0.04000000	     -0.04000000	      0.00000000	      0.03270554
      0.59130265	     -0.04000000	     -0.04000000	      0.00000000	      0.03270523
      0.59140257	     -0.04000000	     -0.04000000	      0.00000000	      0.03270483
      0.59150249	     -0.04000000	     -0.04000000	      0.00000000	      0.03270442
      0.59157767	     -0.04000000	     -0.04000000	      0.00000000	      0.03270412
      0.59165285	     -0.04000000	     -0.04000000	      0.00000000	      0.03270381
      0.59175658	     -0.04000000	     -0.04000000	      0.00000000	      0.03270339
      0.59186032	     -0.04000000	     -0.04000000	      0.00000000	      0.03270297
      0.59193240	     -0.04000000	     -0.04000000	      0.00000000	      0.03270268
      0.59200448	     -0.04000000	     -0.04000000	      0.00000000	      0.03270238
      0.59211445	     -0.04000000	     -0.04000000	      0.00000000	      0.03270193
      0.59220600	     -0.04000000	     -0.04000000	      0.00000000	      0.03270156
      0.59229755	     -0.04000000	     -0.04000000	      0.00000000	      0.03270118
      0.59238910	     -0.04000000	     -0.04000000	      0.00000000	      0.03270081
      0.59246918	     -0.04000000	     -0.04000000	      0.00000000	      0.03270048
      0.59254926	     -0.04000000	     -0.04000000	      0.00000000	      0.03270015
      0.59262934	     -0.04000000	     -0.04000000	      0.00000000	      0.03269982
      0.59273826	     -0.04000000	     -0.04000000	      0.00000000	      0.03269938
      0.59281980	     -0.04000000	     -0.04000000	      0.00000000	      0.03269904
      0.59290134	     -0.04000000	     -0.04000000	      0.00000000	      0.03269871
      0.59298288	     -0.04000000	     -0.04000000	      0.00000000	      0.03269837
      0.59309106	     -0.04000000	     -0.04000000	      0.00000000	      0.03269792
      0.59317075	     -0.04000000	     -0.04000000	      0.00000000	      0.03269759
      0.59325045	     -0.04000000	     -0.04000000	      0.00000000	      0.03269726
      0.59334950	     -0.04000000	     -0.04000000	      0.00000000	      0.03269685
      0.59343777	     -0.04000000	     -0.04000000	      0.00000000	      0.03269649
      0.59352604	     -0.04000000	     -0.04000000	      0.00000000	      0.03269612
      0.59361432	     -0.04000000	     -0.04000000	      0.00000000	      0.03269576
      0.59370259	     -0.04000000	     -0.04000000	      0.00000000	      0.03269539
      0.59379086	     -0.04000000	     -0.04000000	      0.00000000	      0.03269502
      0.59387914	     -0.04000000	     -0.04000000	      0.00000000	      0.03269465
      0.59395641	     -0.04000000	     -0.04000000	      0.00000000	      0.03269433
      0.59403368	     -0.04000000	     -0.04000000	      0.00000000	      0.03269401
      0.59413078	     -0.04000000	     -0.04000000	      0.00000000	      0.03269360
      0.59422787	     -0.04000000	     -0.04000000	      0.00000000	      0.03269320
      0.59430583	     -0.04000000	     -0.04000000	      0.00000000	      0.03269287
      0.59438379	     -0.04000000	     -0.04000000	      0.00000000	      0.03269254
      0.59448221	     -0.04000000	     -0.04000000	      0.00000000	      0.03269213
      0.59458064	     -0.04000000	     -0.04000000	      0.00000000	      0.03269172
      0.59465493	     -0.04000000	     -0.04000000	      0.00000000	      0.03269140
      0.59472921	     -0.04000000	     -0.04000000	      0.00000000	      0.03269109
      0.59483310	     -0.04000000	     -0.04000000	      0.00000000	      0.03269065
      0.59492659	     -0.04000000	     -0.04000000	      0.00000000	      0.03269026
      0.59502007	     -0.04000000	     -0.04000000	      0.00000000	      0.03268986
      0.59509540	     -0.04000000	     -0.04000000	      0.00000000	      0.03268955
      0.59517073	     -0.04000000	     -0.04000000	      0.00000000	      0.03268923
      0.59527121	     -0.04000000	     -0.04000000	      0.00000000	      0.03268880
      0.59537168	     -0.04000000	     -0.04000000	      0.00000000	      0.03268838
      0.59544623	     -0.04000000	     -0.04000000	      0.00000000	      0.03268806
      0.59552079	     -0.04000000	     -0.04000000	      0.00000000	      0.03268774
      0.59562412	     -0.04000000	     -0.04000000	      0.00000000	      0.03268730
      0.59572746	     -0.04000000	     -0.04000000	      0.00000000	      0.03268686
      0.59579839	     -0.04000000	     -0.04000000	      0.00000000	      0.03268656
      0.59586932	     -0.04000000	     -0.04000000	      0.00000000	      0.03268626
      0.59597975	     -0.04000000	     -0.04000000	      0.00000000	      0.03268579
      0.59607092	     -0.04000000	     -0.04000000	      0.00000000	      0.03268540
      0.59616209	     -0.04000000	     -0.04000000	      0.00000000	      0.03268501
      0.59625326	     -0.04000000	     -0.04000000	      0.00000000	      0.03268462
      0.59633207	     -0.04000000	     -0.04000000	      0.00000000	      0.03268428
      0.59641088	     -0.04000000	     -0.04000000	      0.00000000	      0.03268394
      0.59650579	     -0.04000000	     -0.04000000	      0.00000000	      0.03268353
      0.59660071	     -0.04000000	     -0.04000000	      0.00000000	      0.03268312
      0.59667898	     -0.04000000	     -0.04000000	      0.00000000	      0.03268279
      0.59675726	     -0.04000000	     -0.04000000	      0.00000000	      0.03268245
      0.59685366	     -0.04000000	     -0.04000000	      0.00000000	      0.03268203
      0.59695005	     -0.04000000	     -0.04000000	      0.00000000	      0.03268162
      0.59702610	     -0.04000000	     -0.04000000	      0.00000000	      0.03268129
      0.59710214	     -0.04000000	     -0.04000000	      0.00000000	      0.03268096
      0.59720167	     -0.04000000	     -0.04000000	      0.00000000	      0.03268053
      0.59730121	     -0.04000000	     -0.04000000	      0.00000000	      0.03268010
      0.59737484	     -0.04000000	     -0.04000000	      0.00000000	      0.03267978
      0.59744848	     -0.04000000	     -0.04000000	      0.00000000	      0.03267946
      0.59755228	     -0.04000000	     -0.04000000	      0.00000000	      0.03267901
      0.59764177	     -0.04000000	     -0.04000000	      0.00000000	      0.03267862
      0.59773126	     -0.04000000	     -0.04000000	      0.00000000	      0.03267823
      0.59782075	     -0.04000000	     -0.04000000	      0.00000000	      0.03267784
      0.59791024	     -0.04000000	     -0.04000000	      0.00000000	      0.03267744
      0.59798638	     -0.04000000	     -0.04000000	      0.00000000	      0.03267711
      0.59806251	     -0.04000000	     -0.04000000	      0.00000000	      0.03267678
      0.59816004	     -0.04000000	     -0.04000000	      0.00000000	      0.03267635
      0.59825756	     -0.04000000	     -0.04000000	      0.00000000	      0.03267592
      0.59833350	     -0.04000000	     -0.04000000	      0.00000000	      0.03267559
      0.59840943	     -0.04000000	     -0.04000000	      0.00000000	      0.03267526
      0.59850924	     -0.04000000	     -0.04000000	      0.00000000	      0.03267482
      0.59860906	     -0.04000000	     -0.04000000	      0.00000000	      0.03267438
      0.59868110	     -0.04000000	     -0.04000000	      0.00000000	      0.03267406
      0.59875314	     -0.04000000	     -0.04000000	      0.00000000	      0.03267374
      0.59885962	     -0.04000000	     -0.04000000	      0.00000000	      0.03267327
      0.59894890	     -0.04000000	     -0.04000000	      0.00000000	      0.03267288
      0.59903818	     -0.04000000	     -0.04000000	      0.00000000	      0.03267248
      0.59912746	     -0.04000000	     -0.04000000	      0.00000000	      0.03267209
      0.59921674	     -0.04000000	     -0.04000000	      0.00000000	      0.03267169
      0.59929332	     -0.04000000	     -0.04000000	      0.00000000	      0.03267135
      0.59936990	     -0.04000000	     -0.04000000	      0.00000000	      0.03267101
      0.59946608	     -0.04000000	     -0.04000000	      0.00000000	      0.03267058
      0.59956226	     -0.04000000	     -0.04000000	      0.00000000	      0.03267016
      0.59963935	     -0.04000000	     -0.04000000	      0.00000000	      0.03266981
      0.59971644	     -0.04000000	     -0.04000000	      0.00000000	      0.03266947
      0.59981365	     -0.04000000	     -0.04000000	      0.00000000	      0.03266904
      0.59991086	     -0.04000000	     -0.04000000	      0.00000000	      0.03266860
      0.59998509	     -0.04000000	     -0.04000000	      0.00000000	      0.03266827
      0.60005932	     -0.04000000	     -0.04000000	      0.00000000	      0.03266794
      0.60016062	     -0.04000000	     -0.04000000	      0.00000000	      0.03266748
      0.60026192	     -0.04000000	     -0.04000000	      0.00000000	      0.03266703
      0.60033343	     -0.04000000	     -0.04000000	      0.00000000	      0.03266671
      0.60040493	     -0.04000000	     -0.04000000	      0.00000000	      0.03266639
      0.60051173	     -0.04000000	     -0.04000000	      0.00000000	      0.03266591
      0.60060140	     -0.04000000	     -0.04000000	      0.00000000	      0.03266550
      0.60069107	     -0.04000000	     -0.04000000	      0.00000000	      0.03266510
      0.60078075	     -0.04000000	     -0.04000000	      0.00000000	      0.03266469
      0.60086021	     -0.04000000	     -0.04000000	      0.00000000	      0.03266433
      0.60093968	     -0.04000000	     -0.04000000	      0.00000000	      0.03266398
      0.60101915	     -0.04000000	     -0.04000000	      0.00000000	      0.03266362
      0.60112362	     -0.04000000	     -0.04000000	      0.00000000	      0.03266314
      0.60120434	     -0.04000000	     -0.04000000	      0.00000000	      0.03266278
      0.60128507	     -0.04000000	     -0.04000000	      0.00000000	      0.03266241
      0.60136579	     -0.04000000	     -0.04000000	      0.00000000	      0.03266204
      0.60146973	     -0.04000000	     -0.04000000	      0.00000000	      0.03266157
      0.60154882	     -0.04000000	     -0.04000000	      0.00000000	      0.03266121
      0.60162791	     -0.04000000	     -0.04000000	      0.00000000	      0.03266085
      0.60172396	     -0.04000000	     -0.04000000	      0.00000000	      0.03266041
      0.60182002	     -0.04000000	     -0.04000000	      0.00000000	      0.03265997
      0.60189217	     -0.04000000	     -0.04000000	      0.00000000	      0.03265964
      0.60196433	     -0.04000000	     -0.04000000	      0.00000000	      0.03265932
      0.60206795	     -0.04000000	     -0.04000000	      0.00000000	      0.03265884
      0.60215754	     -0.04000000	     -0.04000000	      0.00000000	      0.03265843
      0.60224714	     -0.04000000	     -0.04000000	      0.00000000	      0.03265802
      0.60233673	     -0.04000000	     -0.04000000	      0.00000000	      0.03265761
      0.60241447	     -0.04000000	     -0.04000000	      0.00000000	      0.03265725
      0.60249221	     -0.04000000	     -0.04000000	      0.00000000	      0.03265689
      0.60258606	     -0.04000000	     -0.04000000	      0.00000000	      0.03265646
      0.60267990	     -0.04000000	     -0.04000000	      0.00000000	      0.03265603
      0.60275738	     -0.04000000	     -0.04000000	      0.00000000	      0.03265567
      0.60283486	     -0.04000000	     -0.04000000	      0.00000000	      0.03265531
      0.60293000	     -0.04000000	     -0.04000000	      0.00000000	      0.03265487
      0.60302514	     -0.04000000	     -0.04000000	      0.00000000	      0.03265443
      0.60310034	     -0.04000000	     -0.04000000	      0.00000000	      0.03265409
      0.60317554	     -0.04000000	     -0.04000000	      0.00000000	      0.03265374
      0.60327383	     -0.04000000	     -0.04000000	      0.00000000	      0.03265328
      0.60337212	     -0.04000000	     -0.04000000	      0.00000000	      0.03265282
      0.60344496	     -0.04000000	     -0.04000000	      0.00000000	      0.03265249
      0.60351779	     -0.04000000	     -0.04000000	      0.00000000	      0.03265215
      0.60362028	     -0.04000000	     -0.04000000	      0.00000000	      0.03265167
      0.60370869	     -0.04000000	     -0.04000000	      0.00000000	      0.03265126
      0.60379710	     -0.04000000	     -0.04000000	      0.00000000	      0.03265085
      0.60388550	     -0.04000000	     -0.04000000	      0.00000000	      0.03265043
      0.60397391	     -0.04000000	     -0.04000000	      0.00000000	      0.03265002
      0.60404932	     -0.04000000	     -0.04000000	      0.00000000	      0.03264967
      0.60412472	     -0.04000000	     -0.04000000	      0.00000000	      0.03264931
      0.60422089	     -0.04000000	     -0.04000000	      0.00000000	      0.03264886
      0.60431705	     -0.04000000	     -0.04000000	      0.00000000	      0.03264841
      0.60439230	     -0.04000000	     -0.04000000	      0.00000000	      0.03264806
      0.60446755	     -0.04000000	     -0.04000000	      0.00000000	      0.03264770
      0.60456588	     -0.04000000	     -0.04000000	      0.00000000	      0.03264724
      0.60466420	     -0.04000000	     -0.04000000	      0.00000000	      0.03264678
      0.60473571	     -0.04000000	     -0.04000000	      0.00000000	      0.03264644
      0.60480722	     -0.04000000	     -0.04000000	      0.00000000	      0.03264610
      0.60491182	     -0.04000000	     -0.04000000	      0.00000000	      0.03264561
      0.60500001	     -0.04000000	     -0.04000000	      0.00000000	      0.03264519
      0.60508820	     -0.04000000	     -0.04000000	      0.00000000	      0.03264478
      0.60517638	     -0.04000000	     -0.04000000	      0.00000000	      0.03264436
      0.60526457	     -0.04000000	     -0.04000000	      0.00000000	      0.03264394
      0.60534039	     -0.04000000	     -0.04000000	      0.00000000	      0.03264358
      0.60541622	     -0.04000000	     -0.04000000	      0.00000000	      0.03264322
      0.60551113	     -0.04000000	     -0.04000000	      0.00000000	      0.03264277
      0.60560605	     -0.04000000	     -0.04000000	      0.00000000	      0.03264232
      0.60568237	     -0.04000000	     -0.04000000	      0.00000000	      0.03264195
      0.60575868	     -0.04000000	     -0.04000000	      0.00000000	      0.03264159
      0.60585462	     -0.04000000	     -0.04000000	      0.00000000	      0.03264113
      0.60595055	     -0.04000000	     -0.04000000	      0.00000000	      0.03264067
      0.60602406	     -0.04000000	     -0.04000000	      0.00000000	      0.03264032
      0.60609757	     -0.04000000	     -0.04000000	      0.00000000	      0.03263997
      0.60619750	     -0.04000000	     -0.04000000	      0.00000000	      0.03263949
      0.60629742	     -0.04000000	     -0.04000000	      0.00000000	      0.03263901
      0.60636826	     -0.04000000	     -0.04000000	      0.00000000	      0.03263867
      0.60643910	     -0.04000000	     -0.04000000	      0.00000000	      0.03263833
      0.60654437	     -0.04000000	     -0.04000000	      0.00000000	      0.03263783
      0.60663294	     -0.04000000	     -0.04000000	      0.00000000	      0.03263740
      0.60672151	     -0.04000000	     -0.04000000	      0.00000000	      0.03263698
      0.60681008	     -0.04000000	     -0.04000000	      0.00000000	      0.03263655
      0.60688882	     -0.04000000	     -0.04000000	      0.00000000	      0.03263617
      0.60696757	     -0.04000000	     -0.04000000	      0.00000000	      0.03263579
      0.60704631	     -0.04000000	     -0.04000000	      0.00000000	      0.03263541
      0.60714897	     -0.04000000	     -0.04000000	      0.00000000	      0.03263491
      0.60722892	     -0.04000000	     -0.04000000	      0.00000000	      0.03263452
      0.60730887	     -0.04000000	     -0.04000000	      0.00000000	      0.03263414
      0.60738882	     -0.04000000	     -0.04000000	      0.00000000	      0.03263375
      0.60749098	     -0.04000000	     -0.04000000	      0.00000000	      0.03263325
      0.60756937	     -0.04000000	     -0.04000000	      0.00000000	      0.03263287
      0.60764775	     -0.04000000	     -0.04000000	      0.00000000	      0.03263249
      0.60774238	     -0.04000000	     -0.04000000	      0.00000000	      0.03263203
      0.60783702	     -0.04000000	     -0.04000000	      0.00000000	      0.03263157
      0.60790872	     -0.04000000	     -0.04000000	      0.00000000	      0.03263122
      0.60798042	     -0.04000000	     -0.04000000	      0.00000000	      0.03263087
      0.60808220	     -0.04000000	     -0.04000000	      0.00000000	      0.03263037
      0.60817062	     -0.04000000	     -0.04000000	      0.00000000	      0.03262994
      0.60825904	     -0.04000000	     -0.04000000	      0.00000000	      0.03262951
      0.60834746	     -0.04000000	     -0.04000000	      0.00000000	      0.03262907
      0.60842467	     -0.04000000	     -0.04000000	      0.00000000	      0.03262869
      0.60850188	     -0.04000000	     -0.04000000	      0.00000000	      0.03262832
      0.60857909	     -0.04000000	     -0.04000000	      0.00000000	      0.03262794
      0.60868622	     -0.04000000	     -0.04000000	      0.00000000	      0.03262741
      0.60876515	     -0.04000000	     -0.04000000	      0.00000000	      0.03262702
      0.60884408	     -0.04000000	     -0.04000000	      0.00000000	      0.03262663
      0.60893887	     -0.04000000	     -0.04000000	      0.00000000	      0.03262616
      0.60902291	     -0.04000000	     -0.04000000	      0.00000000	      0.03262575
      0.60910695	     -0.04000000	     -0.04000000	      0.00000000	      0.03262533
      0.60919100	     -0.04000000	     -0.04000000	      0.00000000	      0.03262492
      0.60927504	     -0.04000000	     -0.04000000	      0.00000000	      0.03262450
      0.60935908	     -0.04000000	     -0.04000000	      0.00000000	      0.03262409
      0.60944312	     -0.04000000	     -0.04000000	      0.00000000	      0.03262367
      0.60952717	     -0.04000000	     -0.04000000	      0.00000000	      0.03262325
      0.60961121	     -0.04000000	     -0.04000000	      0.00000000	      0.03262284
      0.60969525	     -0.04000000	     -0.04000000	      0.00000000	      0.03262242
      0.60977930	     -0.04000000	     -0.04000000	      0.00000000	      0.03262200
      0.60986334	     -0.04000000	     -0.04000000	      0.00000000	      0.03262158
      0.60994738	     -0.04000000	     -0.04000000	      0.00000000	      0.03262116
      0.61003142	     -0.04000000	     -0.04000000	      0.00000000	      0.03262074
      0.61011547	     -0.04000000	     -0.04000000	      0.00000000	      0.03262032
      0.61019951	     -0.04000000	     -0.04000000	      0.00000000	      0.03261990
      0.61028355	     -0.04000000	     -0.04000000	      0.00000000	      0.03261948
      0.61036759	     -0.04000000	     -0.04000000	      0.00000000	      0.03261906
      0.61045164	     -0.04000000	     -0.04000000	      0.00000000	      0.03261864
      0.61053568	     -0.04000000	     -0.04000000	      0.00000000	      0.03261822
      0.61061972	     -0.04000000	     -0.04000000	      0.00000000	      0.03261780
      0.61070376	     -0.04000000	     -0.04000000	      0.00000000	      0.03261738
      0.61078781	     -0.04000000	     -0.04000000	      0.00000000	      0.03261695
      0.61087185	     -0.04000000	     -0.04000000	      0.00000000	      0.03261653
      0.61095589	     -0.04000000	     -0.04000000	      0.00000000	      0.03261611
      0.61103993	     -0.04000000	     -0.04000000	      0.00000000	      0.03261568
      0.61112398	     -0.04000000	     -0.04000000	      0.00000000	      0.03261526
      0.61120802	     -0.04000000	     -0.04000000	      0.00000000	      0.03261484
      0.61129206	     -0.04000000	     -0.04000000	      0.00000000	      0.03261441
      0.61137610	     -0.04000000	     -0.04000000	      0.00000000	      0.03261399
      0.61146015	     -0.04000000	     -0.04000000	      0.00000000	      0.03261356
      0.61154419	     -0.04000000	     -0.04000000	      0.00000000	      0.03261313
      0.61162823	     -0.04000000	     -0.04000000	      0.00000000	      0.03261271
      0.61171228	     -0.04000000	     -0.04000000	      0.00000000	      0.03261228
      0.61179632	     -0.04000000	     -0.04000000	      0.00000000	      0.03261185
      0.61188036	     -0.04000000	     -0.04000000	      0.00000000	      0.03261143
      0.61196440	     -0.04000000	     -0.04000000	      0.00000000	      0.03261100
      0.61204845	     -0.04000000	     -0.04000000	      0.00000000	      0.03261057
      0.61213249	     -0.04000000	     -0.04000000	      0.00000000	      0.03261014
      0.61221653	     -0.04000000	     -0.04000000	      0.00000000	      0.03260971
      0.61230057	     -0.04000000	     -0.04000000	      0.00000000	      0.03260929
      0.61238462	     -0.04000000	     -0.04000000	      0.00000000	      0.03260886
      0.61246866	     -0.04000000	     -0.04000000	      0.00000000	      0.03260843
      0.61255270	     -0.04000000	     -0.04000000	      0.00000000	      0.03260800
      0.61263674	     -0.04000000	     -0.04000000	      0.00000000	      0.03260756
      0.61272079	     -0.04000000	     -0.04000000	      0.00000000	      0.03260713
      0.61280483	     -0.04000000	     -0.04000000	      0.00000000	      0.03260670
      0.61288887	     -0.04000000	     -0.04000000	      0.00000000	      0.03260627
      0.61297291	     -0.04000000	     -0.04000000	      0.00000000	      0.03260584
      0.61305696	     -0.04000000	     -0.04000000	      0.00000000	      0.03260541
      0.61314100	     -0.04000000	     -0.04000000	      0.00000000	      0.03260497
      0.61322504	     -0.04000000	     -0.04000000	      0.00000000	      0.03260454
      0.61330908	     -0.04000000	     -0.04000000	      0.00000000	      0.03260411
      0.61339313	     -0.04000000	     -0.04000000	      0.00000000	      0.03260367
      0.61347717	     -0.04000000	     -0.04000000	      0.00000000	      0.03260324
      0.61356121	     -0.04000000	     -0.04000000	      0.00000000	      0.03260280
      0.61364526	     -0.04000000	     -0.04000000	      0.00000000	      0.03260237
      0.61372930	     -0.04000000	     -0.04000000	      0.00000000	      0.03260193
      0.61380470	     -0.04000000	     -0.04000000	      0.00000000	      0.03260154
      0.61388011	     -0.04000000	     -0.04000000	      0.00000000	      0.03260115
      0.61397193	     -0.04000000	     -0.04000000	      0.00000000	      0.03260067
      0.61406375	     -0.04000000	     -0.04000000	      0.00000000	      0.03260019
      0.61414091	     -0.04000000	     -0.04000000	      0.00000000	      0.03259979
      0.61421808	     -0.04000000	     -0.04000000	      0.00000000	      0.03259939
      0.61429525	     -0.04000000	     -0.04000000	      0.00000000	      0.03259899
      0.61439981	     -0.04000000	     -0.04000000	      0.00000000	      0.03259844
      0.61447770	     -0.04000000	     -0.04000000	      0.00000000	      0.03259804
      0.61455558	     -0.04000000	     -0.04000000	      0.00000000	      0.03259763
      0.61464937	     -0.04000000	     -0.04000000	      0.00000000	      0.03259714
      0.61473297	     -0.04000000	     -0.04000000	      0.00000000	      0.03259670
      0.61481657	     -0.04000000	     -0.04000000	      0.00000000	      0.03259626
      0.61490017	     -0.04000000	     -0.04000000	      0.00000000	      0.03259582
      0.61498377	     -0.04000000	     -0.04000000	      0.00000000	      0.03259539
      0.61506736	     -0.04000000	     -0.04000000	      0.00000000	      0.03259495
      0.61515096	     -0.04000000	     -0.04000000	      0.00000000	      0.03259451
      0.61523456	     -0.04000000	     -0.04000000	      0.00000000	      0.03259407
      0.61531816	     -0.04000000	     -0.04000000	      0.00000000	      0.03259363
      0.61540176	     -0.04000000	     -0.04000000	      0.00000000	      0.03259319
      0.61548536	     -0.04000000	     -0.04000000	      0.00000000	      0.03259274
      0.61556896	     -0.04000000	     -0.04000000	      0.00000000	      0.03259230
      0.61565256	     -0.04000000	     -0.04000000	      0.00000000	      0.03259186
      0.61573616	     -0.04000000	     -0.04000000	      0.00000000	      0.03259142
      0.61581976	     -0.04000000	     -0.04000000	      0.00000000	      0.03259098
      0.61590336	     -0.04000000	     -0.04000000	      0.00000000	      0.03259053
      0.61598696	     -0.04000000	     -0.04000000	      0.00000000	      0.03259009
      0.61607056	     -0.04000000	     -0.04000000	      0.00000000	      0.03258965
      0.61615416	     -0.04000000	     -0.04000000	      0.00000000	      0.03258920
      0.61623775	     -0.04000000	     -0.04000000	      0.00000000	      0.03258876
      0.61632135	     -0.04000000	     -0.04000000	      0.00000000	      0.03258831
      0.61640495	     -0.04000000	     -0.04000000	      0.00000000	      0.03258787
      0.61648855	     -0.04000000	     -0.04000000	      0.00000000	      0.03258742
      0.61657215	     -0.04000000	     -0.04000000	      0.00000000	      0.03258698
      0.61664709	     -0.04000000	     -0.04000000	      0.00000000	      0.03258658
      0.61672203	     -0.04000000	     -0.04000000	      0.00000000	      0.03258618
      0.61681351	     -0.04000000	     -0.04000000	      0.00000000	      0.03258569
      0.61690498	     -0.04000000	     -0.04000000	      0.00000000	      0.03258520
      0.61698170	     -0.04000000	     -0.04000000	      0.00000000	      0.03258479
      0.61705842	     -0.04000000	     -0.04000000	      0.00000000	      0.03258437
      0.61713514	     -0.04000000	     -0.04000000	      0.00000000	      0.03258396
      0.61723948	     -0.04000000	     -0.04000000	      0.00000000	      0.03258340
      0.61731692	     -0.04000000	     -0.04000000	      0.00000000	      0.03258299
      0.61739437	     -0.04000000	     -0.04000000	      0.00000000	      0.03258257
      0.61748783	     -0.04000000	     -0.04000000	      0.00000000	      0.03258207
      0.61757101	     -0.04000000	     -0.04000000	      0.00000000	      0.03258162
      0.61765419	     -0.04000000	     -0.04000000	      0.00000000	      0.03258117
      0.61773737	     -0.04000000	     -0.04000000	      0.00000000	      0.03258072
      0.61782055	     -0.04000000	     -0.04000000	      0.00000000	      0.03258027
      0.61790374	     -0.04000000	     -0.04000000	      0.00000000	      0.03257982
      0.61798692	     -0.04000000	     -0.04000000	      0.00000000	      0.03257937
      0.61807010	     -0.04000000	     -0.04000000	      0.00000000	      0.03257892
      0.61815328	     -0.04000000	     -0.04000000	      0.00000000	      0.03257847
      0.61823646	     -0.04000000	     -0.04000000	      0.00000000	      0.03257802
      0.61831964	     -0.04000000	     -0.04000000	      0.00000000	      0.03257757
      0.61840282	     -0.04000000	     -0.04000000	      0.00000000	      0.03257712
      0.61848600	     -0.04000000	     -0.04000000	      0.00000000	      0.03257666
      0.61856918	     -0.04000000	     -0.04000000	      0.00000000	      0.03257621
      0.61865236	     -0.04000000	     -0.04000000	      0.00000000	      0.03257576
      0.61873555	     -0.04000000	     -0.04000000	      0.00000000	      0.03257530
      0.61881873	     -0.04000000	     -0.04000000	      0.00000000	      0.03257485
      0.61890191	     -0.04000000	     -0.04000000	      0.00000000	      0.03257440
      0.61898509	     -0.04000000	     -0.04000000	      0.00000000	      0.03257394
      0.61906827	     -0.04000000	     -0.04000000	      0.00000000	      0.03257349
      0.61915145	     -0.04000000	     -0.04000000	      0.00000000	      0.03257303
      0.61923463	     -0.04000000	     -0.04000000	      0.00000000	      0.03257258
      0.61931781	     -0.04000000	     -0.04000000	      0.00000000	      0.03257212
      0.61940099	     -0.04000000	     -0.04000000	      0.00000000	      0.03257166
      0.61948417	     -0.04000000	     -0.04000000	      0.00000000	      0.03257121
      0.61955852	     -0.04000000	     -0.04000000	      0.00000000	      0.03257080
      0.61963287	     -0.04000000	     -0.04000000	      0.00000000	      0.03257039
      0.61972434	     -0.04000000	     -0.04000000	      0.00000000	      0.03256989
      0.61981581	     -0.04000000	     -0.04000000	      0.00000000	      0.03256938
      0.61989140	     -0.04000000	     -0.04000000	      0.00000000	      0.03256896
      0.61996700	     -0.04000000	     -0.04000000	      0.00000000	      0.03256855
      0.62005905	     -0.04000000	     -0.04000000	      0.00000000	      0.03256804
      0.62015111	     -0.04000000	     -0.04000000	      0.00000000	      0.03256753
      0.62022358	     -0.04000000	     -0.04000000	      0.00000000	      0.03256713
      0.62029606	     -0.04000000	     -0.04000000	      0.00000000	      0.03256673
      0.62039222	     -0.04000000	     -0.04000000	      0.00000000	      0.03256619
      0.62048838	     -0.04000000	     -0.04000000	      0.00000000	      0.03256566
      0.62055804	     -0.04000000	     -0.04000000	      0.00000000	      0.03256527
      0.62062770	     -0.04000000	     -0.04000000	      0.00000000	      0.03256489
      0.62072931	     -0.04000000	     -0.04000000	      0.00000000	      0.03256432
      0.62081498	     -0.04000000	     -0.04000000	      0.00000000	      0.03256385
      0.62090065	     -0.04000000	     -0.04000000	      0.00000000	      0.03256337
      0.62098631	     -0.04000000	     -0.04000000	      0.00000000	      0.03256289
      0.62107198	     -0.04000000	     -0.04000000	      0.00000000	      0.03256241
      0.62114611	     -0.04000000	     -0.04000000	      0.00000000	      0.03256200
      0.62122023	     -0.04000000	     -0.04000000	      0.00000000	      0.03256159
      0.62131205	     -0.04000000	     -0.04000000	      0.00000000	      0.03256107
      0.62140387	     -0.04000000	     -0.04000000	      0.00000000	      0.03256056
      0.62147840	     -0.04000000	     -0.04000000	      0.00000000	      0.03256014
      0.62155293	     -0.04000000	     -0.04000000	      0.00000000	      0.03255972
      0.62164575	     -0.04000000	     -0.04000000	      0.00000000	      0.03255920
      0.62173858	     -0.04000000	     -0.04000000	      0.00000000	      0.03255868
      0.62181048	     -0.04000000	     -0.04000000	      0.00000000	      0.03255828
      0.62188237	     -0.04000000	     -0.04000000	      0.00000000	      0.03255787
      0.62197888	     -0.04000000	     -0.04000000	      0.00000000	      0.03255733
      0.62207539	     -0.04000000	     -0.04000000	      0.00000000	      0.03255679
      0.62214477	     -0.04000000	     -0.04000000	      0.00000000	      0.03255640
      0.62221414	     -0.04000000	     -0.04000000	      0.00000000	      0.03255600
      0.62231555	     -0.04000000	     -0.04000000	      0.00000000	      0.03255543
      0.62240147	     -0.04000000	     -0.04000000	      0.00000000	      0.03255495
      0.62248739	     -0.04000000	     -0.04000000	      0.00000000	      0.03255446
      0.62257331	     -0.04000000	     -0.04000000	      0.00000000	      0.03255397
      0.62265038	     -0.04000000	     -0.04000000	      0.00000000	      0.03255354
      0.62272745	     -0.04000000	     -0.04000000	      0.00000000	      0.03255310
      0.62280452	     -0.04000000	     -0.04000000	      0.00000000	      0.03255266
      0.62290276	     -0.04000000	     -0.04000000	      0.00000000	      0.03255210
      0.62298090	     -0.04000000	     -0.04000000	      0.00000000	      0.03255166
      0.62305904	     -0.04000000	     -0.04000000	      0.00000000	      0.03255122
      0.62313718	     -0.04000000	     -0.04000000	      0.00000000	      0.03255077
      0.62323501	     -0.04000000	     -0.04000000	      0.00000000	      0.03255021
      0.62331175	     -0.04000000	     -0.04000000	      0.00000000	      0.03254978
      0.62338850	     -0.04000000	     -0.04000000	      0.00000000	      0.03254934
      0.62346524	     -0.04000000	     -0.04000000	      0.00000000	      0.03254890
      0.62356748	     -0.04000000	     -0.04000000	      0.00000000	      0.03254832
      0.62364348	     -0.04000000	     -0.04000000	      0.00000000	      0.03254788
      0.62371949	     -0.04000000	     -0.04000000	      0.00000000	      0.03254745
      0.62381246	     -0.04000000	     -0.04000000	      0.00000000	      0.03254691
      0.62389540	     -0.04000000	     -0.04000000	      0.00000000	      0.03254644
      0.62397835	     -0.04000000	     -0.04000000	      0.00000000	      0.03254596
      0.62406129	     -0.04000000	     -0.04000000	      0.00000000	      0.03254549
      0.62414424	     -0.04000000	     -0.04000000	      0.00000000	      0.03254501
      0.62422718	     -0.04000000	     -0.04000000	      0.00000000	      0.03254453
      0.62431013	     -0.04000000	     -0.04000000	      0.00000000	      0.03254405
      0.62439307	     -0.04000000	     -0.04000000	      0.00000000	      0.03254358
      0.62447602	     -0.04000000	     -0.04000000	      0.00000000	      0.03254310
      0.62455896	     -0.04000000	     -0.04000000	      0.00000000	      0.03254262
      0.62463257	     -0.04000000	     -0.04000000	      0.00000000	      0.03254219
      0.62470618	     -0.04000000	     -0.04000000	      0.00000000	      0.03254177
      0.62479699	     -0.04000000	     -0.04000000	      0.00000000	      0.03254124
      0.62488780	     -0.04000000	     -0.04000000	      0.00000000	      0.03254072
      0.62496296	     -0.04000000	     -0.04000000	      0.00000000	      0.03254028
      0.62503812	     -0.04000000	     -0.04000000	      0.00000000	      0.03253985
      0.62512902	     -0.04000000	     -0.04000000	      0.00000000	      0.03253932
      0.62521993	     -0.04000000	     -0.04000000	      0.00000000	      0.03253879
      0.62529241	     -0.04000000	     -0.04000000	      0.00000000	      0.03253837
      0.62536489	     -0.04000000	     -0.04000000	      0.00000000	      0.03253795
      0.62545910	     -0.04000000	     -0.04000000	      0.00000000	      0.03253740
      0.62555331	     -0.04000000	     -0.04000000	      0.00000000	      0.03253685
      0.62562368	     -0.04000000	     -0.04000000	      0.00000000	      0.03253644
      0.62569405	     -0.04000000	     -0.04000000	      0.00000000	      0.03253603
      0.62579211	     -0.04000000	     -0.04000000	      0.00000000	      0.03253546
      0.62589016	     -0.04000000	     -0.04000000	      0.00000000	      0.03253488
      0.62595739	     -0.04000000	     -0.04000000	      0.00000000	      0.03253449
      0.62602461	     -0.04000000	     -0.04000000	      0.00000000	      0.03253410
      0.62612927	     -0.04000000	     -0.04000000	      0.00000000	      0.03253349
      0.62621544	     -0.04000000	     -0.04000000	      0.00000000	      0.03253298
      0.62630160	     -0.04000000	     -0.04000000	      0.00000000	      0.03253247
      0.62638777	     -0.04000000	     -0.04000000	      0.00000000	      0.03253197
      0.62646306	     -0.04000000	     -0.04000000	      0.00000000	      0.03253153
      0.62653834	     -0.04000000	     -0.04000000	      0.00000000	      0.03253108
      0.62661362	     -0.04000000	     -0.04000000	      0.00000000	      0.03253064
      0.62671605	     -0.04000000	     -0.04000000	      0.00000000	      0.03253004
      0.62679282	     -0.04000000	     -0.04000000	      0.00000000	      0.03252958
      0.62686959	     -0.04000000	     -0.04000000	      0.00000000	      0.03252913
      0.62694635	     -0.04000000	     -0.04000000	      0.00000000	      0.03252868
      0.62704774	     -0.04000000	     -0.04000000	      0.00000000	      0.03252808
      0.62712284	     -0.04000000	     -0.04000000	      0.00000000	      0.03252763
      0.62719794	     -0.04000000	     -0.04000000	      0.00000000	      0.03252719
      0.62729089	     -0.04000000	     -0.04000000	      0.00000000	      0.03252664
      0.62737379	     -0.04000000	     -0.04000000	      0.00000000	      0.03252615
      0.62745669	     -0.04000000	     -0.04000000	      0.00000000	      0.03252566
      0.62753960	     -0.04000000	     -0.04000000	      0.00000000	      0.03252516
      0.62762250	     -0.04000000	     -0.04000000	      0.00000000	      0.03252467
      0.62770540	     -0.04000000	     -0.04000000	      0.00000000	      0.03252418
      0.62778830	     -0.04000000	     -0.04000000	      0.00000000	      0.03252368
      0.62786206	     -0.04000000	     -0.04000000	      0.00000000	      0.03252325
      0.62793582	     -0.04000000	     -0.04000000	      0.00000000	      0.03252281
      0.62802576	     -0.04000000	     -0.04000000	      0.00000000	      0.03252227
      0.62811570	     -0.04000000	     -0.04000000	      0.00000000	      0.03252173
      0.62819022	     -0.04000000	     -0.04000000	      0.00000000	      0.03252129
      0.62826474	     -0.04000000	     -0.04000000	      0.00000000	      0.03252084
      0.62835554	     -0.04000000	     -0.04000000	      0.00000000	      0.03252030
      0.62844634	     -0.04000000	     -0.04000000	      0.00000000	      0.03251975
      0.62851796	     -0.04000000	     -0.04000000	      0.00000000	      0.03251933
      0.62858959	     -0.04000000	     -0.04000000	      0.00000000	      0.03251890
      0.62868427	     -0.04000000	     -0.04000000	      0.00000000	      0.03251833
      0.62877894	     -0.04000000	     -0.04000000	      0.00000000	      0.03251776
      0.62884782	     -0.04000000	     -0.04000000	      0.00000000	      0.03251734
      0.62891670	     -0.04000000	     -0.04000000	      0.00000000	      0.03251693
      0.62901662	     -0.04000000	     -0.04000000	      0.00000000	      0.03251633
      0.62910112	     -0.04000000	     -0.04000000	      0.00000000	      0.03251582
      0.62918562	     -0.04000000	     -0.04000000	      0.00000000	      0.03251531
      0.62927012	     -0.04000000	     -0.04000000	      0.00000000	      0.03251480
      0.62935462	     -0.04000000	     -0.04000000	      0.00000000	      0.03251429
      0.62942777	     -0.04000000	     -0.04000000	      0.00000000	      0.03251385
      0.62950091	     -0.04000000	     -0.04000000	      0.00000000	      0.03251341
      0.62959150	     -0.04000000	     -0.04000000	      0.00000000	      0.03251286
      0.62968209	     -0.04000000	     -0.04000000	      0.00000000	      0.03251231
      0.62975562	     -0.04000000	     -0.04000000	      0.00000000	      0.03251186
      0.62982915	     -0.04000000	     -0.04000000	      0.00000000	      0.03251142
      0.62992076	     -0.04000000	     -0.04000000	      0.00000000	      0.03251086
      0.63001236	     -0.04000000	     -0.04000000	      0.00000000	      0.03251030
      0.63008328	     -0.04000000	     -0.04000000	      0.00000000	      0.03250987
      0.63015421	     -0.04000000	     -0.04000000	      0.00000000	      0.03250944
      0.63024948	     -0.04000000	     -0.04000000	      0.00000000	      0.03250886
      0.63034476	     -0.04000000	     -0.04000000	      0.00000000	      0.03250828
      0.63041316	     -0.04000000	     -0.04000000	      0.00000000	      0.03250786
      0.63048157	     -0.04000000	     -0.04000000	      0.00000000	      0.03250744
      0.63058175	     -0.04000000	     -0.04000000	      0.00000000	      0.03250683
      0.63066654	     -0.04000000	     -0.04000000	      0.00000000	      0.03250631
      0.63075132	     -0.04000000	     -0.04000000	      0.00000000	      0.03250579
      0.63083611	     -0.04000000	     -0.04000000	      0.00000000	      0.03250527
      0.63091219	     -0.04000000	     -0.04000000	      0.00000000	      0.03250481
      0.63098827	     -0.04000000	     -0.04000000	      0.00000000	      0.03250434
      0.63106434	     -0.04000000	     -0.04000000	      0.00000000	      0.03250388
      0.63116121	     -0.04000000	     -0.04000000	      0.00000000	      0.03250328
      0.63123835	     -0.04000000	     -0.04000000	      0.00000000	      0.03250281
      0.63131550	     -0.04000000	     -0.04000000	      0.00000000	      0.03250233
      0.63139264	     -0.04000000	     -0.04000000	      0.00000000	      0.03250186
      0.63148907	     -0.04000000	     -0.04000000	      0.00000000	      0.03250126
      0.63156485	     -0.04000000	     -0.04000000	      0.00000000	      0.03250079
      0.63164063	     -0.04000000	     -0.04000000	      0.00000000	      0.03250033
      0.63171641	     -0.04000000	     -0.04000000	      0.00000000	      0.03249986
      0.63181713	     -0.04000000	     -0.04000000	      0.00000000	      0.03249924
      0.63189220	     -0.04000000	     -0.04000000	      0.00000000	      0.03249877
      0.63196727	     -0.04000000	     -0.04000000	      0.00000000	      0.03249831
      0.63205893	     -0.04000000	     -0.04000000	      0.00000000	      0.03249774
      0.63214077	     -0.04000000	     -0.04000000	      0.00000000	      0.03249723
      0.63222260	     -0.04000000	     -0.04000000	      0.00000000	      0.03249672
      0.63230444	     -0.04000000	     -0.04000000	      0.00000000	      0.03249622
      0.63238627	     -0.04000000	     -0.04000000	      0.00000000	      0.03249571
      0.63246811	     -0.04000000	     -0.04000000	      0.00000000	      0.03249520
      0.63254994	     -0.04000000	     -0.04000000	      0.00000000	      0.03249469
      0.63263178	     -0.04000000	     -0.04000000	      0.00000000	      0.03249418
      0.63271361	     -0.04000000	     -0.04000000	      0.00000000	      0.03249367
      0.63279545	     -0.04000000	     -0.04000000	      0.00000000	      0.03249316
      0.63286846	     -0.04000000	     -0.04000000	      0.00000000	      0.03249270
      0.63294148	     -0.04000000	     -0.04000000	      0.00000000	      0.03249225
      0.63303066	     -0.04000000	     -0.04000000	      0.00000000	      0.03249169
      0.63311985	     -0.04000000	     -0.04000000	      0.00000000	      0.03249113
      0.63319434	     -0.04000000	     -0.04000000	      0.00000000	      0.03249067
      0.63326882	     -0.04000000	     -0.04000000	      0.00000000	      0.03249020
      0.63334331	     -0.04000000	     -0.04000000	      0.00000000	      0.03248973
      0.63344582	     -0.04000000	     -0.04000000	      0.00000000	      0.03248909
      0.63352116	     -0.04000000	     -0.04000000	      0.00000000	      0.03248862
      0.63359649	     -0.04000000	     -0.04000000	      0.00000000	      0.03248814
      0.63368786	     -0.04000000	     -0.04000000	      0.00000000	      0.03248757
      0.63376882	     -0.04000000	     -0.04000000	      0.00000000	      0.03248706
      0.63384978	     -0.04000000	     -0.04000000	      0.00000000	      0.03248655
      0.63393074	     -0.04000000	     -0.04000000	      0.00000000	      0.03248604
      0.63401170	     -0.04000000	     -0.04000000	      0.00000000	      0.03248553
      0.63409266	     -0.04000000	     -0.04000000	      0.00000000	      0.03248502
      0.63417361	     -0.04000000	     -0.04000000	      0.00000000	      0.03248451
      0.63425457	     -0.04000000	     -0.04000000	      0.00000000	      0.03248399
      0.63433553	     -0.04000000	     -0.04000000	      0.00000000	      0.03248348
      0.63441649	     -0.04000000	     -0.04000000	      0.00000000	      0.03248297
      0.63449745	     -0.04000000	     -0.04000000	      0.00000000	      0.03248246
      0.63457841	     -0.04000000	     -0.04000000	      0.00000000	      0.03248194
      0.63465936	     -0.04000000	     -0.04000000	      0.00000000	      0.03248143
      0.63474032	     -0.04000000	     -0.04000000	      0.00000000	      0.03248091
      0.63482128	     -0.04000000	     -0.04000000	      0.00000000	      0.03248040
      0.63490224	     -0.04000000	     -0.04000000	      0.00000000	      0.03247989
      0.63498320	     -0.04000000	     -0.04000000	      0.00000000	      0.03247937
      0.63506416	     -0.04000000	     -0.04000000	      0.00000000	      0.03247885
      0.63514511	     -0.04000000	     -0.04000000	      0.00000000	      0.03247834
      0.63522607	     -0.04000000	     -0.04000000	      0.00000000	      0.03247782
      0.63530703	     -0.04000000	     -0.04000000	      0.00000000	      0.03247731
      0.63538799	     -0.04000000	     -0.04000000	      0.00000000	      0.03247679
      0.63546895	     -0.04000000	     -0.04000000	      0.00000000	      0.03247627
      0.63554991	     -0.04000000	     -0.04000000	      0.00000000	      0.03247575
      0.63563086	     -0.04000000	     -0.04000000	      0.00000000	      0.03247523
      0.63571182	     -0.04000000	     -0.04000000	      0.00000000	      0.03247472
      0.63579278	     -0.04000000	     -0.04000000	      0.00000000	      0.03247420
      0.63587374	     -0.04000000	     -0.04000000	      0.00000000	      0.03247368
      0.63595470	     -0.04000000	     -0.04000000	      0.00000000	      0.03247316
      0.63603566	     -0.04000000	     -0.04000000	      0.00000000	      0.03247264
      0.63611661	     -0.04000000	     -0.04000000	      0.00000000	      0.03247212
      0.63618903	     -0.04000000	     -0.04000000	      0.00000000	      0.03247165
      0.63626144	     -0.04000000	     -0.04000000	      0.00000000	      0.03247118
      0.63635048	     -0.04000000	     -0.04000000	      0.00000000	      0.03247061
      0.63643952	     -0.04000000	     -0.04000000	      0.00000000	      0.03247004
      0.63651323	     -0.04000000	     -0.04000000	      0.00000000	      0.03246956
      0.63658695	     -0.04000000	     -0.04000000	      0.00000000	      0.03246908
      0.63667646	     -0.04000000	     -0.04000000	      0.00000000	      0.03246851
      0.63676598	     -0.04000000	     -0.04000000	      0.00000000	      0.03246793
      0.63683672	     -0.04000000	     -0.04000000	      0.00000000	      0.03246747
      0.63690746	     -0.04000000	     -0.04000000	      0.00000000	      0.03246701
      0.63700086	     -0.04000000	     -0.04000000	      0.00000000	      0.03246640
      0.63709425	     -0.04000000	     -0.04000000	      0.00000000	      0.03246580
      0.63716236	     -0.04000000	     -0.04000000	      0.00000000	      0.03246536
      0.63723046	     -0.04000000	     -0.04000000	      0.00000000	      0.03246491
      0.63732890	     -0.04000000	     -0.04000000	      0.00000000	      0.03246427
      0.63741231	     -0.04000000	     -0.04000000	      0.00000000	      0.03246373
      0.63749572	     -0.04000000	     -0.04000000	      0.00000000	      0.03246319
      0.63757914	     -0.04000000	     -0.04000000	      0.00000000	      0.03246264
      0.63766255	     -0.04000000	     -0.04000000	      0.00000000	      0.03246210
      0.63773480	     -0.04000000	     -0.04000000	      0.00000000	      0.03246163
      0.63780705	     -0.04000000	     -0.04000000	      0.00000000	      0.03246116
      0.63789645	     -0.04000000	     -0.04000000	      0.00000000	      0.03246057
      0.63798586	     -0.04000000	     -0.04000000	      0.00000000	      0.03245999
      0.63805848	     -0.04000000	     -0.04000000	      0.00000000	      0.03245951
      0.63813111	     -0.04000000	     -0.04000000	      0.00000000	      0.03245904
      0.63822153	     -0.04000000	     -0.04000000	      0.00000000	      0.03245844
      0.63831194	     -0.04000000	     -0.04000000	      0.00000000	      0.03245785
      0.63838199	     -0.04000000	     -0.04000000	      0.00000000	      0.03245739
      0.63845204	     -0.04000000	     -0.04000000	      0.00000000	      0.03245693
      0.63854609	     -0.04000000	     -0.04000000	      0.00000000	      0.03245631
      0.63864014	     -0.04000000	     -0.04000000	      0.00000000	      0.03245569
      0.63870770	     -0.04000000	     -0.04000000	      0.00000000	      0.03245525
      0.63877525	     -0.04000000	     -0.04000000	      0.00000000	      0.03245480
      0.63887417	     -0.04000000	     -0.04000000	      0.00000000	      0.03245415
      0.63895787	     -0.04000000	     -0.04000000	      0.00000000	      0.03245360
      0.63904158	     -0.04000000	     -0.04000000	      0.00000000	      0.03245305
      0.63912529	     -0.04000000	     -0.04000000	      0.00000000	      0.03245249
      0.63920047	     -0.04000000	     -0.04000000	      0.00000000	      0.03245200
      0.63927565	     -0.04000000	     -0.04000000	      0.00000000	      0.03245150
      0.63935082	     -0.04000000	     -0.04000000	      0.00000000	      0.03245100
      0.63944630	     -0.04000000	     -0.04000000	      0.00000000	      0.03245037
      0.63952253	     -0.04000000	     -0.04000000	      0.00000000	      0.03244986
      0.63959876	     -0.04000000	     -0.04000000	      0.00000000	      0.03244936
      0.63967499	     -0.04000000	     -0.04000000	      0.00000000	      0.03244885
      0.63977002	     -0.04000000	     -0.04000000	      0.00000000	      0.03244822
      0.63984492	     -0.04000000	     -0.04000000	      0.00000000	      0.03244772
      0.63991983	     -0.04000000	     -0.04000000	      0.00000000	      0.03244722
      0.63999473	     -0.04000000	     -0.04000000	      0.00000000	      0.03244672
      0.64009393	     -0.04000000	     -0.04000000	      0.00000000	      0.03244606
      0.64016814	     -0.04000000	     -0.04000000	      0.00000000	      0.03244557
      0.64024236	     -0.04000000	     -0.04000000	      0.00000000	      0.03244507
      0.64033274	     -0.04000000	     -0.04000000	      0.00000000	      0.03244447
      0.64041353	     -0.04000000	     -0.04000000	      0.00000000	      0.03244393
      0.64049433	     -0.04000000	     -0.04000000	      0.00000000	      0.03244339
      0.64057512	     -0.04000000	     -0.04000000	      0.00000000	      0.03244285
      0.64065592	     -0.04000000	     -0.04000000	      0.00000000	      0.03244231
      0.64073671	     -0.04000000	     -0.04000000	      0.00000000	      0.03244176
      0.64081751	     -0.04000000	     -0.04000000	      0.00000000	      0.03244122
      0.64089830	     -0.04000000	     -0.04000000	      0.00000000	      0.03244068
      0.64097910	     -0.04000000	     -0.04000000	      0.00000000	      0.03244014
      0.64105989	     -0.04000000	     -0.04000000	      0.00000000	      0.03243959
      0.64113235	     -0.04000000	     -0.04000000	      0.00000000	      0.03243911
      0.64120481	     -0.04000000	     -0.04000000	      0.00000000	      0.03243862
      0.64129249	     -0.04000000	     -0.04000000	      0.00000000	      0.03243803
      0.64138016	     -0.04000000	     -0.04000000	      0.00000000	      0.03243744
      0.64145402	     -0.04000000	     -0.04000000	      0.00000000	      0.03243694
      0.64152787	     -0.04000000	     -0.04000000	      0.00000000	      0.03243644
      0.64160172	     -0.04000000	     -0.04000000	      0.00000000	      0.03243594
      0.64170184	     -0.04000000	     -0.04000000	      0.00000000	      0.03243526
      0.64177649	     -0.04000000	     -0.04000000	      0.00000000	      0.03243476
      0.64185114	     -0.04000000	     -0.04000000	      0.00000000	      0.03243425
      0.64194088	     -0.04000000	     -0.04000000	      0.00000000	      0.03243364
      0.64202083	     -0.04000000	     -0.04000000	      0.00000000	      0.03243310
      0.64210078	     -0.04000000	     -0.04000000	      0.00000000	      0.03243256
      0.64218073	     -0.04000000	     -0.04000000	      0.00000000	      0.03243202
      0.64226068	     -0.04000000	     -0.04000000	      0.00000000	      0.03243147
      0.64234063	     -0.04000000	     -0.04000000	      0.00000000	      0.03243093
      0.64242058	     -0.04000000	     -0.04000000	      0.00000000	      0.03243038
      0.64250053	     -0.04000000	     -0.04000000	      0.00000000	      0.03242984
      0.64258048	     -0.04000000	     -0.04000000	      0.00000000	      0.03242930
      0.64266043	     -0.04000000	     -0.04000000	      0.00000000	      0.03242875
      0.64274038	     -0.04000000	     -0.04000000	      0.00000000	      0.03242820
      0.64282033	     -0.04000000	     -0.04000000	      0.00000000	      0.03242766
      0.64290028	     -0.04000000	     -0.04000000	      0.00000000	      0.03242711
      0.64298023	     -0.04000000	     -0.04000000	      0.00000000	      0.03242656
      0.64306018	     -0.04000000	     -0.04000000	      0.00000000	      0.03242602
      0.64314013	     -0.04000000	     -0.04000000	      0.00000000	      0.03242547
      0.64322008	     -0.04000000	     -0.04000000	      0.00000000	      0.03242492
      0.64330003	     -0.04000000	     -0.04000000	      0.00000000	      0.03242437
      0.64337998	     -0.04000000	     -0.04000000	      0.00000000	      0.03242382
      0.64345993	     -0.04000000	     -0.04000000	      0.00000000	      0.03242328
      0.64353989	     -0.04000000	     -0.04000000	      0.00000000	      0.03242273
      0.64361984	     -0.04000000	     -0.04000000	      0.00000000	      0.03242218
      0.64369979	     -0.04000000	     -0.04000000	      0.00000000	      0.03242163
      0.64377974	     -0.04000000	     -0.04000000	      0.00000000	      0.03242107
      0.64385969	     -0.04000000	     -0.04000000	      0.00000000	      0.03242052
      0.64393964	     -0.04000000	     -0.04000000	      0.00000000	      0.03241997
      0.64401959	     -0.04000000	     -0.04000000	      0.00000000	      0.03241942
      0.64409954	     -0.04000000	     -0.04000000	      0.00000000	      0.03241887
      0.64417949	     -0.04000000	     -0.04000000	      0.00000000	      0.03241831
      0.64425944	     -0.04000000	     -0.04000000	      0.00000000	      0.03241776
      0.64433939	     -0.04000000	     -0.04000000	      0.00000000	      0.03241721
      0.64441934	     -0.04000000	     -0.04000000	      0.00000000	      0.03241665
      0.64449929	     -0.04000000	     -0.04000000	      0.00000000	      0.03241610
      0.64457097	     -0.04000000	     -0.04000000	      0.00000000	      0.03241560
      0.64464264	     -0.04000000	     -0.04000000	      0.00000000	      0.03241511
      0.64473040	     -0.04000000	     -0.04000000	      0.00000000	      0.03241450
      0.64481816	     -0.04000000	     -0.04000000	      0.00000000	      0.03241389
      0.64489114	     -0.04000000	     -0.04000000	      0.00000000	      0.03241338
      0.64496412	     -0.04000000	     -0.04000000	      0.00000000	      0.03241287
      0.64505231	     -0.04000000	     -0.04000000	      0.00000000	      0.03241226
      0.64514049	     -0.04000000	     -0.04000000	      0.00000000	      0.03241164
      0.64521061	     -0.04000000	     -0.04000000	      0.00000000	      0.03241115
      0.64528072	     -0.04000000	     -0.04000000	      0.00000000	      0.03241066
      0.64537259	     -0.04000000	     -0.04000000	      0.00000000	      0.03241002
      0.64546445	     -0.04000000	     -0.04000000	      0.00000000	      0.03240938
      0.64553207	     -0.04000000	     -0.04000000	      0.00000000	      0.03240891
      0.64559968	     -0.04000000	     -0.04000000	      0.00000000	      0.03240843
      0.64569625	     -0.04000000	     -0.04000000	      0.00000000	      0.03240776
      0.64577856	     -0.04000000	     -0.04000000	      0.00000000	      0.03240718
      0.64586087	     -0.04000000	     -0.04000000	      0.00000000	      0.03240660
      0.64594318	     -0.04000000	     -0.04000000	      0.00000000	      0.03240602
      0.64602550	     -0.04000000	     -0.04000000	      0.00000000	      0.03240544
      0.64609709	     -0.04000000	     -0.04000000	      0.00000000	      0.03240494
      0.64616869	     -0.04000000	     -0.04000000	      0.00000000	      0.03240444
      0.64625673	     -0.04000000	     -0.04000000	      0.00000000	      0.03240382
      0.64634477	     -0.04000000	     -0.04000000	      0.00000000	      0.03240320
      0.64641674	     -0.04000000	     -0.04000000	      0.00000000	      0.03240269
      0.64648870	     -0.04000000	     -0.04000000	      0.00000000	      0.03240218
      0.64657771	     -0.04000000	     -0.04000000	      0.00000000	      0.03240155
      0.64666672	     -0.04000000	     -0.04000000	      0.00000000	      0.03240092
      0.64673620	     -0.04000000	     -0.04000000	      0.00000000	      0.03240043
      0.64680568	     -0.04000000	     -0.04000000	      0.00000000	      0.03239994
      0.64689814	     -0.04000000	     -0.04000000	      0.00000000	      0.03239929
      0.64699059	     -0.04000000	     -0.04000000	      0.00000000	      0.03239863
      0.64705768	     -0.04000000	     -0.04000000	      0.00000000	      0.03239816
      0.64712478	     -0.04000000	     -0.04000000	      0.00000000	      0.03239768
      0.64722179	     -0.04000000	     -0.04000000	      0.00000000	      0.03239699
      0.64730435	     -0.04000000	     -0.04000000	      0.00000000	      0.03239641
      0.64738691	     -0.04000000	     -0.04000000	      0.00000000	      0.03239582
      0.64746947	     -0.04000000	     -0.04000000	      0.00000000	      0.03239523
      0.64755203	     -0.04000000	     -0.04000000	      0.00000000	      0.03239464
      0.64762187	     -0.04000000	     -0.04000000	      0.00000000	      0.03239415
      0.64769170	     -0.04000000	     -0.04000000	      0.00000000	      0.03239365
      0.64778189	     -0.04000000	     -0.04000000	      0.00000000	      0.03239300
      0.64787207	     -0.04000000	     -0.04000000	      0.00000000	      0.03239236
      0.64794190	     -0.04000000	     -0.04000000	      0.00000000	      0.03239186
      0.64801173	     -0.04000000	     -0.04000000	      0.00000000	      0.03239136
      0.64810387	     -0.04000000	     -0.04000000	      0.00000000	      0.03239070
      0.64819601	     -0.04000000	     -0.04000000	      0.00000000	      0.03239004
      0.64826235	     -0.04000000	     -0.04000000	      0.00000000	      0.03238957
      0.64832869	     -0.04000000	     -0.04000000	      0.00000000	      0.03238909
      0.64842684	     -0.04000000	     -0.04000000	      0.00000000	      0.03238839
      0.64850928	     -0.04000000	     -0.04000000	      0.00000000	      0.03238780
      0.64859172	     -0.04000000	     -0.04000000	      0.00000000	      0.03238720
      0.64867416	     -0.04000000	     -0.04000000	      0.00000000	      0.03238661
      0.64875659	     -0.04000000	     -0.04000000	      0.00000000	      0.03238602
      0.64882654	     -0.04000000	     -0.04000000	      0.00000000	      0.03238551
      0.64889648	     -0.04000000	     -0.04000000	      0.00000000	      0.03238501
      0.64898608	     -0.04000000	     -0.04000000	      0.00000000	      0.03238436
      0.64907568	     -0.04000000	     -0.04000000	      0.00000000	      0.03238372
      0.64914600	     -0.04000000	     -0.04000000	      0.00000000	      0.03238321
      0.64921633	     -0.04000000	     -0.04000000	      0.00000000	      0.03238270
      0.64930722	     -0.04000000	     -0.04000000	      0.00000000	      0.03238204
      0.64939811	     -0.04000000	     -0.04000000	      0.00000000	      0.03238139
      0.64946545	     -0.04000000	     -0.04000000	      0.00000000	      0.03238090
      0.64953280	     -0.04000000	     -0.04000000	      0.00000000	      0.03238041
      0.64962836	     -0.04000000	     -0.04000000	      0.00000000	      0.03237972
      0.64971056	     -0.04000000	     -0.04000000	      0.00000000	      0.03237912
      0.64979275	     -0.04000000	     -0.04000000	      0.00000000	      0.03237853
      0.64987495	     -0.04000000	     -0.04000000	      0.00000000	      0.03237793
      0.64995715	     -0.04000000	     -0.04000000	      0.00000000	      0.03237733
      0.65002680	     -0.04000000	     -0.04000000	      0.00000000	      0.03237682
      0.65009645	     -0.04000000	     -0.04000000	      0.00000000	      0.03237632
      0.65018624	     -0.04000000	     -0.04000000	      0.00000000	      0.03237566
      0.65027604	     -0.04000000	     -0.04000000	      0.00000000	      0.03237501
      0.65034573	     -0.04000000	     -0.04000000	      0.00000000	      0.03237450
      0.65041541	     -0.04000000	     -0.04000000	      0.00000000	      0.03237399
      0.65050710	     -0.04000000	     -0.04000000	      0.00000000	      0.03237332
      0.65059878	     -0.04000000	     -0.04000000	      0.00000000	      0.03237265
      0.65066502	     -0.04000000	     -0.04000000	      0.00000000	      0.03237217
      0.65073126	     -0.04000000	     -0.04000000	      0.00000000	      0.03237168
      0.65082882	     -0.04000000	     -0.04000000	      0.00000000	      0.03237097
      0.65091095	     -0.04000000	     -0.04000000	      0.00000000	      0.03237037
      0.65099309	     -0.04000000	     -0.04000000	      0.00000000	      0.03236976
      0.65107522	     -0.04000000	     -0.04000000	      0.00000000	      0.03236916
      0.65115735	     -0.04000000	     -0.04000000	      0.00000000	      0.03236856
      0.65122714	     -0.04000000	     -0.04000000	      0.00000000	      0.03236804
      0.65129694	     -0.04000000	     -0.04000000	      0.00000000	      0.03236753
      0.65138612	     -0.04000000	     -0.04000000	      0.00000000	      0.03236687
      0.65147531	     -0.04000000	     -0.04000000	      0.00000000	      0.03236622
      0.65154549	     -0.04000000	     -0.04000000	      0.00000000	      0.03236570
      0.65161566	     -0.04000000	     -0.04000000	      0.00000000	      0.03236518
      0.65170612	     -0.04000000	     -0.04000000	      0.00000000	      0.03236451
      0.65179657	     -0.04000000	     -0.04000000	      0.00000000	      0.03236385
      0.65186380	     -0.04000000	     -0.04000000	      0.00000000	      0.03236335
      0.65193104	     -0.04000000	     -0.04000000	      0.00000000	      0.03236285
      0.65202607	     -0.04000000	     -0.04000000	      0.00000000	      0.03236215
      0.65210796	     -0.04000000	     -0.04000000	      0.00000000	      0.03236154
      0.65218984	     -0.04000000	     -0.04000000	      0.00000000	      0.03236094
      0.65227172	     -0.04000000	     -0.04000000	      0.00000000	      0.03236033
      0.65235361	     -0.04000000	     -0.04000000	      0.00000000	      0.03235972
      0.65242316	     -0.04000000	     -0.04000000	      0.00000000	      0.03235920
      0.65249271	     -0.04000000	     -0.04000000	      0.00000000	      0.03235869
      0.65258203	     -0.04000000	     -0.04000000	      0.00000000	      0.03235802
      0.65267134	     -0.04000000	     -0.04000000	      0.00000000	      0.03235736
      0.65274094	     -0.04000000	     -0.04000000	      0.00000000	      0.03235684
      0.65281054	     -0.04000000	     -0.04000000	      0.00000000	      0.03235632
      0.65290168	     -0.04000000	     -0.04000000	      0.00000000	      0.03235564
      0.65299282	     -0.04000000	     -0.04000000	      0.00000000	      0.03235496
      0.65305905	     -0.04000000	     -0.04000000	      0.00000000	      0.03235447
      0.65312529	     -0.04000000	     -0.04000000	      0.00000000	      0.03235397
      0.65322209	     -0.04000000	     -0.04000000	      0.00000000	      0.03235325
      0.65330389	     -0.04000000	     -0.04000000	      0.00000000	      0.03235264
      0.65338570	     -0.04000000	     -0.04000000	      0.00000000	      0.03235202
      0.65346750	     -0.04000000	     -0.04000000	      0.00000000	      0.03235141
      0.65354930	     -0.04000000	     -0.04000000	      0.00000000	      0.03235080
      0.65361902	     -0.04000000	     -0.04000000	      0.00000000	      0.03235027
      0.65368875	     -0.04000000	     -0.04000000	      0.00000000	      0.03234975
      0.65377743	     -0.04000000	     -0.04000000	      0.00000000	      0.03234908
      0.65386611	     -0.04000000	     -0.04000000	      0.00000000	      0.03234842
      0.65393621	     -0.04000000	     -0.04000000	      0.00000000	      0.03234789
      0.65400631	     -0.04000000	     -0.04000000	      0.00000000	      0.03234736
      0.65409623	     -0.04000000	     -0.04000000	      0.00000000	      0.03234669
      0.65418614	     -0.04000000	     -0.04000000	      0.00000000	      0.03234601
      0.65425335	     -0.04000000	     -0.04000000	      0.00000000	      0.03234550
      0.65432057	     -0.04000000	     -0.04000000	      0.00000000	      0.03234499
      0.65441492	     -0.04000000	     -0.04000000	      0.00000000	      0.03234428
      0.65449646	     -0.04000000	     -0.04000000	      0.00000000	      0.03234366
      0.65457799	     -0.04000000	     -0.04000000	      0.00000000	      0.03234305
      0.65465953	     -0.04000000	     -0.04000000	      0.00000000	      0.03234243
      0.65474106	     -0.04000000	     -0.04000000	      0.00000000	      0.03234181
      0.65481066	     -0.04000000	     -0.04000000	      0.00000000	      0.03234129
      0.65488025	     -0.04000000	     -0.04000000	      0.00000000	      0.03234076
      0.65496889	     -0.04000000	     -0.04000000	      0.00000000	      0.03234009
      0.65505752	     -0.04000000	     -0.04000000	      0.00000000	      0.03233941
      0.65512722	     -0.04000000	     -0.04000000	      0.00000000	      0.03233888
      0.65519691	     -0.04000000	     -0.04000000	      0.00000000	      0.03233835
      0.65528722	     -0.04000000	     -0.04000000	      0.00000000	      0.03233767
      0.65537753	     -0.04000000	     -0.04000000	      0.00000000	      0.03233698
      0.65544402	     -0.04000000	     -0.04000000	      0.00000000	      0.03233647
      0.65551051	     -0.04000000	     -0.04000000	      0.00000000	      0.03233597
      0.65560602	     -0.04000000	     -0.04000000	      0.00000000	      0.03233524
      0.65568744	     -0.04000000	     -0.04000000	      0.00000000	      0.03233462
      0.65576886	     -0.04000000	     -0.04000000	      0.00000000	      0.03233399
      0.65585028	     -0.04000000	     -0.04000000	      0.00000000	      0.03233337
      0.65593170	     -0.04000000	     -0.04000000	      0.00000000	      0.03233275
      0.65600146	     -0.04000000	     -0.04000000	      0.00000000	      0.03233221
      0.65607121	     -0.04000000	     -0.04000000	      0.00000000	      0.03233168
      0.65615927	     -0.04000000	     -0.04000000	      0.00000000	      0.03233101
      0.65624733	     -0.04000000	     -0.04000000	      0.00000000	      0.03233033
      0.65631741	     -0.04000000	     -0.04000000	      0.00000000	      0.03232979
      0.65638750	     -0.04000000	     -0.04000000	      0.00000000	      0.03232925
      0.65647680	     -0.04000000	     -0.04000000	      0.00000000	      0.03232857
      0.65656610	     -0.04000000	     -0.04000000	      0.00000000	      0.03232788
      0.65663334	     -0.04000000	     -0.04000000	      0.00000000	      0.03232736
      0.65670057	     -0.04000000	     -0.04000000	      0.00000000	      0.03232685
      0.65679420	     -0.04000000	     -0.04000000	      0.00000000	      0.03232613
      0.65688783	     -0.04000000	     -0.04000000	      0.00000000	      0.03232540
      0.65695216	     -0.04000000	     -0.04000000	      0.00000000	      0.03232491
      0.65701650	     -0.04000000	     -0.04000000	      0.00000000	      0.03232441
      0.65711644	     -0.04000000	     -0.04000000	      0.00000000	      0.03232364
      0.65719856	     -0.04000000	     -0.04000000	      0.00000000	      0.03232300
      0.65728068	     -0.04000000	     -0.04000000	      0.00000000	      0.03232237
      0.65736280	     -0.04000000	     -0.04000000	      0.00000000	      0.03232173
      0.65743549	     -0.04000000	     -0.04000000	      0.00000000	      0.03232117
      0.65750818	     -0.04000000	     -0.04000000	      0.00000000	      0.03232061
      0.65758087	     -0.04000000	     -0.04000000	      0.00000000	      0.03232004
      0.65767614	     -0.04000000	     -0.04000000	      0.00000000	      0.03231931
      0.65775012	     -0.04000000	     -0.04000000	      0.00000000	      0.03231873
      0.65782409	     -0.04000000	     -0.04000000	      0.00000000	      0.03231816
      0.65789807	     -0.04000000	     -0.04000000	      0.00000000	      0.03231758
      0.65799239	     -0.04000000	     -0.04000000	      0.00000000	      0.03231685
      0.65806499	     -0.04000000	     -0.04000000	      0.00000000	      0.03231628
      0.65813760	     -0.04000000	     -0.04000000	      0.00000000	      0.03231572
      0.65822504	     -0.04000000	     -0.04000000	      0.00000000	      0.03231504
      0.65831247	     -0.04000000	     -0.04000000	      0.00000000	      0.03231435
      0.65837871	     -0.04000000	     -0.04000000	      0.00000000	      0.03231384
      0.65844494	     -0.04000000	     -0.04000000	      0.00000000	      0.03231332
      0.65853933	     -0.04000000	     -0.04000000	      0.00000000	      0.03231258
      0.65862098	     -0.04000000	     -0.04000000	      0.00000000	      0.03231194
      0.65870263	     -0.04000000	     -0.04000000	      0.00000000	      0.03231131
      0.65878429	     -0.04000000	     -0.04000000	      0.00000000	      0.03231067
      0.65885670	     -0.04000000	     -0.04000000	      0.00000000	      0.03231010
      0.65892912	     -0.04000000	     -0.04000000	      0.00000000	      0.03230953
      0.65900154	     -0.04000000	     -0.04000000	      0.00000000	      0.03230896
      0.65910165	     -0.04000000	     -0.04000000	      0.00000000	      0.03230818
      0.65916543	     -0.04000000	     -0.04000000	      0.00000000	      0.03230768
      0.65922921	     -0.04000000	     -0.04000000	      0.00000000	      0.03230718
      0.65924509	     -0.04000000	     -0.04000000	      0.00000000	      0.03230705
      0.65925857	     -0.04000000	     -0.04000000	      0.00000000	      0.03230695
      0.65927205	     -0.04000000	     -0.04000000	      0.00000000	      0.03230684
      0.65928553	     -0.04000000	     -0.04000000	      0.00000000	      0.03230673
      0.65929901	     -0.04000000	     -0.04000000	      0.00000000	      0.03230663
      0.65931578	     -0.04000000	     -0.04000000	      0.00000000	      0.03230650
      0.65933255	     -0.04000000	     -0.04000000	      0.00000000	      0.03230636
      0.65934932	     -0.04000000	     -0.04000000	      0.00000000	      0.03230623
      0.65936609	     -0.04000000	     -0.04000000	      0.00000000	      0.03230610
      0.65938286	     -0.04000000	     -0.04000000	      0.00000000	      0.03230597
      0.65939963	     -0.04000000	     -0.04000000	      0.00000000	      0.03230584
      0.65941975	     -0.04000000	     -0.04000000	      0.00000000	      0.03230569
      0.65943988	     -0.04000000	     -0.04000000	      0.00000000	      0.03230553
      0.65946000	     -0.04000000	     -0.04000000	      0.00000000	      0.03230538
      0.65948013	     -0.04000000	     -0.04000000	      0.00000000	      0.03230522
      0.65950025	     -0.04000000	     -0.04000000	      0.00000000	      0.03230507
      0.65952037	     -0.04000000	     -0.04000000	      0.00000000	      0.03230492
      0.65954050	     -0.04000000	     -0.04000000	      0.00000000	      0.03230477
      0.65956062	     -0.04000000	     -0.04000000	      0.00000000	      0.03230462
      0.65958075	     -0.04000000	     -0.04000000	      0.00000000	      0.03230447
      0.65960087	     -0.04000000	     -0.04000000	      0.00000000	      0.03230432
      0.65962099	     -0.04000000	     -0.04000000	      0.00000000	      0.03230418
      0.65964112	     -0.04000000	     -0.04000000	      0.00000000	      0.03230403
      0.65966124	     -0.04000000	     -0.04000000	      0.00000000	      0.03230389
      0.65968137	     -0.04000000	     -0.04000000	      0.00000000	      0.03230374
      0.65970149	     -0.04000000	     -0.04000000	      0.00000000	      0.03230360
      0.65972162	     -0.04000000	     -0.04000000	      0.00000000	      0.03230346
      0.65974174	     -0.04000000	     -0.04000000	      0.00000000	      0.03230332
      0.65976186	     -0.04000000	     -0.04000000	      0.00000000	      0.03230318
      0.65978199	     -0.04000000	     -0.04000000	      0.00000000	      0.03230304
      0.65980211	     -0.04000000	     -0.04000000	      0.00000000	      0.03230291
      0.65982632	     -0.04000000	     -0.04000000	      0.00000000	      0.03230275
      0.65985052	     -0.04000000	     -0.04000000	      0.00000000	      0.03230259
      0.65987473	     -0.04000000	     -0.04000000	      0.00000000	      0.03230243
      0.65989893	     -0.04000000	     -0.04000000	      0.00000000	      0.03230227
      0.65992314	     -0.04000000	     -0.04000000	      0.00000000	      0.03230212
      0.65994734	     -0.04000000	     -0.04000000	      0.00000000	      0.03230197
      0.65997155	     -0.04000000	     -0.04000000	      0.00000000	      0.03230182
      0.65999575	     -0.04000000	     -0.04000000	      0.00000000	      0.03230167
      0.66001996	     -0.04000000	     -0.04000000	      0.00000000	      0.03230153
      0.66004416	     -0.04000000	     -0.04000000	      0.00000000	      0.03230139
      0.66006837	     -0.04000000	     -0.04000000	      0.00000000	      0.03230125
      0.66009257	     -0.04000000	     -0.04000000	      0.00000000	      0.03230112
      0.66011678	     -0.04000000	     -0.04000000	      0.00000000	      0.03230098
      0.66014098	     -0.04000000	     -0.04000000	      0.00000000	      0.03230085
      0.66016519	     -0.04000000	     -0.04000000	      0.00000000	      0.03230072
      0.66018939	     -0.04000000	     -0.04000000	      0.00000000	      0.03230060
      0.66021360	     -0.04000000	     -0.04000000	      0.00000000	      0.03230048
      0.66023780	     -0.04000000	     -0.04000000	      0.00000000	      0.03230036
      0.66026201	     -0.04000000	     -0.04000000	      0.00000000	      0.03230024
      0.66028621	     -0.04000000	     -0.04000000	      0.00000000	      0.03230013
      0.66031042	     -0.04000000	     -0.04000000	      0.00000000	      0.03230001
      0.66033462	     -0.04000000	     -0.04000000	      0.00000000	      0.03229991
      0.66035883	     -0.04000000	     -0.04000000	      0.00000000	      0.03229980
      0.66038303	     -0.04000000	     -0.04000000	      0.00000000	      0.03229970
      0.66040724	     -0.04000000	     -0.04000000	      0.00000000	      0.03229960
      0.66043145	     -0.04000000	     -0.04000000	      0.00000000	      0.03229951
      0.66045565	     -0.04000000	     -0.04000000	      0.00000000	      0.03229941
      0.66047986	     -0.04000000	     -0.04000000	      0.00000000	      0.03229932
      0.66050406	     -0.04000000	     -0.04000000	      0.00000000	      0.03229924
      0.66053311	     -0.04000000	     -0.04000000	      0.00000000	      0.03229914
      0.66056216	     -0.04000000	     -0.04000000	      0.00000000	      0.03229905
      0.66059121	     -0.04000000	     -0.04000000	      0.00000000	      0.03229896
      0.66062026	     -0.04000000	     -0.04000000	      0.00000000	      0.03229887
      0.66064931	     -0.04000000	     -0.04000000	      0.00000000	      0.03229880
      0.66067836	     -0.04000000	     -0.04000000	      0.00000000	      0.03229872
      0.66070741	     -0.04000000	     -0.04000000	      0.00000000	      0.03229865
      0.66073647	     -0.04000000	     -0.04000000	      0.00000000	      0.03229859
      0.66076552	     -0.04000000	     -0.04000000	      0.00000000	      0.03229853
      0.66079457	     -0.04000000	     -0.04000000	      0.00000000	      0.03229848
      0.66082362	     -0.04000000	     -0.04000000	      0.00000000	      0.03229843
      0.66085267	     -0.04000000	     -0.04000000	      0.00000000	      0.03229839
      0.66088172	     -0.04000000	     -0.04000000	      0.00000000	      0.03229835
      0.66091077	     -0.04000000	     -0.04000000	      0.00000000	      0.03229832
      0.66093982	     -0.04000000	     -0.04000000	      0.00000000	      0.03229830
      0.66096887	     -0.04000000	     -0.04000000	      0.00000000	      0.03229828
      0.66099792	     -0.04000000	     -0.04000000	      0.00000000	      0.03229827
      0.66102397	     -0.04000000	     -0.04000000	      0.00000000	      0.03229826
      0.66105003	     -0.04000000	     -0.04000000	      0.00000000	      0.03229826
      0.66107608	     -0.04000000	     -0.04000000	      0.00000000	      0.03229826
      0.66110213	     -0.04000000	     -0.04000000	      0.00000000	      0.03229827
      0.66112818	     -0.04000000	     -0.04000000	      0.00000000	      0.03229828
      0.66115160	     -0.04000000	     -0.04000000	      0.00000000	      0.03229829
      0.66117501	     -0.04000000	     -0.04000000	      0.00000000	      0.03229831
      0.66119842	     -0.04000000	     -0.04000000	      0.00000000	      0.03229834
      0.66122184	     -0.04000000	     -0.04000000	      0.00000000	      0.03229836
      0.66124525	     -0.04000000	     -0.04000000	      0.00000000	      0.03229840
      0.66126606	     -0.04000000	     -0.04000000	      0.00000000	      0.03229843
      0.66128687	     -0.04000000	     -0.04000000	      0.00000000	      0.03229846
      0.66130768	     -0.04000000	     -0.04000000	      0.00000000	      0.03229850
      0.66132849	     -0.04000000	     -0.04000000	      0.00000000	      0.03229855
      0.66134929	     -0.04000000	     -0.04000000	      0.00000000	      0.03229859
      0.66136782	     -0.04000000	     -0.04000000	      0.00000000	      0.03229864
      0.66138634	     -0.04000000	     -0.04000000	      0.00000000	      0.03229869
      0.66140486	     -0.04000000	     -0.04000000	      0.00000000	      0.03229874
      0.66142339	     -0.04000000	     -0.04000000	      0.00000000	      0.03229879
      0.66144191	     -0.04000000	     -0.04000000	      0.00000000	      0.03229885
      0.66145844	     -0.04000000	     -0.04000000	      0.00000000	      0.03229891
      0.66147497	     -0.04000000	     -0.04000000	      0.00000000	      0.03229897
      0.66149150	     -0.04000000	     -0.04000000	      0.00000000	      0.03229903
      0.66150802	     -0.04000000	     -0.04000000	      0.00000000	      0.03229909
      0.66152455	     -0.04000000	     -0.04000000	      0.00000000	      0.03229916
      0.66153932	     -0.04000000	     -0.04000000	      0.00000000	      0.03229922
      0.66155409	     -0.04000000	     -0.04000000	      0.00000000	      0.03229929
      0.66156886	     -0.04000000	     -0.04000000	      0.00000000	      0.03229935
      0.66158363	     -0.04000000	     -0.04000000	      0.00000000	      0.03229943
      0.66159840	     -0.04000000	     -0.04000000	      0.00000000	      0.03229950
      0.66161162	     -0.04000000	     -0.04000000	      0.00000000	      0.03229957
      0.66162483	     -0.04000000	     -0.04000000	      0.00000000	      0.03229964
      0.66163805	     -0.04000000	     -0.04000000	      0.00000000	      0.03229972
      0.66165127	     -0.04000000	     -0.04000000	      0.00000000	      0.03229979
      0.66166448	     -0.04000000	     -0.04000000	      0.00000000	      0.03229987
      0.66167630	     -0.04000000	     -0.04000000	      0.00000000	      0.03229995
      0.66168812	     -0.04000000	     -0.04000000	      0.00000000	      0.03230003
      0.66169994	     -0.04000000	     -0.04000000	      0.00000000	      0.03230011
      0.66171176	     -0.04000000	     -0.04000000	      0.00000000	      0.03230019
      0.66172358	     -0.04000000	     -0.04000000	      0.00000000	      0.03230028
      0.66173413	     -0.04000000	     -0.04000000	      0.00000000	      0.03230036
      0.66174469	     -0.04000000	     -0.04000000	      0.00000000	      0.03230044
      0.66175524	     -0.04000000	     -0.04000000	      0.00000000	      0.03230053
      0.66176579	     -0.04000000	     -0.04000000	      0.00000000	      0.03230062
      0.66177635	     -0.04000000	     -0.04000000	      0.00000000	      0.03230071
      0.66178635	     -0.04000000	     -0.04000000	      0.00000000	      0.03230081
      0.66179635	     -0.04000000	     -0.04000000	      0.00000000	      0.03230090
      0.66180635	     -0.04000000	     -0.04000000	      0.00000000	      0.03230100
      0.66181635	     -0.04000000	     -0.04000000	      0.00000000	      0.03230111
      0.66182635	     -0.04000000	     -0.04000000	      0.00000000	      0.03230122
      0.66183635	     -0.04000000	     -0.04000000	      0.00000000	      0.03230133
      0.66184635	     -0.04000000	     -0.04000000	      0.00000000	      0.03230145
      0.66185635	     -0.04000000	     -0.04000000	      0.00000000	      0.03230158
      0.66186635	     -0.04000000	     -0.04000000	      0.00000000	      0.03230172
      0.66187635	     -0.04000000	     -0.04000000	      0.00000000	      0.03230186
      0.66188635	     -0.04000000	     -0.04000000	      0.00000000	      0.03230201
      0.66189635	     -0.04000000	     -0.04000000	      0.00000000	      0.03230216
      0.66190635	     -0.04000000	     -0.04000000	      0.00000000	      0.03230231
      0.66191635	     -0.04000000	     -0.04000000	      0.00000000	      0.03230247
      0.66192635	     -0.04000000	     -0.04000000	      0.00000000	      0.03230262
      0.66193635	     -0.04000000	     -0.04000000	      0.00000000	      0.03230276
      0.66194635	     -0.04000000	     -0.04000000	      0.00000000	      0.03230290
      0.66195635	     -0.04000000	     -0.04000000	      0.00000000	      0.03230304
      0.66196635	     -0.04000000	     -0.04000000	      0.00000000	      0.03230317
      0.66197635	     -0.04000000	     -0.04000000	      0.00000000	      0.03230330
      0.66198635	     -0.04000000	     -0.04000000	      0.00000000	      0.03230342
      0.66199635	     -0.04000000	     -0.04000000	      0.00000000	      0.03230353
      0.66200635	     -0.04000000	     -0.04000000	      0.00000000	      0.03230364
      0.66201635	     -0.04000000	     -0.04000000	      0.00000000	      0.03230374
      0.66202635	     -0.04000000	     -0.04000000	      0.00000000	      0.03230383
      0.66203635	     -0.04000000	     -0.04000000	      0.00000000	      0.03230392
      0.66204635	     -0.04000000	     -0.04000000	      0.00000000	      0.03230400
      0.66205635	     -0.04000000	     -0.04000000	      0.00000000	      0.03230407
      0.66206635	     -0.04000000	     -0.04000000	      0.00000000	      0.03230414
      0.66207635	     -0.04000000	     -0.04000000	      0.00000000	      0.03230421
      0.66208635	     -0.04000000	     -0.04000000	      0.00000000	      0.03230427
      0.66209635	     -0.04000000	     -0.04000000	      0.00000000	      0.03230432
      0.66210635	     -0.04000000	     -0.04000000	      0.00000000	      0.03230437
      0.66211635	     -0.04000000	     -0.04000000	      0.00000000	      0.03230441
      0.66212635	     -0.04000000	     -0.04000000	      0.00000000	      0.03230445
      0.66213635	     -0.04000000	     -0.04000000	      0.00000000	      0.03230449
      0.66214635	     -0.04000000	     -0.04000000	      0.00000000	      0.03230452
      0.66215635	     -0.04000000	     -0.04000000	      0.00000000	      0.03230455
      0.66216635	     -0.04000000	     -0.04000000	      0.00000000	      0.03230457
      0.66217635	     -0.04000000	     -0.04000000	      0.00000000	      0.03230460
      0.66218635	     -0.04000000	     -0.04000000	      0.00000000	      0.03230461
      0.66219635	     -0.04000000	     -0.04000000	      0.00000000	      0.03230463
      0.66220635	     -0.04000000	     -0.04000000	      0.00000000	      0.03230464
      0.66221635	     -0.04000000	     -0.04000000	      0.00000000	      0.03230465
      0.66222635	     -0.04000000	     -0.04000000	      0.00000000	      0.03230466
      0.66223635	     -0.04000000	     -0.04000000	      0.00000000	      0.03230467
      0.66224635	     -0.04000000	     -0.04000000	      0.00000000	      0.03230467
      0.66225847	     -0.04000000	     -0.04000000	      0.00000000	      0.03230467
      0.66227058	     -0.04000000	     -0.04000000	      0.00000000	      0.03230467
      0.66228270	     -0.04000000	     -0.04000000	      0.00000000	      0.03230467
      0.66229482	     -0.04000000	     -0.04000000	      0.00000000	      0.03230466
      0.66230694	     -0.04000000	     -0.04000000	      0.00000000	      0.03230466
      0.66231905	     -0.04000000	     -0.04000000	      0.00000000	      0.03230465
      0.66233117	     -0.04000000	     -0.04000000	      0.00000000	      0.03230464
      0.66234329	     -0.04000000	     -0.04000000	      0.00000000	      0.03230462
      0.66235794	     -0.04000000	     -0.04000000	      0.00000000	      0.03230461
      0.66237258	     -0.04000000	     -0.04000000	      0.00000000	      0.03230459
      0.66238723	     -0.04000000	     -0.04000000	      0.00000000	      0.03230457
      0.66240188	     -0.04000000	     -0.04000000	      0.00000000	      0.03230455
      0.66241652	     -0.04000000	     -0.04000000	      0.00000000	      0.03230452
      0.66243117	     -0.04000000	     -0.04000000	      0.00000000	      0.03230450
      0.66244582	     -0.04000000	     -0.04000000	      0.00000000	      0.03230447
      0.66246046	     -0.04000000	     -0.04000000	      0.00000000	      0.03230444
      0.66247850	     -0.04000000	     -0.04000000	      0.00000000	      0.03230441
      0.66249654	     -0.04000000	     -0.04000000	      0.00000000	      0.03230437
      0.66251458	     -0.04000000	     -0.04000000	      0.00000000	      0.03230434
      0.66253262	     -0.04000000	     -0.04000000	      0.00000000	      0.03230430
      0.66255066	     -0.04000000	     -0.04000000	      0.00000000	      0.03230426
      0.66256870	     -0.04000000	     -0.04000000	      0.00000000	      0.03230422
      0.66258674	     -0.04000000	     -0.04000000	      0.00000000	      0.03230418
      0.66260908	     -0.04000000	     -0.04000000	      0.00000000	      0.03230413
      0.66263141	     -0.04000000	     -0.04000000	      0.00000000	      0.03230408
      0.66265375	     -0.04000000	     -0.04000000	      0.00000000	      0.03230403
      0.66267609	     -0.04000000	     -0.04000000	      0.00000000	      0.03230397
      0.66269842	     -0.04000000	     -0.04000000	      0.00000000	      0.03230392
      0.66272076	     -0.04000000	     -0.04000000	      0.00000000	      0.03230387
      0.66274869	     -0.04000000	     -0.04000000	      0.00000000	      0.03230380
      0.66277662	     -0.04000000	     -0.04000000	      0.00000000	      0.03230373
      0.66280455	     -0.04000000	     -0.04000000	      0.00000000	      0.03230366
      0.66283248	     -0.04000000	     -0.04000000	      0.00000000	      0.03230359
      0.66286616	     -0.04000000	     -0.04000000	      0.00000000	      0.03230351
      0.66289985	     -0.04000000	     -0.04000000	      0.00000000	      0.03230342
      0.66294112	     -0.04000000	     -0.04000000	      0.00000000	      0.03230332
      0.66298239	     -0.04000000	     -0.04000000	      0.00000000	      0.03230322
      0.66301505	     -0.04000000	     -0.04000000	      0.00000000	      0.03230313
      0.66304770	     -0.04000000	     -0.04000000	      0.00000000	      0.03230305
      0.66308143	     -0.04000000	     -0.04000000	      0.00000000	      0.03230296
      0.66312724	     -0.04000000	     -0.04000000	      0.00000000	      0.03230285
      0.66317455	     -0.04000000	     -0.04000000	      0.00000000	      0.03230272
      0.66320606	     -0.04000000	     -0.04000000	      0.00000000	      0.03230264
      0.66323757	     -0.04000000	     -0.04000000	      0.00000000	      0.03230256
      0.66328251	     -0.04000000	     -0.04000000	      0.00000000	      0.03230244
      0.66331647	     -0.04000000	     -0.04000000	      0.00000000	      0.03230235
      0.66335043	     -0.04000000	     -0.04000000	      0.00000000	      0.03230226
      0.66338438	     -0.04000000	     -0.04000000	      0.00000000	      0.03230218
      0.66342722	     -0.04000000	     -0.04000000	      0.00000000	      0.03230206
      0.66345775	     -0.04000000	     -0.04000000	      0.00000000	      0.03230198
      0.66348828	     -0.04000000	     -0.04000000	      0.00000000	      0.03230190
      0.66352937	     -0.04000000	     -0.04000000	      0.00000000	      0.03230179
      0.66356535	     -0.04000000	     -0.04000000	      0.00000000	      0.03230170
      0.66360133	     -0.04000000	     -0.04000000	      0.00000000	      0.03230160
      0.66363731	     -0.04000000	     -0.04000000	      0.00000000	      0.03230150
      0.66366833	     -0.04000000	     -0.04000000	      0.00000000	      0.03230142
      0.66369934	     -0.04000000	     -0.04000000	      0.00000000	      0.03230134
      0.66373717	     -0.04000000	     -0.04000000	      0.00000000	      0.03230123
      0.66377501	     -0.04000000	     -0.04000000	      0.00000000	      0.03230113
      0.66380333	     -0.04000000	     -0.04000000	      0.00000000	      0.03230105
      0.66383164	     -0.04000000	     -0.04000000	      0.00000000	      0.03230098
      0.66387350	     -0.04000000	     -0.04000000	      0.00000000	      0.03230086
      0.66390632	     -0.04000000	     -0.04000000	      0.00000000	      0.03230077
      0.66393913	     -0.04000000	     -0.04000000	      0.00000000	      0.03230068
      0.66397194	     -0.04000000	     -0.04000000	      0.00000000	      0.03230059
      0.66400476	     -0.04000000	     -0.04000000	      0.00000000	      0.03230050
      0.66403757	     -0.04000000	     -0.04000000	      0.00000000	      0.03230041
      0.66407039	     -0.04000000	     -0.04000000	      0.00000000	      0.03230032
      0.66410320	     -0.04000000	     -0.04000000	      0.00000000	      0.03230023
      0.66413602	     -0.04000000	     -0.04000000	      0.00000000	      0.03230014
      0.66416883	     -0.04000000	     -0.04000000	      0.00000000	      0.03230005
      0.66420164	     -0.04000000	     -0.04000000	      0.00000000	      0.03229996
      0.66423446	     -0.04000000	     -0.04000000	      0.00000000	      0.03229987
      0.66426296	     -0.04000000	     -0.04000000	      0.00000000	      0.03229979
      0.66429146	     -0.04000000	     -0.04000000	      0.00000000	      0.03229971
      0.66432907	     -0.04000000	     -0.04000000	      0.00000000	      0.03229960
      0.66435924	     -0.04000000	     -0.04000000	      0.00000000	      0.03229952
      0.66438941	     -0.04000000	     -0.04000000	      0.00000000	      0.03229943
      0.66441958	     -0.04000000	     -0.04000000	      0.00000000	      0.03229935
      0.66445740	     -0.04000000	     -0.04000000	      0.00000000	      0.03229924
      0.66448445	     -0.04000000	     -0.04000000	      0.00000000	      0.03229917
      0.66451150	     -0.04000000	     -0.04000000	      0.00000000	      0.03229909
      0.66454699	     -0.04000000	     -0.04000000	      0.00000000	      0.03229899
      0.66458125	     -0.04000000	     -0.04000000	      0.00000000	      0.03229889
      0.66461551	     -0.04000000	     -0.04000000	      0.00000000	      0.03229879
      0.66464507	     -0.04000000	     -0.04000000	      0.00000000	      0.03229871
      0.66467463	     -0.04000000	     -0.04000000	      0.00000000	      0.03229863
      0.66470419	     -0.04000000	     -0.04000000	      0.00000000	      0.03229854
      0.66473375	     -0.04000000	     -0.04000000	      0.00000000	      0.03229846
      0.66476945	     -0.04000000	     -0.04000000	      0.00000000	      0.03229836
      0.66480069	     -0.04000000	     -0.04000000	      0.00000000	      0.03229827
      0.66483192	     -0.04000000	     -0.04000000	      0.00000000	      0.03229818
      0.66486315	     -0.04000000	     -0.04000000	      0.00000000	      0.03229809
      0.66489439	     -0.04000000	     -0.04000000	      0.00000000	      0.03229800
      0.66492562	     -0.04000000	     -0.04000000	      0.00000000	      0.03229791
      0.66495238	     -0.04000000	     -0.04000000	      0.00000000	      0.03229783
      0.66497914	     -0.04000000	     -0.04000000	      0.00000000	      0.03229776
      0.66501684	     -0.04000000	     -0.04000000	      0.00000000	      0.03229765
      0.66504413	     -0.04000000	     -0.04000000	      0.00000000	      0.03229757
      0.66507141	     -0.04000000	     -0.04000000	      0.00000000	      0.03229749
      0.66510453	     -0.04000000	     -0.04000000	      0.00000000	      0.03229740
      0.66513676	     -0.04000000	     -0.04000000	      0.00000000	      0.03229730
      0.66516898	     -0.04000000	     -0.04000000	      0.00000000	      0.03229721
      0.66520121	     -0.04000000	     -0.04000000	      0.00000000	      0.03229712
      0.66522903	     -0.04000000	     -0.04000000	      0.00000000	      0.03229704
      0.66525686	     -0.04000000	     -0.04000000	      0.00000000	      0.03229696
      0.66528469	     -0.04000000	     -0.04000000	      0.00000000	      0.03229688
      0.66531998	     -0.04000000	     -0.04000000	      0.00000000	      0.03229678
      0.66535022	     -0.04000000	     -0.04000000	      0.00000000	      0.03229669
      0.66538046	     -0.04000000	     -0.04000000	      0.00000000	      0.03229660
      0.66541070	     -0.04000000	     -0.04000000	      0.00000000	      0.03229651
      0.66544094	     -0.04000000	     -0.04000000	      0.00000000	      0.03229643
      0.66547118	     -0.04000000	     -0.04000000	      0.00000000	      0.03229634
      0.66550142	     -0.04000000	     -0.04000000	      0.00000000	      0.03229625
      0.66553166	     -0.04000000	     -0.04000000	      0.00000000	      0.03229616
      0.66556190	     -0.04000000	     -0.04000000	      0.00000000	      0.03229608
      0.66559214	     -0.04000000	     -0.04000000	      0.00000000	      0.03229599
      0.66562238	     -0.04000000	     -0.04000000	      0.00000000	      0.03229590
      0.66565262	     -0.04000000	     -0.04000000	      0.00000000	      0.03229581
      0.66568286	     -0.04000000	     -0.04000000	      0.00000000	      0.03229573
      0.66571310	     -0.04000000	     -0.04000000	      0.00000000	      0.03229564
      0.66574334	     -0.04000000	     -0.04000000	      0.00000000	      0.03229555
      0.66577358	     -0.04000000	     -0.04000000	      0.00000000	      0.03229546
      0.66580382	     -0.04000000	     -0.04000000	      0.00000000	      0.03229538
      0.66583406	     -0.04000000	     -0.04000000	      0.00000000	      0.03229529
      0.66586120	     -0.04000000	     -0.04000000	      0.00000000	      0.03229521
      0.66588833	     -0.04000000	     -0.04000000	      0.00000000	      0.03229513
      0.66592423	     -0.04000000	     -0.04000000	      0.00000000	      0.03229503
      0.66595182	     -0.04000000	     -0.04000000	      0.00000000	      0.03229495
      0.66597942	     -0.04000000	     -0.04000000	      0.00000000	      0.03229487
      0.66600701	     -0.04000000	     -0.04000000	      0.00000000	      0.03229479
      0.66604276	     -0.04000000	     -0.04000000	      0.00000000	      0.03229468
      0.66607332	     -0.04000000	     -0.04000000	      0.00000000	      0.03229460
      0.66610388	     -0.04000000	     -0.04000000	      0.00000000	      0.03229451
      0.66613444	     -0.04000000	     -0.04000000	      0.00000000	      0.03229442
      0.66616500	     -0.04000000	     -0.04000000	      0.00000000	      0.03229433
      0.66619556	     -0.04000000	     -0.04000000	      0.00000000	      0.03229424
      0.66622612	     -0.04000000	     -0.04000000	      0.00000000	      0.03229415
      0.66625668	     -0.04000000	     -0.04000000	      0.00000000	      0.03229407
      0.66628724	     -0.04000000	     -0.04000000	      0.00000000	      0.03229398
      0.66631780	     -0.04000000	     -0.04000000	      0.00000000	      0.03229389
      0.66634507	     -0.04000000	     -0.04000000	      0.00000000	      0.03229381
      0.66637234	     -0.04000000	     -0.04000000	      0.00000000	      0.03229373
      0.66640882	     -0.04000000	     -0.04000000	      0.00000000	      0.03229363
      0.66643682	     -0.04000000	     -0.04000000	      0.00000000	      0.03229355
      0.66646482	     -0.04000000	     -0.04000000	      0.00000000	      0.03229347
      0.66649281	     -0.04000000	     -0.04000000	      0.00000000	      0.03229339
      0.66652916	     -0.04000000	     -0.04000000	      0.00000000	      0.03229328
      0.66655998	     -0.04000000	     -0.04000000	      0.00000000	      0.03229319
      0.66659079	     -0.04000000	     -0.04000000	      0.00000000	      0.03229310
      0.66662161	     -0.04000000	     -0.04000000	      0.00000000	      0.03229302
      0.66665243	     -0.04000000	     -0.04000000	      0.00000000	      0.03229293
      0.66668325	     -0.04000000	     -0.04000000	      0.00000000	      0.03229284
      0.66671406	     -0.04000000	     -0.04000000	      0.00000000	      0.03229275
      0.66674488	     -0.04000000	     -0.04000000	      0.00000000	      0.03229266
      0.66677570	     -0.04000000	     -0.04000000	      0.00000000	      0.03229258
      0.66680651	     -0.04000000	     -0.04000000	      0.00000000	      0.03229249
      0.66683733	     -0.04000000	     -0.04000000	      0.00000000	      0.03229240
      0.66686815	     -0.04000000	     -0.04000000	      0.00000000	      0.03229231
      0.66689896	     -0.04000000	     -0.04000000	      0.00000000	      0.03229222
      0.66692978	     -0.04000000	     -0.04000000	      0.00000000	      0.03229214
      0.66696060	     -0.04000000	     -0.04000000	      0.00000000	      0.03229205
      0.66699141	     -0.04000000	     -0.04000000	      0.00000000	      0.03229196
      0.66702518	     -0.04000000	     -0.04000000	      0.00000000	      0.03229187
      0.66705895	     -0.04000000	     -0.04000000	      0.00000000	      0.03229177
      0.66708733	     -0.04000000	     -0.04000000	      0.00000000	      0.03229169
      0.66711571	     -0.04000000	     -0.04000000	      0.00000000	      0.03229161
      0.66715388	     -0.04000000	     -0.04000000	      0.00000000	      0.03229150
      0.66718278	     -0.04000000	     -0.04000000	      0.00000000	      0.03229142
      0.66721168	     -0.04000000	     -0.04000000	      0.00000000	      0.03229134
      0.66724058	     -0.04000000	     -0.04000000	      0.00000000	      0.03229126
      0.66727933	     -0.04000000	     -0.04000000	      0.00000000	      0.03229115
      0.66731090	     -0.04000000	     -0.04000000	      0.00000000	      0.03229106
      0.66734247	     -0.04000000	     -0.04000000	      0.00000000	      0.03229097
      0.66737404	     -0.04000000	     -0.04000000	      0.00000000	      0.03229088
      0.66740562	     -0.04000000	     -0.04000000	      0.00000000	      0.03229079
      0.66743719	     -0.04000000	     -0.04000000	      0.00000000	      0.03229071
      0.66747510	     -0.04000000	     -0.04000000	      0.00000000	      0.03229060
      0.66750316	     -0.04000000	     -0.04000000	      0.00000000	      0.03229052
      0.66753121	     -0.04000000	     -0.04000000	      0.00000000	      0.03229044
      0.66756762	     -0.04000000	     -0.04000000	      0.00000000	      0.03229034
      0.66760387	     -0.04000000	     -0.04000000	      0.00000000	      0.03229024
      0.66764013	     -0.04000000	     -0.04000000	      0.00000000	      0.03229014
      0.66767084	     -0.04000000	     -0.04000000	      0.00000000	      0.03229006
      0.66770155	     -0.04000000	     -0.04000000	      0.00000000	      0.03228997
      0.66773963	     -0.04000000	     -0.04000000	      0.00000000	      0.03228987
      0.66777053	     -0.04000000	     -0.04000000	      0.00000000	      0.03228978
      0.66780144	     -0.04000000	     -0.04000000	      0.00000000	      0.03228970
      0.66783234	     -0.04000000	     -0.04000000	      0.00000000	      0.03228961
      0.66787505	     -0.04000000	     -0.04000000	      0.00000000	      0.03228949
      0.66790284	     -0.04000000	     -0.04000000	      0.00000000	      0.03228942
      0.66793063	     -0.04000000	     -0.04000000	      0.00000000	      0.03228934
      0.66797067	     -0.04000000	     -0.04000000	      0.00000000	      0.03228923
      0.66800685	     -0.04000000	     -0.04000000	      0.00000000	      0.03228913
      0.66805842	     -0.04000000	     -0.04000000	      0.00000000	      0.03228899
      0.66808604	     -0.04000000	     -0.04000000	      0.00000000	      0.03228892
      0.66811366	     -0.04000000	     -0.04000000	      0.00000000	      0.03228884
      0.66815985	     -0.04000000	     -0.04000000	      0.00000000	      0.03228872
      0.66819165	     -0.04000000	     -0.04000000	      0.00000000	      0.03228863
      0.66822345	     -0.04000000	     -0.04000000	      0.00000000	      0.03228855
      0.66825525	     -0.04000000	     -0.04000000	      0.00000000	      0.03228846
      0.66830257	     -0.04000000	     -0.04000000	      0.00000000	      0.03228833
      0.66832982	     -0.04000000	     -0.04000000	      0.00000000	      0.03228826
      0.66835707	     -0.04000000	     -0.04000000	      0.00000000	      0.03228819
      0.66840254	     -0.04000000	     -0.04000000	      0.00000000	      0.03228807
      0.66845099	     -0.04000000	     -0.04000000	      0.00000000	      0.03228794
      0.66848191	     -0.04000000	     -0.04000000	      0.00000000	      0.03228785
      0.66851284	     -0.04000000	     -0.04000000	      0.00000000	      0.03228777
      0.66855925	     -0.04000000	     -0.04000000	      0.00000000	      0.03228765
      0.66859059	     -0.04000000	     -0.04000000	      0.00000000	      0.03228757
      0.66862193	     -0.04000000	     -0.04000000	      0.00000000	      0.03228748
      0.66866305	     -0.04000000	     -0.04000000	      0.00000000	      0.03228737
      0.66870197	     -0.04000000	     -0.04000000	      0.00000000	      0.03228727
      0.66874088	     -0.04000000	     -0.04000000	      0.00000000	      0.03228717
      0.66877522	     -0.04000000	     -0.04000000	      0.00000000	      0.03228708
      0.66880957	     -0.04000000	     -0.04000000	      0.00000000	      0.03228699
      0.66884391	     -0.04000000	     -0.04000000	      0.00000000	      0.03228690
      0.66888639	     -0.04000000	     -0.04000000	      0.00000000	      0.03228679
      0.66892370	     -0.04000000	     -0.04000000	      0.00000000	      0.03228669
      0.66896101	     -0.04000000	     -0.04000000	      0.00000000	      0.03228660
      0.66899831	     -0.04000000	     -0.04000000	      0.00000000	      0.03228650
      0.66903562	     -0.04000000	     -0.04000000	      0.00000000	      0.03228640
      0.66907293	     -0.04000000	     -0.04000000	      0.00000000	      0.03228631
      0.66911024	     -0.04000000	     -0.04000000	      0.00000000	      0.03228621
      0.66914754	     -0.04000000	     -0.04000000	      0.00000000	      0.03228611
      0.66918485	     -0.04000000	     -0.04000000	      0.00000000	      0.03228602
      0.66922216	     -0.04000000	     -0.04000000	      0.00000000	      0.03228592
      0.66925947	     -0.04000000	     -0.04000000	      0.00000000	      0.03228583
      0.66929677	     -0.04000000	     -0.04000000	      0.00000000	      0.03228573
      0.66933408	     -0.04000000	     -0.04000000	      0.00000000	      0.03228564
      0.66938053	     -0.04000000	     -0.04000000	      0.00000000	      0.03228552
      0.66941472	     -0.04000000	     -0.04000000	      0.00000000	      0.03228543
      0.66944890	     -0.04000000	     -0.04000000	      0.00000000	      0.03228535
      0.66949379	     -0.04000000	     -0.04000000	      0.00000000	      0.03228523
      0.66953513	     -0.04000000	     -0.04000000	      0.00000000	      0.03228513
      0.66957647	     -0.04000000	     -0.04000000	      0.00000000	      0.03228502
      0.66961781	     -0.04000000	     -0.04000000	      0.00000000	      0.03228492
      0.66965383	     -0.04000000	     -0.04000000	      0.00000000	      0.03228483
      0.66968986	     -0.04000000	     -0.04000000	      0.00000000	      0.03228474
      0.66973355	     -0.04000000	     -0.04000000	      0.00000000	      0.03228463
      0.66977724	     -0.04000000	     -0.04000000	      0.00000000	      0.03228452
      0.66981584	     -0.04000000	     -0.04000000	      0.00000000	      0.03228443
      0.66985444	     -0.04000000	     -0.04000000	      0.00000000	      0.03228433
      0.66989304	     -0.04000000	     -0.04000000	      0.00000000	      0.03228424
      0.66993982	     -0.04000000	     -0.04000000	      0.00000000	      0.03228412
      0.66997968	     -0.04000000	     -0.04000000	      0.00000000	      0.03228402
      0.67001954	     -0.04000000	     -0.04000000	      0.00000000	      0.03228392
      0.67005939	     -0.04000000	     -0.04000000	      0.00000000	      0.03228383
      0.67009925	     -0.04000000	     -0.04000000	      0.00000000	      0.03228373
      0.67014934	     -0.04000000	     -0.04000000	      0.00000000	      0.03228361
      0.67018767	     -0.04000000	     -0.04000000	      0.00000000	      0.03228351
      0.67022600	     -0.04000000	     -0.04000000	      0.00000000	      0.03228342
      0.67027321	     -0.04000000	     -0.04000000	      0.00000000	      0.03228331
      0.67032041	     -0.04000000	     -0.04000000	      0.00000000	      0.03228319
      0.67035946	     -0.04000000	     -0.04000000	      0.00000000	      0.03228310
      0.67039851	     -0.04000000	     -0.04000000	      0.00000000	      0.03228300
      0.67043756	     -0.04000000	     -0.04000000	      0.00000000	      0.03228291
      0.67049479	     -0.04000000	     -0.04000000	      0.00000000	      0.03228277
      0.67053268	     -0.04000000	     -0.04000000	      0.00000000	      0.03228268
      0.67057057	     -0.04000000	     -0.04000000	      0.00000000	      0.03228259
      0.67062202	     -0.04000000	     -0.04000000	      0.00000000	      0.03228247
      0.67066948	     -0.04000000	     -0.04000000	      0.00000000	      0.03228236
      0.67071694	     -0.04000000	     -0.04000000	      0.00000000	      0.03228225
      0.67075943	     -0.04000000	     -0.04000000	      0.00000000	      0.03228215
      0.67080191	     -0.04000000	     -0.04000000	      0.00000000	      0.03228205
      0.67084440	     -0.04000000	     -0.04000000	      0.00000000	      0.03228195
      0.67088688	     -0.04000000	     -0.04000000	      0.00000000	      0.03228185
      0.67094726	     -0.04000000	     -0.04000000	      0.00000000	      0.03228171
      0.67098340	     -0.04000000	     -0.04000000	      0.00000000	      0.03228162
      0.67101954	     -0.04000000	     -0.04000000	      0.00000000	      0.03228154
      0.67107756	     -0.04000000	     -0.04000000	      0.00000000	      0.03228140
      0.67115235	     -0.04000000	     -0.04000000	      0.00000000	      0.03228123
      0.67118862	     -0.04000000	     -0.04000000	      0.00000000	      0.03228115
      0.67122490	     -0.04000000	     -0.04000000	      0.00000000	      0.03228106
      0.67128421	     -0.04000000	     -0.04000000	      0.00000000	      0.03228093
      0.67133429	     -0.04000000	     -0.04000000	      0.00000000	      0.03228081
      0.67138438	     -0.04000000	     -0.04000000	      0.00000000	      0.03228070
      0.67142744	     -0.04000000	     -0.04000000	      0.00000000	      0.03228060
      0.67147051	     -0.04000000	     -0.04000000	      0.00000000	      0.03228050
      0.67151357	     -0.04000000	     -0.04000000	      0.00000000	      0.03228040
      0.67157088	     -0.04000000	     -0.04000000	      0.00000000	      0.03228027
      0.67161980	     -0.04000000	     -0.04000000	      0.00000000	      0.03228016
      0.67166872	     -0.04000000	     -0.04000000	      0.00000000	      0.03228005
      0.67171764	     -0.04000000	     -0.04000000	      0.00000000	      0.03227994
      0.67176657	     -0.04000000	     -0.04000000	      0.00000000	      0.03227983
      0.67181549	     -0.04000000	     -0.04000000	      0.00000000	      0.03227972
      0.67186441	     -0.04000000	     -0.04000000	      0.00000000	      0.03227961
      0.67191333	     -0.04000000	     -0.04000000	      0.00000000	      0.03227950
      0.67196225	     -0.04000000	     -0.04000000	      0.00000000	      0.03227939
      0.67201117	     -0.04000000	     -0.04000000	      0.00000000	      0.03227928
      0.67206010	     -0.04000000	     -0.04000000	      0.00000000	      0.03227918
      0.67210902	     -0.04000000	     -0.04000000	      0.00000000	      0.03227907
      0.67216290	     -0.04000000	     -0.04000000	      0.00000000	      0.03227895
      0.67221679	     -0.04000000	     -0.04000000	      0.00000000	      0.03227883
      0.67226526	     -0.04000000	     -0.04000000	      0.00000000	      0.03227872
      0.67231374	     -0.04000000	     -0.04000000	      0.00000000	      0.03227862
      0.67236822	     -0.04000000	     -0.04000000	      0.00000000	      0.03227850
      0.67242270	     -0.04000000	     -0.04000000	      0.00000000	      0.03227838
      0.67247718	     -0.04000000	     -0.04000000	      0.00000000	      0.03227826
      0.67252596	     -0.04000000	     -0.04000000	      0.00000000	      0.03227815
      0.67257474	     -0.04000000	     -0.04000000	      0.00000000	      0.03227805
      0.67262352	     -0.04000000	     -0.04000000	      0.00000000	      0.03227794
      0.67268015	     -0.04000000	     -0.04000000	      0.00000000	      0.03227782
      0.67273678	     -0.04000000	     -0.04000000	      0.00000000	      0.03227770
      0.67278747	     -0.04000000	     -0.04000000	      0.00000000	      0.03227759
      0.67283817	     -0.04000000	     -0.04000000	      0.00000000	      0.03227748
      0.67289391	     -0.04000000	     -0.04000000	      0.00000000	      0.03227736
      0.67294966	     -0.04000000	     -0.04000000	      0.00000000	      0.03227724
      0.67300540	     -0.04000000	     -0.04000000	      0.00000000	      0.03227712
      0.67306114	     -0.04000000	     -0.04000000	      0.00000000	      0.03227700
      0.67311689	     -0.04000000	     -0.04000000	      0.00000000	      0.03227688
      0.67317263	     -0.04000000	     -0.04000000	      0.00000000	      0.03227676
      0.67322107	     -0.04000000	     -0.04000000	      0.00000000	      0.03227666
      0.67326952	     -0.04000000	     -0.04000000	      0.00000000	      0.03227656
      0.67332842	     -0.04000000	     -0.04000000	      0.00000000	      0.03227643
      0.67338733	     -0.04000000	     -0.04000000	      0.00000000	      0.03227631
      0.67344060	     -0.04000000	     -0.04000000	      0.00000000	      0.03227620
      0.67349388	     -0.04000000	     -0.04000000	      0.00000000	      0.03227609
      0.67355144	     -0.04000000	     -0.04000000	      0.00000000	      0.03227596
      0.67360901	     -0.04000000	     -0.04000000	      0.00000000	      0.03227584
      0.67366483	     -0.04000000	     -0.04000000	      0.00000000	      0.03227573
      0.67372066	     -0.04000000	     -0.04000000	      0.00000000	      0.03227561
      0.67377790	     -0.04000000	     -0.04000000	      0.00000000	      0.03227549
      0.67383515	     -0.04000000	     -0.04000000	      0.00000000	      0.03227537
      0.67389222	     -0.04000000	     -0.04000000	      0.00000000	      0.03227525
      0.67394928	     -0.04000000	     -0.04000000	      0.00000000	      0.03227514
      0.67400674	     -0.04000000	     -0.04000000	      0.00000000	      0.03227502
      0.67406420	     -0.04000000	     -0.04000000	      0.00000000	      0.03227490
      0.67412153	     -0.04000000	     -0.04000000	      0.00000000	      0.03227478
      0.67417886	     -0.04000000	     -0.04000000	      0.00000000	      0.03227466
      0.67423434	     -0.04000000	     -0.04000000	      0.00000000	      0.03227455
      0.67430366	     -0.04000000	     -0.04000000	      0.00000000	      0.03227441
      0.67438244	     -0.04000000	     -0.04000000	      0.00000000	      0.03227424
      0.67444839	     -0.04000000	     -0.04000000	      0.00000000	      0.03227411
      0.67450101	     -0.04000000	     -0.04000000	      0.00000000	      0.03227400
      0.67455362	     -0.04000000	     -0.04000000	      0.00000000	      0.03227390
      0.67461325	     -0.04000000	     -0.04000000	      0.00000000	      0.03227377
      0.67467288	     -0.04000000	     -0.04000000	      0.00000000	      0.03227365
      0.67472827	     -0.04000000	     -0.04000000	      0.00000000	      0.03227354
      0.67479964	     -0.04000000	     -0.04000000	      0.00000000	      0.03227340
      0.67488672	     -0.04000000	     -0.04000000	      0.00000000	      0.03227322
      0.67493881	     -0.04000000	     -0.04000000	      0.00000000	      0.03227311
      0.67500754	     -0.04000000	     -0.04000000	      0.00000000	      0.03227298
      0.67509005	     -0.04000000	     -0.04000000	      0.00000000	      0.03227281
      0.67514377	     -0.04000000	     -0.04000000	      0.00000000	      0.03227270
      0.67521280	     -0.04000000	     -0.04000000	      0.00000000	      0.03227256
      0.67529982	     -0.04000000	     -0.04000000	      0.00000000	      0.03227239
      0.67540985	     -0.04000000	     -0.04000000	      0.00000000	      0.03227217
      0.67545818	     -0.04000000	     -0.04000000	      0.00000000	      0.03227207
      0.67552204	     -0.04000000	     -0.04000000	      0.00000000	      0.03227194
      0.67560385	     -0.04000000	     -0.04000000	      0.00000000	      0.03227178
      0.67568565	     -0.04000000	     -0.04000000	      0.00000000	      0.03227162
      0.67573903	     -0.04000000	     -0.04000000	      0.00000000	      0.03227151
      0.67579241	     -0.04000000	     -0.04000000	      0.00000000	      0.03227141
      0.67584824	     -0.04000000	     -0.04000000	      0.00000000	      0.03227130
      0.67592614	     -0.04000000	     -0.04000000	      0.00000000	      0.03227114
      0.67599623	     -0.04000000	     -0.04000000	      0.00000000	      0.03227100
      0.67605217	     -0.04000000	     -0.04000000	      0.00000000	      0.03227089
      0.67610811	     -0.04000000	     -0.04000000	      0.00000000	      0.03227078
      0.67617242	     -0.04000000	     -0.04000000	      0.00000000	      0.03227066
[truncated: 423,556 more chars]
