# Supplementary material for: Musculoskeletal simulations to examine the effects of accentuated eccentric loading (AEL) on jump height
Source: PeerJ. 2023 Jan 23;11:e14687. doi: 10.7717/peerj.14687 (PMC9879160; doi:10.7717/peerj.14687)
Supplement: Supplemental Information 3 — Added30 folder contains the code and simulation results for a complete jump with an additional 30% model mass. Dropped30 folder contains the code and simulation results for the push-off phase with the original model mass. [file peerj-11-14687-s003.zip › Supplementary Simulation code and output results AEL30/Dropped30/Optimized_for_J_Results/TwoSegment_Two_Segment_MuscleActuatorPower.sto]

MuscleActuatorPower
version=1
nRows=9685
nColumns=5
inDegrees=no

This analysis gathers basic information about muscles during a simulation (e.g., forces, tendon lengths, moment arms, etc).
Units are S.I. units (second, meters, Newtons, ...)
Angles are in degrees.

endheader
time	vastus	recfem	glut	ham
      0.00000000	    105.86874691	     16.08161050	     21.41720696	      0.00000000
      0.00006123	    106.53225165	     16.16389859	     21.58339327	      0.00000000
      0.00012245	    107.21426880	     16.25395746	     21.74498558	      0.00000000
      0.00020780	    108.17303873	     16.38578459	     21.96336238	      0.00000000
      0.00029315	    109.13031972	     16.52154219	     22.17446107	      0.00000000
      0.00042115	    110.55573513	     16.72963309	     22.47884106	      0.00000000
      0.00054914	    111.96772734	     16.94177688	     22.77030851	      0.00000000
      0.00075973	    114.26421554	     17.29776564	     23.22609390	      0.00000000
      0.00097032	    116.53263346	     17.66066649	     23.65758498	      0.00000000
      0.00125500	    119.56294070	     18.15941947	     24.21089186	      0.00000000
      0.00153968	    122.56055961	     18.66504911	     24.73807774	      0.00000000
      0.00177985	    125.06881044	     19.09524440	     25.16761433	      0.00000000
      0.00202001	    127.56204637	     19.52787963	     25.58649562	      0.00000000
      0.00230741	    130.52865776	     20.04765808	     26.07696494	      0.00000000
      0.00259481	    133.48023928	     20.56898117	     26.55843965	      0.00000000
      0.00282227	    135.80654593	     20.98207871	     26.93456441	      0.00000000
      0.00304973	    138.12568421	     21.39548900	     27.30719230	      0.00000000
      0.00334924	    141.16895076	     21.93985580	     27.79352420	      0.00000000
      0.00364874	    144.20180878	     22.48408971	     28.27586143	      0.00000000
      0.00386300	    146.36484427	     22.87303986	     28.61887124	      0.00000000
      0.00407725	    148.52318226	     23.26175274	     28.96041219	      0.00000000
      0.00437314	    151.49588261	     23.79794012	     29.42995064	      0.00000000
      0.00466902	    154.45995989	     24.33341368	     29.89728418	      0.00000000
      0.00490644	    156.83179357	     24.76238807	     30.27082961	      0.00000000
      0.00514385	    159.19833957	     25.19084447	     30.64317663	      0.00000000
      0.00542953	    162.03853645	     25.70554351	     31.08971850	      0.00000000
      0.00571522	    164.87113317	     26.21940875	     31.53469351	      0.00000000
      0.00595120	    167.20479763	     26.64310224	     31.90112964	      0.00000000
      0.00618719	    169.53334367	     27.06620921	     32.26655812	      0.00000000
      0.00647135	    172.32997119	     27.57476208	     32.70527933	      0.00000000
      0.00675552	    175.11909217	     28.08241337	     33.14258707	      0.00000000
      0.00699497	    177.46303685	     28.50934361	     33.51000458	      0.00000000
      0.00723442	    179.80167733	     28.93563078	     33.87643540	      0.00000000
      0.00751378	    182.52287325	     29.43200711	     34.30269892	      0.00000000
      0.00779314	    185.23674250	     29.92747149	     34.72763144	      0.00000000
      0.00803996	    187.62800615	     30.36434341	     35.10198142	      0.00000000
      0.00828679	    190.01356579	     30.80050525	     35.47529591	      0.00000000
      0.00855771	    192.62486922	     31.27827429	     35.88385597	      0.00000000
      0.00882862	    195.22920796	     31.75516037	     36.29117065	      0.00000000
      0.00909954	    197.82603771	     32.23101029	     36.69724484	      0.00000000
      0.00937046	    200.41600585	     32.70600533	     37.10207247	      0.00000000
      0.00960318	    202.63476282	     33.11317964	     37.44884567	      0.00000000
      0.00983591	    204.84838932	     33.51970379	     37.79469894	      0.00000000
      0.01011404	    207.48662528	     34.00454062	     38.20681814	      0.00000000
      0.01039217	    210.11737614	     34.48840372	     38.61762383	      0.00000000
      0.01067029	    212.74010446	     34.97114138	     39.02712022	      0.00000000
      0.01091920	    215.08110072	     35.40238159	     39.39247697	      0.00000000
      0.01116811	    217.41553949	     35.83268200	     39.75678553	      0.00000000
      0.01141701	    219.74403400	     36.26221448	     40.12004023	      0.00000000
      0.01168002	    222.19739572	     36.71508651	     40.50272306	      0.00000000
      0.01194302	    224.64401952	     37.16707084	     40.88422984	      0.00000000
      0.01219797	    227.00893585	     37.60425929	     41.25294603	      0.00000000
      0.01245293	    229.36749086	     38.04060318	     41.62055722	      0.00000000
      0.01271510	    231.78579970	     38.48830977	     41.99742700	      0.00000000
      0.01297727	    234.19734100	     38.93510919	     42.37312894	      0.00000000
      0.01323521	    236.56296859	     39.37370443	     42.74162576	      0.00000000
      0.01349315	    238.92202819	     39.81141381	     43.10899287	      0.00000000
      0.01375333	    241.29466855	     40.25194612	     43.47842213	      0.00000000
      0.01401352	    243.66060066	     40.69156665	     43.84670300	      0.00000000
      0.01427221	    246.00599816	     41.12767160	     44.21173578	      0.00000000
      0.01453091	    248.34474653	     41.56286664	     44.57563466	      0.00000000
      0.01478923	    250.67321765	     41.99644644	     44.93788291	      0.00000000
      0.01504755	    252.99503766	     42.42910908	     45.29900216	      0.00000000
      0.01530350	    255.28863881	     42.85680497	     45.65568090	      0.00000000
      0.01555944	    257.57568642	     43.28358948	     46.01125329	      0.00000000
      0.01580318	    259.74743389	     43.68912809	     46.34884900	      0.00000000
      0.01611297	    262.49908413	     44.20334672	     46.77649566	      0.00000000
      0.01651210	    266.02974193	     44.86377818	     47.32507345	      0.00000000
      0.01679287	    268.50386994	     45.32702546	     47.70936561	      0.00000000
      0.01703128	    270.59816321	     45.71940415	     48.03464257	      0.00000000
      0.01726968	    272.68688503	     46.11101076	     48.35896531	      0.00000000
      0.01753117	    274.97104697	     46.53953400	     48.71359573	      0.00000000
      0.01779266	    277.24839675	     46.96709195	     49.06708200	      0.00000000
      0.01804389	    279.42972453	     47.37689188	     49.40562314	      0.00000000
      0.01829512	    281.60474695	     47.78579050	     49.74311125	      0.00000000
      0.01849992	    283.37300690	     48.11841625	     50.01744826	      0.00000000
      0.01882450	    286.16666563	     48.64428508	     50.45081419	      0.00000000
      0.01906129	    288.19833797	     49.02703231	     50.76586899	      0.00000000
      0.01929809	    290.22403156	     49.40886160	     51.07999709	      0.00000000
      0.01953488	    292.24421665	     49.78990418	     51.39319612	      0.00000000
      0.01977868	    294.31811122	     50.18131380	     51.71468680	      0.00000000
      0.02008180	    296.88837692	     50.66675267	     52.11304773	      0.00000000
      0.02046862	    300.15473043	     51.28420335	     52.61919433	      0.00000000
      0.02071870	    302.25871754	     51.68227469	     52.94512208	      0.00000000
      0.02096879	    304.35611757	     52.07932515	     53.27002763	      0.00000000
      0.02121887	    306.44746656	     52.47550423	     53.59390866	      0.00000000
      0.02147240	    308.56100520	     52.87612535	     53.92120517	      0.00000000
      0.02172593	    310.66825440	     53.27582408	     54.24745362	      0.00000000
      0.02197260	    312.71229693	     53.66376675	     54.56388723	      0.00000000
      0.02221928	    314.75034406	     54.05081798	     54.87933313	      0.00000000
      0.02247940	    316.89277786	     54.45794339	     55.21089783	      0.00000000
      0.02273951	    319.02854541	     54.86407016	     55.54136915	      0.00000000
      0.02299610	    321.12868966	     55.26367084	     55.86629044	      0.00000000
      0.02330652	    323.66071102	     55.74578429	     56.25795897	      0.00000000
      0.02365444	    326.48728545	     56.28440824	     56.69511819	      0.00000000
      0.02394973	    328.87708988	     56.74017745	     57.06462387	      0.00000000
      0.02417362	    330.68308594	     57.08479563	     57.34386523	      0.00000000
      0.02439752	    332.48432735	     57.42870725	     57.62230803	      0.00000000
      0.02462526	    334.31142629	     57.77773660	     57.90472379	      0.00000000
      0.02493219	    336.76572053	     58.24687032	     58.28403739	      0.00000000
      0.02523912	    339.21104880	     58.71465048	     58.66186214	      0.00000000
      0.02545699	    340.94091152	     59.04574185	     58.92914754	      0.00000000
      0.02567485	    342.66632869	     59.37616576	     59.19568646	      0.00000000
      0.02592713	    344.65849539	     59.75787163	     59.50340768	      0.00000000
      0.02617941	    346.64455175	     60.13863237	     59.81013420	      0.00000000
      0.02645015	    348.76894536	     60.54614934	     60.13819334	      0.00000000
      0.02672088	    350.88635733	     60.95258412	     60.46511327	      0.00000000
      0.02691494	    352.39968268	     61.24321193	     60.69874447	      0.00000000
      0.02723087	    354.85551508	     61.71509798	     61.07785663	      0.00000000
      0.02747074	    356.71404908	     62.07246420	     61.36466893	      0.00000000
      0.02771061	    358.56673642	     62.42886073	     61.65060030	      0.00000000
      0.02795047	    360.41412921	     62.78444261	     61.93564923	      0.00000000
      0.02819667	    362.30441496	     63.14845965	     62.22730144	      0.00000000
      0.02844286	    364.18902481	     63.51158254	     62.51803031	      0.00000000
      0.02871061	    366.23200596	     63.90542726	     62.83316436	      0.00000000
      0.02897835	    368.26831320	     64.29821599	     63.14721310	      0.00000000
      0.02918757	    369.85473939	     64.60437354	     63.39185977	      0.00000000
      0.02950225	    372.23302259	     65.06358601	     63.75859433	      0.00000000
      0.02975664	    374.14916640	     65.43381261	     64.05397518	      0.00000000
      0.03001102	    376.05886631	     65.80294707	     64.34839250	      0.00000000
      0.03026541	    377.96287815	     66.17120270	     64.64184416	      0.00000000
      0.03051980	    379.86059470	     66.53840000	     64.93433778	      0.00000000
      0.03077419	    381.75256193	     66.90469188	     65.22587280	      0.00000000
      0.03102481	    383.61048884	     67.26455271	     65.51216170	      0.00000000
      0.03127544	    385.46278915	     67.62351273	     65.79752695	      0.00000000
      0.03150969	    387.18874685	     67.95813528	     66.06341487	      0.00000000
      0.03181008	    389.39476784	     68.38604868	     66.40321689	      0.00000000
      0.03211048	    391.59269086	     68.81264413	     66.74170671	      0.00000000
      0.03234592	    393.30945183	     69.14600408	     67.00608614	      0.00000000
      0.03258135	    395.02128722	     69.47856025	     67.26966540	      0.00000000
      0.03285431	    396.99960730	     69.86305498	     67.57425835	      0.00000000
      0.03312728	    398.97135540	     70.24647278	     67.87778344	      0.00000000
      0.03336365	    400.67326973	     70.57755945	     68.13976027	      0.00000000
      0.03365922	    402.79450188	     70.99041516	     68.46624113	      0.00000000
      0.03401855	    405.36282159	     71.49057294	     68.86147642	      0.00000000
      0.03441210	    408.16255717	     72.03614185	     69.29226470	      0.00000000
      0.03471486	    410.30735732	     72.45435306	     69.62219468	      0.00000000
      0.03493999	    411.89673309	     72.76436828	     69.86670853	      0.00000000
      0.03516513	    413.48189372	     73.07369490	     70.11051714	      0.00000000
      0.03538556	    415.02960644	     73.37581500	     70.34855663	      0.00000000
      0.03569838	    417.21861602	     73.80329101	     70.68520653	      0.00000000
      0.03597589	    419.15384856	     74.18141422	     70.98273988	      0.00000000
      0.03620686	    420.75903070	     74.49513699	     71.22956347	      0.00000000
      0.03643782	    422.35988043	     74.80814577	     71.47565919	      0.00000000
      0.03668105	    424.04069653	     75.13689473	     71.73404396	      0.00000000
      0.03698126	    426.10834397	     75.54146919	     72.05185438	      0.00000000
      0.03735693	    428.68488468	     76.04585846	     72.44784267	      0.00000000
      0.03763821	    430.60652612	     76.42224302	     72.74310002	      0.00000000
      0.03787283	    432.20391868	     76.73519707	     72.98856852	      0.00000000
      0.03810744	    433.79695331	     77.04742058	     73.23330599	      0.00000000
      0.03835531	    435.47485920	     77.37637119	     73.49108130	      0.00000000
      0.03860318	    437.14775400	     77.70445505	     73.74804835	      0.00000000
      0.03887291	    438.96234313	     78.06043751	     74.02676907	      0.00000000
      0.03914264	    440.77105811	     78.41540006	     74.30454091	     -0.00000000
      0.03933131	    442.03261845	     78.66304848	     74.49827587	     -0.00000000
      0.03962084	    443.96276864	     79.04204428	     74.79467451	     -0.00000000
      0.03991036	    445.88640513	     79.41992072	     75.08999283	     -0.00000000
      0.04014646	    447.44975128	     79.72708518	     75.33002870	     -0.00000000
      0.04038257	    449.00884911	     80.03352102	     75.56935242	     -0.00000000
      0.04063012	    450.63860295	     80.35391711	     75.81952293	     -0.00000000
      0.04092822	    452.59471953	     80.73859523	     76.11974921	     -0.00000000
      0.04124913	    454.69253199	     81.15126662	     76.44170004	     -0.00000000
      0.04157005	    456.78248105	     81.56255447	     76.76236178	     -0.00000000
      0.04178987	    458.20908963	     81.84334578	     76.98127894	     -0.00000000
      0.04200970	    459.63213937	     82.12351847	     77.19959656	     -0.00000000
      0.04226183	    461.25956271	     82.44399038	     77.44926449	     -0.00000000
      0.04256977	    463.24055221	     82.83419234	     77.75313600	     -0.00000000
      0.04296841	    465.79399955	     83.33729166	     78.14480363	     -0.00000000
      0.04317901	    467.13838760	     83.60228056	     78.35093071	     -0.00000000
      0.04338960	    468.47902889	     83.86654325	     78.55652472	     -0.00000000
      0.04367373	    470.28244005	     84.22209868	     78.83305907	     -0.00000000
      0.04395786	    472.07987388	     84.57656702	     79.10862776	     -0.00000000
      0.04419551	    473.57851264	     84.87215578	     79.33838747	     -0.00000000
      0.04449162	    475.43987119	     85.23936167	     79.62372259	     -0.00000000
      0.04486104	    477.75288617	     85.69576964	     79.97825990	     -0.00000000
      0.04517609	    479.71777606	     86.08359851	     80.27935596	     -0.00000000
      0.04539646	    481.08745152	     86.35395381	     80.48928128	     -0.00000000
      0.04561683	    482.45381342	     86.62371354	     80.69864385	     -0.00000000
      0.04586534	    483.99032665	     86.92709545	     80.93407673	     -0.00000000
      0.04617480	    485.89742316	     87.30370698	     81.22626010	     -0.00000000
      0.04655288	    488.21802683	     87.76205848	     81.58175011	     -0.00000000
      0.04688755	    490.26360459	     88.16615170	     81.89507585	     -0.00000000
      0.04730391	    492.79729877	     88.66674427	     82.28312359	     -0.00000000
      0.04762713	    494.75608149	     89.05382844	     82.58304057	     -0.00000000
      0.04784672	    496.08228273	     89.31589411	     82.78613946	     -0.00000000
      0.04806631	    497.40536440	     89.57738461	     82.98870653	     -0.00000000
      0.04832047	    498.93241721	     89.87919595	     83.22250213	     -0.00000000
      0.04862959	    500.78371277	     90.24512291	     83.50590362	     -0.00000000
      0.04897571	    502.84879506	     90.65332620	     83.82201207	     -0.00000000
      0.04927547	    504.63092247	     91.00564920	     84.09472655	     -0.00000000
      0.04950134	    505.96935445	     91.27022504	     84.29958927	     -0.00000000
      0.04972721	    507.30461811	     91.53420732	     84.50390851	     -0.00000000
      0.04990987	    508.38189441	     91.74718279	     84.66874982	     -0.00000000
      0.05019835	    510.07856171	     92.08260332	     84.92836675	     -0.00000000
      0.05048683	    511.77002972	     92.41703022	     85.18711084	     -0.00000000
      0.05072855	    513.18273693	     92.69630565	     85.40325190	     -0.00000000
      0.05097027	    514.59189301	     92.97490404	     85.61878688	     -0.00000000
      0.05122507	    516.07298056	     93.26769935	     85.84533614	     -0.00000000
      0.05147987	    517.54999180	     93.55969495	     86.07122005	     -0.00000000
      0.05171467	    518.90722165	     93.82799260	     86.27878313	     -0.00000000
      0.05203008	    520.72482010	     94.18727332	     86.55673525	     -0.00000000
      0.05234550	    522.53645306	     94.54538924	     86.83368510	     -0.00000000
      0.05256182	    523.77485745	     94.79013419	     87.02305465	     -0.00000000
      0.05277814	    525.01058855	     95.03436354	     87.21195791	     -0.00000000
      0.05303662	    526.48314704	     95.32536601	     87.43706672	     -0.00000000
      0.05329509	    527.95164212	     95.61555088	     87.66151819	     -0.00000000
      0.05355895	    529.44632928	     95.91087249	     87.88997030	     -0.00000000
      0.05382281	    530.93682760	     96.20534564	     88.11774555	     -0.00000000
      0.05408278	    532.40105888	     96.49458606	     88.34150371	     -0.00000000
      0.05439899	    534.17658301	     96.84527696	     88.61279665	     -0.00000000
      0.05474736	    536.12560045	     97.23016094	     88.91057994	     -0.00000000
      0.05505324	    537.83120955	     97.56695083	     89.17109074	     -0.00000000
      0.05527764	    539.07858056	     97.81317660	     89.36166108	     -0.00000000
      0.05550205	    540.32325595	     98.05886417	     89.55176010	     -0.00000000
      0.05573035	    541.58632024	     98.30813469	     89.74466892	     -0.00000000
      0.05604660	    543.33089681	     98.65236016	     90.01110927	     -0.00000000
      0.05636285	    545.07015945	     98.99550821	     90.27663077	     -0.00000000
      0.05656891	    546.19977202	     99.21827881	     90.44914862	     -0.00000000
      0.05677497	    547.32726565	     99.44062673	     90.62128080	     -0.00000000
      0.05704784	    548.81648644	     99.73423711	     90.84864114	     -0.00000000
      0.05732072	    550.30166551	    100.02700054	     91.07533437	     -0.00000000
      0.05756460	    551.62531027	    100.28784546	     91.27737927	     -0.00000000
      0.05786229	    553.23655211	    100.60529450	     91.52328783	     -0.00000000
      0.05820838	    555.10348087	    100.97299393	     91.80820512	     -0.00000000
      0.05849887	    556.66575349	    101.28062833	     92.04654365	     -0.00000000
      0.05873061	    557.90825797	    101.52518330	     92.23615295	     -0.00000000
      0.05896234	    559.14815432	    101.76919514	     92.42529994	     -0.00000000
      0.05920416	    560.43875693	    102.02310430	     92.62218913	     -0.00000000
      0.05951186	    562.07647532	    102.34520417	     92.87200618	     -0.00000000
      0.05981957	    563.70929025	    102.66623732	     93.12102530	     -0.00000000
      0.06005571	    564.95881678	    102.91181382	     93.31159506	     -0.00000000
      0.06035203	    566.52266066	    103.21906757	     93.55007089	     -0.00000000
      0.06071947	    568.45545902	    103.59864533	     93.84477778	     -0.00000000
      0.06108690	    570.38160309	    103.97676177	     94.13838081	     -0.00000000
      0.06129574	    571.47288293	    104.19086239	     94.30476958	     -0.00000000
      0.06150458	    572.56220837	    104.40454276	     94.47080646	     -0.00000000
      0.06178233	    574.00739767	    104.68791320	     94.69108873	     -0.00000000
      0.06206008	    575.44892934	    104.97047160	     94.91075718	     -0.00000000
      0.06230804	    576.73238496	    105.22192239	     95.10635177	     -0.00000000
      0.06255599	    578.01295173	    105.47272601	     95.30146385	     -0.00000000
      0.06281294	    579.33662813	    105.73185590	     95.50314463	     -0.00000000
      0.06312748	    580.95264555	    106.04807440	     95.74933255	     -0.00000000
      0.06353357	    583.03171619	    106.45463115	     96.06605905	     -0.00000000
      0.06374869	    584.13035319	    106.66940146	     96.23333114	     -0.00000000
      0.06396382	    585.22634359	    106.88352839	     96.40025527	     -0.00000000
      0.06424931	    586.67752786	    107.16692861	     96.62124863	     -0.00000000
      0.06453480	    588.12502078	    107.44947485	     96.84163464	     -0.00000000
      0.06473604	    589.14297169	    107.64807803	     96.99661888	     -0.00000000
      0.06505987	    590.77686613	    107.96667026	     97.24539173	     -0.00000000
      0.06530383	    592.00510146	    108.20608718	     97.43229641	     -0.00000000
      0.06554778	    593.23005910	    108.44469273	     97.61877191	     -0.00000000
      0.06579173	    594.45264083	    108.68275226	     97.80481868	     -0.00000000
      0.06604647	    595.72619773	    108.93059000	     97.99863672	     -0.00000000
      0.06630121	    596.99700654	    109.17777822	     98.19199417	     -0.00000000
      0.06655739	    598.27195505	    109.42562586	     98.38598106	     -0.00000000
      0.06687327	    599.84017270	    109.73030291	     98.62455560	     -0.00000000
      0.06726868	    601.79694898	    110.11016679	     98.92221258	     -0.00000000
      0.06755302	    603.20026053	    110.38241913	     99.13559470	     -0.00000000
      0.06779301	    604.38148227	    110.61139772	     99.31526281	     -0.00000000
      0.06803299	    605.56060996	    110.83988077	     99.49454103	     -0.00000000
      0.06828845	    606.81292412	    111.08238258	     99.68496102	     -0.00000000
      0.06854392	    608.06265877	    111.32425435	     99.87494591	     -0.00000000
      0.06880149	    609.31982421	    111.56740133	    100.06605982	     -0.00000000
      0.06911766	    610.85934782	    111.86495648	    100.30006191	     -0.00000000
      0.06951846	    612.80491017	    112.24063900	    100.59576113	     -0.00000000
      0.06976299	    613.98913724	    112.46916799	    100.77565913	     -0.00000000
      0.07000752	    615.17046090	    112.69694016	    100.95517628	     -0.00000000
      0.07025205	    616.34969777	    112.92419636	    101.13431363	     -0.00000000
      0.07049620	    617.52459140	    113.15045255	    101.31279880	     -0.00000000
      0.07080310	    618.99814146	    113.43401892	    101.53662291	     -0.00000000
      0.07117253	    620.76725042	    113.77416070	    101.80528881	     -0.00000000
      0.07143810	    622.03564045	    114.01781270	    101.99789537	     -0.00000000
      0.07178725	    623.69907163	    114.33706137	    102.25047898	     -0.00000000
      0.07205229	    624.95914068	    114.57873573	    102.44171857	     -0.00000000
      0.07231733	    626.21592500	    114.81952649	    102.63253968	     -0.00000000
      0.07258236	    627.47074822	    115.05982579	    102.82294339	     -0.00000000
      0.07284740	    628.72237453	    115.29926058	    103.01293505	     -0.00000000
      0.07311244	    629.97203850	    115.53819652	    103.20251595	     -0.00000000
      0.07337748	    631.21859275	    115.77628695	    103.39169118	     -0.00000000
      0.07364251	    632.46318345	    116.01387124	    103.58046223	     -0.00000000
      0.07390755	    633.70475060	    116.25062885	    103.76883393	     -0.00000000
      0.07417259	    634.94435337	    116.48687323	    103.95680795	     -0.00000000
      0.07442395	    636.11730388	    116.71018831	    104.13471977	     -0.00000000
      0.07467531	    637.28838690	    116.93300577	    104.31227966	     -0.00000000
      0.07492942	    638.46985657	    117.15759411	    104.49142831	     -0.00000000
      0.07518354	    639.64928694	    117.38162894	    104.67022303	     -0.00000000
      0.07544710	    640.87014682	    117.61332369	    104.85529724	     -0.00000000
      0.07576352	    642.33286768	    117.89066539	    105.07699201	     -0.00000000
      0.07608725	    643.82583907	    118.17343160	    105.30325354	     -0.00000000
      0.07641097	    645.31569779	    118.45533735	    105.52896076	     -0.00000000
      0.07664952	    646.41095960	    118.66233770	    105.69492716	     -0.00000000
      0.07688806	    647.50470375	    118.86891706	    105.86059766	     -0.00000000
      0.07710532	    648.49912886	    119.05657736	    106.01122583	     -0.00000000
      0.07742541	    649.96137977	    119.33224565	    106.23271474	     -0.00000000
      0.07769708	    651.20045366	    119.56565752	    106.42029039	     -0.00000000
      0.07793949	    652.30352094	    119.77319339	    106.58734764	     -0.00000000
      0.07818189	    653.40518484	    119.98033118	    106.75411144	     -0.00000000
      0.07844050	    654.57825236	    120.20066759	    106.93170117	     -0.00000000
      0.07869911	    655.74948020	    120.42047293	    107.10896241	     -0.00000000
      0.07894473	    656.85989999	    120.62866051	    107.27701917	     -0.00000000
      0.07926223	    658.29261157	    120.89699147	    107.49382810	     -0.00000000
      0.07957974	    659.72268105	    121.16454826	    107.71015470	     -0.00000000
      0.07982350	    660.81822903	    121.36925750	    107.87591647	     -0.00000000
      0.08006727	    661.91238985	    121.57355637	    108.04139894	     -0.00000000
      0.08031007	    663.00038648	    121.77649663	    108.20595599	     -0.00000000
      0.08061896	    664.38207083	    122.03394722	    108.41490159	     -0.00000000
      0.08092784	    665.76126702	    122.29064942	    108.62341032	     -0.00000000
      0.08116680	    666.82622397	    122.48863140	    108.78441853	     -0.00000000
      0.08146422	    668.14962974	    122.73441073	    108.98446266	     -0.00000000
      0.08183234	    669.78421900	    123.03757854	    109.23151002	     -0.00000000
      0.08220046	    671.41570248	    123.33978835	    109.47796098	     -0.00000000
      0.08239763	    672.28749033	    123.50102205	    109.60972559	     -0.00000000
      0.08259481	    673.15863190	    123.66205131	    109.74132221	     -0.00000000
      0.08288158	    674.42363840	    123.89563598	    109.93241974	     -0.00000000
      0.08316835	    675.68685258	    124.12865521	    110.12316767	     -0.00000000
      0.08341621	    676.77659977	    124.32941598	    110.28774970	     -0.00000000
      0.08366407	    677.86503512	    124.52975813	    110.45207519	     -0.00000000
      0.08390034	    678.90105865	    124.72024623	    110.60848752	     -0.00000000
      0.08421840	    680.29339812	    124.97594117	    110.81867692	     -0.00000000
      0.08453646	    681.68375532	    125.23098976	    111.02845509	     -0.00000000
      0.08475932	    682.65590671	    125.40905298	    111.17519679	     -0.00000000
      0.08498217	    683.62721885	    125.58683572	    111.32174028	     -0.00000000
      0.08524476	    684.77002024	    125.79576957	    111.49415992	     -0.00000000
      0.08550735	    685.91132443	    126.00421024	    111.66630876	     -0.00000000
      0.08578018	    687.09527935	    126.22017256	    111.84488752	     -0.00000000
      0.08605301	    688.27765934	    126.43561012	    112.02317920	     -0.00000000
      0.08630604	    689.37255792	    126.63486314	    112.18827593	     -0.00000000
      0.08662497	    690.75056763	    126.88532196	    112.39603071	     -0.00000000
      0.08694391	    692.12652448	    127.13508354	    112.60340432	     -0.00000000
      0.08718330	    693.15757576	    127.32197468	    112.75881265	     -0.00000000
      0.08742270	    694.18754387	    127.50849146	    112.91401031	     -0.00000000
      0.08770206	    695.38768980	    127.72555270	    113.09485042	     -0.00000000
      0.08798141	    696.58636614	    127.94210137	    113.27540872	     -0.00000000
      0.08821716	    697.59643370	    128.12434431	    113.42755959	     -0.00000000
      0.08852607	    698.91819631	    128.36252690	    113.62663634	     -0.00000000
      0.08883498	    700.23826895	    128.60010659	    113.82537819	     -0.00000000
      0.08907574	    701.26537771	    128.78468615	    113.98004035	     -0.00000000
      0.08931649	    702.29153488	    128.96891877	    114.13450298	     -0.00000000
      0.08958212	    703.42216544	    129.17165032	    114.30469223	     -0.00000000
      0.08984774	    704.55152076	    129.37392088	    114.47464268	     -0.00000000
      0.09011910	    705.70362438	    129.57998910	    114.64801276	     -0.00000000
      0.09039045	    706.85442553	    129.78558095	    114.82113823	     -0.00000000
      0.09065508	    707.97517461	    129.98553423	    114.98973870	     -0.00000000
      0.09097430	    709.32540526	    130.22610632	    115.19281720	     -0.00000000
      0.09138025	    711.03938663	    130.53092688	    115.45059643	     -0.00000000
      0.09160236	    711.97645278	    130.69740302	    115.59141424	     -0.00000000
      0.09182446	    712.91204428	    130.86337239	    115.73207554	     -0.00000000
      0.09210943	    714.11116390	    131.07584287	    115.91231752	     -0.00000000
      0.09239439	    715.30891434	    131.28779372	    116.09230776	     -0.00000000
      0.09267008	    716.46615084	    131.49228130	    116.26620239	     -0.00000000
      0.09294577	    717.62217723	    131.69630046	    116.43986605	     -0.00000000
      0.09321099	    718.73287348	    131.89204438	    116.60671529	     -0.00000000
      0.09353093	    720.07117610	    132.12757288	    116.80771159	     -0.00000000
      0.09393335	    721.75175572	    132.42278667	    117.06009651	     -0.00000000
      0.09416956	    722.73752709	    132.59574759	    117.20802688	     -0.00000000
      0.09440578	    723.72177681	    132.76816773	    117.35579512	     -0.00000000
      0.09464200	    724.70532451	    132.94029257	    117.50340401	     -0.00000000
      0.09491934	    725.85871091	    133.14186105	    117.67650255	     -0.00000000
      0.09519667	    727.01105822	    133.34299820	    117.84938520	     -0.00000000
      0.09538243	    727.78212929	    133.47741974	    117.96506312	     -0.00000000
      0.09567404	    728.99130620	    133.68794536	    118.14646556	     -0.00000000
      0.09596566	    730.19957334	    133.89806163	    118.32763593	     -0.00000000
      0.09621096	    731.21450384	    134.07426587	    118.47985575	     -0.00000000
      0.09645626	    732.22880095	    134.25018150	    118.63191438	     -0.00000000
      0.09670131	    733.24094019	    134.42548716	    118.78365012	     -0.00000000
      0.09701716	    734.54418491	    134.65088969	    118.97900026	     -0.00000000
      0.09733301	    735.84629276	    134.87578270	    119.17409031	     -0.00000000
      0.09757101	    736.82606508	    135.04471742	    119.32091861	     -0.00000000
      0.09780900	    737.80527263	    135.21338531	    119.46760218	     -0.00000000
      0.09807962	    738.91754663	    135.40470362	    119.63421988	     -0.00000000
      0.09835025	    740.02894619	    135.59563155	    119.80065331	     -0.00000000
      0.09861147	    741.10059912	    135.77946290	    119.96113098	     -0.00000000
      0.09892943	    742.40377273	    136.00268564	    120.15623699	     -0.00000000
      0.09931175	    743.96890267	    136.27030146	    120.39051069	     -0.00000000
      0.09977254	    745.85275518	    136.59173916	    120.67239772	     -0.00000000
      0.09994408	    746.55328797	    136.71107135	    120.77720556	     -0.00000000
      0.10022963	    747.71836942	    136.90928069	    120.95151731	     -0.00000000
      0.10051518	    748.88275882	    137.10713160	    121.12563883	     -0.00000000
      0.10076566	    749.90292333	    137.28019144	    121.27821907	     -0.00000000
      0.10101614	    750.92252664	    137.45296546	    121.43065539	     -0.00000000
      0.10127886	    751.99092369	    137.63374610	    121.59038594	     -0.00000000
      0.10154158	    753.05858352	    137.81417491	    121.74996040	     -0.00000000
      0.10182780	    754.22061829	    138.01025269	    121.92363454	     -0.00000000
      0.10211403	    755.38187965	    138.20594178	    122.09712692	     -0.00000000
      0.10234145	    756.30372878	    138.36106011	    122.23485110	     -0.00000000
      0.10265425	    757.57049732	    138.57390580	    122.42408920	     -0.00000000
      0.10296706	    758.83665669	    138.78637918	    122.61311676	     -0.00000000
      0.10320083	    759.78161035	    138.94464943	    122.75425125	     -0.00000000
      0.10343461	    760.72631818	    139.10273922	    122.89527040	     -0.00000000
      0.10369085	    761.76088624	    139.27562277	    123.04970499	     -0.00000000
      0.10400358	    763.02255396	    139.48615238	    123.23799742	     -0.00000000
      0.10431631	    764.28323627	    139.69619304	    123.42608652	     -0.00000000
      0.10458282	    765.35662206	    139.87474395	    123.58621869	     -0.00000000
      0.10491006	    766.67351196	    140.09346307	    123.78263935	     -0.00000000
      0.10523729	    767.98949362	    140.31169601	    123.97884367	     -0.00000000
      0.10547547	    768.94635575	    140.47010796	    124.12151604	     -0.00000000
      0.10576500	    770.10878579	    140.66230679	    124.29478987	     -0.00000000
      0.10612699	    771.56076281	    140.90195393	    124.51119879	     -0.00000000
      0.10640909	    772.69192234	    141.08841640	    124.67967203	     -0.00000000
      0.10665480	    773.67583842	    141.25029424	    124.82628590	     -0.00000000
      0.10690052	    774.65958940	    141.41200062	    124.97278468	     -0.00000000
      0.10713842	    775.61128433	    141.56821536	    125.11451433	     -0.00000000
      0.10744893	    776.85256064	    141.77166844	    125.29934013	     -0.00000000
      0.10775945	    778.09326953	    141.97475571	    125.48398451	     -0.00000000
      0.10800129	    779.05853225	    142.13247824	    125.62766406	     -0.00000001
      0.10824313	    780.02349186	    142.28999101	    125.77123515	     -0.00000229
      0.10851840	    781.12096312	    142.46886952	    125.93451865	     -0.00001679
      0.10879367	    782.21792057	    142.64743961	    126.09766291	     -0.00005602
      0.10904963	    783.23715664	    142.81310967	    126.24924107	     -0.00012673
      0.10936669	    784.49882764	    143.01788423	    126.43683373	     -0.00027867
      0.10968376	    785.75981977	    143.22224968	    126.62424586	     -0.00052553
      0.10992153	    786.70466163	    143.37512848	    126.76467440	     -0.00078948
      0.11022020	    787.89077501	    143.56678831	    126.94092050	     -0.00123804
      0.11051886	    789.07625574	    143.75807533	    127.11701005	     -0.00184186
      0.11077188	    790.07978462	    143.91975415	    127.26606283	     -0.00249602
      0.11109266	    791.35122416	    144.12428654	    127.45487667	     -0.00354383
      0.11141344	    792.62217266	    144.32845988	    127.64351533	     -0.00487265
      0.11165137	    793.56382950	    144.47945668	    127.78331287	     -0.00606409
      0.11188929	    794.50528178	    144.63027548	    127.92301577	     -0.00745034
      0.11216699	    795.60331972	    144.80591757	    128.08595363	     -0.00933864
      0.11244469	    796.70092670	    144.98127132	    128.24876351	     -0.01154567
      0.11269109	    797.67411063	    145.13651600	    128.39311299	     -0.01379434
      0.11300891	    798.92855086	    145.33632702	    128.57915364	     -0.01713244
      0.11332672	    800.18259426	    145.53581083	    128.76503059	     -0.02100373
      0.11357542	    801.16280123	    145.69143588	    128.91036288	     -0.02443226
      0.11382411	    802.14288473	    145.84689670	    129.05559654	     -0.02823272
      0.11405334	    803.04563869	    145.98989342	    129.18937114	     -0.03208110
      0.11437206	    804.29996153	    146.18827538	    129.37523112	     -0.03800895
      0.11469077	    805.55418803	    146.38642068	    129.56093130	     -0.04463869
      0.11491445	    806.43319565	    146.52499189	    129.69115503	     -0.04972667
      0.11513813	    807.31223762	    146.66347170	    129.82130073	     -0.05518404
      0.11541477	    808.39867309	    146.83437321	    129.98215351	     -0.06245596
      0.11569142	    809.48473049	    147.00500683	    130.14288454	     -0.07031627
      0.11593990	    810.45954891	    147.15793545	    130.28714713	     -0.07788492
      0.11625781	    811.70593401	    147.35317703	    130.47156710	     -0.08827584
      0.11657571	    812.95193847	    147.54810384	    130.65582574	     -0.09946339
      0.11681634	    813.89412655	    147.69523187	    130.79518535	     -0.10845914
      0.11705697	    814.83614249	    147.84219498	    130.93445190	     -0.11790549
      0.11733596	    815.92757358	    148.01221667	    131.09580120	     -0.12941401
      0.11761496	    817.01863069	    148.18197625	    131.25702304	     -0.14150817
      0.11786498	    817.99572567	    148.33378102	    131.40139320	     -0.15283150
      0.11818284	    819.23715795	    148.52637552	    131.58477882	     -0.16786740
      0.11850070	    820.47821348	    148.71866820	    131.76799550	     -0.18359188
      0.11874238	    821.42094183	    148.86447914	    131.90718763	     -0.19598750
      0.11898407	    822.36348781	    149.01012867	    132.04628042	     -0.20874485
      0.11926577	    823.46135165	    149.17953473	    132.20827676	     -0.22404784
      0.11954748	    824.55886343	    149.34869354	    132.37013490	     -0.23978976
      0.11978597	    825.48736984	    149.49160401	    132.50704870	     -0.25343722
      0.12010419	    826.72553709	    149.68190579	    132.68958090	     -0.27207209
      0.12042242	    827.96355611	    149.87198941	    132.87193303	     -0.29115168
      0.12065919	    828.88357899	    150.01297396	    133.00748629	     -0.30560902
      0.12089597	    829.80359707	    150.15386358	    133.14293824	     -0.32026964
      0.12116372	    830.84326221	    150.31285992	    133.29598282	     -0.33706993
      0.12143147	    831.88256839	    150.47163228	    133.44889309	     -0.35408133
      0.12171624	    832.98717228	    150.64014178	    133.61137172	     -0.37237757
      0.12200101	    834.09140608	    150.80841262	    133.77369565	     -0.39085572
      0.12225404	    835.07190125	    150.95762405	    133.91779398	     -0.40740434
      0.12257115	    836.30003283	    151.14427906	    134.09821172	     -0.42828794
      0.12288827	    837.52779448	    151.33067226	    134.27843268	     -0.44929980
      0.12313086	    838.46617568	    151.47290858	    134.41616128	     -0.46543959
      0.12337345	    839.40434372	    151.61499552	    134.55377270	     -0.48162238
      0.12366193	    840.51919265	    151.78361871	    134.71725444	     -0.50090411
      0.12395040	    841.63373907	    151.95203411	    134.88056789	     -0.52020966
      0.12416884	    842.47714139	    152.07931799	    135.00411759	     -0.53483280
      0.12448426	    843.69418760	    152.26275579	    135.18234476	     -0.55593968
      0.12479968	    844.91131377	    152.44608427	    135.36036937	     -0.57702061
      0.12502753	    845.78931622	    152.57807217	    135.48883156	     -0.59222116
      0.12525538	    846.66739460	    152.71001562	    135.61718683	     -0.60739370
      0.12553251	    847.73462511	    152.87018377	    135.77314764	     -0.62580101
      0.12580963	    848.80154247	    153.03016207	    135.92894521	     -0.64415078
      0.12607196	    849.81082785	    153.18130857	    136.07627364	     -0.66146136
      0.12638718	    851.02296801	    153.36263057	    136.25310685	     -0.68217824
      0.12670240	    852.23456751	    153.54367358	    136.42972371	     -0.70279753
      0.12696053	    853.22603812	    153.69163685	    136.57418666	     -0.71960525
      0.12728206	    854.46033438	    153.87562198	    136.75393155	     -0.74044179
      0.12760360	    855.69431897	    154.05939981	    136.93344903	     -0.76116543
      0.12784406	    856.61624406	    154.19649283	    137.06754626	     -0.77658763
      0.12808453	    857.53801121	    154.33347765	    137.20151500	     -0.79194569
      0.12837028	    858.63263833	    154.49595930	    137.36054536	     -0.81011244
      0.12865604	    859.72695676	    154.65826635	    137.51939176	     -0.82818970
      0.12888775	    860.61371813	    154.78964015	    137.64805795	     -0.84278279
      0.12920399	    861.82316726	    154.96861492	    137.82346160	     -0.86260729
      0.12952024	    863.03258402	    155.14748682	    137.99863930	     -0.88233024
      0.12975694	    863.93662810	    155.28095904	    138.12959627	     -0.89702589
      0.12999363	    864.84068594	    155.41438609	    138.26042570	     -0.91166888
      0.13026716	    865.88468053	    155.56829317	    138.41144817	     -0.92852611
      0.13054070	    866.92832716	    155.72203410	    138.56229583	     -0.94531849
      0.13081913	    867.98993016	    155.87824212	    138.71566606	     -0.96234846
      0.13109757	    869.05113782	    156.03427181	    138.86885326	     -0.97931902
      0.13137919	    870.12366674	    156.19178833	    139.02359744	     -0.99642622
      0.13166080	    871.19578809	    156.34912600	    139.17815276	     -1.01348152
      0.13193932	    872.25532828	    156.50444487	    139.33081710	     -1.03030177
      0.13221783	    873.31444900	    156.65958712	    139.48329504	     -1.04708040
      0.13250311	    874.39847959	    156.81820463	    139.63927807	     -1.06422730
      0.13278839	    875.48209107	    156.97664802	    139.79506423	     -1.08134058
      0.13306048	    876.51483116	    157.12749153	    139.94346090	     -1.09763518
      0.13333257	    877.54713558	    157.27816493	    140.09167675	     -1.11390820
      0.13362690	    878.66299959	    157.44086288	    140.25180395	     -1.13149179
      0.13392124	    879.77845334	    157.60339700	    140.41171905	     -1.14906126
      0.13415756	    880.67339587	    157.73367033	    140.53995921	     -1.16316064
      0.13447262	    881.86564100	    157.90705366	    140.71070618	     -1.18195275
      0.13478769	    883.05771749	    158.08034895	    140.88121080	     -1.20074785
      0.13503352	    883.98667230	    158.21518732	    141.01407253	     -1.21541682
      0.13527935	    884.91554632	    158.34998264	    141.14678618	     -1.23009492
      0.13554873	    885.93256598	    158.49742626	    141.29203188	     -1.24619094
      0.13581810	    886.94915966	    158.64472455	    141.43709604	     -1.26230485
      0.13610744	    888.04019689	    158.80265722	    141.59270173	     -1.27963604
      0.13639677	    889.13077844	    158.96043872	    141.74809757	     -1.29699741
      0.13665609	    890.10743620	    159.10160581	    141.88719109	     -1.31258625
      0.13697023	    891.28978317	    159.27237173	    142.05546183	     -1.33151238
      0.13728438	    892.47155580	    159.44295914	    142.22348379	     -1.35049041
      0.13746730	    893.15920351	    159.54214069	    142.32120694	     -1.36156691
      0.13775284	    894.23179378	    159.69672269	    142.47357380	     -1.37889717
      0.13803838	    895.30406500	    159.85121188	    142.62573615	     -1.39628231
      0.13826808	    896.16588290	    159.97526723	    142.74798717	     -1.41030858
      0.13857464	    897.31523119	    160.14058792	    142.91093471	     -1.42908978
      0.13888120	    898.46422886	    160.30581700	    143.07364650	     -1.44794743
      0.13912641	    899.38225491	    160.43768166	    143.20362092	     -1.46308734
      0.13937162	    900.29996987	    160.56946634	    143.33344366	     -1.47828124
      0.13966002	    901.37834249	    160.72419579	    143.48592670	     -1.49622107
      0.13994841	    902.45623350	    160.87880538	    143.63819963	     -1.51424221
      0.14019630	    903.38193688	    161.01148029	    143.76891671	     -1.52979899
      0.14050868	    904.54752057	    161.17842432	    143.93341245	     -1.54949394
      0.14082106	    905.71260065	    161.34525751	    144.09766297	     -1.56929641
      0.14106353	    906.61589787	    161.47447693	    144.22497576	     -1.58474139
      0.14130599	    907.51881001	    161.60360984	    144.35214035	     -1.60025531
      0.14159872	    908.60791413	    161.75925884	    144.50546508	     -1.61907833
      0.14189145	    909.69650459	    161.91480243	    144.65857498	     -1.63800788
      0.14210878	    910.50399772	    162.03010263	    144.77210713	     -1.65213142
      0.14242440	    911.67553463	    162.19726248	    144.93676491	     -1.67275009
      0.14274001	    912.84694092	    162.36445052	    145.10117944	     -1.69350414
      0.14297342	    913.71174690	    162.48769792	    145.22259537	     -1.70893659
      0.14320682	    914.57644378	    162.61095384	    145.34387853	     -1.72444638
      0.14348679	    915.61265673	    162.75855920	    145.48917525	     -1.74315163
      0.14376676	    916.64830007	    162.90605977	    145.63427747	     -1.76197114
      0.14403914	    917.65485416	    163.04932532	    145.77525470	     -1.78039068
      0.14431152	    918.66076148	    163.19246560	    145.91604775	     -1.79892226
      0.14460710	    919.75124297	    163.34754791	    146.06862171	     -1.81916016
      0.14490268	    920.84104889	    163.50251557	    146.22098114	     -1.83953525
      0.14515686	    921.77723163	    163.63556009	    146.35182292	     -1.85716635
      0.14546916	    922.92646856	    163.79881388	    146.51236878	     -1.87897205
      0.14578147	    924.07497965	    163.96196040	    146.67267863	     -1.90093894
      0.14601119	    924.91881443	    164.08175149	    146.79043905	     -1.91719936
      0.14631323	    926.02729189	    164.23905078	    146.94507495	     -1.93871400
      0.14661526	    927.13514802	    164.39627811	    147.09949417	     -1.96038644
      0.14685259	    928.00462408	    164.51959469	    147.22067330	     -1.97752585
      0.14714995	    929.09310482	    164.67393131	    147.37231451	     -1.99914059
      0.14744732	    930.18081397	    164.82815857	    147.52374720	     -2.02091382
      0.14770602	    931.12604737	    164.96212057	    147.65531746	     -2.03998509
      0.14801842	    932.26638055	    165.12368762	    147.81398787	     -2.06317793
      0.14833082	    933.40585009	    165.28514266	    147.97243214	     -2.08655237
      0.14854485	    934.18563281	    165.39558671	    148.08084542	     -2.10267042
      0.14886023	    935.33338356	    165.55807071	    148.24040450	     -2.12657841
      0.14917561	    936.48083395	    165.72062500	    148.39974425	     -2.15068015
      0.14941072	    937.33459401	    165.84142594	    148.51836864	     -2.16876894
      0.14964582	    938.18811870	    165.96224991	    148.63687193	     -2.18696736
      0.14992666	    939.20646917	    166.10634851	    148.77825403	     -2.20884654
      0.15020749	    940.22407871	    166.25036524	    148.91946067	     -2.23088340
      0.15048309	    941.22151989	    166.39147801	    149.05786014	     -2.25266233
      0.15075868	    942.21814044	    166.53248599	    149.19609158	     -2.27459562
      0.15105365	    943.28350566	    166.68317572	    149.34384818	     -2.29824138
      0.15134862	    944.34799576	    166.83377137	    149.49141579	     -2.32206764
      0.15161573	    945.31076156	    166.96993554	    149.62488017	     -2.34379911
      0.15188284	    946.27269407	    167.10599346	    149.75819033	     -2.36568079
      0.15218404	    947.35606543	    167.25919203	    149.90832789	     -2.39053570
      0.15248525	    948.43854886	    167.41231320	    150.05827432	     -2.41558579
      0.15272606	    949.30291569	    167.53454891	    150.17801498	     -2.43575309
      0.15303640	    950.41551231	    167.69186505	    150.33214189	     -2.46192783
      0.15334674	    951.52732651	    167.84915702	    150.48607252	     -2.48831588
      0.15358948	    952.39563039	    167.97193695	    150.60632953	     -2.50910267
      0.15383222	    953.26332166	    168.09466635	    150.72646657	     -2.53002148
      0.15412411	    954.30538315	    168.24203223	    150.87076321	     -2.55534950
      0.15441600	    955.34658460	    168.38933822	    151.01488927	     -2.58087149
      0.15467148	    956.25669049	    168.51807292	    151.14088987	     -2.60336768
      0.15498057	    957.35649028	    168.67364496	    151.29315446	     -2.63078460
      0.15528965	    958.45525890	    168.82913966	    151.44523150	     -2.65842399
      0.15552763	    959.30011774	    168.94868471	    151.56218930	     -2.67985543
      0.15583802	    960.40062038	    169.10439382	    151.71456061	     -2.70800636
      0.15614840	    961.50031404	    169.26010291	    151.86675046	     -2.73638810
      0.15639158	    962.36045594	    169.38184028	    151.98584922	     -2.75878263
      0.15663475	    963.21995881	    169.50353893	    152.10483651	     -2.78132027
      0.15692563	    964.24669421	    169.64890522	    152.24701134	     -2.80846551
      0.15721650	    965.27250903	    169.79421906	    152.38902911	     -2.83581846
      0.15747886	    966.19645268	    169.92509254	    152.51698240	     -2.86066661
      0.15774122	    967.11948156	    170.05587803	    152.64480775	     -2.88568545
      0.15804199	    968.17618618	    170.20560639	    152.79118625	     -2.91457695
      0.15834275	    969.23187983	    170.35528102	    152.93740198	     -2.94369714
      0.15859233	    970.10664921	    170.47930027	    153.05860274	     -2.96803359
      0.15890103	    971.18726987	    170.63252535	    153.20836069	     -2.99835491
      0.15920974	    972.26686947	    170.78571470	    153.35795217	     -3.02892300
      0.15941143	    972.97123548	    170.88565654	    153.45558939	     -3.04902604
      0.15972347	    974.05944766	    171.04004913	    153.60650297	     -3.08033570
      0.16003551	    975.14711707	    171.19456105	    153.75725772	     -3.11190576
      0.16027909	    975.99428643	    171.31482042	    153.87480291	     -3.13672309
      0.16052266	    976.84098847	    171.43511475	    153.99225115	     -3.16170073
      0.16080341	    977.81553347	    171.57357357	    154.12749526	     -3.19068670
      0.16108416	    978.78911271	    171.71197978	    154.26260781	     -3.21988685
      0.16136814	    979.77242910	    171.85178398	    154.39913506	     -3.24963982
      0.16165212	    980.75468709	    171.99151703	    154.53552902	     -3.27961494
      0.16194399	    981.76274617	    172.13494181	    154.67557198	     -3.31065461
      0.16223587	    982.76969755	    172.27829811	    154.81547670	     -3.34193278
      0.16252174	    983.75444398	    172.41851608	    154.95236524	     -3.37279836
      0.16280761	    984.73808675	    172.55865945	    155.08912288	     -3.40389621
      0.16310218	    985.75010289	    172.70287396	    155.22989797	     -3.43618251
      0.16339674	    986.76098312	    172.84702320	    155.37053702	     -3.46871968
      0.16368112	    987.73538707	    172.98599887	    155.50617600	     -3.50036867
      0.16396549	    988.70868025	    173.12490109	    155.64168963	     -3.53225508
      0.16426215	    989.72244502	    173.26961386	    155.78291689	     -3.56577133
      0.16455880	    990.73506035	    173.41426718	    155.92401096	     -3.59955069
      0.16484058	    991.69540012	    173.55148453	    156.05790104	     -3.63187931
      0.16512236	    992.65463296	    173.68862990	    156.19167198	     -3.66444897
      0.16542099	    993.66966914	    173.83379389	    156.33330923	     -3.69922974
      0.16571962	    994.68354956	    173.97890548	    156.47481627	     -3.73428650
      0.16599810	    995.62754777	    174.11404973	    156.60665423	     -3.76722651
      0.16627659	    996.57045101	    174.24912367	    156.73837954	     -3.80041019
      0.16657676	    997.58519148	    174.39453358	    156.88022963	     -3.83645043
      0.16687692	    998.59877763	    174.53989880	    157.02195284	     -3.87277960
      0.16715209	    999.52647110	    174.67298236	    157.15175446	     -3.90633618
      0.16742725	   1000.45308612	    174.80599769	    157.28144958	     -3.94013925
      0.16772822	   1001.46502140	    174.95130988	    157.42317975	     -3.97739461
      0.16802919	   1002.47581026	    175.09658469	    157.56478686	     -4.01495121
      0.16830204	   1003.39071063	    175.22811691	    157.69305210	     -4.04925898
      0.16857489	   1004.30454713	    175.35958341	    157.82121597	     -4.08381812
      0.16887604	   1005.31160503	    175.50451358	    157.96255052	     -4.12225397
      0.16917718	   1006.31752637	    175.64941213	    158.10376608	     -4.16100286
      0.16944940	   1007.22534481	    175.78022077	    158.23130455	     -4.19629753
      0.16972161	   1008.13210692	    175.91096641	    158.35874533	     -4.23185198
      0.17002270	   1009.13350893	    176.05541393	    158.49958695	     -4.27148126
      0.17032379	   1010.13378212	    176.19983361	    158.64031357	     -4.31143555
      0.17059688	   1011.03955494	    176.33065362	    158.76784326	     -4.34795378
      0.17086996	   1011.94427222	    176.46141344	    158.89527781	     -4.38474367
      0.17117099	   1012.94002704	    176.60538975	    159.03563800	     -4.42561377
      0.17147201	   1013.93465838	    176.74934044	    159.17588691	     -4.46682150
      0.17174688	   1014.84139445	    176.88061779	    159.30384313	     -4.50474248
      0.17202174	   1015.74707243	    177.01183778	    159.43170604	     -4.54294959
      0.17232273	   1016.73728605	    177.15536727	    159.57160853	     -4.58511670
      0.17262372	   1017.72638097	    177.29887240	    159.71140325	     -4.62763471
      0.17290080	   1018.63546245	    177.43081942	    159.83999277	     -4.66708571
      0.17317788	   1019.54348303	    177.56271199	    159.96849045	     -4.70683909
      0.17347881	   1020.52814801	    177.70580129	    160.10794128	     -4.75035813
      0.17377975	   1021.51170024	    177.84886701	    160.24728767	     -4.79424184
      0.17405921	   1022.42361266	    177.98156612	    160.37658998	     -4.83532042
      0.17433867	   1023.33446294	    178.11421381	    160.50580180	     -4.87671880
      0.17463951	   1024.31348848	    178.25685591	    160.64479321	     -4.92164279
      0.17494035	   1025.29140939	    178.39947498	    160.78368333	     -4.96694544
      0.17522221	   1026.20619848	    178.53294391	    160.91371427	     -5.00973412
      0.17550408	   1027.11992674	    178.66636455	    161.04365597	     -5.05286077
      0.17580477	   1028.09319519	    178.80854686	    161.18217421	     -5.09924166
      0.17610547	   1029.06536971	    178.95070659	    161.32059417	     -5.14601517
      0.17638969	   1029.98285527	    179.08492884	    161.45133562	     -5.19058773
      0.17667392	   1030.89928435	    179.21910608	    161.58198904	     -5.23551679
      0.17697441	   1031.86669084	    179.36081616	    161.72001991	     -5.28340595
      0.17727490	   1032.83301682	    179.50250409	    161.85795536	     -5.33170140
      0.17756139	   1033.75287917	    179.63744122	    161.98936718	     -5.37812439
      0.17784788	   1034.67169271	    179.77233675	    162.12069215	     -5.42492242
      0.17814813	   1035.63317301	    179.91356642	    162.25822501	     -5.47437083
      0.17844837	   1036.59358894	    180.05477442	    162.39566515	     -5.52423864
      0.17873700	   1037.51540336	    180.19037083	    162.52768982	     -5.57257082
      0.17902562	   1038.43618011	    180.32592914	    162.65962883	     -5.62129623
      0.17932559	   1039.39173464	    180.46667809	    162.79666009	     -5.67235483
      0.17962556	   1040.34624358	    180.60740594	    162.93360116	     -5.72384523
      0.17991615	   1041.26949850	    180.74359135	    163.06616622	     -5.77413646
      0.18020674	   1042.19173043	    180.87974222	    163.19864679	     -5.82483837
      0.18050644	   1043.14144558	    181.02002130	    163.33518310	     -5.87755874
      0.18080613	   1044.09013644	    181.16027999	    163.47163157	     -5.93072247
      0.18109849	   1045.01425321	    181.29697218	    163.60465231	     -5.98301289
      0.18139086	   1045.93736508	    181.43363339	    163.73758970	     -6.03573047
      0.18169029	   1046.88142825	    181.57346702	    163.87365031	     -6.09016569
      0.18198973	   1047.82449071	    181.71328113	    164.00962523	     -6.14505498
      0.18228366	   1048.74885273	    181.85039017	    164.14300878	     -6.19937533
      0.18257758	   1049.67223121	    181.98747173	    164.27631010	     -6.25413812
      0.18287682	   1050.61093438	    182.12689859	    164.41192754	     -6.31034350
      0.18317605	   1051.54866331	    182.26630700	    164.54746123	     -6.36701289
      0.18347133	   1052.47265875	    182.40374113	    164.68111234	     -6.42338605
      0.18376660	   1053.39569800	    182.54115116	    164.81468231	     -6.48021565
      0.18406187	   1054.31747004	    182.67844238	    164.94816552	     -6.53750101
      0.18435714	   1055.23828865	    182.81570585	    165.08156811	     -6.59524728
      0.18465242	   1056.15787928	    182.95285736	    165.21488507	     -6.65345398
      0.18494769	   1057.07652228	    183.08997765	    165.34812188	     -6.71212588
      0.18524296	   1057.99397821	    183.22699258	    165.48127413	     -6.77126270
      0.18553824	   1058.91049586	    183.36397311	    165.61434669	     -6.83086885
      0.18583351	   1059.82586920	    183.50085458	    165.74733571	     -6.89094427
      0.18612878	   1060.74031767	    183.63769876	    165.88024547	     -6.95149300
      0.18642406	   1061.65366663	    183.77444985	    166.01307266	     -7.01251519
      0.18671933	   1062.56610872	    183.91116114	    166.14582102	     -7.07401458
      0.18701460	   1063.47749846	    184.04778493	    166.27848772	     -7.13599148
      0.18730988	   1064.38800442	    184.18436678	    166.41107601	     -7.19844937
      0.18760515	   1065.29750790	    184.32086635	    166.54358349	     -7.26138873
      0.18790042	   1066.20615624	    184.45732223	    166.67601297	     -7.32481278
      0.18819570	   1067.11385515	    184.59370066	    166.80836247	     -7.38872219
      0.18849097	   1068.02073355	    184.73003405	    166.94063437	     -7.45311992
      0.18878624	   1068.92671916	    184.86629446	    167.07282705	     -7.51800682
      0.18908151	   1069.83192524	    185.00250886	    167.20494254	     -7.58338566
      0.18937679	   1070.73629920	    185.13865438	    167.33697954	     -7.64925742
      0.18967206	   1071.63994124	    185.27475330	    167.46893975	     -7.71562470
      0.18996733	   1072.54281622	    185.41078713	    167.60082216	     -7.78248863
      0.19026261	   1073.44501362	    185.54677410	    167.73262821	     -7.84985166
      0.19055788	   1074.34651360	    185.68269945	    167.86435710	     -7.91771505
      0.19085315	   1075.24739704	    185.81857803	    167.99601004	     -7.98608113
      0.19114843	   1076.14765733	    185.95439820	    168.12758646	     -8.05495126
      0.19144370	   1077.04736845	    186.09017196	    168.25908735	     -8.12432771
      0.19173897	   1077.94653511	    186.22589029	    168.39051231	     -8.19421192
      0.19203425	   1078.84522580	    186.36156284	    168.52186218	     -8.26460608
      0.19232952	   1079.74345461	    186.49718273	    168.65313669	     -8.33551174
      0.19262479	   1080.64128560	    186.63275769	    168.78433655	     -8.40693103
      0.19292007	   1081.53874046	    186.76828260	    168.91546160	     -8.47886560
      0.19321534	   1082.43587954	    186.90376363	    169.04651243	     -8.55131754
      0.19351061	   1083.33273040	    187.03919706	    169.17748898	     -8.62428856
      0.19380588	   1084.22935013	    187.17458784	    169.30839176	     -8.69778074
      0.19410116	   1085.12577060	    187.30993333	    169.43922076	     -8.77179586
      0.19439643	   1086.02204588	    187.44523753	    169.56997642	     -8.84633600
      0.19469170	   1086.91821073	    187.58049868	    169.70065878	     -8.92140301
      0.19498698	   1087.81431631	    187.71571998	    169.83126823	     -8.99699895
      0.19528225	   1088.71039905	    187.85090037	    169.96180484	     -9.07312574
      0.19557752	   1089.60650728	    187.98604247	    170.09226893	     -9.14978546
      0.19587280	   1090.50267811	    188.12114572	    170.22266061	     -9.22698008
      0.19616807	   1091.39895711	    188.25621229	    170.35298017	     -9.30471169
      0.19646334	   1092.29538132	    188.39124200	    170.48322770	     -9.38298233
      0.19675862	   1093.19199368	    188.52623668	    170.61340346	     -9.46179411
      0.19705389	   1094.08883069	    188.66119646	    170.74350756	     -9.54114911
      0.19734916	   1094.98593286	    188.79612289	    170.87354021	     -9.62104948
      0.19764444	   1095.88333584	    188.93101631	    171.00350151	     -9.70149733
      0.19793971	   1096.78107801	    189.06587809	    171.13339165	     -9.78249486
      0.19823498	   1097.67919413	    189.20070872	    171.26321072	     -9.86404423
      0.19853026	   1098.57772078	    189.33550943	    171.39295888	     -9.94614766
      0.19882553	   1099.47669194	    189.47028081	    171.52263620	    -10.02880736
      0.19912080	   1100.37614281	    189.60502400	    171.65224280	    -10.11202559
      0.19941607	   1101.27610677	    189.73973966	    171.78177877	    -10.19580459
      0.19971135	   1102.17661811	    189.87442884	    171.91124417	    -10.28014667
      0.20000662	   1103.07770992	    190.00909228	    172.04063908	    -10.36505413
      0.20030189	   1103.97941603	    190.14373097	    172.16996355	    -10.45052928
      0.20059717	   1104.88176959	    190.27834569	    172.29921763	    -10.53657449
      0.20089244	   1105.78480439	    190.41293739	    172.42840134	    -10.62319210
      0.20118771	   1106.68855396	    190.54750688	    172.55751471	    -10.71038452
      0.20148299	   1107.59305248	    190.68205509	    172.68655775	    -10.79815415
      0.20177826	   1108.49833413	    190.81658284	    172.81553046	    -10.88650341
      0.20207353	   1109.40443378	    190.95109106	    172.94443285	    -10.97543475
      0.20236881	   1110.31138650	    191.08558060	    173.07326488	    -11.06495065
      0.20266408	   1111.21922798	    191.22005236	    173.20202654	    -11.15505358
      0.20295935	   1112.12799426	    191.35450722	    173.33071778	    -11.24574605
      0.20325463	   1113.03772193	    191.48894608	    173.45933857	    -11.33703060
      0.20354990	   1113.94844787	    191.62336983	    173.58788885	    -11.42890978
      0.20384517	   1114.86020938	    191.75777937	    173.71636855	    -11.52138614
      0.20414044	   1115.77304393	    191.89217562	    173.84477760	    -11.61446227
      0.20443572	   1116.68698915	    192.02655949	    173.97311593	    -11.70814079
      0.20473099	   1117.60208260	    192.16093190	    174.10138344	    -11.80242432
      0.20502626	   1118.51836167	    192.29529378	    174.22958002	    -11.89731551
      0.20532154	   1119.43586333	    192.42964606	    174.35770558	    -11.99281702
      0.20561681	   1120.35462397	    192.56398967	    174.48575998	    -12.08893153
      0.20591208	   1121.27467917	    192.69832556	    174.61374310	    -12.18566176
      0.20620736	   1122.19606346	    192.83265468	    174.74165478	    -12.28301042
      0.20650263	   1123.11881015	    192.96697798	    174.86949488	    -12.38098026
      0.20679790	   1124.04295106	    193.10129642	    174.99726322	    -12.47957404
      0.20709318	   1124.96851635	    193.23561097	    175.12495961	    -12.57879453
      0.20738845	   1125.89553433	    193.36992258	    175.25258386	    -12.67864454
      0.20768372	   1126.82403131	    193.50423223	    175.38013575	    -12.77912688
      0.20797900	   1127.75403145	    193.63854089	    175.50761504	    -12.88024437
      0.20827427	   1128.68555668	    193.77284953	    175.63502148	    -12.98199989
      0.20856954	   1129.61862661	    193.90715914	    175.76235480	    -13.08439629
      0.20886481	   1130.55325848	    194.04147069	    175.88961471	    -13.18743645
      0.20916009	   1131.48946718	    194.17578517	    176.01680091	    -13.29112329
      0.20945536	   1132.42726524	    194.31010357	    176.14391305	    -13.39545973
      0.20975063	   1133.36666287	    194.44442686	    176.27095079	    -13.50044869
      0.21004591	   1134.30766805	    194.57875606	    176.39791375	    -13.60609315
      0.21034118	   1135.25028660	    194.71309214	    176.52480153	    -13.71239606
      0.21063645	   1136.19452228	    194.84743612	    176.65161371	    -13.81936041
      0.21093173	   1137.14037692	    194.98178899	    176.77834985	    -13.92698921
      0.21122700	   1138.08785050	    195.11615177	    176.90500948	    -14.03528548
      0.21152227	   1139.03694135	    195.25052548	    177.03159211	    -14.14425225
      0.21181755	   1139.98764621	    195.38491113	    177.15809722	    -14.25389258
      0.21211282	   1140.93996043	    195.51930975	    177.28452429	    -14.36420953
      0.21240809	   1141.89387806	    195.65372239	    177.41087273	    -14.47520618
      0.21270337	   1142.84939198	    195.78815008	    177.53714198	    -14.58688564
      0.21299864	   1143.80649406	    195.92259388	    177.66333142	    -14.69925102
      0.21329391	   1144.76517528	    196.05705487	    177.78944042	    -14.81230544
      0.21358918	   1145.72542579	    196.19153411	    177.91546832	    -14.92605205
      0.21388446	   1146.68723509	    196.32603269	    178.04141445	    -15.04049402
      0.21417973	   1147.65059210	    196.46055171	    178.16727811	    -15.15563451
      0.21447500	   1148.61548526	    196.59509230	    178.29305858	    -15.27147672
      0.21477028	   1149.58190262	    196.72965557	    178.41875510	    -15.38802385
      0.21506555	   1150.54983194	    196.86424267	    178.54436692	    -15.50527912
      0.21536082	   1151.51926073	    196.99885476	    178.66989325	    -15.62324577
      0.21565610	   1152.49017636	    197.13349303	    178.79533328	    -15.74192704
      0.21595137	   1153.46256631	    197.26815865	    178.92068618	    -15.86132621
      0.21624664	   1154.43641840	    197.40285284	    179.04595109	    -15.98144655
      0.21654192	   1155.41172086	    197.53757684	    179.17112715	    -16.10229135
      0.21683719	   1156.38846228	    197.67233191	    179.29621348	    -16.22386392
      0.21713246	   1157.36663164	    197.80711930	    179.42120915	    -16.34616759
      0.21742774	   1158.34621824	    197.94194033	    179.54611325	    -16.46920570
      0.21772301	   1159.32721175	    198.07679631	    179.67092483	    -16.59298160
      0.21801828	   1160.30960214	    198.21168858	    179.79564293	    -16.71749867
      0.21831355	   1161.29337972	    198.34661851	    179.92026656	    -16.84276027
      0.21860883	   1162.27853510	    198.48158748	    180.04479473	    -16.96876981
      0.21890410	   1163.26505917	    198.61659691	    180.16922642	    -17.09553071
      0.21919937	   1164.25294311	    198.75164823	    180.29356060	    -17.22304640
      0.21949465	   1165.24217837	    198.88674291	    180.41779621	    -17.35132030
      0.21978992	   1166.23275668	    199.02188243	    180.54193218	    -17.48035589
      0.22008519	   1167.22466997	    199.15706830	    180.66596743	    -17.61015664
      0.22038047	   1168.21791045	    199.29230206	    180.78990086	    -17.74072602
      0.22067574	   1169.21247053	    199.42758527	    180.91373134	    -17.87206755
      0.22097101	   1170.20834286	    199.56291953	    181.03745774	    -18.00418474
      0.22126629	   1171.20552026	    199.69830645	    181.16107891	    -18.13708113
      0.22156156	   1172.20399578	    199.83374767	    181.28459367	    -18.27076025
      0.22185683	   1173.20376261	    199.96924486	    181.40800084	    -18.40522568
      0.22215211	   1174.20481414	    200.10479972	    181.53129921	    -18.54048099
      0.22244738	   1175.20714392	    200.24041397	    181.65448756	    -18.67652976
      0.22274265	   1176.21074563	    200.37608936	    181.77756466	    -18.81337561
      0.22303793	   1177.21561310	    200.51182766	    181.90052925	    -18.95102216
      0.22333320	   1178.22174029	    200.64763069	    182.02338006	    -19.08947305
      0.22362847	   1179.22912128	    200.78350027	    182.14611581	    -19.22873192
      0.22392374	   1180.23775023	    200.91943826	    182.26873518	    -19.36880245
      0.22421902	   1181.24762141	    201.05544654	    182.39123688	    -19.50968831
      0.22451429	   1182.25872919	    201.19152704	    182.51361954	    -19.65139321
      0.22480956	   1183.27106798	    201.32768168	    182.63588183	    -19.79392085
      0.22510484	   1184.28463226	    201.46391243	    182.75802238	    -19.93727497
      0.22540011	   1185.29941658	    201.60022129	    182.88003979	    -20.08145930
      0.22569538	   1186.31541549	    201.73661028	    183.00193266	    -20.22647761
      0.22599066	   1187.33262359	    201.87308144	    183.12369958	    -20.37233366
      0.22628593	   1188.35103549	    202.00963684	    183.24533911	    -20.51903126
      0.22658120	   1189.37064579	    202.14627860	    183.36684978	    -20.66657419
      0.22687648	   1190.39144910	    202.28300882	    183.48823015	    -20.81496629
      0.22717175	   1191.41343996	    202.41982966	    183.60947870	    -20.96421139
      0.22746702	   1192.43661293	    202.55674331	    183.73059395	    -21.11431333
      0.22776230	   1193.46096249	    202.69375196	    183.85157436	    -21.26527598
      0.22805757	   1194.48648304	    202.83085784	    183.97241840	    -21.41710323
      0.22835284	   1195.51316893	    202.96806321	    184.09312451	    -21.56979897
      0.22864811	   1196.54101442	    203.10537035	    184.21369112	    -21.72336712
      0.22894339	   1197.57001363	    203.24278155	    184.33411662	    -21.87781161
      0.22923866	   1198.60016060	    203.38029915	    184.45439941	    -22.03313637
      0.22953393	   1199.63144921	    203.51792551	    184.57453787	    -22.18934537
      0.22982921	   1200.66387319	    203.65566300	    184.69453033	    -22.34644258
      0.23012448	   1201.69742610	    203.79351402	    184.81437514	    -22.50443200
      0.23041975	   1202.73210132	    203.93148099	    184.93407060	    -22.66331763
      0.23071503	   1203.76789204	    204.06956637	    185.05361502	    -22.82310350
      0.23101030	   1204.80479119	    204.20777263	    185.17300667	    -22.98379364
      0.23130557	   1205.84279151	    204.34610227	    185.29224381	    -23.14539211
      0.23160085	   1206.88188545	    204.48455779	    185.41132467	    -23.30790298
      0.23189612	   1207.92206520	    204.62314174	    185.53024748	    -23.47133034
      0.23219139	   1208.96332263	    204.76185669	    185.64901042	    -23.63567829
      0.23248667	   1210.00564932	    204.90070521	    185.76761168	    -23.80095095
      0.23278194	   1211.04903649	    205.03968992	    185.88604941	    -23.96715245
      0.23307721	   1212.09347500	    205.17881344	    186.00432175	    -24.13428694
      0.23337248	   1213.13895531	    205.31807841	    186.12242681	    -24.30235859
      0.23366776	   1214.18546750	    205.45748751	    186.24036268	    -24.47137159
      0.23396303	   1215.23300117	    205.59704343	    186.35812744	    -24.64133013
      0.23425830	   1216.28154547	    205.73674887	    186.47571913	    -24.81223842
      0.23455358	   1217.33108908	    205.87660656	    186.59313577	    -24.98410070
      0.23484885	   1218.38162012	    206.01661926	    186.71037538	    -25.15692121
      0.23514412	   1219.43312618	    206.15678973	    186.82743593	    -25.33070422
      0.23543940	   1220.48559424	    206.29712075	    186.94431538	    -25.50545400
      0.23573467	   1221.53901069	    206.43761513	    187.06101166	    -25.68117485
      0.23602994	   1222.59336125	    206.57827569	    187.17752267	    -25.85787109
      0.23632522	   1223.64863095	    206.71910527	    187.29384631	    -26.03554703
      0.23662049	   1224.70480409	    206.86010674	    187.40998043	    -26.21420702
      0.23691576	   1225.76186420	    207.00128296	    187.52592285	    -26.39385542
      0.23721104	   1226.81979400	    207.14263683	    187.64167140	    -26.57449660
      0.23750631	   1227.87857537	    207.28417125	    187.75722384	    -26.75613495
      0.23780158	   1228.93818927	    207.42588914	    187.87257793	    -26.93877489
      0.23809685	   1229.99861573	    207.56779345	    187.98773140	    -27.12242083
      0.23839213	   1231.05983376	    207.70988713	    188.10268194	    -27.30707720
      0.23868740	   1232.12182136	    207.85217315	    188.21742721	    -27.49274847
      0.23898267	   1233.18455539	    207.99465448	    188.33196486	    -27.67943910
      0.23927795	   1234.24801157	    208.13733413	    188.44629248	    -27.86715358
      0.23957322	   1235.31216440	    208.28021510	    188.56040763	    -28.05589641
      0.23986849	   1236.37698709	    208.42330042	    188.67430784	    -28.24567209
      0.24016377	   1237.44245152	    208.56659311	    188.78799060	    -28.43648517
      0.24045904	   1238.50852814	    208.71009623	    188.90145336	    -28.62834018
      0.24075431	   1239.57518595	    208.85381283	    189.01469355	    -28.82124169
      0.24104959	   1240.64239237	    208.99774598	    189.12770853	    -29.01519428
      0.24134486	   1241.71011320	    209.14189875	    189.24049565	    -29.21020252
      0.24164013	   1242.77831255	    209.28627423	    189.35305222	    -29.40627103
      0.24193541	   1243.84695271	    209.43087552	    189.46537548	    -29.60340443
      0.24223068	   1244.91599414	    209.57570573	    189.57746267	    -29.80160734
      0.24252595	   1245.98539532	    209.72076795	    189.68931096	    -30.00088442
      0.24282122	   1247.05511270	    209.86606531	    189.80091749	    -30.20124032
      0.24311650	   1248.12510060	    210.01160094	    189.91227934	    -30.40267972
      0.24341177	   1249.19531112	    210.15737796	    190.02339358	    -30.60520731
      0.24370704	   1250.26569403	    210.30339952	    190.13425719	    -30.80882778
      0.24400232	   1251.33619671	    210.44966873	    190.24486715	    -31.01354585
      0.24429759	   1252.40676402	    210.59618876	    190.35522037	    -31.21936625
      0.24459286	   1253.47733822	    210.74296275	    190.46531370	    -31.42629370
      0.24488814	   1254.54785889	    210.88999383	    190.57514396	    -31.63433297
      0.24518341	   1255.61826281	    211.03728516	    190.68470792	    -31.84348882
      0.24547868	   1256.68848389	    211.18483989	    190.79400230	    -32.05376600
      0.24577396	   1257.75845307	    211.33266116	    190.90302375	    -32.26516932
      0.24606923	   1258.82809823	    211.48075212	    191.01176890	    -32.47770355
      0.24636450	   1259.89734414	    211.62911592	    191.12023430	    -32.69137351
      0.24665978	   1260.96611238	    211.77775568	    191.22841645	    -32.90618401
      0.24695505	   1262.03432125	    211.92667456	    191.33631180	    -33.12213987
      0.24725032	   1263.10188574	    212.07587567	    191.44391675	    -33.33924591
      0.24754560	   1264.16871753	    212.22536216	    191.55122762	    -33.55750699
      0.24784087	   1265.23472489	    212.37513713	    191.65824070	    -33.77692794
      0.24813614	   1266.29981273	    212.52520371	    191.76495219	    -33.99751362
      0.24843141	   1267.36388259	    212.67556500	    191.87135827	    -34.21926889
      0.24872669	   1268.42683269	    212.82622410	    191.97745501	    -34.44219863
      0.24902196	   1269.48855794	    212.97718410	    192.08323846	    -34.66630769
      0.24931723	   1270.54895011	    213.12844809	    192.18870458	    -34.89160097
      0.24961251	   1271.60789783	    213.28001914	    192.29384928	    -35.11808334
      0.24990778	   1272.66528684	    213.43190032	    192.39866840	    -35.34575970
      0.25020305	   1273.72100007	    213.58409468	    192.50315773	    -35.57463493
      0.25049833	   1274.77491790	    213.73660527	    192.60731297	    -35.80471394
      0.25079360	   1275.82691838	    213.88943513	    192.71112977	    -36.03600162
      0.25108887	   1276.87687751	    214.04258730	    192.81460372	    -36.26850287
      0.25138415	   1277.92466953	    214.19606480	    192.91773032	    -36.50222260
      0.25167942	   1278.97016730	    214.34987064	    193.02050504	    -36.73716573
      0.25197469	   1280.01324262	    214.50400784	    193.12292326	    -36.97333714
      0.25226997	   1281.05376665	    214.65847941	    193.22498030	    -37.21074177
      0.25256524	   1282.09161038	    214.81328835	    193.32667141	    -37.44938451
      0.25286051	   1283.12664501	    214.96843767	    193.42799179	    -37.68927029
      0.25315578	   1284.15874247	    215.12393037	    193.52893657	    -37.93040402
      0.25345106	   1285.18777587	    215.27976946	    193.62950082	    -38.17279061
      0.25374633	   1286.21362003	    215.43595794	    193.72967953	    -38.41643499
      0.25404160	   1287.23615192	    215.59249883	    193.82946767	    -38.66134207
      0.25433688	   1288.25525115	    215.74939516	    193.92886010	    -38.90751677
      0.25463215	   1289.27080049	    215.90664995	    194.02785167	    -39.15496402
      0.25492742	   1290.28268626	    216.06426627	    194.12643715	    -39.40368875
      0.25522270	   1291.29079881	    216.22224715	    194.22461124	    -39.65369587
      0.25551797	   1292.29503290	    216.38059570	    194.32236861	    -39.90499032
      0.25581324	   1293.29528804	    216.53931501	    194.41970388	    -40.15757704
      0.25610852	   1294.29146890	    216.69840819	    194.51661160	    -40.41146095
      0.25640379	   1295.28348548	    216.85787841	    194.61308628	    -40.66664700
      0.25669906	   1296.27125346	    217.01772883	    194.70912239	    -40.92314013
      0.25699434	   1297.25469435	    217.17796267	    194.80471432	    -41.18094529
      0.25728961	   1298.23373563	    217.33858316	    194.89985645	    -41.44006743
      0.25758488	   1299.20831089	    217.49959358	    194.99454310	    -41.70051153
      0.25788015	   1300.17835986	    217.66099724	    195.08876854	    -41.96228253
      0.25817543	   1301.14382847	    217.82279749	    195.18252700	    -42.22538542
      0.25847070	   1302.10466877	    217.98499771	    195.27581267	    -42.48982517
      0.25876597	   1303.06083894	    218.14760136	    195.36861969	    -42.75560678
      0.25906125	   1304.01230315	    218.31061190	    195.46094216	    -43.02273525
      0.25935652	   1304.95903144	    218.47403286	    195.55277414	    -43.29121557
      0.25965179	   1305.90099958	    218.63786782	    195.64410963	    -43.56105277
      0.25994707	   1306.83818890	    218.80212040	    195.73494262	    -43.83225187
      0.26024234	   1307.77058609	    218.96679428	    195.82526703	    -44.10481792
      0.26053761	   1308.69818297	    219.13189318	    195.91507673	    -44.37875595
      0.26083289	   1309.62097626	    219.29742089	    196.00436558	    -44.65407104
      0.26112816	   1310.53896741	    219.46338124	    196.09312735	    -44.93076825
      0.26142343	   1311.45216226	    219.62977812	    196.18135580	    -45.20885267
      0.26171871	   1312.36057085	    219.79661548	    196.26904463	    -45.48832938
      0.26201398	   1313.26420716	    219.96389733	    196.35618748	    -45.76920347
      0.26230925	   1314.16308885	    220.13162773	    196.44277796	    -46.05148004
      0.26260452	   1315.05723703	    220.29981080	    196.52880962	    -46.33516418
      0.26289980	   1315.94667598	    220.46845072	    196.61427596	    -46.62026102
      0.26319507	   1316.83143292	    220.63755175	    196.69917042	    -46.90677567
      0.26346055	   1317.62316413	    220.79005412	    196.77501285	    -47.16560696
      0.26372603	   1318.41090329	    220.94285811	    196.85037431	    -47.42558017
      0.26399151	   1319.19497764	    221.09605919	    196.92525998	    -47.68671339
      0.26425700	   1319.97535727	    221.24964345	    196.99966307	    -47.94900768
      0.26452248	   1320.75208020	    221.40361735	    197.07357896	    -48.21246728
      0.26478796	   1321.52517318	    221.55798364	    197.14700261	    -48.47709585
      0.26505344	   1322.29466628	    221.71274581	    197.21992896	    -48.74289717
      0.26531892	   1323.06059006	    221.86790726	    197.29235294	    -49.00987500
      0.26558440	   1323.82297594	    222.02347143	    197.36426941	    -49.27803311
      0.26584988	   1324.58185604	    222.17944184	    197.43567320	    -49.54737528
      0.26611536	   1325.33726307	    222.33582202	    197.50655908	    -49.81790530
      0.26638084	   1326.08923029	    222.49261556	    197.57692179	    -50.08962694
      0.26664633	   1326.83779139	    222.64982608	    197.64675600	    -50.36254402
      0.26691181	   1327.58298039	    222.80745726	    197.71605634	    -50.63666032
      0.26717729	   1328.32483162	    222.96551279	    197.78481738	    -50.91197966
      0.26744277	   1329.06337961	    223.12399643	    197.85303366	    -51.18850586
      0.26770825	   1329.79865905	    223.28291199	    197.92069964	    -51.46624273
      0.26797373	   1330.53070468	    223.44226329	    197.98780973	    -51.74519410
      0.26823921	   1331.25955129	    223.60205423	    198.05435829	    -52.02536379
      0.26850469	   1331.98523363	    223.76228871	    198.12033962	    -52.30675565
      0.26877018	   1332.70778635	    223.92297072	    198.18574796	    -52.58937353
      0.26903566	   1333.42724400	    224.08410426	    198.25057748	    -52.87322126
      0.26930114	   1334.14364093	    224.24569338	    198.31482230	    -53.15830270
      0.26956662	   1334.85701126	    224.40774219	    198.37847647	    -53.44462170
      0.26983210	   1335.56738888	    224.57025482	    198.44153397	    -53.73218214
      0.27009758	   1336.27480737	    224.73323545	    198.50398871	    -54.02098787
      0.27036306	   1336.97929998	    224.89668832	    198.56583456	    -54.31104277
      0.27062854	   1337.68089960	    225.06061770	    198.62706528	    -54.60235071
      0.27089402	   1338.37963874	    225.22502791	    198.68767459	    -54.89491557
      0.27115951	   1339.07554950	    225.38992329	    198.74765611	    -55.18874122
      0.27142499	   1339.76866351	    225.55530827	    198.80700340	    -55.48383155
      0.27169047	   1340.45901197	    225.72118728	    198.86570996	    -55.78019046
      0.27195595	   1341.14662559	    225.88756481	    198.92376917	    -56.07782181
      0.27222143	   1341.83153458	    226.05444542	    198.98117438	    -56.37672951
      0.27248691	   1342.51376863	    226.22183368	    199.03791882	    -56.67691745
      0.27275239	   1343.19335688	    226.38973421	    199.09399564	    -56.97838951
      0.27301787	   1343.87032796	    226.55815169	    199.14939794	    -57.28114958
      0.27328335	   1344.54470990	    226.72709084	    199.20411869	    -57.58520156
      0.27354884	   1345.21653019	    226.89655642	    199.25815081	    -57.89054934
      0.27381432	   1345.88581572	    227.06655325	    199.31148709	    -58.19719679
      0.27407980	   1346.55259280	    227.23708616	    199.36412027	    -58.50514782
      0.27434528	   1347.21688713	    227.40816008	    199.41604296	    -58.81440629
      0.27461076	   1347.87872381	    227.57977994	    199.46724770	    -59.12497610
      0.27487624	   1348.53812734	    227.75195076	    199.51772693	    -59.43686111
      0.27514172	   1349.19512158	    227.92467769	    199.56747297	    -59.75006519
      0.27540720	   1349.84972979	    228.09796594	    199.61647806	    -60.06459221
      0.27567269	   1350.50197460	    228.27182078	    199.66473433	    -60.38044602
      0.27593817	   1351.15187800	    228.44624751	    199.71223381	    -60.69763048
      0.27620365	   1351.79946136	    228.62125150	    199.75896841	    -61.01614943
      0.27646913	   1352.44474541	    228.79683816	    199.80492994	    -61.33600669
      0.27673461	   1353.08775027	    228.97301295	    199.85011010	    -61.65720609
      0.27700009	   1353.72849539	    229.14978139	    199.89450047	    -61.97975144
      0.27726557	   1354.36699961	    229.32714902	    199.93809252	    -62.30364653
      0.27753105	   1355.00328112	    229.50512148	    199.98087759	    -62.62889515
      0.27779653	   1355.63735748	    229.68370441	    200.02284692	    -62.95550106
      0.27806202	   1356.26924562	    229.86290355	    200.06399161	    -63.28346802
      0.27832750	   1356.89896183	    230.04272465	    200.10430264	    -63.61279976
      0.27859298	   1357.52652178	    230.22317355	    200.14377087	    -63.94350000
      0.27885846	   1358.15194048	    230.40425612	    200.18238701	    -64.27557241
      0.27912394	   1358.77523235	    230.58597828	    200.22014165	    -64.60902069
      0.27938942	   1359.39641115	    230.76834602	    200.25702525	    -64.94384846
      0.27965490	   1360.01549004	    230.95136538	    200.29302812	    -65.28005936
      0.27992038	   1360.63248153	    231.13504245	    200.32814044	    -65.61765697
      0.28018586	   1361.24739754	    231.31938337	    200.36235224	    -65.95664486
      0.28045135	   1361.86024933	    231.50439436	    200.39565340	    -66.29702656
      0.28071683	   1362.47104759	    231.69008168	    200.42803366	    -66.63880556
      0.28098231	   1363.07980237	    231.87645163	    200.45948260	    -66.98198532
      0.28124779	   1363.68652311	    232.06351060	    200.48998964	    -67.32656926
      0.28151327	   1364.29121864	    232.25126502	    200.51954405	    -67.67256076
      0.28177875	   1364.89389720	    232.43972138	    200.54813493	    -68.01996316
      0.28204423	   1365.49456640	    232.62888623	    200.57575123	    -68.36877974
      0.28230971	   1366.09323328	    232.81876619	    200.60238172	    -68.71901374
      0.28257519	   1366.68990426	    233.00936793	    200.62801498	    -69.07066833
      0.28284068	   1367.28458516	    233.20069817	    200.65263945	    -69.42374666
      0.28310616	   1367.87728123	    233.39276372	    200.67624337	    -69.77825177
      0.28337164	   1368.46799710	    233.58557143	    200.69881479	    -70.13418668
      0.28363712	   1369.05673684	    233.77912822	    200.72034158	    -70.49155432
      0.28390260	   1369.64350390	    233.97344107	    200.74081142	    -70.85035754
      0.28416808	   1370.22830119	    234.16851704	    200.76021179	    -71.21059913
      0.28443356	   1370.81113099	    234.36436323	    200.77852997	    -71.57228179
      0.28469904	   1371.39199503	    234.56098682	    200.79575305	    -71.93540813
      0.28496453	   1371.97089445	    234.75839507	    200.81186789	    -72.29998068
      0.28523001	   1372.54782982	    234.95659529	    200.82686115	    -72.66600186
      0.28549549	   1373.12280112	    235.15559484	    200.84071925	    -73.03347398
      0.28576097	   1373.69580778	    235.35540120	    200.85342842	    -73.40239927
      0.28602645	   1374.26684863	    235.55602187	    200.86497463	    -73.77277980
      0.28629193	   1374.83592195	    235.75746445	    200.87534364	    -74.14461756
      0.28655741	   1375.40302545	    235.95973659	    200.88452095	    -74.51791437
      0.28682289	   1375.96815624	    236.16284604	    200.89249183	    -74.89267194
      0.28708837	   1376.53131090	    236.36680060	    200.89924129	    -75.26889181
      0.28735386	   1377.09248542	    236.57160816	    200.90475409	    -75.64657537
      0.28761934	   1377.65167524	    236.77727666	    200.90901472	    -76.02572386
      0.28785809	   1378.15306210	    236.96304323	    200.91177085	    -76.36797196
      0.28809685	   1378.65265046	    237.14945961	    200.91348298	    -76.71139298
      0.28833561	   1379.15062086	    237.33659070	    200.91414607	    -77.05600084
      0.28857437	   1379.64696835	    237.52444247	    200.91374808	    -77.40179591
      0.28881312	   1380.14168771	    237.71302097	    200.91227677	    -77.74877839
      0.28905188	   1380.63477331	    237.90233232	    200.90971972	    -78.09694838
      0.28929064	   1381.12621917	    238.09238266	    200.90606428	    -78.44630579
      0.28952939	   1381.61601894	    238.28317821	    200.90129761	    -78.79685036
      0.28976815	   1382.10416587	    238.47472523	    200.89540667	    -79.14858166
      0.29000691	   1382.59065287	    238.66703005	    200.88837817	    -79.50149907
      0.29024567	   1383.07547246	    238.86009903	    200.88019863	    -79.85560178
      0.29048442	   1383.55861678	    239.05393863	    200.87085432	    -80.21088876
      0.29072318	   1384.04007760	    239.24855531	    200.86033129	    -80.56735877
      0.29096194	   1384.51984631	    239.44395565	    200.84861533	    -80.92501035
      0.29120070	   1384.99791393	    239.64014623	    200.83569202	    -81.28384176
      0.29143945	   1385.47427110	    239.83713374	    200.82154666	    -81.64385105
      0.29167821	   1385.94890806	    240.03492490	    200.80616429	    -82.00503597
      0.29191697	   1386.42181470	    240.23352650	    200.78952970	    -82.36739400
      0.29215572	   1386.89298049	    240.43294539	    200.77162741	    -82.73092231
      0.29239448	   1387.36239453	    240.63318848	    200.75244163	    -83.09561778
      0.29263324	   1387.83004555	    240.83426276	    200.73195633	    -83.46147692
      0.29287200	   1388.29592187	    241.03617527	    200.71015515	    -83.82849594
      0.29311075	   1388.76001143	    241.23893311	    200.68702143	    -84.19667065
      0.29334951	   1389.22230176	    241.44254345	    200.66253822	    -84.56599650
      0.29358827	   1389.68278001	    241.64701355	    200.63668823	    -84.93646852
      0.29382702	   1390.14143293	    241.85235071	    200.60945385	    -85.30808135
      0.29406578	   1390.59824686	    242.05856230	    200.58081713	    -85.68082916
      0.29430454	   1391.05320776	    242.26565578	    200.55075977	    -86.05470568
      0.29454330	   1391.50630116	    242.47363867	    200.51926311	    -86.42970415
      0.29478205	   1391.95751220	    242.68251855	    200.48630812	    -86.80581734
      0.29502081	   1392.40682559	    242.89230308	    200.45187540	    -87.18303745
      0.29525957	   1392.85422564	    243.10300002	    200.41594514	    -87.56135619
      0.29549833	   1393.29969624	    243.31461716	    200.37849713	    -87.94076469
      0.29573708	   1393.74322085	    243.52716240	    200.33951077	    -88.32125349
      0.29597584	   1394.18478253	    243.74064370	    200.29896499	    -88.70281257
      0.29621460	   1394.62436389	    243.95506911	    200.25683829	    -89.08543125
      0.29645335	   1395.06194711	    244.17044674	    200.21310873	    -89.46909826
      0.29669211	   1395.49751395	    244.38678481	    200.16775388	    -89.85380168
      0.29693087	   1395.93104570	    244.60409160	    200.12075081	    -90.23952893
      0.29716963	   1396.36252324	    244.82237546	    200.07207611	    -90.62626677
      0.29740838	   1396.79192698	    245.04164486	    200.02170584	    -91.01400130
      0.29764714	   1397.21923688	    245.26190833	    199.96961549	    -91.40271796
      0.29788590	   1397.64443245	    245.48317449	    199.91578004	    -91.79240152
      0.29812465	   1398.06749273	    245.70545204	    199.86017386	    -92.18303611
      0.29836341	   1398.48839629	    245.92874978	    199.80277073	    -92.57460521
      0.29860217	   1398.90712121	    246.15307660	    199.74354381	    -92.96709171
      0.29884093	   1399.32364513	    246.37844147	    199.68246560	    -93.36047790
      0.29907968	   1399.73794516	    246.60485346	    199.61950796	    -93.75474553
      0.29931844	   1400.14999794	    246.83232173	    199.55464205	    -94.14987586
      0.29955720	   1400.55977959	    247.06085553	    199.48783830	    -94.54584968
      0.29979596	   1400.96726574	    247.29046420	    199.41906641	    -94.94264744
      0.30003471	   1401.37243149	    247.52115718	    199.34829532	    -95.34024924
      0.30027347	   1401.77525143	    247.75294403	    199.27549313	    -95.73863499
      0.30051223	   1402.17569959	    247.98583436	    199.20062714	    -96.13778444
      0.30075098	   1402.57374949	    248.21983791	    199.12366379	    -96.53767732
      0.30098974	   1402.96937407	    248.45496452	    199.04456859	    -96.93829342
      0.30122850	   1403.36254572	    248.69122412	    198.96330614	    -97.33961273
      0.30146726	   1403.75323626	    248.92862674	    198.87984006	    -97.74161552
      0.30170601	   1404.14141693	    249.16718251	    198.79413297	    -98.14428251
      0.30194477	   1404.52705837	    249.40690167	    198.70614642	    -98.54759495
      0.30218353	   1404.91013062	    249.64779456	    198.61584088	    -98.95153479
      0.30242229	   1405.29060309	    249.88987163	    198.52317569	    -99.35608475
      0.30266104	   1405.66844459	    250.13314342	    198.42810900	    -99.76122850
      0.30289980	   1406.04362325	    250.37762058	    198.33059771	   -100.16695072
      0.30313856	   1406.41610658	    250.62331387	    198.23059747	   -100.57323724
      0.30337731	   1406.78586142	    250.87023417	    198.12806257	   -100.98007511
      0.30361607	   1407.15285392	    251.11839244	    198.02294592	   -101.38745273
      0.30385483	   1407.51704954	    251.36779977	    197.91519899	   -101.79535987
      0.30409359	   1407.87841304	    251.61846736	    197.80477175	   -102.20378776
      0.30433234	   1408.23690846	    251.87040650	    197.69161258	   -102.61272913
      0.30457110	   1408.59249910	    252.12362861	    197.57566827	   -103.02217824
      0.30480986	   1408.94514753	    252.37814522	    197.45688389	   -103.43213089
      0.30504861	   1409.29481556	    252.63396799	    197.33520277	   -103.84258444
      0.30528737	   1409.64146421	    252.89110866	    197.21056640	   -104.25353776
      0.30552613	   1409.98505373	    253.14957911	    197.08291437	   -104.66499124
      0.30576489	   1410.32554356	    253.40939134	    196.95218433	   -105.07694675
      0.30600364	   1410.66289233	    253.67055746	    196.81831186	   -105.48940755
      0.30624240	   1410.99705784	    253.93308972	    196.68123044	   -105.90237829
      0.30648116	   1411.32799704	    254.19700047	    196.54087136	   -106.31586489
      0.30671992	   1411.65566605	    254.46230221	    196.39716364	   -106.72987452
      0.30695867	   1411.98002008	    254.72900753	    196.25003397	   -107.14441544
      0.30719743	   1412.30101348	    254.99712919	    196.09940663	   -107.55949703
      0.30743619	   1412.61859970	    255.26668005	    195.94520343	   -107.97512959
      0.30767494	   1412.93273126	    255.53767312	    195.78734361	   -108.39132432
      0.30791370	   1413.24335976	    255.81012155	    195.62574379	   -108.80809324
      0.30815246	   1413.55043586	    256.08403859	    195.46031795	   -109.22544904
      0.30839122	   1413.85390924	    256.35943768	    195.29097729	   -109.64340507
      0.30862997	   1414.15372863	    256.63633237	    195.11763025	   -110.06197519
      0.30886873	   1414.44984174	    256.91473634	    194.94018244	   -110.48117374
      0.30910749	   1414.74219531	    257.19466346	    194.75853661	   -110.90101543
      0.30934624	   1415.03073502	    257.47612770	    194.57259263	   -111.32151530
      0.30958500	   1415.31540554	    257.75914322	    194.38224747	   -111.74268860
      0.30982376	   1415.59615046	    258.04372429	    194.18739523	   -112.16455079
      0.31006252	   1415.87291233	    258.32988538	    193.98792714	   -112.58711741
      0.31030127	   1416.14563258	    258.61764109	    193.78373159	   -113.01040408
      0.31054003	   1416.41425155	    258.90700618	    193.57469424	   -113.43442642
      0.31077879	   1416.67870848	    259.19799559	    193.36069803	   -113.85920001
      0.31101755	   1416.93894144	    259.49062440	    193.14162335	   -114.28474034
      0.31125630	   1417.19488738	    259.78490788	    192.91734814	   -114.71106279
      0.31147098	   1417.42146541	    260.05099591	    192.71115045	   -115.09509402
      0.31168567	   1417.64434064	    260.31839832	    192.50055057	   -115.47976622
      0.31190035	   1417.86358811	    260.58716899	    192.28546008	   -115.86510327
      0.31211503	   1418.07917129	    260.85732382	    192.06578525	   -116.25111715
      0.31232971	   1418.29104155	    261.12887493	    191.84143096	   -116.63781845
      0.31254440	   1418.49914831	    261.40183420	    191.61230132	   -117.02521747
      0.31275908	   1418.70344007	    261.67621355	    191.37829983	   -117.41332430
      0.31297376	   1418.90386447	    261.95202506	    191.13932961	   -117.80214883
      0.31318844	   1419.10036830	    262.22928091	    190.89529364	   -118.19170073
      0.31340313	   1419.29289753	    262.50799344	    190.64609496	   -118.58198949
      0.31361781	   1419.48139726	    262.78817509	    190.39163693	   -118.97302435
      0.31383249	   1419.66581170	    263.06983846	    190.13182347	   -119.36481434
      0.31404717	   1419.84608423	    263.35299627	    189.86655933	   -119.75736827
      0.31426185	   1420.02215732	    263.63766140	    189.59575034	   -120.15069472
      0.31447654	   1420.19397254	    263.92384685	    189.31930365	   -120.54480204
      0.31469122	   1420.36147060	    264.21156580	    189.03712803	   -120.93969836
      0.31490590	   1420.52459125	    264.50083154	    188.74913411	   -121.33539157
      0.31512058	   1420.68327336	    264.79165755	    188.45523459	   -121.73188933
      0.31533527	   1420.83745486	    265.08405743	    188.15534451	   -122.12919909
      0.31554995	   1420.98707274	    265.37804497	    187.84938144	   -122.52732805
      0.31576463	   1421.13206306	    265.67363410	    187.53726567	   -122.92628322
      0.31597931	   1421.27236090	    265.97083894	    187.21892041	   -123.32607135
      0.31619400	   1421.40790041	    266.26967375	    186.89427189	   -123.72669901
      0.31640868	   1421.53861475	    266.57015299	    186.56324949	   -124.12817252
      0.31662336	   1421.66443607	    266.87229129	    186.22578581	   -124.53049801
      0.31683804	   1421.78529555	    267.17610345	    185.88181671	   -124.93368140
      0.31705272	   1421.90112336	    267.48160447	    185.53128133	   -125.33772840
      0.31726741	   1422.01184863	    267.78880953	    185.17412199	   -125.74264450
      0.31748209	   1422.11739947	    268.09773402	    184.81028420	   -126.14843503
      0.31769677	   1422.21770292	    268.40839351	    184.43971643	   -126.55510510
      0.31791145	   1422.31268492	    268.72080378	    184.06237002	   -126.96265964
      0.31812614	   1422.40227027	    269.03498083	    183.67819894	   -127.37110338
      0.31834082	   1422.48638264	    269.35094085	    183.28715950	   -127.78044088
      0.31855550	   1422.56494454	    269.66870026	    182.88921010	   -128.19067653
      0.31877018	   1422.63787729	    269.98827571	    182.48431086	   -128.60181452
      0.31898487	   1422.70510101	    270.30968406	    182.07242325	   -129.01385889
      0.31919955	   1422.76653462	    270.63294241	    181.65350965	   -129.42681351
      0.31941423	   1422.82209578	    270.95806811	    181.22753294	   -129.84068207
      0.31962891	   1422.87170090	    271.28507873	    180.79445598	   -130.25546813
      0.31984359	   1422.91526508	    271.61399211	    180.35424113	   -130.67117505
      0.32005828	   1422.95270213	    271.94482633	    179.90684972	   -131.08780609
      0.32027296	   1422.98392450	    272.27759973	    179.45224148	   -131.50536431
      0.32048764	   1423.00884331	    272.61233092	    178.99037405	   -131.92385265
      0.32070232	   1423.02736824	    272.94903877	    178.52120236	   -132.34327391
      0.32091701	   1423.03940759	    273.28774245	    178.04467812	   -132.76363073
      0.32113169	   1423.04486820	    273.62846138	    177.56074924	   -133.18492562
      0.32134637	   1423.04365541	    273.97121531	    177.06935936	   -133.60716096
      0.32156105	   1423.03567309	    274.31602423	    176.57044732	   -134.03033898
      0.32177573	   1423.02082354	    274.66290849	    176.06394667	   -134.45446179
      0.32199042	   1422.99900751	    275.01188871	    175.54978529	   -134.87953138
      0.32220510	   1422.97012413	    275.36298584	    175.02788500	   -135.30554960
      0.32241978	   1422.93407094	    275.71622114	    174.49816122	   -135.73251817
      0.32263446	   1422.89074377	    276.07161622	    173.96052271	   -136.16043870
      0.32284915	   1422.84003679	    276.42919301	    173.41487142	   -136.58931269
      0.32306383	   1422.78184245	    276.78897379	    172.86110231	   -137.01914148
      0.32327851	   1422.71605144	    277.15098120	    172.29910334	   -137.44992635
      0.32349319	   1422.64255267	    277.51523822	    171.72875550	   -137.88166842
      0.32370788	   1422.56123324	    277.88176824	    171.14993297	   -138.31436873
      0.32392256	   1422.47197844	    278.25059499	    170.56250324	   -138.74802818
      0.32413724	   1422.37467167	    278.62174261	    169.96632747	   -139.18264758
      0.32435192	   1422.26919444	    278.99523564	    169.36126085	   -139.61822765
      0.32456660	   1422.15542639	    279.37109903	    168.74715299	   -140.05476897
      0.32478129	   1422.03324518	    279.74935815	    168.12384850	   -140.49227207
      0.32499597	   1421.90252653	    280.13003881	    167.49118754	   -140.93073733
      0.32521065	   1421.76314419	    280.51316725	    166.84900646	   -141.37016508
      0.32542533	   1421.61496992	    280.89877019	    166.19713849	   -141.81055555
      0.32564002	   1421.45787343	    281.28687482	    165.53541447	   -142.25190886
      0.32585470	   1421.29172242	    281.67750881	    164.86366361	   -142.69422508
      0.32606938	   1421.11638255	    282.07070034	    164.18171427	   -143.13750420
      0.32628406	   1420.93171740	    282.46647810	    163.48939477	   -143.58174611
      0.32649875	   1420.73758847	    282.86487135	    162.78653412	   -144.02695067
      0.32671343	   1420.53385517	    283.26590986	    162.07296287	   -144.47311765
      0.32692811	   1420.32037481	    283.66962401	    161.34851384	   -144.92024680
      0.32714279	   1420.09700258	    284.07604476	    160.61302282	   -145.36833777
      0.32735747	   1419.86359155	    284.48520368	    159.86632932	   -145.81739023
      0.32757216	   1419.61999264	    284.89713300	    159.10827720	   -146.26740377
      0.32776515	   1419.39231207	    285.26987628	    158.41700877	   -146.67278145
      0.32795813	   1419.15606308	    285.64487079	    157.71632959	   -147.07892118
      0.32815112	   1418.91121771	    286.02217336	    157.00614025	   -147.48583424
      0.32834411	   1418.65767606	    286.40181469	    156.28634315	   -147.89352230
      0.32853710	   1418.39532495	    286.78382148	    155.55684469	   -148.30198537
      0.32873009	   1418.12404776	    287.16822022	    154.81756220	   -148.71122322
      0.32892308	   1417.84372629	    287.55503779	    154.06850693	   -149.12123560
      0.32911607	   1417.55424123	    287.94430169	    153.30975778	   -149.53202234
      0.32930906	   1417.25547210	    288.33603998	    152.54139641	   -149.94358330
      0.32950205	   1416.94729716	    288.73028131	    151.76350581	   -150.35591842
      0.32969504	   1416.62959338	    289.12705491	    150.97617043	   -150.76902772
      0.32988803	   1416.30223644	    289.52639070	    150.17947630	   -151.18291127
      0.33008102	   1415.96510066	    289.92831922	    149.37351112	   -151.59756926
      0.33027400	   1415.61805905	    290.33287174	    148.55836440	   -152.01300197
      0.33046699	   1415.26098321	    290.74008022	    147.73412751	   -152.42920980
      0.33065998	   1414.89374340	    291.14997740	    146.90089381	   -152.84619328
      0.33085297	   1414.51620849	    291.56259681	    146.05875869	   -153.26395308
      0.33104596	   1414.12824595	    291.97797277	    145.20781969	   -153.68249002
      0.33123895	   1413.72972185	    292.39614050	    144.34817648	   -154.10180511
      0.33143194	   1413.32050087	    292.81713606	    143.47993093	   -154.52189952
      0.33162493	   1412.90044627	    293.24099648	    142.60318712	   -154.94277466
      0.33181792	   1412.46941992	    293.66775974	    141.71805127	   -155.36443214
      0.33201091	   1412.02728228	    294.09746482	    140.82463177	   -155.78687381
      0.33220390	   1411.57389243	    294.53015177	    139.92303899	   -156.21010182
      0.33239688	   1411.10910804	    294.96586173	    139.01338526	   -156.63411857
      0.33258987	   1410.63278541	    295.40463699	    138.09578463	   -157.05892680
      0.33278286	   1410.14477947	    295.84652103	    137.17035273	   -157.48452956
      0.33297585	   1409.64494380	    296.29155859	    136.23720644	   -157.91093030
      0.33316884	   1409.13313061	    296.73979572	    135.29646367	   -158.33813283
      0.33336183	   1408.60919082	    297.19127983	    134.34824293	   -158.76614141
      0.33355482	   1408.07297404	    297.64605978	    133.39266299	   -159.19496074
      0.33374781	   1407.52432857	    298.10418591	    132.42984237	   -159.62459602
      0.33394080	   1406.96310150	    298.56571015	    131.45989882	   -160.05505300
      0.33413379	   1406.38913865	    299.03068605	    130.48294879	   -160.48633796
      0.33432678	   1405.80228470	    299.49916892	    129.49910678	   -160.91845785
      0.33451977	   1405.20238311	    299.97121585	    128.50848467	   -161.35142022
      0.33471275	   1404.58927628	    300.44688587	    127.51119100	   -161.78523338
      0.33490574	   1403.96280550	    300.92623996	    126.50733025	   -162.21990638
      0.33509873	   1403.32281104	    301.40934125	    125.49700203	   -162.65544909
      0.33529172	   1402.66913221	    301.89625504	    124.48030030	   -163.09187225
      0.33548471	   1402.00160739	    302.38704896	    123.45731257	   -163.52918757
      0.33567770	   1401.32007411	    302.88179309	    122.42811905	   -163.96740775
      0.33587069	   1400.62436911	    303.38056007	    121.39279191	   -164.40654658
      0.33606368	   1399.91432842	    303.88342527	    120.35139447	   -164.84661902
      0.33625667	   1399.18978745	    304.39046688	    119.30398051	   -165.28764127
      0.33643012	   1398.52620465	    304.84984041	    118.35752800	   -165.68484904
      0.33660356	   1397.85057617	    305.31268158	    117.40627310	   -166.08283918
      0.33677701	   1397.16284431	    305.77907934	    116.45023419	   -166.48163643
      0.33695046	   1396.46290181	    306.24910475	    115.48942069	   -166.88125870
      0.33712391	   1395.75063078	    306.72282695	    114.52383390	   -167.28172336
      0.33729736	   1395.02591110	    307.20031672	    113.55346698	   -167.68304864
      0.33747080	   1394.28862220	    307.68164724	    112.57830496	   -168.08525395
      0.33764425	   1393.53864356	    308.16689446	    111.59832466	   -168.48836006
      0.33781770	   1392.77585482	    308.65613723	    110.61349470	   -168.89238919
      0.33799115	   1392.00013597	    309.14945747	    109.62377558	   -169.29736510
      0.33816459	   1391.21136737	    309.64694031	    108.62911985	   -169.70331318
      0.33833804	   1390.40942989	    310.14867428	    107.62947227	   -170.11026059
      0.33851149	   1389.59420503	    310.65475148	    106.62477003	   -170.51823633
      0.33868494	   1388.76557498	    311.16526775	    105.61494315	   -170.92727138
      0.33885839	   1387.92342280	    311.68032288	    104.59991475	   -171.33739883
      0.33903183	   1387.06763249	    312.20002080	    103.57960147	   -171.74865399
      0.33920528	   1386.19808914	    312.72446981	    102.55391394	   -172.16107456
      0.33937873	   1385.31467905	    313.25378278	    101.52275724	   -172.57470074
      0.33955218	   1384.41728985	    313.78807742	    100.48603141	   -172.98957543
      0.33972563	   1383.50581067	    314.32747647	     99.44363198	   -173.40574437
      0.33989907	   1382.58013221	    314.87210803	     98.39545055	   -173.82325630
      0.34007252	   1381.64017836	    315.42211176	     97.34137777	   -174.21308183
      0.34024597	   1380.68587796	    315.97762927	     96.28130250	   -174.59614509
      0.34041942	   1379.71710325	    316.53879623	     95.21510670	   -174.97885747
      0.34059287	   1378.73374670	    317.10576311	     94.14267098	   -175.36137144
      0.34076631	   1377.73570642	    317.67868855	     93.06387507	   -175.74383826
      0.34093976	   1376.72288358	    318.25773851	     91.97859828	   -176.12640810
      0.34109518	   1375.80277655	    318.78199676	     91.00050665	   -176.46944622
      0.34125061	   1374.87058529	    319.31141153	     90.01702680	   -176.81278242
      0.34140603	   1373.92629747	    319.84614121	     89.02807435	   -177.15653394
      0.34156145	   1372.96986190	    320.38633201	     88.03356522	   -177.50081149
      0.34171687	   1372.00121950	    320.93213153	     87.03341653	   -177.84572502
      0.34187230	   1371.02031067	    321.48369222	     86.02754703	   -178.19138531
      0.34202772	   1370.02707711	    322.04117233	     85.01587749	   -178.53790459
      0.34218314	   1369.02146217	    322.60473639	     83.99833089	   -178.88539695
      0.34233856	   1368.00341095	    323.17455540	     82.97483278	   -179.23397865
      0.34249398	   1366.97287029	    323.75080712	     81.94531150	   -179.58376844
      0.34264941	   1365.92978867	    324.33367628	     80.90969844	   -179.93488787
      0.34280483	   1364.87411614	    324.92335482	     79.86792830	   -180.28746155
      0.34296025	   1363.80580416	    325.52004208	     78.81993933	   -180.64161753
      0.34311567	   1362.72480549	    326.12394504	     77.76567357	   -180.99748753
      0.34327110	   1361.63107393	    326.73527853	     76.70507706	   -181.35520727
      0.34342652	   1360.52456417	    327.35426545	     75.63810011	   -181.71491675
      0.34358194	   1359.40523141	    327.98113692	     74.56469749	   -182.07676056
      0.34373736	   1358.27303113	    328.61613249	     73.48482867	   -182.44088812
      0.34389279	   1357.12791866	    329.25950030	     72.39845804	   -182.80745401
      0.34403226	   1356.08933027	    329.84424995	     71.41796915	   -183.13864124
      0.34417174	   1355.04021020	    330.43611215	     70.43219997	   -183.47202861
      0.34431122	   1353.98057129	    331.03530601	     69.44113651	   -183.80774839
      0.34445070	   1352.91038962	    331.64204041	     68.44476794	   -184.14593018
      0.34459018	   1351.82963061	    332.25652610	     67.44308716	   -184.48670602
      0.34472966	   1350.73825526	    332.87897878	     66.43609104	   -184.83021179
      0.34486914	   1349.63622131	    333.50961982	     65.42378059	   -185.17658766
      0.34500862	   1348.52348320	    334.14867655	     64.40616112	   -185.52597832
      0.34514810	   1347.39999152	    334.79638218	     63.38324238	   -185.87853309
      0.34528757	   1346.26569249	    335.45297586	     62.35503871	   -186.23440607
      0.34542705	   1345.12052728	    336.11870259	     61.32156920	   -186.59375621
      0.34556653	   1343.96443127	    336.79381317	     60.28285790	   -186.95674744
      0.34570601	   1342.79733328	    337.47856408	     59.23893396	   -187.32354874
      0.34584549	   1341.61915481	    338.17321739	     58.18983181	   -187.69433424
      0.34598497	   1340.42980907	    338.87804062	     57.13559141	   -188.06928328
      0.34612445	   1339.22920012	    339.59330663	     56.07625844	   -188.44858048
      0.34626393	   1338.01722183	    340.31929340	     55.01188451	   -188.83241581
      0.34638867	   1336.92363381	    340.97794494	     54.05572488	   -189.17972604
      0.34651342	   1335.82070285	    341.64557380	     53.09562415	   -189.53095321
      0.34663816	   1334.70837505	    342.32241090	     52.13163290	   -189.88625366
      0.34676291	   1333.58655243	    343.00867332	     51.16380575	   -190.24578026
      0.34688765	   1332.45511811	    343.70457653	     50.19220187	   -190.60968757
      0.34701240	   1331.31394222	    344.41033739	     49.21688529	   -190.97813323
      0.34713714	   1330.16288289	    345.12617486	     48.23792514	   -191.35127827
      0.34726189	   1329.00178587	    345.85231004	     47.25539592	   -191.72928726
      0.34738663	   1327.83048380	    346.58896604	     46.26937779	   -192.11232830
      0.34751138	   1326.64879540	    347.33636787	     45.27995684	   -192.50057304
      0.34763612	   1325.45652467	    348.09474229	     44.28722547	   -192.89419665
      0.34776087	   1324.25345992	    348.86431762	     43.29128276	   -193.29337789
      0.34788561	   1323.03937295	    349.64532363	     42.29223484	   -193.69829903
      0.34801036	   1321.81401809	    350.43799137	     41.29019541	   -194.10914596
      0.34813510	   1320.57713125	    351.24255304	     40.28528622	   -194.52610807
      0.34825985	   1319.32842901	    352.05924187	     39.27763764	   -194.94937840
      0.34838459	   1318.06760764	    352.88829196	     38.26738930	   -195.37915355
      0.34850934	   1316.79434211	    353.72993823	     37.25469085	   -195.81563377
      0.34862134	   1315.64026713	    354.49662265	     36.34343096	   -196.21344929
      0.34873335	   1314.47555331	    355.27379396	     35.43044852	   -196.61697242
      0.34884536	   1313.29996143	    356.06164537	     34.51587625	   -197.02636518
      0.34895737	   1312.11320343	    356.86035421	     33.59985545	   -197.44178505
      0.34906938	   1310.91496600	    357.67009393	     32.68253697	   -197.86339023
      0.34918139	   1309.70491622	    358.49103719	     31.76408206	   -198.29134098
      0.34929340	   1308.48270260	    359.32335673	     30.84466335	   -198.72580007
      0.34940541	   1307.24795488	    360.16722553	     29.92446591	   -199.16693292
      0.34951741	   1306.00028355	    361.02281694	     29.00368842	   -199.61490767
      0.34962942	   1304.73927935	    361.89030472	     28.08254450	   -200.06989529
      0.34974143	   1303.46451264	    362.76986309	     27.16126425	   -200.53206966
      0.34985344	   1302.17553289	    363.66166685	     26.24009595	   -201.00160768
      0.34996545	   1300.87186805	    364.56589141	     25.31930797	   -201.47868935
      0.35007746	   1299.55302405	    365.48271296	     24.39919102	   -201.96349793
      0.35018947	   1298.21848422	    366.41230854	     23.48006066	   -202.45622005
      0.35028275	   1297.09697539	    367.19757043	     22.71562582	   -202.87328099
      0.35037603	   1295.98157864	    368.00194258	     21.95237258	   -203.30064636
      0.35046931	   1294.86332189	    368.82129761	     21.19047223	   -203.73663199
      0.35056259	   1293.73529647	    369.65232023	     20.43014806	   -204.17986103
      0.35065587	   1292.59507746	    370.49402186	     19.67166999	   -204.62997886
      0.35074915	   1291.44160863	    371.34612964	     18.91533741	   -205.08694625
      0.35086144	   1290.03450044	    372.38561867	     18.00815695	   -205.64621109
      0.35097373	   1288.60642002	    373.44018319	     17.10517867	   -206.21566356
      0.35108602	   1287.15647880	    374.50988177	     16.20708485	   -206.79547671
      0.35119832	   1285.68380687	    375.59479792	     15.31462902	   -207.38583715
      0.35131061	   1284.18751698	    376.69502178	     14.42864572	   -207.98693704
      0.35142290	   1282.66669504	    377.81064563	     13.55006191	   -208.59897227
      0.35153519	   1281.12039740	    378.94176298	     12.67991011	   -209.22214215
      0.35164748	   1279.54764996	    380.08846860	     11.81934353	   -209.85664962
      0.35175978	   1277.94744777	    381.25085882	     10.96965327	   -210.50270148
      0.35187207	   1276.31875482	    382.42903200	     10.13228785	   -211.16050880
      0.35198436	   1274.66050381	    383.62308895	      9.30887519	   -211.83028725
      0.35209665	   1272.97159597	    384.83313346	      8.50124697	   -212.51225754
      0.35220895	   1271.25090094	    386.05927275	      7.71146515	   -213.20664582
      0.35232124	   1269.49725648	    387.30161805	      6.94184985	   -213.91368416
      0.35243353	   1267.70946837	    388.56028515	      6.19500751	   -214.63361104
      0.35254582	   1265.88631009	    389.83539487	      5.47385672	   -215.36667179
      0.35265811	   1264.02652258	    391.12707372	      4.78164823	   -216.11311915
      0.35277041	   1262.12881390	    392.43545436	      4.12197305	   -216.87321382
      0.35288270	   1260.19185882	    393.76067624	      3.49875000	   -217.64722496
      0.35299499	   1258.21429831	    395.10288609	      2.91618045	   -218.43543082
      0.35310728	   1256.19473887	    396.46223846	      2.37865402	   -219.23811927
      0.35321958	   1254.13175177	    397.83889629	      1.89058583	   -220.05558841
      0.35333187	   1252.02387194	    399.23303135	      1.45616500	   -220.88814718
      0.35344416	   1249.86959674	    400.64482478	      1.07899963	   -221.73611593
      0.35355645	   1247.66738431	    402.07446755	      0.76165857	   -222.59982703
      0.35366874	   1245.41565174	    403.52216093	      0.50513850	   -223.47962550
      0.35378104	   1243.11277291	    404.98811704	      0.30832467	   -224.37586965
      0.35389333	   1240.75707618	    406.47255947	      0.16755303	   -225.28893179
      0.35400562	   1238.34684224	    407.97572401	      0.07640071	   -226.21919898
      0.35411791	   1235.88030206	    409.49785960	      0.02580736	   -227.16707400
      0.35423021	   1233.35563537	    411.03922939	      0.00455661	   -228.13297635
      0.35434250	   1230.77096956	    412.60011204	      0.00004685	   -229.11734349
      0.35445479	   1228.12437916	    414.18080304	      0.00000000	   -230.12063215
      0.35456708	   1225.41388969	    415.78161745	      0.00000000	   -231.14332056
      0.35467937	   1222.63749342	    417.40289172	      0.00000000	   -232.18591039
      0.35479167	   1219.79346177	    419.04498190	      0.00000000	   -233.24892687
      0.35490396	   1216.88038452	    420.70826313	      0.00000000	   -234.33291941
      0.35501625	   1213.89683661	    422.39312952	      0.00000000	   -235.43846245
      0.35512854	   1210.84135855	    424.09999434	      0.00000000	   -236.56615653
      0.35521614	   1208.40687039	    425.44709597	      0.00000000	   -237.46166784
      0.35531359	   1205.61589404	    426.94387710	      0.00000000	   -238.46549471
      0.35541103	   1202.70285252	    428.41761400	      0.00000000	   -239.46656579
      0.35589824	   1186.33934511	    435.43089203	      0.00000000	   -244.40608817
      0.35727252	   1125.39914356	    451.98462305	      0.00000000	   -257.25524870
      0.35864680	   1046.72668991	    463.79561925	      0.00000000	   -267.48862325
      0.36002107	    956.30511877	    471.07149099	      0.00000000	   -274.12302609
      0.36124276	    870.50319455	    474.02965079	      0.00000000	   -276.47765171
      0.36246446	    782.35127719	    474.02619572	      0.00000000	   -275.24117068
      0.36368615	    693.34927118	    471.42208224	      0.00000000	   -270.34252679
      0.36490784	    604.46929294	    466.58867126	      0.00000000	   -261.85699594
      0.36612953	    516.61686929	    459.89678264	      0.00000000	   -249.98774702
      0.36735123	    430.84395854	    451.71025715	      0.00000000	   -235.05110673
      0.36857292	    348.38379186	    442.38051181	      0.00000000	   -217.46665858
      0.36979461	    270.58216843	    432.24051414	      0.00000000	   -197.74524047
      0.37101630	    198.81542662	    421.59813837	      0.00000000	   -176.46427213
      0.37223800	    134.49541681	    410.72990956	      0.00000000	   -154.23679581
      0.37236017	    128.53247037	    409.64025783	      0.00000000	   -151.98597164
      0.37258593	    117.75754787	    407.62780483	      0.00000000	   -147.81998351
      0.37269882	    112.49240048	    406.62251718	      0.00000000	   -145.73482376
      0.37275526	    109.89114844	    406.12018107	      0.00000000	   -144.69191324
      0.37278348	    108.59844991	    405.86909893	      0.00000000	   -144.17040157
      0.37292459	    102.21538373	    404.61464901	      0.00000000	   -141.56257825
      0.37293536	    101.73333659	    404.51888888	      0.00000000	   -141.36335639
      0.37294584	    101.26581189	    404.42587189	      0.00000000	   -141.16982159
      0.37295584	    100.82005926	    404.33705575	      0.00000000	   -140.98500913
      0.37296584	    100.37499786	    404.24824916	      0.00000000	   -140.80019892
      0.37297584	     99.93061496	    404.15937959	      0.00000000	   -140.61536113
      0.37298584	     99.48668355	    404.06924947	      0.00000000	   -140.42999883
      0.37299584	     99.04254187	    403.97428656	      0.00000000	   -140.24262942
      0.37300584	     98.59711304	    403.86847671	      0.00000000	   -140.05075726
      0.37301584	     98.14895470	    403.74345443	      0.00000000	   -139.85091178
      0.37302584	     97.69630735	    403.58859532	      0.00000000	   -139.63868642
      0.37303584	     97.23714184	    403.39111225	      0.00000000	   -139.40877906
      0.37304584	     96.76920622	    403.13615774	      0.00000000	   -139.15503515
      0.37305584	     96.29007207	    402.80693514	      0.00000000	   -138.87049449
      0.37306584	     95.79718073	    402.38482171	      0.00000000	   -138.54744306
      0.37307584	     95.28788929	    401.84950647	      0.00000000	   -138.17747114
      0.37308584	     94.75951649	    401.17914591	      0.00000000	   -137.75153898
      0.37309584	     94.20938840	    400.35054047	      0.00000000	   -137.26005141
      0.37310584	     93.63488362	    399.33933439	      0.00000000	   -136.69294239
      0.37311584	     93.03347765	    398.12024113	      0.00000000	   -136.03977067
      0.37312724	     92.31168523	    396.44288262	      0.00000000	   -135.17606953
      0.37313724	     91.64491517	    394.69103669	      0.00000000	   -134.30249945
      0.37314724	     90.94441327	    392.64882133	      0.00000000	   -133.30890415
      0.37315724	     90.20848909	    390.29009627	      0.00000000	   -132.18456592
      0.37316724	     89.43574184	    387.58938127	      0.00000000	   -130.91907049
      0.37317724	     88.62508551	    384.52224018	      0.00000000	   -129.50247171
      0.37318724	     87.77576787	    381.06568022	      0.00000000	   -127.92546297
      0.37319724	     86.88738289	    377.19856001	      0.00000000	   -126.17955267
      0.37320724	     85.95987594	    372.90199844	      0.00000000	   -124.25724013
      0.37321724	     84.99354128	    368.15977549	      0.00000000	   -122.15218805
      0.37322724	     83.98901206	    362.95871494	      0.00000000	   -119.85938727
      0.37323724	     82.94724258	    357.28903864	      0.00000000	   -117.37530889
      0.37324724	     81.86948359	    351.14468145	      0.00000000	   -114.69803922
      0.37325724	     80.75725115	    344.52355635	      0.00000000	   -111.82739265
      0.37326724	     79.61229015	    337.42775997	      0.00000000	   -108.76499809
      0.37327724	     78.43653380	    329.86370962	      0.00000000	   -105.51435504
      0.37328724	     77.23206031	    321.84220515	      0.00000000	   -102.08085612
      0.37329724	     76.00104867	    313.37841041	      0.00000000	    -98.47177370
      0.37330948	     74.46141704	    302.44530253	      0.00000000	    -93.82865379
      0.37332172	     72.88949862	    290.92278818	      0.00000000	    -88.95643321
      0.37333675	     70.92178983	    276.05071012	      0.00000000	    -82.69783964
      0.37335522	     68.45489649	    256.82437357	      0.00000000	    -74.65439487
      0.37337148	     66.24900671	    239.21593568	      0.00000000	    -67.33372438
      0.37338774	     64.01853933	    221.14578808	      0.00000000	    -59.86694415
      0.37340224	     62.01344428	    204.78167051	      0.00000000	    -53.14624255
      0.37341674	     59.99813023	    188.31841445	      0.00000000	    -46.42594267
      0.37343125	     57.97633051	    171.87877986	      0.00000000	    -39.75865897
      0.37344575	     55.95150821	    155.57903640	      0.00000000	    -33.19367548
      0.37346025	     53.92698185	    139.52656852	      0.00000000	    -26.77591787
      0.37347476	     51.90604319	    123.81801916	      0.00000000	    -20.54517893
      0.37348926	     49.89205563	    108.53799564	      0.00000000	    -14.53560555
      0.37350376	     47.88852513	     93.75832452	      0.00000000	     -8.77543844
      0.37351827	     45.89913969	     79.53781286	      0.00000000	     -3.28698216
      0.37353277	     43.92777662	     65.92245147	      0.00000000	      1.91322694
      0.37354727	     41.97848030	     52.94598266	      0.00000000	      6.81409288
      0.37356178	     40.05541519	     40.63074964	      0.00000000	     11.40951200
      0.37357628	     38.16280040	     28.98874568	      0.00000000	     15.69784383
      0.37359078	     36.30483263	     18.02278756	      0.00000000	     19.68133604
      0.37360529	     34.48560430	      7.72774667	      0.00000000	     23.36553403
      0.37361979	     32.70902271	     -1.90821712	      0.00000000	     26.75870008
      0.37363429	     30.97873552	    -10.90246239	      0.00000000	     29.87126097
      0.37364880	     29.29806593	    -19.27674596	      0.00000000	     32.71529775
      0.37366330	     27.66996030	    -27.05619721	      0.00000000	     35.30408621
      0.37367780	     26.09694937	    -34.26840002	      0.00000000	     37.65169264
      0.37369231	     24.58112335	    -40.94258785	      0.00000000	     39.77262597
      0.37370681	     23.12412029	    -47.10895188	      0.00000000	     41.68154503
      0.37372131	     21.72712660	    -52.79805818	      0.00000000	     43.39301781
      0.37373582	     20.39088812	    -58.04036650	      0.00000000	     44.92132827
      0.37375032	     19.11572992	    -62.86584184	      0.00000000	     46.28032584
      0.37376482	     17.90158307	    -67.30364880	      0.00000000	     47.48331229
      0.37377933	     16.74801646	    -71.38191841	      0.00000000	     48.54296072
      0.37379695	     15.42634143	    -75.89359855	      0.00000000	     49.65518626
      0.37381458	     14.19109933	    -79.95951996	      0.00000000	     50.59342951
      0.37383221	     13.03982891	    -83.62232535	      0.00000000	     51.37621207
      0.37384984	     11.96963536	    -86.92151991	      0.00000000	     52.02048290
      0.37386747	     10.97728383	    -89.89348310	      0.00000000	     52.54166479
      0.37388510	     10.05928610	    -92.57154389	      0.00000000	     52.95372379
      0.37390272	      9.21197885	    -94.98610163	      0.00000000	     53.26925379
      0.37392035	      8.43159295	    -97.16477742	      0.00000000	     53.49956988
      0.37393798	      7.71431368	    -99.13258484	      0.00000000	     53.65480591
      0.37395995	      6.90304525	   -101.32360779	      0.00000000	     53.75678855
      0.37398192	      6.17660282	   -103.26098242	      0.00000000	     53.77156098
      0.37400388	      5.52794658	   -104.97872790	      0.00000000	     53.71241033
      0.37402585	      4.95032950	   -106.50652422	      0.00000000	     53.59077379
      0.37405240	      4.33787908	   -108.13624422	      0.00000000	     53.37425783
      0.37407895	      3.80933019	   -109.56508352	      0.00000000	     53.09536326
      0.37410551	      3.35498857	   -110.82591848	      0.00000000	     52.76620746
      0.37413206	      2.96603108	   -111.94635028	      0.00000000	     52.39679693
      0.37416436	      2.56959128	   -113.15311027	      0.00000000	     51.90498201
      0.37419665	      2.24544303	   -114.22036919	      0.00000000	     51.37770604
      0.37422895	      1.98254212	   -115.17565220	      0.00000000	     50.82440163
      0.37426125	      1.77136353	   -116.04105611	      0.00000000	     50.25247778
      0.37430080	      1.57136670	   -117.00398953	      0.00000000	     49.53517730
      0.37434035	      1.42419571	   -117.88400324	      0.00000000	     48.80673226
      0.37437990	      1.31958852	   -118.70051364	      0.00000000	     48.07315232
      0.37441945	      1.24921293	   -119.46829205	      0.00000000	     47.33885468
      0.37446913	      1.19909693	   -120.38079166	      0.00000000	     46.42020892
      0.37451882	      1.18201855	   -121.25031711	      0.00000000	     45.50996167
      0.37456851	      1.19006465	   -122.08848616	      0.00000000	     44.61108435
      0.37462855	      1.22493596	   -123.07103220	      0.00000000	     43.54272745
      0.37468859	      1.28022327	   -124.02959690	      0.00000000	     42.49577556
      0.37474863	      1.35055272	   -124.97070943	      0.00000000	     41.47128191
      0.37482504	      1.45601124	   -126.14964504	      0.00000000	     40.20070697
      0.37490144	      1.57468054	   -127.31266301	      0.00000000	     38.96720872
      0.37497784	      1.70331974	   -128.46298287	      0.00000000	     37.77026095
      0.37507703	      1.88195625	   -129.94030488	      0.00000000	     36.26958036
      0.37517621	      2.07139326	   -131.40154524	      0.00000000	     34.82694572
      0.37527540	      2.27015124	   -132.84780775	      0.00000000	     33.44005720
      0.37539614	      2.52344389	   -134.58897932	      0.00000000	     31.82361526
      0.37551688	      2.78821850	   -136.30928343	      0.00000000	     30.28225809
      0.37563763	      3.06362763	   -138.00903534	      0.00000000	     28.81203722
      0.37575837	      3.34881139	   -139.68850402	      0.00000000	     27.40916257
      0.37587911	      3.64281375	   -141.34797483	      0.00000000	     26.06999475
      0.37599986	      3.94457264	   -142.98776764	      0.00000000	     24.79102988
      0.37614573	      4.31786979	   -144.94318098	      0.00000000	     23.32130137
      0.37629161	      4.69877551	   -146.87104828	      0.00000000	     21.92874464
      0.37643749	      5.08529354	   -148.77205191	      0.00000000	     20.60779604
      0.37664304	      5.63591081	   -151.40636680	      0.00000000	     18.85783759
      0.37682850	      6.13540143	   -153.74014193	      0.00000000	     17.38048178
      0.37701396	      6.63458695	   -156.03437456	      0.00000000	     15.99063168
      0.37719942	      7.13137835	   -158.29029106	      0.00000000	     14.68166229
      0.37738489	      7.62507686	   -160.50896444	      0.00000000	     13.44869176
      0.37757035	      8.11592134	   -162.69130110	      0.00000000	     12.28805007
      0.37775581	      8.60448312	   -164.83816168	      0.00000000	     11.19667857
      0.37796408	      9.15122912	   -167.20782784	      0.00000000	     10.05023082
      0.37817235	      9.69673157	   -169.53512797	      0.00000000	      8.98404639
      0.37834659	     10.15247063	   -171.45060017	      0.00000000	      8.15131355
      0.37852083	     10.60758617	   -173.33821914	      0.00000000	      7.37060968
      0.37869507	     11.06176461	   -175.19887744	      0.00000000	      6.64019579
      0.37886931	     11.51445038	   -177.03350626	      0.00000000	      5.95839788
      0.37904355	     11.96490540	   -178.84306241	      0.00000000	      5.32359198
      0.37921779	     12.41227806	   -180.62851411	      0.00000000	      4.73419250
      0.37939203	     12.85566938	   -182.39082712	      0.00000000	      4.18864305
      0.37956627	     13.29418843	   -184.13095281	      0.00000000	      3.68540877
      0.37974051	     13.72699369	   -185.84981869	      0.00000000	      3.22296914
      0.37995874	     14.25985842	   -187.97408978	      0.00000000	      2.69899227
      0.38017698	     14.78127880	   -190.06808983	      0.00000000	      2.23365999
      0.38046339	     15.44646491	   -192.77289261	      0.00000000	      1.70690836
      0.38068623	     15.94797542	   -194.84529496	      0.00000000	      1.35888867
      0.38092514	     16.46935782	   -197.03777189	      0.00000000	      1.04163524
      0.38116406	     16.97343087	   -199.20131518	      0.00000000	      0.77791642
      0.38140297	     17.45997716	   -201.33728828	      0.00000000	      0.56313779
      0.38164188	     17.92896203	   -203.44685480	      0.00000000	      0.39247832
      0.38188080	     18.38049881	   -205.53096909	      0.00000000	      0.26090729
      0.38211971	     18.81481741	   -207.59036991	      0.00000000	      0.16323103
      0.38235863	     19.23223729	   -209.62557853	      0.00000000	      0.09416804
      0.38259754	     19.63314445	   -211.63690263	      0.00000000	      0.04844658
      0.38283646	     20.01797208	   -213.62444687	      0.00000000	      0.02091502
      0.38307537	     20.38718467	   -215.58813056	      0.00000000	      0.00665334
      0.38331428	     20.74126503	   -217.52771189	      0.00000000	      0.00107447
      0.38355320	     21.08070405	   -219.44281757	      0.00000000	      0.00000655
      0.38379211	     21.40599167	   -221.33297651	      0.00000000	      0.00000000
      0.38403103	     21.71759702	   -223.19766015	      0.00000000	      0.00000000
      0.38426994	     22.01591741	   -225.03633118	      0.00000000	      0.00000000
      0.38435855	     22.12208865	   -225.71184299	      0.00000000	      0.00000000
      0.38444716	     22.21967700	   -226.38539963	      0.00000000	      0.00000000
      0.38452101	     22.28806982	   -226.94669333	      0.00000000	      0.00000000
      0.38459485	     22.33846202	   -227.50912994	      0.00000000	      0.00000000
      0.38465893	     22.36290102	   -227.99880120	      0.00000000	      0.00000000
      0.38472300	     22.36527134	   -228.49055467	      0.00000000	      0.00000000
      0.38478708	     22.34169042	   -228.98473846	      0.00000000	      0.00000000
      0.38485115	     22.28838028	   -229.48154779	      0.00000000	      0.00000000
      0.38490741	     22.21416280	   -229.91998075	      0.00000000	      0.00000000
      0.38496367	     22.11182142	   -230.36039597	      0.00000000	      0.00000000
      0.38501993	     21.97905888	   -230.80262604	      0.00000000	      0.00000000
      0.38507620	     21.81367004	   -231.24641064	      0.00000000	      0.00000000
      0.38513246	     21.61354549	   -231.69139750	      0.00000000	      0.00000000
      0.38518872	     21.37667495	   -232.13714353	      0.00000000	      0.00000000
      0.38524498	     21.10115067	   -232.58311616	      0.00000000	      0.00000000
      0.38530124	     20.78517079	   -233.02869478	      0.00000000	      0.00000000
      0.38535165	     20.46629784	   -233.42702113	      0.00000000	      0.00000000
      0.38540206	     20.11244598	   -233.82389811	      0.00000000	      0.00000000
      0.38545247	     19.72254922	   -234.21870588	      0.00000000	      0.00000000
      0.38550288	     19.29561861	   -234.61077228	      0.00000000	      0.00000000
      0.38555329	     18.83074432	   -234.99937413	      0.00000000	      0.00000000
      0.38560370	     18.32709782	   -235.38373854	      0.00000000	      0.00000000
      0.38565411	     17.78393405	   -235.76304445	      0.00000000	      0.00000000
      0.38570452	     17.20059356	   -236.13642415	      0.00000000	      0.00000000
      0.38575493	     16.57650464	   -236.50296502	      0.00000000	      0.00000000
      0.38580534	     15.91118539	   -236.86171130	      0.00000000	      0.00000000
      0.38585575	     15.20424573	   -237.21166603	      0.00000000	      0.00000000
      0.38590616	     14.45538935	   -237.55179311	      0.00000000	      0.00000000
      0.38595657	     13.66441550	   -237.88101949	      0.00000000	      0.00000000
      0.38600698	     12.83122073	   -238.19823745	      0.00000000	      0.00000000
      0.38605739	     11.95580041	   -238.50230707	      0.00000000	      0.00000000
      0.38610780	     11.03825015	   -238.79205882	      0.00000000	      0.00000000
      0.38615821	     10.07876699	   -239.06629622	      0.00000000	      0.00000000
      0.38620862	      9.07765043	   -239.32379873	      0.00000000	      0.00000000
      0.38625903	      8.03530321	   -239.56332465	      0.00000000	      0.00000000
      0.38630945	      6.95223185	   -239.78361428	      0.00000000	      0.00000000
      0.38635986	      5.82904695	   -239.98339303	      0.00000000	      0.00000000
      0.38641027	      4.66646321	   -240.16137483	      0.00000000	      0.00000000
      0.38646068	      3.46529919	   -240.31626547	      0.00000000	      0.00000000
      0.38651109	      2.22647668	   -240.44676613	      0.00000000	      0.00000000
      0.38656150	      0.95101989	   -240.55157699	      0.00000000	      0.00000000
      0.38661191	     -0.35994579	   -240.62940090	      0.00000000	      0.00000000
      0.38666232	     -1.70519530	   -240.67894708	      0.00000000	      0.00000000
      0.38671273	     -3.08340580	   -240.69893494	      0.00000000	      0.00000000
      0.38676314	     -4.49315887	   -240.68809786	      0.00000000	      0.00000000
      0.38681355	     -5.93294304	   -240.64518705	      0.00000000	      0.00000000
      0.38686396	     -7.40115672	   -240.56897539	      0.00000000	      0.00000000
      0.38691437	     -8.89611142	   -240.45826126	      0.00000000	      0.00000000
      0.38696478	    -10.41603532	   -240.31187231	      0.00000000	      0.00000000
      0.38701519	    -11.95907717	   -240.12866930	      0.00000000	      0.00000000
      0.38706560	    -13.52331048	   -239.90754971	      0.00000000	      0.00000000
      0.38711601	    -15.10673810	   -239.64745143	      0.00000000	      0.00000000
      0.38716642	    -16.70729697	   -239.34735622	      0.00000000	      0.00000000
      0.38721683	    -18.32286324	   -239.00629319	      0.00000000	      0.00000000
      0.38726724	    -19.95125760	   -238.62334200	      0.00000000	      0.00000000
      0.38731765	    -21.59025087	   -238.19763608	      0.00000000	      0.00000000
      0.38736806	    -23.23756974	   -237.72836616	      0.00000000	      0.00000000
      0.38741847	    -24.89090279	   -237.21478413	      0.00000000	      0.00000000
      0.38746888	    -26.54790660	   -236.65620406	      0.00000000	      0.00000000
      0.38751929	    -28.20621200	   -236.05200433	      0.00000000	      0.00000000
      0.38756970	    -29.86343048	   -235.40162975	      0.00000000	      0.00000000
      0.38763180	    -31.89986248	   -234.53625823	      0.00000000	      0.00000000
      0.38769390	    -33.92650074	   -233.59931877	      0.00000000	      0.00000000
      0.38775600	    -35.93884761	   -232.59021347	      0.00000000	      0.00000000
      0.38781810	    -37.93242788	   -231.50851317	      0.00000000	      0.00000000
      0.38789329	    -40.31496453	   -230.10116081	      0.00000000	      0.00000000
      0.38796849	    -42.65573193	   -228.58687745	      0.00000000	      0.00000000
      0.38807129	    -45.77462931	   -226.34408116	      0.00000000	      0.00000000
      0.38815175	    -48.13918726	   -224.45075396	      0.00000000	      0.00000000
      0.38823221	    -50.42719319	   -222.43774614	      0.00000000	      0.00000000
      0.38829992	    -52.28721331	   -220.65241754	      0.00000000	      0.00000000
      0.38836763	    -54.08260858	   -218.78498606	      0.00000000	      0.00000000
      0.38843534	    -55.80900137	   -216.83701302	      0.00000000	      0.00000000
      0.38849614	    -57.29727443	   -215.02032835	      0.00000000	      0.00000000
      0.38855695	    -58.72377708	   -213.14151982	      0.00000000	      0.00000000
      0.38861776	    -60.08590517	   -211.20212541	      0.00000000	      0.00000000
      0.38867857	    -61.38124824	   -209.20379780	      0.00000000	      0.00000000
      0.38873938	    -62.60759467	   -207.14829708	      0.00000000	      0.00000000
      0.38880019	    -63.76293569	   -205.03748318	      0.00000000	      0.00000000
      0.38886100	    -64.84546846	   -202.87330808	      0.00000000	      0.00000000
      0.38891533	    -65.74980992	   -200.89614586	      0.00000000	      0.00000000
      0.38896966	    -66.59375382	   -198.87951204	      0.00000000	      0.00000000
      0.38902399	    -67.37643640	   -196.82495417	      0.00000000	      0.00000000
      0.38907833	    -68.09712670	   -194.73405885	      0.00000000	      0.00000000
      0.38913266	    -68.75522565	   -192.60844709	      0.00000000	      0.00000000
      0.38918699	    -69.35026464	   -190.44976964	      0.00000000	      0.00000000
      0.38924132	    -69.88190382	   -188.25970240	      0.00000000	      0.00000000
      0.38929565	    -70.34992983	   -186.03994189	      0.00000000	      0.00000000
      0.38934999	    -70.75425335	   -183.79220083	      0.00000000	      0.00000000
      0.38940432	    -71.09490623	   -181.51820382	      0.00000000	      0.00000000
      0.38945865	    -71.37203825	   -179.21968315	      0.00000000	      0.00000000
      0.38951298	    -71.58591371	   -176.89837472	      0.00000000	      0.00000000
      0.38956732	    -71.73690772	   -174.55601411	      0.00000000	      0.00000000
      0.38962165	    -71.82550218	   -172.19433287	      0.00000000	      0.00000000
      0.38967598	    -71.85228170	   -169.81505489	      0.00000000	      0.00000000
      0.38973031	    -71.81792923	   -167.41989298	      0.00000000	      0.00000000
      0.38978465	    -71.72322155	   -165.01054564	      0.00000000	      0.00000000
      0.38983898	    -71.56902473	   -162.58869403	      0.00000000	      0.00000000
      0.38989331	    -71.35628935	   -160.15599903	      0.00000000	      0.00000000
      0.38994764	    -71.08604573	   -157.71409864	      0.00000000	      0.00000000
      0.39000197	    -70.75939911	   -155.26460542	      0.00000000	      0.00000000
      0.39005631	    -70.37752471	   -152.80910424	      0.00000000	      0.00000000
      0.39011064	    -69.94166290	   -150.34915010	      0.00000000	      0.00000000
      0.39016497	    -69.45311427	   -147.88626628	      0.00000000	      0.00000000
      0.39021930	    -68.91323475	   -145.42194248	      0.00000000	      0.00000000
      0.39027364	    -68.32343082	   -142.95763334	      0.00000000	      0.00000000
      0.39032797	    -67.68515470	   -140.49475699	      0.00000000	      0.00000000
      0.39038230	    -66.99989967	   -138.03469379	      0.00000000	      0.00000000
      0.39043663	    -66.26919543	   -135.57878532	      0.00000000	      0.00000000
      0.39049097	    -65.49460356	   -133.12833339	      0.00000000	      0.00000000
      0.39054530	    -64.67771312	   -130.68459931	      0.00000000	      0.00000000
      0.39059963	    -63.82013633	   -128.24880323	      0.00000000	      0.00000000
      0.39065396	    -62.92350435	   -125.82212368	      0.00000000	      0.00000000
      0.39070829	    -61.98946326	   -123.40569714	      0.00000000	      0.00000000
      0.39076263	    -61.01967014	   -121.00061787	      0.00000000	      0.00000000
      0.39081696	    -60.01578923	   -118.60793772	      0.00000000	      0.00000000
      0.39087129	    -58.97948837	   -116.22866611	      0.00000000	      0.00000000
      0.39092562	    -57.91243547	   -113.86377013	      0.00000000	      0.00000000
      0.39097996	    -56.81629518	   -111.51417467	      0.00000000	      0.00000000
      0.39103429	    -55.69272575	   -109.18076269	      0.00000000	      0.00000000
      0.39108862	    -54.54337595	   -106.86437557	      0.00000000	      0.00000000
      0.39114295	    -53.36988227	   -104.56581346	      0.00000000	      0.00000000
      0.39119729	    -52.17386619	   -102.28583581	      0.00000000	      0.00000000
      0.39125162	    -50.95693164	   -100.02516187	      0.00000000	      0.00000000
      0.39130595	    -49.72066260	    -97.78447128	      0.00000000	      0.00000000
      0.39136028	    -48.46662088	    -95.56440473	      0.00000000	      0.00000000
      0.39141461	    -47.19634405	    -93.36556460	      0.00000000	      0.00000000
      0.39146895	    -45.91134349	    -91.18851574	      0.00000000	      0.00000000
      0.39152328	    -44.61310263	    -89.03378617	      0.00000000	      0.00000000
      0.39157761	    -43.30307531	    -86.90186792	      0.00000000	      0.00000000
      0.39163194	    -41.98268431	    -84.79321781	      0.00000000	      0.00000000
      0.39168628	    -40.65331998	    -82.70825830	      0.00000000	      0.00000000
      0.39174061	    -39.31633902	    -80.64737838	      0.00000000	      0.00000000
      0.39179494	    -37.97306344	    -78.61093438	      0.00000000	      0.00000000
      0.39184927	    -36.62477955	    -76.59925090	      0.00000000	      0.00000000
      0.39190361	    -35.27273721	    -74.61262170	      0.00000000	      0.00000000
      0.39195794	    -33.91814902	    -72.65131061	      0.00000000	      0.00000000
      0.39202335	    -32.28549176	    -70.32378882	      0.00000000	      0.00000000
      0.39208877	    -30.65282103	    -68.03366390	      0.00000000	      0.00000000
      0.39215419	    -29.02203261	    -65.78123506	      0.00000000	      0.00000000
      0.39221961	    -27.39494018	    -63.56674694	      0.00000000	      0.00000000
      0.39228502	    -25.77327504	    -61.39039198	      0.00000000	      0.00000000
      0.39235044	    -24.15868606	    -59.25231259	      0.00000000	      0.00000000
      0.39241586	    -22.55273992	    -57.15260349	      0.00000000	      0.00000000
      0.39248127	    -20.95692153	    -55.09131385	      0.00000000	      0.00000000
      0.39254669	    -19.37263470	    -53.06844951	      0.00000000	      0.00000000
      0.39261211	    -17.80120300	    -51.08397508	      0.00000000	      0.00000000
      0.39267752	    -16.24387083	    -49.13781607	      0.00000000	      0.00000000
      0.39274294	    -14.70180460	    -47.22986093	      0.00000000	      0.00000000
      0.39280836	    -13.17609415	    -45.35996306	      0.00000000	      0.00000000
      0.39287377	    -11.66775426	    -43.52794275	      0.00000000	      0.00000000
      0.39295272	     -9.87200424	    -41.36725291	      0.00000000	      0.00000000
      0.39303166	     -8.10443222	    -39.26098759	      0.00000000	      0.00000000
      0.39311060	     -6.36640739	    -37.20866235	      0.00000000	      0.00000000
      0.39318955	     -4.65915653	    -35.20973957	      0.00000000	      0.00000000
      0.39326849	     -2.98376945	    -33.26363282	      0.00000000	      0.00000000
      0.39334743	     -1.34120448	    -31.36971095	      0.00000000	      0.00000000
      0.39342637	      0.26770597	    -29.52730214	      0.00000000	      0.00000000
      0.39350532	      1.84224966	    -27.73569765	      0.00000000	      0.00000000
      0.39358426	      3.38182884	    -25.99415551	      0.00000000	      0.00000000
      0.39367993	      5.20013763	    -23.94951164	      0.00000000	      0.00000000
      0.39377561	      6.96571164	    -21.97583785	      0.00000000	      0.00000000
      0.39387128	      8.67808796	    -20.07166041	      0.00000000	      0.00000000
      0.39396696	     10.33699681	    -18.23546419	      0.00000000	      0.00000000
      0.39406263	     11.94234669	    -16.46570003	      0.00000000	      0.00000000
      0.39415830	     13.49421019	    -14.76079149	      0.00000000	      0.00000000
      0.39427725	     15.34928389	    -12.72923838	      0.00000000	      0.00000000
      0.39439619	     17.12276694	    -10.79235460	      0.00000000	      0.00000000
      0.39451513	     18.81566650	     -8.94702027	      0.00000000	      0.00000000
      0.39466128	     20.78722581	     -6.80045358	      0.00000000	      0.00000000
      0.39480742	     22.64185183	     -4.78159061	      0.00000000	      0.00000000
      0.39500716	     24.99339424	     -2.21848681	      0.00000000	      0.00000000
      0.39516247	     26.68094204	     -0.37370242	      0.00000000	      0.00000000
      0.39531779	     28.25026005	      1.34864200	      0.00000000	      0.00000000
      0.39547310	     29.70623494	      2.95499885	      0.00000000	      0.00000000
      0.39560922	     30.89300477	      4.27237493	      0.00000000	      0.00000000
      0.39574533	     32.00003730	      5.50958237	      0.00000000	     -0.00000000
      0.39588145	     33.03079270	      6.67059211	      0.00000000	     -0.00000000
      0.39601756	     33.98872742	      7.75924686	      0.00000000	     -0.00000000
      0.39615368	     34.87727064	      8.77925688	      0.00000000	     -0.00000000
      0.39628980	     35.69980517	      9.73419738	      0.00000000	     -0.00000000
      0.39642591	     36.45965151	     10.62750715	      0.00000000	     -0.00000000
      0.39656203	     37.16005481	     11.46248818	      0.00000000	     -0.00000000
      0.39669814	     37.80417416	     12.24230606	      0.00000000	     -0.00000000
      0.39683426	     38.39507412	     12.96999125	      0.00000000	     -0.00000000
      0.39697038	     38.93571806	     13.64844077	      0.00000000	     -0.00000000
      0.39710649	     39.42896330	     14.28042061	      0.00000000	     -0.00000000
      0.39724261	     39.87755760	     14.86856845	      0.00000000	     -0.00000000
      0.39737872	     40.28413709	     15.41539680	      0.00000000	     -0.00000000
      0.39751484	     40.65122516	     15.92329639	      0.00000000	     -0.00000000
      0.39765096	     40.98123240	     16.39453987	      0.00000000	     -0.00000000
      0.39778707	     41.27645735	     16.83128556	      0.00000000	     -0.00000000
      0.39792319	     41.53908792	     17.23558149	      0.00000000	     -0.00000000
      0.39805930	     41.77120335	     17.60936935	      0.00000000	     -0.00000000
      0.39819542	     41.97477670	     17.95448866	      0.00000000	     -0.00000000
      0.39833154	     42.15167768	     18.27268080	      0.00000000	     -0.00000000
      0.39846765	     42.30367573	     18.56559315	      0.00000000	     -0.00000000
      0.39860377	     42.43244346	     18.83478312	     -0.00000000	     -0.00000000
      0.39877113	     42.56126321	     19.13542002	     -0.00000000	     -0.00000000
      0.39893849	     42.66008514	     19.40497530	     -0.00000000	     -0.00000000
      0.39910586	     42.73147324	     19.64584093	     -0.00000000	     -0.00000000
      0.39927322	     42.77780105	     19.86024053	     -0.00000000	     -0.00000000
      0.39944058	     42.80126687	     20.05024103	     -0.00000000	     -0.00000189
      0.39960795	     42.80390193	     20.21776137	     -0.00000000	     -0.00002740
      0.39982139	     42.78000187	     20.40160176	     -0.00000000	     -0.00015181
      0.40003484	     42.72877042	     20.55513885	     -0.00000000	     -0.00045742
      0.40029260	     42.63502482	     20.70452000	     -0.00000000	     -0.00119903
      0.40057422	     42.49819128	     20.82801571	     -0.00000000	     -0.00266624
      0.40081372	     42.35774758	     20.90448060	     -0.00000000	     -0.00461858
      0.40105322	     42.19838101	     20.95790635	     -0.00000000	     -0.00736126
      0.40126310	     42.04534186	     20.98793326	     -0.00000000	     -0.01051128
      0.40147298	     41.88145667	     21.00398083	     -0.00000000	     -0.01443303
      0.40168285	     41.70818804	     21.00753073	     -0.00000000	     -0.01918285
      0.40189273	     41.52683373	     20.99991816	     -0.00000000	     -0.02480039
      0.40210260	     41.33855564	     20.98234956	     -0.00000000	     -0.03130704
      0.40228901	     41.16638529	     20.95928550	     -0.00000000	     -0.03783422
      0.40247542	     40.99021804	     20.92991852	     -0.00000000	     -0.04505459
      0.40266183	     40.81066489	     20.89488788	     -0.00000000	     -0.05294682
      0.40284824	     40.62826955	     20.85477488	     -0.00000000	     -0.06147983
      0.40303465	     40.44352413	     20.81011079	     -0.00000000	     -0.07061408
      0.40322106	     40.25687485	     20.76138157	     -0.00000000	     -0.08030309
      0.40340747	     40.06872628	     20.70903179	     -0.00000000	     -0.09049502
      0.40359388	     39.87944489	     20.65346815	     -0.00000000	     -0.10113424
      0.40378029	     39.68936236	     20.59506268	     -0.00000000	     -0.11216286
      0.40396670	     39.49877844	     20.53415562	     -0.00000000	     -0.12352203
      0.40415311	     39.30796364	     20.47105806	     -0.00000000	     -0.13515319
      0.40433952	     39.11716165	     20.40605433	     -0.00000000	     -0.14699902
      0.40452593	     38.92659156	     20.33940417	     -0.00000000	     -0.15900432
      0.40471234	     38.73644988	     20.27134473	     -0.00000000	     -0.17111658
      0.40489875	     38.54691243	     20.20209240	     -0.00000000	     -0.18328651
      0.40508516	     38.35813609	     20.13184444	     -0.00000000	     -0.19546829
      0.40527157	     38.17026036	     20.06078057	     -0.00000000	     -0.20761981
      0.40545798	     37.98340888	     19.98906435	     -0.00000000	     -0.21970272
      0.40564439	     37.79769078	     19.91684443	     -0.00000000	     -0.23168241
      0.40583080	     37.61320193	     19.84425583	     -0.00000000	     -0.24352798
      0.40601721	     37.43002614	     19.77142098	     -0.00000000	     -0.25521205
      0.40620362	     37.24823622	     19.69845073	     -0.00000000	     -0.26671062
      0.40639003	     37.06789498	     19.62544532	     -0.00000000	     -0.27800288
      0.40657644	     36.88905615	     19.55249521	     -0.00000000	     -0.28907100
      0.40676285	     36.71176520	     19.47968191	     -0.00000000	     -0.29989986
      0.40694926	     36.53606016	     19.40707869	     -0.00000000	     -0.31047693
      0.40713566	     36.36197229	     19.33475125	     -0.00000000	     -0.32079194
      0.40732207	     36.18952677	     19.26275838	     -0.00000000	     -0.33083675
      0.40750848	     36.01874326	     19.19115252	     -0.00000000	     -0.34060511
      0.40769489	     35.84963649	     19.11998027	     -0.00000000	     -0.35009248
      0.40788130	     35.68221673	     19.04928295	     -0.00000000	     -0.35929585
      0.40806771	     35.51649027	     18.97909698	     -0.00000000	     -0.36821358
      0.40825412	     35.35245983	     18.90945433	     -0.00000000	     -0.37684522
      0.40844053	     35.19012494	     18.84038291	     -0.00000000	     -0.38519140
      0.40862694	     35.02948228	     18.77190693	     -0.00000000	     -0.39325369
      0.40881335	     34.87052602	     18.70404722	     -0.00000000	     -0.40103445
      0.40899976	     34.71324810	     18.63682150	     -0.00000000	     -0.40853678
      0.40918617	     34.55763849	     18.57024473	     -0.00000000	     -0.41576439
      0.40937258	     34.40368540	     18.50432929	     -0.00000000	     -0.42272150
      0.40955899	     34.25137556	     18.43908527	     -0.00000000	     -0.42941278
      0.40974540	     34.10069435	     18.37452063	     -0.00000000	     -0.43584328
      0.40993181	     33.95162602	     18.31064147	     -0.00000000	     -0.44201836
      0.41011822	     33.80415383	     18.24745215	     -0.00000000	     -0.44794362
      0.41030463	     33.65826021	     18.18495548	     -0.00000000	     -0.45362488
      0.41049104	     33.51392687	     18.12315288	     -0.00000000	     -0.45906810
      0.41067745	     33.37113493	     18.06204450	     -0.00000000	     -0.46427937
      0.41086386	     33.22986506	     18.00162939	     -0.00000000	     -0.46926486
      0.41105027	     33.09009749	     17.94190555	     -0.00000000	     -0.47403079
      0.41123668	     32.95181219	     17.88287010	     -0.00000000	     -0.47858338
      0.41142309	     32.81498888	     17.82451936	     -0.00000000	     -0.48292889
      0.41160950	     32.67960714	     17.76684892	     -0.00000000	     -0.48707351
      0.41179591	     32.54564644	     17.70985376	     -0.00000000	     -0.49102341
      0.41198232	     32.41308624	     17.65352827	     -0.00000000	     -0.49478471
      0.41216873	     32.28190597	     17.59786638	     -0.00000000	     -0.49836345
      0.41235514	     32.15208514	     17.54286159	     -0.00000000	     -0.50176557
      0.41254155	     32.02360334	     17.48850701	     -0.00000000	     -0.50499694
      0.41272796	     31.89644028	     17.43479547	     -0.00000000	     -0.50806330
      0.41291437	     31.77057585	     17.38171949	     -0.00000000	     -0.51097032
      0.41310078	     31.64599008	     17.32927139	     -0.00000000	     -0.51372350
      0.41328719	     31.52266324	     17.27744330	     -0.00000000	     -0.51632826
      0.41347360	     31.40057578	     17.22622718	     -0.00000000	     -0.51878989
      0.41366001	     31.27970844	     17.17561489	     -0.00000000	     -0.52111353
      0.41384642	     31.16004217	     17.12559817	     -0.00000000	     -0.52330421
      0.41403283	     31.04155820	     17.07616872	     -0.00000000	     -0.52536683
      0.41421924	     30.92423804	     17.02731818	     -0.00000000	     -0.52730614
      0.41440565	     30.80806347	     16.97903818	     -0.00000000	     -0.52912678
      0.41459205	     30.69301656	     16.93132033	     -0.00000000	     -0.53083324
      0.41477846	     30.57907969	     16.88415628	     -0.00000000	     -0.53242989
      0.41496487	     30.46623551	     16.83753766	     -0.00000000	     -0.53392096
      0.41515128	     30.35446701	     16.79145620	     -0.00000000	     -0.53531057
      0.41533769	     30.24375744	     16.74590364	     -0.00000000	     -0.53660269
      0.41552410	     30.13409037	     16.70087181	     -0.00000000	     -0.53780117
      0.41571051	     30.02544967	     16.65635260	     -0.00000000	     -0.53890975
      0.41589692	     29.91781953	     16.61233798	     -0.00000000	     -0.53993204
      0.41608333	     29.81118440	     16.56882001	     -0.00000000	     -0.54087152
      0.41626974	     29.70552906	     16.52579086	     -0.00000000	     -0.54173158
      0.41645615	     29.60083858	     16.48324277	     -0.00000000	     -0.54251547
      0.41664256	     29.49709830	     16.44116812	     -0.00000000	     -0.54322634
      0.41682897	     29.39429387	     16.39955937	     -0.00000000	     -0.54386724
      0.41701538	     29.29241121	     16.35840910	     -0.00000000	     -0.54444110
      0.41720179	     29.19143654	     16.31771001	     -0.00000000	     -0.54495074
      0.41738820	     29.09135633	     16.27745491	     -0.00000000	     -0.54539891
      0.41757461	     28.99215734	     16.23763673	     -0.00000000	     -0.54578824
      0.41776102	     28.89382660	     16.19824851	     -0.00000000	     -0.54612126
      0.41794743	     28.79635137	     16.15928343	     -0.00000000	     -0.54640043
      0.41813384	     28.69971921	     16.12073478	     -0.00000000	     -0.54662809
      0.41832025	     28.60391790	     16.08259595	     -0.00000000	     -0.54680652
      0.41850666	     28.50893550	     16.04486048	     -0.00000000	     -0.54693790
      0.41869307	     28.41476027	     16.00752202	     -0.00000000	     -0.54702434
      0.41887948	     28.32138074	     15.97057433	     -0.00000000	     -0.54706786
      0.41906589	     28.22878565	     15.93401129	     -0.00000000	     -0.54707043
      0.41925230	     28.13696400	     15.89782691	     -0.00000000	     -0.54703390
      0.41943871	     28.04590497	     15.86201530	     -0.00000000	     -0.54696009
      0.41962512	     27.95559799	     15.82657069	     -0.00000000	     -0.54685074
      0.41981153	     27.86603269	     15.79148743	     -0.00000000	     -0.54670752
      0.41999794	     27.77719891	     15.75675998	     -0.00000000	     -0.54653202
      0.42018435	     27.68908667	     15.72238290	     -0.00000000	     -0.54632581
      0.42037076	     27.60168624	     15.68835086	     -0.00000000	     -0.54609036
      0.42055717	     27.51498803	     15.65465866	     -0.00000000	     -0.54582710
      0.42074358	     27.42898267	     15.62130116	     -0.00000000	     -0.54553741
      0.42092999	     27.34366096	     15.58827337	     -0.00000000	     -0.54522259
      0.42111640	     27.25901389	     15.55557037	     -0.00000000	     -0.54488393
      0.42130281	     27.17503262	     15.52318736	     -0.00000000	     -0.54452262
      0.42148922	     27.09170848	     15.49111962	     -0.00000000	     -0.54413985
      0.42167563	     27.00903298	     15.45936253	     -0.00000000	     -0.54373674
      0.42186204	     26.92699776	     15.42791158	     -0.00000000	     -0.54331436
      0.42204844	     26.84559467	     15.39676233	     -0.00000000	     -0.54287374
      0.42223485	     26.76481567	     15.36591044	     -0.00000000	     -0.54241588
      0.42242126	     26.68465289	     15.33535166	     -0.00000000	     -0.54194174
      0.42260767	     26.60509861	     15.30508183	     -0.00000000	     -0.54145221
      0.42279408	     26.52614526	     15.27509686	     -0.00000000	     -0.54094820
      0.42298049	     26.44778540	     15.24539275	     -0.00000000	     -0.54043052
      0.42316690	     26.37001172	     15.21596559	     -0.00000000	     -0.53990000
      0.42335331	     26.29281707	     15.18681153	     -0.00000000	     -0.53935740
      0.42353972	     26.21619440	     15.15792682	     -0.00000000	     -0.53880346
      0.42372613	     26.14013681	     15.12930777	     -0.00000000	     -0.53823891
      0.42391254	     26.06463752	     15.10095076	     -0.00000000	     -0.53766441
      0.42409895	     25.98968987	     15.07285227	     -0.00000000	     -0.53708063
      0.42428536	     25.91528732	     15.04500881	     -0.00000000	     -0.53648818
      0.42447177	     25.84142344	     15.01741700	     -0.00000000	     -0.53588768
      0.42465818	     25.76809192	     14.99007348	     -0.00000000	     -0.53527968
      0.42484459	     25.69528656	     14.96297501	     -0.00000000	     -0.53466475
      0.42503100	     25.62300126	     14.93611838	     -0.00000000	     -0.53404341
      0.42521741	     25.55123004	     14.90950044	     -0.00000000	     -0.53341617
      0.42540382	     25.47996701	     14.88311812	     -0.00000000	     -0.53278350
      0.42559023	     25.40920638	     14.85696841	     -0.00000000	     -0.53214587
      0.42577664	     25.33894247	     14.83104833	     -0.00000000	     -0.53150372
      0.42596305	     25.26916968	     14.80535500	     -0.00000000	     -0.53085748
      0.42614946	     25.19988252	     14.77988556	     -0.00000000	     -0.53020754
      0.42633587	     25.13107559	     14.75463721	     -0.00000000	     -0.52955430
      0.42652228	     25.06274356	     14.72960723	     -0.00000000	     -0.52889813
      0.42670869	     24.99488120	     14.70479292	     -0.00000000	     -0.52823938
      0.42689510	     24.92748337	     14.68019166	     -0.00000000	     -0.52757838
      0.42708151	     24.86054501	     14.65580084	     -0.00000000	     -0.52691546
      0.42726792	     24.79406115	     14.63161794	     -0.00000000	     -0.52625093
      0.42745433	     24.72802687	     14.60764046	     -0.00000000	     -0.52558508
      0.42764074	     24.66243736	     14.58386597	     -0.00000000	     -0.52491820
      0.42782715	     24.59728787	     14.56029205	     -0.00000000	     -0.52425054
      0.42801356	     24.53257373	     14.53691637	     -0.00000000	     -0.52358238
      0.42819997	     24.46829035	     14.51373659	     -0.00000000	     -0.52291394
      0.42838638	     24.40443319	     14.49075047	     -0.00000000	     -0.52224548
      0.42857279	     24.34099780	     14.46795576	     -0.00000000	     -0.52157719
      0.42875920	     24.27797979	     14.44535028	     -0.00000000	     -0.52090931
      0.42894561	     24.21537484	     14.42293187	     -0.00000000	     -0.52024202
      0.42913202	     24.15317868	     14.40069844	     -0.00000000	     -0.51957553
      0.42931843	     24.09138714	     14.37864791	     -0.00000000	     -0.51891000
      0.42950483	     24.02999607	     14.35677824	     -0.00000000	     -0.51824563
      0.42969124	     23.96900140	     14.33508742	     -0.00000000	     -0.51758257
      0.42987765	     23.90839914	     14.31357350	     -0.00000000	     -0.51692098
      0.43006406	     23.84818532	     14.29223455	     -0.00000000	     -0.51626101
      0.43028790	     23.77634761	     14.26682650	     -0.00000000	     -0.51547053
      0.43051174	     23.70520422	     14.24171079	     -0.00000000	     -0.51468402
      0.43066782	     23.65578087	     14.22429899	     -0.00000000	     -0.51413623
      0.43082390	     23.60669400	     14.20702807	     -0.00000000	     -0.51359058
      0.43101380	     23.54727887	     14.18615862	     -0.00000000	     -0.51292853
      0.43120370	     23.48829632	     14.16547597	     -0.00000000	     -0.51226938
      0.43138368	     23.43270080	     14.14601619	     -0.00000000	     -0.51164670
      0.43156366	     23.37746431	     14.12671385	     -0.00000000	     -0.51102663
      0.43176323	     23.31656587	     14.10547211	     -0.00000000	     -0.51034167
      0.43196281	     23.25612840	     14.08442881	     -0.00000000	     -0.50966035
      0.43212064	     23.20858172	     14.06790289	     -0.00000000	     -0.50912358
      0.43232875	     23.14623361	     14.04627085	     -0.00000000	     -0.50841873
      0.43253687	     23.08442537	     14.02486476	     -0.00000000	     -0.50771855
      0.43270504	     23.03467530	     14.00766908	     -0.00000000	     -0.50715463
      0.43287321	     22.98527522	     13.99061933	     -0.00000000	     -0.50659388
      0.43304930	     22.93379678	     13.97288274	     -0.00000000	     -0.50600917
      0.43322538	     22.88264123	     13.95528621	     -0.00000000	     -0.50542759
      0.43342115	     22.82606975	     13.93586247	     -0.00000000	     -0.50478411
      0.43361693	     22.76991323	     13.91661585	     -0.00000000	     -0.50414479
      0.43372971	     22.73770438	     13.90559382	     -0.00000000	     -0.50377804
      0.43391797	     22.68416083	     13.88729860	     -0.00000000	     -0.50316831
      0.43410622	     22.63101728	     13.86917113	     -0.00000000	     -0.50256275
      0.43426831	     22.58546305	     13.85366031	     -0.00000000	     -0.50204380
      0.43446630	     22.53014738	     13.83485852	     -0.00000000	     -0.50141360
      0.43466429	     22.47520568	     13.81621936	     -0.00000000	     -0.50078764
      0.43485005	     22.42393916	     13.79886055	     -0.00000000	     -0.50020379
      0.43503580	     22.37300361	     13.78164467	     -0.00000000	     -0.49962381
      0.43522145	     22.32235855	     13.76455922	     -0.00000000	     -0.49904749
      0.43540711	     22.27204547	     13.74761626	     -0.00000000	     -0.49847512
      0.43558306	     22.22459448	     13.73166664	     -0.00000000	     -0.49793576
      0.43575901	     22.17742933	     13.71584051	     -0.00000000	     -0.49739992
      0.43595192	     22.12597924	     13.69860931	     -0.00000000	     -0.49681599
      0.43614482	     22.07489440	     13.68153266	     -0.00000000	     -0.49623656
      0.43630518	     22.03260915	     13.66742377	     -0.00000000	     -0.49575753
      0.43650437	     21.98038871	     13.65003156	     -0.00000000	     -0.49516652
      0.43670356	     21.92851349	     13.63278908	     -0.00000000	     -0.49458006
      0.43687947	     21.88293598	     13.61766956	     -0.00000000	     -0.49406552
      0.43709530	     21.82735233	     13.59926788	     -0.00000000	     -0.49343887
      0.43731114	     21.77216730	     13.58103862	     -0.00000000	     -0.49281762
      0.43745075	     21.73664015	     13.56932509	     -0.00000000	     -0.49241831
      0.43766338	     21.68276647	     13.55159605	     -0.00000000	     -0.49181384
      0.43783783	     21.63896803	     13.53721024	     -0.00000000	     -0.49132280
      0.43801228	     21.59521346	     13.52286766	     -0.00000000	     -0.49083359
      0.43818674	     21.55185443	     13.50867926	     -0.00000000	     -0.49034911
      0.43836119	     21.50856590	     13.49454208	     -0.00000000	     -0.48986671
      0.43853564	     21.46564536	     13.48054995	     -0.00000000	     -0.48938883
      0.43871009	     21.42281051	     13.46661341	     -0.00000000	     -0.48891319
      0.43888454	     21.38032583	     13.45281590	     -0.00000000	     -0.48844194
      0.43905126	     21.33981592	     13.43968521	     -0.00000000	     -0.48799378
      0.43921798	     21.29959277	     13.42667069	     -0.00000000	     -0.48754939
      0.43938994	     21.25824222	     13.41331693	     -0.00000000	     -0.48709367
      0.43956189	     21.21716156	     13.40007530	     -0.00000000	     -0.48664168
      0.43972854	     21.17749116	     13.38731274	     -0.00000000	     -0.48620627
      0.43989519	     21.13805389	     13.37464873	     -0.00000000	     -0.48577423
      0.44005992	     21.09922849	     13.36220468	     -0.00000000	     -0.48534988
      0.44027259	     21.04938030	     13.34626191	     -0.00000000	     -0.48480642
      0.44052959	     20.98963366	     13.32720450	     -0.00000000	     -0.48415691
      0.44066999	     20.95708360	     13.31684596	     -0.00000000	     -0.48380429
      0.44081039	     20.92473553	     13.30656837	     -0.00000000	     -0.48345438
      0.44098850	     20.88384843	     13.29360192	     -0.00000000	     -0.48301322
      0.44116660	     20.84321925	     13.28074419	     -0.00000000	     -0.48257588
      0.44133220	     20.80557610	     13.26885556	     -0.00000000	     -0.48217186
      0.44149780	     20.76815473	     13.25706027	     -0.00000000	     -0.48177113
      0.44164417	     20.73520005	     13.24669220	     -0.00000000	     -0.48141915
      0.44185877	     20.68709507	     13.23159032	     -0.00000000	     -0.48090692
      0.44203032	     20.64897019	     13.21964993	     -0.00000000	     -0.48050192
      0.44220187	     20.61085031	     13.20773533	     -0.00000000	     -0.48009857
      0.44237342	     20.57310711	     13.19596421	     -0.00000000	     -0.47969987
      0.44252679	     20.53935033	     13.18545655	     -0.00000000	     -0.47934467
      0.44268016	     20.50585396	     13.17505049	     -0.00000000	     -0.47899287
      0.44285716	     20.46728670	     13.16309321	     -0.00000000	     -0.47858919
      0.44303415	     20.42901121	     13.15125357	     -0.00000000	     -0.47818958
      0.44321114	     20.39077991	     13.13945291	     -0.00000000	     -0.47779203
      0.44338813	     20.35293688	     13.12780026	     -0.00000000	     -0.47739934
      0.44353043	     20.32246570	     13.11843505	     -0.00000000	     -0.47708448
      0.44367273	     20.29222632	     13.10915929	     -0.00000000	     -0.47677261
      0.44385204	     20.25422012	     13.09752471	     -0.00000000	     -0.47638197
      0.44403135	     20.21648731	     13.08600192	     -0.00000000	     -0.47599530
      0.44421067	     20.17879850	     13.07451800	     -0.00000000	     -0.47561073
      0.44436867	     20.14591641	     13.06452342	     -0.00000000	     -0.47527596
      0.44452666	     20.11300444	     13.05453853	     -0.00000000	     -0.47494230
      0.44468466	     20.08035933	     13.04465745	     -0.00000000	     -0.47461215
      0.44485402	     20.04541124	     13.03410104	     -0.00000000	     -0.47426011
      0.44502337	     20.01074058	     13.02365449	     -0.00000000	     -0.47391187
      0.44519273	     19.97608674	     13.01323493	     -0.00000000	     -0.47356531
      0.44536208	     19.94176024	     13.00294091	     -0.00000000	     -0.47322294
      0.44551266	     19.91121120	     12.99379725	     -0.00000000	     -0.47291958
      0.44566324	     19.88090432	     12.98474743	     -0.00000000	     -0.47261940
      0.44583863	     19.84565638	     12.97424444	     -0.00000000	     -0.47227171
      0.44601402	     19.81070057	     12.96385707	     -0.00000000	     -0.47192803
      0.44616518	     19.78056399	     12.95491980	     -0.00000000	     -0.47163306
      0.44631635	     19.75066328	     12.94607430	     -0.00000000	     -0.47134121
      0.44649044	     19.71627532	     12.93592311	     -0.00000000	     -0.47100698
      0.44666453	     19.68217462	     12.92588536	     -0.00000000	     -0.47067669
      0.44681471	     19.65274020	     12.91723852	     -0.00000000	     -0.47039290
      0.44696490	     19.62353809	     12.90868191	     -0.00000000	     -0.47011217
      0.44713870	     19.58978702	     12.89881374	     -0.00000000	     -0.46978914
      0.44731249	     19.55632348	     12.88905877	     -0.00000000	     -0.46947001
      0.44745989	     19.52791639	     12.88079413	     -0.00000000	     -0.46920038
      0.44760728	     19.49973361	     12.87261640	     -0.00000000	     -0.46893370
      0.44778286	     19.46620232	     12.86290805	     -0.00000000	     -0.46861783
      0.44795844	     19.43296498	     12.85331516	     -0.00000000	     -0.46830594
      0.44810049	     19.40603436	     12.84555732	     -0.00000000	     -0.46805445
      0.44824254	     19.37931496	     12.83788095	     -0.00000000	     -0.46780572
      0.44842247	     19.34551837	     12.82819325	     -0.00000000	     -0.46749253
      0.44860239	     19.31202911	     12.81862615	     -0.00000000	     -0.46718350
      0.44873669	     19.28697193	     12.81148071	     -0.00000000	     -0.46695343
      0.44887098	     19.26211145	     12.80441051	     -0.00000000	     -0.46672587
      0.44905515	     19.22807909	     12.79475439	     -0.00000000	     -0.46641580
      0.44923932	     19.19435578	     12.78522028	     -0.00000000	     -0.46610995
      0.44936917	     19.17050849	     12.77848998	     -0.00000000	     -0.46589477
      0.44949902	     19.14684976	     12.77183140	     -0.00000000	     -0.46568198
      0.44968340	     19.11332079	     12.76241734	     -0.00000000	     -0.46538181
      0.44986778	     19.08008578	     12.75312036	     -0.00000000	     -0.46508574
      0.44999858	     19.05644596	     12.74651924	     -0.00000000	     -0.46487624
      0.45012938	     19.03299233	     12.73998919	     -0.00000000	     -0.46466909
      0.45031456	     18.99984577	     12.73078273	     -0.00000000	     -0.46437777
      0.45049973	     18.96701005	     12.72169877	     -0.00000000	     -0.46409067
      0.45062459	     18.94478207	     12.71555898	     -0.00000000	     -0.46389734
      0.45074946	     18.92273593	     12.70948776	     -0.00000000	     -0.46370625
      0.45093324	     18.89035048	     12.70059126	     -0.00000000	     -0.46342692
      0.45111701	     18.85824161	     12.69180584	     -0.00000000	     -0.46315150
      0.45124764	     18.83535857	     12.68555586	     -0.00000000	     -0.46295625
      0.45137826	     18.81265723	     12.67937534	     -0.00000000	     -0.46276332
      0.45156402	     18.78041721	     12.67061984	     -0.00000000	     -0.46249074
      0.45172387	     18.75291299	     12.66318027	     -0.00000000	     -0.46225947
      0.45188371	     18.72533879	     12.65573558	     -0.00000000	     -0.46202887
      0.45204356	     18.69809116	     12.64841219	     -0.00000000	     -0.46180217
      0.45217805	     18.67505642	     12.64222895	     -0.00000000	     -0.46161150
      0.45231254	     18.65222157	     12.63612158	     -0.00000000	     -0.46142333
      0.45251025	     18.61865228	     12.62716503	     -0.00000000	     -0.46114828
      0.45263785	     18.59722563	     12.62147462	     -0.00000000	     -0.46097370
      0.45276546	     18.57574046	     12.61577641	     -0.00000000	     -0.46079943
      0.45294324	     18.54595774	     12.60790375	     -0.00000000	     -0.46055916
      0.45314677	     18.51199045	     12.59895786	     -0.00000000	     -0.46028699
      0.45332084	     18.48316330	     12.59140007	     -0.00000000	     -0.46005760
      0.45346109	     18.45989545	     12.58531197	     -0.00000000	     -0.45987349
      0.45360134	     18.43682049	     12.57929847	     -0.00000000	     -0.45969187
      0.45378805	     18.40607936	     12.57130607	     -0.00000000	     -0.45945136
      0.45391800	     18.38492105	     12.56583276	     -0.00000000	     -0.45928686
      0.45404795	     18.36369956	     12.56035045	     -0.00000000	     -0.45912264
      0.45421885	     18.33594687	     12.55320741	     -0.00000000	     -0.45890916
      0.45438304	     18.30935471	     12.54638547	     -0.00000000	     -0.45870592
      0.45458566	     18.27679628	     12.53807370	     -0.00000000	     -0.45845894
      0.45470728	     18.25719351	     12.53307851	     -0.00000000	     -0.45831112
      0.45482890	     18.23774646	     12.52814278	     -0.00000000	     -0.45816526
      0.45501655	     18.20778476	     12.52056027	     -0.00000000	     -0.45794192
      0.45517172	     18.18321727	     12.51437423	     -0.00000000	     -0.45776015
      0.45532689	     18.15857164	     12.50817903	     -0.00000000	     -0.45757887
      0.45548207	     18.13422052	     12.50209370	     -0.00000000	     -0.45740109
      0.45561539	     18.11318415	     12.49684142	     -0.00000000	     -0.45724830
      0.45574872	     18.09234051	     12.49166235	     -0.00000000	     -0.45709789
      0.45593144	     18.06375274	     12.48457649	     -0.00000000	     -0.45689291
      0.45606538	     18.04301585	     12.47946609	     -0.00000000	     -0.45674540
      0.45619932	     18.02221306	     12.47434636	     -0.00000000	     -0.45659818
      0.45636159	     17.99717838	     12.46821325	     -0.00000000	     -0.45642228
      0.45652000	     17.97275353	     12.46224714	     -0.00000000	     -0.45625184
      0.45667841	     17.94853521	     12.45636344	     -0.00000000	     -0.45608421
      0.45683681	     17.92423104	     12.45046868	     -0.00000000	     -0.45591703
      0.45697106	     17.90388991	     12.44556767	     -0.00000000	     -0.45577831
      0.45710530	     17.88346351	     12.44065116	     -0.00000000	     -0.45563972
      0.45723954	     17.86317638	     12.43579094	     -0.00000000	     -0.45550307
      0.45741844	     17.83615200	     12.42933580	     -0.00000000	     -0.45532232
      0.45756360	     17.81442514	     12.42417773	     -0.00000000	     -0.45517835
      0.45770876	     17.79262045	     12.41900852	     -0.00000000	     -0.45503470
      0.45785393	     17.77102263	     12.41391922	     -0.00000000	     -0.45489366
      0.45799909	     17.74937392	     12.40882739	     -0.00000000	     -0.45475316
      0.45814426	     17.72790808	     12.40380779	     -0.00000000	     -0.45461508
      0.45828942	     17.70641023	     12.39879170	     -0.00000000	     -0.45447769
      0.45843458	     17.68507803	     12.39384234	     -0.00000000	     -0.45434258
      0.45859274	     17.66180514	     12.38845567	     -0.00000000	     -0.45419619
      0.45875091	     17.63877350	     12.38316250	     -0.00000000	     -0.45405287
      0.45888071	     17.61976670	     12.37879715	     -0.00000000	     -0.45393523
      0.45901052	     17.60093821	     12.37449986	     -0.00000000	     -0.45381978
      0.45918891	     17.57503302	     12.36860255	     -0.00000000	     -0.45366209
      0.45932139	     17.55599551	     12.36430077	     -0.00000000	     -0.45354753
      0.45945388	     17.53688436	     12.35998687	     -0.00000000	     -0.45343315
      0.45958636	     17.51789911	     12.35572474	     -0.00000000	     -0.45332056
      0.45976485	     17.49232564	     12.35000205	     -0.00000000	     -0.45317012
      0.45990538	     17.47238080	     12.34557191	     -0.00000000	     -0.45305421
      0.46004591	     17.45235644	     12.34112923	     -0.00000000	     -0.45293852
      0.46018644	     17.43251040	     12.33675654	     -0.00000000	     -0.45282515
      0.46032697	     17.41263040	     12.33238591	     -0.00000000	     -0.45271236
      0.46046750	     17.39289143	     12.32807336	     -0.00000000	     -0.45260158
      0.46063112	     17.36988671	     12.32306135	     -0.00000000	     -0.45247350
      0.46077547	     17.34979231	     12.31871848	     -0.00000000	     -0.45236311
      0.46091982	     17.32959801	     12.31435729	     -0.00000000	     -0.45225281
      0.46106417	     17.30963382	     12.31008346	     -0.00000000	     -0.45214529
      0.46120852	     17.28956261	     12.30578903	     -0.00000000	     -0.45203781
      0.46135286	     17.26972991	     12.30158467	     -0.00000000	     -0.45193316
      0.46149721	     17.24977787	     12.29735578	     -0.00000000	     -0.45182846
      0.46164156	     17.23007836	     12.29322148	     -0.00000000	     -0.45172670
      0.46178591	     17.21024103	     12.28905674	     -0.00000000	     -0.45162473
      0.46193026	     17.19067716	     12.28499334	     -0.00000000	     -0.45152588
      0.46207461	     17.17094920	     12.28089107	     -0.00000000	     -0.45142660
      0.46221896	     17.15152454	     12.27689974	     -0.00000000	     -0.45133068
      0.46234531	     17.13436983	     12.27336860	     -0.00000000	     -0.45124622
      0.46247165	     17.11739539	     12.26990578	     -0.00000000	     -0.45116392
      0.46264006	     17.09472876	     12.26529321	     -0.00000000	     -0.45105494
      0.46277647	     17.07655673	     12.26163106	     -0.00000000	     -0.45096909
      0.46291288	     17.05829539	     12.25795261	     -0.00000000	     -0.45088332
      0.46304929	     17.04019764	     12.25433891	     -0.00000000	     -0.45079968
      0.46321459	     17.01819623	     12.24995384	     -0.00000000	     -0.45069882
      0.46334055	     17.00163718	     12.24669049	     -0.00000000	     -0.45062442
      0.46346650	     16.98499106	     12.24340977	     -0.00000000	     -0.45054999
      0.46362251	     16.96451920	     12.23940764	     -0.00000000	     -0.45045994
      0.46377279	     16.94477913	     12.23556156	     -0.00000000	     -0.45037401
      0.46392308	     16.92523099	     12.23179206	     -0.00000000	     -0.45029062
      0.46405698	     16.90771828	     12.22841562	     -0.00000000	     -0.45021635
      0.46419089	     16.89039030	     12.22511039	     -0.00000000	     -0.45014435
      0.46432480	     16.87301298	     12.22180133	     -0.00000000	     -0.45007272
      0.46445871	     16.85575665	     12.21854306	     -0.00000000	     -0.45000284
      0.46462532	     16.83425766	     12.21449686	     -0.00000000	     -0.44991673
      0.46476037	     16.81701350	     12.21128909	     -0.00000000	     -0.44984927
      0.46489541	     16.79967602	     12.20806363	     -0.00000000	     -0.44978184
      0.46503046	     16.78250052	     12.20490239	     -0.00000000	     -0.44971650
      0.46516550	     16.76528318	     12.20174000	     -0.00000000	     -0.44965160
      0.46530055	     16.74818705	     12.19862878	     -0.00000000	     -0.44958846
      0.46546346	     16.72752943	     12.19488119	     -0.00000000	     -0.44951305
      0.46559881	     16.71054812	     12.19183942	     -0.00000000	     -0.44945273
      0.46573416	     16.69346831	     12.18877844	     -0.00000000	     -0.44939240
      0.46586952	     16.67655902	     12.18578458	     -0.00000000	     -0.44933422
      0.46600487	     16.65959374	     12.18278517	     -0.00000000	     -0.44927638
      0.46614022	     16.64276365	     12.17984159	     -0.00000000	     -0.44922040
      0.46631063	     16.62149749	     12.17612869	     -0.00000000	     -0.44915042
      0.46642616	     16.60728180	     12.17368744	     -0.00000000	     -0.44910531
      0.46654168	     16.59297672	     12.17122660	     -0.00000000	     -0.44906005
      0.46670713	     16.57260301	     12.16775434	     -0.00000000	     -0.44899713
      0.46686550	     16.55311719	     12.16445349	     -0.00000000	     -0.44893812
      0.46702387	     16.53381009	     12.16122719	     -0.00000000	     -0.44888163
      0.46714674	     16.51872967	     12.15870351	     -0.00000000	     -0.44883772
      0.46726961	     16.50380566	     12.15624041	     -0.00000000	     -0.44879572
      0.46743555	     16.48360056	     12.15291428	     -0.00000000	     -0.44873962
      0.46756551	     16.46794870	     12.15037803	     -0.00000000	     -0.44869789
      0.46769547	     16.45220370	     12.14782351	     -0.00000000	     -0.44865613
      0.46782544	     16.43659442	     12.14532425	     -0.00000000	     -0.44861619
      0.46799290	     16.41641331	     12.14209917	     -0.00000000	     -0.44856523
      0.46811215	     16.40222783	     12.13987415	     -0.00000000	     -0.44853117
      0.46823141	     16.38795334	     12.13763041	     -0.00000000	     -0.44849700
      0.46838833	     16.36929422	     12.13473305	     -0.00000000	     -0.44845398
      0.46853554	     16.35177133	     12.13202436	     -0.00000000	     -0.44841441
      0.46868274	     16.33442695	     12.12938813	     -0.00000000	     -0.44837721
      0.46881104	     16.31920421	     12.12706880	     -0.00000000	     -0.44834468
      0.46893934	     16.30415398	     12.12481641	     -0.00000000	     -0.44831425
      0.46906764	     16.28905177	     12.12255886	     -0.00000000	     -0.44828411
      0.46922628	     16.27052635	     12.11983100	     -0.00000000	     -0.44824900
      0.46936180	     16.25463585	     12.11749399	     -0.00000000	     -0.44821934
      0.46949733	     16.23892501	     12.11522766	     -0.00000000	     -0.44819192
      0.46963285	     16.22312023	     12.11294411	     -0.00000000	     -0.44816452
      0.46976838	     16.20749461	     12.11073112	     -0.00000000	     -0.44813936
      0.46990391	     16.19177327	     12.10850037	     -0.00000000	     -0.44811421
      0.47003943	     16.17623375	     12.10634109	     -0.00000000	     -0.44809132
      0.47017496	     16.16059351	     12.10416250	     -0.00000000	     -0.44806840
      0.47031048	     16.14514110	     12.10205736	     -0.00000000	     -0.44804778
      0.47044601	     16.12957945	     12.09993021	     -0.00000000	     -0.44802707
      0.47058153	     16.11421544	     12.09787972	     -0.00000000	     -0.44800875
      0.47071706	     16.09872953	     12.09580319	     -0.00000000	     -0.44799022
      0.47085258	     16.08345560	     12.09380799	     -0.00000000	     -0.44797420
      0.47098811	     16.06804213	     12.09178113	     -0.00000000	     -0.44795784
      0.47112364	     16.05286058	     12.08984206	     -0.00000000	     -0.44794415
      0.47125916	     16.03751549	     12.08786366	     -0.00000000	     -0.44792992
      0.47139469	     16.02242952	     12.08598186	     -0.00000000	     -0.44791858
      0.47153021	     16.00714769	     12.08405037	     -0.00000000	     -0.44790644
      0.47165153	     15.99370949	     12.08241044	     -0.00000000	     -0.44789821
      0.47177285	     15.98015334	     12.08074327	     -0.00000000	     -0.44788965
      0.47189418	     15.96670786	     12.07912242	     -0.00000000	     -0.44788263
      0.47207057	     15.94710183	     12.07676657	     -0.00000000	     -0.44787309
      0.47218360	     15.93470729	     12.07532313	     -0.00000000	     -0.44786904
      0.47229662	     15.92222666	     12.07386135	     -0.00000000	     -0.44786485
      0.47245741	     15.90457839	     12.07183221	     -0.00000000	     -0.44786070
      0.47260407	     15.88846697	     12.06999358	     -0.00000000	     -0.44785779
      0.47275074	     15.87252291	     12.06822466	     -0.00000000	     -0.44785716
      0.47287331	     15.85908502	     12.06672231	     -0.00000000	     -0.44785644
      0.47299589	     15.84580719	     12.06528257	     -0.00000000	     -0.44785767
      0.47314627	     15.82944028	     12.06350665	     -0.00000000	     -0.44785944
      0.47327574	     15.81551940	     12.06204589	     -0.00000000	     -0.44786314
      0.47340521	     15.80148359	     12.06056063	     -0.00000000	     -0.44786663
      0.47353468	     15.78761271	     12.05914097	     -0.00000000	     -0.44787219
      0.47366415	     15.77366182	     12.05770811	     -0.00000000	     -0.44787783
      0.47379362	     15.75984598	     12.05633128	     -0.00000000	     -0.44788530
      0.47392309	     15.74597491	     12.05494927	     -0.00000000	     -0.44789305
      0.47405256	     15.73221736	     12.05361642	     -0.00000000	     -0.44790246
      0.47421657	     15.71469847	     12.05191688	     -0.00000000	     -0.44791469
      0.47432552	     15.70324707	     12.05085902	     -0.00000000	     -0.44792498
      0.47443447	     15.69169912	     12.04977908	     -0.00000000	     -0.44793500
      0.47459577	     15.67469854	     12.04822786	     -0.00000000	     -0.44795158
      0.47474530	     15.65893183	     12.04680527	     -0.00000000	     -0.44796791
      0.47489483	     15.64333616	     12.04545482	     -0.00000000	     -0.44798662
      0.47501006	     15.63119537	     12.04438628	     -0.00000000	     -0.44800071
      0.47512528	     15.61920174	     12.04337530	     -0.00000000	     -0.44801658
      0.47528282	     15.60274587	     12.04199088	     -0.00000000	     -0.44803875
      0.47541109	     15.58949909	     12.04092676	     -0.00000000	     -0.44805885
      0.47553936	     15.57614235	     12.03983994	     -0.00000000	     -0.44807879
      0.47566763	     15.56294430	     12.03881695	     -0.00000000	     -0.44810074
      0.47579590	     15.54966388	     12.03778020	     -0.00000000	     -0.44812276
      0.47592418	     15.53651806	     12.03679959	     -0.00000000	     -0.44814660
      0.47605245	     15.52331012	     12.03581181	     -0.00000000	     -0.44817067
      0.47618072	     15.51021890	     12.03487446	     -0.00000000	     -0.44819642
      0.47633894	     15.49397427	     12.03370484	     -0.00000000	     -0.44822841
      0.47644868	     15.48288985	     12.03296395	     -0.00000000	     -0.44825273
      0.47655842	     15.47170633	     12.03220061	     -0.00000000	     -0.44827679
      0.47671385	     15.45596828	     12.03116846	     -0.00000000	     -0.44831262
      0.47685630	     15.44151869	     12.03023094	     -0.00000000	     -0.44834619
      0.47699875	     15.42723531	     12.02936305	     -0.00000000	     -0.44838202
      0.47711727	     15.41522760	     12.02861361	     -0.00000000	     -0.44841154
      0.47723580	     15.40337490	     12.02792530	     -0.00000000	     -0.44844295
      0.47738256	     15.38861927	     12.02706301	     -0.00000000	     -0.44848208
      0.47751043	     15.37592417	     12.02637753	     -0.00000000	     -0.44851826
      0.47763830	     15.36310636	     12.02566564	     -0.00000000	     -0.44855419
      0.47776616	     15.35046331	     12.02502321	     -0.00000000	     -0.44859228
      0.47789403	     15.33771138	     12.02435888	     -0.00000000	     -0.44863023
      0.47802189	     15.32512194	     12.02376013	     -0.00000000	     -0.44867024
      0.47814976	     15.31243366	     12.02314278	     -0.00000000	     -0.44871020
      0.47827763	     15.29989901	     12.02258822	     -0.00000000	     -0.44875214
      0.47840549	     15.28727250	     12.02201737	     -0.00000000	     -0.44879409
      0.47853336	     15.27479356	     12.02150743	     -0.00000000	     -0.44883799
      0.47866122	     15.26222713	     12.02098268	     -0.00000000	     -0.44888192
      0.47878909	     15.24980469	     12.02051776	     -0.00000000	     -0.44892778
      0.47891696	     15.23729675	     12.02003873	     -0.00000000	     -0.44897369
      0.47904482	     15.22493151	     12.01961918	     -0.00000000	     -0.44902151
      0.47917269	     15.21248057	     12.01918553	     -0.00000000	     -0.44906940
      0.47930056	     15.20017321	     12.01881171	     -0.00000000	     -0.44911920
      0.47942842	     15.18777774	     12.01842308	     -0.00000000	     -0.44916905
      0.47955629	     15.17552898	     12.01809538	     -0.00000000	     -0.44922085
      0.47968415	     15.16318740	     12.01775141	     -0.00000000	     -0.44927265
      0.47981202	     15.15099807	     12.01747022	     -0.00000000	     -0.44932645
      0.47993989	     15.13870865	     12.01717049	     -0.00000000	     -0.44938020
      0.48006775	     15.12657980	     12.01693631	     -0.00000000	     -0.44943602
      0.48019562	     15.11434057	     12.01668034	     -0.00000000	     -0.44949171
      0.48032348	     15.10227351	     12.01649372	     -0.00000000	     -0.44954956
      0.48045135	     15.09008217	     12.01628092	     -0.00000000	     -0.44960718
      0.48057922	     15.07807863	     12.01614258	     -0.00000000	     -0.44966708
      0.48070708	     15.06593242	     12.01597219	     -0.00000000	     -0.44972660
      0.48083495	     15.05399469	     12.01588302	     -0.00000000	     -0.44978858
      0.48096281	     15.04189015	     12.01575409	     -0.00000000	     -0.44984999
      0.48109068	     15.03002135	     12.01571526	     -0.00000000	     -0.44991408
      0.48121855	     15.01795409	     12.01562652	     -0.00000000	     -0.44997735
      0.48134641	     15.00615846	     12.01563953	     -0.00000000	     -0.45004359
      0.48145826	     14.99565492	     12.01560283	     -0.00000000	     -0.45010067
      0.48157012	     14.98531026	     12.01562825	     -0.00000000	     -0.45015965
      0.48171438	     14.97189523	     12.01565369	     -0.00000000	     -0.45023600
      0.48185865	     14.95867279	     12.01575945	     -0.00000000	     -0.45031492
      0.48196278	     14.94897231	     12.01579659	     -0.00000000	     -0.45037123
      0.48206690	     14.93941238	     12.01588861	     -0.00000000	     -0.45042921
      0.48222902	     14.92448269	     12.01603615	     -0.00000000	     -0.45052015
      0.48235458	     14.91304889	     12.01620775	     -0.00000000	     -0.45059248
      0.48248013	     14.90150314	     12.01635721	     -0.00000000	     -0.45066468
      0.48260568	     14.89012098	     12.01657347	     -0.00000000	     -0.45073896
      0.48273123	     14.87862312	     12.01676645	     -0.00000000	     -0.45081308
      0.48285678	     14.86729357	     12.01702784	     -0.00000000	     -0.45088933
      0.48298233	     14.85584190	     12.01726396	     -0.00000000	     -0.45096536
      0.48310788	     14.84456608	     12.01757099	     -0.00000000	     -0.45104359
      0.48323343	     14.83315867	     12.01784978	     -0.00000000	     -0.45112153
      0.48335898	     14.82193795	     12.01820307	     -0.00000000	     -0.45120176
      0.48348453	     14.81057261	     12.01852399	     -0.00000000	     -0.45128159
      0.48361009	     14.79940870	     12.01892425	     -0.00000000	     -0.45136384
      0.48373564	     14.78808283	     12.01928662	     -0.00000000	     -0.45144555
      0.48386119	     14.77697793	     12.01973473	     -0.00000000	     -0.45152984
      0.48398674	     14.76568834	     12.02013769	     -0.00000000	     -0.45161342
      0.48411229	     14.75464535	     12.02063475	     -0.00000000	     -0.45169978
      0.48423784	     14.74338806	     12.02107718	     -0.00000000	     -0.45178519
      0.48435004	     14.73355573	     12.02155837	     -0.00000000	     -0.45186403
      0.48446223	     14.72359526	     12.02200989	     -0.00000000	     -0.45194247
      0.48457443	     14.71372939	     12.02250365	     -0.00000000	     -0.45202231
      0.48473782	     14.69929500	     12.02322196	     -0.00000000	     -0.45213916
      0.48484683	     14.68980737	     12.02376130	     -0.00000000	     -0.45221903
      0.48495584	     14.68022562	     12.02428141	     -0.00000000	     -0.45229874
      0.48510174	     14.66750824	     12.02502952	     -0.00000000	     -0.45240724
      0.48522932	     14.65632822	     12.02568075	     -0.00000000	     -0.45250251
      0.48535689	     14.64529669	     12.02639535	     -0.00000000	     -0.45259982
      0.48548447	     14.63413514	     12.02708343	     -0.00000000	     -0.45269691
      0.48561204	     14.62318862	     12.02785645	     -0.00000000	     -0.45279657
      0.48572417	     14.61340407	     12.02849598	     -0.00000000	     -0.45288353
      0.48583630	     14.60377594	     12.02919808	     -0.00000000	     -0.45297241
      0.48597369	     14.59189156	     12.03004673	     -0.00000000	     -0.45308150
      0.48611108	     14.58019281	     12.03097352	     -0.00000000	     -0.45319307
      0.48621609	     14.57109614	     12.03164384	     -0.00000000	     -0.45327773
      0.48632109	     14.56214056	     12.03237042	     -0.00000000	     -0.45336411
      0.48647118	     14.54928002	     12.03340856	     -0.00000000	     -0.45348811
      0.48659693	     14.53863476	     12.03433704	     -0.00000000	     -0.45359395
      0.48672268	     14.52785875	     12.03523878	     -0.00000000	     -0.45369957
      0.48684843	     14.51728632	     12.03622180	     -0.00000000	     -0.45380766
      0.48697419	     14.50652114	     12.03715815	     -0.00000000	     -0.45391502
      0.48708438	     14.49730432	     12.03806150	     -0.00000000	     -0.45401155
      0.48719457	     14.48796047	     12.03893586	     -0.00000000	     -0.45410769
      0.48732787	     14.47678068	     12.04004953	     -0.00000000	     -0.45422585
      0.48746118	     14.46550948	     12.04115139	     -0.00000000	     -0.45434422
      0.48757801	     14.45579851	     12.04218605	     -0.00000000	     -0.45445010
      0.48769485	     14.44596035	     12.04319332	     -0.00000000	     -0.45455569
      0.48781168	     14.43625213	     12.04425631	     -0.00000000	     -0.45466306
      0.48792852	     14.42647791	     12.04531176	     -0.00000000	     -0.45477063
      0.48807376	     14.41446073	     12.04668605	     -0.00000000	     -0.45490646
      0.48818752	     14.40494507	     12.04774444	     -0.00000000	     -0.45501282
      0.48830129	     14.39557006	     12.04886146	     -0.00000000	     -0.45512103
      0.48843813	     14.38419796	     12.05019152	     -0.00000000	     -0.45525133
      0.48855708	     14.37446454	     12.05141252	     -0.00000000	     -0.45536666
      0.48867603	     14.36460227	     12.05260646	     -0.00000000	     -0.45548172
      0.48879498	     14.35488985	     12.05386342	     -0.00000000	     -0.45559877
      0.48891393	     14.34508031	     12.05510364	     -0.00000000	     -0.45571582
      0.48903288	     14.33539318	     12.05639812	     -0.00000000	     -0.45583463
      0.48915183	     14.32563232	     12.05768351	     -0.00000000	     -0.45595363
      0.48927079	     14.31597346	     12.05901664	     -0.00000000	     -0.45607423
      0.48941774	     14.30393453	     12.06064970	     -0.00000000	     -0.45622346
      0.48952150	     14.29559825	     12.06186973	     -0.00000000	     -0.45633088
      0.48962527	     14.28715627	     12.06306696	     -0.00000000	     -0.45643806
      0.48976915	     14.27554726	     12.06477704	     -0.00000000	     -0.45658844
      0.48989660	     14.26520773	     12.06629199	     -0.00000000	     -0.45672216
      0.49002405	     14.25501767	     12.06787256	     -0.00000000	     -0.45685801
      0.49015149	     14.24466495	     12.06941792	     -0.00000000	     -0.45699346
      0.49025886	     14.23614532	     12.07079862	     -0.00000000	     -0.45710992
      0.49036623	     14.22750190	     12.07215171	     -0.00000000	     -0.45722603
      0.49049977	     14.21686730	     12.07388935	     -0.00000000	     -0.45737229
      0.49063331	     14.20613817	     12.07561575	     -0.00000000	     -0.45751881
      0.49074511	     14.19732248	     12.07712987	     -0.00000000	     -0.45764361
      0.49085691	     14.18838541	     12.07861837	     -0.00000000	     -0.45776815
      0.49096871	     14.17955096	     12.08015371	     -0.00000000	     -0.45789423
      0.49111677	     14.16776595	     12.08218095	     -0.00000000	     -0.45806166
      0.49122560	     14.15924820	     12.08373269	     -0.00000000	     -0.45818667
      0.49133442	     14.15062473	     12.08526334	     -0.00000000	     -0.45831152
      0.49146992	     14.14000529	     12.08722558	     -0.00000000	     -0.45846890
      0.49160541	     14.12926617	     12.08916953	     -0.00000000	     -0.45862637
      0.49170875	     14.12125968	     12.09072509	     -0.00000000	     -0.45874867
      0.49181208	     14.11313827	     12.09225544	     -0.00000000	     -0.45887067
      0.49195125	     14.10229936	     12.09436784	     -0.00000000	     -0.45903680
      0.49207739	     14.09241281	     12.09628066	     -0.00000000	     -0.45918783
      0.49220353	     14.08268037	     12.09826129	     -0.00000000	     -0.45934106
      0.49232966	     14.07277408	     12.10020377	     -0.00000000	     -0.45949382
      0.49243438	     14.06475604	     12.10189682	     -0.00000000	     -0.45962304
      0.49253910	     14.05661390	     12.10356227	     -0.00000000	     -0.45975190
      0.49267324	     14.04629170	     12.10574915	     -0.00000000	     -0.45991883
      0.49279857	     14.03657521	     12.10778715	     -0.00000000	     -0.46007516
      0.49292389	     14.02702011	     12.10989546	     -0.00000000	     -0.46023374
      0.49303660	     14.01828506	     12.11176112	     -0.00000000	     -0.46037602
      0.49314930	     14.00970838	     12.11369274	     -0.00000000	     -0.46052036
      0.49326201	     14.00104398	     12.11561079	     -0.00000000	     -0.46066476
      0.49339780	     13.99073599	     12.11798389	     -0.00000000	     -0.46084083
      0.49351258	     13.98191549	     12.11997188	     -0.00000000	     -0.46098967
      0.49362736	     13.97324688	     12.12202449	     -0.00000000	     -0.46114054
      0.49374214	     13.96448162	     12.12406141	     -0.00000000	     -0.46129145
      0.49385692	     13.95582477	     12.12614900	     -0.00000000	     -0.46144406
      0.49399691	     13.94516029	     12.12868216	     -0.00000000	     -0.46163043
      0.49410260	     13.93726508	     12.13066057	     -0.00000000	     -0.46177321
      0.49420830	     13.92925895	     12.13261648	     -0.00000000	     -0.46191579
      0.49434271	     13.91918799	     12.13515917	     -0.00000000	     -0.46209903
      0.49447712	     13.90900419	     12.13768713	     -0.00000000	     -0.46228249
      0.49457987	     13.90139574	     12.13969132	     -0.00000000	     -0.46242492
      0.49468262	     13.89367216	     12.14167108	     -0.00000000	     -0.46256709
      0.49481906	     13.88351676	     12.14435274	     -0.00000000	     -0.46275775
      0.49494232	     13.87427355	     12.14677214	     -0.00000000	     -0.46293042
      0.49506557	     13.86518240	     12.14925936	     -0.00000000	     -0.46310530
      0.49518882	     13.85592575	     12.15171174	     -0.00000000	     -0.46327980
      0.49529505	     13.84814525	     12.15390426	     -0.00000000	     -0.46343259
      0.49540128	     13.84023691	     12.15606940	     -0.00000000	     -0.46358506
      0.49552983	     13.83078632	     12.15874702	     -0.00000000	     -0.46377153
      0.49565838	     13.82123013	     12.16141111	     -0.00000000	     -0.46395821
      0.49576778	     13.81326428	     12.16374883	     -0.00000000	     -0.46411929
      0.49587719	     13.80517277	     12.16606093	     -0.00000000	     -0.46428014
      0.49598659	     13.79718428	     12.16842146	     -0.00000000	     -0.46444260
      0.49612919	     13.78668307	     12.17149213	     -0.00000000	     -0.46465482
      0.49623665	     13.77891068	     12.17386849	     -0.00000000	     -0.46481675
      0.49634410	     13.77102806	     12.17622391	     -0.00000000	     -0.46497856
      0.49647482	     13.76155926	     12.17914852	     -0.00000000	     -0.46517742
      0.49660555	     13.75196048	     12.18205300	     -0.00000000	     -0.46537637
      0.49670673	     13.74471417	     12.18437577	     -0.00000000	     -0.46553264
      0.49680792	     13.73734982	     12.18667358	     -0.00000000	     -0.46568864
      0.49694331	     13.72759506	     12.18980078	     -0.00000000	     -0.46589924
      0.49706583	     13.71869755	     12.19262888	     -0.00000000	     -0.46609034
      0.49718836	     13.70995194	     12.19552575	     -0.00000000	     -0.46628368
      0.49731088	     13.70103362	     12.19838642	     -0.00000000	     -0.46647665
      0.49741447	     13.69369388	     12.20088519	     -0.00000000	     -0.46664221
      0.49751806	     13.68622719	     12.20335706	     -0.00000000	     -0.46680748
      0.49764747	     13.67701075	     12.20650119	     -0.00000000	     -0.46701588
      0.49777688	     13.66769170	     12.20963439	     -0.00000000	     -0.46722461
      0.49788361	     13.66017021	     12.21228857	     -0.00000000	     -0.46739896
      0.49799034	     13.65252655	     12.21491847	     -0.00000000	     -0.46757312
      0.49809707	     13.64497325	     12.21759294	     -0.00000000	     -0.46774879
      0.49824471	     13.63444377	     12.22129153	     -0.00000000	     -0.46799246
      0.49834932	     13.62711719	     12.22397318	     -0.00000000	     -0.46816710
      0.49845392	     13.61968634	     12.22663596	     -0.00000000	     -0.46834167
      0.49858699	     13.61034410	     12.23008072	     -0.00000000	     -0.46856576
      0.49872006	     13.60086993	     12.23350702	     -0.00000000	     -0.46879003
      0.49881669	     13.59417710	     12.23607065	     -0.00000000	     -0.46895518
      0.49891332	     13.58736777	     12.23860945	     -0.00000000	     -0.46912005
      0.49905403	     13.57753559	     12.24235695	     -0.00000000	     -0.46936203
      0.49917796	     13.56882029	     12.24566231	     -0.00000000	     -0.46957587
      0.49930190	     13.56025086	     12.24903632	     -0.00000000	     -0.46979200
      0.49941068	     13.55258937	     12.25197047	     -0.00000000	     -0.46998150
      0.49951947	     13.54507981	     12.25497042	     -0.00000000	     -0.47017309
      0.49962825	     13.53748518	     12.25795953	     -0.00000000	     -0.47036485
      0.49976249	     13.52823768	     12.26171118	     -0.00000000	     -0.47060367
      0.49987301	     13.52051556	     12.26478414	     -0.00000000	     -0.47080040
      0.49998353	     13.51293821	     12.26792139	     -0.00000000	     -0.47099922
      0.50009404	     13.50526958	     12.27104657	     -0.00000000	     -0.47119819
      0.50020456	     13.49769464	     12.27421962	     -0.00000000	     -0.47139882
      0.50034531	     13.48794627	     12.27825326	     -0.00000000	     -0.47165483
      0.50044633	     13.48109809	     12.28121356	     -0.00000000	     -0.47184067
      0.50054734	     13.47414178	     12.28415368	     -0.00000000	     -0.47202639
      0.50068140	     13.46500969	     12.28811131	     -0.00000000	     -0.47227488
      0.50081546	     13.45575747	     12.29205635	     -0.00000000	     -0.47252375
      0.50091142	     13.44931301	     12.29495423	     -0.00000000	     -0.47270418
      0.50100739	     13.44275379	     12.29782853	     -0.00000000	     -0.47288438
      0.50114705	     13.43329161	     12.30206307	     -0.00000000	     -0.47314856
      0.50126899	     13.42497143	     12.30576536	     -0.00000000	     -0.47337998
      0.50139094	     13.41679419	     12.30953612	     -0.00000000	     -0.47361370
      0.50150011	     13.40933452	     12.31288584	     -0.00000000	     -0.47382278
      0.50160928	     13.40203023	     12.31630381	     -0.00000000	     -0.47403405
      0.50171845	     13.39462857	     12.31970821	     -0.00000000	     -0.47424546
      0.50182763	     13.38732127	     12.32316122	     -0.00000000	     -0.47445855
      0.50196697	     13.37789429	     12.32756239	     -0.00000000	     -0.47473109
      0.50206823	     13.37118873	     12.33082624	     -0.00000000	     -0.47493127
      0.50216949	     13.36437397	     12.33407042	     -0.00000000	     -0.47513137
      0.50230129	     13.35560800	     12.33835012	     -0.00000000	     -0.47539387
      0.50243308	     13.34671687	     12.34261610	     -0.00000000	     -0.47565673
      0.50252873	     13.34044372	     12.34578714	     -0.00000000	     -0.47584982
      0.50262438	     13.33405447	     12.34893481	     -0.00000000	     -0.47604271
      0.50276218	     13.32493446	     12.35352205	     -0.00000000	     -0.47632256
      0.50288283	     13.31688848	     12.35754292	     -0.00000000	     -0.47656834
      0.50300348	     13.30898549	     12.36163300	     -0.00000000	     -0.47681646
      0.50312413	     13.30090313	     12.36568799	     -0.00000000	     -0.47706431
      0.50322275	     13.29449784	     12.36908530	     -0.00000000	     -0.47726943
      0.50332138	     13.28796618	     12.37245716	     -0.00000000	     -0.47747432
      0.50345106	     13.27947717	     12.37694653	     -0.00000000	     -0.47774575
      0.50357009	     13.27160801	     12.38106607	     -0.00000000	     -0.47799548
      0.50368912	     13.26389246	     12.38525819	     -0.00000000	     -0.47824764
      0.50380815	     13.25599349	     12.38941380	     -0.00000000	     -0.47849948
      0.50390763	     13.24959430	     12.39296956	     -0.00000000	     -0.47871248
      0.50400710	     13.24306695	     12.39649991	     -0.00000000	     -0.47892527
      0.50413455	     13.23480782	     12.40108058	     -0.00000000	     -0.47919996
      0.50426200	     13.22644332	     12.40565377	     -0.00000000	     -0.47947517
      0.50436388	     13.21991889	     12.40938119	     -0.00000000	     -0.47969747
      0.50446576	     13.21327403	     12.41308677	     -0.00000000	     -0.47991967
      0.50459186	     13.20516232	     12.41773357	     -0.00000000	     -0.48019683
      0.50471796	     13.19692789	     12.42236712	     -0.00000000	     -0.48047436
      0.50481740	     13.19060639	     12.42609591	     -0.00000000	     -0.48069558
      0.50491685	     13.18416452	     12.42980232	     -0.00000000	     -0.48091668
      0.50504526	     13.17594912	     12.43464662	     -0.00000000	     -0.48120430
      0.50517368	     13.16761909	     12.43948171	     -0.00000000	     -0.48149242
      0.50527194	     13.16141367	     12.44325498	     -0.00000000	     -0.48171523
      0.50537020	     13.15509058	     12.44700661	     -0.00000000	     -0.48193792
      0.50550035	     13.14681353	     12.45203323	     -0.00000000	     -0.48223500
      0.50563051	     13.13842199	     12.45705190	     -0.00000000	     -0.48253264
      0.50572684	     13.13238054	     12.46084029	     -0.00000000	     -0.48275529
      0.50582317	     13.12622324	     12.46460723	     -0.00000000	     -0.48297782
      0.50595610	     13.11781782	     12.46986119	     -0.00000000	     -0.48328698
      0.50607306	     13.11035046	     12.47448628	     -0.00000000	     -0.48355973
      0.50619002	     13.10302588	     12.47918165	     -0.00000000	     -0.48383487
      0.50630698	     13.09553773	     12.48384813	     -0.00000000	     -0.48410992
      0.50640931	     13.08917477	     12.48801147	     -0.00000000	     -0.48435309
      0.50651163	     13.08267923	     12.49215046	     -0.00000000	     -0.48459614
      0.50661396	     13.07627283	     12.49633700	     -0.00000000	     -0.48484087
      0.50675519	     13.06734743	     12.50211963	     -0.00000000	     -0.48517958
      0.50685783	     13.06098847	     12.50638528	     -0.00000000	     -0.48542789
      0.50696046	     13.05452066	     12.51063466	     -0.00000000	     -0.48567629
      0.50708662	     13.04668607	     12.51592207	     -0.00000000	     -0.48598392
      0.50719986	     13.03954693	     12.52065809	     -0.00000000	     -0.48626044
      0.50731311	     13.03257402	     12.52547141	     -0.00000000	     -0.48653952
      0.50742635	     13.02543687	     12.53025503	     -0.00000000	     -0.48681847
      0.50753959	     13.01850835	     12.53512990	     -0.00000000	     -0.48710032
      0.50765283	     13.01136633	     12.53995929	     -0.00000000	     -0.48738166
      0.50775283	     13.00526942	     12.54431145	     -0.00000000	     -0.48763279
      0.50785282	     12.99903764	     12.54863855	     -0.00000000	     -0.48788379
      0.50797466	     12.99155860	     12.55397277	     -0.00000000	     -0.48819182
      0.50809649	     12.98396759	     12.55929859	     -0.00000000	     -0.48850038
      0.50819960	     12.97770490	     12.56388018	     -0.00000000	     -0.48876394
      0.50830271	     12.97131386	     12.56844032	     -0.00000000	     -0.48902749
      0.50840582	     12.96501763	     12.57305140	     -0.00000000	     -0.48929285
      0.50854191	     12.95661683	     12.57913898	     -0.00000000	     -0.48964394
      0.50864424	     12.95043119	     12.58378247	     -0.00000000	     -0.48991020
      0.50874657	     12.94413228	     12.58840940	     -0.00000000	     -0.49017658
      0.50887044	     12.93662604	     12.59407605	     -0.00000000	     -0.49050138
      0.50899432	     12.92897375	     12.59972514	     -0.00000000	     -0.49082653
      0.50908842	     12.92334595	     12.60409665	     -0.00000000	     -0.49107606
      0.50918252	     12.91759701	     12.60844623	     -0.00000000	     -0.49132550
      0.50931401	     12.90965188	     12.61458126	     -0.00000000	     -0.49167623
      0.50943033	     12.90255278	     12.62001399	     -0.00000000	     -0.49198737
      0.50954664	     12.89559727	     12.62552009	     -0.00000000	     -0.49230106
      0.50966296	     12.88846486	     12.63099577	     -0.00000000	     -0.49261469
      0.50976081	     12.88265958	     12.63568651	     -0.00000000	     -0.49288119
      0.50985867	     12.87672480	     12.64035447	     -0.00000000	     -0.49314763
      0.50998224	     12.86933578	     12.64631125	     -0.00000000	     -0.49348636
      0.51010581	     12.86183363	     12.65226224	     -0.00000000	     -0.49382576
      0.51020493	     12.85597909	     12.65711066	     -0.00000000	     -0.49410046
      0.51030405	     12.85000229	     12.66193948	     -0.00000000	     -0.49437519
      0.51042749	     12.84266840	     12.66801708	     -0.00000000	     -0.49471968
      0.51055093	     12.83520868	     12.67408524	     -0.00000000	     -0.49506475
      0.51064744	     12.82954808	     12.67890651	     -0.00000000	     -0.49533703
      0.51074394	     12.82376652	     12.68370789	     -0.00000000	     -0.49560931
      0.51087035	     12.81629250	     12.69005841	     -0.00000000	     -0.49596827
      0.51099675	     12.80869975	     12.69640387	     -0.00000000	     -0.49632797
      0.51109136	     12.80318518	     12.70122994	     -0.00000000	     -0.49659969
      0.51118597	     12.79755294	     12.70603674	     -0.00000000	     -0.49687143
      0.51131542	     12.78993831	     12.71267347	     -0.00000000	     -0.49724552
      0.51142924	     12.78316620	     12.71851376	     -0.00000000	     -0.49757534
      0.51154306	     12.77653558	     12.72442762	     -0.00000000	     -0.49790773
      0.51165688	     12.76974386	     12.73031705	     -0.00000000	     -0.49824024
      0.51175840	     12.76386908	     12.73565331	     -0.00000000	     -0.49853952
      0.51185993	     12.75785792	     12.74096765	     -0.00000000	     -0.49883884
      0.51196145	     12.75194442	     12.74633604	     -0.00000000	     -0.49914010
      0.51209403	     12.74412995	     12.75335028	     -0.00000000	     -0.49953448
      0.51219616	     12.73823936	     12.75882243	     -0.00000000	     -0.49984071
      0.51229830	     12.73223167	     12.76427956	     -0.00000000	     -0.50014716
      0.51240044	     12.72631382	     12.76978888	     -0.00000000	     -0.50045553
      0.51253520	     12.71841228	     12.77706304	     -0.00000000	     -0.50086345
      0.51263464	     12.71271350	     12.78249885	     -0.00000000	     -0.50116682
      0.51273407	     12.70690278	     12.78792050	     -0.00000000	     -0.50147043
      0.51285775	     12.69978634	     12.79473160	     -0.00000000	     -0.50185057
      0.51298144	     12.69252397	     12.80152992	     -0.00000000	     -0.50223129
      0.51307257	     12.68735822	     12.80662109	     -0.00000000	     -0.50251445
      0.51316370	     12.68207180	     12.81169203	     -0.00000000	     -0.50279759
      0.51329620	     12.67446612	     12.81912518	     -0.00000000	     -0.50321167
      0.51341122	     12.66779752	     12.82558863	     -0.00000000	     -0.50357224
      0.51352624	     12.66126776	     12.83212762	     -0.00000000	     -0.50393551
      0.51364126	     12.65455924	     12.83863931	     -0.00000000	     -0.50429889
      0.51373675	     12.64918456	     12.84413218	     -0.00000000	     -0.50460337
      0.51383224	     12.64368069	     12.84960446	     -0.00000000	     -0.50490788
      0.51395521	     12.63669386	     12.85671574	     -0.00000000	     -0.50530247
      0.51407818	     12.62959280	     12.86382564	     -0.00000000	     -0.50569795
      0.51417444	     12.62419669	     12.86946848	     -0.00000000	     -0.50601011
      0.51427069	     12.61867987	     12.87509421	     -0.00000000	     -0.50632242
      0.51439432	     12.61169693	     12.88238511	     -0.00000000	     -0.50672602
      0.51451794	     12.60458768	     12.88967171	     -0.00000000	     -0.50713047
      0.51461106	     12.59940388	     12.89523998	     -0.00000000	     -0.50743775
      0.51470417	     12.59410081	     12.90079055	     -0.00000000	     -0.50774514
      0.51483199	     12.58691100	     12.90847334	     -0.00000000	     -0.50816958
      0.51494427	     12.58051768	     12.91522976	     -0.00000000	     -0.50854347
      0.51505656	     12.57426502	     12.92206272	     -0.00000000	     -0.50892009
      0.51516884	     12.56784953	     12.92887393	     -0.00000000	     -0.50929698
      0.51526880	     12.56232072	     12.93502317	     -0.00000000	     -0.50963534
      0.51536875	     12.55665520	     12.94115289	     -0.00000000	     -0.50997386
      0.51546871	     12.55108507	     12.94733848	     -0.00000000	     -0.51031443
      0.51560001	     12.54367680	     12.95547136	     -0.00000000	     -0.51076297
      0.51570083	     12.53811532	     12.96178756	     -0.00000000	     -0.51110996
      0.51580166	     12.53243648	     12.96809139	     -0.00000000	     -0.51145731
      0.51590248	     12.52684669	     12.97444992	     -0.00000000	     -0.51180671
      0.51603519	     12.51939465	     12.98282806	     -0.00000000	     -0.51226786
      0.51613346	     12.51400631	     12.98910367	     -0.00000000	     -0.51261191
      0.51623174	     12.50850505	     12.99536751	     -0.00000000	     -0.51295631
      0.51635360	     12.50179499	     13.00320551	     -0.00000000	     -0.51338606
      0.51646317	     12.49565241	     13.01025117	     -0.00000000	     -0.51377329
      0.51657275	     12.48967531	     13.01738184	     -0.00000000	     -0.51416348
      0.51668233	     12.48352399	     13.02448745	     -0.00000000	     -0.51455387
      0.51679191	     12.47759215	     13.03169588	     -0.00000000	     -0.51494766
      0.51688889	     12.47215550	     13.03804137	     -0.00000000	     -0.51529601
      0.51698587	     12.46686645	     13.04445970	     -0.00000000	     -0.51564685
      0.51710388	     12.46033136	     13.05227223	     -0.00000000	     -0.51607472
      0.51722190	     12.45394292	     13.06016964	     -0.00000000	     -0.51650571
      0.51731807	     12.44858361	     13.06658351	     -0.00000000	     -0.51685711
      0.51741425	     12.44336073	     13.07306664	     -0.00000000	     -0.51721090
      0.51753516	     12.43670212	     13.08122298	     -0.00000000	     -0.51765677
      0.51765608	     12.43020067	     13.08947019	     -0.00000000	     -0.51810596
      0.51774738	     12.42512813	     13.09567110	     -0.00000000	     -0.51844517
      0.51783868	     12.42018634	     13.10193736	     -0.00000000	     -0.51878663
      0.51796700	     12.41316950	     13.11076016	     -0.00000000	     -0.51926795
      0.51808119	     12.40703347	     13.11868580	     -0.00000000	     -0.51969917
      0.51819539	     12.40073087	     13.12659380	     -0.00000000	     -0.52013090
      0.51828948	     12.39572577	     13.13319714	     -0.00000000	     -0.52048952
      0.51838356	     12.39059209	     13.13978369	     -0.00000000	     -0.52084837
      0.51850453	     12.38409174	     13.14832207	     -0.00000000	     -0.52131249
      0.51862550	     12.37747190	     13.15686327	     -0.00000000	     -0.52177777
      0.51871926	     12.37250497	     13.16356476	     -0.00000000	     -0.52214119
      0.51881302	     12.36741717	     13.17025224	     -0.00000000	     -0.52250492
      0.51893583	     12.36085060	     13.17908177	     -0.00000000	     -0.52298411
      0.51905863	     12.35415646	     13.18791356	     -0.00000000	     -0.52346450
      0.51914903	     12.34939990	     13.19449783	     -0.00000000	     -0.52382093
      0.51923942	     12.34452452	     13.20106742	     -0.00000000	     -0.52417763
      0.51936735	     12.33770917	     13.21043274	     -0.00000000	     -0.52468520
      0.51947796	     12.33174118	     13.21854533	     -0.00000000	     -0.52512547
      0.51958857	     12.32590974	     13.22673846	     -0.00000000	     -0.52556872
      0.51969919	     12.31991562	     13.23491522	     -0.00000000	     -0.52601252
      0.51979726	     12.31478199	     13.24225422	     -0.00000000	     -0.52640905
      0.51989533	     12.30951152	     13.24957771	     -0.00000000	     -0.52680595
      0.51999341	     12.30433375	     13.25696027	     -0.00000000	     -0.52720509
      0.52012312	     12.29739378	     13.26673979	     -0.00000000	     -0.52773457
      0.52022233	     12.29221065	     13.27429461	     -0.00000000	     -0.52814234
      0.52032154	     12.28690989	     13.28184136	     -0.00000000	     -0.52855069
      0.52042075	     12.28169719	     13.28944692	     -0.00000000	     -0.52896132
      0.52055099	     12.27475853	     13.29944594	     -0.00000000	     -0.52950195
      0.52064783	     12.26972780	     13.30695681	     -0.00000000	     -0.52990675
      0.52074467	     12.26458301	     13.31445988	     -0.00000000	     -0.53031213
      0.52086433	     12.25833757	     13.32380761	     -0.00000000	     -0.53081602
      0.52097169	     12.25262295	     13.33219655	     -0.00000000	     -0.53126917
      0.52107904	     12.24707149	     13.34067485	     -0.00000000	     -0.53172553
      0.52118640	     12.24134996	     13.34913456	     -0.00000000	     -0.53218238
      0.52129376	     12.23583575	     13.35769832	     -0.00000000	     -0.53264282
      0.52140111	     12.23010030	     13.36622722	     -0.00000000	     -0.53310336
      0.52149533	     12.22527498	     13.37380974	     -0.00000000	     -0.53351077
      0.52158954	     12.22031303	     13.38137661	     -0.00000000	     -0.53391855
      0.52170613	     12.21427944	     13.39081637	     -0.00000000	     -0.53442615
      0.52182273	     12.20812707	     13.40026197	     -0.00000000	     -0.53493508
      0.52191871	     12.20322221	     13.40812268	     -0.00000000	     -0.53535704
      0.52201469	     12.19819029	     13.41597253	     -0.00000000	     -0.53577954
      0.52213123	     12.19219373	     13.42558175	     -0.00000000	     -0.53629557
      0.52224778	     12.18606120	     13.43519204	     -0.00000000	     -0.53681283
      0.52234049	     12.18135347	     13.44292514	     -0.00000000	     -0.53722739
      0.52243320	     12.17652124	     13.45064670	     -0.00000000	     -0.53764242
      0.52255353	     12.17034798	     13.46074380	     -0.00000000	     -0.53818412
      0.52267386	     12.16404751	     13.47084870	     -0.00000000	     -0.53872732
      0.52276405	     12.15949352	     13.47850911	     -0.00000000	     -0.53913748
      0.52285424	     12.15481960	     13.48615843	     -0.00000000	     -0.53954810
      0.52297886	     12.14844882	     13.49680237	     -0.00000000	     -0.54011857
      0.52310347	     12.14195092	     13.50745872	     -0.00000000	     -0.54069076
      0.52318997	     12.13761222	     13.51494280	     -0.00000000	     -0.54109097
      0.52327647	     12.13315623	     13.52241493	     -0.00000000	     -0.54149156
      0.52340824	     12.12644124	     13.53387198	     -0.00000000	     -0.54210502
      0.52351817	     12.12077324	     13.54345543	     -0.00000000	     -0.54261867
      0.52362810	     12.11523394	     13.55312345	     -0.00000000	     -0.54313559
      0.52373803	     12.10953137	     13.56278149	     -0.00000000	     -0.54365340
      0.52383340	     12.10476436	     13.57125475	     -0.00000000	     -0.54410594
      0.52392878	     12.09986292	     13.57971708	     -0.00000000	     -0.54455908
      0.52402416	     12.09504385	     13.58823896	     -0.00000000	     -0.54501459
      0.52415683	     12.08825591	     13.60012045	     -0.00000000	     -0.54565035
      0.52425387	     12.08340869	     13.60888987	     -0.00000000	     -0.54611843
      0.52435091	     12.07844882	     13.61765723	     -0.00000000	     -0.54658737
      0.52446839	     12.07256141	     13.62835513	     -0.00000000	     -0.54715842
      0.52457239	     12.06723189	     13.63783014	     -0.00000000	     -0.54766519
      0.52467639	     12.06205808	     13.64739589	     -0.00000000	     -0.54817531
      0.52478039	     12.05673955	     13.65695506	     -0.00000000	     -0.54868634
      0.52488438	     12.05157793	     13.66660576	     -0.00000000	     -0.54920076
      0.52498838	     12.04626959	     13.67624963	     -0.00000000	     -0.54971608
      0.52509238	     12.04112081	     13.68598628	     -0.00000000	     -0.55023483
      0.52519638	     12.03582184	     13.69571537	     -0.00000000	     -0.55075448
      0.52530038	     12.03068661	     13.70553898	     -0.00000000	     -0.55127762
      0.52540438	     12.02539613	     13.71535380	     -0.00000000	     -0.55180163
      0.52550838	     12.02027519	     13.72526544	     -0.00000000	     -0.55232920
      0.52561237	     12.01499224	     13.73516649	     -0.00000000	     -0.55285761
      0.52571637	     12.00988646	     13.74516725	     -0.00000000	     -0.55338966
      0.52582037	     12.00460998	     13.75515501	     -0.00000000	     -0.55392251
      0.52592437	     11.99952032	     13.76524602	     -0.00000000	     -0.55445910
      0.52602837	     11.99424910	     13.77532093	     -0.00000000	     -0.55499642
      0.52613237	     11.98917671	     13.78550341	     -0.00000000	     -0.55553759
      0.52623637	     11.98390937	     13.79566587	     -0.00000000	     -0.55607942
      0.52634036	     11.97885557	     13.80594109	     -0.00000000	     -0.55662524
      0.52644436	     11.97359051	     13.81619143	     -0.00000000	     -0.55717159
      0.52654836	     11.96855689	     13.82656077	     -0.00000000	     -0.55772212
      0.52665236	     11.96329221	     13.83689923	     -0.00000000	     -0.55827305
      0.52675636	     11.95828068	     13.84736419	     -0.00000000	     -0.55882834
      0.52684888	     11.95361760	     13.85664484	     -0.00000000	     -0.55932260
      0.52694139	     11.94910170	     13.86600867	     -0.00000000	     -0.55981990
      0.52705574	     11.94342404	     13.87759988	     -0.00000000	     -0.56043631
      0.52717009	     11.93788213	     13.88928979	     -0.00000000	     -0.56105666
      0.52726377	     11.93319115	     13.89885951	     -0.00000000	     -0.56156581
      0.52735746	     11.92863554	     13.90851023	     -0.00000000	     -0.56207800
      0.52747280	     11.92292822	     13.92041100	     -0.00000000	     -0.56271043
      0.52758815	     11.91737385	     13.93241814	     -0.00000000	     -0.56334706
      0.52767767	     11.91289962	     13.94172316	     -0.00000000	     -0.56384185
      0.52776718	     11.90855636	     13.95110520	     -0.00000000	     -0.56433951
      0.52788805	     11.90261270	     13.96380188	     -0.00000000	     -0.56501365
      0.52800892	     11.89681545	     13.97660963	     -0.00000000	     -0.56569229
      0.52809451	     11.89254610	     13.98566572	     -0.00000000	     -0.56617357
      0.52818011	     11.88840232	     13.99479476	     -0.00000000	     -0.56665756
      0.52830866	     11.88211655	     14.00854484	     -0.00000000	     -0.56738705
      0.52841547	     11.87697772	     14.02005182	     -0.00000000	     -0.56799672
      0.52852227	     11.87172164	     14.03157165	     -0.00000000	     -0.56860807
      0.52862907	     11.86662913	     14.04319574	     -0.00000000	     -0.56922343
      0.52873588	     11.86133685	     14.05480643	     -0.00000000	     -0.56983983
      0.52882692	     11.85702322	     14.06480882	     -0.00000000	     -0.57036901
      0.52891796	     11.85257545	     14.07480541	     -0.00000000	     -0.57089906
      0.52903339	     11.84703803	     14.08756659	     -0.00000000	     -0.57157474
      0.52914881	     11.84137716	     14.10034899	     -0.00000000	     -0.57225258
      0.52924000	     11.83706600	     14.11054288	     -0.00000000	     -0.57279168
      0.52933118	     11.83263097	     14.12073520	     -0.00000000	     -0.57333176
      0.52944840	     11.82702975	     14.13392639	     -0.00000000	     -0.57402981
      0.52956561	     11.82129265	     14.14713799	     -0.00000000	     -0.57473010
      0.52965282	     11.81719538	     14.15706508	     -0.00000000	     -0.57525472
      0.52974003	     11.81297695	     14.16698891	     -0.00000000	     -0.57578023
      0.52986325	     11.80709946	     14.18109941	     -0.00000000	     -0.57652664
      0.52996923	     11.80196420	     14.19326843	     -0.00000000	     -0.57717102
      0.53007522	     11.79696297	     14.20553510	     -0.00000000	     -0.57781933
      0.53018120	     11.79180231	     14.21780443	     -0.00000000	     -0.57846917
      0.53028719	     11.78685596	     14.23019803	     -0.00000000	     -0.57912362
      0.53037761	     11.78244391	     14.24075379	     -0.00000000	     -0.57968271
      0.53046804	     11.77817332	     14.25139570	     -0.00000000	     -0.58024506
      0.53058309	     11.77264960	     14.26496348	     -0.00000000	     -0.58096280
      0.53069813	     11.76726140	     14.27864103	     -0.00000000	     -0.58168508
      0.53078854	     11.76287370	     14.28938678	     -0.00000000	     -0.58225388
      0.53087895	     11.75861645	     14.30021593	     -0.00000000	     -0.58282590
      0.53099611	     11.75301211	     14.31428074	     -0.00000000	     -0.58356959
      0.53111326	     11.74755615	     14.32846337	     -0.00000000	     -0.58431813
      0.53119945	     11.74337769	     14.33888883	     -0.00000000	     -0.58486982
      0.53128564	     11.73932632	     14.34939364	     -0.00000000	     -0.58542455
      0.53140939	     11.73343945	     14.36452143	     -0.00000000	     -0.58622399
      0.53151494	     11.72850675	     14.37751486	     -0.00000000	     -0.58690981
      0.53162049	     11.72345108	     14.39052642	     -0.00000000	     -0.58759766
      0.53172604	     11.71856315	     14.40365079	     -0.00000000	     -0.58828995
      0.53183159	     11.71347028	     14.41676732	     -0.00000000	     -0.58898362
      0.53192141	     11.70933527	     14.42804113	     -0.00000000	     -0.58957804
      0.53201124	     11.70506572	     14.43931419	     -0.00000000	     -0.59017359
      0.53212590	     11.69971509	     14.45379970	     -0.00000000	     -0.59093794
      0.53224057	     11.69424003	     14.46831550	     -0.00000000	     -0.59170497
      0.53233038	     11.69011266	     14.47978583	     -0.00000000	     -0.59230962
      0.53242018	     11.68586179	     14.49125988	     -0.00000000	     -0.59291555
      0.53253701	     11.68042867	     14.50628443	     -0.00000000	     -0.59370808
      0.53265384	     11.67485796	     14.52133928	     -0.00000000	     -0.59450342
      0.53273933	     11.67095346	     14.53245914	     -0.00000000	     -0.59508932
      0.53282482	     11.66692800	     14.54358029	     -0.00000000	     -0.59567635
      0.53294854	     11.66118157	     14.55977201	     -0.00000000	     -0.59653031
      0.53305356	     11.65622604	     14.57355823	     -0.00000000	     -0.59725807
      0.53315857	     11.65140140	     14.58744916	     -0.00000000	     -0.59799018
      0.53326359	     11.64641870	     14.60135133	     -0.00000000	     -0.59872427
      0.53336860	     11.64164818	     14.61538529	     -0.00000000	     -0.59946341
      0.53345814	     11.63738895	     14.62733871	     -0.00000000	     -0.60009467
      0.53354768	     11.63327066	     14.63938407	     -0.00000000	     -0.60072951
      0.53366147	     11.62794565	     14.65472936	     -0.00000000	     -0.60153908
      0.53377526	     11.62275431	     14.67019347	     -0.00000000	     -0.60235371
      0.53386504	     11.61850532	     14.68239836	     -0.00000000	     -0.60299800
      0.53395482	     11.61438666	     14.69469302	     -0.00000000	     -0.60364586
      0.53407031	     11.60899893	     14.71054882	     -0.00000000	     -0.60448216
      0.53418580	     11.60375770	     14.72653155	     -0.00000000	     -0.60532384
      0.53427170	     11.59969519	     14.73841830	     -0.00000000	     -0.60595127
      0.53435760	     11.59575979	     14.75039069	     -0.00000000	     -0.60658209
      0.53447891	     11.59012949	     14.76735084	     -0.00000000	     -0.60747635
      0.53458339	     11.58536905	     14.78205966	     -0.00000000	     -0.60825110
      0.53468788	     11.58048326	     14.79679454	     -0.00000000	     -0.60902834
      0.53479237	     11.57576643	     14.81165143	     -0.00000000	     -0.60981051
      0.53489686	     11.57084160	     14.82650831	     -0.00000000	     -0.61059453
      0.53498556	     11.56686078	     14.83923828	     -0.00000000	     -0.61126452
      0.53507426	     11.56274515	     14.85197366	     -0.00000000	     -0.61193600
      0.53518821	     11.55755569	     14.86843912	     -0.00000000	     -0.61280328
      0.53530216	     11.55224042	     14.88494577	     -0.00000000	     -0.61367385
      0.53539058	     11.54827636	     14.89786383	     -0.00000000	     -0.61435374
      0.53547901	     11.54418913	     14.91079183	     -0.00000000	     -0.61503524
      0.53559559	     11.53889445	     14.92794394	     -0.00000000	     -0.61593859
      0.53571218	     11.53346026	     14.94513853	     -0.00000000	     -0.61684542
      0.53579594	     11.52972873	     14.95760290	     -0.00000000	     -0.61750125
      0.53587970	     11.52587632	     14.97007383	     -0.00000000	     -0.61815851
      0.53600420	     11.52022517	     14.98871961	     -0.00000000	     -0.61914055
      0.53610826	     11.51542650	     15.00435736	     -0.00000000	     -0.61996485
      0.53621231	     11.51075518	     15.02010834	     -0.00000000	     -0.62079400
      0.53631637	     11.50592805	     15.03588105	     -0.00000000	     -0.62162568
      0.53642043	     11.50130925	     15.05179409	     -0.00000000	     -0.62246294
      0.53650936	     11.49717084	     15.06539082	     -0.00000000	     -0.62318002
      0.53659830	     11.49317307	     15.07908688	     -0.00000000	     -0.62390111
      0.53671056	     11.48803343	     15.09642273	     -0.00000000	     -0.62481467
      0.53682283	     11.48302615	     15.11388804	     -0.00000000	     -0.62573390
      0.53691224	     11.47888497	     15.12781064	     -0.00000000	     -0.62646805
      0.53700166	     11.47487459	     15.14183118	     -0.00000000	     -0.62720622
      0.53711517	     11.46969025	     15.15968112	     -0.00000000	     -0.62814685
      0.53722869	     11.46465072	     15.17766849	     -0.00000000	     -0.62909348
      0.53731464	     11.46067152	     15.19129577	     -0.00000000	     -0.62981210
      0.53740059	     11.45681992	     15.20501688	     -0.00000000	     -0.63053457
      0.53751900	     11.45143668	     15.22398092	     -0.00000000	     -0.63153380
      0.53763741	     11.44619263	     15.24309075	     -0.00000000	     -0.63253953
      0.53772010	     11.44236729	     15.25644226	     -0.00000000	     -0.63324367
      0.53780279	     11.43866522	     15.26988339	     -0.00000000	     -0.63395147
      0.53792776	     11.43300701	     15.29027273	     -0.00000000	     -0.63502574
      0.53803225	     11.42835431	     15.30743260	     -0.00000000	     -0.63592922
      0.53813673	     11.42358215	     15.32463432	     -0.00000000	     -0.63683599
      0.53824122	     11.41898059	     15.34197249	     -0.00000000	     -0.63774848
      0.53833278	     11.41477698	     15.35717724	     -0.00000000	     -0.63855024
      0.53842434	     11.41071619	     15.37249131	     -0.00000000	     -0.63935653
      0.53851590	     11.40657555	     15.38784273	     -0.00000000	     -0.64016552
      0.53863985	     11.40106974	     15.40875974	     -0.00000000	     -0.64126699
      0.53873283	     11.39682803	     15.42448949	     -0.00000000	     -0.64209633
      0.53882580	     11.39270930	     15.44032556	     -0.00000000	     -0.64293022
      0.53891878	     11.38851390	     15.45620349	     -0.00000000	     -0.64376704
      0.53904248	     11.38303765	     15.47746766	     -0.00000000	     -0.64488685
      0.53913322	     11.37890310	     15.49310223	     -0.00000000	     -0.64571129
      0.53922395	     11.37488837	     15.50884039	     -0.00000000	     -0.64654016
      0.53933712	     11.36978184	     15.52852884	     -0.00000000	     -0.64757802
      0.53943800	     11.36534941	     15.54620406	     -0.00000000	     -0.64850875
      0.53953888	     11.36076430	     15.56391108	     -0.00000000	     -0.64944256
      0.53963976	     11.35635653	     15.58175749	     -0.00000000	     -0.65038221
      0.53974064	     11.35175356	     15.59962285	     -0.00000000	     -0.65132463
      0.53984153	     11.34737664	     15.61764435	     -0.00000000	     -0.65227335
      0.53993064	     11.34331237	     15.63356921	     -0.00000000	     -0.65311348
      0.54001976	     11.33939215	     15.64960612	     -0.00000000	     -0.65395830
      0.54012878	     11.33449588	     15.66928168	     -0.00000000	     -0.65499576
      0.54023780	     11.32973019	     15.68909847	     -0.00000000	     -0.65603959
      0.54032856	     11.32561036	     15.70562359	     -0.00000000	     -0.65691143
      0.54041933	     11.32162600	     15.72226200	     -0.00000000	     -0.65778811
      0.54052826	     11.31673797	     15.74228683	     -0.00000000	     -0.65884423
      0.54063718	     11.31199641	     15.76246020	     -0.00000000	     -0.65990697
      0.54072516	     11.30800380	     15.77877530	     -0.00000000	     -0.66076795
      0.54081314	     11.30414347	     15.79519996	     -0.00000000	     -0.66163361
      0.54092519	     11.29913417	     15.81618647	     -0.00000000	     -0.66274059
      0.54103725	     11.29426287	     15.83732712	     -0.00000000	     -0.66385458
      0.54112321	     11.29036592	     15.85356699	     -0.00000000	     -0.66471181
      0.54120917	     11.28659635	     15.86991331	     -0.00000000	     -0.66557359
      0.54132452	     11.28145541	     15.89192525	     -0.00000000	     -0.66673488
      0.54143987	     11.27645175	     15.91410035	     -0.00000000	     -0.66790368
      0.54152294	     11.27268577	     15.93009106	     -0.00000000	     -0.66874801
      0.54160601	     11.26904354	     15.94618417	     -0.00000000	     -0.66959672
      0.54172648	     11.26369244	     15.96960992	     -0.00000000	     -0.67083285
      0.54182946	     11.25919952	     15.98976707	     -0.00000000	     -0.67189589
      0.54193244	     11.25458211	     16.00998121	     -0.00000000	     -0.67296313
      0.54203542	     11.25013640	     16.03034905	     -0.00000000	     -0.67403707
      0.54212608	     11.24604913	     16.04830673	     -0.00000000	     -0.67498554
      0.54221675	     11.24210472	     16.06638759	     -0.00000000	     -0.67593933
      0.54230742	     11.23807817	     16.08451903	     -0.00000000	     -0.67689659
      0.54242940	     11.23276075	     16.10906934	     -0.00000000	     -0.67819199
      0.54252122	     11.22864412	     16.12760386	     -0.00000000	     -0.67917108
      0.54261304	     11.22465019	     16.14625886	     -0.00000000	     -0.68015553
      0.54270485	     11.22057892	     16.16496984	     -0.00000000	     -0.68114372
      0.54282745	     11.21524739	     16.19011448	     -0.00000000	     -0.68247090
      0.54291694	     11.21123643	     16.20852336	     -0.00000000	     -0.68344371
      0.54300644	     11.20734410	     16.22704919	     -0.00000000	     -0.68442175
      0.54311851	     11.20237108	     16.25032766	     -0.00000000	     -0.68565169
      0.54321863	     11.19804559	     16.27126722	     -0.00000000	     -0.68675714
      0.54331874	     11.19356537	     16.29225652	     -0.00000000	     -0.68786671
      0.54341886	     11.18926683	     16.31340535	     -0.00000000	     -0.68898322
      0.54351898	     11.18476108	     16.33458810	     -0.00000000	     -0.69010347
      0.54360803	     11.18094660	     16.35357569	     -0.00000000	     -0.69110604
      0.54369707	     11.17699142	     16.37259856	     -0.00000000	     -0.69211181
      0.54380451	     11.17232925	     16.39569544	     -0.00000000	     -0.69333214
      0.54391195	     11.16753080	     16.41886734	     -0.00000000	     -0.69455779
      0.54400041	     11.16374054	     16.43808838	     -0.00000000	     -0.69557316
      0.54408887	     11.15981993	     16.45734891	     -0.00000000	     -0.69659188
      0.54419876	     11.15505405	     16.48142402	     -0.00000000	     -0.69786447
      0.54430866	     11.15014201	     16.50557947	     -0.00000000	     -0.69914277
      0.54439290	     11.14654586	     16.52423967	     -0.00000000	     -0.70012888
      0.54447715	     11.14282455	     16.54293523	     -0.00000000	     -0.70111807
      0.54459335	     11.13777649	     16.56887427	     -0.00000000	     -0.70248994
      0.54469744	     11.13315315	     16.59220326	     -0.00000000	     -0.70372483
      0.54480154	     11.12870477	     16.61570720	     -0.00000000	     -0.70496760
      0.54488838	     11.12481465	     16.63534858	     -0.00000000	     -0.70600785
      0.54497522	     11.12106039	     16.65511725	     -0.00000000	     -0.70705376
      0.54508494	     11.11622294	     16.68018079	     -0.00000000	     -0.70838081
      0.54519465	     11.11151530	     16.70542087	     -0.00000000	     -0.70971626
      0.54528158	     11.10762926	     16.72546615	     -0.00000000	     -0.71077837
      0.54536852	     11.10387212	     16.74563869	     -0.00000000	     -0.71184621
      0.54547930	     11.09899079	     16.77143950	     -0.00000000	     -0.71321300
      0.54559009	     11.09424688	     16.79742532	     -0.00000000	     -0.71458858
      0.54567454	     11.09046805	     16.81727742	     -0.00000000	     -0.71564106
      0.54575899	     11.08681549	     16.83725310	     -0.00000000	     -0.71669909
      0.54587320	     11.08179438	     16.86437189	     -0.00000000	     -0.71813639
      0.54598741	     11.07690524	     16.89168643	     -0.00000000	     -0.71958315
      0.54606963	     11.07322383	     16.91139463	     -0.00000000	     -0.72062860
      0.54615186	     11.06966490	     16.93122281	     -0.00000000	     -0.72167946
      0.54627017	     11.06447284	     16.95987045	     -0.00000000	     -0.72319860
      0.54637198	     11.06008440	     16.98468582	     -0.00000000	     -0.72451402
      0.54647380	     11.05556938	     17.00958547	     -0.00000000	     -0.72583525
      0.54657562	     11.05122744	     17.03466744	     -0.00000000	     -0.72716482
      0.54666448	     11.04726161	     17.05660402	     -0.00000000	     -0.72832940
      0.54675334	     11.04343647	     17.07868350	     -0.00000000	     -0.72950048
      0.54684220	     11.03953245	     17.10083516	     -0.00000000	     -0.73067625
      0.54696506	     11.03423029	     17.13165570	     -0.00000000	     -0.73231158
      0.54705483	     11.03024204	     17.15425935	     -0.00000000	     -0.73351215
      0.54714461	     11.02637178	     17.17700298	     -0.00000000	     -0.73471927
      0.54725398	     11.02155005	     17.20481513	     -0.00000000	     -0.73619660
      0.54735175	     11.01736089	     17.22984402	     -0.00000000	     -0.73752525
      0.54744951	     11.01301902	     17.25494627	     -0.00000000	     -0.73885937
      0.54754728	     11.00884075	     17.28022525	     -0.00000000	     -0.74020165
      0.54764504	     11.00448705	     17.30557174	     -0.00000000	     -0.74154929
      0.54774280	     11.00032180	     17.33110456	     -0.00000000	     -0.74290540
      0.54784057	     10.99595360	     17.35669750	     -0.00000000	     -0.74426674
      0.54793833	     10.99180404	     17.38248814	     -0.00000000	     -0.74563688
      0.54803610	     10.98741807	     17.40832961	     -0.00000000	     -0.74701207
      0.54812289	     10.98372829	     17.43144336	     -0.00000000	     -0.74824048
      0.54820968	     10.97989670	     17.45461280	     -0.00000000	     -0.74947331
      0.54831696	     10.97526369	     17.48342809	     -0.00000000	     -0.75100590
      0.54842424	     10.97049537	     17.51235680	     -0.00000000	     -0.75254603
      0.54851067	     10.96681218	     17.53582919	     -0.00000000	     -0.75379449
      0.54859710	     10.96300013	     17.55936316	     -0.00000000	     -0.75504757
      0.54870723	     10.95824099	     17.58953324	     -0.00000000	     -0.75665342
      0.54881736	     10.95333148	     17.61982449	     -0.00000000	     -0.75826740
      0.54889870	     10.94987671	     17.64236384	     -0.00000000	     -0.75946704
      0.54898005	     10.94629743	     17.66495665	     -0.00000000	     -0.76067082
      0.54909850	     10.94116062	     17.69805107	     -0.00000000	     -0.76243381
      0.54920174	     10.93658686	     17.72702604	     -0.00000000	     -0.76397855
      0.54930498	     10.93218402	     17.75621061	     -0.00000000	     -0.76553327
      0.54939046	     10.92835902	     17.78043284	     -0.00000000	     -0.76682547
      0.54947593	     10.92466809	     17.80480552	     -0.00000000	     -0.76812474
      0.54958455	     10.91988362	     17.83590100	     -0.00000000	     -0.76978355
      0.54969316	     10.91522461	     17.86721206	     -0.00000000	     -0.77145312
      0.54977914	     10.91138084	     17.89207092	     -0.00000000	     -0.77278030
      0.54986511	     10.90766474	     17.91708216	     -0.00000000	     -0.77411471
      0.54997421	     10.90285366	     17.94895070	     -0.00000000	     -0.77581618
      0.55008331	     10.89817640	     17.98104362	     -0.00000000	     -0.77752884
      0.55016722	     10.89441646	     18.00579831	     -0.00000000	     -0.77885161
      0.55025114	     10.89078228	     18.03070219	     -0.00000000	     -0.78018147
      0.55036289	     10.88585670	     18.06401026	     -0.00000000	     -0.78196126
      0.55047464	     10.88105903	     18.09755453	     -0.00000000	     -0.78375296
      0.55055695	     10.87736448	     18.12233530	     -0.00000000	     -0.78507830
      0.55063927	     10.87379232	     18.14726274	     -0.00000000	     -0.78641063
      0.55075380	     10.86874386	     18.18210192	     -0.00000000	     -0.78827384
      0.55085406	     10.86440707	     18.21279613	     -0.00000000	     -0.78991504
      0.55095431	     10.85993910	     18.24360962	     -0.00000000	     -0.79156417
      0.55105457	     10.85564301	     18.27464172	     -0.00000000	     -0.79322385
      0.55114269	     10.85168879	     18.30199608	     -0.00000000	     -0.79468874
      0.55123081	     10.84787512	     18.32952342	     -0.00000000	     -0.79616194
      0.55131893	     10.84397816	     18.35715189	     -0.00000000	     -0.79764160
      0.55143894	     10.83876739	     18.39501701	     -0.00000000	     -0.79966914
      0.55152760	     10.83480010	     18.42310439	     -0.00000000	     -0.80117454
      0.55161625	     10.83095091	     18.45136231	     -0.00000000	     -0.80268835
      0.55172382	     10.82617186	     18.48579312	     -0.00000000	     -0.80453427
      0.55183139	     10.82155153	     18.52047261	     -0.00000000	     -0.80639258
      0.55191224	     10.81789813	     18.54661339	     -0.00000000	     -0.80779529
      0.55199310	     10.81437136	     18.57290805	     -0.00000000	     -0.80920539
      0.55210803	     10.80928409	     18.61045390	     -0.00000000	     -0.81122003
      0.55220944	     10.80487236	     18.64379594	     -0.00000000	     -0.81300891
      0.55231084	     10.80032706	     18.67727562	     -0.00000000	     -0.81480682
      0.55241224	     10.79597253	     18.71099931	     -0.00000000	     -0.81661660
      0.55249573	     10.79219486	     18.73884167	     -0.00000000	     -0.81811285
      0.55257922	     10.78855104	     18.76685245	     -0.00000000	     -0.81961726
      0.55268822	     10.78370402	     18.80358480	     -0.00000000	     -0.82159140
      0.55279723	     10.77897397	     18.84057093	     -0.00000000	     -0.82357870
      0.55288244	     10.77512343	     18.86958344	     -0.00000000	     -0.82513935
      0.55296765	     10.77139815	     18.89877016	     -0.00000000	     -0.82670860
      0.55307608	     10.76656167	     18.93607460	     -0.00000000	     -0.82871569
      0.55318451	     10.76185717	     18.97364097	     -0.00000000	     -0.83073628
      0.55326753	     10.75809135	     19.00249909	     -0.00000000	     -0.83229037
      0.55335055	     10.75445012	     19.03152770	     -0.00000000	     -0.83385286
      0.55346156	     10.74949532	     19.07052068	     -0.00000000	     -0.83595305
      0.55357257	     10.74466435	     19.10978946	     -0.00000000	     -0.83806762
      0.55365441	     10.74094215	     19.13884132	     -0.00000000	     -0.83963390
      0.55373625	     10.73734128	     19.16806227	     -0.00000000	     -0.84120857
      0.55384939	     10.73228342	     19.20864565	     -0.00000000	     -0.84339687
      0.55394887	     10.72791736	     19.24456170	     -0.00000000	     -0.84533336
      0.55404835	     10.72341827	     19.28063012	     -0.00000000	     -0.84727983
      0.55414783	     10.71909066	     19.31695093	     -0.00000000	     -0.84923895
      0.55423502	     10.71511725	     19.34889257	     -0.00000000	     -0.85096395
      0.55432222	     10.71128301	     19.38103243	     -0.00000000	     -0.85269885
      0.55440942	     10.70736572	     19.41329938	     -0.00000000	     -0.85444181
      0.55452929	     10.70207460	     19.45794062	     -0.00000000	     -0.85685309
      0.55461677	     10.69809362	     19.49066946	     -0.00000000	     -0.85862256
      0.55470426	     10.69422825	     19.52359391	     -0.00000000	     -0.86040203
      0.55481150	     10.68938306	     19.56413400	     -0.00000000	     -0.86259474
      0.55491874	     10.68469248	     19.60496494	     -0.00000000	     -0.86480250
      0.55499872	     10.68101352	     19.63551640	     -0.00000000	     -0.86645656
      0.55507870	     10.67745979	     19.66624404	     -0.00000000	     -0.86811944
      0.55519304	     10.67230482	     19.71038456	     -0.00000000	     -0.87050959
      0.55529399	     10.66782615	     19.74961721	     -0.00000000	     -0.87263405
      0.55539495	     10.66321266	     19.78902657	     -0.00000000	     -0.87476999
      0.55548540	     10.65922923	     19.82456737	     -0.00000000	     -0.87669550
      0.55557584	     10.65509940	     19.86023990	     -0.00000000	     -0.87863004
      0.55566628	     10.65107342	     19.89612635	     -0.00000000	     -0.88057581
      0.55575672	     10.64696443	     19.93216727	     -0.00000000	     -0.88253129
      0.55587355	     10.64176637	     19.97902649	     -0.00000000	     -0.88507362
      0.55595758	     10.63789276	     20.01288076	     -0.00000000	     -0.88691221
      0.55604162	     10.63413373	     20.04693186	     -0.00000000	     -0.88876096
      0.55615171	     10.62911736	     20.09175148	     -0.00000000	     -0.89119602
      0.55626179	     10.62423843	     20.13689332	     -0.00000000	     -0.89364824
      0.55634088	     10.62056026	     20.16944031	     -0.00000000	     -0.89541843
      0.55641997	     10.61700357	     20.20217182	     -0.00000000	     -0.89719803
      0.55653571	     10.61172669	     20.25031422	     -0.00000000	     -0.89981706
      0.55663662	     10.60719485	     20.29256418	     -0.00000000	     -0.90211577
      0.55673752	     10.60253048	     20.33501226	     -0.00000000	     -0.90442729
      0.55682778	     10.59850545	     20.37323376	     -0.00000000	     -0.90650802
      0.55691804	     10.59433358	     20.41160306	     -0.00000000	     -0.90859880
      0.55700829	     10.59026579	     20.45020267	     -0.00000000	     -0.91070187
      0.55709855	     10.58611293	     20.48897250	     -0.00000000	     -0.91281567
      0.55721440	     10.58089231	     20.53906188	     -0.00000000	     -0.91554666
      0.55729827	     10.57697664	     20.57548945	     -0.00000000	     -0.91753475
      0.55738215	     10.57317572	     20.61212839	     -0.00000000	     -0.91953393
      0.55749151	     10.56812644	     20.66013113	     -0.00000000	     -0.92215498
      0.55760086	     10.56321270	     20.70847780	     -0.00000000	     -0.92479464
      0.55768010	     10.55947970	     20.74364122	     -0.00000000	     -0.92671678
      0.55775933	     10.55586786	     20.77900342	     -0.00000000	     -0.92864925
      0.55787381	     10.55057552	     20.83035030	     -0.00000000	     -0.93145697
      0.55797411	     10.54600787	     20.87564019	     -0.00000000	     -0.93393387
      0.55807441	     10.54130609	     20.92114741	     -0.00000000	     -0.93642485
      0.55816455	     10.53722739	     20.96231503	     -0.00000000	     -0.93867778
      0.55825468	     10.53300039	     21.00364797	     -0.00000000	     -0.94094191
      0.55834482	     10.52887890	     21.04522973	     -0.00000000	     -0.94321952
      0.55843496	     10.52466892	     21.08699879	     -0.00000000	     -0.94550901
      0.55854934	     10.51943716	     21.14035025	     -0.00000000	     -0.94843355
      0.55863330	     10.51545917	     21.17969219	     -0.00000000	     -0.95059227
      0.55871726	     10.51159676	     21.21926262	     -0.00000000	     -0.95276319
      0.55882548	     10.50652159	     21.27052045	     -0.00000000	     -0.95557730
      0.55893370	     10.50158052	     21.32214332	     -0.00000000	     -0.95841147
      0.55901338	     10.49777045	     21.36030234	     -0.00000000	     -0.96050886
      0.55909306	     10.49408158	     21.39867718	     -0.00000000	     -0.96261769
      0.55920574	     10.48878675	     21.45321968	     -0.00000000	     -0.96561692
      0.55930521	     10.48418406	     21.50169461	     -0.00000000	     -0.96828302
      0.55940469	     10.47944503	     21.55040609	     -0.00000000	     -0.97096452
      0.55950417	     10.47489018	     21.59945980	     -0.00000000	     -0.97366431
      0.55958652	     10.47092563	     21.64022085	     -0.00000000	     -0.97591035
      0.55966887	     10.46709271	     21.68122057	     -0.00000000	     -0.97816913
      0.55977511	     10.46205267	     21.73437700	     -0.00000000	     -0.98109974
      0.55988136	     10.45712325	     21.78789975	     -0.00000000	     -0.98405089
      0.55996608	     10.45303735	     21.83076837	     -0.00000000	     -0.98641702
      0.56005080	     10.44907602	     21.87389021	     -0.00000000	     -0.98879687
      0.56015554	     10.44407297	     21.92746483	     -0.00000000	     -0.99175582
      0.56026029	     10.43919762	     21.98141037	     -0.00000000	     -0.99473547
      0.56034345	     10.43516104	     22.02442085	     -0.00000000	     -0.99711368
      0.56042660	     10.43124927	     22.06768211	     -0.00000000	     -0.99950550
      0.56053274	     10.42615806	     22.12317496	     -0.00000000	     -1.00257583
      0.56063888	     10.42118663	     22.17905370	     -0.00000000	     -1.00566790
      0.56072169	     10.41714600	     22.22283722	     -0.00000000	     -1.00809325
      0.56080449	     10.41322806	     22.26687441	     -0.00000000	     -1.01053245
      0.56091124	     10.40808025	     22.32393517	     -0.00000000	     -1.01369533
      0.56101800	     10.40305254	     22.38139499	     -0.00000000	     -1.01688081
      0.56109995	     10.39902943	     22.42569946	     -0.00000000	     -1.01933961
      0.56118191	     10.39512767	     22.47025817	     -0.00000000	     -1.02181236
      0.56128976	     10.38990012	     22.52919761	     -0.00000000	     -1.02508551
      0.56139761	     10.38479019	     22.58855216	     -0.00000000	     -1.02838234
      0.56147876	     10.38078246	     22.63340877	     -0.00000000	     -1.03087657
      0.56155991	     10.37689437	     22.67852025	     -0.00000000	     -1.03338484
      0.56166896	     10.37158026	     22.73945704	     -0.00000000	     -1.03677545
      0.56176626	     10.36691917	     22.79418215	     -0.00000000	     -1.03982125
      0.56186355	     10.36211821	     22.84917872	     -0.00000000	     -1.04288496
      0.56196084	     10.35748492	     22.90454832	     -0.00000000	     -1.04596939
      0.56204657	     10.35321832	     22.95354308	     -0.00000000	     -1.04870170
      0.56213230	     10.34908837	     23.00283258	     -0.00000000	     -1.05145036
      0.56221803	     10.34486964	     23.05234528	     -0.00000000	     -1.05421352
      0.56233465	     10.33922151	     23.12013591	     -0.00000000	     -1.05799784
      0.56242035	     10.33494534	     23.17021569	     -0.00000000	     -1.06079613
      0.56250606	     10.33078232	     23.22058870	     -0.00000000	     -1.06361100
      0.56261091	     10.32557786	     23.28252931	     -0.00000000	     -1.06707506
      0.56271576	     10.32051898	     23.34490592	     -0.00000000	     -1.07056406
      0.56279493	     10.31651776	     23.39220714	     -0.00000000	     -1.07321285
      0.56287410	     10.31263895	     23.43977240	     -0.00000000	     -1.07587639
      0.56298473	     10.30713655	     23.50658503	     -0.00000000	     -1.07962045
      0.56308342	     10.30229881	     23.56658704	     -0.00000000	     -1.08298408
      0.56318210	     10.29732009	     23.62689881	     -0.00000000	     -1.08636825
      0.56327091	     10.29298577	     23.68152570	     -0.00000000	     -1.08943363
      0.56335972	     10.28850077	     23.73639516	     -0.00000000	     -1.09251556
      0.56344853	     10.28411716	     23.79159039	     -0.00000000	     -1.09561637
      0.56353734	     10.27964501	     23.84705166	     -0.00000000	     -1.09873452
      0.56365128	     10.27401280	     23.91867405	     -0.00000000	     -1.10276258
      0.56373381	     10.26979412	     23.97081138	     -0.00000000	     -1.10569776
      0.56381633	     10.26568755	     24.02324413	     -0.00000000	     -1.10864989
      0.56392390	     10.26023718	     24.09194979	     -0.00000000	     -1.11252129
      0.56403148	     10.25491678	     24.16114322	     -0.00000000	     -1.11642136
      0.56410963	     10.25087645	     24.21164126	     -0.00000000	     -1.11927088
      0.56418779	     10.24695482	     24.26241578	     -0.00000000	     -1.12213618
      0.56430011	     10.24123969	     24.33577896	     -0.00000000	     -1.12627928
      0.56439874	     10.23628768	     24.40062712	     -0.00000000	     -1.12994317
      0.56449736	     10.23119738	     24.46581673	     -0.00000000	     -1.13362984
      0.56459598	     10.22629131	     24.53145447	     -0.00000000	     -1.13734230
      0.56467650	     10.22208759	     24.58526594	     -0.00000000	     -1.14038942
      0.56475701	     10.21801268	     24.63938096	     -0.00000000	     -1.14345399
      0.56486320	     10.21254481	     24.71112152	     -0.00000000	     -1.14751994
      0.56496080	     10.20759895	     24.77749759	     -0.00000000	     -1.15128344
      0.56505841	     10.20250388	     24.84421723	     -0.00000000	     -1.15507016
      0.56515601	     10.19759772	     24.91139210	     -0.00000000	     -1.15888321
      0.56523704	     10.19332501	     24.96739415	     -0.00000000	     -1.16206578
      0.56531807	     10.18918225	     25.02371287	     -0.00000000	     -1.16526672
      0.56542306	     10.18371678	     25.09706671	     -0.00000000	     -1.16943929
      0.56552805	     10.17835797	     25.17092146	     -0.00000000	     -1.17364215
      0.56561147	     10.17394276	     25.22988771	     -0.00000000	     -1.17700130
      0.56569490	     10.16964933	     25.28919121	     -0.00000000	     -1.18038032
      0.56579853	     10.16420774	     25.36324536	     -0.00000000	     -1.18460342
      0.56590216	     10.15889135	     25.43780495	     -0.00000000	     -1.18885703
      0.56598372	     10.15453873	     25.49675222	     -0.00000000	     -1.19222366
      0.56606527	     10.15030799	     25.55603004	     -0.00000000	     -1.19560982
      0.56617080	     10.14473414	     25.63314046	     -0.00000000	     -1.20001836
      0.56627633	     10.13927710	     25.71078166	     -0.00000000	     -1.20445926
      0.56635715	     10.13493290	     25.77052222	     -0.00000000	     -1.20788006
      0.56643797	     10.13070782	     25.83059363	     -0.00000000	     -1.21132053
      0.56654483	     10.12502616	     25.91043966	     -0.00000000	     -1.21589743
      0.56665168	     10.11946159	     25.99084031	     -0.00000000	     -1.22050838
      0.56673110	     10.11515948	     26.05087507	     -0.00000000	     -1.22395521
      0.56681051	     10.11097465	     26.11123626	     -0.00000000	     -1.22742156
      0.56691958	     10.10513826	     26.19458355	     -0.00000000	     -1.23221196
      0.56701579	     10.10006518	     26.26858206	     -0.00000000	     -1.23646741
      0.56711199	     10.09485154	     26.34296567	     -0.00000000	     -1.24074930
      0.56720820	     10.08980294	     26.41783544	     -0.00000000	     -1.24506054
      0.56729268	     10.08518428	     26.48387993	     -0.00000000	     -1.24886789
      0.56737716	     10.08069974	     26.55030493	     -0.00000000	     -1.25269821
      0.56746165	     10.07612667	     26.61704018	     -0.00000000	     -1.25654966
      0.56757731	     10.06995134	     26.70898614	     -0.00000000	     -1.26185915
      0.56766235	     10.06528625	     26.77695854	     -0.00000000	     -1.26578840
      0.56774739	     10.06073234	     26.84531566	     -0.00000000	     -1.26974130
      0.56785091	     10.05507277	     26.92896148	     -0.00000000	     -1.27458287
      0.56794407	     10.05009019	     27.00471928	     -0.00000000	     -1.27897001
      0.56803723	     10.04494411	     27.08084939	     -0.00000000	     -1.28338346
      0.56813040	     10.03995940	     27.15745882	     -0.00000000	     -1.28782625
      0.56822356	     10.03477781	     27.23443408	     -0.00000000	     -1.29229539
      0.56831672	     10.02979500	     27.31190498	     -0.00000000	     -1.29679459
      0.56840988	     10.02457344	     27.38973248	     -0.00000000	     -1.30132013
      0.56849228	     10.02014895	     27.45899554	     -0.00000000	     -1.30534851
      0.56857468	     10.01557655	     27.52855324	     -0.00000000	     -1.30939812
      0.56867660	     10.01001420	     27.61510056	     -0.00000000	     -1.31443960
      0.56877853	     10.00430641	     27.70212982	     -0.00000000	     -1.31951471
      0.56886055	      9.99986403	     27.77260076	     -0.00000000	     -1.32362575
      0.56894258	      9.99528637	     27.84337377	     -0.00000000	     -1.32775850
      0.56904714	      9.98953925	     27.93412139	     -0.00000000	     -1.33306078
      0.56915170	      9.98363333	     28.02538481	     -0.00000000	     -1.33839934
      0.56922926	      9.97941577	     28.09350430	     -0.00000000	     -1.34238542
      0.56930682	      9.97506799	     28.16189661	     -0.00000000	     -1.34639133
      0.56941854	      9.96887103	     28.26099175	     -0.00000000	     -1.35219950
      0.56951714	      9.96329525	     28.34896031	     -0.00000000	     -1.35736112
      0.56961575	      9.95788510	     28.43749820	     -0.00000000	     -1.36255880
      0.56969586	      9.95330079	     28.50975161	     -0.00000000	     -1.36680560
      0.56977596	      9.94884289	     28.58238919	     -0.00000000	     -1.37107663
      0.56988109	      9.94289518	     28.67820256	     -0.00000000	     -1.37671583
      0.56998622	      9.93706452	     28.77465012	     -0.00000000	     -1.38239634
      0.57006590	      9.93248116	     28.84809748	     -0.00000000	     -1.38672732
      0.57014558	      9.92801588	     28.92192841	     -0.00000000	     -1.39108276
      0.57025293	      9.92190595	     29.02191910	     -0.00000000	     -1.39698723
      0.57036028	      9.91592326	     29.12258314	     -0.00000000	     -1.40293581
      0.57043650	      9.91150254	     29.19438184	     -0.00000000	     -1.40718387
      0.57051272	      9.90719855	     29.26653942	     -0.00000000	     -1.41145489
      0.57062626	      9.90070817	     29.37460772	     -0.00000000	     -1.41785775
      0.57072174	      9.89531849	     29.46606230	     -0.00000000	     -1.42328072
      0.57081722	      9.88979674	     29.55798444	     -0.00000000	     -1.42873752
      0.57091271	      9.88443324	     29.65046971	     -0.00000000	     -1.43423095
      0.57099725	      9.87950574	     29.73272787	     -0.00000000	     -1.43912280
      0.57108178	      9.87471361	     29.81543399	     -0.00000000	     -1.44404378
      0.57116632	      9.86982909	     29.89851596	     -0.00000000	     -1.44899198
      0.57127774	      9.86348134	     30.00865933	     -0.00000000	     -1.45555703
      0.57136399	      9.85844436	     30.09437687	     -0.00000000	     -1.46067224
      0.57145024	      9.85352570	     30.18055925	     -0.00000000	     -1.46581820
      0.57153650	      9.84851382	     30.26713963	     -0.00000000	     -1.47099316
      0.57164604	      9.84224754	     30.37775017	     -0.00000000	     -1.47760964
      0.57173080	      9.83726934	     30.46377438	     -0.00000000	     -1.48276161
      0.57181557	      9.83240909	     30.55025399	     -0.00000000	     -1.48794393
      0.57191731	      9.82645586	     30.65456581	     -0.00000000	     -1.49420181
      0.57200869	      9.82122808	     30.74881411	     -0.00000000	     -1.49986013
      0.57210007	      9.81584053	     30.84350047	     -0.00000000	     -1.50555157
      0.57219145	      9.81060655	     30.93872722	     -0.00000000	     -1.51127914
      0.57228284	      9.80520225	     31.03439138	     -0.00000000	     -1.51704009
      0.57237422	      9.79996348	     31.13060246	     -0.00000000	     -1.52283761
      0.57246560	      9.79454215	     31.22724964	     -0.00000000	     -1.52866874
      0.57255698	      9.78930016	     31.32445072	     -0.00000000	     -1.53453692
      0.57264836	      9.78386144	     31.42208583	     -0.00000000	     -1.54043892
      0.57273975	      9.77861800	     31.52028239	     -0.00000000	     -1.54637845
      0.57283113	      9.77316139	     31.61891006	     -0.00000000	     -1.55235197
      0.57292251	      9.76791846	     31.71810737	     -0.00000000	     -1.55836354
      0.57301389	      9.76244331	     31.81773186	     -0.00000000	     -1.56440926
      0.57310528	      9.75720314	     31.91793496	     -0.00000000	     -1.57049353
      0.57318721	      9.75229777	     32.00813843	     -0.00000000	     -1.57597789
      0.57326914	      9.74753174	     32.09879258	     -0.00000000	     -1.58149305
      0.57336952	      9.74158281	     32.21036930	     -0.00000000	     -1.58828893
      0.57346989	      9.73576807	     32.32260046	     -0.00000000	     -1.59513074
      0.57355101	      9.73090636	     32.41369859	     -0.00000000	     -1.60069147
      0.57363213	      9.72617074	     32.50523784	     -0.00000000	     -1.60628280
      0.57373604	      9.72000220	     32.62305156	     -0.00000000	     -1.61348747
      0.57383996	      9.71398589	     32.74157342	     -0.00000000	     -1.62074223
      0.57391533	      9.70944493	     32.82789377	     -0.00000000	     -1.62603313
      0.57399070	      9.70502624	     32.91460108	     -0.00000000	     -1.63135096
      0.57410506	      9.69824468	     33.04680729	     -0.00000000	     -1.63946884
      0.57420023	      9.69269438	     33.15747267	     -0.00000000	     -1.64627119
      0.57429541	      9.68698500	     33.26864289	     -0.00000000	     -1.65311374
      0.57438005	      9.68207610	     33.36803223	     -0.00000000	     -1.65923574
      0.57446469	      9.67702201	     33.46781527	     -0.00000000	     -1.66538960
      0.57454933	      9.67206161	     33.56806906	     -0.00000000	     -1.67157761
      0.57465828	      9.66556590	     33.69773172	     -0.00000000	     -1.67959115
      0.57474205	      9.66069874	     33.79796038	     -0.00000000	     -1.68579129
      0.57482582	      9.65570658	     33.89858089	     -0.00000000	     -1.69202323
      0.57490959	      9.65079153	     33.99965826	     -0.00000000	     -1.69828891
      0.57502553	      9.64388454	     34.14023589	     -0.00000000	     -1.70701479
      0.57510537	      9.63925439	     34.23756810	     -0.00000000	     -1.71306217
      0.57518522	      9.63451158	     34.33525651	     -0.00000000	     -1.71913881
      0.57529088	      9.62831942	     34.46515741	     -0.00000000	     -1.72722749
      0.57538406	      9.62277351	     34.58026375	     -0.00000000	     -1.73440467
      0.57547724	      9.61735635	     34.69594510	     -0.00000000	     -1.74162464
      0.57557043	      9.61178837	     34.81211118	     -0.00000000	     -1.74888496
      0.57566361	      9.60641376	     34.92887211	     -0.00000000	     -1.75618890
      0.57574601	      9.60148327	     35.03251077	     -0.00000000	     -1.76268112
      0.57582841	      9.59669393	     35.13661045	     -0.00000000	     -1.76920750
      0.57592892	      9.59074398	     35.26410881	     -0.00000000	     -1.77721137
      0.57602943	      9.58496064	     35.39227734	     -0.00000000	     -1.78526590
      0.57610629	      9.58036784	     35.49065486	     -0.00000000	     -1.79145722
      0.57618315	      9.57590338	     35.58943306	     -0.00000000	     -1.79767856
      0.57629433	      9.56936517	     35.73292303	     -0.00000000	     -1.80672800
      0.57638506	      9.56414339	     35.85060462	     -0.00000000	     -1.81415839
      0.57647578	      9.55878304	     35.96873932	     -0.00000000	     -1.82162790
      0.57656651	      9.55358295	     36.08742187	     -0.00000000	     -1.82913934
      0.57665723	      9.54822987	     36.20655044	     -0.00000000	     -1.83668987
      0.57674796	      9.54305430	     36.32622976	     -0.00000000	     -1.84428261
      0.57683868	      9.53770886	     36.44634686	     -0.00000000	     -1.85191439
      0.57692941	      9.53256090	     36.56701814	     -0.00000000	     -1.85958866
      0.57702013	      9.52722326	     36.68811772	     -0.00000000	     -1.86730187
      0.57711085	      9.52210635	     36.80977561	     -0.00000000	     -1.87505787
      0.57720158	      9.51677643	     36.93185084	     -0.00000000	     -1.88285264
      0.57729230	      9.51169433	     37.05448941	     -0.00000000	     -1.89069052
      0.57737295	      9.50698524	     37.16384931	     -0.00000000	     -1.89769030
      0.57745360	      9.50242277	     37.27363557	     -0.00000000	     -1.90472371
      0.57755607	      9.49652985	     37.41364584	     -0.00000000	     -1.91370613
      0.57764699	      9.49143869	     37.53842071	     -0.00000000	     -1.92172061
      0.57773791	      9.48619981	     37.66362352	     -0.00000000	     -1.92977472
      0.57782882	      9.48114887	     37.78935950	     -0.00000000	     -1.93787161
      0.57791974	      9.47592296	     37.91550974	     -0.00000000	     -1.94600787
      0.57801066	      9.47091706	     38.04219827	     -0.00000000	     -1.95418718
      0.57810158	      9.46570289	     38.16928506	     -0.00000000	     -1.96240551
      0.57819249	      9.46074757	     38.29691706	     -0.00000000	     -1.97066721
      0.57827182	      9.45623278	     38.40858762	     -0.00000000	     -1.97790703
      0.57835114	      9.45186556	     38.52065313	     -0.00000000	     -1.98517934
      0.57845594	      9.44600948	     38.66920271	     -0.00000000	     -1.99483352
      0.57854532	      9.44115463	     38.79642230	     -0.00000000	     -2.00311196
      0.57863470	      9.43616453	     38.92403062	     -0.00000000	     -2.01142849
      0.57872408	      9.43134267	     39.05212170	     -0.00000000	     -2.01978591
      0.57881346	      9.42639127	     39.18059677	     -0.00000000	     -2.02818135
      0.57890284	      9.42160484	     39.30954680	     -0.00000000	     -2.03661751
      0.57899222	      9.41669371	     39.43887544	     -0.00000000	     -2.04509159
      0.57908160	      9.41194510	     39.56867110	     -0.00000000	     -2.05360620
      0.57917098	      9.40707586	     39.69883936	     -0.00000000	     -2.06215860
      0.57926036	      9.40236747	     39.82946657	     -0.00000000	     -2.07075135
      0.57934975	      9.39754176	     39.96045973	     -0.00000000	     -2.07938170
      0.57943913	      9.39287596	     40.09190362	     -0.00000000	     -2.08805219
      0.57952851	      9.38809545	     40.22370619	     -0.00000000	     -2.09676008
      0.57961789	      9.38347463	     40.35595110	     -0.00000000	     -2.10550786
      0.57970727	      9.37874100	     40.48854681	     -0.00000000	     -2.11429283
      0.57979665	      9.37416752	     40.62157632	     -0.00000000	     -2.12311742
      0.57988603	      9.36948245	     40.75494814	     -0.00000000	     -2.13197894
      0.57997541	      9.36495866	     40.88874502	     -0.00000000	     -2.14087981
      0.58006479	      9.36032383	     41.02287513	     -0.00000000	     -2.14981729
      0.58015418	      9.35585207	     41.15742139	     -0.00000000	     -2.15879384
      0.58024356	      9.35126913	     41.29229119	     -0.00000000	     -2.16780667
      0.58033294	      9.34685174	     41.42756807	     -0.00000000	     -2.17685825
      0.58042232	      9.34232232	     41.56315817	     -0.00000000	     -2.18594574
      0.58051170	      9.33796160	     41.69914615	     -0.00000000	     -2.19507165
      0.58060108	      9.33348728	     41.83543643	     -0.00000000	     -2.20423307
      0.58069046	      9.32918556	     41.97211521	     -0.00000000	     -2.21343254
      0.58077984	      9.32476785	     42.10908477	     -0.00000000	     -2.22266709
      0.58086922	      9.32052740	     42.24643335	     -0.00000000	     -2.23193931
      0.58095860	      9.31616776	     42.38406054	     -0.00000000	     -2.24124615
      0.58104799	      9.31199086	     42.52205717	     -0.00000000	     -2.25059026
      0.58113737	      9.30769066	     42.66031961	     -0.00000000	     -2.25996848
      0.58122675	      9.30357956	     42.79894184	     -0.00000000	     -2.26938356
      0.58131613	      9.29934005	     42.93781643	     -0.00000000	     -2.27883219
      0.58140551	      9.29529698	     43.07704116	     -0.00000000	     -2.28831726
      0.58149489	      9.29111931	     43.21650410	     -0.00000000	     -2.29783531
      0.58158427	      9.28714649	     43.35630754	     -0.00000000	     -2.30738933
      0.58167365	      9.28303166	     43.49633438	     -0.00000000	     -2.31697571
      0.58176303	      9.27913128	     43.63669213	     -0.00000000	     -2.32659761
      0.58185241	      9.27508013	     43.77725773	     -0.00000000	     -2.33625121
      0.58194180	      9.27125438	     43.91814483	     -0.00000000	     -2.34593986
      0.58203118	      9.26726755	     44.05922345	     -0.00000000	     -2.35565950
      0.58212056	      9.26351860	     44.20061437	     -0.00000000	     -2.36541370
      0.58220994	      9.25959654	     44.34217968	     -0.00000000	     -2.37519816
      0.58229932	      9.25592654	     44.48404839	     -0.00000000	     -2.38501668
      0.58238870	      9.25206944	     44.62607350	     -0.00000000	     -2.39486469
      0.58247808	      9.24848058	     44.76839353	     -0.00000000	     -2.40474626
      0.58255829	      9.24509717	     44.89622153	     -0.00000000	     -2.41363775
      0.58263849	      9.24187712	     45.02425963	     -0.00000000	     -2.42255525
      0.58274212	      9.23763905	     45.18990328	     -0.00000000	     -2.43411285
      0.58282660	      9.23435706	     45.32515351	     -0.00000000	     -2.44356445
      0.58291107	      9.23096559	     45.46052523	     -0.00000000	     -2.45304111
      0.58299554	      9.22771133	     45.59609118	     -0.00000000	     -2.46254495
      0.58310226	      9.22350867	     45.76753949	     -0.00000000	     -2.47458750
      0.58317907	      9.22067129	     45.89113308	     -0.00000000	     -2.48328168
      0.58325588	      9.21773446	     46.01480359	     -0.00000000	     -2.49199542
      0.58335597	      9.21401583	     46.17615550	     -0.00000000	     -2.50338228
      0.58345370	      9.21037098	     46.33384678	     -0.00000000	     -2.51453238
      0.58355143	      9.20688482	     46.49173824	     -0.00000000	     -2.52571589
      0.58363449	      9.20381966	     46.62601597	     -0.00000000	     -2.53524497
      0.58371755	      9.20091241	     46.76043961	     -0.00000000	     -2.54479793
      0.58381937	      9.19726008	     46.92530697	     -0.00000000	     -2.55653690
      0.58390172	      9.19448707	     47.05880512	     -0.00000000	     -2.56605726
      0.58398407	      9.19160624	     47.19234486	     -0.00000000	     -2.57559752
      0.58406643	      9.18884377	     47.32599273	     -0.00000000	     -2.58515960
      0.58418053	      9.18493339	     47.51124644	     -0.00000000	     -2.59844093
      0.58425312	      9.18263017	     47.62922859	     -0.00000000	     -2.60691276
      0.58432572	      9.18023094	     47.74722109	     -0.00000000	     -2.61539891
      0.58443298	      9.17676959	     47.92164950	     -0.00000000	     -2.62796555
      0.58453350	      9.17355838	     48.08518427	     -0.00000000	     -2.63977157
      0.58467981	      9.16908359	     48.32338048	     -0.00000000	     -2.65700785
      0.58474266	      9.16704698	     48.42569458	     -0.00000000	     -2.66442865
      0.58482036	      9.16467705	     48.55223810	     -0.00000000	     -2.67361793
      0.58493698	      9.16113624	     48.74221379	     -0.00000000	     -2.68744052
      0.58503025	      9.15842430	     48.89418519	     -0.00000000	     -2.69851996
      0.58512351	      9.15560864	     49.04612948	     -0.00000000	     -2.70961987
      0.58521677	      9.15302275	     49.19814595	     -0.00000000	     -2.72074313
      0.58529392	      9.15072310	     49.32384374	     -0.00000000	     -2.72995879
      0.58537107	      9.14857372	     49.44958051	     -0.00000000	     -2.73918985
      0.58547792	      9.14552831	     49.62367591	     -0.00000000	     -2.75199621
      0.58556309	      9.14324988	     49.76246855	     -0.00000000	     -2.76222380
      0.58564826	      9.14085836	     49.90119980	     -0.00000000	     -2.77246626
      0.58573342	      9.13860016	     50.03994366	     -0.00000000	     -2.78272576
      0.58581859	      9.13627806	     50.17863328	     -0.00000000	     -2.79300004
      0.58592152	      9.13360495	     50.34623473	     -0.00000000	     -2.80543831
      0.58600632	      9.13130660	     50.48423734	     -0.00000000	     -2.81570099
      0.58609111	      9.12915495	     50.62224086	     -0.00000000	     -2.82597960
      0.58617591	      9.12692303	     50.76016985	     -0.00000000	     -2.83627162
      0.58626071	      9.12478494	     50.89807648	     -0.00000000	     -2.84657857
      0.58637218	      9.12187218	     51.07924938	     -0.00000000	     -2.86014780
      0.58644649	      9.12008803	     51.20001080	     -0.00000000	     -2.86920744
      0.58652079	      9.11819791	     51.32069197	     -0.00000000	     -2.87827624
      0.58662836	      9.11554038	     51.49533256	     -0.00000000	     -2.89142318
      0.58672427	      9.11311603	     51.65094328	     -0.00000000	     -2.90316256
      0.58682018	      9.11083198	     51.80651307	     -0.00000000	     -2.91491974
      0.58690201	      9.10873699	     51.93912744	     -0.00000000	     -2.92496213
      0.58698384	      9.10678117	     52.07172155	     -0.00000000	     -2.93501762
      0.58706567	      9.10474505	     52.20422513	     -0.00000000	     -2.94508392
      0.58717376	      9.10215515	     52.37917659	     -0.00000000	     -2.95839889
      0.58725684	      9.10004952	     52.51354399	     -0.00000000	     -2.96864628
      0.58733993	      9.09806744	     52.64788287	     -0.00000000	     -2.97890669
      0.58742301	      9.09600098	     52.78212716	     -0.00000000	     -2.98917795
      0.58752976	      9.09345196	     52.95453868	     -0.00000000	     -3.00239269
      0.58761145	      9.09138004	     53.08636596	     -0.00000000	     -3.01251723
      0.58769314	      9.08943052	     53.21816612	     -0.00000000	     -3.02265416
      0.58779178	      9.08696630	     53.37718964	     -0.00000000	     -3.03490799
      0.58788019	      9.08488228	     53.51968255	     -0.00000000	     -3.04590622
      0.58796860	      9.08264540	     53.66204939	     -0.00000000	     -3.05691575
      0.58805702	      9.08056919	     53.80438939	     -0.00000000	     -3.06793970
      0.58814543	      9.07832638	     53.94659871	     -0.00000000	     -3.07897467
      0.58823384	      9.07625901	     54.08878559	     -0.00000000	     -3.09002407
      0.58832225	      9.07400920	     54.23083654	     -0.00000000	     -3.10108421
      0.58841067	      9.07195186	     54.37287016	     -0.00000000	     -3.11215883
      0.58849908	      9.06969380	     54.51476183	     -0.00000000	     -3.12324387
      0.58858749	      9.06764789	     54.65664214	     -0.00000000	     -3.13434347
      0.58867590	      9.06538008	     54.79837355	     -0.00000000	     -3.14545314
      0.58876432	      9.06334725	     54.94010056	     -0.00000000	     -3.15657748
      0.58884388	      9.06131611	     55.06751301	     -0.00000000	     -3.16659694
      0.58892345	      9.05942898	     55.19490704	     -0.00000000	     -3.17662771
      0.58901952	      9.05704382	     55.34861433	     -0.00000000	     -3.18875169
      0.58911559	      9.05479145	     55.50227004	     -0.00000000	     -3.20089124
      0.58919604	      9.05275025	     55.63081614	     -0.00000000	     -3.21106587
      0.58927649	      9.05084289	     55.75933877	     -0.00000000	     -3.22125173
      0.58937341	      9.04843652	     55.91405498	     -0.00000000	     -3.23353511
      0.58947033	      9.04617790	     56.06872210	     -0.00000000	     -3.24583419
      0.58954761	      9.04421115	     56.19192158	     -0.00000000	     -3.25564900
      0.58962489	      9.04237357	     56.31510080	     -0.00000000	     -3.26547407
      0.58972592	      9.03988061	     56.47602251	     -0.00000000	     -3.27833168
      0.58982695	      9.03752819	     56.63688392	     -0.00000000	     -3.29120584
      0.58990124	      9.03563336	     56.75503379	     -0.00000000	     -3.30067909
      0.58997552	      9.03386205	     56.87316592	     -0.00000000	     -3.31016170
      0.59008209	      9.03124588	     57.04252211	     -0.00000000	     -3.32377928
      0.59017253	      9.02911053	     57.18619199	     -0.00000000	     -3.33535051
      0.59026298	      9.02684916	     57.32973757	     -0.00000000	     -3.34693224
      0.59035342	      9.02474595	     57.47324849	     -0.00000000	     -3.35852736
      0.59044387	      9.02244765	     57.61661309	     -0.00000000	     -3.37013215
      0.59052317	      9.02062017	     57.74230860	     -0.00000000	     -3.38031907
      0.59060248	      9.01865293	     57.86789470	     -0.00000000	     -3.39051344
      0.59069856	      9.01637587	     58.01999030	     -0.00000000	     -3.40287707
      0.59079464	      9.01396737	     58.17194835	     -0.00000000	     -3.41525227
      0.59087443	      9.01212427	     58.29812238	     -0.00000000	     -3.42554102
      0.59095422	      9.01014895	     58.42418826	     -0.00000000	     -3.43583723
      0.59105106	      9.00785870	     58.57712154	     -0.00000000	     -3.44834527
      0.59114789	      9.00542682	     58.72991207	     -0.00000000	     -3.46086472
      0.59122527	      9.00364810	     58.85199090	     -0.00000000	     -3.47088019
      0.59130265	      9.00174089	     58.97396642	     -0.00000000	     -3.48090246
      0.59140257	      8.99937130	     59.13140657	     -0.00000000	     -3.49385695
      0.59150249	      8.99686651	     59.28869916	     -0.00000000	     -3.50682350
      0.59157767	      8.99514531	     59.40702829	     -0.00000000	     -3.51659009
      0.59165285	      8.99330041	     59.52525889	     -0.00000000	     -3.52636293
      0.59175658	      8.99083584	     59.68832693	     -0.00000000	     -3.53986118
      0.59186032	      8.98823628	     59.85123881	     -0.00000000	     -3.55337227
      0.59193240	      8.98659695	     59.96442115	     -0.00000000	     -3.56277035
      0.59200448	      8.98483709	     60.07751055	     -0.00000000	     -3.57217397
      0.59211445	      8.98221816	     60.24996999	     -0.00000000	     -3.58653521
      0.59220600	      8.97996557	     60.39341246	     -0.00000000	     -3.59850138
      0.59229755	      8.97783520	     60.53680438	     -0.00000000	     -3.61047969
      0.59238910	      8.97553855	     60.68005486	     -0.00000000	     -3.62246703
      0.59246918	      8.97370349	     60.80534226	     -0.00000000	     -3.63296339
      0.59254926	      8.97172925	     60.93051755	     -0.00000000	     -3.64346646
      0.59262934	      8.96983655	     61.05565008	     -0.00000000	     -3.65397853
      0.59273826	      8.96716819	     61.22571129	     -0.00000000	     -3.66828869
      0.59281980	      8.96528473	     61.35297383	     -0.00000000	     -3.67901242
      0.59290134	      8.96328187	     61.48012768	     -0.00000000	     -3.68974321
      0.59298288	      8.96135859	     61.60723534	     -0.00000000	     -3.70048313
      0.59309106	      8.95870591	     61.77572906	     -0.00000000	     -3.71474361
      0.59317075	      8.95687227	     61.89981392	     -0.00000000	     -3.72525967
      0.59325045	      8.95492149	     62.02379374	     -0.00000000	     -3.73578230
      0.59334950	      8.95260072	     62.17781622	     -0.00000000	     -3.74887202
      0.59343777	      8.95041560	     62.31496017	     -0.00000000	     -3.76054682
      0.59352604	      8.94838551	     62.45206885	     -0.00000000	     -3.77223274
      0.59361432	      8.94618478	     62.58903990	     -0.00000000	     -3.78392625
      0.59370259	      8.94417556	     62.72598696	     -0.00000000	     -3.79563118
      0.59379086	      8.94195468	     62.86278337	     -0.00000000	     -3.80734318
      0.59387914	      8.93997151	     62.99957011	     -0.00000000	     -3.81906701
      0.59395641	      8.93803058	     63.11917620	     -0.00000000	     -3.82933515
      0.59403368	      8.93623077	     63.23876188	     -0.00000000	     -3.83961187
      0.59413078	      8.93387203	     63.38889785	     -0.00000000	     -3.85253339
      0.59422787	      8.93164281	     63.53897212	     -0.00000000	     -3.86546736
      0.59430583	      8.92969849	     63.65935207	     -0.00000000	     -3.87585902
      0.59438379	      8.92788311	     63.77970636	     -0.00000000	     -3.88625913
      0.59448221	      8.92549349	     63.93152843	     -0.00000000	     -3.89939825
      0.59458064	      8.92324979	     64.08329072	     -0.00000000	     -3.91255010
      0.59465493	      8.92138908	     64.19771306	     -0.00000000	     -3.92248220
      0.59472921	      8.91965381	     64.31211449	     -0.00000000	     -3.93242195
      0.59483310	      8.91714852	     64.47197618	     -0.00000000	     -3.94633211
      0.59492659	      8.91499416	     64.61575501	     -0.00000000	     -3.95886042
      0.59502007	      8.91266231	     64.75938264	     -0.00000000	     -3.97139666
      0.59509540	      8.91096774	     64.87510933	     -0.00000000	     -3.98150779
      0.59517073	      8.90914189	     64.99073273	     -0.00000000	     -3.99162384
      0.59527121	      8.90679314	     65.14488148	     -0.00000000	     -4.00512740
      0.59537168	      8.90431715	     65.29887961	     -0.00000000	     -4.01864078
      0.59544623	      8.90263886	     65.41312288	     -0.00000000	     -4.02867650
      0.59552079	      8.90083863	     65.52726690	     -0.00000000	     -4.03871701
      0.59562412	      8.89842391	     65.68540851	     -0.00000000	     -4.05264532
      0.59572746	      8.89587204	     65.84338966	     -0.00000000	     -4.06658377
      0.59579839	      8.89428963	     65.95181029	     -0.00000000	     -4.07615946
      0.59586932	      8.89258663	     66.06013774	     -0.00000000	     -4.08573927
      0.59597975	      8.88999885	     66.22870354	     -0.00000000	     -4.10066567
      0.59607092	      8.88779275	     66.36774023	     -0.00000000	     -4.11299730
      0.59616209	      8.88570740	     66.50672283	     -0.00000000	     -4.12533911
      0.59625326	      8.88345422	     66.64556107	     -0.00000000	     -4.13768793
      0.59633207	      8.88168177	     66.76556204	     -0.00000000	     -4.14837200
      0.59641088	      8.87977184	     66.88545127	     -0.00000000	     -4.15906112
      0.59650579	      8.87757980	     67.02978228	     -0.00000000	     -4.17194440
      0.59660071	      8.87525226	     67.17397107	     -0.00000000	     -4.18483562
      0.59667898	      8.87349260	     67.29285931	     -0.00000000	     -4.19547591
      0.59675726	      8.87160166	     67.41163852	     -0.00000000	     -4.20612112
      0.59685366	      8.86937658	     67.55784905	     -0.00000000	     -4.21924009
      0.59695005	      8.86701210	     67.70391275	     -0.00000000	     -4.23236709
      0.59702610	      8.86531085	     67.81911789	     -0.00000000	     -4.24273126
      0.59710214	      8.86348244	     67.93421898	     -0.00000000	     -4.25309993
      0.59720167	      8.86117994	     68.08480363	     -0.00000000	     -4.26668118
      0.59730121	      8.85874242	     68.23523573	     -0.00000000	     -4.28027097
      0.59737484	      8.85710331	     68.34650724	     -0.00000000	     -4.29033310
      0.59744848	      8.85534152	     68.45767998	     -0.00000000	     -4.30039932
      0.59755228	      8.85293570	     68.61432266	     -0.00000000	     -4.31459985
      0.59764177	      8.85077795	     68.74924103	     -0.00000000	     -4.32684977
      0.59773126	      8.84874968	     68.88411019	     -0.00000000	     -4.33910908
      0.59782075	      8.84655798	     69.01883882	     -0.00000000	     -4.35137449
      0.59791024	      8.84457737	     69.15354355	     -0.00000000	     -4.36365013
      0.59798638	      8.84269740	     69.26801340	     -0.00000000	     -4.37409776
      0.59806251	      8.84095514	     69.38246117	     -0.00000000	     -4.38455258
      0.59816004	      8.83862995	     69.52894060	     -0.00000000	     -4.39795204
      0.59825756	      8.83643589	     69.67535412	     -0.00000000	     -4.41136219
      0.59833350	      8.83457123	     69.78922662	     -0.00000000	     -4.42180773
      0.59840943	      8.83283278	     69.90307363	     -0.00000000	     -4.43226021
      0.59850924	      8.83045804	     70.05260344	     -0.00000000	     -4.44600783
      0.59860906	      8.82822776	     70.20206612	     -0.00000000	     -4.45976656
      0.59868110	      8.82644957	     70.30981975	     -0.00000000	     -4.46970103
      0.59875314	      8.82479479	     70.41755331	     -0.00000000	     -4.47964180
      0.59885962	      8.82227877	     70.57665445	     -0.00000000	     -4.49434242
      0.59894890	      8.82024997	     70.70998374	     -0.00000000	     -4.50667768
      0.59903818	      8.81809795	     70.84318484	     -0.00000000	     -4.51901903
      0.59912746	      8.81610564	     70.97634563	     -0.00000000	     -4.53136960
      0.59921674	      8.81391083	     71.10935350	     -0.00000000	     -4.54372532
      0.59929332	      8.81222107	     71.22343031	     -0.00000000	     -4.55433157
      0.59936990	      8.81039398	     71.33739818	     -0.00000000	     -4.56494170
      0.59946608	      8.80819748	     71.48047366	     -0.00000000	     -4.57827632
      0.59956226	      8.80587367	     71.62340496	     -0.00000000	     -4.59161799
      0.59963935	      8.80416728	     71.73793227	     -0.00000000	     -4.60231871
      0.59971644	      8.80233301	     71.85235261	     -0.00000000	     -4.61302340
      0.59981365	      8.80011831	     71.99658241	     -0.00000000	     -4.62653184
      0.59991086	      8.79776389	     72.14066174	     -0.00000000	     -4.64004723
      0.59998509	      8.79613196	     72.25065186	     -0.00000000	     -4.65037441
      0.60005932	      8.79437517	     72.36054075	     -0.00000000	     -4.66070511
      0.60016062	      8.79206065	     72.51043976	     -0.00000000	     -4.67481312
      0.60026192	      8.78961220	     72.66018073	     -0.00000000	     -4.68892874
      0.60033343	      8.78804958	     72.76585729	     -0.00000000	     -4.69889965
      0.60040493	      8.78636632	     72.87143835	     -0.00000000	     -4.70887372
      0.60051173	      8.78392168	     73.02903532	     -0.00000000	     -4.72377900
      0.60060140	      8.78179359	     73.16124579	     -0.00000000	     -4.73630181
      0.60069107	      8.77978954	     73.29340320	     -0.00000000	     -4.74883304
      0.60078075	      8.77762120	     73.42541817	     -0.00000000	     -4.76136940
      0.60086021	      8.77587200	     73.54238753	     -0.00000000	     -4.77248697
      0.60093968	      8.77398189	     73.65924131	     -0.00000000	     -4.78360840
      0.60101915	      8.77217966	     73.77605032	     -0.00000000	     -4.79473626
      0.60112362	      8.76971157	     73.92946821	     -0.00000000	     -4.80937214
      0.60120434	      8.76792254	     74.04796149	     -0.00000000	     -4.82068863
      0.60128507	      8.76601014	     74.16634224	     -0.00000000	     -4.83200926
      0.60136579	      8.76418373	     74.28467520	     -0.00000000	     -4.84333639
      0.60146973	      8.76172668	     74.43691098	     -0.00000000	     -4.85792929
      0.60154882	      8.75998090	     74.55269489	     -0.00000000	     -4.86903979
      0.60162791	      8.75811428	     74.66836995	     -0.00000000	     -4.88015414
      0.60172396	      8.75595609	     74.80880172	     -0.00000000	     -4.89366147
      0.60182002	      8.75363718	     74.94907828	     -0.00000000	     -4.90717463
      0.60189217	      8.75207484	     75.05443696	     -0.00000000	     -4.91733251
      0.60196433	      8.75038623	     75.15969704	     -0.00000000	     -4.92749324
      0.60206795	      8.74803587	     75.31077766	     -0.00000000	     -4.94209322
      0.60215754	      8.74592361	     75.44128337	     -0.00000000	     -4.95472306
      0.60224714	      8.74394164	     75.57173736	     -0.00000000	     -4.96736095
      0.60233673	      8.74178474	     75.70204532	     -0.00000000	     -4.98000338
      0.60241447	      8.74009190	     75.81509712	     -0.00000000	     -4.99098083
      0.60249221	      8.73826112	     75.92803701	     -0.00000000	     -5.00196159
      0.60258606	      8.73615877	     76.06430823	     -0.00000000	     -5.01522425
      0.60267990	      8.73392220	     76.20043697	     -0.00000000	     -5.02849245
      0.60275738	      8.73223481	     76.31279826	     -0.00000000	     -5.03945386
      0.60283486	      8.73041615	     76.42505011	     -0.00000000	     -5.05041854
      0.60293000	      8.72828709	     76.56283377	     -0.00000000	     -5.06389096
      0.60302514	      8.72601815	     76.70047028	     -0.00000000	     -5.07736894
      0.60310034	      8.72438907	     76.80923477	     -0.00000000	     -5.08802884
      0.60317554	      8.72263273	     76.91789501	     -0.00000000	     -5.09869171
      0.60327383	      8.72042821	     77.05984382	     -0.00000000	     -5.11263582
      0.60337212	      8.71808870	     77.20163991	     -0.00000000	     -5.12658591
      0.60344496	      8.71651906	     77.30670188	     -0.00000000	     -5.13693087
      0.60351779	      8.71482674	     77.41166499	     -0.00000000	     -5.14727853
      0.60362028	      8.71252376	     77.55927246	     -0.00000000	     -5.16184591
      0.60370869	      8.71045317	     77.68647764	     -0.00000000	     -5.17441745
      0.60379710	      8.70851225	     77.81363270	     -0.00000000	     -5.18699649
      0.60388550	      8.70640827	     77.94064750	     -0.00000000	     -5.19957962
      0.60397391	      8.70451433	     78.06763685	     -0.00000000	     -5.21217114
      0.60404932	      8.70270471	     78.17582208	     -0.00000000	     -5.22291357
      0.60412472	      8.70103297	     78.28398416	     -0.00000000	     -5.23366191
      0.60422089	      8.69880682	     78.42179772	     -0.00000000	     -5.24737425
      0.60431705	      8.69671198	     78.55954496	     -0.00000000	     -5.26109506
      0.60439230	      8.69491651	     78.66720990	     -0.00000000	     -5.27183463
      0.60446755	      8.69324769	     78.77484840	     -0.00000000	     -5.28257990
      0.60456588	      8.69097669	     78.91536340	     -0.00000000	     -5.29662505
      0.60466420	      8.68884997	     79.05581109	     -0.00000000	     -5.31067904
      0.60473571	      8.68713526	     79.15784035	     -0.00000000	     -5.32090337
      0.60480722	      8.68554419	     79.25984850	     -0.00000000	     -5.33113291
      0.60491182	      8.68314531	     79.40893024	     -0.00000000	     -5.34610185
      0.60500001	      8.68120505	     79.53454270	     -0.00000000	     -5.35872881
      0.60508820	      8.67914059	     79.66002712	     -0.00000000	     -5.37135999
      0.60517638	      8.67723639	     79.78547080	     -0.00000000	     -5.38399867
      0.60526457	      8.67513005	     79.91076250	     -0.00000000	     -5.39664062
      0.60534039	      8.67351154	     80.01847494	     -0.00000000	     -5.40751684
      0.60541622	      8.67175557	     80.12607870	     -0.00000000	     -5.41839559
      0.60551113	      8.66965635	     80.26071924	     -0.00000000	     -5.43202112
      0.60560605	      8.66742951	     80.39521638	     -0.00000000	     -5.44565159
      0.60568237	      8.66579529	     80.50332347	     -0.00000000	     -5.45661688
      0.60575868	      8.66403294	     80.61132384	     -0.00000000	     -5.46758478
      0.60585462	      8.66191665	     80.74702855	     -0.00000000	     -5.48137981
      0.60595055	      8.65966051	     80.88258380	     -0.00000000	     -5.49517967
      0.60602406	      8.65809743	     80.98643156	     -0.00000000	     -5.50576012
      0.60609757	      8.65640934	     81.09017841	     -0.00000000	     -5.51634287
      0.60619750	      8.65419856	     81.23112693	     -0.00000000	     -5.53073505
      0.60629742	      8.65185376	     81.37191870	     -0.00000000	     -5.54513257
      0.60636826	      8.65035693	     81.47171266	     -0.00000000	     -5.55534573
      0.60643910	      8.64873937	     81.57141148	     -0.00000000	     -5.56556093
      0.60654437	      8.64640586	     81.71947033	     -0.00000000	     -5.58074712
      0.60663294	      8.64436633	     81.84392689	     -0.00000000	     -5.59353004
      0.60672151	      8.64245129	     81.96833052	     -0.00000000	     -5.60631977
      0.60681008	      8.64037246	     82.09259305	     -0.00000000	     -5.61911289
      0.60688882	      8.63869620	     82.20304827	     -0.00000000	     -5.63049346
      0.60696757	      8.63687862	     82.31338832	     -0.00000000	     -5.64187654
      0.60704631	      8.63515052	     82.42368375	     -0.00000000	     -5.65326485
      0.60714897	      8.63279760	     82.56733130	     -0.00000000	     -5.66811623
      0.60722892	      8.63108405	     82.67915789	     -0.00000000	     -5.67968901
      0.60730887	      8.62924612	     82.79087227	     -0.00000000	     -5.69126456
      0.60738882	      8.62749589	     82.90253920	     -0.00000000	     -5.70284539
      0.60749098	      8.62515329	     83.04507851	     -0.00000000	     -5.71764740
      0.60756937	      8.62348021	     83.15440891	     -0.00000000	     -5.72901156
      0.60764775	      8.62168529	     83.26363074	     -0.00000000	     -5.74037830
      0.60774238	      8.61962877	     83.39542661	     -0.00000000	     -5.75410738
      0.60783702	      8.61741172	     83.52706946	     -0.00000000	     -5.76784038
      0.60790872	      8.61591086	     83.62679761	     -0.00000000	     -5.77825158
      0.60798042	      8.61428343	     83.72642741	     -0.00000000	     -5.78866459
      0.60808220	      8.61204964	     83.86778065	     -0.00000000	     -5.80345330
      0.60817062	      8.61002732	     83.99044857	     -0.00000000	     -5.81630437
      0.60825904	      8.60813639	     84.11306568	     -0.00000000	     -5.82916201
      0.60834746	      8.60607124	     84.23553880	     -0.00000000	     -5.84202256
      0.60842467	      8.60444596	     84.34246962	     -0.00000000	     -5.85325935
      0.60850188	      8.60268186	     84.44928883	     -0.00000000	     -5.86449826
      0.60857909	      8.60099618	     84.55606259	     -0.00000000	     -5.87574188
      0.60868622	      8.59856673	     84.70405678	     -0.00000000	     -5.89134625
      0.60876515	      8.59688849	     84.81305296	     -0.00000000	     -5.90285007
      0.60884408	      8.59509289	     84.92194095	     -0.00000000	     -5.91435637
      0.60893887	      8.59304967	     85.05264254	     -0.00000000	     -5.92818070
      0.60902291	      8.59111386	     85.16840088	     -0.00000000	     -5.94044089
      0.60910695	      8.58932815	     85.28412272	     -0.00000000	     -5.95270725
      0.60919100	      8.58739658	     85.39971803	     -0.00000000	     -5.96497620
      0.60927504	      8.58561027	     85.51527534	     -0.00000000	     -5.97725123
      0.60935908	      8.58368259	     85.63070748	     -0.00000000	     -5.98952888
      0.60944312	      8.58189601	     85.74610034	     -0.00000000	     -6.00181254
      0.60952717	      8.57997188	     85.86136920	     -0.00000000	     -6.01409882
      0.60961121	      8.57818537	     85.97659770	     -0.00000000	     -6.02639104
      0.60969525	      8.57626449	     86.09170317	     -0.00000000	     -6.03868589
      0.60977930	      8.57447835	     86.20676738	     -0.00000000	     -6.05098661
      0.60986334	      8.57256042	     86.32170936	     -0.00000000	     -6.06328997
      0.60994738	      8.57077492	     86.43660936	     -0.00000000	     -6.07559915
      0.61003142	      8.56885967	     86.55138776	     -0.00000000	     -6.08791095
      0.61011547	      8.56707509	     86.66612361	     -0.00000000	     -6.10022852
      0.61019951	      8.56516226	     86.78073834	     -0.00000000	     -6.11254870
      0.61028355	      8.56337886	     86.89531013	     -0.00000000	     -6.12487460
      0.61036759	      8.56146819	     87.00976110	     -0.00000000	     -6.13720310
      0.61045164	      8.55968622	     87.12416889	     -0.00000000	     -6.14953729
      0.61053568	      8.55777747	     87.23845602	     -0.00000000	     -6.16187405
      0.61061972	      8.55599717	     87.35269988	     -0.00000000	     -6.17421646
      0.61070376	      8.55409009	     87.46682309	     -0.00000000	     -6.18656141
      0.61078781	      8.55231171	     87.58090309	     -0.00000000	     -6.19891199
      0.61087185	      8.55040606	     87.69486231	     -0.00000000	     -6.21126507
      0.61095589	      8.54862986	     87.80877853	     -0.00000000	     -6.22362377
      0.61103993	      8.54672538	     87.92257367	     -0.00000000	     -6.23598492
      0.61112398	      8.54495160	     88.03632619	     -0.00000000	     -6.24835168
      0.61120802	      8.54304803	     88.14995719	     -0.00000000	     -6.26072084
      0.61129206	      8.54127695	     88.26354607	     -0.00000000	     -6.27309560
      0.61137610	      8.53937404	     88.37701285	     -0.00000000	     -6.28547272
      0.61146015	      8.53760592	     88.49043819	     -0.00000000	     -6.29785543
      0.61154419	      8.53570337	     88.60374066	     -0.00000000	     -6.31024043
      0.61162823	      8.53393850	     88.71700256	     -0.00000000	     -6.32263104
      0.61171228	      8.53203603	     88.83014064	     -0.00000000	     -6.33502387
      0.61179632	      8.53027472	     88.94323919	     -0.00000000	     -6.34742231
      0.61188036	      8.52837201	     89.05621280	     -0.00000000	     -6.35982291
      0.61196440	      8.52661458	     89.16914810	     -0.00000000	     -6.37222915
      0.61204845	      8.52471130	     89.28195714	     -0.00000000	     -6.38463745
      0.61213249	      8.52295811	     89.39472932	     -0.00000000	     -6.39705142
      0.61221653	      8.52105388	     89.50737369	     -0.00000000	     -6.40946736
      0.61230057	      8.51930531	     89.61998286	     -0.00000000	     -6.42188902
      0.61238462	      8.51739974	     89.73246246	     -0.00000000	     -6.43431255
      0.61246866	      8.51565620	     89.84490877	     -0.00000000	     -6.44674184
      0.61255270	      8.51374885	     89.95722347	     -0.00000000	     -6.45917288
      0.61263674	      8.51201082	     90.06950708	     -0.00000000	     -6.47160976
      0.61272079	      8.51010120	     90.18165675	     -0.00000000	     -6.48404826
      0.61280483	      8.50836918	     90.29377782	     -0.00000000	     -6.49649266
      0.61288887	      8.50645675	     90.40576232	     -0.00000000	     -6.50893856
      0.61297291	      8.50473133	     90.51772104	     -0.00000000	     -6.52139045
      0.61305696	      8.50281548	     90.62954021	     -0.00000000	     -6.53384367
      0.61314100	      8.50109728	     90.74133679	     -0.00000000	     -6.54630300
      0.61322504	      8.49917734	     90.85299044	     -0.00000000	     -6.55876349
      0.61330908	      8.49746710	     90.96462512	     -0.00000000	     -6.57123021
      0.61339313	      8.49554229	     91.07611304	     -0.00000000	     -6.58369790
      0.61347717	      8.49384082	     91.18758609	     -0.00000000	     -6.59617196
      0.61356121	      8.49191029	     91.29890805	     -0.00000000	     -6.60864678
      0.61364526	      8.49021850	     91.41021975	     -0.00000000	     -6.62112814
      0.61372930	      8.48828126	     91.52137548	     -0.00000000	     -6.63361003
      0.61380470	      8.48675233	     91.62110109	     -0.00000000	     -6.64481481
      0.61388011	      8.48507960	     91.72071735	     -0.00000000	     -6.65602065
      0.61397193	      8.48314834	     91.84195825	     -0.00000000	     -6.66967066
      0.61406375	      8.48109013	     91.96306300	     -0.00000000	     -6.68332330
      0.61414091	      8.47951507	     92.06481608	     -0.00000000	     -6.69480279
      0.61421808	      8.47780571	     92.16645959	     -0.00000000	     -6.70628355
      0.61429525	      8.47617740	     92.26805827	     -0.00000000	     -6.71776825
      0.61439981	      8.47387559	     92.40558481	     -0.00000000	     -6.73333342
      0.61447770	      8.47227708	     92.50797090	     -0.00000000	     -6.74493172
      0.61455558	      8.47055939	     92.61025075	     -0.00000000	     -6.75653148
      0.61464937	      8.46860348	     92.73336422	     -0.00000000	     -6.77050609
      0.61473297	      8.46673609	     92.84297648	     -0.00000000	     -6.78296422
      0.61481657	      8.46502143	     92.95255344	     -0.00000000	     -6.79542760
      0.61490017	      8.46315359	     93.06200329	     -0.00000000	     -6.80789241
      0.61498377	      8.46144301	     93.17141919	     -0.00000000	     -6.82036251
      0.61506736	      8.45957437	     93.28070655	     -0.00000000	     -6.83283396
      0.61515096	      8.45786824	     93.38996154	     -0.00000000	     -6.84531074
      0.61523456	      8.45599840	     93.49908633	     -0.00000000	     -6.85778876
      0.61531816	      8.45429714	     93.60818056	     -0.00000000	     -6.87027216
      0.61540176	      8.45242567	     93.71714269	     -0.00000000	     -6.88275670
      0.61548536	      8.45072971	     93.82607634	     -0.00000000	     -6.89524668
      0.61556896	      8.44885615	     93.93487571	     -0.00000000	     -6.90773767
      0.61565256	      8.44716599	     94.04364896	     -0.00000000	     -6.92023418
      0.61573616	      8.44528982	     94.15228545	     -0.00000000	     -6.93273157
      0.61581976	      8.44360601	     94.26089850	     -0.00000000	     -6.94523457
      0.61590336	      8.44172665	     94.36937199	     -0.00000000	     -6.95773830
      0.61598696	      8.44004980	     94.47782507	     -0.00000000	     -6.97024774
      0.61607056	      8.43816660	     94.58613541	     -0.00000000	     -6.98275774
      0.61615416	      8.43649739	     94.69442876	     -0.00000000	     -6.99527357
      0.61623775	      8.43460964	     94.80257577	     -0.00000000	     -7.00778979
      0.61632135	      8.43294883	     94.91070967	     -0.00000000	     -7.02031198
      0.61640495	      8.43105571	     95.01869316	     -0.00000000	     -7.03283435
      0.61648855	      8.42940417	     95.12666791	     -0.00000000	     -7.04536285
      0.61657215	      8.42750477	     95.23448765	     -0.00000000	     -7.05789130
      0.61664709	      8.42601265	     95.33113222	     -0.00000000	     -7.06912717
      0.61672203	      8.42437651	     95.42766875	     -0.00000000	     -7.08036367
      0.61681351	      8.42248446	     95.54545274	     -0.00000000	     -7.09408453
      0.61690498	      8.42046554	     95.66310200	     -0.00000000	     -7.10780742
      0.61698170	      8.41892732	     95.76174009	     -0.00000000	     -7.11932085
      0.61705842	      8.41725480	     95.86026999	     -0.00000000	     -7.13083511
      0.61713514	      8.41566280	     95.95875583	     -0.00000000	     -7.14235290
      0.61723948	      8.41340246	     96.09256565	     -0.00000000	     -7.15802071
      0.61731692	      8.41184042	     96.19184205	     -0.00000000	     -7.16965493
      0.61739437	      8.41015938	     96.29101359	     -0.00000000	     -7.18129017
      0.61748783	      8.40824333	     96.41062439	     -0.00000000	     -7.19533511
      0.61757101	      8.40641401	     96.51696133	     -0.00000000	     -7.20783723
      0.61765419	      8.40473749	     96.62326386	     -0.00000000	     -7.22034415
      0.61773737	      8.40290783	     96.72944080	     -0.00000000	     -7.23285201
      0.61782055	      8.40123525	     96.83558460	     -0.00000000	     -7.24536471
      0.61790374	      8.39940490	     96.94160149	     -0.00000000	     -7.25787825
      0.61798692	      8.39773661	     97.04758673	     -0.00000000	     -7.27039668
      0.61807010	      8.39590519	     97.15344350	     -0.00000000	     -7.28291585
      0.61815328	      8.39424159	     97.25927036	     -0.00000000	     -7.29543996
      0.61823646	      8.39240869	     97.36496696	     -0.00000000	     -7.30796470
      0.61831964	      8.39075021	     97.47063562	     -0.00000000	     -7.32049444
      0.61840282	      8.38891538	     97.57617198	     -0.00000000	     -7.33302471
      0.61848600	      8.38726248	     97.68168262	     -0.00000000	     -7.34556004
      0.61856918	      8.38542524	     97.78705865	     -0.00000000	     -7.35809576
      0.61865236	      8.38377844	     97.89241151	     -0.00000000	     -7.37063665
      0.61873555	      8.38193824	     97.99762710	     -0.00000000	     -7.38317777
      0.61881873	      8.38029810	     98.10282239	     -0.00000000	     -7.39572416
      0.61890191	      8.37845434	     98.20787744	     -0.00000000	     -7.40827063
      0.61898509	      8.37682152	     98.31291542	     -0.00000000	     -7.42082248
      0.61906827	      8.37497351	     98.41780978	     -0.00000000	     -7.43337424
      0.61915145	      8.37334872	     98.52269073	     -0.00000000	     -7.44593151
      0.61923463	      8.37149571	     98.62742425	     -0.00000000	     -7.45848849
      0.61931781	      8.36987974	     98.73214846	     -0.00000000	     -7.47105114
      0.61940099	      8.36802088	     98.83672095	     -0.00000000	     -7.48361330
      0.61948417	      8.36641466	     98.94128876	     -0.00000000	     -7.49618129
      0.61955852	      8.36476849	     99.03462126	     -0.00000000	     -7.50741401
      0.61963287	      8.36326736	     99.12793319	     -0.00000000	     -7.51865064
      0.61972434	      8.36131795	     99.24262033	     -0.00000000	     -7.53247695
      0.61981581	      8.35949921	     99.35724999	     -0.00000000	     -7.54630802
      0.61989140	      8.35784140	     99.45186404	     -0.00000000	     -7.55773866
      0.61996700	      8.35631723	     99.54645200	     -0.00000000	     -7.56917310
      0.62005905	      8.35435462	     99.66151550	     -0.00000000	     -7.58309874
      0.62015111	      8.35254076	     99.77652571	     -0.00000000	     -7.59702936
      0.62022358	      8.35094503	     99.86696021	     -0.00000000	     -7.60799754
      0.62029606	      8.34947889	     99.95737275	     -0.00000000	     -7.61896927
      0.62039222	      8.34744557	    100.07720549	     -0.00000000	     -7.63352741
      0.62048838	      8.34555337	    100.19697385	     -0.00000000	     -7.64809066
      0.62055804	      8.34401572	    100.28362490	     -0.00000000	     -7.65864094
      0.62062770	      8.34260226	    100.37025702	     -0.00000000	     -7.66919454
      0.62072931	      8.34046795	    100.49649164	     -0.00000000	     -7.68458942
      0.62081498	      8.33875176	    100.60286023	     -0.00000000	     -7.69757362
      0.62090065	      8.33691007	    100.70910758	     -0.00000000	     -7.71055874
      0.62098631	      8.33522920	    100.81531834	     -0.00000000	     -7.72354846
      0.62107198	      8.33334674	    100.92138543	     -0.00000000	     -7.73653809
      0.62114611	      8.33191082	    101.01314645	     -0.00000000	     -7.74778154
      0.62122023	      8.33033535	    101.10480332	     -0.00000000	     -7.75902505
      0.62131205	      8.32848619	    101.21828889	     -0.00000000	     -7.77295716
      0.62140387	      8.32650650	    101.33163939	     -0.00000000	     -7.78689039
      0.62147840	      8.32505806	    101.42361659	     -0.00000000	     -7.79820348
      0.62155293	      8.32347898	    101.51549168	     -0.00000000	     -7.80951671
      0.62164575	      8.32161463	    101.62986443	     -0.00000000	     -7.82361135
      0.62173858	      8.31960826	    101.74409674	     -0.00000000	     -7.83770697
      0.62181048	      8.31822156	    101.83255734	     -0.00000000	     -7.84862887
      0.62188237	      8.31670766	    101.92092133	     -0.00000000	     -7.85955080
      0.62197888	      8.31476262	    102.03946764	     -0.00000000	     -7.87421536
      0.62207539	      8.31268146	    102.15786741	     -0.00000000	     -7.88888113
      0.62214477	      8.31135259	    102.24295769	     -0.00000000	     -7.89942703
      0.62221414	      8.30990101	    102.32795686	     -0.00000000	     -7.90997285
      0.62231555	      8.30785236	    102.45213546	     -0.00000000	     -7.92539293
      0.62240147	      8.30603715	    102.55722809	     -0.00000000	     -7.93845877
      0.62248739	      8.30434938	    102.66227400	     -0.00000000	     -7.95152858
      0.62257331	      8.30249675	    102.76718719	     -0.00000000	     -7.96459852
      0.62265038	      8.30100809	    102.86127372	     -0.00000000	     -7.97632646
      0.62272745	      8.29937490	    102.95525002	     -0.00000000	     -7.98805434
      0.62280452	      8.29783689	    103.04918662	     -0.00000000	     -7.99978526
      0.62290276	      8.29577134	    103.16879385	     -0.00000000	     -8.01473932
      0.62298090	      8.29425142	    103.26389312	     -0.00000000	     -8.02663821
      0.62305904	      8.29260263	    103.35888497	     -0.00000000	     -8.03853724
      0.62313718	      8.29104737	    103.45383478	     -0.00000000	     -8.05043932
      0.62323501	      8.28898941	    103.57256762	     -0.00000000	     -8.06534008
      0.62331175	      8.28750317	    103.66567964	     -0.00000000	     -8.07703397
      0.62338850	      8.28589066	    103.75868758	     -0.00000000	     -8.08872792
      0.62346524	      8.28435973	    103.85165248	     -0.00000000	     -8.10042465
      0.62356748	      8.28222027	    103.97535822	     -0.00000000	     -8.11600727
      0.62364348	      8.28074984	    104.06728331	     -0.00000000	     -8.12759541
      0.62371949	      8.27915995	    104.15910770	     -0.00000000	     -8.13918363
      0.62381246	      8.27732421	    104.27137513	     -0.00000000	     -8.15336264
      0.62389540	      8.27556504	    104.37141551	     -0.00000000	     -8.16601283
      0.62397835	      8.27396138	    104.47142339	     -0.00000000	     -8.17866700
      0.62406129	      8.27219388	    104.57130515	     -0.00000000	     -8.19132093
      0.62414424	      8.27060273	    104.67116056	     -0.00000000	     -8.20397907
      0.62422718	      8.26882521	    104.77088330	     -0.00000000	     -8.21663666
      0.62431013	      8.26724841	    104.87058685	     -0.00000000	     -8.22929876
      0.62439307	      8.26545888	    104.97015010	     -0.00000000	     -8.24195993
      0.62447602	      8.26389859	    105.06970252	     -0.00000000	     -8.25462598
      0.62455896	      8.26209467	    105.16910567	     -0.00000000	     -8.26729065
      0.62463257	      8.26070379	    105.25731610	     -0.00000000	     -8.27853408
      0.62470618	      8.25916942	    105.34542319	     -0.00000000	     -8.28977705
      0.62479699	      8.25737977	    105.45406451	     -0.00000000	     -8.30365056
      0.62488780	      8.25546307	    105.56257536	     -0.00000000	     -8.31752454
      0.62496296	      8.25403241	    105.65236167	     -0.00000000	     -8.32901131
      0.62503812	      8.25246863	    105.74204517	     -0.00000000	     -8.34049777
      0.62512902	      8.25068678	    105.85046271	     -0.00000000	     -8.35439386
      0.62521993	      8.24875945	    105.95874434	     -0.00000000	     -8.36829013
      0.62529241	      8.24739085	    106.04506543	     -0.00000000	     -8.37937410
      0.62536489	      8.24589239	    106.13128925	     -0.00000000	     -8.39045766
      0.62545910	      8.24403815	    106.24329410	     -0.00000000	     -8.40486631
      0.62555331	      8.24204720	    106.35515885	     -0.00000000	     -8.41927535
      0.62562368	      8.24072581	    106.43870201	     -0.00000000	     -8.43004214
      0.62569405	      8.23927971	    106.52215290	     -0.00000000	     -8.44080849
      0.62579211	      8.23734557	    106.63836772	     -0.00000000	     -8.45581389
      0.62589016	      8.23527379	    106.75443400	     -0.00000000	     -8.47081978
      0.62595739	      8.23402399	    106.83398827	     -0.00000000	     -8.48111038
      0.62602461	      8.23265236	    106.91345610	     -0.00000000	     -8.49140043
      0.62612927	      8.23058166	    107.03709976	     -0.00000000	     -8.50742433
      0.62621544	      8.22880565	    107.13878470	     -0.00000000	     -8.52061809
      0.62630160	      8.22715162	    107.24042165	     -0.00000000	     -8.53381519
      0.62638777	      8.22533057	    107.34192640	     -0.00000000	     -8.54701178
      0.62646306	      8.22391511	    107.43059199	     -0.00000000	     -8.55854511
      0.62653834	      8.22235900	    107.51915289	     -0.00000000	     -8.57007785
      0.62661362	      8.22088534	    107.60767411	     -0.00000000	     -8.58161296
      0.62671605	      8.21878566	    107.72798007	     -0.00000000	     -8.59730760
      0.62679282	      8.21732728	    107.81810555	     -0.00000000	     -8.60907377
      0.62686959	      8.21574788	    107.90812965	     -0.00000000	     -8.62083962
      0.62694635	      8.21424987	    107.99811128	     -0.00000000	     -8.63260784
      0.62704774	      8.21216875	    108.11682018	     -0.00000000	     -8.64815088
      0.62712284	      8.21074969	    108.20470946	     -0.00000000	     -8.65966672
      0.62719794	      8.20921144	    108.29250085	     -0.00000000	     -8.67118216
      0.62729089	      8.20741377	    108.40110830	     -0.00000000	     -8.68543850
      0.62737379	      8.20569127	    108.49785350	     -0.00000000	     -8.69815295
      0.62745669	      8.20412573	    108.59456733	     -0.00000000	     -8.71087092
      0.62753960	      8.20238930	    108.69115458	     -0.00000000	     -8.72358802
      0.62762250	      8.20084275	    108.78772006	     -0.00000000	     -8.73630907
      0.62770540	      8.19908875	    108.88414841	     -0.00000000	     -8.74902873
      0.62778830	      8.19756526	    108.98056682	     -0.00000000	     -8.76175286
      0.62786206	      8.19600787	    109.06623146	     -0.00000000	     -8.77307254
      0.62793582	      8.19459517	    109.15187729	     -0.00000000	     -8.78439523
      0.62802576	      8.19276735	    109.25620052	     -0.00000000	     -8.79820208
      0.62811570	      8.19107335	    109.36047221	     -0.00000000	     -8.81201230
      0.62819022	      8.18951292	    109.44674801	     -0.00000000	     -8.82345322
      0.62826474	      8.18808699	    109.53300084	     -0.00000000	     -8.83489701
      0.62835554	      8.18624278	    109.63798162	     -0.00000000	     -8.84884077
      0.62844634	      8.18454701	    109.74291348	     -0.00000000	     -8.86278808
      0.62851796	      8.18304157	    109.82557677	     -0.00000000	     -8.87378939
      0.62858959	      8.18166631	    109.90822059	     -0.00000000	     -8.88479341
      0.62868427	      8.17975928	    110.01734590	     -0.00000000	     -8.89933878
      0.62877894	      8.17799389	    110.12641241	     -0.00000000	     -8.91388768
      0.62884782	      8.17654221	    110.20564780	     -0.00000000	     -8.92447085
      0.62891670	      8.17521536	    110.28486654	     -0.00000000	     -8.93505654
      0.62901662	      8.17321679	    110.39966871	     -0.00000000	     -8.95041297
      0.62910112	      8.17161085	    110.49669815	     -0.00000000	     -8.96340287
      0.62918562	      8.16987832	    110.59361160	     -0.00000000	     -8.97639229
      0.62927012	      8.16830765	    110.69049252	     -0.00000000	     -8.98938512
      0.62935462	      8.16653432	    110.78723555	     -0.00000000	     -9.00237640
      0.62942777	      8.16519303	    110.87096321	     -0.00000000	     -9.01362457
      0.62950091	      8.16371160	    110.95459099	     -0.00000000	     -9.02487172
      0.62959150	      8.16197963	    111.05811940	     -0.00000000	     -9.03880499
      0.62968209	      8.16011650	    111.16151891	     -0.00000000	     -9.05273781
      0.62975562	      8.15876322	    111.24542547	     -0.00000000	     -9.06404996
      0.62982915	      8.15727878	    111.32923425	     -0.00000000	     -9.07536119
      0.62992076	      8.15553226	    111.43358622	     -0.00000000	     -9.08945492
      0.63001236	      8.15364305	    111.53780411	     -0.00000000	     -9.10354801
      0.63008328	      8.15234834	    111.61847840	     -0.00000000	     -9.11446260
      0.63015421	      8.15092597	    111.69906020	     -0.00000000	     -9.12537623
      0.63024948	      8.14910251	    111.80724800	     -0.00000000	     -9.14003952
      0.63034476	      8.14714225	    111.91529600	     -0.00000000	     -9.15470229
      0.63041316	      8.14590258	    111.99285962	     -0.00000000	     -9.16523309
      0.63048157	      8.14453978	    112.07033606	     -0.00000000	     -9.17576288
      0.63058175	      8.14261728	    112.18372912	     -0.00000000	     -9.19118612
      0.63066654	      8.14091053	    112.27958785	     -0.00000000	     -9.20423933
      0.63075132	      8.13933145	    112.37540401	     -0.00000000	     -9.21729529
      0.63083611	      8.13758711	    112.47109331	     -0.00000000	     -9.23035000
      0.63091219	      8.13619552	    112.55693612	     -0.00000000	     -9.24206696
      0.63098827	      8.13465883	    112.64267338	     -0.00000000	     -9.25378272
      0.63106434	      8.13321783	    112.72837442	     -0.00000000	     -9.26550056
      0.63116121	      8.13127742	    112.83736867	     -0.00000000	     -9.28041970
      0.63123835	      8.12985566	    112.92413520	     -0.00000000	     -9.29230412
      0.63131550	      8.12830438	    113.01079900	     -0.00000000	     -9.30418753
      0.63139264	      8.12684725	    113.09742442	     -0.00000000	     -9.31607299
      0.63148907	      8.12491427	    113.20557752	     -0.00000000	     -9.33092871
      0.63156485	      8.12352399	    113.29054044	     -0.00000000	     -9.34260640
      0.63164063	      8.12200676	    113.37540380	     -0.00000000	     -9.35428305
      0.63171641	      8.12057178	    113.46022772	     -0.00000000	     -9.36596152
      0.63181713	      8.11856381	    113.57283902	     -0.00000000	     -9.38148283
      0.63189220	      8.11718791	    113.65673242	     -0.00000000	     -9.39305355
      0.63196727	      8.11569181	    113.74052951	     -0.00000000	     -9.40462328
      0.63205893	      8.11397490	    113.84279635	     -0.00000000	     -9.41875269
      0.63214077	      8.11231981	    113.93398750	     -0.00000000	     -9.43136656
      0.63222260	      8.11082073	    114.02515005	     -0.00000000	     -9.44398332
      0.63230444	      8.10915756	    114.11619221	     -0.00000000	     -9.45659855
      0.63238627	      8.10767053	    114.20721157	     -0.00000000	     -9.46921693
      0.63246811	      8.10599772	    114.29810441	     -0.00000000	     -9.48183345
      0.63254994	      8.10452441	    114.38898119	     -0.00000000	     -9.49445341
      0.63263178	      8.10284013	    114.47972432	     -0.00000000	     -9.50707116
      0.63271361	      8.10138255	    114.57045921	     -0.00000000	     -9.51969270
      0.63279545	      8.09968461	    114.66105212	     -0.00000000	     -9.53231159
      0.63286846	      8.09837809	    114.74187903	     -0.00000000	     -9.54357386
      0.63294148	      8.09692711	    114.82260639	     -0.00000000	     -9.55483465
      0.63303066	      8.09526064	    114.92116552	     -0.00000000	     -9.56859174
      0.63311985	      8.09346531	    115.01960104	     -0.00000000	     -9.58234779
      0.63319434	      8.09212261	    115.10178967	     -0.00000000	     -9.59383913
      0.63326882	      8.09064515	    115.18387932	     -0.00000000	     -9.60532910
      0.63334331	      8.08924665	    115.26593112	     -0.00000000	     -9.61682065
      0.63344582	      8.08722786	    115.37873241	     -0.00000000	     -9.63263582
      0.63352116	      8.08585941	    115.46158542	     -0.00000000	     -9.64425989
      0.63359649	      8.08437228	    115.54434280	     -0.00000000	     -9.65588279
      0.63368786	      8.08268070	    115.64466793	     -0.00000000	     -9.66998230
      0.63376882	      8.08105775	    115.73344797	     -0.00000000	     -9.68247376
      0.63384978	      8.07958780	    115.82220051	     -0.00000000	     -9.69496784
      0.63393074	      8.07796523	    115.91083832	     -0.00000000	     -9.70746032
      0.63401170	      8.07649815	    115.99944937	     -0.00000000	     -9.71995544
      0.63409266	      8.07487570	    116.08794500	     -0.00000000	     -9.73244889
      0.63417361	      8.07341177	    116.17641477	     -0.00000000	     -9.74494501
      0.63425457	      8.07178915	    116.26476825	     -0.00000000	     -9.75743940
      0.63433553	      8.07032865	    116.35309695	     -0.00000000	     -9.76993651
      0.63441649	      8.06870557	    116.44130833	     -0.00000000	     -9.78243180
      0.63449745	      8.06724881	    116.52949617	     -0.00000000	     -9.79492986
      0.63457841	      8.06562495	    116.61756547	     -0.00000000	     -9.80742604
      0.63465936	      8.06417226	    116.70561266	     -0.00000000	     -9.81992503
      0.63474032	      8.06254728	    116.79353993	     -0.00000000	     -9.83242207
      0.63482128	      8.06109900	    116.88144669	     -0.00000000	     -9.84492198
      0.63490224	      8.05947253	    116.96923193	     -0.00000000	     -9.85741985
      0.63498320	      8.05802905	    117.05699851	     -0.00000000	     -9.86992068
      0.63506416	      8.05640068	    117.14464174	     -0.00000000	     -9.88241936
      0.63514511	      8.05496243	    117.23226837	     -0.00000000	     -9.89492110
      0.63522607	      8.05333173	    117.31976959	     -0.00000000	     -9.90742058
      0.63530703	      8.05189915	    117.40725653	     -0.00000000	     -9.91992323
      0.63538799	      8.05026563	    117.49461574	     -0.00000000	     -9.93242349
      0.63546895	      8.04883923	    117.58196325	     -0.00000000	     -9.94492706
      0.63554991	      8.04720237	    117.66918041	     -0.00000000	     -9.95742811
      0.63563086	      8.04578271	    117.75638879	     -0.00000000	     -9.96993260
      0.63571182	      8.04414191	    117.84346387	     -0.00000000	     -9.98243443
      0.63579278	      8.04272960	    117.93053340	     -0.00000000	     -9.99493986
      0.63587374	      8.04108422	    118.01746635	     -0.00000000	    -10.00744246
      0.63595470	      8.03967994	    118.10439736	     -0.00000000	    -10.01994886
      0.63603566	      8.03802925	    118.19118809	     -0.00000000	    -10.03245224
      0.63611661	      8.03663378	    118.27798092	     -0.00000000	    -10.04495963
      0.63618903	      8.03517320	    118.35549227	     -0.00000000	    -10.05614416
      0.63626144	      8.03385871	    118.43298885	     -0.00000000	    -10.06733109
      0.63635048	      8.03213905	    118.52817348	     -0.00000000	    -10.08108576
      0.63643952	      8.03055054	    118.62331039	     -0.00000000	    -10.09484281
      0.63651323	      8.02907979	    118.70196281	     -0.00000000	    -10.10623007
      0.63658695	      8.02774375	    118.78059526	     -0.00000000	    -10.11761962
      0.63667646	      8.02601328	    118.87598039	     -0.00000000	    -10.13145048
      0.63676598	      8.02443242	    118.97132223	     -0.00000000	    -10.14528404
      0.63683672	      8.02301461	    119.04655221	     -0.00000000	    -10.15621327
      0.63690746	      8.02172749	    119.12176576	     -0.00000000	    -10.16714472
      0.63700086	      8.01993840	    119.22096621	     -0.00000000	    -10.18157734
      0.63709425	      8.01829092	    119.32011366	     -0.00000000	    -10.19601266
      0.63716236	      8.01692209	    119.39230534	     -0.00000000	    -10.20653691
      0.63723046	      8.01567844	    119.46448299	     -0.00000000	    -10.21706332
      0.63732890	      8.01380635	    119.56869930	     -0.00000000	    -10.23227774
      0.63741231	      8.01230498	    119.65694958	     -0.00000000	    -10.24517147
      0.63749572	      8.01067627	    119.74508982	     -0.00000000	    -10.25806405
      0.63757914	      8.00920999	    119.83320193	     -0.00000000	    -10.27095958
      0.63766255	      8.00754055	    119.92118267	     -0.00000000	    -10.28385293
      0.63773480	      8.00628844	    119.99738772	     -0.00000000	    -10.29502462
      0.63780705	      8.00489572	    120.07349761	     -0.00000000	    -10.30619486
      0.63789645	      8.00327576	    120.16762724	     -0.00000000	    -10.32001897
      0.63798586	      8.00152409	    120.26163485	     -0.00000000	    -10.33384210
      0.63805848	      8.00026051	    120.33798482	     -0.00000000	    -10.34507427
      0.63813111	      7.99886534	    120.41424173	     -0.00000000	    -10.35630520
      0.63822153	      7.99723153	    120.50912836	     -0.00000000	    -10.37028944
      0.63831194	      7.99545453	    120.60388800	     -0.00000000	    -10.38427264
      0.63838199	      7.99424617	    120.67729149	     -0.00000000	    -10.39510930
      0.63845204	      7.99290974	    120.75060693	     -0.00000000	    -10.40594479
      0.63854609	      7.99120310	    120.84898106	     -0.00000000	    -10.42049446
      0.63864014	      7.98935913	    120.94722297	     -0.00000000	    -10.43504341
      0.63870770	      7.98820276	    121.01778185	     -0.00000000	    -10.44549738
      0.63877525	      7.98692289	    121.08825773	     -0.00000000	    -10.45595028
      0.63887417	      7.98512251	    121.19137867	     -0.00000000	    -10.47125716
      0.63895787	      7.98351888	    121.27854351	     -0.00000000	    -10.48421095
      0.63904158	      7.98204318	    121.36567044	     -0.00000000	    -10.49716769
      0.63912529	      7.98040199	    121.45267692	     -0.00000000	    -10.51012324
      0.63920047	      7.97910178	    121.53080522	     -0.00000000	    -10.52176239
      0.63927565	      7.97765593	    121.60883303	     -0.00000000	    -10.53340047
      0.63935082	      7.97630648	    121.68682843	     -0.00000000	    -10.54504094
      0.63944630	      7.97448628	    121.78576586	     -0.00000000	    -10.55982418
      0.63952253	      7.97315716	    121.86472456	     -0.00000000	    -10.57163030
      0.63959876	      7.97169782	    121.94358556	     -0.00000000	    -10.58343572
      0.63967499	      7.97033342	    122.02241217	     -0.00000000	    -10.59524368
      0.63977002	      7.96852007	    122.12056557	     -0.00000000	    -10.60996437
      0.63984492	      7.96722020	    122.19789841	     -0.00000000	    -10.62157026
      0.63991983	      7.96579265	    122.27513655	     -0.00000000	    -10.63317559
      0.63999473	      7.96444820	    122.35233915	     -0.00000000	    -10.64478339
      0.64009393	      7.96256619	    122.45445971	     -0.00000000	    -10.66015621
      0.64016814	      7.96127931	    122.53083162	     -0.00000000	    -10.67166126
      0.64024236	      7.95987146	    122.60711191	     -0.00000000	    -10.68316597
      0.64033274	      7.95826770	    122.69995841	     -0.00000000	    -10.69717977
      0.64041353	      7.95671093	    122.78285194	     -0.00000000	    -10.70970752
      0.64049433	      7.95531059	    122.86572103	     -0.00000000	    -10.72223929
      0.64057512	      7.95374596	    122.94847584	     -0.00000000	    -10.73477055
      0.64065592	      7.95235714	    123.03121169	     -0.00000000	    -10.74730620
      0.64073671	      7.95078320	    123.11382752	     -0.00000000	    -10.75984114
      0.64081751	      7.94940747	    123.19643069	     -0.00000000	    -10.77238091
      0.64089830	      7.94782252	    123.27890719	     -0.00000000	    -10.78491973
      0.64097910	      7.94646171	    123.36137833	     -0.00000000	    -10.79746387
      0.64105989	      7.94486375	    123.44371507	     -0.00000000	    -10.81000677
      0.64113235	      7.94363752	    123.51755270	     -0.00000000	    -10.82125979
      0.64120481	      7.94226594	    123.59129500	     -0.00000000	    -10.83251256
      0.64129249	      7.94071447	    123.68048937	     -0.00000000	    -10.84613385
      0.64138016	      7.93903248	    123.76956727	     -0.00000000	    -10.85975609
      0.64145402	      7.93777321	    123.84457956	     -0.00000000	    -10.87123461
      0.64152787	      7.93637767	    123.91949708	     -0.00000000	    -10.88271329
      0.64160172	      7.93506396	    123.99438079	     -0.00000000	    -10.89419531
      0.64170184	      7.93318663	    124.09577597	     -0.00000000	    -10.90976253
      0.64177649	      7.93190359	    124.17134909	     -0.00000000	    -10.92137508
      0.64185114	      7.93049973	    124.24683067	     -0.00000000	    -10.93298829
      0.64194088	      7.92892669	    124.33751628	     -0.00000000	    -10.94695246
      0.64202083	      7.92739901	    124.41820821	     -0.00000000	    -10.95939525
      0.64210078	      7.92602540	    124.49887689	     -0.00000000	    -10.97184322
      0.64218073	      7.92449822	    124.57943655	     -0.00000000	    -10.98429201
      0.64226068	      7.92312708	    124.65997354	     -0.00000000	    -10.99674617
      0.64234063	      7.92160014	    124.74040098	     -0.00000000	    -11.00920126
      0.64242058	      7.92023172	    124.82080649	     -0.00000000	    -11.02166191
      0.64250053	      7.91870477	    124.90110176	     -0.00000000	    -11.03412362
      0.64258048	      7.91733932	    124.98137597	     -0.00000000	    -11.04659108
      0.64266043	      7.91581209	    125.06153912	     -0.00000000	    -11.05905972
      0.64274038	      7.91444988	    125.14168224	     -0.00000000	    -11.07153433
      0.64282033	      7.91292207	    125.22171331	     -0.00000000	    -11.08401023
      0.64290028	      7.91156340	    125.30172554	     -0.00000000	    -11.09649234
      0.64298023	      7.91003472	    125.38162458	     -0.00000000	    -11.10897584
      0.64306018	      7.90867988	    125.46150612	     -0.00000000	    -11.12146579
      0.64314013	      7.90715000	    125.54127315	     -0.00000000	    -11.13395725
      0.64322008	      7.90579933	    125.62102422	     -0.00000000	    -11.14645542
      0.64330003	      7.90426789	    125.70065927	     -0.00000000	    -11.15895519
      0.64337998	      7.90292175	    125.78028009	     -0.00000000	    -11.17146197
      0.64345993	      7.90138838	    125.85978318	     -0.00000000	    -11.18397043
      0.64353989	      7.90004715	    125.93927397	     -0.00000000	    -11.19648620
      0.64361984	      7.89851144	    126.01864511	     -0.00000000	    -11.20900375
      0.64369979	      7.89717555	    126.09800611	     -0.00000000	    -11.22152891
      0.64377974	      7.89563703	    126.17724529	     -0.00000000	    -11.23405593
      0.64385969	      7.89430695	    126.25647675	     -0.00000000	    -11.24659090
      0.64393964	      7.89276514	    126.33558395	     -0.00000000	    -11.25912782
      0.64401959	      7.89144136	    126.41468615	     -0.00000000	    -11.27167303
      0.64409954	      7.88989572	    126.49366134	     -0.00000000	    -11.28422026
      0.64417949	      7.88857882	    126.57263453	     -0.00000000	    -11.29677616
      0.64425944	      7.88702873	    126.65147767	     -0.00000000	    -11.30933412
      0.64433939	      7.88571934	    126.73032215	     -0.00000000	    -11.32190116
      0.64441934	      7.88416414	    126.80903317	     -0.00000000	    -11.33447031
      0.64449929	      7.88286294	    126.88774925	     -0.00000000	    -11.34704895
      0.64457097	      7.88148437	    126.95820576	     -0.00000000	    -11.35832793
      0.64464264	      7.88025232	    127.02865039	     -0.00000000	    -11.36961389
      0.64473040	      7.87863920	    127.11480136	     -0.00000000	    -11.38343744
      0.64481816	      7.87715777	    127.20091022	     -0.00000000	    -11.39727047
      0.64489114	      7.87576973	    127.27241056	     -0.00000000	    -11.40877683
      0.64496412	      7.87451716	    127.34389411	     -0.00000000	    -11.42029059
      0.64505231	      7.87289411	    127.43017463	     -0.00000000	    -11.43421001
      0.64514049	      7.87142098	    127.51641743	     -0.00000000	    -11.44813985
      0.64521061	      7.87008095	    127.58488095	     -0.00000000	    -11.45921819
      0.64528072	      7.86887229	    127.65333078	     -0.00000000	    -11.47030386
      0.64537259	      7.86719723	    127.74291842	     -0.00000000	    -11.48483619
      0.64546445	      7.86566387	    127.83245944	     -0.00000000	    -11.49938023
      0.64553207	      7.86436791	    127.89825842	     -0.00000000	    -11.51008810
      0.64559968	      7.86319771	    127.96404572	     -0.00000000	    -11.52080323
      0.64569625	      7.86144979	    128.05790548	     -0.00000000	    -11.53611564
      0.64577856	      7.86004654	    128.13785862	     -0.00000000	    -11.54917789
      0.64586087	      7.85851439	    128.21770749	     -0.00000000	    -11.56224671
      0.64594318	      7.85714523	    128.29753264	     -0.00000000	    -11.57532655
      0.64602550	      7.85557339	    128.37723325	     -0.00000000	    -11.58841219
      0.64609709	      7.85439965	    128.44655616	     -0.00000000	    -11.59980447
      0.64616869	      7.85308455	    128.51578821	     -0.00000000	    -11.61120154
      0.64625673	      7.85157230	    128.60087903	     -0.00000000	    -11.62522734
      0.64634477	      7.84992726	    128.68585486	     -0.00000000	    -11.63926192
      0.64641674	      7.84874242	    128.75529749	     -0.00000000	    -11.65074384
      0.64648870	      7.84742496	    128.82465125	     -0.00000000	    -11.66223122
      0.64657771	      7.84590006	    128.91039043	     -0.00000000	    -11.67645176
      0.64666672	      7.84423124	    128.99600999	     -0.00000000	    -11.69068188
      0.64673620	      7.84309691	    129.06283822	     -0.00000000	    -11.70180114
      0.64680568	      7.84183366	    129.12958227	     -0.00000000	    -11.71292586
      0.64689814	      7.84024211	    129.21833900	     -0.00000000	    -11.72774100
      0.64699059	      7.83851263	    129.30697165	     -0.00000000	    -11.74256755
      0.64705768	      7.83742559	    129.37128464	     -0.00000000	    -11.75333821
      0.64712478	      7.83621433	    129.43551814	     -0.00000000	    -11.76411435
      0.64722179	      7.83453830	    129.52833867	     -0.00000000	    -11.77971057
      0.64730435	      7.83302981	    129.60723255	     -0.00000000	    -11.79299426
      0.64738691	      7.83165054	    129.68609337	     -0.00000000	    -11.80629144
      0.64746947	      7.83010568	    129.76484018	     -0.00000000	    -11.81959792
      0.64755203	      7.82877671	    129.84357776	     -0.00000000	    -11.83291952
      0.64762187	      7.82745269	    129.91007155	     -0.00000000	    -11.84419441
      0.64769170	      7.82626848	    129.97655474	     -0.00000000	    -11.85548014
      0.64778189	      7.82464571	    130.06231154	     -0.00000000	    -11.87006602
      0.64787207	      7.82315477	    130.14802289	     -0.00000000	    -11.88466889
      0.64794190	      7.82184145	    130.21428678	     -0.00000000	    -11.89598354
      0.64801173	      7.82065611	    130.28053688	     -0.00000000	    -11.90730934
      0.64810387	      7.81900151	    130.36786045	     -0.00000000	    -11.92226779
      0.64819601	      7.81749295	    130.45513899	     -0.00000000	    -11.93724496
      0.64826235	      7.81623530	    130.51787703	     -0.00000000	    -11.94803588
      0.64832869	      7.81510314	    130.58060539	     -0.00000000	    -11.95883747
      0.64842684	      7.81335677	    130.67330999	     -0.00000000	    -11.97483341
      0.64850928	      7.81197137	    130.75112443	     -0.00000000	    -11.98828557
      0.64859172	      7.81046004	    130.82883647	     -0.00000000	    -12.00174999
      0.64867416	      7.80911329	    130.90652563	     -0.00000000	    -12.01523117
      0.64875659	      7.80755474	    130.98408895	     -0.00000000	    -12.02872368
      0.64882654	      7.80643196	    131.04989819	     -0.00000000	    -12.04018575
      0.64889648	      7.80516991	    131.11562051	     -0.00000000	    -12.05165640
      0.64898608	      7.80364913	    131.19976456	     -0.00000000	    -12.06636730
      0.64907568	      7.80199948	    131.28379331	     -0.00000000	    -12.08109419
      0.64914600	      7.80086346	    131.34973478	     -0.00000000	    -12.09266837
      0.64921633	      7.79959905	    131.41559188	     -0.00000000	    -12.10425193
      0.64930722	      7.79806013	    131.50066099	     -0.00000000	    -12.11924125
      0.64939811	      7.79637846	    131.58560886	     -0.00000000	    -12.13424771
      0.64946545	      7.79530263	    131.64854250	     -0.00000000	    -12.14538151
      0.64953280	      7.79410101	    131.71139668	     -0.00000000	    -12.15652424
      0.64962836	      7.79247406	    131.80053384	     -0.00000000	    -12.17235622
      0.64971056	      7.79098976	    131.87710727	     -0.00000000	    -12.18599021
      0.64979275	      7.78963699	    131.95364943	     -0.00000000	    -12.19964278
      0.64987495	      7.78811667	    132.03007878	     -0.00000000	    -12.21330961
      0.64995715	      7.78681320	    132.10650014	     -0.00000000	    -12.22699662
      0.65002680	      7.78550837	    132.17115045	     -0.00000000	    -12.23860501
      0.65009645	      7.78434357	    132.23579077	     -0.00000000	    -12.25022788
      0.65018624	      7.78274800	    132.31902760	     -0.00000000	    -12.26522897
      0.65027604	      7.78128419	    132.40222036	     -0.00000000	    -12.28025300
      0.65034573	      7.77998926	    132.46668629	     -0.00000000	    -12.29192506
      0.65041541	      7.77882251	    132.53113901	     -0.00000000	    -12.30361190
      0.65050710	      7.77719638	    132.61583881	     -0.00000000	    -12.31900619
      0.65059878	      7.77571630	    132.70049512	     -0.00000000	    -12.33442532
      0.65066502	      7.77447549	    132.76156004	     -0.00000000	    -12.34557713
      0.65073126	      7.77336031	    132.82261572	     -0.00000000	    -12.35674285
      0.65082882	      7.77164580	    132.91243944	     -0.00000000	    -12.37320860
      0.65091095	      7.77028446	    132.98800738	     -0.00000000	    -12.38709216
      0.65099309	      7.76879665	    133.06347428	     -0.00000000	    -12.40099275
      0.65107522	      7.76747358	    133.13891930	     -0.00000000	    -12.41491490
      0.65115735	      7.76593898	    133.21424023	     -0.00000000	    -12.42885311
      0.65122714	      7.76483414	    133.27825082	     -0.00000000	    -12.44071623
      0.65129694	      7.76358983	    133.34217546	     -0.00000000	    -12.45259133
      0.65138612	      7.76209626	    133.42381399	     -0.00000000	    -12.46778732
      0.65147531	      7.76047351	    133.50533901	     -0.00000000	    -12.48300470
      0.65154549	      7.75935545	    133.56947733	     -0.00000000	    -12.49499784
      0.65161566	      7.75810869	    133.63353219	     -0.00000000	    -12.50700370
      0.65170612	      7.75659752	    133.71604785	     -0.00000000	    -12.52250140
      0.65179657	      7.75494343	    133.79844419	     -0.00000000	    -12.53802159
      0.65186380	      7.75388397	    133.85968254	     -0.00000000	    -12.54959117
      0.65193104	      7.75269822	    133.92084216	     -0.00000000	    -12.56122188
      0.65202607	      7.75109995	    134.00723748	     -0.00000000	    -12.57784128
      0.65210796	      7.74963579	    134.08158238	     -0.00000000	    -12.59239462
      0.65218984	      7.74830173	    134.15589615	     -0.00000000	    -12.60723143
      0.65227172	      7.74679783	    134.23009734	     -0.00000000	    -12.62240536
      0.65235361	      7.74550728	    134.30428943	     -0.00000000	    -12.63797804
      0.65242316	      7.74420888	    134.36720126	     -0.00000000	    -12.65155313
      0.65249271	      7.74304822	    134.43010169	     -0.00000000	    -12.66548582
      0.65258203	      7.74145908	    134.51077331	     -0.00000000	    -12.68394516
      0.65267134	      7.73999709	    134.59139812	     -0.00000000	    -12.70310413
      0.65274094	      7.73869510	    134.65412925	     -0.00000000	    -12.71855392
      0.65281054	      7.73751827	    134.71684424	     -0.00000000	    -12.73449149
      0.65290168	      7.73587976	    134.79886359	     -0.00000000	    -12.75613642
      0.65299282	      7.73438068	    134.88083361	     -0.00000000	    -12.77871474
      0.65305905	      7.73311578	    134.94029744	     -0.00000000	    -12.79573318
      0.65312529	      7.73197293	    134.99974753	     -0.00000000	    -12.81329148
      0.65322209	      7.73022214	    135.08653756	     -0.00000000	    -12.83996008
      0.65330389	      7.72881896	    135.15981676	     -0.00000000	    -12.86346219
      0.65338570	      7.72728199	    135.23298665	     -0.00000000	    -12.88787959
      0.65346750	      7.72590330	    135.30612531	     -0.00000000	    -12.91324574
      0.65354930	      7.72430691	    135.37913060	     -0.00000000	    -12.93958227
      0.65361902	      7.72313938	    135.44134964	     -0.00000000	    -12.96282147
      0.65368875	      7.72182686	    135.50347434	     -0.00000000	    -12.98679986
      0.65377743	      7.72024722	    135.58243220	     -0.00000000	    -13.01839232
      0.65386611	      7.71852909	    135.66126158	     -0.00000000	    -13.05123318
      0.65393621	      7.71732355	    135.72355211	     -0.00000000	    -13.07809844
      0.65400631	      7.71598313	    135.78574818	     -0.00000000	    -13.10577143
      0.65409623	      7.71435224	    135.86546135	     -0.00000000	    -13.14247103
      0.65418614	      7.71256858	    135.94503580	     -0.00000000	    -13.18054164
      0.65425335	      7.71139885	    136.00449828	     -0.00000000	    -13.20991190
      0.65432057	      7.71009726	    136.06386964	     -0.00000000	    -13.24006713
      0.65441492	      7.70834066	    136.14714249	     -0.00000000	    -13.28374400
      0.65449646	      7.70672709	    136.21898374	     -0.00000000	    -13.32276010
      0.65457799	      7.70523784	    136.29077397	     -0.00000000	    -13.36297290
      0.65465953	      7.70357286	    136.36243162	     -0.00000000	    -13.40438791
      0.65474106	      7.70211378	    136.43405841	     -0.00000000	    -13.44702043
      0.65481066	      7.70066295	    136.49507434	     -0.00000000	    -13.48437483
      0.65488025	      7.69934658	    136.55606238	     -0.00000000	    -13.52262687
      0.65496889	      7.69756464	    136.63361118	     -0.00000000	    -13.57264372
      0.65505752	      7.69590511	    136.71108699	     -0.00000000	    -13.62412941
      0.65512722	      7.69443410	    136.77188677	     -0.00000000	    -13.66564457
      0.65519691	      7.69308627	    136.83265291	     -0.00000000	    -13.70807539
      0.65528722	      7.69123637	    136.91126434	     -0.00000000	    -13.76441730
      0.65537753	      7.68952179	    136.98979791	     -0.00000000	    -13.82230336
      0.65544402	      7.68808217	    137.04749780	     -0.00000000	    -13.86590700
      0.65551051	      7.68676326	    137.10516704	     -0.00000000	    -13.91035093
      0.65560602	      7.68478301	    137.18787199	     -0.00000000	    -13.97565923
      0.65568744	      7.68317100	    137.25829333	     -0.00000000	    -14.03270266
      0.65576886	      7.68142137	    137.32858068	     -0.00000000	    -14.09100199
      0.65585028	      7.67982896	    137.39881217	     -0.00000000	    -14.15056126
      0.65593170	      7.67801826	    137.46888634	     -0.00000000	    -14.21137290
      0.65600146	      7.67665813	    137.52889324	     -0.00000000	    -14.26447306
      0.65607121	      7.67515163	    137.58878723	     -0.00000000	    -14.31848981
      0.65615927	      7.67334030	    137.66431166	     -0.00000000	    -14.38798817
      0.65624733	      7.67138856	    137.73967912	     -0.00000000	    -14.45894179
      0.65631741	      7.66998750	    137.79962197	     -0.00000000	    -14.51645803
      0.65638750	      7.66845045	    137.85945161	     -0.00000000	    -14.57488986
      0.65647680	      7.66658164	    137.93559250	     -0.00000000	    -14.65066477
      0.65656610	      7.66455940	    138.01156569	     -0.00000000	    -14.72791614
      0.65663334	      7.66320020	    138.06873003	     -0.00000000	    -14.78705825
      0.65670057	      7.66170874	    138.12578615	     -0.00000000	    -14.84702966
      0.65679420	      7.65970444	    138.20513053	     -0.00000000	    -14.93191648
      0.65688783	      7.65755078	    138.28429165	     -0.00000000	    -15.01839742
      0.65695216	      7.65623594	    138.33865114	     -0.00000000	    -15.07875013
      0.65701650	      7.65479342	    138.39290789	     -0.00000000	    -15.13984673
      0.65711644	      7.65260890	    138.47706179	     -0.00000000	    -15.23621936
      0.65719856	      7.65073225	    138.54606439	     -0.00000000	    -15.31674004
      0.65728068	      7.64897028	    138.61498344	     -0.00000000	    -15.39845618
      0.65736280	      7.64703558	    138.68374152	     -0.00000000	    -15.48135488
      0.65743549	      7.64549080	    138.74455329	     -0.00000000	    -15.55572126
      0.65750818	      7.64379640	    138.80523404	     -0.00000000	    -15.63100204
      0.65758087	      7.64218585	    138.86584551	     -0.00000000	    -15.70719565
      0.65767614	      7.63996503	    138.94511796	     -0.00000000	    -15.80842813
      0.65775012	      7.63835372	    139.00659178	     -0.00000000	    -15.88809949
      0.65782409	      7.63660980	    139.06793367	     -0.00000000	    -15.96869175
      0.65789807	      7.63494938	    139.12920068	     -0.00000000	    -16.05020241
      0.65799239	      7.63271517	    139.20714345	     -0.00000000	    -16.15544591
      0.65806499	      7.63111565	    139.26706339	     -0.00000000	    -16.23745900
      0.65813760	      7.62938580	    139.32685357	     -0.00000000	    -16.32033210
      0.65822504	      7.62740878	    139.39876123	     -0.00000000	    -16.42127522
      0.65831247	      7.62525823	    139.47048341	     -0.00000000	    -16.52344557
      0.65837871	      7.62380738	    139.52476595	     -0.00000000	    -16.60165355
      0.65844494	      7.62222279	    139.57893223	     -0.00000000	    -16.68055371
      0.65853933	      7.62003479	    139.65600552	     -0.00000000	    -16.79418998
      0.65862098	      7.61805103	    139.72251893	     -0.00000000	    -16.89360674
      0.65870263	      7.61619423	    139.78894164	     -0.00000000	    -16.99405444
      0.65878429	      7.61415622	    139.85519117	     -0.00023252	    -17.09551787
      0.65885670	      7.61253033	    139.91389096	     -0.00229092	    -17.18635556
      0.65892912	      7.61076808	    139.97245264	     -0.00846187	    -17.27797828
      0.65900154	      7.60911975	    140.03093852	     -0.02122888	    -17.37038406
      0.65910165	      7.60675859	    140.11158329	     -0.05435804	    -17.49939925
      0.65916543	      7.60546927	    140.16289682	     -0.08725131	    -17.58235906
      0.65922921	      7.60409566	    140.21408640	     -0.13072641	    -17.66590425
      0.65924509	      7.60377178	    140.22681858	     -0.14328899	    -17.68679439
      0.65925857	      7.60328272	    140.23755487	     -0.15451037	    -17.70455120
      0.65927205	      7.59712494	    140.24644370	     -0.16624659	    -17.72217572
      0.65928553	      7.58007896	    140.25159031	     -0.17849995	    -17.73949612
      0.65929901	      7.55245478	    140.25277238	     -0.19127129	    -17.75647835
      0.65931578	      7.50510502	    140.24882769	     -0.20788287	    -17.77712266
      0.65933255	      7.44541390	    140.23906831	     -0.22529288	    -17.79722431
      0.65934932	      7.37514699	    140.22363071	     -0.24349609	    -17.81677358
      0.65936609	      7.29562776	    140.20256910	     -0.26248489	    -17.83575617
      0.65938286	      7.20784413	    140.17587447	     -0.28224937	    -17.85415416
      0.65939963	      7.11254635	    140.14349494	     -0.30277738	    -17.87194725
      0.65941975	      6.98908927	    140.09702326	     -0.32839862	    -17.89246995
      0.65943988	      6.85643918	    140.04207970	     -0.35507009	    -17.91205130
      0.65946000	      6.71522913	    139.97847529	     -0.38275924	    -17.93065177
      0.65948013	      6.56597700	    139.90601011	     -0.41142982	    -17.94823176
      0.65950025	      6.40911811	    139.82447921	     -0.44104220	    -17.96475185
      0.65952037	      6.24502633	    139.73367609	     -0.47155366	    -17.98017305
      0.65954050	      6.07402844	    139.63339486	     -0.50291875	    -17.99445682
      0.65956062	      5.89641418	    139.52343155	     -0.53508957	    -18.00756515
      0.65958075	      5.71244353	    139.40358489	     -0.56801610	    -18.01946053
      0.65960087	      5.52235216	    139.27365689	     -0.60164654	    -18.03010603
      0.65962099	      5.32635562	    139.13345316	     -0.63592757	    -18.03946521
      0.65964112	      5.12465252	    138.98278307	     -0.67080464	    -18.04750216
      0.65966124	      4.91742720	    138.82145993	     -0.70622227	    -18.05418149
      0.65968137	      4.70485172	    138.64930102	     -0.74212430	    -18.05946828
      0.65970149	      4.48708764	    138.46612766	     -0.77845410	    -18.06332814
      0.65972162	      4.26428736	    138.27176515	     -0.81515484	    -18.06572710
      0.65974174	      4.03659532	    138.06604284	     -0.85216966	    -18.06663172
      0.65976186	      3.80414897	    137.84879403	     -0.88944189	    -18.06600896
      0.65978199	      3.56707964	    137.61985601	     -0.92691520	    -18.06382628
      0.65980211	      3.32551316	    137.37906995	     -0.96453376	    -18.06005156
      0.65982632	      3.02918044	    137.07354313	     -1.00989530	    -18.05335774
      0.65985052	      2.72671417	    136.75038836	     -1.05529269	    -18.04426058
      0.65987473	      2.41831203	    136.40935216	     -1.10063329	    -18.03270678
      0.65989893	      2.10416257	    136.05018833	     -1.14582661	    -18.01864393
      0.65992314	      1.78444744	    135.67265814	     -1.19078448	    -18.00202050
      0.65994734	      1.45934254	    135.27653042	     -1.23542122	    -17.98278583
      0.65997155	      1.12901873	    134.86158147	     -1.27965378	    -17.96089018
      0.65999575	      0.79364241	    134.42759496	     -1.32340184	    -17.93628472
      0.66001996	      0.45337586	    133.97436182	     -1.36658793	    -17.90892150
      0.66004416	      0.10837769	    133.50168015	     -1.40913744	    -17.87875350
      0.66006837	     -0.24119699	    133.00935507	     -1.45097871	    -17.84573458
      0.66009257	     -0.59519627	    132.49719867	     -1.49204305	    -17.80981954
      0.66011678	     -0.95347130	    131.96502979	     -1.53226472	    -17.77096409
      0.66014098	     -1.31587613	    131.41267399	     -1.57158098	    -17.72912485
      0.66016519	     -1.68226764	    130.83996336	     -1.60993207	    -17.68425937
      0.66018939	     -2.05250549	    130.24673638	     -1.64726115	    -17.63632612
      0.66021360	     -2.42645208	    129.63283780	     -1.68351435	    -17.58528451
      0.66023780	     -2.80397257	    128.99811846	     -1.71864068	    -17.53109488
      0.66026201	     -3.18493494	    128.34243509	     -1.75259202	    -17.47371847
      0.66028621	     -3.56921007	    127.66565020	     -1.78532306	    -17.41311748
      0.66031042	     -3.95667185	    126.96763178	     -1.81679129	    -17.34925500
      0.66033462	     -4.34719733	    126.24825317	     -1.84695692	    -17.28209506
      0.66035883	     -4.74066692	    125.50739277	     -1.87578286	    -17.21160259
      0.66038303	     -5.13696456	    124.74493378	     -1.90323463	    -17.13774341
      0.66040724	     -5.53597805	    123.96076395	     -1.92928036	    -17.06048423
      0.66043145	     -5.93759927	    123.15477526	     -1.95389069	    -16.97979261
      0.66045565	     -6.34172459	    122.32686356	     -1.97703874	    -16.89563699
      0.66047986	     -6.74825518	    121.47692825	     -1.99870008	    -16.80798657
      0.66050406	     -7.15709747	    120.60487181	     -2.01885261	    -16.71681140
      0.66053311	     -7.65070424	    119.52890350	     -2.04101961	    -16.60268948
      0.66056216	     -8.14738194	    118.42077266	     -2.06095503	    -16.48339894
      0.66059121	     -8.64700013	    117.28032400	     -2.07863353	    -16.35889208
      0.66062026	     -9.14944839	    116.10740289	     -2.09403420	    -16.22912235
      0.66064931	     -9.65463547	    114.90185448	     -2.10714041	    -16.09404420
      0.66067836	    -10.16249077	    113.66352193	     -2.11793968	    -15.95361298
      0.66070741	    -10.67296661	    112.39224441	     -2.12642355	    -15.80778466
      0.66073647	    -11.18604100	    111.08785469	     -2.13258742	    -15.65651560
      0.66076552	    -11.70172093	    109.75017644	     -2.13643044	    -15.49976225
      0.66079457	    -12.22004597	    108.37902117	     -2.13795534	    -15.33748081
      0.66082362	    -12.74109252	    106.97418480	     -2.13716832	    -15.16962684
      0.66085267	    -13.26497863	    105.53544374	     -2.13407887	    -14.99615480
      0.66088172	    -13.79186956	    104.06255041	     -2.12869965	    -14.81701751
      0.66091077	    -14.32198416	    102.55522814	     -2.12104633	    -14.63216559
      0.66093982	    -14.85560229	    101.01316541	     -2.11113742	    -14.44154672
      0.66096887	    -15.39307340	     99.43600910	     -2.09899412	    -14.24510489
      0.66099792	    -15.93482658	     97.82335682	     -2.08464014	    -14.04277941
      0.66102397	    -16.42474008	     96.34658156	     -2.06990881	    -13.85627774
      0.66105003	    -16.91895600	     94.84051283	     -2.05344074	    -13.66493848
      0.66107608	    -17.41800232	     93.30471991	     -2.03525745	    -13.46870356
      0.66110213	    -17.92249270	     91.73871366	     -2.01538160	    -13.26750868
      0.66112818	    -18.43314119	     90.14193689	     -1.99383684	    -13.06128211
      0.66115160	    -18.89801296	     88.68010716	     -1.97307049	    -12.87158328
      0.66117501	    -19.36921764	     87.19238854	     -1.95099425	    -12.67769023
      0.66119842	    -19.84755204	     85.67818810	     -1.92762680	    -12.47952981
      0.66122184	    -20.33392557	     84.13683555	     -1.90298704	    -12.27702001
      0.66124525	    -20.82937855	     82.56757160	     -1.87709402	    -12.07006857
      0.66126606	    -21.27829588	     81.14877611	     -1.85304528	    -11.88232987
      0.66128687	    -21.73627283	     79.70657368	     -1.82803496	    -11.69091879
      0.66130768	    -22.20438960	     78.24019749	     -1.80207616	    -11.49574340
      0.66132849	    -22.68386955	     76.74878563	     -1.77518171	    -11.29670060
      0.66134929	    -23.17610237	     75.23136709	     -1.74736408	    -11.09367450
      0.66136782	    -23.62629036	     73.85782580	     -1.72183442	    -10.90948804
      0.66138634	    -24.08909818	     72.46194139	     -1.69559068	    -10.72193853
      0.66140486	    -24.56595537	     71.04274152	     -1.66864039	    -10.53091044
      0.66142339	    -25.05847862	     69.59913622	     -1.64099047	    -10.33627435
      0.66144191	    -25.56850246	     68.12990047	     -1.61264715	    -10.13788498
      0.66145844	    -26.04005182	     66.79619200	     -1.58677642	     -9.95756741
      0.66147497	    -26.52887389	     65.43988117	     -1.56036117	     -9.77400152
      0.66149150	    -27.03687093	     64.05973672	     -1.53340390	     -9.58704172
      0.66150802	    -27.56619915	     62.65437783	     -1.50590629	     -9.39652491
      0.66152455	    -28.11931198	     61.22225118	     -1.47786911	     -9.20226788
      0.66153932	    -28.63600520	     59.91836297	     -1.45235707	     -9.02533832
      0.66155409	    -29.17620121	     58.59029391	     -1.42641285	     -8.84509172
      0.66156886	    -29.74248452	     57.23646556	     -1.40003452	     -8.66134269
      0.66158363	    -30.33779952	     55.85510175	     -1.37321916	     -8.47388300
      0.66159840	    -30.96551523	     54.44419633	     -1.34596269	     -8.28247787
      0.66161162	    -31.55783699	     53.15478423	     -1.32119460	     -8.10764246
      0.66162483	    -32.18237347	     51.83805761	     -1.29606414	     -7.92922092
      0.66163805	    -32.84275781	     50.49193776	     -1.27056538	     -7.74697157
      0.66165127	    -33.54316061	     49.11407061	     -1.24469113	     -7.56062137
      0.66166448	    -34.28839332	     47.70177818	     -1.21843282	     -7.36986053
      0.66167630	    -34.99733183	     46.40718241	     -1.19461772	     -7.19524895
      0.66168812	    -35.75118329	     45.08012010	     -1.17047890	     -7.01654150
      0.66169994	    -36.55526849	     43.71775277	     -1.14600656	     -6.83341263
      0.66171176	    -37.41575629	     42.31683583	     -1.12118940	     -6.64549132
      0.66172358	    -38.33983967	     40.87364060	     -1.09601441	     -6.45235260
      0.66173413	    -39.22558006	     39.54573156	     -1.07322021	     -6.27508543
      0.66174469	    -40.17575895	     38.17714941	     -1.05011666	     -6.09286867
      0.66175524	    -41.19857012	     36.76382559	     -1.02669000	     -5.90524333
      0.66176579	    -42.30362871	     35.30105258	     -1.00292463	     -5.71168023
      0.66177635	    -43.50228987	     33.78334993	     -0.97880287	     -5.51156559
      0.66178635	    -44.73665035	     32.28876719	     -0.95559942	     -5.31525493
      0.66179635	    -46.08083385	     30.73269203	     -0.93203859	     -5.11170652
      0.66180635	    -47.55117973	     29.10756677	     -0.90809846	     -4.90008373
      0.66181635	    -49.16733886	     27.40442729	     -0.88375418	     -4.67939817
      0.66182635	    -50.95311480	     25.61256343	     -0.85897750	     -4.44847372
      0.66183635	    -52.93754729	     23.71908405	     -0.83373626	     -4.20590052
      0.66184635	    -55.15630240	     21.70836076	     -0.80799367	     -3.94997619
      0.66185635	    -57.65343296	     19.56132367	     -0.78170749	     -3.67863157
      0.66186635	    -60.48353906	     17.25459145	     -0.75482888	     -3.38933865
      0.66187635	    -63.52236861	     14.81907951	     -0.72708446	     -3.08468587
      0.66188635	    -65.12477975	     12.77942158	     -0.69689317	     -2.81534378
      0.66189635	    -65.49245429	     11.10330979	     -0.66508320	     -2.57970684
      0.66190635	    -65.02291718	      9.68867283	     -0.63252698	     -2.36908653
      0.66191635	    -63.96374241	      8.47337588	     -0.59979607	     -2.17827766
      0.66192635	    -62.47162821	      7.41935194	     -0.56727668	     -2.00416618
      0.66193635	    -60.64956345	      6.50254397	     -0.53524074	     -1.84484275
      0.66194635	    -58.56980349	      5.70663396	     -0.50388858	     -1.69904717
      0.66195635	    -56.28759865	      5.01926604	     -0.47337387	     -1.56583224
      0.66196635	    -53.84892300	      4.42991277	     -0.44381752	     -1.44437363
      0.66197635	    -51.29440434	      3.92880242	     -0.41531509	     -1.33387499
      0.66198635	    -48.66097715	      3.50649739	     -0.38794057	     -1.23353247
      0.66199635	    -45.98230391	      3.15383502	     -0.36174855	     -1.14253265
      0.66200635	    -43.28865146	      2.86203568	     -0.33677564	     -1.06006635
      0.66201635	    -40.60663578	      2.62285618	     -0.31304200	     -0.98534685
      0.66202635	    -37.95904892	      2.42872245	     -0.29055287	     -0.91762640
      0.66203635	    -35.36484788	      2.27281392	     -0.26930044	     -0.85620815
      0.66204635	    -32.83930692	      2.14909542	     -0.24926578	     -0.80045298
      0.66205635	    -30.39429697	      2.05230510	     -0.23042077	     -0.74978198
      0.66206635	    -28.03864510	      1.97791058	     -0.21272998	     -0.70367552
      0.66207635	    -25.77853042	      1.92204572	     -0.19615238	     -0.66167002
      0.66208635	    -23.61788248	      1.88143825	     -0.18064287	     -0.62335362
      0.66209635	    -21.55875943	      1.85333549	     -0.16615362	     -0.58836107
      0.66210635	    -19.60169220	      1.83543297	     -0.15263516	     -0.55636869
      0.66211635	    -17.74598850	      1.82580876	     -0.14003730	     -0.52708947
      0.66212635	    -15.98999512	      1.82286479	     -0.12830988	     -0.50026858
      0.66213635	    -14.33132026	      1.82527550	     -0.11740339	     -0.47567927
      0.66214635	    -12.76701926	      1.83194361	     -0.10726934	     -0.45311939
      0.66215635	    -11.29374777	      1.84196241	     -0.09786072	     -0.43240816
      0.66216635	     -9.90788683	      1.85458394	     -0.08913216	     -0.41338357
      0.66217635	     -8.60564386	      1.86919220	     -0.08104013	     -0.39589996
      0.66218635	     -7.38313354	      1.88528083	     -0.07354309	     -0.37982609
      0.66219635	     -6.23644171	      1.90243439	     -0.06660150	     -0.36504336
      0.66220635	     -5.16167545	      1.92031293	     -0.06017789	     -0.35144436
      0.66221635	     -4.15500165	      1.93863906	     -0.05423684	     -0.33893159
      0.66222635	     -3.21267630	      1.95718729	     -0.04874493	     -0.32741638
      0.66223635	     -2.33106615	      1.97577517	     -0.04367072	     -0.31681789
      0.66224635	     -1.50666430	      1.99425593	     -0.03898469	     -0.30706234
      0.66225847	     -0.57952252	      2.01633918	     -0.03378689	     -0.29627398
      0.66227058	      0.27427166	      2.03793457	     -0.02907271	     -0.28651582
      0.66228270	      1.06011002	      2.05892266	     -0.02479994	     -0.27768974
      0.66229482	      1.78306603	      2.07921810	     -0.02092972	     -0.26970730
      0.66230694	      2.44789773	      2.09876249	     -0.01742637	     -0.26248870
      0.66231905	      3.05905512	      2.11751877	     -0.01425715	     -0.25596182
      0.66233117	      3.62069062	      2.13546667	     -0.01139206	     -0.25006145
      0.66234329	      4.13667137	      2.15259920	     -0.00880361	     -0.24472857
      0.66235794	      4.70449847	      2.17222203	     -0.00600856	     -0.23896413
      0.66237258	      5.21672064	      2.19068204	     -0.00354089	     -0.23386644
      0.66238723	      5.67867042	      2.20801174	     -0.00136463	     -0.22936021
      0.66240188	      6.09520804	      2.22425332	      0.00055244	     -0.22537863
      0.66241652	      6.47075526	      2.23945526	      0.00223911	     -0.22186237
      0.66243117	      6.80932943	      2.25366991	      0.00372112	     -0.21875876
      0.66244582	      7.11457620	      2.26695175	      0.00502143	     -0.21602096
      0.66246046	      7.38980048	      2.27935608	      0.00616051	     -0.21360741
      0.66247850	      7.69191495	      2.29350611	      0.00736873	     -0.21102576
      0.66249654	      7.95802433	      2.30651259	      0.00838996	     -0.20882001
      0.66251458	      8.19254035	      2.31847044	      0.00925017	     -0.20693771
      0.66253262	      8.39936056	      2.32947189	      0.00997185	     -0.20533371
      0.66255066	      8.58192083	      2.33960433	      0.01057446	     -0.20396911
      0.66256870	      8.74324623	      2.34894964	      0.01107481	     -0.20281036
      0.66258674	      8.88599742	      2.35758390	      0.01148741	     -0.20182853
      0.66260908	      9.04047262	      2.36738980	      0.01189528	     -0.20082058
      0.66263141	      9.17389289	      2.37633954	      0.01220789	     -0.20000631
      0.66265375	      9.28950800	      2.38453763	      0.01244199	     -0.19935207
      0.66267609	      9.39008836	      2.39208055	      0.01261151	     -0.19883022
      0.66269842	      9.47798468	      2.39905423	      0.01272799	     -0.19841788
      0.66272076	      9.55518822	      2.40553450	      0.01280102	     -0.19809612
      0.66274869	      9.63919414	      2.41303681	      0.01284313	     -0.19779702
      0.66277662	      9.71185703	      2.41999183	      0.01284216	     -0.19759118
      0.66280455	      9.77535455	      2.42648524	      0.01280799	     -0.19745830
      0.66283248	      9.83147084	      2.43259651	      0.01274837	     -0.19738304
      0.66286616	      9.89132992	      2.43954440	      0.01265115	     -0.19735129
      0.66289985	      9.94455950	      2.44613870	      0.01253395	     -0.19737080
      0.66294112	     10.00282194	      2.45380793	      0.01237182	     -0.19744375
      0.66298239	     10.05558787	      2.46118994	      0.01219687	     -0.19756174
      0.66301505	     10.09419281	      2.46680533	      0.01205293	     -0.19767278
      0.66304770	     10.13085628	      2.47231938	      0.01190644	     -0.19780077
      0.66308143	     10.16699991	      2.47789357	      0.01175386	     -0.19794401
      0.66312724	     10.21396489	      2.48532095	      0.01154656	     -0.19815393
      0.66317455	     10.26055960	      2.49287226	      0.01133443	     -0.19838714
      0.66320606	     10.29059003	      2.49779895	      0.01119478	     -0.19854564
      0.66323757	     10.32013238	      2.50270658	      0.01105690	     -0.19871087
      0.66328251	     10.36131169	      2.50960557	      0.01086342	     -0.19895028
      0.66331647	     10.39194759	      2.51479864	      0.01072002	     -0.19913840
      0.66335043	     10.42198848	      2.51990807	      0.01057896	     -0.19932608
      0.66338438	     10.45169661	      2.52500236	      0.01044041	     -0.19951905
      0.66342722	     10.48846749	      2.53132965	      0.01026905	     -0.19976252
      0.66345775	     10.51443756	      2.53583943	      0.01014939	     -0.19994199
      0.66348828	     10.53997923	      2.54027861	      0.01003161	     -0.20011987
      0.66352937	     10.57395609	      2.54622072	      0.00987618	     -0.20036376
      0.66356535	     10.60317841	      2.55134535	      0.00974281	     -0.20057705
      0.66360133	     10.63211822	      2.55645825	      0.00961207	     -0.20079560
      0.66363731	     10.66046299	      2.56146660	      0.00948373	     -0.20101102
      0.66366833	     10.68473527	      2.56579308	      0.00937516	     -0.20120257
      0.66369934	     10.70855492	      2.57003822	      0.00926828	     -0.20139142
      0.66373717	     10.73729720	      2.57519427	      0.00914030	     -0.20162600
      0.66377501	     10.76540137	      2.58023953	      0.00901474	     -0.20185746
      0.66380333	     10.78629782	      2.58402581	      0.00892246	     -0.20203611
      0.66383164	     10.80679755	      2.58773853	      0.00883145	     -0.20221196
      0.66387350	     10.83668829	      2.59318493	      0.00869934	     -0.20247518
      0.66390632	     10.85958945	      2.59736465	      0.00859768	     -0.20267931
      0.66393913	     10.88225521	      2.60153395	      0.00849774	     -0.20288765
      0.66397194	     10.90440668	      2.60561043	      0.00839936	     -0.20309280
      0.66400476	     10.92630870	      2.60967269	      0.00830263	     -0.20330184
      0.66403757	     10.94769090	      2.61364076	      0.00820739	     -0.20350756
      0.66407039	     10.96882241	      2.61759460	      0.00811372	     -0.20371718
      0.66410320	     10.98941662	      2.62144932	      0.00802146	     -0.20392303
      0.66413602	     11.00977256	      2.62529382	      0.00793071	     -0.20413315
      0.66416883	     11.02955927	      2.62902993	      0.00784130	     -0.20433867
      0.66420164	     11.04913830	      2.63276521	      0.00775334	     -0.20454930
      0.66423446	     11.06809494	      2.63637648	      0.00766664	     -0.20475392
      0.66426296	     11.08442455	      2.63952246	      0.00759247	     -0.20493670
      0.66429146	     11.10031392	      2.64258369	      0.00751923	     -0.20511574
      0.66432907	     11.12092790	      2.64658888	      0.00742408	     -0.20535488
      0.66435924	     11.13694102	      2.64970453	      0.00734887	     -0.20554286
      0.66438941	     11.15274770	      2.65281078	      0.00727474	     -0.20573437
      0.66441958	     11.16809957	      2.65583365	      0.00720157	     -0.20592271
      0.66445740	     11.18699266	      2.65959181	      0.00711127	     -0.20616217
      0.66448445	     11.20000686	      2.66218154	      0.00704756	     -0.20632878
      0.66451150	     11.21286565	      2.66476695	      0.00698465	     -0.20649850
      0.66454699	     11.22923815	      2.66807414	      0.00690321	     -0.20671883
      0.66458125	     11.24463497	      2.67121345	      0.00682579	     -0.20693242
      0.66461551	     11.25946475	      2.67425089	      0.00674948	     -0.20714240
      0.66464507	     11.27202398	      2.67685533	      0.00668457	     -0.20732660
      0.66467463	     11.28411141	      2.67936897	      0.00662043	     -0.20750674
      0.66470419	     11.29594906	      2.68185813	      0.00655712	     -0.20768882
      0.66473375	     11.30737289	      2.68427368	      0.00649457	     -0.20786838
      0.66476945	     11.32080103	      2.68714729	      0.00642007	     -0.20808680
      0.66480069	     11.33200790	      2.68955946	      0.00635576	     -0.20827360
      0.66483192	     11.34300034	      2.69196325	      0.00629233	     -0.20846425
      0.66486315	     11.35341935	      2.69425097	      0.00622965	     -0.20864896
      0.66489439	     11.36366505	      2.69654240	      0.00616783	     -0.20883859
      0.66492562	     11.37328782	      2.69870259	      0.00610672	     -0.20902087
      0.66495238	     11.38142864	      2.70056632	      0.00605502	     -0.20918185
      0.66497914	     11.38915777	      2.70234714	      0.00600384	     -0.20933863
      0.66501684	     11.39969308	      2.70481859	      0.00593270	     -0.20956175
      0.66504413	     11.40683019	      2.70651094	      0.00588184	     -0.20971859
      0.66507141	     11.41380600	      2.70819669	      0.00583156	     -0.20987825
      0.66510453	     11.42180356	      2.71015769	      0.00577121	     -0.21006892
      0.66513676	     11.42924964	      2.71202383	      0.00571327	     -0.21025545
      0.66516898	     11.43617729	      2.71379193	      0.00565602	     -0.21043780
      0.66520121	     11.44287123	      2.71554733	      0.00559952	     -0.21062371
      0.66522903	     11.44814528	      2.71695699	      0.00555125	     -0.21077837
      0.66525686	     11.45327403	      2.71836552	      0.00550353	     -0.21093642
      0.66528469	     11.45801771	      2.71970058	      0.00545629	     -0.21109125
      0.66531998	     11.46370240	      2.72135472	      0.00539712	     -0.21128904
      0.66535022	     11.46806819	      2.72267373	      0.00534701	     -0.21145396
      0.66538046	     11.47225191	      2.72398725	      0.00529752	     -0.21162243
      0.66541070	     11.47592372	      2.72519566	      0.00524854	     -0.21178535
      0.66544094	     11.47942126	      2.72640037	      0.00520015	     -0.21195194
      0.66547118	     11.48240441	      2.72749863	      0.00515226	     -0.21211280
      0.66550142	     11.48522344	      2.72859567	      0.00510495	     -0.21227753
      0.66553166	     11.48752394	      2.72958435	      0.00505812	     -0.21243630
      0.66556190	     11.48967253	      2.73057489	      0.00501185	     -0.21259918
      0.66559214	     11.49129706	      2.73145472	      0.00496605	     -0.21275583
      0.66562238	     11.49278366	      2.73234001	      0.00492080	     -0.21291688
      0.66565262	     11.49373957	      2.73311187	      0.00487600	     -0.21307140
      0.66568286	     11.49457297	      2.73389318	      0.00483173	     -0.21323063
      0.66571310	     11.49486827	      2.73455811	      0.00478789	     -0.21338301
      0.66574334	     11.49505752	      2.73523675	      0.00474458	     -0.21354045
      0.66577358	     11.49470095	      2.73579592	      0.00470169	     -0.21369070
      0.66580382	     11.49425528	      2.73637321	      0.00465931	     -0.21384636
      0.66583406	     11.49325632	      2.73682800	      0.00461734	     -0.21399450
      0.66586120	     11.49228804	      2.73725207	      0.00458010	     -0.21413204
      0.66588833	     11.49093583	      2.73759551	      0.00454318	     -0.21426512
      0.66592423	     11.48889387	      2.73802723	      0.00449492	     -0.21444362
      0.66595182	     11.48688611	      2.73826805	      0.00445820	     -0.21457593
      0.66597942	     11.48476254	      2.73850951	      0.00442187	     -0.21471130
      0.66600701	     11.48231119	      2.73868717	      0.00438587	     -0.21484376
      0.66604276	     11.47885027	      2.73888303	      0.00433977	     -0.21501659
      0.66607332	     11.47543989	      2.73895993	      0.00430078	     -0.21515990
      0.66610388	     11.47189672	      2.73903872	      0.00426225	     -0.21530694
      0.66613444	     11.46787857	      2.73901538	      0.00422408	     -0.21544809
      0.66616500	     11.46375638	      2.73900177	      0.00418635	     -0.21559365
      0.66619556	     11.45914263	      2.73888008	      0.00414898	     -0.21573269
      0.66622612	     11.45445296	      2.73877575	      0.00411205	     -0.21587680
      0.66625668	     11.44925679	      2.73855789	      0.00407545	     -0.21601382
      0.66628724	     11.44401073	      2.73836436	      0.00403929	     -0.21615648
      0.66631780	     11.43824636	      2.73805278	      0.00400345	     -0.21629157
      0.66634507	     11.43306768	      2.73779696	      0.00397183	     -0.21641702
      0.66637234	     11.42753996	      2.73746571	      0.00394046	     -0.21653810
      0.66640882	     11.41993984	      2.73700679	      0.00389900	     -0.21670264
      0.66643682	     11.41370782	      2.73656966	      0.00386749	     -0.21682419
      0.66646482	     11.40739275	      2.73613820	      0.00383631	     -0.21694896
      0.66649281	     11.40078321	      2.73564790	      0.00380541	     -0.21707094
      0.66652916	     11.39196885	      2.73498532	      0.00376574	     -0.21723081
      0.66655998	     11.38409221	      2.73434037	      0.00373247	     -0.21736208
      0.66659079	     11.37612547	      2.73370352	      0.00369957	     -0.21749724
      0.66662161	     11.36774314	      2.73297549	      0.00366698	     -0.21762702
      0.66665243	     11.35928267	      2.73225820	      0.00363476	     -0.21776087
      0.66668325	     11.35041154	      2.73145021	      0.00360283	     -0.21788931
      0.66671406	     11.34146846	      2.73065384	      0.00357127	     -0.21802184
      0.66674488	     11.33212572	      2.72976910	      0.00354000	     -0.21814910
      0.66677570	     11.32271122	      2.72889505	      0.00350909	     -0.21828031
      0.66680651	     11.31291404	      2.72793675	      0.00347846	     -0.21840655
      0.66683733	     11.30303974	      2.72698652	      0.00344817	     -0.21853643
      0.66686815	     11.29280487	      2.72595774	      0.00341817	     -0.21866180
      0.66689896	     11.28248307	      2.72493304	      0.00338849	     -0.21879037
      0.66692978	     11.27182657	      2.72383664	      0.00335910	     -0.21891500
      0.66696060	     11.26107048	      2.72273947	      0.00333003	     -0.21904232
      0.66699141	     11.25000755	      2.72157805	      0.00330123	     -0.21916632
      0.66702518	     11.23776424	      2.72030148	      0.00327003	     -0.21930492
      0.66705895	     11.22512629	      2.71893853	      0.00323916	     -0.21943859
      0.66708733	     11.21448751	      2.71781306	      0.00321350	     -0.21955522
      0.66711571	     11.20356190	      2.71662326	      0.00318807	     -0.21966799
      0.66715388	     11.18874066	      2.71502001	      0.00315425	     -0.21982280
      0.66718278	     11.17719088	      2.71373273	      0.00312891	     -0.21993566
      0.66721168	     11.16561626	      2.71246028	      0.00310383	     -0.22005210
      0.66724058	     11.15381428	      2.71114065	      0.00307898	     -0.22016624
      0.66727933	     11.13783310	      2.70935758	      0.00304603	     -0.22032137
      0.66731090	     11.12449377	      2.70783588	      0.00301948	     -0.22044403
      0.66734247	     11.11113167	      2.70633182	      0.00299323	     -0.22057083
      0.66737404	     11.09746254	      2.70475843	      0.00296723	     -0.22069350
      0.66740562	     11.08374930	      2.70319517	      0.00294151	     -0.22081953
      0.66743719	     11.06976599	      2.70157277	      0.00291605	     -0.22094232
      0.66747510	     11.05291617	      2.69963687	      0.00288584	     -0.22109406
      0.66750316	     11.04013955	      2.69813081	      0.00286370	     -0.22120148
      0.66753121	     11.02737650	      2.69664584	      0.00284178	     -0.22131269
      0.66756762	     11.01057398	      2.69467047	      0.00281363	     -0.22145503
      0.66760387	     10.99371239	      2.69269087	      0.00278594	     -0.22159848
      0.66764013	     10.97655439	      2.69064729	      0.00275856	     -0.22173868
      0.66767084	     10.96201884	      2.68893596	      0.00273564	     -0.22186154
      0.66770155	     10.94723397	      2.68716660	      0.00271293	     -0.22198084
      0.66773963	     10.92886934	      2.68498646	      0.00268511	     -0.22213273
      0.66777053	     10.91368465	      2.68315134	      0.00266275	     -0.22225193
      0.66780144	     10.89852679	      2.68134101	      0.00264065	     -0.22237540
      0.66783234	     10.88316847	      2.67948585	      0.00261875	     -0.22249647
      0.66787505	     10.86190219	      2.67693503	      0.00258887	     -0.22266803
      0.66790284	     10.84780359	      2.67521151	      0.00256963	     -0.22277543
      0.66793063	     10.83374556	      2.67351229	      0.00255058	     -0.22288659
      0.66797067	     10.81331159	      2.67102907	      0.00252344	     -0.22304580
      0.66800685	     10.79472754	      2.66876939	      0.00249921	     -0.22319070
      0.66805842	     10.76793535	      2.66548837	      0.00246515	     -0.22339551
      0.66808604	     10.75360201	      2.66374999	      0.00244716	     -0.22350883
      0.66811366	     10.73911357	      2.66197423	      0.00242933	     -0.22361985
      0.66815985	     10.71481530	      2.65900602	      0.00239985	     -0.22380861
      0.66819165	     10.69788089	      2.65691424	      0.00237980	     -0.22393587
      0.66822345	     10.68099091	      2.65484761	      0.00235998	     -0.22406719
      0.66825525	     10.66395658	      2.65274824	      0.00234035	     -0.22419692
      0.66830257	     10.63861717	      2.64964673	      0.00231153	     -0.22439503
      0.66832982	     10.62380149	      2.64780283	      0.00229511	     -0.22450503
      0.66835707	     10.60905905	      2.64598846	      0.00227886	     -0.22461898
      0.66840254	     10.58434152	      2.64294109	      0.00225204	     -0.22480967
      0.66845099	     10.55781272	      2.63965553	      0.00222390	     -0.22501230
      0.66848191	     10.54092685	      2.63758260	      0.00220618	     -0.22514564
      0.66851284	     10.52389861	      2.63547392	      0.00218863	     -0.22527680
      0.66855925	     10.49836773	      2.63233119	      0.00216262	     -0.22547825
      0.66859059	     10.48095098	      2.63016377	      0.00214526	     -0.22561144
      0.66862193	     10.46361464	      2.62802742	      0.00212810	     -0.22574890
      0.66866305	     10.44074486	      2.62519620	      0.00210583	     -0.22592835
      0.66870197	     10.41912705	      2.62253381	      0.00208503	     -0.22610172
      0.66874088	     10.39733985	      2.61982825	      0.00206448	     -0.22627267
      0.66877522	     10.37822965	      2.61748275	      0.00204658	     -0.22642913
      0.66880957	     10.35895828	      2.61509386	      0.00202885	     -0.22658267
      0.66884391	     10.33975659	      2.61273142	      0.00201134	     -0.22674011
      0.66888639	     10.31588386	      2.60977913	      0.00198992	     -0.22693369
      0.66892370	     10.29500973	      2.60721967	      0.00197137	     -0.22710854
      0.66896101	     10.27397720	      2.60461673	      0.00195303	     -0.22728055
      0.66899831	     10.25308624	      2.60206109	      0.00193492	     -0.22745863
      0.66903562	     10.23203061	      2.59945914	      0.00191701	     -0.22763351
      0.66907293	     10.21113109	      2.59690800	      0.00189933	     -0.22781475
      0.66911024	     10.19007473	      2.59431204	      0.00188184	     -0.22799287
      0.66914754	     10.16917382	      2.59176584	      0.00186458	     -0.22817718
      0.66918485	     10.14813803	      2.58918066	      0.00184751	     -0.22835889
      0.66922216	     10.12724385	      2.58664019	      0.00183066	     -0.22854624
      0.66925947	     10.10624704	      2.58406976	      0.00181400	     -0.22873182
      0.66929677	     10.08537007	      2.58153663	      0.00179754	     -0.22892225
      0.66933408	     10.06442689	      2.57898386	      0.00178127	     -0.22911187
      0.66938053	     10.03851475	      2.57585492	      0.00176130	     -0.22935438
      0.66941472	     10.01932575	      2.57351632	      0.00174677	     -0.22953042
      0.66944890	     10.00028515	      2.57122230	      0.00173242	     -0.22971178
      0.66949379	      9.97524620	      2.56819705	      0.00171380	     -0.22994987
      0.66953513	      9.95232290	      2.56545072	      0.00169689	     -0.23017441
      0.66957647	      9.92931156	      2.56267557	      0.00168019	     -0.23039725
      0.66961781	      9.90653909	      2.55997052	      0.00166373	     -0.23062828
      0.66965383	      9.88655179	      2.55756812	      0.00164954	     -0.23082608
      0.66968986	      9.86675104	      2.55521993	      0.00163552	     -0.23103015
      0.66973355	      9.84270338	      2.55235730	      0.00161873	     -0.23127715
      0.66977724	      9.81884883	      2.54954895	      0.00160219	     -0.23153079
      0.66981584	      9.79768664	      2.54703791	      0.00158774	     -0.23175288
      0.66985444	      9.77673120	      2.54458565	      0.00157348	     -0.23198177
      0.66989304	      9.75573671	      2.54211728	      0.00155938	     -0.23220989
      0.66993982	      9.73049460	      2.53918152	      0.00154254	     -0.23249318
      0.66997968	      9.70894665	      2.53666138	      0.00152837	     -0.23273349
      0.67001954	      9.68761553	      2.53420167	      0.00151439	     -0.23298077
      0.67005939	      9.66625366	      2.53172703	      0.00150058	     -0.23322736
      0.67009925	      9.64506213	      2.52929823	      0.00148694	     -0.23347942
      0.67014934	      9.61843336	      2.52623860	      0.00147004	     -0.23379661
      0.67018767	      9.59828330	      2.52395942	      0.00145729	     -0.23404648
      0.67022600	      9.57809191	      2.52166170	      0.00144468	     -0.23429516
      0.67027321	      9.55344140	      2.51888877	      0.00142937	     -0.23460814
      0.67032041	      9.52879462	      2.51610731	      0.00141427	     -0.23492126
      0.67035946	      9.50866581	      2.51387780	      0.00140195	     -0.23518836
      0.67039851	      9.48849578	      2.51162885	      0.00138978	     -0.23545414
      0.67043756	      9.46849553	      2.50942425	      0.00137775	     -0.23572512
      0.67049479	      9.43926186	      2.50620281	      0.00136038	     -0.23612428
      0.67053268	      9.42014627	      2.50413464	      0.00134906	     -0.23639605
      0.67057057	      9.40101304	      2.50205406	      0.00133786	     -0.23666714
      0.67062202	      9.37526222	      2.49928596	      0.00132287	     -0.23704192
      0.67066948	      9.35159267	      2.49674695	      0.00130923	     -0.23739014
      0.67071694	      9.32820434	      2.49428150	      0.00129581	     -0.23774684
      0.67075943	      9.30725746	      2.49206111	      0.00128394	     -0.23806546
      0.67080191	      9.28657618	      2.48991163	      0.00127224	     -0.23839209
      0.67084440	      9.26592602	      2.48776206	      0.00126067	     -0.23871940
      0.67088688	      9.24547701	      2.48566374	      0.00124927	     -0.23905270
      0.67094726	      9.21650540	      2.48269272	      0.00123329	     -0.23952874
      0.67098340	      9.19945291	      2.48099223	      0.00122388	     -0.23982240
      0.67101954	      9.18237856	      2.47927809	      0.00121456	     -0.24011512
      0.67107756	      9.15519926	      2.47658097	      0.00119981	     -0.24059169
      0.67115235	      9.12062321	      2.47321654	      0.00118117	     -0.24121959
      0.67118862	      9.10389575	      2.47158690	      0.00117227	     -0.24152513
      0.67122490	      9.08735675	      2.47000704	      0.00116347	     -0.24183635
      0.67128421	      9.06048335	      2.46745910	      0.00114929	     -0.24234987
      0.67133429	      9.03810536	      2.46538803	      0.00113750	     -0.24279299
      0.67138438	      9.01574494	      2.46330874	      0.00112588	     -0.24323616
      0.67142744	      8.99686875	      2.46161546	      0.00111604	     -0.24362785
      0.67147051	      8.97798966	      2.45991139	      0.00110630	     -0.24401909
      0.67151357	      8.95933459	      2.45826503	      0.00109669	     -0.24441710
      0.67157088	      8.93465287	      2.45610275	      0.00108408	     -0.24495092
      0.67161980	      8.91391370	      2.45434271	      0.00107350	     -0.24541664
      0.67166872	      8.89320005	      2.45257793	      0.00106304	     -0.24588276
      0.67171764	      8.87285252	      2.45091114	      0.00105274	     -0.24636019
      0.67176657	      8.85251899	      2.44923637	      0.00104257	     -0.24683770
      0.67181549	      8.83255437	      2.44766063	      0.00103256	     -0.24732668
      0.67186441	      8.81261128	      2.44607944	      0.00102266	     -0.24781602
      0.67191333	      8.79302074	      2.44459259	      0.00101292	     -0.24831638
      0.67196225	      8.77347584	      2.44310784	      0.00100330	     -0.24881794
      0.67201117	      8.75425317	      2.44170857	      0.00099381	     -0.24932963
      0.67206010	      8.73510967	      2.44032181	      0.00098445	     -0.24984365
      0.67210902	      8.71625248	      2.43901002	      0.00097522	     -0.25036674
      0.67216290	      8.69560429	      2.43758905	      0.00096518	     -0.25094663
      0.67221679	      8.67531554	      2.43626308	      0.00095530	     -0.25153801
      0.67226526	      8.65711928	      2.43507635	      0.00094653	     -0.25207184
      0.67231374	      8.63923182	      2.43397224	      0.00093787	     -0.25261565
      0.67236822	      8.61923988	      2.43275252	      0.00092828	     -0.25323034
      0.67242270	      8.59961423	      2.43163049	      0.00091883	     -0.25385699
      0.67247718	      8.58004011	      2.43051188	      0.00090950	     -0.25448543
      0.67252596	      8.56290478	      2.42961798	      0.00090127	     -0.25506109
      0.67257474	      8.54578862	      2.42872060	      0.00089314	     -0.25563754
      0.67262352	      8.52896054	      2.42790068	      0.00088511	     -0.25622363
      0.67268015	      8.50956384	      2.42697916	      0.00087592	     -0.25690880
      0.67273678	      8.49053082	      2.42615523	      0.00086687	     -0.25760630
      0.67278747	      8.47356763	      2.42543085	      0.00085886	     -0.25823362
      0.67283817	      8.45691643	      2.42479132	      0.00085097	     -0.25887163
      0.67289391	      8.43872571	      2.42411410	      0.00084240	     -0.25957769
      0.67294966	      8.42088187	      2.42353097	      0.00083396	     -0.26029585
      0.67300540	      8.40312956	      2.42296571	      0.00082562	     -0.26101776
      0.67306114	      8.38577375	      2.42251004	      0.00081741	     -0.26175357
      0.67311689	      8.36845160	      2.42205555	      0.00080929	     -0.26249136
      0.67317263	      8.35157635	      2.42172637	      0.00080130	     -0.26324491
      0.67322107	      8.33691104	      2.42143339	      0.00079443	     -0.26390054
      0.67326952	      8.32253006	      2.42121955	      0.00078765	     -0.26456642
      0.67332842	      8.30518829	      2.42099525	      0.00077950	     -0.26538212
      0.67338733	      8.28818476	      2.42086403	      0.00077147	     -0.26621045
      0.67344060	      8.27291404	      2.42077102	      0.00076429	     -0.26696447
      0.67349388	      8.25792848	      2.42075725	      0.00075721	     -0.26772927
      0.67355144	      8.24187794	      2.42077798	      0.00074965	     -0.26856177
      0.67360901	      8.22613542	      2.42088440	      0.00074220	     -0.26940620
      0.67366483	      8.21099641	      2.42102025	      0.00073505	     -0.27023106
      0.67372066	      8.19614621	      2.42123702	      0.00072800	     -0.27106727
      0.67377790	      8.18105642	      2.42149508	      0.00072086	     -0.27193112
      0.67383515	      8.16625677	      2.42183479	      0.00071381	     -0.27280662
      0.67389222	      8.15163999	      2.42220967	      0.00070686	     -0.27368598
      0.67394928	      8.13730332	      2.42266382	      0.00070001	     -0.27457681
      0.67400674	      8.12300953	      2.42315902	      0.00069318	     -0.27548061
      0.67406420	      8.10898707	      2.42373138	      0.00068644	     -0.27639580
      0.67412153	      8.09514055	      2.42434211	      0.00067980	     -0.27731610
      0.67417886	      8.08154941	      2.42502579	      0.00067323	     -0.27824740
      0.67423434	      8.06854492	      2.42572840	      0.00066695	     -0.27915586
      0.67430366	      8.05257890	      2.42668735	      0.00065921	     -0.28030390
      0.67438244	      8.03474877	      2.42786671	      0.00065053	     -0.28162383
      0.67444839	      8.02020780	      2.42896578	      0.00064337	     -0.28274577
      0.67450101	      8.00864984	      2.42985394	      0.00063772	     -0.28364495
      0.67455362	      7.99734724	      2.43081686	      0.00063214	     -0.28455520
      0.67461325	      7.98466743	      2.43194466	      0.00062587	     -0.28559391
      0.67467288	      7.97223524	      2.43314492	      0.00061968	     -0.28664422
      0.67472827	      7.96082157	      2.43429925	      0.00061398	     -0.28762741
      0.67479964	      7.94636821	      2.43586086	      0.00060673	     -0.28890707
      0.67488672	      7.92914325	      2.43788707	      0.00059802	     -0.29048897
      0.67493881	      7.91899105	      2.43914338	      0.00059287	     -0.29144378
      0.67500754	      7.90581852	      2.44086793	      0.00058615	     -0.29271559
      0.67509005	      7.89037047	      2.44304589	      0.00057819	     -0.29426088
      0.67514377	      7.88045265	      2.44450553	      0.00057306	     -0.29527544
      0.67521280	      7.86793381	      2.44644895	      0.00056655	     -0.29659141
      0.67529982	      7.85248343	      2.44899731	      0.00055845	     -0.29826863
      0.67540985	      7.83351610	      2.45238981	      0.00054838	     -0.30042044
      0.67545818	      7.82530370	      2.45391565	      0.00054401	     -0.30137371
      0.67552204	      7.81465106	      2.45599165	      0.00053829	     -0.30264414
      0.67560385	      7.80126682	      2.45873004	      0.00053104	     -0.30428718
      0.67568565	      7.78825951	      2.46158154	      0.00052390	     -0.30595069
      0.67573903	      7.77981969	      2.46345650	      0.00051928	     -0.30704157
      0.67579241	      7.77158074	      2.46539161	      0.00051470	     -0.30814266
      0.67584824	      7.76305972	      2.46744523	      0.00050996	     -0.30930121
      0.67592614	      7.75136181	      2.47036715	      0.00050340	     -0.31092986
      0.67599623	      7.74116289	      2.47309435	      0.00049757	     -0.31241275
      0.67605217	      7.73302275	      2.47527047	      0.00049295	     -0.31359983
      0.67610811	      7.72510372	      2.47751247	      0.00048838	     -0.31479824
      0.67617242	      7.71608517	      2.48011630	      0.00048316	     -0.31618351
[truncated: 423,556 more chars]
