# Supplementary material for: Musculoskeletal simulations to examine the effects of accentuated eccentric loading (AEL) on jump height
Source: PeerJ. 2023 Jan 23;11:e14687. doi: 10.7717/peerj.14687 (PMC9879160; doi:10.7717/peerj.14687)
Supplement: Supplemental Information 3 — Added30 folder contains the code and simulation results for a complete jump with an additional 30% model mass. Dropped30 folder contains the code and simulation results for the push-off phase with the original model mass. [file peerj-11-14687-s003.zip › Supplementary Simulation code and output results AEL30/Dropped30/Optimized_for_J_Results/TwoSegment_Two_Segment_NormalizedFiberLength.sto]

NormalizedFiberLength
version=1
nRows=9685
nColumns=5
inDegrees=no

This analysis gathers basic information about muscles during a simulation (e.g., forces, tendon lengths, moment arms, etc).
Units are S.I. units (second, meters, Newtons, ...)
Angles are in degrees.

endheader
time	vastus	recfem	glut	ham
      0.00000000	      1.12559122	      1.01155886	      0.99622978	      0.44410000
      0.00006123	      1.12559121	      1.01155886	      0.99622977	      0.44410000
      0.00012245	      1.12559120	      1.01155886	      0.99622974	      0.44410000
      0.00020780	      1.12559115	      1.01155884	      0.99622968	      0.44410000
      0.00029315	      1.12559107	      1.01155881	      0.99622958	      0.44410000
      0.00042115	      1.12559091	      1.01155876	      0.99622938	      0.44410000
      0.00054914	      1.12559069	      1.01155869	      0.99622910	      0.44410000
      0.00075973	      1.12559021	      1.01155852	      0.99622847	      0.44410000
      0.00097032	      1.12558956	      1.01155830	      0.99622763	      0.44410000
      0.00125500	      1.12558843	      1.01155791	      0.99622617	      0.44410000
      0.00153968	      1.12558700	      1.01155742	      0.99622432	      0.44410000
      0.00177985	      1.12558555	      1.01155693	      0.99622246	      0.44410000
      0.00202001	      1.12558389	      1.01155635	      0.99622033	      0.44410000
      0.00230741	      1.12558161	      1.01155557	      0.99621740	      0.44410000
      0.00259481	      1.12557901	      1.01155466	      0.99621407	      0.44410000
      0.00282227	      1.12557673	      1.01155387	      0.99621115	      0.44410000
      0.00304973	      1.12557423	      1.01155300	      0.99620797	      0.44410000
      0.00334924	      1.12557064	      1.01155174	      0.99620340	      0.44410000
      0.00364874	      1.12556668	      1.01155035	      0.99619838	      0.44410000
      0.00386300	      1.12556363	      1.01154927	      0.99619451	      0.44410000
      0.00407725	      1.12556038	      1.01154813	      0.99619042	      0.44410000
      0.00437314	      1.12555559	      1.01154643	      0.99618438	      0.44410000
      0.00466902	      1.12555043	      1.01154459	      0.99617790	      0.44410000
      0.00490644	      1.12554602	      1.01154301	      0.99617238	      0.44410000
      0.00514385	      1.12554138	      1.01154135	      0.99616657	      0.44410000
      0.00542953	      1.12553547	      1.01153923	      0.99615920	      0.44410000
      0.00571522	      1.12552920	      1.01153697	      0.99615141	      0.44410000
      0.00595120	      1.12552376	      1.01153500	      0.99614466	      0.44410000
      0.00618719	      1.12551807	      1.01153294	      0.99613762	      0.44410000
      0.00647135	      1.12551090	      1.01153032	      0.99612876	      0.44410000
      0.00675552	      1.12550337	      1.01152757	      0.99611948	      0.44410000
      0.00699497	      1.12549674	      1.01152514	      0.99611133	      0.44410000
      0.00723442	      1.12548985	      1.01152262	      0.99610288	      0.44410000
      0.00751378	      1.12548148	      1.01151953	      0.99609265	      0.44410000
      0.00779314	      1.12547276	      1.01151631	      0.99608200	      0.44410000
      0.00803996	      1.12546475	      1.01151334	      0.99607225	      0.44410000
      0.00828679	      1.12545646	      1.01151026	      0.99606218	      0.44410000
      0.00855771	      1.12544703	      1.01150675	      0.99605075	      0.44410000
      0.00882862	      1.12543726	      1.01150310	      0.99603893	      0.44410000
      0.00909954	      1.12542714	      1.01149931	      0.99602672	      0.44410000
      0.00937046	      1.12541668	      1.01149537	      0.99601412	      0.44410000
      0.00960318	      1.12540741	      1.01149188	      0.99600298	      0.44410000
      0.00983591	      1.12539788	      1.01148828	      0.99599155	      0.44410000
      0.01011404	      1.12538614	      1.01148384	      0.99597750	      0.44410000
      0.01039217	      1.12537403	      1.01147924	      0.99596303	      0.44410000
      0.01067029	      1.12536155	      1.01147448	      0.99594815	      0.44410000
      0.01091920	      1.12535005	      1.01147009	      0.99593447	      0.44410000
      0.01116811	      1.12533825	      1.01146558	      0.99592046	      0.44410000
      0.01141701	      1.12532614	      1.01146093	      0.99590611	      0.44410000
      0.01168002	      1.12531300	      1.01145588	      0.99589058	      0.44410000
      0.01194302	      1.12529953	      1.01145069	      0.99587467	      0.44410000
      0.01219797	      1.12528613	      1.01144551	      0.99585888	      0.44410000
      0.01245293	      1.12527241	      1.01144019	      0.99584274	      0.44410000
      0.01271510	      1.12525795	      1.01143458	      0.99582576	      0.44410000
      0.01297727	      1.12524314	      1.01142882	      0.99580841	      0.44410000
      0.01323521	      1.12522823	      1.01142300	      0.99579096	      0.44410000
      0.01349315	      1.12521298	      1.01141704	      0.99577315	      0.44410000
      0.01375333	      1.12519724	      1.01141087	      0.99575481	      0.44410000
      0.01401352	      1.12518116	      1.01140456	      0.99573609	      0.44410000
      0.01427221	      1.12516482	      1.01139813	      0.99571710	      0.44410000
      0.01453091	      1.12514813	      1.01139154	      0.99569775	      0.44410000
      0.01478923	      1.12513111	      1.01138482	      0.99567804	      0.44410000
      0.01504755	      1.12511375	      1.01137794	      0.99565796	      0.44410000
      0.01530350	      1.12509619	      1.01137097	      0.99563770	      0.44410000
      0.01555944	      1.12507829	      1.01136385	      0.99561708	      0.44410000
      0.01580318	      1.12506092	      1.01135692	      0.99559709	      0.44410000
      0.01611297	      1.12503839	      1.01134792	      0.99557120	      0.44410000
      0.01651210	      1.12500860	      1.01133599	      0.99553705	      0.44410000
      0.01679287	      1.12498713	      1.01132736	      0.99551249	      0.44410000
      0.01703128	      1.12496856	      1.01131989	      0.99549129	      0.44410000
      0.01726968	      1.12494969	      1.01131228	      0.99546976	      0.44410000
      0.01753117	      1.12492864	      1.01130378	      0.99544578	      0.44410000
      0.01779266	      1.12490721	      1.01129511	      0.99542141	      0.44410000
      0.01804389	      1.12488628	      1.01128662	      0.99539763	      0.44410000
      0.01829512	      1.12486500	      1.01127797	      0.99537349	      0.44410000
      0.01849992	      1.12484739	      1.01127081	      0.99535355	      0.44410000
      0.01882450	      1.12481902	      1.01125924	      0.99532145	      0.44410000
      0.01906129	      1.12479795	      1.01125063	      0.99529766	      0.44410000
      0.01929809	      1.12477658	      1.01124188	      0.99527354	      0.44410000
      0.01953488	      1.12475489	      1.01123299	      0.99524910	      0.44410000
      0.01977868	      1.12473223	      1.01122369	      0.99522361	      0.44410000
      0.02008180	      1.12470360	      1.01121191	      0.99519144	      0.44410000
      0.02046862	      1.12466632	      1.01119654	      0.99514962	      0.44410000
      0.02071870	      1.12464178	      1.01118640	      0.99512212	      0.44410000
      0.02096879	      1.12461688	      1.01117609	      0.99509427	      0.44410000
      0.02121887	      1.12459162	      1.01116562	      0.99506605	      0.44410000
      0.02147240	      1.12456566	      1.01115484	      0.99503708	      0.44410000
      0.02172593	      1.12453934	      1.01114389	      0.99500774	      0.44410000
      0.02197260	      1.12451338	      1.01113307	      0.99497884	      0.44410000
      0.02221928	      1.12448707	      1.01112209	      0.99494959	      0.44410000
      0.02247940	      1.12445896	      1.01111034	      0.99491836	      0.44410000
      0.02273951	      1.12443046	      1.01109841	      0.99488674	      0.44410000
      0.02299610	      1.12440196	      1.01108646	      0.99485517	      0.44410000
      0.02330652	      1.12436699	      1.01107177	      0.99481646	      0.44410000
      0.02365444	      1.12432713	      1.01105499	      0.99477242	      0.44410000
      0.02394973	      1.12429276	      1.01104049	      0.99473449	      0.44410000
      0.02417362	      1.12426636	      1.01102934	      0.99470539	      0.44410000
      0.02439752	      1.12423968	      1.01101806	      0.99467600	      0.44410000
      0.02462526	      1.12421224	      1.01100643	      0.99464581	      0.44410000
      0.02493219	      1.12417478	      1.01099054	      0.99460465	      0.44410000
      0.02523912	      1.12413677	      1.01097439	      0.99456293	      0.44410000
      0.02545699	      1.12410946	      1.01096277	      0.99453300	      0.44410000
      0.02567485	      1.12408188	      1.01095101	      0.99450278	      0.44410000
      0.02592713	      1.12404959	      1.01093723	      0.99446745	      0.44410000
      0.02617941	      1.12401693	      1.01092328	      0.99443174	      0.44410000
      0.02645015	      1.12398147	      1.01090810	      0.99439302	      0.44410000
      0.02672088	      1.12394558	      1.01089272	      0.99435386	      0.44410000
      0.02691494	      1.12391959	      1.01088156	      0.99432553	      0.44410000
      0.02723087	      1.12387681	      1.01086318	      0.99427895	      0.44410000
      0.02747074	      1.12384393	      1.01084903	      0.99424319	      0.44410000
      0.02771061	      1.12381072	      1.01083471	      0.99420709	      0.44410000
      0.02795047	      1.12377716	      1.01082023	      0.99417066	      0.44410000
      0.02819667	      1.12374237	      1.01080520	      0.99413293	      0.44410000
      0.02844286	      1.12370723	      1.01079000	      0.99409483	      0.44410000
      0.02871061	      1.12366860	      1.01077326	      0.99405300	      0.44410000
      0.02897835	      1.12362954	      1.01075632	      0.99401076	      0.44410000
      0.02918757	      1.12359873	      1.01074294	      0.99397745	      0.44410000
      0.02950225	      1.12355189	      1.01072257	      0.99392688	      0.44410000
      0.02975664	      1.12351360	      1.01070589	      0.99388558	      0.44410000
      0.03001102	      1.12347493	      1.01068902	      0.99384389	      0.44410000
      0.03026541	      1.12343587	      1.01067196	      0.99380183	      0.44410000
      0.03051980	      1.12339642	      1.01065472	      0.99375939	      0.44410000
      0.03077419	      1.12335659	      1.01063728	      0.99371658	      0.44410000
      0.03102481	      1.12331697	      1.01061992	      0.99367402	      0.44410000
      0.03127544	      1.12327698	      1.01060236	      0.99363110	      0.44410000
      0.03150969	      1.12323926	      1.01058579	      0.99359066	      0.44410000
      0.03181008	      1.12319040	      1.01056430	      0.99353832	      0.44410000
      0.03211048	      1.12314101	      1.01054254	      0.99348545	      0.44410000
      0.03234592	      1.12310192	      1.01052530	      0.99344365	      0.44410000
      0.03258135	      1.12306250	      1.01050789	      0.99340152	      0.44410000
      0.03285431	      1.12301638	      1.01048750	      0.99335227	      0.44410000
      0.03312728	      1.12296981	      1.01046689	      0.99330259	      0.44410000
      0.03336365	      1.12292912	      1.01044886	      0.99325922	      0.44410000
      0.03365922	      1.12287777	      1.01042607	      0.99320452	      0.44410000
      0.03401855	      1.12281463	      1.01039801	      0.99313734	      0.44410000
      0.03441210	      1.12274459	      1.01036684	      0.99306289	      0.44410000
      0.03471486	      1.12269007	      1.01034254	      0.99300500	      0.44410000
      0.03493999	      1.12264917	      1.01032428	      0.99296160	      0.44410000
      0.03516513	      1.12260796	      1.01030587	      0.99291791	      0.44410000
      0.03538556	      1.12256731	      1.01028770	      0.99287485	      0.44410000
      0.03569838	      1.12250913	      1.01026165	      0.99281325	      0.44410000
      0.03597589	      1.12245702	      1.01023830	      0.99275812	      0.44410000
      0.03620686	      1.12241330	      1.01021868	      0.99271190	      0.44410000
      0.03643782	      1.12236925	      1.01019889	      0.99266536	      0.44410000
      0.03668105	      1.12232251	      1.01017788	      0.99261602	      0.44410000
      0.03698126	      1.12226433	      1.01015170	      0.99255464	      0.44410000
      0.03735693	      1.12219076	      1.01011854	      0.99247709	      0.44410000
      0.03763821	      1.12213511	      1.01009342	      0.99241849	      0.44410000
      0.03787283	      1.12208833	      1.01007229	      0.99236926	      0.44410000
      0.03810744	      1.12204121	      1.01005098	      0.99231970	      0.44410000
      0.03835531	      1.12199107	      1.01002828	      0.99226700	      0.44410000
      0.03860318	      1.12194055	      1.01000540	      0.99221394	      0.44410000
      0.03887291	      1.12188515	      1.00998027	      0.99215579	      0.44410000
      0.03914264	      1.12182931	      1.00995492	      0.99209722	      0.44410000
      0.03933131	      1.12178999	      1.00993705	      0.99205599	      0.44410000
      0.03962084	      1.12172923	      1.00990942	      0.99199233	      0.44410000
      0.03991036	      1.12166796	      1.00988152	      0.99192818	      0.44410000
      0.04014646	      1.12161761	      1.00985857	      0.99187551	      0.44410000
      0.04038257	      1.12156693	      1.00983545	      0.99182251	      0.44410000
      0.04063012	      1.12151342	      1.00981102	      0.99176659	      0.44410000
      0.04092822	      1.12144850	      1.00978135	      0.99169879	      0.44410000
      0.04124913	      1.12137799	      1.00974909	      0.99162521	      0.44410000
      0.04157005	      1.12130686	      1.00971650	      0.99155104	      0.44410000
      0.04178987	      1.12125778	      1.00969400	      0.99149988	      0.44410000
      0.04200970	      1.12120839	      1.00967133	      0.99144844	      0.44410000
      0.04226183	      1.12115139	      1.00964515	      0.99138910	      0.44410000
      0.04256977	      1.12108125	      1.00961290	      0.99131613	      0.44410000
      0.04296841	      1.12098958	      1.00957071	      0.99122084	      0.44410000
      0.04317901	      1.12094076	      1.00954821	      0.99117013	      0.44410000
      0.04338960	      1.12089168	      1.00952558	      0.99111916	      0.44410000
      0.04367373	      1.12082502	      1.00949481	      0.99104998	      0.44410000
      0.04395786	      1.12075787	      1.00946379	      0.99098034	      0.44410000
      0.04419551	      1.12070133	      1.00943764	      0.99092173	      0.44410000
      0.04449162	      1.12063039	      1.00940481	      0.99084825	      0.44410000
      0.04486104	      1.12054115	      1.00936346	      0.99075586	      0.44410000
      0.04517609	      1.12046437	      1.00932785	      0.99067645	      0.44410000
      0.04539646	      1.12041031	      1.00930276	      0.99062056	      0.44410000
      0.04561683	      1.12035596	      1.00927750	      0.99056438	      0.44410000
      0.04586534	      1.12029430	      1.00924884	      0.99050070	      0.44410000
      0.04617480	      1.12021700	      1.00921286	      0.99042090	      0.44410000
      0.04655288	      1.12012176	      1.00916849	      0.99032266	      0.44410000
      0.04688755	      1.12003673	      1.00912884	      0.99023501	      0.44410000
      0.04730391	      1.11992999	      1.00907899	      0.99012506	      0.44410000
      0.04762713	      1.11984640	      1.00903992	      0.99003902	      0.44410000
      0.04784672	      1.11978924	      1.00901317	      0.98998022	      0.44410000
      0.04806631	      1.11973179	      1.00898628	      0.98992114	      0.44410000
      0.04832047	      1.11966493	      1.00895495	      0.98985242	      0.44410000
      0.04862959	      1.11958308	      1.00891657	      0.98976833	      0.44410000
      0.04897571	      1.11949074	      1.00887322	      0.98967353	      0.44410000
      0.04927547	      1.11941018	      1.00883537	      0.98959087	      0.44410000
      0.04950134	      1.11934911	      1.00880666	      0.98952825	      0.44410000
      0.04972721	      1.11928773	      1.00877778	      0.98946533	      0.44410000
      0.04990987	      1.11923787	      1.00875430	      0.98941423	      0.44410000
      0.05019835	      1.11915870	      1.00871701	      0.98933314	      0.44410000
      0.05048683	      1.11907903	      1.00867944	      0.98925158	      0.44410000
      0.05072855	      1.11901188	      1.00864776	      0.98918287	      0.44410000
      0.05097027	      1.11894438	      1.00861588	      0.98911382	      0.44410000
      0.05122507	      1.11887283	      1.00858208	      0.98904067	      0.44410000
      0.05147987	      1.11880089	      1.00854806	      0.98896716	      0.44410000
      0.05171467	      1.11873425	      1.00851652	      0.98889908	      0.44410000
      0.05203008	      1.11864420	      1.00847388	      0.98880714	      0.44410000
      0.05234550	      1.11855354	      1.00843091	      0.98871463	      0.44410000
      0.05256182	      1.11849101	      1.00840126	      0.98865085	      0.44410000
      0.05277814	      1.11842820	      1.00837145	      0.98858681	      0.44410000
      0.05303662	      1.11835278	      1.00833563	      0.98850994	      0.44410000
      0.05329509	      1.11827695	      1.00829960	      0.98843268	      0.44410000
      0.05355895	      1.11819912	      1.00826259	      0.98835343	      0.44410000
      0.05382281	      1.11812087	      1.00822535	      0.98827378	      0.44410000
      0.05408278	      1.11804336	      1.00818844	      0.98819491	      0.44410000
      0.05439899	      1.11794852	      1.00814324	      0.98809847	      0.44410000
      0.05474736	      1.11784334	      1.00809307	      0.98799156	      0.44410000
      0.05505324	      1.11775038	      1.00804870	      0.98789712	      0.44410000
      0.05527764	      1.11768182	      1.00801595	      0.98782750	      0.44410000
      0.05550205	      1.11761295	      1.00798303	      0.98775759	      0.44410000
      0.05573035	      1.11754258	      1.00794937	      0.98768617	      0.44410000
      0.05604660	      1.11744457	      1.00790247	      0.98758676	      0.44410000
      0.05636285	      1.11734596	      1.00785524	      0.98748678	      0.44410000
      0.05656891	      1.11728138	      1.00782429	      0.98742133	      0.44410000
      0.05677497	      1.11721654	      1.00779320	      0.98735564	      0.44410000
      0.05704784	      1.11713028	      1.00775182	      0.98726828	      0.44410000
      0.05732072	      1.11704357	      1.00771019	      0.98718050	      0.44410000
      0.05756460	      1.11696570	      1.00767278	      0.98710169	      0.44410000
      0.05786229	      1.11687016	      1.00762685	      0.98700504	      0.44410000
      0.05820838	      1.11675840	      1.00757309	      0.98689204	      0.44410000
      0.05849887	      1.11666405	      1.00752766	      0.98679668	      0.44410000
      0.05873061	      1.11658841	      1.00749123	      0.98672026	      0.44410000
      0.05896234	      1.11651245	      1.00745461	      0.98664355	      0.44410000
      0.05920416	      1.11643284	      1.00741622	      0.98656317	      0.44410000
      0.05951186	      1.11633102	      1.00736709	      0.98646041	      0.44410000
      0.05981957	      1.11622864	      1.00731765	      0.98635713	      0.44410000
      0.06005571	      1.11614968	      1.00727949	      0.98627750	      0.44410000
      0.06035203	      1.11605012	      1.00723136	      0.98617714	      0.44410000
      0.06071947	      1.11592594	      1.00717127	      0.98605202	      0.44410000
      0.06108690	      1.11580094	      1.00711074	      0.98592613	      0.44410000
      0.06129574	      1.11572954	      1.00707614	      0.98585424	      0.44410000
      0.06150458	      1.11565787	      1.00704140	      0.98578211	      0.44410000
      0.06178233	      1.11556215	      1.00699497	      0.98568581	      0.44410000
      0.06206008	      1.11546597	      1.00694829	      0.98558907	      0.44410000
      0.06230804	      1.11537971	      1.00690641	      0.98550234	      0.44410000
      0.06255599	      1.11529308	      1.00686432	      0.98541527	      0.44410000
      0.06281294	      1.11520293	      1.00682049	      0.98532468	      0.44410000
      0.06312748	      1.11509203	      1.00676655	      0.98521329	      0.44410000
      0.06353357	      1.11494797	      1.00669642	      0.98506865	      0.44410000
      0.06374869	      1.11487126	      1.00665906	      0.98499166	      0.44410000
      0.06396382	      1.11479427	      1.00662154	      0.98491442	      0.44410000
      0.06424931	      1.11469167	      1.00657152	      0.98481151	      0.44410000
      0.06453480	      1.11458858	      1.00652123	      0.98470814	      0.44410000
      0.06473604	      1.11451563	      1.00648562	      0.98463501	      0.44410000
      0.06505987	      1.11439772	      1.00642804	      0.98451685	      0.44410000
      0.06530383	      1.11430849	      1.00638443	      0.98442746	      0.44410000
      0.06554778	      1.11421889	      1.00634064	      0.98433774	      0.44410000
      0.06579173	      1.11412895	      1.00629664	      0.98424768	      0.44410000
      0.06604647	      1.11403465	      1.00625050	      0.98415330	      0.44410000
      0.06630121	      1.11393997	      1.00620414	      0.98405855	      0.44410000
      0.06655739	      1.11384436	      1.00615731	      0.98396291	      0.44410000
      0.06687327	      1.11372593	      1.00609927	      0.98384448	      0.44410000
      0.06726868	      1.11357685	      1.00602615	      0.98369546	      0.44410000
      0.06755302	      1.11346907	      1.00597326	      0.98358777	      0.44410000
      0.06779301	      1.11337774	      1.00592842	      0.98349652	      0.44410000
      0.06803299	      1.11328606	      1.00588338	      0.98340497	      0.44410000
      0.06828845	      1.11318810	      1.00583524	      0.98330715	      0.44410000
      0.06854392	      1.11308974	      1.00578688	      0.98320898	      0.44410000
      0.06880149	      1.11299019	      1.00573791	      0.98310964	      0.44410000
      0.06911766	      1.11286745	      1.00567750	      0.98298720	      0.44410000
      0.06951846	      1.11271101	      1.00560045	      0.98283119	      0.44410000
      0.06976299	      1.11261511	      1.00555319	      0.98273558	      0.44410000
      0.07000752	      1.11251884	      1.00550573	      0.98263964	      0.44410000
      0.07025205	      1.11242223	      1.00545808	      0.98254337	      0.44410000
      0.07049620	      1.11232542	      1.00541031	      0.98244693	      0.44410000
      0.07080310	      1.11220322	      1.00534999	      0.98232524	      0.44410000
      0.07117253	      1.11205540	      1.00527696	      0.98217807	      0.44410000
      0.07143810	      1.11194864	      1.00522420	      0.98207182	      0.44410000
      0.07178725	      1.11180764	      1.00515448	      0.98193153	      0.44410000
      0.07205229	      1.11170014	      1.00510129	      0.98182461	      0.44410000
      0.07231733	      1.11159223	      1.00504787	      0.98171729	      0.44410000
      0.07258236	      1.11148390	      1.00499423	      0.98160960	      0.44410000
      0.07284740	      1.11137517	      1.00494036	      0.98150153	      0.44410000
      0.07311244	      1.11126602	      1.00488626	      0.98139307	      0.44410000
      0.07337748	      1.11115647	      1.00483193	      0.98128423	      0.44410000
      0.07364251	      1.11104650	      1.00477738	      0.98117501	      0.44410000
      0.07390755	      1.11093613	      1.00472259	      0.98106541	      0.44410000
      0.07417259	      1.11082534	      1.00466759	      0.98095543	      0.44410000
      0.07442395	      1.11071989	      1.00461521	      0.98085077	      0.44410000
      0.07467531	      1.11061408	      1.00456262	      0.98074578	      0.44410000
      0.07492942	      1.11050673	      1.00450926	      0.98063928	      0.44410000
      0.07518354	      1.11039901	      1.00445568	      0.98053244	      0.44410000
      0.07544710	      1.11028689	      1.00439990	      0.98042125	      0.44410000
      0.07576352	      1.11015175	      1.00433263	      0.98028727	      0.44410000
      0.07608725	      1.11001289	      1.00426347	      0.98014964	      0.44410000
      0.07641097	      1.10987342	      1.00419397	      0.98001144	      0.44410000
      0.07664952	      1.10977026	      1.00414255	      0.97990925	      0.44410000
      0.07688806	      1.10966677	      1.00409094	      0.97980675	      0.44410000
      0.07710532	      1.10957224	      1.00404378	      0.97971313	      0.44410000
      0.07742541	      1.10943245	      1.00397402	      0.97957474	      0.44410000
      0.07769708	      1.10931335	      1.00391455	      0.97945685	      0.44410000
      0.07793949	      1.10920672	      1.00386129	      0.97935132	      0.44410000
      0.07818189	      1.10909975	      1.00380785	      0.97924548	      0.44410000
      0.07844050	      1.10898526	      1.00375062	      0.97913222	      0.44410000
      0.07869911	      1.10887039	      1.00369317	      0.97901860	      0.44410000
      0.07894473	      1.10876092	      1.00363842	      0.97891036	      0.44410000
      0.07926223	      1.10861891	      1.00356735	      0.97876995	      0.44410000
      0.07957974	      1.10847632	      1.00349596	      0.97862901	      0.44410000
      0.07982350	      1.10836646	      1.00344093	      0.97852044	      0.44410000
      0.08006727	      1.10825625	      1.00338572	      0.97841155	      0.44410000
      0.08031007	      1.10814614	      1.00333053	      0.97830277	      0.44410000
      0.08061896	      1.10800558	      1.00326005	      0.97816394	      0.44410000
      0.08092784	      1.10786447	      1.00318926	      0.97802460	      0.44410000
      0.08116680	      1.10775494	      1.00313429	      0.97791645	      0.44410000
      0.08146422	      1.10761815	      1.00306562	      0.97778142	      0.44410000
      0.08183234	      1.10744815	      1.00298024	      0.97761365	      0.44410000
      0.08220046	      1.10727737	      1.00289442	      0.97744515	      0.44410000
      0.08239763	      1.10718558	      1.00284828	      0.97735461	      0.44410000
      0.08259481	      1.10709357	      1.00280202	      0.97726385	      0.44410000
      0.08288158	      1.10695936	      1.00273451	      0.97713149	      0.44410000
      0.08316835	      1.10682468	      1.00266674	      0.97699870	      0.44410000
      0.08341621	      1.10670791	      1.00260795	      0.97688357	      0.44410000
      0.08366407	      1.10659078	      1.00254898	      0.97676813	      0.44410000
      0.08390034	      1.10647881	      1.00249258	      0.97665777	      0.44410000
      0.08421840	      1.10632757	      1.00241637	      0.97650874	      0.44410000
      0.08453646	      1.10617577	      1.00233985	      0.97635919	      0.44410000
      0.08475932	      1.10606906	      1.00228604	      0.97625408	      0.44410000
      0.08498217	      1.10596208	      1.00223207	      0.97614871	      0.44410000
      0.08524476	      1.10583566	      1.00216829	      0.97602422	      0.44410000
      0.08550735	      1.10570885	      1.00210428	      0.97589937	      0.44410000
      0.08578018	      1.10557669	      1.00203755	      0.97576926	      0.44410000
      0.08605301	      1.10544411	      1.00197059	      0.97563876	      0.44410000
      0.08630604	      1.10532078	      1.00190827	      0.97551738	      0.44410000
      0.08662497	      1.10516481	      1.00182944	      0.97536390	      0.44410000
      0.08694391	      1.10500827	      1.00175029	      0.97520990	      0.44410000
      0.08718330	      1.10489040	      1.00169067	      0.97509395	      0.44410000
      0.08742270	      1.10477221	      1.00163087	      0.97497769	      0.44410000
      0.08770206	      1.10463388	      1.00156086	      0.97484166	      0.44410000
      0.08798141	      1.10449512	      1.00149060	      0.97470521	      0.44410000
      0.08821716	      1.10437768	      1.00143112	      0.97458976	      0.44410000
      0.08852607	      1.10422333	      1.00135293	      0.97443802	      0.44410000
      0.08883498	      1.10406844	      1.00127443	      0.97428579	      0.44410000
      0.08907574	      1.10394736	      1.00121305	      0.97416679	      0.44410000
      0.08931649	      1.10382596	      1.00115148	      0.97404750	      0.44410000
      0.08958212	      1.10369164	      1.00108335	      0.97391553	      0.44410000
      0.08984774	      1.10355693	      1.00101499	      0.97378319	      0.44410000
      0.09011910	      1.10341892	      1.00094494	      0.97364762	      0.44410000
      0.09039045	      1.10328049	      1.00087466	      0.97351167	      0.44410000
      0.09065508	      1.10314510	      1.00080589	      0.97337872	      0.44410000
      0.09097430	      1.10298127	      1.00072266	      0.97321785	      0.44410000
      0.09138025	      1.10277212	      1.00061635	      0.97301252	      0.44410000
      0.09160236	      1.10265730	      1.00055797	      0.97289981	      0.44410000
      0.09182446	      1.10254221	      1.00049944	      0.97278685	      0.44410000
      0.09210943	      1.10239415	      1.00042412	      0.97264154	      0.44410000
      0.09239439	      1.10224564	      1.00034855	      0.97249581	      0.44410000
      0.09267008	      1.10210154	      1.00027520	      0.97235442	      0.44410000
      0.09294577	      1.10195703	      1.00020161	      0.97221264	      0.44410000
      0.09321099	      1.10181761	      1.00013060	      0.97207588	      0.44410000
      0.09353093	      1.10164891	      1.00004465	      0.97191041	      0.44410000
      0.09393335	      1.10143593	      0.99993610	      0.97170153	      0.44410000
      0.09416956	      1.10131050	      0.99987214	      0.97157853	      0.44410000
      0.09440578	      1.10118476	      0.99980802	      0.97145524	      0.44410000
      0.09464200	      1.10105872	      0.99974372	      0.97133166	      0.44410000
      0.09491934	      1.10091035	      0.99966802	      0.97118621	      0.44410000
      0.09519667	      1.10076156	      0.99959208	      0.97104036	      0.44410000
      0.09538243	      1.10066167	      0.99954108	      0.97094245	      0.44410000
      0.09567404	      1.10050447	      0.99946081	      0.97078838	      0.44410000
      0.09596566	      1.10034682	      0.99938028	      0.97063388	      0.44410000
      0.09621096	      1.10021384	      0.99931234	      0.97050357	      0.44410000
      0.09645626	      1.10008054	      0.99924421	      0.97037296	      0.44410000
      0.09670131	      1.09994705	      0.99917598	      0.97024217	      0.44410000
      0.09701716	      1.09977451	      0.99908775	      0.97007314	      0.44410000
      0.09733301	      1.09960143	      0.99899922	      0.96990359	      0.44410000
      0.09757101	      1.09947066	      0.99893232	      0.96977550	      0.44410000
      0.09780900	      1.09933958	      0.99886524	      0.96964712	      0.44410000
      0.09807962	      1.09919017	      0.99878875	      0.96950078	      0.44410000
      0.09835025	      1.09904035	      0.99871205	      0.96935407	      0.44410000
      0.09861147	      1.09889537	      0.99863780	      0.96921210	      0.44410000
      0.09892943	      1.09871840	      0.99854714	      0.96903882	      0.44410000
      0.09931175	      1.09850489	      0.99843773	      0.96882978	      0.44410000
      0.09977254	      1.09824651	      0.99830527	      0.96857685	      0.44410000
      0.09994408	      1.09815004	      0.99825580	      0.96848241	      0.44410000
      0.10022963	      1.09798909	      0.99817325	      0.96832488	      0.44410000
      0.10051518	      1.09782771	      0.99809045	      0.96816692	      0.44410000
      0.10076566	      1.09768579	      0.99801762	      0.96802803	      0.44410000
      0.10101614	      1.09754353	      0.99794460	      0.96788881	      0.44410000
      0.10127886	      1.09739397	      0.99786781	      0.96774245	      0.44410000
      0.10154158	      1.09724403	      0.99779082	      0.96759573	      0.44410000
      0.10182780	      1.09708026	      0.99770670	      0.96743549	      0.44410000
      0.10211403	      1.09691606	      0.99762233	      0.96727483	      0.44410000
      0.10234145	      1.09678528	      0.99755512	      0.96714688	      0.44410000
      0.10265425	      1.09660495	      0.99746243	      0.96697047	      0.44410000
      0.10296706	      1.09642410	      0.99736944	      0.96679356	      0.44410000
      0.10320083	      1.09628861	      0.99729976	      0.96666101	      0.44410000
      0.10343461	      1.09615282	      0.99722991	      0.96652819	      0.44410000
      0.10369085	      1.09600365	      0.99715317	      0.96638229	      0.44410000
      0.10400358	      1.09582113	      0.99705924	      0.96620377	      0.44410000
      0.10431631	      1.09563810	      0.99696502	      0.96602476	      0.44410000
      0.10458282	      1.09548171	      0.99688450	      0.96587182	      0.44410000
      0.10491006	      1.09528916	      0.99678534	      0.96568353	      0.44410000
      0.10523729	      1.09509606	      0.99668586	      0.96549469	      0.44410000
      0.10547547	      1.09495515	      0.99661326	      0.96535691	      0.44410000
      0.10576500	      1.09478347	      0.99652478	      0.96518904	      0.44410000
      0.10612699	      1.09456820	      0.99641380	      0.96497856	      0.44410000
      0.10640909	      1.09439996	      0.99632705	      0.96481406	      0.44410000
      0.10665480	      1.09425308	      0.99625130	      0.96467046	      0.44410000
      0.10690052	      1.09410589	      0.99617536	      0.96452656	      0.44410000
      0.10713842	      1.09396307	      0.99610168	      0.96438693	      0.44410000
      0.10744893	      1.09377622	      0.99600525	      0.96420427	      0.44410000
      0.10775945	      1.09358886	      0.99590854	      0.96402111	      0.44410000
      0.10800129	      1.09344260	      0.99583302	      0.96387813	      0.44410000
      0.10824313	      1.09329602	      0.99575733	      0.96373485	      0.44410000
      0.10851840	      1.09312882	      0.99567097	      0.96357141	      0.44410000
      0.10879367	      1.09296122	      0.99558439	      0.96340759	      0.44410001
      0.10904963	      1.09280503	      0.99550368	      0.96325491	      0.44410002
      0.10936669	      1.09261107	      0.99540344	      0.96306534	      0.44410005
      0.10968376	      1.09241660	      0.99530291	      0.96287526	      0.44410012
      0.10992153	      1.09227041	      0.99522733	      0.96273238	      0.44410020
      0.11022020	      1.09208638	      0.99513215	      0.96255251	      0.44410035
      0.11051886	      1.09190188	      0.99503672	      0.96237219	      0.44410058
      0.11077188	      1.09174522	      0.99495567	      0.96221908	      0.44410086
      0.11109266	      1.09154613	      0.99485265	      0.96202450	      0.44410134
      0.11141344	      1.09134650	      0.99474932	      0.96182941	      0.44410201
      0.11165137	      1.09119810	      0.99467250	      0.96168437	      0.44410265
      0.11188929	      1.09104940	      0.99459551	      0.96153905	      0.44410344
      0.11216699	      1.09087548	      0.99450544	      0.96136908	      0.44410458
      0.11244469	      1.09070116	      0.99441514	      0.96119872	      0.44410598
      0.11269109	      1.09054616	      0.99433484	      0.96104724	      0.44410749
      0.11300891	      1.09034577	      0.99423101	      0.96085141	      0.44410984
      0.11332672	      1.09014486	      0.99412688	      0.96065507	      0.44411272
      0.11357542	      1.08998729	      0.99404520	      0.96050109	      0.44411539
      0.11382411	      1.08982940	      0.99396334	      0.96034679	      0.44411847
      0.11405334	      1.08968359	      0.99388773	      0.96020430	      0.44412170
      0.11437206	      1.08948040	      0.99378235	      0.96000574	      0.44412688
      0.11469077	      1.08927670	      0.99367669	      0.95980668	      0.44413295
      0.11491445	      1.08913344	      0.99360235	      0.95966667	      0.44413778
      0.11513813	      1.08898991	      0.99352788	      0.95952641	      0.44414313
      0.11541477	      1.08881205	      0.99343557	      0.95935260	      0.44415051
      0.11569142	      1.08863380	      0.99334304	      0.95917840	      0.44415878
      0.11593990	      1.08847336	      0.99325974	      0.95902162	      0.44416702
      0.11625781	      1.08826764	      0.99315292	      0.95882058	      0.44417877
      0.11657571	      1.08806141	      0.99304581	      0.95861904	      0.44419194
      0.11681634	      1.08790497	      0.99296454	      0.95846615	      0.44420293
      0.11705697	      1.08774823	      0.99288311	      0.95831298	      0.44421482
      0.11733596	      1.08756613	      0.99278850	      0.95813502	      0.44422979
      0.11761496	      1.08738365	      0.99269366	      0.95795668	      0.44424609
      0.11786498	      1.08721977	      0.99260848	      0.95779653	      0.44426187
      0.11818284	      1.08701099	      0.99249993	      0.95759248	      0.44428358
      0.11850070	      1.08680169	      0.99239110	      0.95738793	      0.44430722
      0.11874238	      1.08664221	      0.99230816	      0.95723206	      0.44432650
      0.11898407	      1.08648243	      0.99222506	      0.95707590	      0.44434696
      0.11926577	      1.08629583	      0.99212798	      0.95689352	      0.44437231
      0.11954748	      1.08610882	      0.99203068	      0.95671075	      0.44439932
      0.11978597	      1.08595019	      0.99194814	      0.95655571	      0.44442349
      0.12010419	      1.08573809	      0.99183774	      0.95634840	      0.44445764
      0.12042242	      1.08552547	      0.99172706	      0.95614058	      0.44449399
      0.12065919	      1.08536694	      0.99164453	      0.95598563	      0.44452248
      0.12089597	      1.08520814	      0.99156184	      0.95583041	      0.44455220
      0.12116372	      1.08502822	      0.99146814	      0.95565454	      0.44458731
      0.12143147	      1.08484794	      0.99137424	      0.95547832	      0.44462401
      0.12171624	      1.08465580	      0.99127416	      0.95529051	      0.44466480
      0.12200101	      1.08446327	      0.99117384	      0.95510230	      0.44470739
      0.12225404	      1.08429185	      0.99108452	      0.95493473	      0.44474674
      0.12257115	      1.08407657	      0.99097232	      0.95472427	      0.44479806
      0.12288827	      1.08386078	      0.99085984	      0.95451332	      0.44485159
      0.12313086	      1.08369537	      0.99077361	      0.95435161	      0.44489402
      0.12337345	      1.08352967	      0.99068721	      0.95418961	      0.44493773
      0.12366193	      1.08333225	      0.99058426	      0.95399659	      0.44499134
      0.12395040	      1.08313441	      0.99048108	      0.95380317	      0.44504673
      0.12416884	      1.08298433	      0.99040280	      0.95365643	      0.44508983
      0.12448426	      1.08276719	      0.99028952	      0.95344413	      0.44515381
      0.12479968	      1.08254957	      0.99017598	      0.95323134	      0.44521984
      0.12502753	      1.08239206	      0.99009378	      0.95307732	      0.44526878
      0.12525538	      1.08223429	      0.99001144	      0.95292305	      0.44531875
      0.12553251	      1.08204206	      0.98991111	      0.95273507	      0.44538091
      0.12580963	      1.08184945	      0.98981056	      0.95254672	      0.44544455
      0.12607196	      1.08166677	      0.98971518	      0.95236807	      0.44550615
      0.12638718	      1.08144681	      0.98960033	      0.95215296	      0.44558186
      0.12670240	      1.08122637	      0.98948520	      0.95193736	      0.44565941
      0.12696053	      1.08104548	      0.98939072	      0.95176045	      0.44572424
      0.12728206	      1.08081971	      0.98927278	      0.95153963	      0.44580664
      0.12760360	      1.08059342	      0.98915456	      0.95131829	      0.44589084
      0.12784406	      1.08042386	      0.98906596	      0.95115244	      0.44595495
      0.12808453	      1.08025402	      0.98897720	      0.95098630	      0.44602003
      0.12837028	      1.08005182	      0.98887152	      0.95078850	      0.44609860
      0.12865604	      1.07984921	      0.98876561	      0.95059030	      0.44617849
      0.12888775	      1.07968464	      0.98867957	      0.95042929	      0.44624422
      0.12920399	      1.07945959	      0.98856191	      0.95020912	      0.44633527
      0.12952024	      1.07923406	      0.98844398	      0.94998847	      0.44642784
      0.12975694	      1.07906494	      0.98835553	      0.94982299	      0.44649811
      0.12999363	      1.07889555	      0.98826693	      0.94965724	      0.44656919
      0.13026716	      1.07869945	      0.98816436	      0.94946536	      0.44665235
      0.13054070	      1.07850299	      0.98806158	      0.94927311	      0.44673657
      0.13081913	      1.07830263	      0.98795675	      0.94907703	      0.44682337
      0.13109757	      1.07810190	      0.98785171	      0.94888058	      0.44691124
      0.13137919	      1.07789849	      0.98774526	      0.94868150	      0.44700117
      0.13166080	      1.07769469	      0.98763860	      0.94848203	      0.44709215
      0.13193932	      1.07749276	      0.98753290	      0.94828438	      0.44718314
      0.13221783	      1.07729046	      0.98742699	      0.94808635	      0.44727513
      0.13250311	      1.07708285	      0.98731829	      0.94788312	      0.44737036
      0.13278839	      1.07687485	      0.98720938	      0.94767948	      0.44746660
      0.13306048	      1.07667610	      0.98710530	      0.94748490	      0.44755932
      0.13333257	      1.07647699	      0.98700101	      0.94728995	      0.44765293
      0.13362690	      1.07626120	      0.98688798	      0.94707865	      0.44775519
      0.13392124	      1.07604499	      0.98677472	      0.94686692	      0.44785845
      0.13415756	      1.07587109	      0.98668361	      0.94669662	      0.44794209
      0.13447262	      1.07563883	      0.98656192	      0.94646916	      0.44805458
      0.13478769	      1.07540610	      0.98643996	      0.94624121	      0.44816819
      0.13503352	      1.07522417	      0.98634461	      0.94606301	      0.44825760
      0.13527935	      1.07504195	      0.98624911	      0.94588451	      0.44834767
      0.13554873	      1.07484195	      0.98614427	      0.94568858	      0.44844713
      0.13581810	      1.07464160	      0.98603924	      0.94549229	      0.44854736
      0.13610744	      1.07442602	      0.98592622	      0.94528106	      0.44865588
      0.13639677	      1.07421004	      0.98581297	      0.94506943	      0.44876528
      0.13665609	      1.07401612	      0.98571129	      0.94487939	      0.44886407
      0.13697023	      1.07378077	      0.98558786	      0.94464874	      0.44898468
      0.13728438	      1.07354495	      0.98546418	      0.94441760	      0.44910630
      0.13746730	      1.07340741	      0.98539203	      0.94428278	      0.44917759
      0.13775284	      1.07319241	      0.98527925	      0.94407201	      0.44928953
      0.13803838	      1.07297701	      0.98516624	      0.94386084	      0.44940229
      0.13826808	      1.07280346	      0.98507518	      0.94369068	      0.44949359
      0.13857464	      1.07257144	      0.98495344	      0.94346316	      0.44961624
      0.13888120	      1.07233897	      0.98483145	      0.94323519	      0.44973982
      0.13912641	      1.07215270	      0.98473369	      0.94305250	      0.44983934
      0.13937162	      1.07196614	      0.98463577	      0.94286951	      0.44993943
      0.13966002	      1.07174636	      0.98452041	      0.94265391	      0.45005789
      0.13994841	      1.07152619	      0.98440483	      0.94243791	      0.45017716
      0.14019630	      1.07133662	      0.98430531	      0.94225191	      0.45028031
      0.14050868	      1.07109733	      0.98417967	      0.94201709	      0.45041112
      0.14082106	      1.07085757	      0.98405378	      0.94178179	      0.45054287
      0.14106353	      1.07067115	      0.98395589	      0.94159881	      0.45064576
      0.14130599	      1.07048446	      0.98385784	      0.94141555	      0.45074920
      0.14159872	      1.07025869	      0.98373927	      0.94119390	      0.45087483
      0.14189145	      1.07003251	      0.98362047	      0.94097182	      0.45100126
      0.14210878	      1.06986433	      0.98353212	      0.94080666	      0.45109564
      0.14242440	      1.06961969	      0.98340361	      0.94056640	      0.45123349
      0.14274001	      1.06937458	      0.98327484	      0.94032564	      0.45137227
      0.14297342	      1.06919302	      0.98317944	      0.94014727	      0.45147549
      0.14320682	      1.06901120	      0.98308390	      0.93996863	      0.45157922
      0.14348679	      1.06879276	      0.98296912	      0.93975398	      0.45170430
      0.14376676	      1.06857396	      0.98285413	      0.93953894	      0.45183011
      0.14403914	      1.06836073	      0.98274207	      0.93932936	      0.45195320
      0.14431152	      1.06814715	      0.98262982	      0.93911940	      0.45207698
      0.14460710	      1.06791498	      0.98250778	      0.93889113	      0.45221208
      0.14490268	      1.06768241	      0.98238552	      0.93866242	      0.45234798
      0.14515686	      1.06748208	      0.98228021	      0.93846539	      0.45246548
      0.14546916	      1.06723552	      0.98215059	      0.93822285	      0.45261067
      0.14578147	      1.06698850	      0.98202071	      0.93797982	      0.45275677
      0.14601119	      1.06680652	      0.98192502	      0.93780074	      0.45286480
      0.14631323	      1.06656686	      0.98179900	      0.93756488	      0.45300757
      0.14661526	      1.06632678	      0.98167275	      0.93732856	      0.45315119
      0.14685259	      1.06613783	      0.98157338	      0.93714253	      0.45326463
      0.14714995	      1.06590071	      0.98144867	      0.93690905	      0.45340750
      0.14744732	      1.06566318	      0.98132373	      0.93667511	      0.45355118
      0.14770602	      1.06545619	      0.98121486	      0.93647122	      0.45367684
      0.14801842	      1.06520582	      0.98108316	      0.93622455	      0.45382942
      0.14833082	      1.06495499	      0.98095121	      0.93597737	      0.45398290
      0.14854485	      1.06478289	      0.98086066	      0.93580775	      0.45408856
      0.14886023	      1.06452889	      0.98072703	      0.93555736	      0.45424504
      0.14917561	      1.06427443	      0.98059315	      0.93530646	      0.45440244
      0.14941072	      1.06408443	      0.98049317	      0.93511908	      0.45452038
      0.14964582	      1.06389417	      0.98039306	      0.93493142	      0.45463884
      0.14992666	      1.06366657	      0.98027330	      0.93470689	      0.45478100
      0.15020749	      1.06343861	      0.98015333	      0.93448195	      0.45492390
      0.15048309	      1.06321453	      0.98003541	      0.93426080	      0.45506485
      0.15075868	      1.06299010	      0.97991729	      0.93403926	      0.45520652
      0.15105365	      1.06274951	      0.97979066	      0.93380171	      0.45535892
      0.15134862	      1.06250850	      0.97966381	      0.93356370	      0.45551214
      0.15161573	      1.06228991	      0.97954876	      0.93334778	      0.45565160
      0.15188284	      1.06207099	      0.97943352	      0.93313148	      0.45579173
      0.15218404	      1.06182372	      0.97930336	      0.93288713	      0.45595055
      0.15248525	      1.06157602	      0.97917297	      0.93264230	      0.45611022
      0.15272606	      1.06137769	      0.97906856	      0.93244622	      0.45623850
      0.15303640	      1.06112169	      0.97893379	      0.93219307	      0.45640463
      0.15334674	      1.06086525	      0.97879878	      0.93193942	      0.45657167
      0.15358948	      1.06066435	      0.97869300	      0.93174066	      0.45670296
      0.15383222	      1.06046317	      0.97858708	      0.93154158	      0.45683482
      0.15412411	      1.06022090	      0.97845952	      0.93130179	      0.45699411
      0.15441600	      1.05997823	      0.97833175	      0.93106155	      0.45715423
      0.15467148	      1.05976551	      0.97821975	      0.93085090	      0.45729503
      0.15498057	      1.05950775	      0.97808402	      0.93059559	      0.45746623
      0.15528965	      1.05924953	      0.97794805	      0.93033977	      0.45763834
      0.15552763	      1.05905042	      0.97784320	      0.93014245	      0.45777149
      0.15583802	      1.05879033	      0.97770624	      0.92988465	      0.45794596
      0.15614840	      1.05852980	      0.97756904	      0.92962632	      0.45812137
      0.15639158	      1.05832536	      0.97746139	      0.92942358	      0.45825945
      0.15663475	      1.05812065	      0.97735358	      0.92922051	      0.45839811
      0.15692563	      1.05787542	      0.97722444	      0.92897719	      0.45856472
      0.15721650	      1.05762979	      0.97709509	      0.92873342	      0.45873215
      0.15747886	      1.05740791	      0.97697824	      0.92851316	      0.45888388
      0.15774122	      1.05718571	      0.97686122	      0.92829252	      0.45903628
      0.15804199	      1.05693058	      0.97672685	      0.92803912	      0.45921183
      0.15834275	      1.05667503	      0.97659227	      0.92778523	      0.45938827
      0.15859233	      1.05646265	      0.97648042	      0.92757418	      0.45953535
      0.15890103	      1.05619955	      0.97634187	      0.92731266	      0.45971814
      0.15920974	      1.05593601	      0.97620307	      0.92705062	      0.45990186
      0.15941143	      1.05576359	      0.97611227	      0.92687914	      0.46002241
      0.15972347	      1.05549646	      0.97597158	      0.92661339	      0.46020971
      0.16003551	      1.05522886	      0.97583066	      0.92634711	      0.46039798
      0.16027909	      1.05501967	      0.97572049	      0.92613889	      0.46054561
      0.16052266	      1.05481020	      0.97561018	      0.92593034	      0.46069384
      0.16080341	      1.05456842	      0.97548285	      0.92568956	      0.46086543
      0.16108416	      1.05432626	      0.97535533	      0.92544834	      0.46103781
      0.16136814	      1.05408095	      0.97522614	      0.92520390	      0.46121298
      0.16165212	      1.05383525	      0.97509676	      0.92495902	      0.46138897
      0.16194399	      1.05358233	      0.97496357	      0.92470686	      0.46157069
      0.16223587	      1.05332902	      0.97483018	      0.92445424	      0.46175328
      0.16252174	      1.05308052	      0.97469933	      0.92420634	      0.46193295
      0.16280761	      1.05283164	      0.97456828	      0.92395799	      0.46211346
      0.16310218	      1.05257479	      0.97443304	      0.92370162	      0.46230032
      0.16339674	      1.05231753	      0.97429759	      0.92344476	      0.46248807
      0.16368112	      1.05206879	      0.97416662	      0.92319632	      0.46267016
      0.16396549	      1.05181967	      0.97403546	      0.92294744	      0.46285308
      0.16426215	      1.05155938	      0.97389843	      0.92268732	      0.46304479
      0.16455880	      1.05129868	      0.97376118	      0.92242671	      0.46323740
      0.16484058	      1.05105067	      0.97363062	      0.92217871	      0.46342120
      0.16512236	      1.05080228	      0.97349987	      0.92193026	      0.46360581
      0.16542099	      1.05053863	      0.97336109	      0.92166646	      0.46380236
      0.16571962	      1.05027456	      0.97322209	      0.92140216	      0.46399984
      0.16599810	      1.05002792	      0.97309228	      0.92115523	      0.46418483
      0.16627659	      1.04978092	      0.97296228	      0.92090786	      0.46437063
      0.16657676	      1.04951427	      0.97282195	      0.92064074	      0.46457179
      0.16687692	      1.04924720	      0.97268140	      0.92037311	      0.46477390
      0.16715209	      1.04900200	      0.97255237	      0.92012732	      0.46496001
      0.16742725	      1.04875644	      0.97242316	      0.91988109	      0.46514690
      0.16772822	      1.04848745	      0.97228162	      0.91961129	      0.46535224
      0.16802919	      1.04821802	      0.97213987	      0.91934096	      0.46555852
      0.16830204	      1.04797339	      0.97201118	      0.91909544	      0.46574636
      0.16857489	      1.04772841	      0.97188230	      0.91884949	      0.46593499
      0.16887604	      1.04745761	      0.97173986	      0.91857753	      0.46614410
      0.16917718	      1.04718638	      0.97159719	      0.91830505	      0.46635416
      0.16944940	      1.04694083	      0.97146805	      0.91805831	      0.46654487
      0.16972161	      1.04669493	      0.97133873	      0.91781113	      0.46673637
      0.17002270	      1.04642254	      0.97119549	      0.91753723	      0.46694910
      0.17032379	      1.04614971	      0.97105204	      0.91726281	      0.46716280
      0.17059688	      1.04590188	      0.97092174	      0.91701346	      0.46735746
      0.17086996	      1.04565370	      0.97079126	      0.91676367	      0.46755292
      0.17117099	      1.04537971	      0.97064723	      0.91648782	      0.46776931
      0.17147201	      1.04510528	      0.97050299	      0.91621145	      0.46798667
      0.17174688	      1.04485433	      0.97037109	      0.91595863	      0.46818599
      0.17202174	      1.04460301	      0.97023902	      0.91570536	      0.46838612
      0.17232273	      1.04432739	      0.97009419	      0.91542752	      0.46860621
      0.17262372	      1.04405133	      0.96994914	      0.91514915	      0.46882728
      0.17290080	      1.04379682	      0.96981543	      0.91489242	      0.46903166
      0.17317788	      1.04354193	      0.96968153	      0.91463523	      0.46923687
      0.17347881	      1.04326468	      0.96953591	      0.91435539	      0.46946070
      0.17377975	      1.04298699	      0.96939007	      0.91407501	      0.46968551
      0.17405921	      1.04272873	      0.96925445	      0.91381417	      0.46989516
      0.17433867	      1.04247009	      0.96911865	      0.91355285	      0.47010567
      0.17463951	      1.04219123	      0.96897225	      0.91327103	      0.47033323
      0.17494035	      1.04191194	      0.96882564	      0.91298867	      0.47056179
      0.17522221	      1.04164987	      0.96868808	      0.91272363	      0.47077684
      0.17550408	      1.04138740	      0.96855034	      0.91245812	      0.47099276
      0.17580477	      1.04110698	      0.96840319	      0.91217434	      0.47122406
      0.17610547	      1.04082612	      0.96825583	      0.91189003	      0.47145637
      0.17638969	      1.04056024	      0.96811635	      0.91162079	      0.47167687
      0.17667392	      1.04029396	      0.96797668	      0.91135106	      0.47189827
      0.17697441	      1.04001201	      0.96782882	      0.91106537	      0.47213332
      0.17727490	      1.03972961	      0.96768074	      0.91077913	      0.47236937
      0.17756139	      1.03945997	      0.96753937	      0.91050572	      0.47259536
      0.17784788	      1.03918992	      0.96739781	      0.91023182	      0.47282226
      0.17814813	      1.03890647	      0.96724924	      0.90994423	      0.47306105
      0.17844837	      1.03862258	      0.96710047	      0.90965609	      0.47330085
      0.17873700	      1.03834926	      0.96695726	      0.90937860	      0.47353232
      0.17902562	      1.03807552	      0.96681386	      0.90910059	      0.47376473
      0.17932559	      1.03779059	      0.96666461	      0.90881112	      0.47400727
      0.17962556	      1.03750521	      0.96651516	      0.90852109	      0.47425084
      0.17991615	      1.03722834	      0.96637018	      0.90823962	      0.47448776
      0.18020674	      1.03695104	      0.96622501	      0.90795762	      0.47472564
      0.18050644	      1.03666462	      0.96607509	      0.90766625	      0.47497197
      0.18080613	      1.03637775	      0.96592497	      0.90737433	      0.47521934
      0.18109849	      1.03609747	      0.96577831	      0.90708901	      0.47546165
      0.18139086	      1.03581676	      0.96563146	      0.90680317	      0.47570493
      0.18169029	      1.03552882	      0.96548086	      0.90650986	      0.47595512
      0.18198973	      1.03524043	      0.96533005	      0.90621600	      0.47620635
      0.18228366	      1.03495691	      0.96518181	      0.90592700	      0.47645396
      0.18257758	      1.03467295	      0.96503338	      0.90563747	      0.47670258
      0.18287682	      1.03438343	      0.96488207	      0.90534216	      0.47695671
      0.18317605	      1.03409345	      0.96473055	      0.90504629	      0.47721189
      0.18347133	      1.03380687	      0.96458084	      0.90475380	      0.47746471
      0.18376660	      1.03351985	      0.96443092	      0.90446075	      0.47771856
      0.18406187	      1.03323240	      0.96428082	      0.90416716	      0.47797343
      0.18435714	      1.03294450	      0.96413051	      0.90387302	      0.47822932
      0.18465242	      1.03265616	      0.96398000	      0.90357834	      0.47848625
      0.18494769	      1.03236737	      0.96382930	      0.90328310	      0.47874421
      0.18524296	      1.03207815	      0.96367841	      0.90298732	      0.47900320
      0.18553824	      1.03178848	      0.96352731	      0.90269099	      0.47926323
      0.18583351	      1.03149836	      0.96337602	      0.90239410	      0.47952431
      0.18612878	      1.03120781	      0.96322453	      0.90209667	      0.47978642
      0.18642406	      1.03091680	      0.96307284	      0.90179867	      0.48004958
      0.18671933	      1.03062535	      0.96292096	      0.90150013	      0.48031379
      0.18701460	      1.03033345	      0.96276889	      0.90120103	      0.48057906
      0.18730988	      1.03004111	      0.96261661	      0.90090137	      0.48084537
      0.18760515	      1.02974831	      0.96246415	      0.90060116	      0.48111275
      0.18790042	      1.02945507	      0.96231148	      0.90030039	      0.48138119
      0.18819570	      1.02916137	      0.96215862	      0.89999906	      0.48165069
      0.18849097	      1.02886722	      0.96200557	      0.89969716	      0.48192125
      0.18878624	      1.02857262	      0.96185232	      0.89939471	      0.48219289
      0.18908151	      1.02827757	      0.96169888	      0.89909170	      0.48246559
      0.18937679	      1.02798206	      0.96154525	      0.89878812	      0.48273938
      0.18967206	      1.02768609	      0.96139142	      0.89848398	      0.48301424
      0.18996733	      1.02738967	      0.96123739	      0.89817927	      0.48329018
      0.19026261	      1.02709279	      0.96108318	      0.89787400	      0.48356721
      0.19055788	      1.02679545	      0.96092877	      0.89756816	      0.48384532
      0.19085315	      1.02649765	      0.96077416	      0.89726175	      0.48412452
      0.19114843	      1.02619938	      0.96061937	      0.89695478	      0.48440481
      0.19144370	      1.02590066	      0.96046438	      0.89664723	      0.48468620
      0.19173897	      1.02560146	      0.96030920	      0.89633911	      0.48496869
      0.19203425	      1.02530181	      0.96015383	      0.89603042	      0.48525228
      0.19232952	      1.02500168	      0.95999826	      0.89572116	      0.48553697
      0.19262479	      1.02470109	      0.95984251	      0.89541132	      0.48582277
      0.19292007	      1.02440003	      0.95968656	      0.89510091	      0.48610968
      0.19321534	      1.02409849	      0.95953043	      0.89478992	      0.48639771
      0.19351061	      1.02379649	      0.95937410	      0.89447835	      0.48668684
      0.19380588	      1.02349401	      0.95921758	      0.89416621	      0.48697710
      0.19410116	      1.02319105	      0.95906087	      0.89385348	      0.48726847
      0.19439643	      1.02288761	      0.95890397	      0.89354018	      0.48756097
      0.19469170	      1.02258370	      0.95874688	      0.89322629	      0.48785460
      0.19498698	      1.02227931	      0.95858960	      0.89291182	      0.48814936
      0.19528225	      1.02197444	      0.95843214	      0.89259677	      0.48844524
      0.19557752	      1.02166908	      0.95827448	      0.89228113	      0.48874227
      0.19587280	      1.02136324	      0.95811663	      0.89196491	      0.48904043
      0.19616807	      1.02105692	      0.95795860	      0.89164809	      0.48933973
      0.19646334	      1.02075011	      0.95780038	      0.89133070	      0.48964017
      0.19675862	      1.02044281	      0.95764197	      0.89101271	      0.48994176
      0.19705389	      1.02013502	      0.95748337	      0.89069413	      0.49024450
      0.19734916	      1.01982674	      0.95732458	      0.89037495	      0.49054839
      0.19764444	      1.01951797	      0.95716561	      0.89005519	      0.49085343
      0.19793971	      1.01920870	      0.95700645	      0.88973483	      0.49115963
      0.19823498	      1.01889894	      0.95684710	      0.88941388	      0.49146699
      0.19853026	      1.01858869	      0.95668757	      0.88909233	      0.49177551
      0.19882553	      1.01827794	      0.95652785	      0.88877018	      0.49208520
      0.19912080	      1.01796669	      0.95636795	      0.88844744	      0.49239605
      0.19941607	      1.01765494	      0.95620786	      0.88812409	      0.49270807
      0.19971135	      1.01734269	      0.95604758	      0.88780015	      0.49302127
      0.20000662	      1.01702995	      0.95588712	      0.88747560	      0.49333564
      0.20030189	      1.01671669	      0.95572647	      0.88715045	      0.49365119
      0.20059717	      1.01640294	      0.95556564	      0.88682469	      0.49396792
      0.20089244	      1.01608868	      0.95540463	      0.88649833	      0.49428584
      0.20118771	      1.01577391	      0.95524343	      0.88617136	      0.49460494
      0.20148299	      1.01545864	      0.95508205	      0.88584378	      0.49492523
      0.20177826	      1.01514286	      0.95492048	      0.88551559	      0.49524671
      0.20207353	      1.01482657	      0.95475873	      0.88518680	      0.49556939
      0.20236881	      1.01450976	      0.95459680	      0.88485739	      0.49589326
      0.20266408	      1.01419245	      0.95443469	      0.88452736	      0.49621833
      0.20295935	      1.01387462	      0.95427239	      0.88419673	      0.49654461
      0.20325463	      1.01355628	      0.95410991	      0.88386547	      0.49687208
      0.20354990	      1.01323742	      0.95394725	      0.88353360	      0.49720077
      0.20384517	      1.01291804	      0.95378440	      0.88320111	      0.49753066
      0.20414044	      1.01259815	      0.95362138	      0.88286801	      0.49786177
      0.20443572	      1.01227774	      0.95345817	      0.88253428	      0.49819409
      0.20473099	      1.01195680	      0.95329479	      0.88219992	      0.49852763
      0.20502626	      1.01163535	      0.95313122	      0.88186495	      0.49886240
      0.20532154	      1.01131336	      0.95296747	      0.88152935	      0.49919838
      0.20561681	      1.01099086	      0.95280354	      0.88119312	      0.49953559
      0.20591208	      1.01066783	      0.95263944	      0.88085627	      0.49987402
      0.20620736	      1.01034427	      0.95247515	      0.88051878	      0.50021369
      0.20650263	      1.01002018	      0.95231068	      0.88018067	      0.50055459
      0.20679790	      1.00969557	      0.95214604	      0.87984192	      0.50089673
      0.20709318	      1.00937042	      0.95198121	      0.87950254	      0.50124011
      0.20738845	      1.00904474	      0.95181621	      0.87916253	      0.50158472
      0.20768372	      1.00871853	      0.95165103	      0.87882188	      0.50193058
      0.20797900	      1.00839178	      0.95148567	      0.87848059	      0.50227769
      0.20827427	      1.00806450	      0.95132013	      0.87813866	      0.50262604
      0.20856954	      1.00773669	      0.95115441	      0.87779610	      0.50297565
      0.20886481	      1.00740833	      0.95098852	      0.87745289	      0.50332651
      0.20916009	      1.00707944	      0.95082245	      0.87710903	      0.50367863
      0.20945536	      1.00675001	      0.95065620	      0.87676454	      0.50403200
      0.20975063	      1.00642004	      0.95048978	      0.87641939	      0.50438664
      0.21004591	      1.00608954	      0.95032317	      0.87607360	      0.50474254
      0.21034118	      1.00575849	      0.95015640	      0.87572716	      0.50509971
      0.21063645	      1.00542690	      0.94998944	      0.87538007	      0.50545815
      0.21093173	      1.00509477	      0.94982231	      0.87503233	      0.50581786
      0.21122700	      1.00476210	      0.94965500	      0.87468393	      0.50617885
      0.21152227	      1.00442888	      0.94948752	      0.87433488	      0.50654111
      0.21181755	      1.00409512	      0.94931986	      0.87398517	      0.50690466
      0.21211282	      1.00376082	      0.94915203	      0.87363480	      0.50726948
      0.21240809	      1.00342597	      0.94898402	      0.87328377	      0.50763560
      0.21270337	      1.00309058	      0.94881584	      0.87293209	      0.50800300
      0.21299864	      1.00275465	      0.94864748	      0.87257973	      0.50837168
      0.21329391	      1.00241816	      0.94847895	      0.87222672	      0.50874167
      0.21358918	      1.00208114	      0.94831024	      0.87187303	      0.50911295
      0.21388446	      1.00174356	      0.94814135	      0.87151868	      0.50948552
      0.21417973	      1.00140545	      0.94797229	      0.87116366	      0.50985940
      0.21447500	      1.00106678	      0.94780306	      0.87080797	      0.51023458
      0.21477028	      1.00072757	      0.94763366	      0.87045160	      0.51061107
      0.21506555	      1.00038780	      0.94746407	      0.87009456	      0.51098886
      0.21536082	      1.00004749	      0.94729432	      0.86973684	      0.51136797
      0.21565610	      0.99970664	      0.94712439	      0.86937845	      0.51174839
      0.21595137	      0.99936523	      0.94695429	      0.86901937	      0.51213013
      0.21624664	      0.99902327	      0.94678401	      0.86865961	      0.51251318
      0.21654192	      0.99868077	      0.94661356	      0.86829917	      0.51289756
      0.21683719	      0.99833771	      0.94644293	      0.86793805	      0.51328327
      0.21713246	      0.99799410	      0.94627214	      0.86757624	      0.51367030
      0.21742774	      0.99764995	      0.94610116	      0.86721374	      0.51405866
      0.21772301	      0.99730523	      0.94593002	      0.86685055	      0.51444835
      0.21801828	      0.99695997	      0.94575870	      0.86648667	      0.51483937
      0.21831355	      0.99661416	      0.94558720	      0.86612209	      0.51523174
      0.21860883	      0.99626779	      0.94541554	      0.86575682	      0.51562544
      0.21890410	      0.99592086	      0.94524369	      0.86539085	      0.51602049
      0.21919937	      0.99557339	      0.94507168	      0.86502418	      0.51641689
      0.21949465	      0.99522535	      0.94489949	      0.86465681	      0.51681463
      0.21978992	      0.99487676	      0.94472713	      0.86428874	      0.51721372
      0.22008519	      0.99452762	      0.94455459	      0.86391996	      0.51761417
      0.22038047	      0.99417792	      0.94438188	      0.86355047	      0.51801597
      0.22067574	      0.99382765	      0.94420900	      0.86318028	      0.51841913
      0.22097101	      0.99347684	      0.94403594	      0.86280937	      0.51882365
      0.22126629	      0.99312546	      0.94386271	      0.86243776	      0.51922954
      0.22156156	      0.99277352	      0.94368930	      0.86206543	      0.51963679
      0.22185683	      0.99242102	      0.94351572	      0.86169238	      0.52004541
      0.22215211	      0.99206796	      0.94334196	      0.86131861	      0.52045541
      0.22244738	      0.99171433	      0.94316803	      0.86094413	      0.52086678
      0.22274265	      0.99136015	      0.94299393	      0.86056892	      0.52127953
      0.22303793	      0.99100540	      0.94281965	      0.86019298	      0.52169365
      0.22333320	      0.99065008	      0.94264520	      0.85981632	      0.52210917
      0.22362847	      0.99029420	      0.94247057	      0.85943893	      0.52252606
      0.22392374	      0.98993776	      0.94229576	      0.85906081	      0.52294435
      0.22421902	      0.98958074	      0.94212078	      0.85868196	      0.52336402
      0.22451429	      0.98922316	      0.94194563	      0.85830238	      0.52378509
      0.22480956	      0.98886501	      0.94177029	      0.85792205	      0.52420756
      0.22510484	      0.98850629	      0.94159479	      0.85754099	      0.52463142
      0.22540011	      0.98814700	      0.94141910	      0.85715919	      0.52505669
      0.22569538	      0.98778714	      0.94124325	      0.85677664	      0.52548336
      0.22599066	      0.98742671	      0.94106721	      0.85639335	      0.52591144
      0.22628593	      0.98706570	      0.94089100	      0.85600932	      0.52634093
      0.22658120	      0.98670412	      0.94071461	      0.85562453	      0.52677183
      0.22687648	      0.98634197	      0.94053804	      0.85523899	      0.52720414
      0.22717175	      0.98597923	      0.94036130	      0.85485270	      0.52763788
      0.22746702	      0.98561593	      0.94018438	      0.85446565	      0.52807304
      0.22776230	      0.98525204	      0.94000728	      0.85407784	      0.52850961
      0.22805757	      0.98488758	      0.93983000	      0.85368927	      0.52894762
      0.22835284	      0.98452253	      0.93965254	      0.85329994	      0.52938705
      0.22864811	      0.98415691	      0.93947491	      0.85290985	      0.52982792
      0.22894339	      0.98379070	      0.93929710	      0.85251898	      0.53027022
      0.22923866	      0.98342391	      0.93911910	      0.85212735	      0.53071396
      0.22953393	      0.98305654	      0.93894093	      0.85173495	      0.53115914
      0.22982921	      0.98268858	      0.93876258	      0.85134177	      0.53160576
      0.23012448	      0.98232004	      0.93858405	      0.85094781	      0.53205383
      0.23041975	      0.98195091	      0.93840533	      0.85055308	      0.53250334
      0.23071503	      0.98158120	      0.93822644	      0.85015757	      0.53295431
      0.23101030	      0.98121089	      0.93804737	      0.84976127	      0.53340673
      0.23130557	      0.98084000	      0.93786811	      0.84936418	      0.53386060
      0.23160085	      0.98046851	      0.93768867	      0.84896631	      0.53431594
      0.23189612	      0.98009644	      0.93750905	      0.84856765	      0.53477274
      0.23219139	      0.97972377	      0.93732925	      0.84816819	      0.53523100
      0.23248667	      0.97935051	      0.93714927	      0.84776794	      0.53569073
      0.23278194	      0.97897665	      0.93696910	      0.84736689	      0.53615193
      0.23307721	      0.97860220	      0.93678875	      0.84696503	      0.53661461
      0.23337248	      0.97822715	      0.93660821	      0.84656238	      0.53707876
      0.23366776	      0.97785150	      0.93642749	      0.84615892	      0.53754439
      0.23396303	      0.97747525	      0.93624659	      0.84575465	      0.53801150
      0.23425830	      0.97709841	      0.93606550	      0.84534957	      0.53848010
      0.23455358	      0.97672096	      0.93588423	      0.84494368	      0.53895018
      0.23484885	      0.97634291	      0.93570277	      0.84453697	      0.53942175
      0.23514412	      0.97596426	      0.93552112	      0.84412944	      0.53989482
      0.23543940	      0.97558500	      0.93533929	      0.84372110	      0.54036938
      0.23573467	      0.97520514	      0.93515727	      0.84331192	      0.54084545
      0.23602994	      0.97482467	      0.93497506	      0.84290193	      0.54132301
      0.23632522	      0.97444359	      0.93479266	      0.84249110	      0.54180208
      0.23662049	      0.97406191	      0.93461008	      0.84207944	      0.54228265
      0.23691576	      0.97367962	      0.93442731	      0.84166695	      0.54276473
      0.23721104	      0.97329671	      0.93424434	      0.84125362	      0.54324833
      0.23750631	      0.97291320	      0.93406119	      0.84083945	      0.54373344
      0.23780158	      0.97252907	      0.93387785	      0.84042444	      0.54422008
      0.23809685	      0.97214433	      0.93369432	      0.84000858	      0.54470823
      0.23839213	      0.97175897	      0.93351059	      0.83959187	      0.54519791
      0.23868740	      0.97137300	      0.93332668	      0.83917432	      0.54568911
      0.23898267	      0.97098641	      0.93314257	      0.83875591	      0.54618185
      0.23927795	      0.97059921	      0.93295827	      0.83833664	      0.54667611
      0.23957322	      0.97021138	      0.93277378	      0.83791652	      0.54717192
      0.23986849	      0.96982294	      0.93258909	      0.83749553	      0.54766926
      0.24016377	      0.96943387	      0.93240421	      0.83707367	      0.54816814
      0.24045904	      0.96904419	      0.93221914	      0.83665095	      0.54866857
      0.24075431	      0.96865388	      0.93203387	      0.83622736	      0.54917054
      0.24104959	      0.96826295	      0.93184840	      0.83580290	      0.54967407
      0.24134486	      0.96787139	      0.93166274	      0.83537756	      0.55017915
      0.24164013	      0.96747921	      0.93147688	      0.83495133	      0.55068578
      0.24193541	      0.96708641	      0.93129083	      0.83452423	      0.55119397
      0.24223068	      0.96669297	      0.93110458	      0.83409624	      0.55170373
      0.24252595	      0.96629891	      0.93091813	      0.83366736	      0.55221505
      0.24282122	      0.96590422	      0.93073148	      0.83323759	      0.55272794
      0.24311650	      0.96550890	      0.93054463	      0.83280693	      0.55324239
      0.24341177	      0.96511296	      0.93035758	      0.83237537	      0.55375842
      0.24370704	      0.96471638	      0.93017033	      0.83194290	      0.55427603
      0.24400232	      0.96431917	      0.92998288	      0.83150954	      0.55479522
      0.24429759	      0.96392133	      0.92979523	      0.83107526	      0.55531599
      0.24459286	      0.96352285	      0.92960738	      0.83064008	      0.55583834
      0.24488814	      0.96312375	      0.92941933	      0.83020398	      0.55636228
      0.24518341	      0.96272401	      0.92923107	      0.82976697	      0.55688782
      0.24547868	      0.96232363	      0.92904261	      0.82932903	      0.55741494
      0.24577396	      0.96192262	      0.92885394	      0.82889018	      0.55794367
      0.24606923	      0.96152098	      0.92866507	      0.82845040	      0.55847399
      0.24636450	      0.96111870	      0.92847599	      0.82800968	      0.55900592
      0.24665978	      0.96071579	      0.92828671	      0.82756804	      0.55953945
      0.24695505	      0.96031224	      0.92809722	      0.82712546	      0.56007460
      0.24725032	      0.95990805	      0.92790753	      0.82668194	      0.56061135
      0.24754560	      0.95950323	      0.92771762	      0.82623748	      0.56114972
      0.24784087	      0.95909777	      0.92752751	      0.82579207	      0.56168970
      0.24813614	      0.95869167	      0.92733719	      0.82534571	      0.56223131
      0.24843141	      0.95828494	      0.92714666	      0.82489840	      0.56277454
      0.24872669	      0.95787756	      0.92695592	      0.82445014	      0.56331940
      0.24902196	      0.95746956	      0.92676496	      0.82400091	      0.56386588
      0.24931723	      0.95706091	      0.92657380	      0.82355072	      0.56441400
      0.24961251	      0.95665163	      0.92638242	      0.82309957	      0.56496376
      0.24990778	      0.95624171	      0.92619083	      0.82264745	      0.56551515
      0.25020305	      0.95583116	      0.92599903	      0.82219435	      0.56606818
      0.25049833	      0.95541997	      0.92580701	      0.82174027	      0.56662286
      0.25079360	      0.95500814	      0.92561478	      0.82128522	      0.56717919
      0.25108887	      0.95459567	      0.92542233	      0.82082918	      0.56773717
      0.25138415	      0.95418258	      0.92522967	      0.82037215	      0.56829680
      0.25167942	      0.95376884	      0.92503679	      0.81991413	      0.56885809
      0.25197469	      0.95335447	      0.92484369	      0.81945512	      0.56942103
      0.25226997	      0.95293946	      0.92465038	      0.81899511	      0.56998564
      0.25256524	      0.95252382	      0.92445684	      0.81853410	      0.57055192
      0.25286051	      0.95210754	      0.92426309	      0.81807208	      0.57111986
      0.25315578	      0.95169063	      0.92406911	      0.81760905	      0.57168948
      0.25345106	      0.95127308	      0.92387491	      0.81714500	      0.57226077
      0.25374633	      0.95085490	      0.92368050	      0.81667995	      0.57283374
      0.25404160	      0.95043608	      0.92348586	      0.81621387	      0.57340838
      0.25433688	      0.95001663	      0.92329099	      0.81574676	      0.57398472
      0.25463215	      0.94959654	      0.92309591	      0.81527863	      0.57456274
      0.25492742	      0.94917581	      0.92290059	      0.81480946	      0.57514244
      0.25522270	      0.94875445	      0.92270506	      0.81433926	      0.57572385
      0.25551797	      0.94833245	      0.92250930	      0.81386802	      0.57630694
      0.25581324	      0.94790981	      0.92231331	      0.81339573	      0.57689174
      0.25610852	      0.94748654	      0.92211709	      0.81292240	      0.57747824
      0.25640379	      0.94706262	      0.92192064	      0.81244801	      0.57806644
      0.25669906	      0.94663807	      0.92172397	      0.81197257	      0.57865635
      0.25699434	      0.94621287	      0.92152706	      0.81149607	      0.57924797
      0.25728961	      0.94578703	      0.92132993	      0.81101850	      0.57984131
      0.25758488	      0.94536054	      0.92113256	      0.81053987	      0.58043636
      0.25788015	      0.94493341	      0.92093497	      0.81006016	      0.58103313
      0.25817543	      0.94450563	      0.92073713	      0.80957938	      0.58163163
      0.25847070	      0.94407720	      0.92053907	      0.80909752	      0.58223185
      0.25876597	      0.94364812	      0.92034077	      0.80861458	      0.58283380
      0.25906125	      0.94321838	      0.92014224	      0.80813054	      0.58343748
      0.25935652	      0.94278799	      0.91994347	      0.80764541	      0.58404290
      0.25965179	      0.94235694	      0.91974446	      0.80715919	      0.58465006
      0.25994707	      0.94192523	      0.91954522	      0.80667186	      0.58525896
      0.26024234	      0.94149285	      0.91934573	      0.80618343	      0.58586960
      0.26053761	      0.94105981	      0.91914601	      0.80569389	      0.58648199
      0.26083289	      0.94062610	      0.91894605	      0.80520324	      0.58709613
      0.26112816	      0.94019172	      0.91874584	      0.80471147	      0.58771202
      0.26142343	      0.93975666	      0.91854540	      0.80421857	      0.58832967
      0.26171871	      0.93932092	      0.91834471	      0.80372455	      0.58894907
      0.26201398	      0.93888451	      0.91814378	      0.80322939	      0.58957025
      0.26230925	      0.93844740	      0.91794261	      0.80273310	      0.59019318
      0.26260452	      0.93800961	      0.91774119	      0.80223567	      0.59081789
      0.26289980	      0.93757113	      0.91753952	      0.80173710	      0.59144436
      0.26319507	      0.93713195	      0.91733761	      0.80123737	      0.59207261
      0.26346055	      0.93673649	      0.91715586	      0.80078708	      0.59263899
      0.26372603	      0.93634046	      0.91697390	      0.80033586	      0.59320681
      0.26399151	      0.93594386	      0.91679175	      0.79988369	      0.59377607
      0.26425700	      0.93554669	      0.91660939	      0.79943058	      0.59434677
      0.26452248	      0.93514894	      0.91642683	      0.79897653	      0.59491892
      0.26478796	      0.93475061	      0.91624407	      0.79852153	      0.59549252
      0.26505344	      0.93435170	      0.91606110	      0.79806557	      0.59606757
      0.26531892	      0.93395221	      0.91587793	      0.79760866	      0.59664407
      0.26558440	      0.93355213	      0.91569456	      0.79715078	      0.59722202
      0.26584988	      0.93315146	      0.91551097	      0.79669195	      0.59780143
      0.26611536	      0.93275020	      0.91532718	      0.79623214	      0.59838230
      0.26638084	      0.93234835	      0.91514319	      0.79577137	      0.59896463
      0.26664633	      0.93194589	      0.91495898	      0.79530962	      0.59954843
      0.26691181	      0.93154283	      0.91477457	      0.79484690	      0.60013369
      0.26717729	      0.93113917	      0.91458994	      0.79438319	      0.60072042
      0.26744277	      0.93073491	      0.91440511	      0.79391850	      0.60130862
      0.26770825	      0.93033003	      0.91422006	      0.79345282	      0.60189829
      0.26797373	      0.92992454	      0.91403481	      0.79298615	      0.60248943
      0.26823921	      0.92951843	      0.91384934	      0.79251849	      0.60308206
      0.26850469	      0.92911170	      0.91366366	      0.79204983	      0.60367616
      0.26877018	      0.92870435	      0.91347776	      0.79158016	      0.60427174
      0.26903566	      0.92829638	      0.91329165	      0.79110949	      0.60486880
      0.26930114	      0.92788777	      0.91310533	      0.79063780	      0.60546735
      0.26956662	      0.92747854	      0.91291879	      0.79016510	      0.60606739
      0.26983210	      0.92706867	      0.91273203	      0.78969139	      0.60666892
      0.27009758	      0.92665816	      0.91254506	      0.78921665	      0.60727194
      0.27036306	      0.92624702	      0.91235786	      0.78874089	      0.60787646
      0.27062854	      0.92583522	      0.91217045	      0.78826410	      0.60848247
      0.27089402	      0.92542279	      0.91198282	      0.78778628	      0.60908998
      0.27115951	      0.92500970	      0.91179497	      0.78730742	      0.60969900
      0.27142499	      0.92459596	      0.91160689	      0.78682752	      0.61030951
      0.27169047	      0.92418156	      0.91141860	      0.78634658	      0.61092154
      0.27195595	      0.92376650	      0.91123008	      0.78586458	      0.61153507
      0.27222143	      0.92335078	      0.91104134	      0.78538154	      0.61215011
      0.27248691	      0.92293440	      0.91085238	      0.78489744	      0.61276666
      0.27275239	      0.92251735	      0.91066319	      0.78441227	      0.61338473
      0.27301787	      0.92209962	      0.91047377	      0.78392605	      0.61400431
      0.27328335	      0.92168122	      0.91028413	      0.78343875	      0.61462541
      0.27354884	      0.92126214	      0.91009426	      0.78295039	      0.61524804
      0.27381432	      0.92084239	      0.90990416	      0.78246094	      0.61587219
      0.27407980	      0.92042194	      0.90971384	      0.78197042	      0.61649786
      0.27434528	      0.92000081	      0.90952328	      0.78147881	      0.61712506
      0.27461076	      0.91957899	      0.90933249	      0.78098611	      0.61775380
      0.27487624	      0.91915647	      0.90914147	      0.78049232	      0.61838406
      0.27514172	      0.91873326	      0.90895022	      0.77999743	      0.61901586
      0.27540720	      0.91830935	      0.90875874	      0.77950144	      0.61964920
      0.27567269	      0.91788473	      0.90856702	      0.77900435	      0.62028408
      0.27593817	      0.91745941	      0.90837507	      0.77850614	      0.62092050
      0.27620365	      0.91703338	      0.90818288	      0.77800682	      0.62155846
      0.27646913	      0.91660663	      0.90799045	      0.77750638	      0.62219797
      0.27673461	      0.91617917	      0.90779779	      0.77700482	      0.62283903
      0.27700009	      0.91575099	      0.90760489	      0.77650213	      0.62348164
      0.27726557	      0.91532209	      0.90741175	      0.77599831	      0.62412580
      0.27753105	      0.91489246	      0.90721837	      0.77549335	      0.62477152
      0.27779653	      0.91446210	      0.90702475	      0.77498725	      0.62541879
      0.27806202	      0.91403101	      0.90683089	      0.77448001	      0.62606763
      0.27832750	      0.91359918	      0.90663678	      0.77397161	      0.62671803
      0.27859298	      0.91316662	      0.90644243	      0.77346206	      0.62736999
      0.27885846	      0.91273331	      0.90624784	      0.77295135	      0.62802352
      0.27912394	      0.91229926	      0.90605300	      0.77243948	      0.62867862
      0.27938942	      0.91186446	      0.90585791	      0.77192644	      0.62933530
      0.27965490	      0.91142891	      0.90566258	      0.77141223	      0.62999354
      0.27992038	      0.91099260	      0.90546699	      0.77089684	      0.63065337
      0.28018586	      0.91055553	      0.90527116	      0.77038027	      0.63131477
      0.28045135	      0.91011770	      0.90507508	      0.76986251	      0.63197775
      0.28071683	      0.90967911	      0.90487875	      0.76934356	      0.63264232
      0.28098231	      0.90923974	      0.90468216	      0.76882341	      0.63330847
      0.28124779	      0.90879961	      0.90448533	      0.76830206	      0.63397621
      0.28151327	      0.90835870	      0.90428824	      0.76777950	      0.63464554
      0.28177875	      0.90791701	      0.90409089	      0.76725573	      0.63531647
      0.28204423	      0.90747454	      0.90389328	      0.76673075	      0.63598899
      0.28230971	      0.90703128	      0.90369542	      0.76620454	      0.63666311
      0.28257519	      0.90658723	      0.90349731	      0.76567711	      0.63733882
      0.28284068	      0.90614239	      0.90329893	      0.76514845	      0.63801615
      0.28310616	      0.90569676	      0.90310029	      0.76461855	      0.63869507
      0.28337164	      0.90525032	      0.90290139	      0.76408741	      0.63937561
      0.28363712	      0.90480309	      0.90270223	      0.76355502	      0.64005775
      0.28390260	      0.90435504	      0.90250280	      0.76302139	      0.64074151
      0.28416808	      0.90390619	      0.90230312	      0.76248649	      0.64142688
      0.28443356	      0.90345652	      0.90210316	      0.76195033	      0.64211387
      0.28469904	      0.90300604	      0.90190294	      0.76141291	      0.64280248
      0.28496453	      0.90255473	      0.90170245	      0.76087421	      0.64349272
      0.28523001	      0.90210260	      0.90150169	      0.76033424	      0.64418458
      0.28549549	      0.90164964	      0.90130067	      0.75979298	      0.64487806
      0.28576097	      0.90119585	      0.90109937	      0.75925044	      0.64557318
      0.28602645	      0.90074123	      0.90089780	      0.75870660	      0.64626993
      0.28629193	      0.90028576	      0.90069595	      0.75816146	      0.64696831
      0.28655741	      0.89982945	      0.90049384	      0.75761501	      0.64766834
      0.28682289	      0.89937230	      0.90029144	      0.75706726	      0.64837000
      0.28708837	      0.89891430	      0.90008877	      0.75651819	      0.64907331
      0.28735386	      0.89845544	      0.89988583	      0.75596780	      0.64977826
      0.28761934	      0.89799573	      0.89968260	      0.75541608	      0.65048486
      0.28785809	      0.89758155	      0.89949959	      0.75491876	      0.65112175
      0.28809685	      0.89716668	      0.89931636	      0.75442036	      0.65175997
      0.28833561	      0.89675110	      0.89913289	      0.75392087	      0.65239953
      0.28857437	      0.89633482	      0.89894920	      0.75342029	      0.65304043
      0.28881312	      0.89591783	      0.89876528	      0.75291862	      0.65368268
      0.28905188	      0.89550013	      0.89858112	      0.75241585	      0.65432627
      0.28929064	      0.89508172	      0.89839674	      0.75191198	      0.65497122
      0.28952939	      0.89466259	      0.89821212	      0.75140700	      0.65561751
      0.28976815	      0.89424274	      0.89802726	      0.75090091	      0.65626515
      0.29000691	      0.89382217	      0.89784218	      0.75039370	      0.65691415
      0.29024567	      0.89340087	      0.89765686	      0.74988537	      0.65756450
      0.29048442	      0.89297884	      0.89747130	      0.74937592	      0.65821621
      0.29072318	      0.89255609	      0.89728550	      0.74886534	      0.65886929
      0.29096194	      0.89213260	      0.89709947	      0.74835362	      0.65952372
      0.29120070	      0.89170837	      0.89691319	      0.74784077	      0.66017952
      0.29143945	      0.89128340	      0.89672668	      0.74732678	      0.66083669
      0.29167821	      0.89085769	      0.89653992	      0.74681164	      0.66149523
      0.29191697	      0.89043124	      0.89635293	      0.74629535	      0.66215514
      0.29215572	      0.89000403	      0.89616569	      0.74577790	      0.66281643
      0.29239448	      0.88957607	      0.89597820	      0.74525930	      0.66347909
      0.29263324	      0.88914736	      0.89579047	      0.74473953	      0.66414313
      0.29287200	      0.88871789	      0.89560250	      0.74421859	      0.66480855
      0.29311075	      0.88828765	      0.89541427	      0.74369648	      0.66547536
      0.29334951	      0.88785666	      0.89522580	      0.74317319	      0.66614356
      0.29358827	      0.88742489	      0.89503708	      0.74264871	      0.66681314
      0.29382702	      0.88699235	      0.89484811	      0.74212305	      0.66748412
      0.29406578	      0.88655904	      0.89465889	      0.74159620	      0.66815649
      0.29430454	      0.88612495	      0.89446942	      0.74106815	      0.66883026
      0.29454330	      0.88569008	      0.89427969	      0.74053890	      0.66950543
      0.29478205	      0.88525443	      0.89408971	      0.74000844	      0.67018200
      0.29502081	      0.88481799	      0.89389947	      0.73947678	      0.67085998
      0.29525957	      0.88438075	      0.89370898	      0.73894389	      0.67153937
      0.29549833	      0.88394273	      0.89351823	      0.73840979	      0.67222017
      0.29573708	      0.88350390	      0.89332722	      0.73787446	      0.67290238
      0.29597584	      0.88306428	      0.89313595	      0.73733790	      0.67358601
      0.29621460	      0.88262385	      0.89294442	      0.73680011	      0.67427107
      0.29645335	      0.88218261	      0.89275263	      0.73626108	      0.67495755
      0.29669211	      0.88174057	      0.89256057	      0.73572080	      0.67564545
      0.29693087	      0.88129770	      0.89236825	      0.73517927	      0.67633479
      0.29716963	      0.88085402	      0.89217567	      0.73463649	      0.67702557
      0.29740838	      0.88040952	      0.89198281	      0.73409245	      0.67771778
      0.29764714	      0.87996419	      0.89178969	      0.73354715	      0.67841143
      0.29788590	      0.87951804	      0.89159630	      0.73300058	      0.67910653
      0.29812465	      0.87907105	      0.89140264	      0.73245274	      0.67980307
      0.29836341	      0.87862322	      0.89120871	      0.73190361	      0.68050107
      0.29860217	      0.87817456	      0.89101451	      0.73135320	      0.68120053
      0.29884093	      0.87772505	      0.89082003	      0.73080151	      0.68190144
      0.29907968	      0.87727470	      0.89062528	      0.73024852	      0.68260382
      0.29931844	      0.87682349	      0.89043025	      0.72969423	      0.68330767
      0.29955720	      0.87637143	      0.89023495	      0.72913864	      0.68401299
      0.29979596	      0.87591851	      0.89003936	      0.72858174	      0.68471979
      0.30003471	      0.87546473	      0.88984350	      0.72802353	      0.68542806
      0.30027347	      0.87501008	      0.88964735	      0.72746400	      0.68613782
      0.30051223	      0.87455456	      0.88945092	      0.72690315	      0.68684907
      0.30075098	      0.87409817	      0.88925421	      0.72634097	      0.68756181
      0.30098974	      0.87364090	      0.88905721	      0.72577746	      0.68827604
      0.30122850	      0.87318275	      0.88885993	      0.72521261	      0.68899177
      0.30146726	      0.87272371	      0.88866236	      0.72464642	      0.68970901
      0.30170601	      0.87226378	      0.88846449	      0.72407888	      0.69042775
      0.30194477	      0.87180296	      0.88826634	      0.72350998	      0.69114801
      0.30218353	      0.87134124	      0.88806790	      0.72293973	      0.69186978
      0.30242229	      0.87087862	      0.88786916	      0.72236812	      0.69259306
      0.30266104	      0.87041509	      0.88767013	      0.72179514	      0.69331787
      0.30289980	      0.86995065	      0.88747080	      0.72122079	      0.69404420
      0.30313856	      0.86948530	      0.88727117	      0.72064507	      0.69477206
      0.30337731	      0.86901903	      0.88707125	      0.72006796	      0.69550146
      0.30361607	      0.86855183	      0.88687102	      0.71948947	      0.69623238
      0.30385483	      0.86808371	      0.88667050	      0.71890959	      0.69696484
      0.30409359	      0.86761465	      0.88646967	      0.71832831	      0.69769884
      0.30433234	      0.86714466	      0.88626853	      0.71774564	      0.69843438
      0.30457110	      0.86667373	      0.88606709	      0.71716156	      0.69917146
      0.30480986	      0.86620185	      0.88586534	      0.71657607	      0.69991008
      0.30504861	      0.86572902	      0.88566328	      0.71598917	      0.70065026
      0.30528737	      0.86525524	      0.88546091	      0.71540086	      0.70139198
      0.30552613	      0.86478050	      0.88525823	      0.71481112	      0.70213525
      0.30576489	      0.86430480	      0.88505524	      0.71421996	      0.70288007
      0.30600364	      0.86382812	      0.88485193	      0.71362737	      0.70362645
      0.30624240	      0.86335048	      0.88464830	      0.71303335	      0.70437438
      0.30648116	      0.86287186	      0.88444435	      0.71243790	      0.70512386
      0.30671992	      0.86239225	      0.88424008	      0.71184100	      0.70587490
      0.30695867	      0.86191166	      0.88403550	      0.71124266	      0.70662749
      0.30719743	      0.86143007	      0.88383058	      0.71064287	      0.70738164
      0.30743619	      0.86094749	      0.88362535	      0.71004163	      0.70813735
      0.30767494	      0.86046391	      0.88341978	      0.70943894	      0.70889461
      0.30791370	      0.85997932	      0.88321389	      0.70883479	      0.70965343
      0.30815246	      0.85949372	      0.88300766	      0.70822918	      0.71041381
      0.30839122	      0.85900710	      0.88280111	      0.70762211	      0.71117574
      0.30862997	      0.85851946	      0.88259422	      0.70701357	      0.71193924
      0.30886873	      0.85803079	      0.88238700	      0.70640357	      0.71270429
      0.30910749	      0.85754109	      0.88217943	      0.70579209	      0.71347090
      0.30934624	      0.85705035	      0.88197153	      0.70517914	      0.71423907
      0.30958500	      0.85655858	      0.88176329	      0.70456472	      0.71500880
      0.30982376	      0.85606575	      0.88155471	      0.70394882	      0.71578008
      0.31006252	      0.85557187	      0.88134578	      0.70333145	      0.71655293
      0.31030127	      0.85507693	      0.88113651	      0.70271259	      0.71732733
      0.31054003	      0.85458092	      0.88092688	      0.70209226	      0.71810329
      0.31077879	      0.85408385	      0.88071691	      0.70147044	      0.71888081
      0.31101755	      0.85358570	      0.88050659	      0.70084714	      0.71965988
      0.31125630	      0.85308647	      0.88029591	      0.70022235	      0.72044052
      0.31147098	      0.85263665	      0.88010617	      0.69965930	      0.72114377
      0.31168567	      0.85218595	      0.87991614	      0.69909504	      0.72184828
      0.31190035	      0.85173436	      0.87972583	      0.69852959	      0.72255405
      0.31211503	      0.85128188	      0.87953522	      0.69796293	      0.72326109
      0.31232971	      0.85082851	      0.87934431	      0.69739507	      0.72396938
      0.31254440	      0.85037423	      0.87915312	      0.69682601	      0.72467893
      0.31275908	      0.84991906	      0.87896162	      0.69625575	      0.72538975
      0.31297376	      0.84946297	      0.87876983	      0.69568428	      0.72610183
      0.31318844	      0.84900597	      0.87857774	      0.69511161	      0.72681516
      0.31340313	      0.84854806	      0.87838535	      0.69453774	      0.72752976
      0.31361781	      0.84808922	      0.87819265	      0.69396266	      0.72824563
      0.31383249	      0.84762946	      0.87799966	      0.69338639	      0.72896275
      0.31404717	      0.84716877	      0.87780635	      0.69280891	      0.72968114
      0.31426185	      0.84670714	      0.87761274	      0.69223022	      0.73040079
      0.31447654	      0.84624457	      0.87741882	      0.69165034	      0.73112170
      0.31469122	      0.84578106	      0.87722459	      0.69106924	      0.73184388
      0.31490590	      0.84531660	      0.87703005	      0.69048695	      0.73256733
      0.31512058	      0.84485119	      0.87683520	      0.68990345	      0.73329203
      0.31533527	      0.84438482	      0.87664003	      0.68931874	      0.73401801
      0.31554995	      0.84391748	      0.87644454	      0.68873283	      0.73474525
      0.31576463	      0.84344918	      0.87624874	      0.68814571	      0.73547375
      0.31597931	      0.84297990	      0.87605261	      0.68755739	      0.73620352
      0.31619400	      0.84250965	      0.87585617	      0.68696785	      0.73693456
      0.31640868	      0.84203841	      0.87565940	      0.68637710	      0.73766687
      0.31662336	      0.84156619	      0.87546230	      0.68578513	      0.73840044
      0.31683804	      0.84109297	      0.87526488	      0.68519196	      0.73913529
      0.31705272	      0.84061876	      0.87506713	      0.68459756	      0.73987140
      0.31726741	      0.84014354	      0.87486905	      0.68400194	      0.74060879
      0.31748209	      0.83966731	      0.87467064	      0.68340510	      0.74134745
      0.31769677	      0.83919008	      0.87447189	      0.68280703	      0.74208737
      0.31791145	      0.83871182	      0.87427281	      0.68220773	      0.74282858
      0.31812614	      0.83823254	      0.87407339	      0.68160720	      0.74357105
      0.31834082	      0.83775223	      0.87387362	      0.68100543	      0.74431480
      0.31855550	      0.83727089	      0.87367352	      0.68040242	      0.74505982
      0.31877018	      0.83678850	      0.87347308	      0.67979816	      0.74580612
      0.31898487	      0.83630507	      0.87327229	      0.67919264	      0.74655369
      0.31919955	      0.83582059	      0.87307115	      0.67858587	      0.74730254
      0.31941423	      0.83533506	      0.87286966	      0.67797784	      0.74805267
      0.31962891	      0.83484846	      0.87266782	      0.67736854	      0.74880407
      0.31984359	      0.83436079	      0.87246563	      0.67675796	      0.74955676
      0.32005828	      0.83387205	      0.87226309	      0.67614611	      0.75031072
      0.32027296	      0.83338223	      0.87206018	      0.67553296	      0.75106597
      0.32048764	      0.83289133	      0.87185692	      0.67491852	      0.75182250
      0.32070232	      0.83239933	      0.87165329	      0.67430277	      0.75258031
      0.32091701	      0.83190624	      0.87144931	      0.67368571	      0.75333940
      0.32113169	      0.83141205	      0.87124495	      0.67306733	      0.75409978
      0.32134637	      0.83091675	      0.87104023	      0.67244763	      0.75486144
      0.32156105	      0.83042033	      0.87083514	      0.67182658	      0.75562439
      0.32177573	      0.82992279	      0.87062968	      0.67120419	      0.75638862
      0.32199042	      0.82942413	      0.87042385	      0.67058045	      0.75715414
      0.32220510	      0.82892433	      0.87021763	      0.66995533	      0.75792095
      0.32241978	      0.82842339	      0.87001104	      0.66932884	      0.75868905
      0.32263446	      0.82792130	      0.86980407	      0.66870095	      0.75945843
      0.32284915	      0.82741807	      0.86959672	      0.66807167	      0.76022911
      0.32306383	      0.82691367	      0.86938898	      0.66744097	      0.76100108
      0.32327851	      0.82640811	      0.86918085	      0.66680885	      0.76177434
      0.32349319	      0.82590138	      0.86897233	      0.66617528	      0.76254890
      0.32370788	      0.82539347	      0.86876342	      0.66554027	      0.76332474
      0.32392256	      0.82488437	      0.86855412	      0.66490378	      0.76410189
      0.32413724	      0.82437408	      0.86834442	      0.66426582	      0.76488033
      0.32435192	      0.82386259	      0.86813432	      0.66362635	      0.76566006
      0.32456660	      0.82334990	      0.86792381	      0.66298538	      0.76644110
      0.32478129	      0.82283600	      0.86771291	      0.66234287	      0.76722343
      0.32499597	      0.82232087	      0.86750159	      0.66169882	      0.76800706
      0.32521065	      0.82180452	      0.86728987	      0.66105320	      0.76879199
      0.32542533	      0.82128693	      0.86707773	      0.66040599	      0.76957822
      0.32564002	      0.82076811	      0.86686518	      0.65975719	      0.77036575
      0.32585470	      0.82024803	      0.86665221	      0.65910676	      0.77115458
      0.32606938	      0.81972670	      0.86643882	      0.65845469	      0.77194472
      0.32628406	      0.81920411	      0.86622501	      0.65780096	      0.77273616
      0.32649875	      0.81868025	      0.86601078	      0.65714554	      0.77352891
      0.32671343	      0.81815510	      0.86579611	      0.65648841	      0.77432296
      0.32692811	      0.81762868	      0.86558102	      0.65582956	      0.77511832
      0.32714279	      0.81710096	      0.86536549	      0.65516895	      0.77591498
      0.32735747	      0.81657193	      0.86514952	      0.65450656	      0.77671295
      0.32757216	      0.81604160	      0.86493312	      0.65384237	      0.77751223
      0.32776515	      0.81556374	      0.86473820	      0.65324373	      0.77823187
      0.32795813	      0.81508480	      0.86454293	      0.65264361	      0.77895256
      0.32815112	      0.81460479	      0.86434729	      0.65204196	      0.77967431
      0.32834411	      0.81412370	      0.86415129	      0.65143878	      0.78039712
      0.32853710	      0.81364152	      0.86395492	      0.65083405	      0.78112099
      0.32873009	      0.81315824	      0.86375819	      0.65022775	      0.78184593
      0.32892308	      0.81267387	      0.86356108	      0.64961985	      0.78257192
      0.32911607	      0.81218839	      0.86336361	      0.64901034	      0.78329898
      0.32930906	      0.81170180	      0.86316575	      0.64839920	      0.78402710
      0.32950205	      0.81121409	      0.86296752	      0.64778640	      0.78475628
      0.32969504	      0.81072525	      0.86276891	      0.64717193	      0.78548652
      0.32988803	      0.81023529	      0.86256992	      0.64655577	      0.78621783
      0.33008102	      0.80974419	      0.86237055	      0.64593789	      0.78695021
      0.33027400	      0.80925194	      0.86217078	      0.64531829	      0.78768365
      0.33046699	      0.80875855	      0.86197063	      0.64469693	      0.78841815
      0.33065998	      0.80826400	      0.86177009	      0.64407381	      0.78915372
      0.33085297	      0.80776828	      0.86156915	      0.64344890	      0.78989036
      0.33104596	      0.80727140	      0.86136782	      0.64282219	      0.79062807
      0.33123895	      0.80677334	      0.86116608	      0.64219365	      0.79136684
      0.33143194	      0.80627409	      0.86096395	      0.64156328	      0.79210668
      0.33162493	      0.80577366	      0.86076141	      0.64093104	      0.79284759
      0.33181792	      0.80527203	      0.86055846	      0.64029693	      0.79358957
      0.33201091	      0.80476919	      0.86035510	      0.63966093	      0.79433262
      0.33220390	      0.80426515	      0.86015134	      0.63902302	      0.79507674
      0.33239688	      0.80375988	      0.85994715	      0.63838318	      0.79582193
      0.33258987	      0.80325339	      0.85974255	      0.63774140	      0.79656819
      0.33278286	      0.80274567	      0.85953753	      0.63709766	      0.79731552
      0.33297585	      0.80223671	      0.85933208	      0.63645195	      0.79806393
      0.33316884	      0.80172651	      0.85912621	      0.63580425	      0.79881340
      0.33336183	      0.80121504	      0.85891991	      0.63515454	      0.79956395
      0.33355482	      0.80070232	      0.85871318	      0.63450281	      0.80031558
      0.33374781	      0.80018833	      0.85850601	      0.63384905	      0.80106828
      0.33394080	      0.79967306	      0.85829841	      0.63319324	      0.80182205
      0.33413379	      0.79915650	      0.85809036	      0.63253537	      0.80257690
      0.33432678	      0.79863866	      0.85788187	      0.63187543	      0.80333282
      0.33451977	      0.79811951	      0.85767293	      0.63121339	      0.80408982
      0.33471275	      0.79759905	      0.85746355	      0.63054925	      0.80484790
      0.33490574	      0.79707728	      0.85725371	      0.62988300	      0.80560705
      0.33509873	      0.79655419	      0.85704341	      0.62921461	      0.80636728
      0.33529172	      0.79602976	      0.85683265	      0.62854409	      0.80712859
      0.33548471	      0.79550399	      0.85662143	      0.62787142	      0.80789098
      0.33567770	      0.79497688	      0.85640974	      0.62719658	      0.80865445
      0.33587069	      0.79444840	      0.85619759	      0.62651956	      0.80941900
      0.33606368	      0.79391856	      0.85598496	      0.62584036	      0.81018463
      0.33625667	      0.79338735	      0.85577185	      0.62515896	      0.81095134
      0.33643012	      0.79290875	      0.85557991	      0.62454466	      0.81164134
      0.33660356	      0.79242902	      0.85538758	      0.62392858	      0.81233222
      0.33677701	      0.79194816	      0.85519486	      0.62331069	      0.81302397
      0.33695046	      0.79146617	      0.85500174	      0.62269100	      0.81371660
      0.33712391	      0.79098304	      0.85480822	      0.62206948	      0.81441010
      0.33729736	      0.79049875	      0.85461431	      0.62144614	      0.81510448
      0.33747080	      0.79001332	      0.85441998	      0.62082097	      0.81579974
      0.33764425	      0.78952672	      0.85422525	      0.62019395	      0.81649588
      0.33781770	      0.78903895	      0.85403012	      0.61956509	      0.81719289
      0.33799115	      0.78855000	      0.85383456	      0.61893437	      0.81789079
      0.33816459	      0.78805988	      0.85363860	      0.61830178	      0.81858956
      0.33833804	      0.78756856	      0.85344221	      0.61766731	      0.81928922
      0.33851149	      0.78707605	      0.85324540	      0.61703096	      0.81998976
      0.33868494	      0.78658234	      0.85304817	      0.61639271	      0.82069118
      0.33885839	      0.78608742	      0.85285051	      0.61575257	      0.82139348
      0.33903183	      0.78559128	      0.85265242	      0.61511051	      0.82209667
      0.33920528	      0.78509391	      0.85245390	      0.61446653	      0.82280075
      0.33937873	      0.78459531	      0.85225493	      0.61382061	      0.82350571
      0.33955218	      0.78409548	      0.85205553	      0.61317276	      0.82421156
      0.33972563	      0.78359440	      0.85185569	      0.61252295	      0.82491830
      0.33989907	      0.78309207	      0.85165539	      0.61187117	      0.82562592
      0.34007252	      0.78258847	      0.85145465	      0.61121743	      0.82633444
      0.34024597	      0.78208361	      0.85125345	      0.61056169	      0.82704385
      0.34041942	      0.78157747	      0.85105180	      0.60990396	      0.82775413
      0.34059287	      0.78107004	      0.85084968	      0.60924421	      0.82846528
      0.34076631	      0.78056132	      0.85064710	      0.60858244	      0.82917730
      0.34093976	      0.78005131	      0.85044405	      0.60791864	      0.82989018
      0.34109518	      0.77959319	      0.85026170	      0.60732208	      0.83052970
      0.34125061	      0.77913401	      0.85007896	      0.60672386	      0.83116991
      0.34140603	      0.77867377	      0.84989585	      0.60612397	      0.83181079
      0.34156145	      0.77821246	      0.84971234	      0.60552241	      0.83245235
      0.34171687	      0.77775008	      0.84952845	      0.60491916	      0.83309458
      0.34187230	      0.77728661	      0.84934416	      0.60431422	      0.83373749
      0.34202772	      0.77682207	      0.84915947	      0.60370756	      0.83438107
      0.34218314	      0.77635643	      0.84897438	      0.60309918	      0.83502532
      0.34233856	      0.77588969	      0.84878889	      0.60248906	      0.83567024
      0.34249398	      0.77542185	      0.84860300	      0.60187721	      0.83631583
      0.34264941	      0.77495290	      0.84841670	      0.60126359	      0.83696208
      0.34280483	      0.77448283	      0.84822998	      0.60064820	      0.83760900
      0.34296025	      0.77401164	      0.84804285	      0.60003104	      0.83825659
      0.34311567	      0.77353932	      0.84785529	      0.59941207	      0.83890484
      0.34327110	      0.77306586	      0.84766732	      0.59879130	      0.83955376
      0.34342652	      0.77259125	      0.84747892	      0.59816871	      0.84020335
      0.34358194	      0.77211550	      0.84729009	      0.59754428	      0.84085361
      0.34373736	      0.77163859	      0.84710082	      0.59691800	      0.84150453
      0.34389279	      0.77116052	      0.84691112	      0.59628986	      0.84215613
      0.34403226	      0.77073049	      0.84674050	      0.59572456	      0.84274146
      0.34417174	      0.77029952	      0.84656953	      0.59515773	      0.84332733
      0.34431122	      0.76986759	      0.84639819	      0.59458938	      0.84391375
      0.34445070	      0.76943470	      0.84622649	      0.59401948	      0.84450071
      0.34459018	      0.76900085	      0.84605442	      0.59344803	      0.84508823
      0.34472966	      0.76856603	      0.84588199	      0.59287501	      0.84567629
      0.34486914	      0.76813023	      0.84570918	      0.59230043	      0.84626491
      0.34500862	      0.76769346	      0.84553599	      0.59172425	      0.84685408
      0.34514810	      0.76725570	      0.84536243	      0.59114648	      0.84744381
      0.34528757	      0.76681694	      0.84518848	      0.59056711	      0.84803410
      0.34542705	      0.76637720	      0.84501414	      0.58998612	      0.84862496
      0.34556653	      0.76593644	      0.84483942	      0.58940350	      0.84921639
      0.34570601	      0.76549468	      0.84466431	      0.58881924	      0.84980839
      0.34584549	      0.76505191	      0.84448879	      0.58823333	      0.85040096
      0.34598497	      0.76460811	      0.84431288	      0.58764576	      0.85099411
      0.34612445	      0.76416329	      0.84413657	      0.58705653	      0.85158785
      0.34626393	      0.76371743	      0.84395984	      0.58646561	      0.85218218
      0.34638867	      0.76331779	      0.84380144	      0.58593567	      0.85271423
      0.34651342	      0.76291732	      0.84364270	      0.58540438	      0.85324675
      0.34663816	      0.76251600	      0.84348363	      0.58487172	      0.85377976
      0.34676291	      0.76211384	      0.84332423	      0.58433768	      0.85431325
      0.34688765	      0.76171083	      0.84316448	      0.58380226	      0.85484724
      0.34701240	      0.76130696	      0.84300439	      0.58326545	      0.85538172
      0.34713714	      0.76090223	      0.84284395	      0.58272724	      0.85591670
      0.34726189	      0.76049664	      0.84268316	      0.58218762	      0.85645218
      0.34738663	      0.76009017	      0.84252202	      0.58164659	      0.85698817
      0.34751138	      0.75968283	      0.84236052	      0.58110415	      0.85752468
      0.34763612	      0.75927461	      0.84219866	      0.58056027	      0.85806170
      0.34776087	      0.75886550	      0.84203644	      0.58001497	      0.85859925
      0.34788561	      0.75845550	      0.84187385	      0.57946822	      0.85913734
      0.34801036	      0.75804460	      0.84171090	      0.57892004	      0.85967595
      0.34813510	      0.75763280	      0.84154756	      0.57837040	      0.86021512
      0.34825985	      0.75722009	      0.84138385	      0.57781930	      0.86075483
      0.34838459	      0.75680646	      0.84121976	      0.57726675	      0.86129509
      0.34850934	      0.75639191	      0.84105528	      0.57671272	      0.86183592
      0.34862134	      0.75601890	      0.84090727	      0.57621401	      0.86232202
      0.34873335	      0.75564513	      0.84075893	      0.57571411	      0.86280858
      0.34884536	      0.75527061	      0.84061028	      0.57521302	      0.86329561
      0.34895737	      0.75489532	      0.84046130	      0.57471073	      0.86378312
      0.34906938	      0.75451926	      0.84031200	      0.57420725	      0.86427111
      0.34918139	      0.75414244	      0.84016237	      0.57370256	      0.86475959
      0.34929340	      0.75376484	      0.84001240	      0.57319668	      0.86524856
      0.34940541	      0.75338645	      0.83986210	      0.57268959	      0.86573803
      0.34951741	      0.75300728	      0.83971146	      0.57218130	      0.86622801
      0.34962942	      0.75262731	      0.83956048	      0.57167181	      0.86671850
      0.34974143	      0.75224655	      0.83940915	      0.57116112	      0.86720952
      0.34985344	      0.75186498	      0.83925747	      0.57064922	      0.86770106
      0.34996545	      0.75148260	      0.83910543	      0.57013612	      0.86819313
      0.35007746	      0.75109941	      0.83895304	      0.56962183	      0.86868574
      0.35018947	      0.75071540	      0.83880029	      0.56910633	      0.86917891
      0.35028275	      0.75039496	      0.83867281	      0.56867613	      0.86959004
      0.35037603	      0.75007395	      0.83854506	      0.56824509	      0.87000156
      0.35046931	      0.74975236	      0.83841706	      0.56781324	      0.87041347
      0.35056259	      0.74943018	      0.83828880	      0.56738056	      0.87082579
      0.35065587	      0.74910741	      0.83816028	      0.56694708	      0.87123851
      0.35074915	      0.74878405	      0.83803149	      0.56651278	      0.87165165
      0.35086144	      0.74839399	      0.83787610	      0.56598889	      0.87214954
      0.35097373	      0.74800306	      0.83772031	      0.56546385	      0.87264806
      0.35108602	      0.74761124	      0.83756413	      0.56493767	      0.87314720
      0.35119832	      0.74721854	      0.83740755	      0.56441036	      0.87364697
      0.35131061	      0.74682494	      0.83725056	      0.56388193	      0.87414740
      0.35142290	      0.74643044	      0.83709316	      0.56335240	      0.87464848
      0.35153519	      0.74603503	      0.83693535	      0.56282180	      0.87515023
      0.35164748	      0.74563869	      0.83677711	      0.56229015	      0.87565267
      0.35175978	      0.74524143	      0.83661845	      0.56175748	      0.87615580
      0.35187207	      0.74484323	      0.83645935	      0.56122381	      0.87665963
      0.35198436	      0.74444408	      0.83629982	      0.56068919	      0.87716418
      0.35209665	      0.74404398	      0.83613985	      0.56015364	      0.87766946
      0.35220895	      0.74364291	      0.83597943	      0.55961722	      0.87817548
      0.35232124	      0.74324087	      0.83581855	      0.55907997	      0.87868226
      0.35243353	      0.74283784	      0.83565722	      0.55854195	      0.87918980
      0.35254582	      0.74243382	      0.83549542	      0.55800324	      0.87969813
      0.35265811	      0.74202879	      0.83533315	      0.55746389	      0.88020725
      0.35277041	      0.74162274	      0.83517040	      0.55692399	      0.88071718
      0.35288270	      0.74121567	      0.83500717	      0.55638363	      0.88122793
      0.35299499	      0.74080756	      0.83484345	      0.55584293	      0.88173951
      0.35310728	      0.74039840	      0.83467924	      0.55530198	      0.88225194
      0.35321958	      0.73998818	      0.83451452	      0.55476092	      0.88276524
      0.35333187	      0.73957689	      0.83434929	      0.55421989	      0.88327942
      0.35344416	      0.73916451	      0.83418354	      0.55367903	      0.88379450
      0.35355645	      0.73875103	      0.83401727	      0.55313850	      0.88431048
      0.35366874	      0.73833644	      0.83385047	      0.55259847	      0.88482739
      0.35378104	      0.73792073	      0.83368313	      0.55205910	      0.88534524
      0.35389333	      0.73750388	      0.83351524	      0.55152055	      0.88586404
      0.35400562	      0.73708588	      0.83334681	      0.55098295	      0.88638382
      0.35411791	      0.73666671	      0.83317781	      0.55044643	      0.88690460
      0.35423021	      0.73624636	      0.83300824	      0.54991109	      0.88742638
      0.35434250	      0.73582481	      0.83283809	      0.54937700	      0.88794918
      0.35445479	      0.73540206	      0.83266737	      0.54884418	      0.88847303
      0.35456708	      0.73497807	      0.83249604	      0.54831265	      0.88899794
      0.35467937	      0.73455285	      0.83232412	      0.54778240	      0.88952392
      0.35479167	      0.73412636	      0.83215158	      0.54725346	      0.89005101
      0.35490396	      0.73369860	      0.83197843	      0.54672581	      0.89057921
      0.35501625	      0.73326955	      0.83180465	      0.54619947	      0.89110855
      0.35512854	      0.73283918	      0.83163023	      0.54567445	      0.89163905
      0.35521614	      0.73250253	      0.83149371	      0.54526579	      0.89205371
      0.35531359	      0.73212709	      0.83134139	      0.54481216	      0.89251581
      0.35541103	      0.73175063	      0.83118857	      0.54435953	      0.89297882
      0.35589824	      0.72985258	      0.83041676	      0.54211151	      0.89530795
      0.35727252	      0.72434827	      0.82816516	      0.53591015	      0.90200836
      0.35864680	      0.71860385	      0.82579150	      0.52992412	      0.90889662
      0.36002107	      0.71260535	      0.82328248	      0.52416607	      0.91594465
      0.36124276	      0.70705636	      0.82092960	      0.51924979	      0.92230774
      0.36246446	      0.70130642	      0.81845538	      0.51453474	      0.92872202
      0.36368615	      0.69536152	      0.81585565	      0.51003168	      0.93514429
      0.36490784	      0.68922959	      0.81312793	      0.50575165	      0.94152930
      0.36612953	      0.68291981	      0.81027141	      0.50170573	      0.94783123
      0.36735123	      0.67644207	      0.80728685	      0.49790451	      0.95400470
      0.36857292	      0.66980692	      0.80417655	      0.49435754	      0.96000526
      0.36979461	      0.66302600	      0.80094420	      0.49107248	      0.96578956
      0.37101630	      0.65611307	      0.79759475	      0.48805413	      0.97131594
      0.37223800	      0.64908506	      0.79413423	      0.48530349	      0.97654527
      0.37236017	      0.64837671	      0.79378233	      0.48504305	      0.97705045
      0.37258593	      0.64706529	      0.79312930	      0.48456870	      0.97797514
      0.37269882	      0.64640846	      0.79280147	      0.48433489	      0.97843310
      0.37275526	      0.64607977	      0.79263723	      0.48421882	      0.97866098
      0.37278348	      0.64591536	      0.79255503	      0.48416099	      0.97877464
      0.37292459	      0.64509265	      0.79214323	      0.48387396	      0.97934014
      0.37293536	      0.64502976	      0.79211171	      0.48385217	      0.97938315
      0.37294584	      0.64496866	      0.79208109	      0.48383103	      0.97942490
      0.37295584	      0.64491030	      0.79205184	      0.48381085	      0.97946475
      0.37296584	      0.64485194	      0.79202258	      0.48379070	      0.97950458
      0.37297584	      0.64479357	      0.79199332	      0.48377056	      0.97954438
      0.37298584	      0.64473520	      0.79196405	      0.48375044	      0.97958416
      0.37299584	      0.64467682	      0.79193478	      0.48373034	      0.97962391
      0.37300584	      0.64461844	      0.79190549	      0.48371025	      0.97966364
      0.37301584	      0.64456005	      0.79187620	      0.48369018	      0.97970335
      0.37302584	      0.64450166	      0.79184691	      0.48367013	      0.97974304
      0.37303584	      0.64444326	      0.79181760	      0.48365009	      0.97978269
      0.37304584	      0.64438486	      0.79178830	      0.48363008	      0.97982233
      0.37305584	      0.64432645	      0.79175898	      0.48361008	      0.97986194
      0.37306584	      0.64426804	      0.79172966	      0.48359010	      0.97990153
      0.37307584	      0.64420962	      0.79170033	      0.48357013	      0.97994109
      0.37308584	      0.64415120	      0.79167099	      0.48355018	      0.97998063
      0.37309584	      0.64409277	      0.79164165	      0.48353025	      0.98002015
      0.37310584	      0.64403434	      0.79161230	      0.48351034	      0.98005964
      0.37311584	      0.64397591	      0.79158295	      0.48349045	      0.98009910
      0.37312724	      0.64390925	      0.79154946	      0.48346778	      0.98014408
      0.37313724	      0.64385081	      0.79152009	      0.48344792	      0.98018349
      0.37314724	      0.64379236	      0.79149072	      0.48342808	      0.98022287
      0.37315724	      0.64373392	      0.79146134	      0.48340825	      0.98026222
      0.37316724	      0.64367546	      0.79143195	      0.48338845	      0.98030155
      0.37317724	      0.64361701	      0.79140256	      0.48336866	      0.98034085
      0.37318724	      0.64355856	      0.79137317	      0.48334888	      0.98038011
      0.37319724	      0.64350011	      0.79134377	      0.48332913	      0.98041935
      0.37320724	      0.64344165	      0.79131437	      0.48330939	      0.98045855
      0.37321724	      0.64338320	      0.79128496	      0.48328967	      0.98049771
      0.37322724	      0.64332476	      0.79125555	      0.48326997	      0.98053684
      0.37323724	      0.64326631	      0.79122614	      0.48325028	      0.98057593
      0.37324724	      0.64320788	      0.79119672	      0.48323062	      0.98061498
      0.37325724	      0.64314945	      0.79116730	      0.48321097	      0.98065399
      0.37326724	      0.64309102	      0.79113788	      0.48319133	      0.98069296
      0.37327724	      0.64303261	      0.79110846	      0.48317171	      0.98073187
      0.37328724	      0.64297421	      0.79107905	      0.48315212	      0.98077074
      0.37329724	      0.64291583	      0.79104963	      0.48313253	      0.98080955
      0.37330948	      0.64284439	      0.79101362	      0.48310859	      0.98085698
      0.37332172	      0.64277297	      0.79097762	      0.48308467	      0.98090432
      0.37333675	      0.64268535	      0.79093344	      0.48305534	      0.98096230
      0.37335522	      0.64257771	      0.79087914	      0.48301934	      0.98103337
      0.37337148	      0.64248305	      0.79083137	      0.48298770	      0.98109571
      0.37338774	      0.64238847	      0.79078362	      0.48295611	      0.98115783
      0.37340224	      0.64230419	      0.79074104	      0.48292797	      0.98121306
      0.37341674	      0.64222000	      0.79069850	      0.48289986	      0.98126808
      0.37343125	      0.64213590	      0.79065598	      0.48287178	      0.98132290
      0.37344575	      0.64205191	      0.79061349	      0.48284375	      0.98137749
      0.37346025	      0.64196803	      0.79057104	      0.48281575	      0.98143186
      0.37347476	      0.64188427	      0.79052863	      0.48278778	      0.98148598
      0.37348926	      0.64180065	      0.79048626	      0.48275986	      0.98153985
      0.37350376	      0.64171716	      0.79044394	      0.48273196	      0.98159346
      0.37351827	      0.64163382	      0.79040166	      0.48270411	      0.98164680
      0.37353277	      0.64155064	      0.79035944	      0.48267629	      0.98169985
      0.37354727	      0.64146762	      0.79031726	      0.48264850	      0.98175261
      0.37356178	      0.64138476	      0.79027515	      0.48262075	      0.98180507
      0.37357628	      0.64130209	      0.79023309	      0.48259304	      0.98185723
      0.37359078	      0.64121959	      0.79019109	      0.48256536	      0.98190908
      0.37360529	      0.64113729	      0.79014915	      0.48253772	      0.98196060
      0.37361979	      0.64105518	      0.79010728	      0.48251012	      0.98201180
      0.37363429	      0.64097327	      0.79006548	      0.48248255	      0.98206267
      0.37364880	      0.64089156	      0.79002374	      0.48245501	      0.98211321
      0.37366330	      0.64081006	      0.78998207	      0.48242751	      0.98216341
      0.37367780	      0.64072878	      0.78994047	      0.48240005	      0.98221326
      0.37369231	      0.64064771	      0.78989895	      0.48237263	      0.98226277
      0.37370681	      0.64056687	      0.78985749	      0.48234523	      0.98231193
      0.37372131	      0.64048624	      0.78981611	      0.48231788	      0.98236074
      0.37373582	      0.64040585	      0.78977481	      0.48229056	      0.98240920
      0.37375032	      0.64032568	      0.78973358	      0.48226327	      0.98245730
      0.37376482	      0.64024574	      0.78969243	      0.48223603	      0.98250505
      0.37377933	      0.64016604	      0.78965136	      0.48220881	      0.98255244
      0.37379695	      0.64006947	      0.78960155	      0.48217578	      0.98260956
      0.37381458	      0.63997326	      0.78955185	      0.48214281	      0.98266616
      0.37383221	      0.63987740	      0.78950226	      0.48210988	      0.98272223
      0.37384984	      0.63978189	      0.78945280	      0.48207701	      0.98277777
      0.37386747	      0.63968673	      0.78940345	      0.48204419	      0.98283278
      0.37388510	      0.63959193	      0.78935423	      0.48201143	      0.98288727
      0.37390272	      0.63949748	      0.78930512	      0.48197871	      0.98294124
      0.37392035	      0.63940339	      0.78925613	      0.48194605	      0.98299468
      0.37393798	      0.63930965	      0.78920727	      0.48191344	      0.98304760
      0.37395995	      0.63919334	      0.78914654	      0.48187288	      0.98311283
      0.37398192	      0.63907757	      0.78908601	      0.48183240	      0.98317725
      0.37400388	      0.63896236	      0.78902566	      0.48179199	      0.98324088
      0.37402585	      0.63884769	      0.78896550	      0.48175167	      0.98330372
      0.37405240	      0.63870982	      0.78889303	      0.48170304	      0.98337862
      0.37407895	      0.63857274	      0.78882084	      0.48165453	      0.98345240
      0.37410551	      0.63843645	      0.78874893	      0.48160614	      0.98352504
      0.37413206	      0.63830094	      0.78867729	      0.48155787	      0.98359658
      0.37416436	      0.63813715	      0.78859051	      0.48149930	      0.98368210
      0.37419665	      0.63797451	      0.78850414	      0.48144091	      0.98376602
      0.37422895	      0.63781300	      0.78841817	      0.48138269	      0.98384834
      0.37426125	      0.63765260	      0.78833259	      0.48132465	      0.98392909
      0.37430080	      0.63745771	      0.78822836	      0.48125380	      0.98402587
      0.37434035	      0.63726447	      0.78812471	      0.48118322	      0.98412035
      0.37437990	      0.63707286	      0.78802166	      0.48111289	      0.98421259
      0.37441945	      0.63688285	      0.78791921	      0.48104282	      0.98430261
      0.37446913	      0.63664640	      0.78779132	      0.48095515	      0.98441262
      0.37451882	      0.63641243	      0.78766435	      0.48086789	      0.98451926
      0.37456851	      0.63618090	      0.78753830	      0.48078103	      0.98462261
      0.37462855	      0.63590434	      0.78738719	      0.48067660	      0.98474320
      0.37468859	      0.63563124	      0.78723740	      0.48057276	      0.98485919
      0.37474863	      0.63536155	      0.78708891	      0.48046949	      0.98497070
      0.37482504	      0.63502321	      0.78690182	      0.48033893	      0.98510631
      0.37490144	      0.63469022	      0.78671681	      0.48020930	      0.98523507
      0.37497784	      0.63436248	      0.78653384	      0.48008061	      0.98535722
      0.37507703	      0.63394472	      0.78629933	      0.47991492	      0.98550626
      0.37517621	      0.63353548	      0.78606819	      0.47975079	      0.98564495
      0.37527540	      0.63313460	      0.78584036	      0.47958820	      0.98577373
      0.37539614	      0.63265765	      0.78556741	      0.47939234	      0.98591775
      0.37551688	      0.63219261	      0.78529920	      0.47919874	      0.98604844
      0.37563763	      0.63173921	      0.78503564	      0.47900737	      0.98616651
      0.37575837	      0.63129719	      0.78477666	      0.47881822	      0.98627264
      0.37587911	      0.63086629	      0.78452216	      0.47863127	      0.98636750
      0.37599986	      0.63044623	      0.78427205	      0.47844649	      0.98645173
      0.37614573	      0.62995280	      0.78397563	      0.47822613	      0.98654021
      0.37629161	      0.62947427	      0.78368537	      0.47800889	      0.98661520
      0.37643749	      0.62901011	      0.78340111	      0.47779472	      0.98667779
      0.37664304	      0.62837948	      0.78301052	      0.47749810	      0.98674696
      0.37682850	      0.62783286	      0.78266780	      0.47723557	      0.98679237
      0.37701396	      0.62730637	      0.78233399	      0.47697780	      0.98682353
      0.37719942	      0.62679902	      0.78200884	      0.47672470	      0.98684186
      0.37738489	      0.62630986	      0.78169209	      0.47647620	      0.98684838
      0.37757035	      0.62583808	      0.78138350	      0.47623223	      0.98684389
      0.37775581	      0.62538294	      0.78108283	      0.47599269	      0.98682900
      0.37796408	      0.62489085	      0.78075433	      0.47572889	      0.98680065
      0.37817235	      0.62441810	      0.78043522	      0.47547047	      0.98676072
      0.37834659	      0.62403692	      0.78017522	      0.47525833	      0.98671896
      0.37852083	      0.62366834	      0.77992141	      0.47504981	      0.98667002
      0.37869507	      0.62331198	      0.77967361	      0.47484484	      0.98661429
      0.37886931	      0.62296745	      0.77943166	      0.47464336	      0.98655217
      0.37904355	      0.62263437	      0.77919540	      0.47444530	      0.98648402
      0.37921779	      0.62231235	      0.77896469	      0.47425060	      0.98641021
      0.37939203	      0.62200099	      0.77873938	      0.47405919	      0.98633111
      0.37956627	      0.62169992	      0.77851932	      0.47387101	      0.98624707
      0.37974051	      0.62140874	      0.77830438	      0.47368599	      0.98615845
      0.37995874	      0.62105740	      0.77804218	      0.47345861	      0.98604151
      0.38017698	      0.62072023	      0.77778756	      0.47323597	      0.98591859
      0.38046339	      0.62029800	      0.77746449	      0.47295078	      0.98574929
      0.38068623	      0.61998448	      0.77722154	      0.47273421	      0.98561212
      0.38092514	      0.61966203	      0.77696894	      0.47250704	      0.98546054
      0.38116406	      0.61935291	      0.77672424	      0.47228493	      0.98530501
      0.38140297	      0.61905634	      0.77648717	      0.47206773	      0.98514620
      0.38164188	      0.61877156	      0.77625748	      0.47185530	      0.98498475
      0.38188080	      0.61849789	      0.77603494	      0.47164749	      0.98482123
      0.38211971	      0.61823467	      0.77581931	      0.47144417	      0.98465612
      0.38235863	      0.61798128	      0.77561038	      0.47124522	      0.98448986
      0.38259754	      0.61773715	      0.77540794	      0.47105050	      0.98432282
      0.38283646	      0.61750177	      0.77521178	      0.47085989	      0.98415527
      0.38307537	      0.61727463	      0.77502171	      0.47067327	      0.98398743
      0.38331428	      0.61705528	      0.77483754	      0.47049051	      0.98381946
      0.38355320	      0.61684329	      0.77465908	      0.47031152	      0.98365145
      0.38379211	      0.61663827	      0.77448616	      0.47013617	      0.98348344
      0.38403103	      0.61643986	      0.77431861	      0.46996437	      0.98331542
      0.38426994	      0.61624772	      0.77415626	      0.46979600	      0.98314741
      0.38435855	      0.61617798	      0.77409734	      0.46973441	      0.98308510
      0.38444716	      0.61610905	      0.77403911	      0.46967327	      0.98302278
      0.38452101	      0.61605220	      0.77399109	      0.46962266	      0.98297085
      0.38459485	      0.61599590	      0.77394354	      0.46957236	      0.98291892
      0.38465893	      0.61594747	      0.77390266	      0.46952897	      0.98287386
      0.38472300	      0.61589944	      0.77386212	      0.46948581	      0.98282880
      0.38478708	      0.61585180	      0.77382192	      0.46944287	      0.98278374
      0.38485115	      0.61580454	      0.77378207	      0.46940016	      0.98273868
      0.38490741	      0.61576336	      0.77374735	      0.46936284	      0.98269912
      0.38496367	      0.61572246	      0.77371289	      0.46932569	      0.98265955
      0.38501993	      0.61568185	      0.77367868	      0.46928871	      0.98261999
      0.38507620	      0.61564153	      0.77364473	      0.46925190	      0.98258042
      0.38513246	      0.61560148	      0.77361103	      0.46921526	      0.98254086
      0.38518872	      0.61556172	      0.77357758	      0.46917878	      0.98250129
      0.38524498	      0.61552222	      0.77354438	      0.46914247	      0.98246173
      0.38530124	      0.61548300	      0.77351143	      0.46910633	      0.98242216
      0.38535165	      0.61544808	      0.77348211	      0.46907408	      0.98238671
      0.38540206	      0.61541338	      0.77345299	      0.46904196	      0.98235126
      0.38545247	      0.61537889	      0.77342406	      0.46900998	      0.98231581
      0.38550288	      0.61534461	      0.77339533	      0.46897812	      0.98228036
      0.38555329	      0.61531054	      0.77336678	      0.46894639	      0.98224491
      0.38560370	      0.61527667	      0.77333843	      0.46891478	      0.98220946
      0.38565411	      0.61524301	      0.77331027	      0.46888331	      0.98217401
      0.38570452	      0.61520955	      0.77328230	      0.46885195	      0.98213856
      0.38575493	      0.61517630	      0.77325451	      0.46882073	      0.98210311
      0.38580534	      0.61514324	      0.77322691	      0.46878963	      0.98206766
      0.38585575	      0.61511038	      0.77319949	      0.46875865	      0.98203221
      0.38590616	      0.61507772	      0.77317226	      0.46872779	      0.98199676
      0.38595657	      0.61504525	      0.77314521	      0.46869705	      0.98196131
      0.38600698	      0.61501298	      0.77311834	      0.46866644	      0.98192586
      0.38605739	      0.61498090	      0.77309166	      0.46863595	      0.98189041
      0.38610780	      0.61494901	      0.77306515	      0.46860557	      0.98185496
      0.38615821	      0.61491731	      0.77303882	      0.46857532	      0.98181951
      0.38620862	      0.61488579	      0.77301267	      0.46854518	      0.98178406
      0.38625903	      0.61485447	      0.77298669	      0.46851517	      0.98174861
      0.38630945	      0.61482333	      0.77296089	      0.46848526	      0.98171316
      0.38635986	      0.61479238	      0.77293526	      0.46845548	      0.98167771
      0.38641027	      0.61476161	      0.77290980	      0.46842581	      0.98164226
      0.38646068	      0.61473102	      0.77288452	      0.46839625	      0.98160681
      0.38651109	      0.61470062	      0.77285941	      0.46836681	      0.98157136
      0.38656150	      0.61467039	      0.77283446	      0.46833749	      0.98153591
      0.38661191	      0.61464034	      0.77280969	      0.46830827	      0.98150046
      0.38666232	      0.61461048	      0.77278508	      0.46827917	      0.98146501
      0.38671273	      0.61458079	      0.77276064	      0.46825018	      0.98142956
      0.38676314	      0.61455127	      0.77273636	      0.46822130	      0.98139411
      0.38681355	      0.61452193	      0.77271225	      0.46819253	      0.98135866
      0.38686396	      0.61449277	      0.77268829	      0.46816387	      0.98132321
      0.38691437	      0.61446378	      0.77266451	      0.46813532	      0.98128776
      0.38696478	      0.61443496	      0.77264088	      0.46810688	      0.98125232
      0.38701519	      0.61440632	      0.77261741	      0.46807854	      0.98121687
      0.38706560	      0.61437784	      0.77259410	      0.46805032	      0.98118142
      0.38711601	      0.61434954	      0.77257095	      0.46802219	      0.98114597
      0.38716642	      0.61432141	      0.77254795	      0.46799418	      0.98111052
      0.38721683	      0.61429344	      0.77252511	      0.46796627	      0.98107507
      0.38726724	      0.61426564	      0.77250242	      0.46793846	      0.98103962
      0.38731765	      0.61423802	      0.77247988	      0.46791076	      0.98100417
      0.38736806	      0.61421055	      0.77245750	      0.46788316	      0.98096872
      0.38741847	      0.61418325	      0.77243527	      0.46785567	      0.98093327
      0.38746888	      0.61415612	      0.77241318	      0.46782827	      0.98089782
      0.38751929	      0.61412915	      0.77239125	      0.46780098	      0.98086237
      0.38756970	      0.61410235	      0.77236946	      0.46777379	      0.98082692
      0.38763180	      0.61406955	      0.77234282	      0.46774044	      0.98078325
      0.38769390	      0.61403701	      0.77231640	      0.46770723	      0.98073958
      0.38775600	      0.61400470	      0.77229020	      0.46767417	      0.98069591
      0.38781810	      0.61397264	      0.77226421	      0.46764127	      0.98065224
      0.38789329	      0.61393414	      0.77223303	      0.46760162	      0.98059936
      0.38796849	      0.61389600	      0.77220215	      0.46756219	      0.98054649
      0.38807129	      0.61384441	      0.77216043	      0.46750862	      0.98047419
      0.38815175	      0.61380449	      0.77212817	      0.46746698	      0.98041761
      0.38823221	      0.61376497	      0.77209625	      0.46742557	      0.98036103
      0.38829992	      0.61373201	      0.77206964	      0.46739091	      0.98031342
      0.38836763	      0.61369933	      0.77204326	      0.46735642	      0.98026580
      0.38843534	      0.61366693	      0.77201712	      0.46732209	      0.98021819
      0.38849614	      0.61363806	      0.77199383	      0.46729140	      0.98017543
      0.38855695	      0.61360941	      0.77197072	      0.46726084	      0.98013267
      0.38861776	      0.61358097	      0.77194779	      0.46723042	      0.98008990
      0.38867857	      0.61355276	      0.77192504	      0.46720012	      0.98004714
      0.38873938	      0.61352475	      0.77190246	      0.46716995	      0.98000438
      0.38880019	      0.61349696	      0.77188006	      0.46713991	      0.97996162
      0.38886100	      0.61346939	      0.77185782	      0.46711000	      0.97991886
      0.38891533	      0.61344492	      0.77183809	      0.46708338	      0.97988065
      0.38896966	      0.61342063	      0.77181850	      0.46705687	      0.97984244
      0.38902399	      0.61339650	      0.77179904	      0.46703045	      0.97980424
      0.38907833	      0.61337254	      0.77177970	      0.46700413	      0.97976603
      0.38913266	      0.61334874	      0.77176050	      0.46697791	      0.97972782
      0.38918699	      0.61332510	      0.77174142	      0.46695179	      0.97968962
      0.38924132	      0.61330162	      0.77172246	      0.46692576	      0.97965141
      0.38929565	      0.61327831	      0.77170363	      0.46689983	      0.97961320
      0.38934999	      0.61325516	      0.77168492	      0.46687400	      0.97957500
      0.38940432	      0.61323216	      0.77166633	      0.46684827	      0.97953679
      0.38945865	      0.61320932	      0.77164786	      0.46682263	      0.97949858
      0.38951298	      0.61318664	      0.77162950	      0.46679708	      0.97946038
      0.38956732	      0.61316412	      0.77161126	      0.46677163	      0.97942217
      0.38962165	      0.61314174	      0.77159314	      0.46674627	      0.97938396
      0.38967598	      0.61311953	      0.77157513	      0.46672101	      0.97934575
      0.38973031	      0.61309746	      0.77155723	      0.46669584	      0.97930755
      0.38978465	      0.61307554	      0.77153943	      0.46667076	      0.97926934
      0.38983898	      0.61305378	      0.77152175	      0.46664577	      0.97923113
      0.38989331	      0.61303216	      0.77150417	      0.46662087	      0.97919293
      0.38994764	      0.61301069	      0.77148670	      0.46659607	      0.97915472
      0.39000197	      0.61298936	      0.77146933	      0.46657135	      0.97911651
      0.39005631	      0.61296818	      0.77145207	      0.46654672	      0.97907831
      0.39011064	      0.61294714	      0.77143490	      0.46652218	      0.97904010
      0.39016497	      0.61292625	      0.77141784	      0.46649773	      0.97900189
      0.39021930	      0.61290549	      0.77140087	      0.46647337	      0.97896369
      0.39027364	      0.61288488	      0.77138400	      0.46644910	      0.97892548
      0.39032797	      0.61286440	      0.77136723	      0.46642491	      0.97888727
      0.39038230	      0.61284406	      0.77135055	      0.46640081	      0.97884907
      0.39043663	      0.61282386	      0.77133396	      0.46637679	      0.97881086
      0.39049097	      0.61280379	      0.77131747	      0.46635286	      0.97877266
      0.39054530	      0.61278385	      0.77130106	      0.46632902	      0.97873445
      0.39059963	      0.61276405	      0.77128474	      0.46630526	      0.97869624
      0.39065396	      0.61274438	      0.77126851	      0.46628158	      0.97865804
      0.39070829	      0.61272484	      0.77125237	      0.46625799	      0.97861983
      0.39076263	      0.61270542	      0.77123631	      0.46623448	      0.97858162
      0.39081696	      0.61268613	      0.77122033	      0.46621105	      0.97854342
      0.39087129	      0.61266697	      0.77120444	      0.46618771	      0.97850521
      0.39092562	      0.61264794	      0.77118863	      0.46616444	      0.97846700
      0.39097996	      0.61262902	      0.77117290	      0.46614126	      0.97842880
      0.39103429	      0.61261023	      0.77115724	      0.46611816	      0.97839059
      0.39108862	      0.61259156	      0.77114167	      0.46609514	      0.97835239
      0.39114295	      0.61257301	      0.77112617	      0.46607220	      0.97831418
      0.39119729	      0.61255458	      0.77111075	      0.46604934	      0.97827597
      0.39125162	      0.61253626	      0.77109540	      0.46602656	      0.97823777
      0.39130595	      0.61251806	      0.77108012	      0.46600385	      0.97819956
      0.39136028	      0.61249998	      0.77106492	      0.46598123	      0.97816136
      0.39141461	      0.61248201	      0.77104978	      0.46595868	      0.97812315
      0.39146895	      0.61246415	      0.77103472	      0.46593621	      0.97808494
      0.39152328	      0.61244640	      0.77101972	      0.46591381	      0.97804674
      0.39157761	      0.61242876	      0.77100479	      0.46589150	      0.97800853
      0.39163194	      0.61241123	      0.77098993	      0.46586926	      0.97797033
      0.39168628	      0.61239381	      0.77097514	      0.46584709	      0.97793212
      0.39174061	      0.61237650	      0.77096041	      0.46582500	      0.97789391
      0.39179494	      0.61235929	      0.77094574	      0.46580298	      0.97785571
      0.39184927	      0.61234218	      0.77093113	      0.46578104	      0.97781750
      0.39190361	      0.61232518	      0.77091659	      0.46575918	      0.97777930
      0.39195794	      0.61230827	      0.77090211	      0.46573738	      0.97774109
      0.39202335	      0.61228806	      0.77088475	      0.46571124	      0.97769509
      0.39208877	      0.61226799	      0.77086747	      0.46568520	      0.97764909
      0.39215419	      0.61224805	      0.77085028	      0.46565927	      0.97760309
      0.39221961	      0.61222826	      0.77083318	      0.46563344	      0.97755709
      0.39228502	      0.61220861	      0.77081615	      0.46560772	      0.97751109
      0.39235044	      0.61218910	      0.77079920	      0.46558210	      0.97746509
      0.39241586	      0.61216971	      0.77078233	      0.46555658	      0.97741909
      0.39248127	      0.61215047	      0.77076553	      0.46553116	      0.97737309
      0.39254669	      0.61213135	      0.77074881	      0.46550584	      0.97732709
      0.39261211	      0.61211236	      0.77073217	      0.46548062	      0.97728109
      0.39267752	      0.61209350	      0.77071559	      0.46545550	      0.97723509
      0.39274294	      0.61207476	      0.77069909	      0.46543049	      0.97718909
      0.39280836	      0.61205615	      0.77068265	      0.46540557	      0.97714309
      0.39287377	      0.61203766	      0.77066629	      0.46538074	      0.97709709
      0.39295272	      0.61201551	      0.77064662	      0.46535092	      0.97704158
      0.39303166	      0.61199354	      0.77062706	      0.46532123	      0.97698607
      0.39311060	      0.61197173	      0.77060759	      0.46529168	      0.97693056
      0.39318955	      0.61195009	      0.77058820	      0.46526227	      0.97687505
      0.39326849	      0.61192862	      0.77056891	      0.46523300	      0.97681954
      0.39334743	      0.61190730	      0.77054971	      0.46520387	      0.97676403
      0.39342637	      0.61188615	      0.77053059	      0.46517487	      0.97670852
      0.39350532	      0.61186516	      0.77051156	      0.46514600	      0.97665301
      0.39358426	      0.61184432	      0.77049261	      0.46511727	      0.97659750
      0.39367993	      0.61181927	      0.77046975	      0.46508262	      0.97653022
      0.39377561	      0.61179444	      0.77044701	      0.46504817	      0.97646295
      0.39387128	      0.61176982	      0.77042438	      0.46501390	      0.97639567
      0.39396696	      0.61174542	      0.77040186	      0.46497983	      0.97632840
      0.39406263	      0.61172123	      0.77037945	      0.46494594	      0.97626113
      0.39415830	      0.61169724	      0.77035714	      0.46491224	      0.97619385
      0.39427725	      0.61166770	      0.77032955	      0.46487060	      0.97611021
      0.39439619	      0.61163846	      0.77030212	      0.46482924	      0.97602658
      0.39451513	      0.61160952	      0.77027484	      0.46478815	      0.97594294
      0.39466128	      0.61157436	      0.77024152	      0.46473805	      0.97584018
      0.39480742	      0.61153962	      0.77020841	      0.46468836	      0.97573742
      0.39500716	      0.61149283	      0.77016350	      0.46462110	      0.97559697
      0.39516247	      0.61145697	      0.77012883	      0.46456931	      0.97548776
      0.39531779	      0.61142155	      0.77009438	      0.46451796	      0.97537855
      0.39547310	      0.61138657	      0.77006014	      0.46446705	      0.97526935
      0.39560922	      0.61135626	      0.77003031	      0.46442279	      0.97517364
      0.39574533	      0.61132627	      0.77000063	      0.46437885	      0.97507793
      0.39588145	      0.61129659	      0.76997109	      0.46433523	      0.97498222
      0.39601756	      0.61126722	      0.76994171	      0.46429193	      0.97488651
      0.39615368	      0.61123816	      0.76991247	      0.46424895	      0.97479080
      0.39628980	      0.61120938	      0.76988337	      0.46420628	      0.97469509
      0.39642591	      0.61118090	      0.76985440	      0.46416392	      0.97459939
      0.39656203	      0.61115270	      0.76982557	      0.46412186	      0.97450368
      0.39669814	      0.61112478	      0.76979687	      0.46408010	      0.97440797
      0.39683426	      0.61109713	      0.76976831	      0.46403863	      0.97431227
      0.39697038	      0.61106976	      0.76973986	      0.46399746	      0.97421656
      0.39710649	      0.61104265	      0.76971155	      0.46395658	      0.97412085
      0.39724261	      0.61101580	      0.76968335	      0.46391599	      0.97402515
      0.39737872	      0.61098920	      0.76965528	      0.46387568	      0.97392944
      0.39751484	      0.61096286	      0.76962733	      0.46383565	      0.97383374
      0.39765096	      0.61093677	      0.76959949	      0.46379590	      0.97373803
      0.39778707	      0.61091093	      0.76957177	      0.46375642	      0.97364233
      0.39792319	      0.61088532	      0.76954416	      0.46371721	      0.97354662
      0.39805930	      0.61085995	      0.76951666	      0.46367827	      0.97345092
      0.39819542	      0.61083482	      0.76948928	      0.46363959	      0.97335521
      0.39833154	      0.61080992	      0.76946200	      0.46360118	      0.97325951
      0.39846765	      0.61078525	      0.76943484	      0.46356302	      0.97316381
      0.39860377	      0.61076080	      0.76940778	      0.46352512	      0.97306810
      0.39877113	      0.61073104	      0.76937465	      0.46347887	      0.97295043
      0.39893849	      0.61070161	      0.76934168	      0.46343299	      0.97283276
      0.39910586	      0.61067250	      0.76930886	      0.46338749	      0.97271509
      0.39927322	      0.61064372	      0.76927620	      0.46334235	      0.97259742
      0.39944058	      0.61061525	      0.76924369	      0.46329757	      0.97247975
      0.39960795	      0.61058708	      0.76921133	      0.46325316	      0.97236208
      0.39982139	      0.61055161	      0.76917028	      0.46319702	      0.97221203
      0.40003484	      0.61051662	      0.76912947	      0.46314145	      0.97206203
      0.40029260	      0.61047500	      0.76908050	      0.46307508	      0.97188104
      0.40057422	      0.61043030	      0.76902738	      0.46300348	      0.97168364
      0.40081372	      0.61039292	      0.76898252	      0.46294331	      0.97151621
      0.40105322	      0.61035609	      0.76893795	      0.46288381	      0.97134942
      0.40126310	      0.61032428	      0.76889912	      0.46283219	      0.97120393
      0.40147298	      0.61029288	      0.76886051	      0.46278107	      0.97105927
      0.40168285	      0.61026189	      0.76882211	      0.46273042	      0.97091560
      0.40189273	      0.61023130	      0.76878392	      0.46268025	      0.97077312
      0.40210260	      0.61020110	      0.76874595	      0.46263054	      0.97063205
      0.40228901	      0.61017461	      0.76871239	      0.46258678	      0.97050808
      0.40247542	      0.61014841	      0.76867900	      0.46254337	      0.97038552
      0.40266183	      0.61012252	      0.76864576	      0.46250032	      0.97026452
      0.40284824	      0.61009692	      0.76861269	      0.46245761	      0.97014519
      0.40303465	      0.61007160	      0.76857978	      0.46241525	      0.97002769
      0.40322106	      0.61004658	      0.76854703	      0.46237323	      0.96991213
      0.40340747	      0.61002183	      0.76851443	      0.46233153	      0.96979862
      0.40359388	      0.60999736	      0.76848200	      0.46229017	      0.96968726
      0.40378029	      0.60997316	      0.76844971	      0.46224913	      0.96957816
      0.40396670	      0.60994923	      0.76841759	      0.46220842	      0.96947138
      0.40415311	      0.60992557	      0.76838561	      0.46216802	      0.96936699
      0.40433952	      0.60990217	      0.76835379	      0.46212793	      0.96926506
      0.40452593	      0.60987902	      0.76832213	      0.46208815	      0.96916564
      0.40471234	      0.60985613	      0.76829061	      0.46204867	      0.96906874
      0.40489875	      0.60983349	      0.76825925	      0.46200950	      0.96897441
      0.40508516	      0.60981110	      0.76822803	      0.46197062	      0.96888266
      0.40527157	      0.60978895	      0.76819696	      0.46193204	      0.96879350
      0.40545798	      0.60976704	      0.76816605	      0.46189374	      0.96870692
      0.40564439	      0.60974537	      0.76813527	      0.46185573	      0.96862292
      0.40583080	      0.60972393	      0.76810465	      0.46181800	      0.96854149
      0.40601721	      0.60970273	      0.76807417	      0.46178055	      0.96846260
      0.40620362	      0.60968175	      0.76804384	      0.46174338	      0.96838623
      0.40639003	      0.60966099	      0.76801365	      0.46170648	      0.96831235
      0.40657644	      0.60964045	      0.76798360	      0.46166984	      0.96824092
      0.40676285	      0.60962014	      0.76795370	      0.46163347	      0.96817192
      0.40694926	      0.60960003	      0.76792394	      0.46159736	      0.96810530
      0.40713566	      0.60958014	      0.76789432	      0.46156152	      0.96804102
      0.40732207	      0.60956046	      0.76786484	      0.46152592	      0.96797903
      0.40750848	      0.60954099	      0.76783550	      0.46149058	      0.96791929
      0.40769489	      0.60952172	      0.76780630	      0.46145549	      0.96786175
      0.40788130	      0.60950265	      0.76777723	      0.46142064	      0.96780637
      0.40806771	      0.60948377	      0.76774831	      0.46138604	      0.96775309
      0.40825412	      0.60946510	      0.76771952	      0.46135168	      0.96770186
      0.40844053	      0.60944661	      0.76769087	      0.46131756	      0.96765265
      0.40862694	      0.60942831	      0.76766235	      0.46128367	      0.96760539
      0.40881335	      0.60941021	      0.76763397	      0.46125002	      0.96756004
      0.40899976	      0.60939228	      0.76760572	      0.46121659	      0.96751655
      0.40918617	      0.60937454	      0.76757761	      0.46118339	      0.96747486
      0.40937258	      0.60935698	      0.76754962	      0.46115042	      0.96743494
      0.40955899	      0.60933960	      0.76752177	      0.46111767	      0.96739673
      0.40974540	      0.60932239	      0.76749405	      0.46108513	      0.96736019
      0.40993181	      0.60930535	      0.76746646	      0.46105282	      0.96732526
      0.41011822	      0.60928848	      0.76743900	      0.46102072	      0.96729191
      0.41030463	      0.60927178	      0.76741167	      0.46098883	      0.96726008
      0.41049104	      0.60925525	      0.76738447	      0.46095715	      0.96722974
      0.41067745	      0.60923888	      0.76735739	      0.46092567	      0.96720083
      0.41086386	      0.60922267	      0.76733044	      0.46089441	      0.96717332
      0.41105027	      0.60920662	      0.76730362	      0.46086334	      0.96714717
      0.41123668	      0.60919073	      0.76727693	      0.46083248	      0.96712232
      0.41142309	      0.60917499	      0.76725035	      0.46080181	      0.96709875
      0.41160950	      0.60915940	      0.76722391	      0.46077134	      0.96707641
      0.41179591	      0.60914396	      0.76719758	      0.46074106	      0.96705527
      0.41198232	      0.60912867	      0.76717138	      0.46071098	      0.96703528
      0.41216873	      0.60911353	      0.76714530	      0.46068109	      0.96701642
      0.41235514	      0.60909853	      0.76711935	      0.46065138	      0.96699863
      0.41254155	      0.60908368	      0.76709351	      0.46062186	      0.96698190
      0.41272796	      0.60906896	      0.76706779	      0.46059252	      0.96696618
      0.41291437	      0.60905439	      0.76704219	      0.46056337	      0.96695145
      0.41310078	      0.60903995	      0.76701672	      0.46053440	      0.96693767
      0.41328719	      0.60902564	      0.76699136	      0.46050560	      0.96692480
      0.41347360	      0.60901147	      0.76696611	      0.46047698	      0.96691283
      0.41366001	      0.60899743	      0.76694099	      0.46044853	      0.96690171
      0.41384642	      0.60898352	      0.76691598	      0.46042026	      0.96689142
      0.41403283	      0.60896973	      0.76689109	      0.46039216	      0.96688194
      0.41421924	      0.60895607	      0.76686631	      0.46036423	      0.96687323
      0.41440565	      0.60894254	      0.76684164	      0.46033646	      0.96686527
      0.41459205	      0.60892913	      0.76681709	      0.46030886	      0.96685803
      0.41477846	      0.60891584	      0.76679265	      0.46028142	      0.96685149
      0.41496487	      0.60890267	      0.76676833	      0.46025415	      0.96684563
      0.41515128	      0.60888961	      0.76674412	      0.46022704	      0.96684042
      0.41533769	      0.60887668	      0.76672001	      0.46020008	      0.96683583
      0.41552410	      0.60886385	      0.76669602	      0.46017329	      0.96683186
      0.41571051	      0.60885114	      0.76667214	      0.46014665	      0.96682846
      0.41589692	      0.60883854	      0.76664837	      0.46012016	      0.96682563
      0.41608333	      0.60882605	      0.76662470	      0.46009383	      0.96682335
      0.41626974	      0.60881367	      0.76660115	      0.46006764	      0.96682159
      0.41645615	      0.60880140	      0.76657770	      0.46004161	      0.96682034
      0.41664256	      0.60878923	      0.76655436	      0.46001573	      0.96681958
      0.41682897	      0.60877717	      0.76653112	      0.45998999	      0.96681928
      0.41701538	      0.60876521	      0.76650799	      0.45996440	      0.96681945
      0.41720179	      0.60875335	      0.76648497	      0.45993895	      0.96682004
      0.41738820	      0.60874159	      0.76646204	      0.45991365	      0.96682106
      0.41757461	      0.60872992	      0.76643923	      0.45988848	      0.96682249
      0.41776102	      0.60871836	      0.76641651	      0.45986346	      0.96682431
      0.41794743	      0.60870689	      0.76639390	      0.45983857	      0.96682650
      0.41813384	      0.60869552	      0.76637139	      0.45981383	      0.96682906
      0.41832025	      0.60868424	      0.76634899	      0.45978922	      0.96683197
      0.41850666	      0.60867305	      0.76632668	      0.45976474	      0.96683521
      0.41869307	      0.60866196	      0.76630447	      0.45974040	      0.96683878
      0.41887948	      0.60865095	      0.76628237	      0.45971619	      0.96684266
      0.41906589	      0.60864003	      0.76626036	      0.45969211	      0.96684684
      0.41925230	      0.60862920	      0.76623845	      0.45966816	      0.96685132
      0.41943871	      0.60861846	      0.76621664	      0.45964433	      0.96685606
      0.41962512	      0.60860780	      0.76619493	      0.45962064	      0.96686108
      0.41981153	      0.60859723	      0.76617331	      0.45959707	      0.96686635
      0.41999794	      0.60858673	      0.76615179	      0.45957363	      0.96687187
      0.42018435	      0.60857632	      0.76613037	      0.45955031	      0.96687763
      0.42037076	      0.60856600	      0.76610904	      0.45952712	      0.96688362
      0.42055717	      0.60855575	      0.76608780	      0.45950404	      0.96688983
      0.42074358	      0.60854558	      0.76606666	      0.45948109	      0.96689625
      0.42092999	      0.60853548	      0.76604562	      0.45945826	      0.96690287
      0.42111640	      0.60852547	      0.76602466	      0.45943554	      0.96690969
      0.42130281	      0.60851553	      0.76600380	      0.45941294	      0.96691670
      0.42148922	      0.60850566	      0.76598303	      0.45939046	      0.96692389
      0.42167563	      0.60849587	      0.76596235	      0.45936810	      0.96693125
      0.42186204	      0.60848615	      0.76594176	      0.45934584	      0.96693877
      0.42204844	      0.60847650	      0.76592127	      0.45932371	      0.96694646
      0.42223485	      0.60846692	      0.76590086	      0.45930168	      0.96695430
      0.42242126	      0.60845742	      0.76588054	      0.45927977	      0.96696229
      0.42260767	      0.60844798	      0.76586031	      0.45925796	      0.96697041
      0.42279408	      0.60843861	      0.76584017	      0.45923627	      0.96697868
      0.42298049	      0.60842931	      0.76582012	      0.45921468	      0.96698707
      0.42316690	      0.60842007	      0.76580015	      0.45919320	      0.96699558
      0.42335331	      0.60841090	      0.76578027	      0.45917183	      0.96700422
      0.42353972	      0.60840179	      0.76576048	      0.45915057	      0.96701297
      0.42372613	      0.60839275	      0.76574077	      0.45912941	      0.96702183
      0.42391254	      0.60838377	      0.76572115	      0.45910835	      0.96703080
      0.42409895	      0.60837485	      0.76570161	      0.45908739	      0.96703986
      0.42428536	      0.60836600	      0.76568216	      0.45906654	      0.96704902
      0.42447177	      0.60835720	      0.76566279	      0.45904579	      0.96705827
      0.42465818	      0.60834847	      0.76564350	      0.45902514	      0.96706762
      0.42484459	      0.60833979	      0.76562430	      0.45900459	      0.96707704
      0.42503100	      0.60833118	      0.76560518	      0.45898414	      0.96708655
      0.42521741	      0.60832262	      0.76558614	      0.45896379	      0.96709613
      0.42540382	      0.60831411	      0.76556718	      0.45894353	      0.96710578
      0.42559023	      0.60830567	      0.76554830	      0.45892337	      0.96711551
      0.42577664	      0.60829727	      0.76552950	      0.45890331	      0.96712530
      0.42596305	      0.60828894	      0.76551079	      0.45888334	      0.96713516
      0.42614946	      0.60828066	      0.76549215	      0.45886347	      0.96714508
      0.42633587	      0.60827243	      0.76547359	      0.45884368	      0.96715505
      0.42652228	      0.60826425	      0.76545511	      0.45882400	      0.96716509
      0.42670869	      0.60825613	      0.76543670	      0.45880440	      0.96717517
      0.42689510	      0.60824805	      0.76541838	      0.45878489	      0.96718530
      0.42708151	      0.60824003	      0.76540013	      0.45876548	      0.96719549
      0.42726792	      0.60823206	      0.76538196	      0.45874615	      0.96720571
      0.42745433	      0.60822414	      0.76536386	      0.45872691	      0.96721598
      0.42764074	      0.60821626	      0.76534584	      0.45870777	      0.96722630
      0.42782715	      0.60820844	      0.76532789	      0.45868870	      0.96723665
      0.42801356	      0.60820066	      0.76531002	      0.45866973	      0.96724703
      0.42819997	      0.60819293	      0.76529223	      0.45865084	      0.96725746
      0.42838638	      0.60818525	      0.76527450	      0.45863204	      0.96726791
      0.42857279	      0.60817761	      0.76525685	      0.45861332	      0.96727840
      0.42875920	      0.60817002	      0.76523928	      0.45859469	      0.96728892
      0.42894561	      0.60816247	      0.76522177	      0.45857614	      0.96729946
      0.42913202	      0.60815497	      0.76520434	      0.45855767	      0.96731003
      0.42931843	      0.60814751	      0.76518698	      0.45853928	      0.96732063
      0.42950483	      0.60814009	      0.76516969	      0.45852098	      0.96733125
      0.42969124	      0.60813272	      0.76515248	      0.45850276	      0.96734189
      0.42987765	      0.60812539	      0.76513533	      0.45848462	      0.96735255
      0.43006406	      0.60811810	      0.76511825	      0.45846655	      0.96736323
      0.43028790	      0.60810940	      0.76509784	      0.45844497	      0.96737608
      0.43051174	      0.60810076	      0.76507752	      0.45842350	      0.96738895
      0.43066782	      0.60809477	      0.76506342	      0.45840859	      0.96739794
      0.43082390	      0.60808881	      0.76504936	      0.45839374	      0.96740694
      0.43101380	      0.60808159	      0.76503232	      0.45837574	      0.96741790
      0.43120370	      0.60807441	      0.76501535	      0.45835783	      0.96742888
      0.43138368	      0.60806765	      0.76499933	      0.45834092	      0.96743929
      0.43156366	      0.60806092	      0.76498337	      0.45832408	      0.96744972
      0.43176323	      0.60805350	      0.76496574	      0.45830549	      0.96746128
      0.43196281	      0.60804612	      0.76494820	      0.45828698	      0.96747286
      0.43212064	      0.60804031	      0.76493437	      0.45827240	      0.96748202
      0.43232875	      0.60803269	      0.76491622	      0.45825326	      0.96749411
      0.43253687	      0.60802512	      0.76489814	      0.45823421	      0.96750621
      0.43270504	      0.60801903	      0.76488359	      0.45821888	      0.96751599
      0.43287321	      0.60801297	      0.76486909	      0.45820361	      0.96752578
      0.43304930	      0.60800666	      0.76485397	      0.45818769	      0.96753602
      0.43322538	      0.60800038	      0.76483890	      0.45817182	      0.96754628
      0.43342115	      0.60799343	      0.76482222	      0.45815426	      0.96755768
      0.43361693	      0.60798651	      0.76480560	      0.45813677	      0.96756908
      0.43372971	      0.60798255	      0.76479606	      0.45812673	      0.96757565
      0.43391797	      0.60797595	      0.76478018	      0.45811002	      0.96758662
      0.43410622	      0.60796939	      0.76476437	      0.45809339	      0.96759759
      0.43426831	      0.60796377	      0.76475080	      0.45807912	      0.96760704
      0.43446630	      0.60795693	      0.76473429	      0.45806176	      0.96761858
      0.43466429	      0.60795013	      0.76471785	      0.45804448	      0.96763011
      0.43485005	      0.60794378	      0.76470249	      0.45802833	      0.96764094
      0.43503580	      0.60793746	      0.76468719	      0.45801225	      0.96765176
      0.43522145	      0.60793118	      0.76467195	      0.45799624	      0.96766258
      0.43540711	      0.60792492	      0.76465677	      0.45798029	      0.96767339
      0.43558306	      0.60791902	      0.76464244	      0.45796524	      0.96768363
      0.43575901	      0.60791314	      0.76462816	      0.45795024	      0.96769388
      0.43595192	      0.60790673	      0.76461256	      0.45793387	      0.96770510
      0.43614482	      0.60790035	      0.76459703	      0.45791756	      0.96771633
      0.43630518	      0.60789507	      0.76458416	      0.45790405	      0.96772565
      0.43650437	      0.60788853	      0.76456824	      0.45788734	      0.96773724
      0.43670356	      0.60788203	      0.76455238	      0.45787070	      0.96774881
      0.43687947	      0.60787632	      0.76453842	      0.45785606	      0.96775903
      0.43709530	      0.60786934	      0.76452137	      0.45783817	      0.96777156
      0.43731114	      0.60786240	      0.76450440	      0.45782036	      0.96778409
      0.43745075	      0.60785792	      0.76449345	      0.45780889	      0.96779219
      0.43766338	      0.60785114	      0.76447685	      0.45779147	      0.96780452
      0.43783783	      0.60784560	      0.76446327	      0.45777724	      0.96781463
      0.43801228	      0.60784008	      0.76444975	      0.45776307	      0.96782473
      0.43818674	      0.60783458	      0.76443627	      0.45774894	      0.96783483
      0.43836119	      0.60782911	      0.76442284	      0.45773487	      0.96784492
      0.43853564	      0.60782366	      0.76440946	      0.45772084	      0.96785501
      0.43871009	      0.60781823	      0.76439612	      0.45770687	      0.96786509
      0.43888454	      0.60781282	      0.76438283	      0.45769294	      0.96787517
      0.43905126	      0.60780767	      0.76437017	      0.45767968	      0.96788480
      0.43921798	      0.60780254	      0.76435755	      0.45766646	      0.96789441
      0.43938994	      0.60779726	      0.76434458	      0.45765288	      0.96790433
      0.43956189	      0.60779201	      0.76433165	      0.45763934	      0.96791424
      0.43972854	      0.60778694	      0.76431917	      0.45762627	      0.96792384
      0.43989519	      0.60778189	      0.76430672	      0.45761324	      0.96793343
      0.44005992	      0.60777691	      0.76429446	      0.45760040	      0.96794290
      0.44027259	      0.60777051	      0.76427868	      0.45758389	      0.96795513
      0.44052959	      0.60776281	      0.76425971	      0.45756403	      0.96796989
      0.44066999	      0.60775863	      0.76424938	      0.45755322	      0.96797795
      0.44081039	      0.60775445	      0.76423908	      0.45754245	      0.96798600
      0.44098850	      0.60774917	      0.76422606	      0.45752882	      0.96799621
      0.44116660	      0.60774392	      0.76421308	      0.45751524	      0.96800641
      0.44133220	      0.60773905	      0.76420105	      0.45750266	      0.96801589
      0.44149780	      0.60773419	      0.76418906	      0.45749012	      0.96802537
      0.44164417	      0.60772991	      0.76417849	      0.45747907	      0.96803373
      0.44185877	      0.60772367	      0.76416305	      0.45746292	      0.96804599
      0.44203032	      0.60771869	      0.76415076	      0.45745006	      0.96805579
      0.44220187	      0.60771373	      0.76413850	      0.45743725	      0.96806557
      0.44237342	      0.60770879	      0.76412628	      0.45742448	      0.96807535
      0.44252679	      0.60770439	      0.76411540	      0.45741309	      0.96808409
      0.44268016	      0.60770000	      0.76410454	      0.45740175	      0.96809282
      0.44285716	      0.60769495	      0.76409205	      0.45738869	      0.96810289
      0.44303415	      0.60768991	      0.76407960	      0.45737568	      0.96811296
      0.44321114	      0.60768490	      0.76406719	      0.45736271	      0.96812301
      0.44338813	      0.60767990	      0.76405482	      0.45734979	      0.96813306
      0.44353043	      0.60767589	      0.76404491	      0.45733943	      0.96814113
      0.44367273	      0.60767190	      0.76403502	      0.45732910	      0.96814920
      0.44385204	      0.60766688	      0.76402260	      0.45731613	      0.96815936
      0.44403135	      0.60766188	      0.76401022	      0.45730320	      0.96816951
      0.44421067	      0.60765689	      0.76399788	      0.45729031	      0.96817966
      0.44436867	      0.60765251	      0.76398704	      0.45727899	      0.96818859
      0.44452666	      0.60764815	      0.76397623	      0.45726770	      0.96819752
      0.44468466	      0.60764379	      0.76396546	      0.45725645	      0.96820644
      0.44485402	      0.60763914	      0.76395394	      0.45724443	      0.96821600
      0.44502337	      0.60763450	      0.76394246	      0.45723244	      0.96822555
      0.44519273	      0.60762988	      0.76393101	      0.45722049	      0.96823509
      0.44536208	      0.60762527	      0.76391960	      0.45720858	      0.96824462
      0.44551266	      0.60762118	      0.76390948	      0.45719802	      0.96825310
      0.44566324	      0.60761711	      0.76389939	      0.45718749	      0.96826157
      0.44583863	      0.60761237	      0.76388768	      0.45717527	      0.96827142
      0.44601402	      0.60760765	      0.76387600	      0.45716308	      0.96828127
      0.44616518	      0.60760360	      0.76386596	      0.45715261	      0.96828976
      0.44631635	      0.60759955	      0.76385595	      0.45714216	      0.96829823
      0.44649044	      0.60759491	      0.76384445	      0.45713017	      0.96830799
      0.44666453	      0.60759028	      0.76383299	      0.45711822	      0.96831774
      0.44681471	      0.60758629	      0.76382313	      0.45710794	      0.96832615
      0.44696490	      0.60758232	      0.76381330	      0.45709769	      0.96833455
      0.44713870	      0.60757773	      0.76380196	      0.45708586	      0.96834426
      0.44731249	      0.60757316	      0.76379065	      0.45707406	      0.96835397
      0.44745989	      0.60756929	      0.76378108	      0.45706409	      0.96836220
      0.44760728	      0.60756544	      0.76377154	      0.45705415	      0.96837042
      0.44778286	      0.60756085	      0.76376021	      0.45704233	      0.96838021
      0.44795844	      0.60755628	      0.76374891	      0.45703056	      0.96839000
      0.44810049	      0.60755260	      0.76373980	      0.45702106	      0.96839791
      0.44824254	      0.60754892	      0.76373070	      0.45701158	      0.96840581
      0.44842247	      0.60754427	      0.76371922	      0.45699962	      0.96841582
      0.44860239	      0.60753964	      0.76370777	      0.45698769	      0.96842582
      0.44873669	      0.60753619	      0.76369925	      0.45697881	      0.96843328
      0.44887098	      0.60753274	      0.76369074	      0.45696995	      0.96844073
      0.44905515	      0.60752804	      0.76367911	      0.45695784	      0.96845095
      0.44923932	      0.60752334	      0.76366752	      0.45694577	      0.96846116
      0.44936917	      0.60752004	      0.76365937	      0.45693728	      0.96846836
      0.44949902	      0.60751674	      0.76365124	      0.45692881	      0.96847555
      0.44968340	      0.60751208	      0.76363972	      0.45691682	      0.96848575
      0.44986778	      0.60750742	      0.76362823	      0.45690487	      0.96849595
      0.44999858	      0.60750413	      0.76362011	      0.45689641	      0.96850318
      0.45012938	      0.60750084	      0.76361200	      0.45688797	      0.96851041
      0.45031456	      0.60749620	      0.76360056	      0.45687606	      0.96852063
      0.45049973	      0.60749157	      0.76358915	      0.45686419	      0.96853085
      0.45062459	      0.60748846	      0.76358147	      0.45685620	      0.96853774
      0.45074946	      0.60748535	      0.76357382	      0.45684824	      0.96854462
      0.45093324	      0.60748079	      0.76356257	      0.45683654	      0.96855474
      0.45111701	      0.60747623	      0.76355136	      0.45682488	      0.96856486
      0.45124764	      0.60747301	      0.76354342	      0.45681662	      0.96857205
      0.45137826	      0.60746979	      0.76353549	      0.45680838	      0.96857923
      0.45156402	      0.60746522	      0.76352424	      0.45679668	      0.96858944
      0.45172387	      0.60746130	      0.76351459	      0.45678665	      0.96859822
      0.45188371	      0.60745738	      0.76350497	      0.45677665	      0.96860700
      0.45204356	      0.60745348	      0.76349537	      0.45676667	      0.96861577
      0.45217805	      0.60745020	      0.76348731	      0.45675830	      0.96862315
      0.45231254	      0.60744693	      0.76347927	      0.45674994	      0.96863052
      0.45251025	      0.60744213	      0.76346748	      0.45673769	      0.96864135
      0.45263785	      0.60743905	      0.76345989	      0.45672981	      0.96864834
      0.45276546	      0.60743596	      0.76345232	      0.45672195	      0.96865532
      0.45294324	      0.60743168	      0.76344180	      0.45671102	      0.96866505
      0.45314677	      0.60742678	      0.76342979	      0.45669854	      0.96867617
      0.45332084	      0.60742261	      0.76341954	      0.45668791	      0.96868568
      0.45346109	      0.60741925	      0.76341131	      0.45667936	      0.96869334
      0.45360134	      0.60741590	      0.76340310	      0.45667084	      0.96870100
      0.45378805	      0.60741145	      0.76339219	      0.45665952	      0.96871118
      0.45391800	      0.60740836	      0.76338462	      0.45665166	      0.96871827
      0.45404795	      0.60740528	      0.76337706	      0.45664382	      0.96872535
      0.45421885	      0.60740123	      0.76336715	      0.45663354	      0.96873466
      0.45438304	      0.60739735	      0.76335765	      0.45662369	      0.96874360
      0.45458566	      0.60739258	      0.76334596	      0.45661157	      0.96875462
      0.45470728	      0.60738972	      0.76333896	      0.45660431	      0.96876124
      0.45482890	      0.60738686	      0.76333198	      0.45659707	      0.96876785
      0.45501655	      0.60738247	      0.76332123	      0.45658592	      0.96877804
      0.45517172	      0.60737884	      0.76331236	      0.45657673	      0.96878647
      0.45532689	      0.60737522	      0.76330351	      0.45656756	      0.96879489
      0.45548207	      0.60737161	      0.76329469	      0.45655842	      0.96880331
      0.45561539	      0.60736851	      0.76328712	      0.45655058	      0.96881054
      0.45574872	      0.60736542	      0.76327957	      0.45654276	      0.96881777
      0.45593144	      0.60736119	      0.76326925	      0.45653207	      0.96882767
      0.45606538	      0.60735809	      0.76326170	      0.45652425	      0.96883493
      0.45619932	      0.60735500	      0.76325416	      0.45651645	      0.96884218
      0.45636159	      0.60735127	      0.76324506	      0.45650703	      0.96885096
      0.45652000	      0.60734763	      0.76323619	      0.45649785	      0.96885953
      0.45667841	      0.60734400	      0.76322734	      0.45648869	      0.96886809
      0.45683681	      0.60734038	      0.76321851	      0.45647956	      0.96887665
      0.45697106	      0.60733731	      0.76321105	      0.45647184	      0.96888390
      0.45710530	      0.60733425	      0.76320360	      0.45646414	      0.96889115
      0.45723954	      0.60733120	      0.76319617	      0.45645645	      0.96889840
      0.45741844	      0.60732713	      0.76318628	      0.45644623	      0.96890805
      0.45756360	      0.60732384	      0.76317828	      0.45643796	      0.96891588
      0.45770876	      0.60732056	      0.76317030	      0.45642971	      0.96892371
      0.45785393	      0.60731728	      0.76316233	      0.45642148	      0.96893153
      0.45799909	      0.60731401	      0.76315438	      0.45641326	      0.96893935
      0.45814426	      0.60731074	      0.76314645	      0.45640507	      0.96894717
      0.45828942	      0.60730748	      0.76313853	      0.45639689	      0.96895498
      0.45843458	      0.60730423	      0.76313063	      0.45638874	      0.96896279
      0.45859274	      0.60730069	      0.76312204	      0.45637987	      0.96897130
      0.45875091	      0.60729716	      0.76311348	      0.45637103	      0.96897980
      0.45888071	      0.60729426	      0.76310646	      0.45636379	      0.96898678
      0.45901052	      0.60729137	      0.76309945	      0.45635656	      0.96899375
      0.45918891	      0.60728741	      0.76308985	      0.45634665	      0.96900333
      0.45932139	      0.60728447	      0.76308273	      0.45633931	      0.96901044
      0.45945388	      0.60728153	      0.76307563	      0.45633198	      0.96901755
      0.45958636	      0.60727860	      0.76306854	      0.45632467	      0.96902466
      0.45976485	      0.60727467	      0.76305901	      0.45631485	      0.96903423
      0.45990538	      0.60727157	      0.76305152	      0.45630713	      0.96904177
      0.46004591	      0.60726848	      0.76304405	      0.45629943	      0.96904930
      0.46018644	      0.60726539	      0.76303659	      0.45629175	      0.96905683
      0.46032697	      0.60726231	      0.76302914	      0.45628409	      0.96906435
      0.46046750	      0.60725924	      0.76302171	      0.45627644	      0.96907188
      0.46063112	      0.60725566	      0.76301308	      0.45626755	      0.96908063
      0.46077547	      0.60725251	      0.76300549	      0.45625973	      0.96908835
      0.46091982	      0.60724937	      0.76299790	      0.45625193	      0.96909607
      0.46106417	      0.60724623	      0.76299033	      0.45624414	      0.96910379
      0.46120852	      0.60724310	      0.76298278	      0.45623638	      0.96911151
      0.46135286	      0.60723997	      0.76297524	      0.45622862	      0.96911922
      0.46149721	      0.60723685	      0.76296772	      0.45622089	      0.96912693
      0.46164156	      0.60723374	      0.76296021	      0.45621317	      0.96913464
      0.46178591	      0.60723062	      0.76295272	      0.45620547	      0.96914234
      0.46193026	      0.60722752	      0.76294524	      0.45619779	      0.96915005
      0.46207461	      0.60722441	      0.76293777	      0.45619012	      0.96915775
      0.46221896	      0.60722132	      0.76293033	      0.45618247	      0.96916545
      0.46234531	      0.60721861	      0.76292382	      0.45617579	      0.96917218
      0.46247165	      0.60721591	      0.76291732	      0.45616912	      0.96917892
      0.46264006	      0.60721231	      0.76290867	      0.45616025	      0.96918789
      0.46277647	      0.60720940	      0.76290169	      0.45615309	      0.96919516
      0.46291288	      0.60720650	      0.76289471	      0.45614593	      0.96920242
      0.46304929	      0.60720360	      0.76288775	      0.45613879	      0.96920969
      0.46321459	      0.60720009	      0.76287933	      0.45613016	      0.96921848
      0.46334055	      0.60719742	      0.76287293	      0.45612360	      0.96922519
      0.46346650	      0.60719476	      0.76286653	      0.45611705	      0.96923189
      0.46362251	      0.60719146	      0.76285863	      0.45610895	      0.96924018
      0.46377279	      0.60718829	      0.76285103	      0.45610117	      0.96924817
      0.46392308	      0.60718512	      0.76284345	      0.45609341	      0.96925616
      0.46405698	      0.60718231	      0.76283671	      0.45608651	      0.96926328
      0.46419089	      0.60717949	      0.76282997	      0.45607962	      0.96927039
      0.46432480	      0.60717669	      0.76282325	      0.45607274	      0.96927751
      0.46445871	      0.60717388	      0.76281654	      0.45606588	      0.96928462
      0.46462532	      0.60717040	      0.76280821	      0.45605736	      0.96929346
      0.46476037	      0.60716758	      0.76280147	      0.45605047	      0.96930063
      0.46489541	      0.60716477	      0.76279474	      0.45604360	      0.96930780
      0.46503046	      0.60716195	      0.76278802	      0.45603673	      0.96931496
      0.46516550	      0.60715915	      0.76278132	      0.45602988	      0.96932212
      0.46530055	      0.60715634	      0.76277462	      0.45602305	      0.96932928
      0.46546346	      0.60715297	      0.76276656	      0.45601482	      0.96933792
      0.46559881	      0.60715017	      0.76275988	      0.45600800	      0.96934510
      0.46573416	      0.60714737	      0.76275320	      0.45600119	      0.96935227
      0.46586952	      0.60714458	      0.76274654	      0.45599440	      0.96935944
      0.46600487	      0.60714179	      0.76273989	      0.45598762	      0.96936661
      0.46614022	      0.60713900	      0.76273325	      0.45598085	      0.96937378
      0.46631063	      0.60713550	      0.76272491	      0.45597235	      0.96938280
      0.46642616	      0.60713313	      0.76271926	      0.45596660	      0.96938891
      0.46654168	      0.60713076	      0.76271362	      0.45596085	      0.96939503
      0.46670713	      0.60712737	      0.76270556	      0.45595265	      0.96940378
      0.46686550	      0.60712414	      0.76269786	      0.45594481	      0.96941216
      0.46702387	      0.60712091	      0.76269018	      0.45593699	      0.96942054
      0.46714674	      0.60711840	      0.76268422	      0.45593094	      0.96942703
      0.46726961	      0.60711590	      0.76267828	      0.45592489	      0.96943353
      0.46743555	      0.60711253	      0.76267026	      0.45591675	      0.96944230
      0.46756551	      0.60710990	      0.76266400	      0.45591038	      0.96944917
      0.46769547	      0.60710726	      0.76265774	      0.45590403	      0.96945604
      0.46782544	      0.60710463	      0.76265150	      0.45589769	      0.96946290
      0.46799290	      0.60710125	      0.76264347	      0.45588953	      0.96947175
      0.46811215	      0.60709884	      0.76263775	      0.45588374	      0.96947805
      0.46823141	      0.60709644	      0.76263205	      0.45587795	      0.96948434
      0.46838833	      0.60709328	      0.76262456	      0.45587035	      0.96949263
      0.46853554	      0.60709032	      0.76261754	      0.45586324	      0.96950040
      0.46868274	      0.60708736	      0.76261054	      0.45585614	      0.96950817
      0.46881104	      0.60708479	      0.76260444	      0.45584997	      0.96951494
      0.46893934	      0.60708222	      0.76259836	      0.45584380	      0.96952171
      0.46906764	      0.60707966	      0.76259228	      0.45583765	      0.96952847
      0.46922628	      0.60707649	      0.76258478	      0.45583006	      0.96953684
      0.46936180	      0.60707379	      0.76257839	      0.45582359	      0.96954399
      0.46949733	      0.60707109	      0.76257200	      0.45581713	      0.96955113
      0.46963285	      0.60706839	      0.76256562	      0.45581068	      0.96955828
      0.46976838	      0.60706570	      0.76255926	      0.45580425	      0.96956542
      0.46990391	      0.60706301	      0.76255290	      0.45579782	      0.96957257
      0.47003943	      0.60706033	      0.76254655	      0.45579141	      0.96957971
      0.47017496	      0.60705764	      0.76254021	      0.45578501	      0.96958685
      0.47031048	      0.60705497	      0.76253388	      0.45577863	      0.96959399
      0.47044601	      0.60705229	      0.76252757	      0.45577225	      0.96960113
      0.47058153	      0.60704962	      0.76252126	      0.45576589	      0.96960827
      0.47071706	      0.60704695	      0.76251496	      0.45575954	      0.96961540
      0.47085258	      0.60704428	      0.76250867	      0.45575320	      0.96962254
      0.47098811	      0.60704162	      0.76250239	      0.45574687	      0.96962967
      0.47112364	      0.60703896	      0.76249612	      0.45574056	      0.96963681
      0.47125916	      0.60703631	      0.76248986	      0.45573425	      0.96964394
      0.47139469	      0.60703366	      0.76248360	      0.45572796	      0.96965108
      0.47153021	      0.60703101	      0.76247736	      0.45572168	      0.96965821
      0.47165153	      0.60702864	      0.76247178	      0.45571607	      0.96966459
      0.47177285	      0.60702627	      0.76246621	      0.45571046	      0.96967098
      0.47189418	      0.60702391	      0.76246064	      0.45570487	      0.96967736
      0.47207057	      0.60702048	      0.76245256	      0.45569675	      0.96968664
      0.47218360	      0.60701828	      0.76244739	      0.45569156	      0.96969258
      0.47229662	      0.60701609	      0.76244223	      0.45568638	      0.96969853
      0.47245741	      0.60701297	      0.76243489	      0.45567902	      0.96970698
      0.47260407	      0.60701013	      0.76242822	      0.45567233	      0.96971470
      0.47275074	      0.60700729	      0.76242155	      0.45566564	      0.96972241
      0.47287331	      0.60700493	      0.76241598	      0.45566006	      0.96972885
      0.47299589	      0.60700256	      0.76241043	      0.45565450	      0.96973530
      0.47314627	      0.60699967	      0.76240362	      0.45564768	      0.96974320
      0.47327574	      0.60699717	      0.76239776	      0.45564182	      0.96975001
      0.47340521	      0.60699468	      0.76239192	      0.45563597	      0.96975681
      0.47353468	      0.60699220	      0.76238608	      0.45563013	      0.96976361
      0.47366415	      0.60698972	      0.76238025	      0.45562430	      0.96977042
      0.47379362	      0.60698724	      0.76237443	      0.45561849	      0.96977722
      0.47392309	      0.60698476	      0.76236861	      0.45561268	      0.96978403
      0.47405256	      0.60698228	      0.76236281	      0.45560688	      0.96979083
      0.47421657	      0.60697915	      0.76235546	      0.45559955	      0.96979944
      0.47432552	      0.60697707	      0.76235059	      0.45559469	      0.96980517
      0.47443447	      0.60697500	      0.76234573	      0.45558984	      0.96981089
      0.47459577	      0.60697193	      0.76233853	      0.45558266	      0.96981936
      0.47474530	      0.60696909	      0.76233187	      0.45557603	      0.96982722
      0.47489483	      0.60696625	      0.76232522	      0.45556940	      0.96983507
      0.47501006	      0.60696406	      0.76232010	      0.45556431	      0.96984112
      0.47512528	      0.60696188	      0.76231499	      0.45555922	      0.96984718
      0.47528282	      0.60695890	      0.76230801	      0.45555228	      0.96985545
      0.47541109	      0.60695648	      0.76230234	      0.45554664	      0.96986218
      0.47553936	      0.60695406	      0.76229667	      0.45554101	      0.96986892
      0.47566763	      0.60695164	      0.76229101	      0.45553539	      0.96987566
      0.47579590	      0.60694922	      0.76228536	      0.45552977	      0.96988239
      0.47592418	      0.60694681	      0.76227971	      0.45552417	      0.96988913
      0.47605245	      0.60694440	      0.76227408	      0.45551857	      0.96989586
      0.47618072	      0.60694199	      0.76226844	      0.45551299	      0.96990260
      0.47633894	      0.60693902	      0.76226151	      0.45550611	      0.96991090
      0.47644868	      0.60693697	      0.76225670	      0.45550135	      0.96991666
      0.47655842	      0.60693491	      0.76225190	      0.45549660	      0.96992243
      0.47671385	      0.60693201	      0.76224511	      0.45548988	      0.96993059
      0.47685630	      0.60692935	      0.76223890	      0.45548373	      0.96993806
      0.47699875	      0.60692669	      0.76223269	      0.45547759	      0.96994554
      0.47711727	      0.60692448	      0.76222754	      0.45547250	      0.96995176
      0.47723580	      0.60692228	      0.76222238	      0.45546741	      0.96995799
      0.47738256	      0.60691955	      0.76221601	      0.45546111	      0.96996569
      0.47751043	      0.60691717	      0.76221047	      0.45545564	      0.96997240
      0.47763830	      0.60691480	      0.76220494	      0.45545018	      0.96997911
      0.47776616	      0.60691243	      0.76219941	      0.45544473	      0.96998583
      0.47789403	      0.60691006	      0.76219388	      0.45543928	      0.96999254
      0.47802189	      0.60690770	      0.76218837	      0.45543385	      0.96999925
      0.47814976	      0.60690534	      0.76218286	      0.45542842	      0.97000596
      0.47827763	      0.60690298	      0.76217735	      0.45542300	      0.97001268
      0.47840549	      0.60690062	      0.76217185	      0.45541759	      0.97001939
      0.47853336	      0.60689826	      0.76216636	      0.45541219	      0.97002610
      0.47866122	      0.60689591	      0.76216088	      0.45540680	      0.97003281
      0.47878909	      0.60689356	      0.76215540	      0.45540142	      0.97003953
      0.47891696	      0.60689121	      0.76214993	      0.45539605	      0.97004624
      0.47904482	      0.60688887	      0.76214446	      0.45539068	      0.97005295
      0.47917269	      0.60688652	      0.76213900	      0.45538532	      0.97005967
      0.47930056	      0.60688418	      0.76213355	      0.45537998	      0.97006638
      0.47942842	      0.60688184	      0.76212811	      0.45537464	      0.97007309
      0.47955629	      0.60687951	      0.76212266	      0.45536931	      0.97007981
      0.47968415	      0.60687717	      0.76211723	      0.45536399	      0.97008652
      0.47981202	      0.60687484	      0.76211180	      0.45535867	      0.97009323
      0.47993989	      0.60687251	      0.76210638	      0.45535337	      0.97009995
      0.48006775	      0.60687019	      0.76210096	      0.45534807	      0.97010666
      0.48019562	      0.60686786	      0.76209555	      0.45534279	      0.97011338
      0.48032348	      0.60686554	      0.76209015	      0.45533751	      0.97012009
      0.48045135	      0.60686322	      0.76208475	      0.45533224	      0.97012681
      0.48057922	      0.60686090	      0.76207936	      0.45532697	      0.97013352
      0.48070708	      0.60685858	      0.76207397	      0.45532172	      0.97014024
      0.48083495	      0.60685627	      0.76206859	      0.45531648	      0.97014696
      0.48096281	      0.60685396	      0.76206322	      0.45531124	      0.97015367
      0.48109068	      0.60685165	      0.76205785	      0.45530601	      0.97016039
      0.48121855	      0.60684934	      0.76205248	      0.45530079	      0.97016711
      0.48134641	      0.60684704	      0.76204713	      0.45529558	      0.97017382
      0.48145826	      0.60684503	      0.76204245	      0.45529103	      0.97017970
      0.48157012	      0.60684301	      0.76203777	      0.45528648	      0.97018558
      0.48171438	      0.60684042	      0.76203174	      0.45528063	      0.97019316
      0.48185865	      0.60683783	      0.76202572	      0.45527479	      0.97020074
      0.48196278	      0.60683596	      0.76202138	      0.45527058	      0.97020621
      0.48206690	      0.60683410	      0.76201705	      0.45526637	      0.97021168
      0.48222902	      0.60683119	      0.76201030	      0.45525983	      0.97022021
      0.48235458	      0.60682895	      0.76200509	      0.45525478	      0.97022681
      0.48248013	      0.60682670	      0.76199987	      0.45524973	      0.97023341
      0.48260568	      0.60682446	      0.76199467	      0.45524470	      0.97024001
      0.48273123	      0.60682222	      0.76198947	      0.45523967	      0.97024661
      0.48285678	      0.60681999	      0.76198427	      0.45523464	      0.97025321
      0.48298233	      0.60681775	      0.76197908	      0.45522963	      0.97025981
      0.48310788	      0.60681552	      0.76197390	      0.45522462	      0.97026641
      0.48323343	      0.60681329	      0.76196872	      0.45521962	      0.97027302
      0.48335898	      0.60681106	      0.76196354	      0.45521463	      0.97027962
      0.48348453	      0.60680883	      0.76195837	      0.45520965	      0.97028622
      0.48361009	      0.60680661	      0.76195321	      0.45520467	      0.97029283
      0.48373564	      0.60680438	      0.76194805	      0.45519970	      0.97029943
      0.48386119	      0.60680216	      0.76194290	      0.45519474	      0.97030604
      0.48398674	      0.60679994	      0.76193775	      0.45518979	      0.97031265
      0.48411229	      0.60679773	      0.76193260	      0.45518484	      0.97031925
      0.48423784	      0.60679551	      0.76192746	      0.45517991	      0.97032586
      0.48435004	      0.60679354	      0.76192287	      0.45517550	      0.97033177
      0.48446223	      0.60679156	      0.76191829	      0.45517110	      0.97033768
      0.48457443	      0.60678959	      0.76191371	      0.45516670	      0.97034358
      0.48473782	      0.60678671	      0.76190704	      0.45516031	      0.97035219
      0.48484683	      0.60678480	      0.76190260	      0.45515606	      0.97035793
      0.48495584	      0.60678289	      0.76189816	      0.45515181	      0.97036367
      0.48510174	      0.60678033	      0.76189223	      0.45514613	      0.97037135
      0.48522932	      0.60677809	      0.76188705	      0.45514117	      0.97037807
      0.48535689	      0.60677586	      0.76188187	      0.45513622	      0.97038479
      0.48548447	      0.60677363	      0.76187670	      0.45513128	      0.97039152
      0.48561204	      0.60677140	      0.76187153	      0.45512634	      0.97039824
      0.48572417	      0.60676945	      0.76186699	      0.45512201	      0.97040415
      0.48583630	      0.60676749	      0.76186245	      0.45511769	      0.97041006
      0.48597369	      0.60676510	      0.76185690	      0.45511239	      0.97041730
      0.48611108	      0.60676270	      0.76185135	      0.45510711	      0.97042455
      0.48621609	      0.60676088	      0.76184712	      0.45510308	      0.97043008
      0.48632109	      0.60675905	      0.76184289	      0.45509905	      0.97043562
      0.48647118	      0.60675645	      0.76183684	      0.45509330	      0.97044354
      0.48659693	      0.60675427	      0.76183178	      0.45508849	      0.97045017
      0.48672268	      0.60675209	      0.76182673	      0.45508369	      0.97045681
      0.48684843	      0.60674991	      0.76182168	      0.45507890	      0.97046344
      0.48697419	      0.60674773	      0.76181664	      0.45507411	      0.97047008
      0.48708438	      0.60674583	      0.76181222	      0.45506993	      0.97047589
      0.48719457	      0.60674393	      0.76180780	      0.45506574	      0.97048171
      0.48732787	      0.60674162	      0.76180247	      0.45506069	      0.97048875
      0.48746118	      0.60673933	      0.76179714	      0.45505565	      0.97049579
      0.48757801	      0.60673731	      0.76179247	      0.45505123	      0.97050196
      0.48769485	      0.60673530	      0.76178781	      0.45504682	      0.97050813
      0.48781168	      0.60673329	      0.76178315	      0.45504242	      0.97051430
      0.48792852	      0.60673128	      0.76177849	      0.45503802	      0.97052048
      0.48807376	      0.60672879	      0.76177271	      0.45503256	      0.97052815
      0.48818752	      0.60672684	      0.76176818	      0.45502830	      0.97053416
      0.48830129	      0.60672489	      0.76176366	      0.45502403	      0.97054018
      0.48843813	      0.60672254	      0.76175822	      0.45501891	      0.97054741
      0.48855708	      0.60672051	      0.76175350	      0.45501447	      0.97055370
      0.48867603	      0.60671847	      0.76174878	      0.45501003	      0.97056000
      0.48879498	      0.60671644	      0.76174407	      0.45500560	      0.97056629
      0.48891393	      0.60671441	      0.76173936	      0.45500118	      0.97057258
      0.48903288	      0.60671238	      0.76173465	      0.45499676	      0.97057888
      0.48915183	      0.60671035	      0.76172995	      0.45499234	      0.97058517
      0.48927079	      0.60670833	      0.76172525	      0.45498794	      0.97059147
      0.48941774	      0.60670583	      0.76171945	      0.45498250	      0.97059925
      0.48952150	      0.60670406	      0.76171536	      0.45497867	      0.97060474
      0.48962527	      0.60670230	      0.76171127	      0.45497484	      0.97061024
      0.48976915	      0.60669986	      0.76170560	      0.45496954	      0.97061786
      0.48989660	      0.60669770	      0.76170059	      0.45496485	      0.97062461
      0.49002405	      0.60669554	      0.76169558	      0.45496017	      0.97063137
      0.49015149	      0.60669338	      0.76169057	      0.45495550	      0.97063812
      0.49025886	      0.60669156	      0.76168636	      0.45495157	      0.97064381
      0.49036623	      0.60668975	      0.76168215	      0.45494764	      0.97064951
      0.49049977	      0.60668749	      0.76167691	      0.45494276	      0.97065659
      0.49063331	      0.60668524	      0.76167168	      0.45493789	      0.97066367
      0.49074511	      0.60668335	      0.76166730	      0.45493382	      0.97066961
      0.49085691	      0.60668147	      0.76166293	      0.45492975	      0.97067554
      0.49096871	      0.60667959	      0.76165856	      0.45492569	      0.97068147
      0.49111677	      0.60667709	      0.76165278	      0.45492032	      0.97068933
      0.49122560	      0.60667526	      0.76164853	      0.45491638	      0.97069511
      0.49133442	      0.60667344	      0.76164429	      0.45491244	      0.97070089
      0.49146992	      0.60667116	      0.76163901	      0.45490755	      0.97070809
      0.49160541	      0.60666889	      0.76163373	      0.45490266	      0.97071529
      0.49170875	      0.60666716	      0.76162971	      0.45489894	      0.97072078
      0.49181208	      0.60666543	      0.76162569	      0.45489522	      0.97072627
      0.49195125	      0.60666310	      0.76162029	      0.45489022	      0.97073367
      0.49207739	      0.60666099	      0.76161539	      0.45488569	      0.97074038
      0.49220353	      0.60665888	      0.76161049	      0.45488118	      0.97074709
      0.49232966	      0.60665678	      0.76160560	      0.45487666	      0.97075380
      0.49243438	      0.60665503	      0.76160155	      0.45487292	      0.97075937
      0.49253910	      0.60665328	      0.76159749	      0.45486919	      0.97076494
      0.49267324	      0.60665105	      0.76159230	      0.45486441	      0.97077208
      0.49279857	      0.60664896	      0.76158745	      0.45485995	      0.97077876
      0.49292389	      0.60664688	      0.76158261	      0.45485549	      0.97078543
      0.49303660	      0.60664501	      0.76157826	      0.45485149	      0.97079144
      0.49314930	      0.60664314	      0.76157391	      0.45484750	      0.97079744
      0.49326201	      0.60664127	      0.76156956	      0.45484351	      0.97080345
      0.49339780	      0.60663901	      0.76156433	      0.45483871	      0.97081069
      0.49351258	      0.60663711	      0.76155991	      0.45483466	      0.97081681
      0.49362736	      0.60663521	      0.76155549	      0.45483061	      0.97082293
      0.49374214	      0.60663331	      0.76155107	      0.45482657	      0.97082905
      0.49385692	      0.60663142	      0.76154666	      0.45482254	      0.97083518
      0.49399691	      0.60662911	      0.76154128	      0.45481762	      0.97084265
      0.49410260	      0.60662736	      0.76153723	      0.45481392	      0.97084829
      0.49420830	      0.60662562	      0.76153317	      0.45481022	      0.97085394
      0.49434271	      0.60662340	      0.76152802	      0.45480552	      0.97086112
      0.49447712	      0.60662119	      0.76152287	      0.45480082	      0.97086830
      0.49457987	      0.60661950	      0.76151893	      0.45479724	      0.97087379
      0.49468262	      0.60661781	      0.76151500	      0.45479366	      0.97087928
      0.49481906	      0.60661557	      0.76150978	      0.45478891	      0.97088658
      0.49494232	      0.60661354	      0.76150507	      0.45478463	      0.97089317
      0.49506557	      0.60661152	      0.76150036	      0.45478035	      0.97089977
      0.49518882	      0.60660950	      0.76149565	      0.45477608	      0.97090636
      0.49529505	      0.60660776	      0.76149160	      0.45477241	      0.97091205
      0.49540128	      0.60660602	      0.76148755	      0.45476874	      0.97091773
      0.49552983	      0.60660392	      0.76148265	      0.45476430	      0.97092462
      0.49565838	      0.60660182	      0.76147775	      0.45475987	      0.97093150
      0.49576778	      0.60660003	      0.76147359	      0.45475611	      0.97093737
      0.49587719	      0.60659824	      0.76146943	      0.45475234	      0.97094323
      0.49598659	      0.60659646	      0.76146527	      0.45474859	      0.97094910
      0.49612919	      0.60659414	      0.76145985	      0.45474370	      0.97095674
      0.49623665	      0.60659239	      0.76145577	      0.45474002	      0.97096251
      0.49634410	      0.60659064	      0.76145169	      0.45473634	      0.97096827
      0.49647482	      0.60658851	      0.76144673	      0.45473188	      0.97097529
      0.49660555	      0.60658639	      0.76144178	      0.45472742	      0.97098231
      0.49670673	      0.60658474	      0.76143794	      0.45472397	      0.97098774
      0.49680792	      0.60658310	      0.76143411	      0.45472053	      0.97099318
      0.49694331	      0.60658090	      0.76142899	      0.45471593	      0.97100045
      0.49706583	      0.60657892	      0.76142435	      0.45471177	      0.97100704
      0.49718836	      0.60657693	      0.76141972	      0.45470762	      0.97101363
      0.49731088	      0.60657495	      0.76141509	      0.45470347	      0.97102022
      0.49741447	      0.60657328	      0.76141118	      0.45469997	      0.97102579
      0.49751806	      0.60657160	      0.76140727	      0.45469647	      0.97103136
      0.49764747	      0.60656951	      0.76140238	      0.45469210	      0.97103833
      0.49777688	      0.60656742	      0.76139751	      0.45468775	      0.97104530
      0.49788361	      0.60656570	      0.76139348	      0.45468416	      0.97105105
      0.49799034	      0.60656398	      0.76138946	      0.45468057	      0.97105680
      0.49809707	      0.60656226	      0.76138544	      0.45467699	      0.97106255
      0.49824471	      0.60655989	      0.76137989	      0.45467204	      0.97107051
      0.49834932	      0.60655821	      0.76137596	      0.45466854	      0.97107615
      0.49845392	      0.60655653	      0.76137202	      0.45466504	      0.97108179
      0.49858699	      0.60655439	      0.76136702	      0.45466060	      0.97108897
      0.49872006	      0.60655225	      0.76136203	      0.45465617	      0.97109616
      0.49881669	      0.60655070	      0.76135840	      0.45465295	      0.97110137
      0.49891332	      0.60654916	      0.76135478	      0.45464973	      0.97110659
      0.49905403	      0.60654690	      0.76134950	      0.45464506	      0.97111419
      0.49917796	      0.60654492	      0.76134486	      0.45464095	      0.97112089
      0.49930190	      0.60654294	      0.76134021	      0.45463684	      0.97112759
      0.49941068	      0.60654120	      0.76133614	      0.45463324	      0.97113348
      0.49951947	      0.60653946	      0.76133207	      0.45462965	      0.97113936
      0.49962825	      0.60653773	      0.76132800	      0.45462606	      0.97114525
      0.49976249	      0.60653558	      0.76132298	      0.45462163	      0.97115252
      0.49987301	      0.60653382	      0.76131885	      0.45461799	      0.97115850
      0.49998353	      0.60653206	      0.76131473	      0.45461436	      0.97116449
      0.50009404	      0.60653030	      0.76131060	      0.45461073	      0.97117048
      0.50020456	      0.60652855	      0.76130648	      0.45460710	      0.97117647
      0.50034531	      0.60652631	      0.76130123	      0.45460249	      0.97118410
      0.50044633	      0.60652470	      0.76129746	      0.45459919	      0.97118958
      0.50054734	      0.60652310	      0.76129370	      0.45459588	      0.97119506
      0.50068140	      0.60652097	      0.76128870	      0.45459151	      0.97120234
      0.50081546	      0.60651885	      0.76128371	      0.45458714	      0.97120962
      0.50091142	      0.60651733	      0.76128014	      0.45458401	      0.97121483
      0.50100739	      0.60651581	      0.76127657	      0.45458089	      0.97122005
      0.50114705	      0.60651360	      0.76127138	      0.45457635	      0.97122764
      0.50126899	      0.60651167	      0.76126685	      0.45457240	      0.97123427
      0.50139094	      0.60650975	      0.76126232	      0.45456845	      0.97124090
      0.50150011	      0.60650802	      0.76125826	      0.45456491	      0.97124684
      0.50160928	      0.60650630	      0.76125421	      0.45456139	      0.97125279
      0.50171845	      0.60650458	      0.76125016	      0.45455786	      0.97125873
      0.50182763	      0.60650286	      0.76124611	      0.45455434	      0.97126468
      0.50196697	      0.60650066	      0.76124095	      0.45454985	      0.97127227
      0.50206823	      0.60649907	      0.76123719	      0.45454659	      0.97127779
      0.50216949	      0.60649748	      0.76123344	      0.45454334	      0.97128332
      0.50230129	      0.60649541	      0.76122856	      0.45453911	      0.97129051
      0.50243308	      0.60649334	      0.76122369	      0.45453489	      0.97129770
      0.50252873	      0.60649184	      0.76122015	      0.45453182	      0.97130292
      0.50262438	      0.60649034	      0.76121661	      0.45452876	      0.97130814
      0.50276218	      0.60648818	      0.76121152	      0.45452436	      0.97131567
      0.50288283	      0.60648629	      0.76120706	      0.45452051	      0.97132227
      0.50300348	      0.60648440	      0.76120260	      0.45451667	      0.97132887
      0.50312413	      0.60648251	      0.76119815	      0.45451283	      0.97133547
      0.50322275	      0.60648097	      0.76119451	      0.45450970	      0.97134086
      0.50332138	      0.60647943	      0.76119087	      0.45450657	      0.97134626
      0.50345106	      0.60647740	      0.76118609	      0.45450245	      0.97135336
      0.50357009	      0.60647555	      0.76118170	      0.45449868	      0.97135988
      0.50368912	      0.60647369	      0.76117731	      0.45449492	      0.97136641
      0.50380815	      0.60647183	      0.76117293	      0.45449116	      0.97137293
      0.50390763	      0.60647029	      0.76116926	      0.45448802	      0.97137839
      0.50400710	      0.60646874	      0.76116560	      0.45448488	      0.97138385
      0.50413455	      0.60646676	      0.76116091	      0.45448087	      0.97139084
      0.50426200	      0.60646477	      0.76115622	      0.45447686	      0.97139784
      0.50436388	      0.60646319	      0.76115248	      0.45447366	      0.97140344
      0.50446576	      0.60646161	      0.76114873	      0.45447047	      0.97140904
      0.50459186	      0.60645965	      0.76114410	      0.45446651	      0.97141597
      0.50471796	      0.60645770	      0.76113947	      0.45446257	      0.97142291
      0.50481740	      0.60645616	      0.76113582	      0.45445946	      0.97142838
      0.50491685	      0.60645462	      0.76113217	      0.45445635	      0.97143385
      0.50504526	      0.60645263	      0.76112745	      0.45445235	      0.97144093
      0.50517368	      0.60645064	      0.76112274	      0.45444834	      0.97144800
      0.50527194	      0.60644913	      0.76111914	      0.45444529	      0.97145342
      0.50537020	      0.60644761	      0.76111554	      0.45444223	      0.97145883
      0.50550035	      0.60644560	      0.76111077	      0.45443819	      0.97146601
      0.50563051	      0.60644359	      0.76110600	      0.45443415	      0.97147320
      0.50572684	      0.60644211	      0.76110247	      0.45443117	      0.97147851
      0.50582317	      0.60644062	      0.76109894	      0.45442819	      0.97148383
      0.50595610	      0.60643857	      0.76109408	      0.45442408	      0.97149118
      0.50607306	      0.60643677	      0.76108980	      0.45442047	      0.97149764
      0.50619002	      0.60643498	      0.76108552	      0.45441686	      0.97150411
      0.50630698	      0.60643318	      0.76108124	      0.45441326	      0.97151058
      0.50640931	      0.60643161	      0.76107750	      0.45441012	      0.97151625
      0.50651163	      0.60643003	      0.76107376	      0.45440697	      0.97152191
      0.50661396	      0.60642846	      0.76107002	      0.45440383	      0.97152758
      0.50675519	      0.60642630	      0.76106486	      0.45439950	      0.97153541
      0.50685783	      0.60642473	      0.76106112	      0.45439636	      0.97154110
      0.50696046	      0.60642315	      0.76105737	      0.45439322	      0.97154679
      0.50708662	      0.60642122	      0.76105277	      0.45438936	      0.97155379
      0.50719986	      0.60641949	      0.76104863	      0.45438591	      0.97156008
      0.50731311	      0.60641776	      0.76104450	      0.45438245	      0.97156637
      0.50742635	      0.60641603	      0.76104037	      0.45437901	      0.97157266
      0.50753959	      0.60641430	      0.76103625	      0.45437556	      0.97157896
      0.50765283	      0.60641257	      0.76103212	      0.45437212	      0.97158526
      0.50775283	      0.60641105	      0.76102848	      0.45436909	      0.97159082
      0.50785282	      0.60640953	      0.76102483	      0.45436606	      0.97159639
      0.50797466	      0.60640767	      0.76102040	      0.45436237	      0.97160317
      0.50809649	      0.60640581	      0.76101596	      0.45435868	      0.97160996
      0.50819960	      0.60640425	      0.76101221	      0.45435557	      0.97161571
      0.50830271	      0.60640268	      0.76100846	      0.45435245	      0.97162146
      0.50840582	      0.60640111	      0.76100471	      0.45434935	      0.97162721
      0.50854191	      0.60639904	      0.76099976	      0.45434525	      0.97163481
      0.50864424	      0.60639749	      0.76099603	      0.45434217	      0.97164053
      0.50874657	      0.60639594	      0.76099231	      0.45433910	      0.97164624
      0.50887044	      0.60639406	      0.76098781	      0.45433538	      0.97165317
      0.50899432	      0.60639218	      0.76098331	      0.45433166	      0.97166009
      0.50908842	      0.60639076	      0.76097989	      0.45432885	      0.97166536
      0.50918252	      0.60638934	      0.76097648	      0.45432603	      0.97167063
      0.50931401	      0.60638735	      0.76097170	      0.45432210	      0.97167799
      0.50943033	      0.60638559	      0.76096748	      0.45431863	      0.97168451
      0.50954664	      0.60638383	      0.76096326	      0.45431516	      0.97169103
      0.50966296	      0.60638208	      0.76095904	      0.45431170	      0.97169755
      0.50976081	      0.60638060	      0.76095549	      0.45430879	      0.97170304
      0.50985867	      0.60637912	      0.76095194	      0.45430588	      0.97170854
      0.50998224	      0.60637726	      0.76094746	      0.45430221	      0.97171548
      0.51010581	      0.60637540	      0.76094298	      0.45429855	      0.97172242
      0.51020493	      0.60637391	      0.76093938	      0.45429561	      0.97172800
      0.51030405	      0.60637242	      0.76093579	      0.45429268	      0.97173357
      0.51042749	      0.60637056	      0.76093132	      0.45428903	      0.97174052
      0.51055093	      0.60636871	      0.76092685	      0.45428539	      0.97174747
      0.51064744	      0.60636726	      0.76092335	      0.45428254	      0.97175291
      0.51074394	      0.60636581	      0.76091986	      0.45427970	      0.97175834
      0.51087035	      0.60636391	      0.76091528	      0.45427598	      0.97176547
      0.51099675	      0.60636202	      0.76091070	      0.45427227	      0.97177260
      0.51109136	      0.60636060	      0.76090728	      0.45426949	      0.97177795
      0.51118597	      0.60635918	      0.76090386	      0.45426671	      0.97178329
      0.51131542	      0.60635724	      0.76089917	      0.45426292	      0.97179060
      0.51142924	      0.60635554	      0.76089506	      0.45425959	      0.97179704
      0.51154306	      0.60635384	      0.76089094	      0.45425626	      0.97180348
      0.51165688	      0.60635214	      0.76088682	      0.45425294	      0.97180992
      0.51175840	      0.60635062	      0.76088315	      0.45424998	      0.97181567
      0.51185993	      0.60634911	      0.76087948	      0.45424702	      0.97182142
      0.51196145	      0.60634759	      0.76087582	      0.45424406	      0.97182717
      0.51209403	      0.60634562	      0.76087102	      0.45424021	      0.97183469
      0.51219616	      0.60634409	      0.76086733	      0.45423724	      0.97184049
      0.51229830	      0.60634257	      0.76086364	      0.45423428	      0.97184628
      0.51240044	      0.60634105	      0.76085996	      0.45423132	      0.97185208
      0.51253520	      0.60633905	      0.76085509	      0.45422742	      0.97185974
      0.51263464	      0.60633757	      0.76085150	      0.45422454	      0.97186540
      0.51273407	      0.60633609	      0.76084791	      0.45422167	      0.97187105
      0.51285775	      0.60633426	      0.76084344	      0.45421810	      0.97187809
      0.51298144	      0.60633242	      0.76083898	      0.45421453	      0.97188514
      0.51307257	      0.60633107	      0.76083569	      0.45421191	      0.97189033
      0.51316370	      0.60632972	      0.76083240	      0.45420929	      0.97189553
      0.51329620	      0.60632775	      0.76082762	      0.45420548	      0.97190308
      0.51341122	      0.60632605	      0.76082347	      0.45420217	      0.97190965
      0.51352624	      0.60632435	      0.76081932	      0.45419888	      0.97191622
      0.51364126	      0.60632265	      0.76081518	      0.45419558	      0.97192279
      0.51373675	      0.60632124	      0.76081173	      0.45419285	      0.97192825
      0.51383224	      0.60631982	      0.76080829	      0.45419012	      0.97193371
      0.51395521	      0.60631801	      0.76080386	      0.45418661	      0.97194075
      0.51407818	      0.60631619	      0.76079942	      0.45418310	      0.97194779
      0.51417444	      0.60631477	      0.76079595	      0.45418036	      0.97195331
      0.51427069	      0.60631335	      0.76079249	      0.45417762	      0.97195882
      0.51439432	      0.60631153	      0.76078803	      0.45417410	      0.97196591
      0.51451794	      0.60630971	      0.76078358	      0.45417059	      0.97197301
      0.51461106	      0.60630834	      0.76078022	      0.45416795	      0.97197836
      0.51470417	      0.60630697	      0.76077687	      0.45416531	      0.97198371
      0.51483199	      0.60630509	      0.76077226	      0.45416169	      0.97199106
      0.51494427	      0.60630344	      0.76076822	      0.45415851	      0.97199751
      0.51505656	      0.60630179	      0.76076417	      0.45415534	      0.97200398
      0.51516884	      0.60630014	      0.76076013	      0.45415217	      0.97201044
      0.51526880	      0.60629868	      0.76075653	      0.45414935	      0.97201620
      0.51536875	      0.60629721	      0.76075293	      0.45414653	      0.97202197
      0.51546871	      0.60629575	      0.76074933	      0.45414372	      0.97202773
      0.51560001	      0.60629382	      0.76074461	      0.45414003	      0.97203531
      0.51570083	      0.60629235	      0.76074098	      0.45413720	      0.97204114
      0.51580166	      0.60629087	      0.76073735	      0.45413437	      0.97204696
      0.51590248	      0.60628940	      0.76073372	      0.45413154	      0.97205279
      0.51603519	      0.60628746	      0.76072894	      0.45412783	      0.97206047
      0.51613346	      0.60628602	      0.76072541	      0.45412508	      0.97206616
      0.51623174	      0.60628459	      0.76072187	      0.45412233	      0.97207185
      0.51635360	      0.60628281	      0.76071749	      0.45411893	      0.97207891
      0.51646317	      0.60628121	      0.76071354	      0.45411588	      0.97208527
      0.51657275	      0.60627961	      0.76070960	      0.45411282	      0.97209163
      0.51668233	      0.60627802	      0.76070566	      0.45410977	      0.97209799
      0.51679191	      0.60627642	      0.76070172	      0.45410673	      0.97210436
      0.51688889	      0.60627501	      0.76069823	      0.45410403	      0.97211000
      0.51698587	      0.60627360	      0.76069474	      0.45410134	      0.97211564
      0.51710388	      0.60627188	      0.76069049	      0.45409807	      0.97212251
      0.51722190	      0.60627017	      0.76068625	      0.45409481	      0.97212938
      0.51731807	      0.60626877	      0.76068279	      0.45409215	      0.97213498
      0.51741425	      0.60626737	      0.76067933	      0.45408949	      0.97214059
      0.51753516	      0.60626562	      0.76067498	      0.45408615	      0.97214765
      0.51765608	      0.60626387	      0.76067063	      0.45408282	      0.97215471
      0.51774738	      0.60626254	      0.76066735	      0.45408030	      0.97216004
      0.51783868	      0.60626122	      0.76066407	      0.45407779	      0.97216538
      0.51796700	      0.60625936	      0.76065945	      0.45407426	      0.97217288
      0.51808119	      0.60625771	      0.76065535	      0.45407112	      0.97217957
      0.51819539	      0.60625606	      0.76065124	      0.45406799	      0.97218626
      0.51828948	      0.60625470	      0.76064786	      0.45406541	      0.97219177
      0.51838356	      0.60625334	      0.76064447	      0.45406284	      0.97219729
      0.51850453	      0.60625159	      0.76064012	      0.45405953	      0.97220438
      0.51862550	      0.60624984	      0.76063577	      0.45405622	      0.97221149
      0.51871926	      0.60624849	      0.76063240	      0.45405366	      0.97221700
      0.51881302	      0.60624714	      0.76062903	      0.45405110	      0.97222251
      0.51893583	      0.60624537	      0.76062462	      0.45404776	      0.97222973
      0.51905863	      0.60624360	      0.76062020	      0.45404441	      0.97223696
      0.51914903	      0.60624230	      0.76061695	      0.45404196	      0.97224229
      0.51923942	      0.60624100	      0.76061370	      0.45403950	      0.97224762
      0.51936735	      0.60623916	      0.76060910	      0.45403603	      0.97225516
      0.51947796	      0.60623757	      0.76060512	      0.45403303	      0.97226169
      0.51958857	      0.60623598	      0.76060114	      0.45403003	      0.97226822
      0.51969919	      0.60623439	      0.76059717	      0.45402704	      0.97227476
      0.51979726	      0.60623298	      0.76059364	      0.45402439	      0.97228056
      0.51989533	      0.60623158	      0.76059011	      0.45402174	      0.97228636
      0.51999341	      0.60623017	      0.76058659	      0.45401910	      0.97229217
      0.52012312	      0.60622831	      0.76058192	      0.45401560	      0.97229986
      0.52022233	      0.60622689	      0.76057835	      0.45401293	      0.97230574
      0.52032154	      0.60622547	      0.76057478	      0.45401026	      0.97231162
      0.52042075	      0.60622405	      0.76057122	      0.45400759	      0.97231751
      0.52055099	      0.60622219	      0.76056653	      0.45400410	      0.97232525
      0.52064783	      0.60622080	      0.76056305	      0.45400150	      0.97233101
      0.52074467	      0.60621942	      0.76055957	      0.45399891	      0.97233677
      0.52086433	      0.60621771	      0.76055526	      0.45399570	      0.97234390
      0.52097169	      0.60621618	      0.76055140	      0.45399283	      0.97235029
      0.52107904	      0.60621465	      0.76054754	      0.45398996	      0.97235669
      0.52118640	      0.60621311	      0.76054367	      0.45398710	      0.97236310
      0.52129376	      0.60621158	      0.76053981	      0.45398424	      0.97236951
      0.52140111	      0.60621006	      0.76053595	      0.45398138	      0.97237592
      0.52149533	      0.60620871	      0.76053256	      0.45397887	      0.97238155
      0.52158954	      0.60620737	      0.76052917	      0.45397636	      0.97238719
      0.52170613	      0.60620571	      0.76052497	      0.45397327	      0.97239417
      0.52182273	      0.60620406	      0.76052078	      0.45397017	      0.97240115
      0.52191871	      0.60620269	      0.76051732	      0.45396763	      0.97240690
      0.52201469	      0.60620133	      0.76051387	      0.45396509	      0.97241266
      0.52213123	      0.60619967	      0.76050967	      0.45396200	      0.97241966
      0.52224778	      0.60619802	      0.76050548	      0.45395892	      0.97242666
      0.52234049	      0.60619671	      0.76050214	      0.45395647	      0.97243223
      0.52243320	      0.60619539	      0.76049880	      0.45395403	      0.97243781
      0.52255353	      0.60619369	      0.76049447	      0.45395086	      0.97244505
      0.52267386	      0.60619198	      0.76049013	      0.45394769	      0.97245230
      0.52276405	      0.60619071	      0.76048689	      0.45394532	      0.97245774
      0.52285424	      0.60618943	      0.76048364	      0.45394294	      0.97246318
      0.52297886	      0.60618767	      0.76047915	      0.45393967	      0.97247070
      0.52310347	      0.60618591	      0.76047466	      0.45393640	      0.97247823
      0.52318997	      0.60618468	      0.76047154	      0.45393414	      0.97248346
      0.52327647	      0.60618346	      0.76046843	      0.45393187	      0.97248870
      0.52340824	      0.60618160	      0.76046368	      0.45392843	      0.97249667
      0.52351817	      0.60618005	      0.76045972	      0.45392555	      0.97250334
      0.52362810	      0.60617850	      0.76045575	      0.45392268	      0.97251000
      0.52373803	      0.60617695	      0.76045179	      0.45391982	      0.97251667
      0.52383340	      0.60617561	      0.76044835	      0.45391733	      0.97252247
      0.52392878	      0.60617427	      0.76044491	      0.45391485	      0.97252826
      0.52402416	      0.60617292	      0.76044147	      0.45391237	      0.97253406
      0.52415683	      0.60617106	      0.76043669	      0.45390892	      0.97254214
      0.52425387	      0.60616969	      0.76043319	      0.45390640	      0.97254805
      0.52435091	      0.60616833	      0.76042969	      0.45390388	      0.97255397
      0.52446839	      0.60616668	      0.76042545	      0.45390084	      0.97256113
      0.52457239	      0.60616522	      0.76042170	      0.45389815	      0.97256748
      0.52467639	      0.60616376	      0.76041795	      0.45389546	      0.97257384
      0.52478039	      0.60616230	      0.76041419	      0.45389277	      0.97258019
      0.52488438	      0.60616084	      0.76041044	      0.45389009	      0.97258656
      0.52498838	      0.60615939	      0.76040668	      0.45388741	      0.97259293
      0.52509238	      0.60615793	      0.76040293	      0.45388473	      0.97259930
      0.52519638	      0.60615647	      0.76039917	      0.45388205	      0.97260568
      0.52530038	      0.60615502	      0.76039542	      0.45387937	      0.97261206
      0.52540438	      0.60615357	      0.76039166	      0.45387670	      0.97261845
      0.52550838	      0.60615211	      0.76038790	      0.45387403	      0.97262484
      0.52561237	      0.60615066	      0.76038415	      0.45387137	      0.97263124
      0.52571637	      0.60614921	      0.76038039	      0.45386870	      0.97263764
      0.52582037	      0.60614775	      0.76037663	      0.45386604	      0.97264405
      0.52592437	      0.60614630	      0.76037287	      0.45386338	      0.97265046
      0.52602837	      0.60614485	      0.76036911	      0.45386072	      0.97265688
      0.52613237	      0.60614340	      0.76036535	      0.45385807	      0.97266330
      0.52623637	      0.60614195	      0.76036159	      0.45385541	      0.97266973
      0.52634036	      0.60614051	      0.76035783	      0.45385276	      0.97267616
      0.52644436	      0.60613906	      0.76035406	      0.45385012	      0.97268260
      0.52654836	      0.60613761	      0.76035030	      0.45384747	      0.97268905
      0.52665236	      0.60613616	      0.76034654	      0.45384483	      0.97269549
      0.52675636	      0.60613472	      0.76034277	      0.45384219	      0.97270195
      0.52684888	      0.60613343	      0.76033942	      0.45383984	      0.97270769
      0.52694139	      0.60613215	      0.76033607	      0.45383750	      0.97271344
      0.52705574	      0.60613056	      0.76033193	      0.45383460	      0.97272055
      0.52717009	      0.60612897	      0.76032779	      0.45383171	      0.97272767
      0.52726377	      0.60612767	      0.76032439	      0.45382934	      0.97273351
      0.52735746	      0.60612638	      0.76032100	      0.45382697	      0.97273935
      0.52747280	      0.60612478	      0.76031682	      0.45382406	      0.97274655
      0.52758815	      0.60612318	      0.76031264	      0.45382116	      0.97275375
      0.52767767	      0.60612194	      0.76030939	      0.45381890	      0.97275935
      0.52776718	      0.60612070	      0.76030614	      0.45381665	      0.97276495
      0.52788805	      0.60611903	      0.76030176	      0.45381361	      0.97277251
      0.52800892	      0.60611736	      0.76029737	      0.45381058	      0.97278009
      0.52809451	      0.60611618	      0.76029427	      0.45380843	      0.97278545
      0.52818011	      0.60611499	      0.76029116	      0.45380628	      0.97279083
      0.52830866	      0.60611322	      0.76028649	      0.45380306	      0.97279890
      0.52841547	      0.60611174	      0.76028262	      0.45380039	      0.97280562
      0.52852227	      0.60611027	      0.76027874	      0.45379772	      0.97281234
      0.52862907	      0.60610880	      0.76027486	      0.45379505	      0.97281906
      0.52873588	      0.60610733	      0.76027098	      0.45379239	      0.97282580
      0.52882692	      0.60610607	      0.76026767	      0.45379012	      0.97283154
      0.52891796	      0.60610482	      0.76026436	      0.45378785	      0.97283729
      0.52903339	      0.60610323	      0.76026016	      0.45378498	      0.97284458
      0.52914881	      0.60610164	      0.76025596	      0.45378211	      0.97285188
      0.52924000	      0.60610039	      0.76025264	      0.45377984	      0.97285765
      0.52933118	      0.60609914	      0.76024933	      0.45377758	      0.97286343
      0.52944840	      0.60609753	      0.76024506	      0.45377467	      0.97287086
      0.52956561	      0.60609592	      0.76024079	      0.45377177	      0.97287830
      0.52965282	      0.60609472	      0.76023762	      0.45376961	      0.97288384
      0.52974003	      0.60609352	      0.76023444	      0.45376745	      0.97288939
      0.52986325	      0.60609183	      0.76022995	      0.45376441	      0.97289723
      0.52996923	      0.60609038	      0.76022609	      0.45376179	      0.97290398
      0.53007522	      0.60608893	      0.76022223	      0.45375918	      0.97291073
      0.53018120	      0.60608748	      0.76021836	      0.45375656	      0.97291750
      0.53028719	      0.60608603	      0.76021450	      0.45375395	      0.97292426
      0.53037761	      0.60608479	      0.76021120	      0.45375173	      0.97293004
      0.53046804	      0.60608355	      0.76020790	      0.45374951	      0.97293583
      0.53058309	      0.60608198	      0.76020370	      0.45374668	      0.97294320
      0.53069813	      0.60608041	      0.76019950	      0.45374386	      0.97295057
      0.53078854	      0.60607918	      0.76019620	      0.45374164	      0.97295637
      0.53087895	      0.60607794	      0.76019289	      0.45373943	      0.97296217
      0.53099611	      0.60607634	      0.76018861	      0.45373656	      0.97296970
      0.53111326	      0.60607474	      0.76018433	      0.45373370	      0.97297724
      0.53119945	      0.60607357	      0.76018118	      0.45373159	      0.97298278
      0.53128564	      0.60607240	      0.76017803	      0.45372949	      0.97298834
      0.53140939	      0.60607071	      0.76017350	      0.45372647	      0.97299632
      0.53151494	      0.60606927	      0.76016964	      0.45372390	      0.97300313
      0.53162049	      0.60606784	      0.76016578	      0.45372133	      0.97300995
      0.53172604	      0.60606640	      0.76016191	      0.45371876	      0.97301678
      0.53183159	      0.60606497	      0.76015805	      0.45371620	      0.97302361
      0.53192141	      0.60606374	      0.76015476	      0.45371402	      0.97302943
      0.53201124	      0.60606252	      0.76015146	      0.45371184	      0.97303526
      0.53212590	      0.60606097	      0.76014726	      0.45370906	      0.97304270
      0.53224057	      0.60605941	      0.76014306	      0.45370628	      0.97305015
      0.53233038	      0.60605819	      0.76013976	      0.45370411	      0.97305599
      0.53242018	      0.60605698	      0.76013647	      0.45370194	      0.97306184
      0.53253701	      0.60605539	      0.76013218	      0.45369912	      0.97306945
      0.53265384	      0.60605381	      0.76012789	      0.45369630	      0.97307707
      0.53273933	      0.60605265	      0.76012475	      0.45369424	      0.97308265
      0.53282482	      0.60605149	      0.76012161	      0.45369218	      0.97308824
      0.53294854	      0.60604982	      0.76011706	      0.45368920	      0.97309633
      0.53305356	      0.60604840	      0.76011320	      0.45368668	      0.97310320
      0.53315857	      0.60604698	      0.76010934	      0.45368415	      0.97311009
      0.53326359	      0.60604556	      0.76010548	      0.45368163	      0.97311697
      0.53336860	      0.60604414	      0.76010161	      0.45367911	      0.97312387
      0.53345814	      0.60604293	      0.76009832	      0.45367697	      0.97312976
      0.53354768	      0.60604172	      0.76009502	      0.45367482	      0.97313565
      0.53366147	      0.60604019	      0.76009083	      0.45367210	      0.97314314
      0.53377526	      0.60603866	      0.76008663	      0.45366938	      0.97315064
      0.53386504	      0.60603745	      0.76008332	      0.45366724	      0.97315656
      0.53395482	      0.60603624	      0.76008001	      0.45366510	      0.97316249
      0.53407031	      0.60603468	      0.76007575	      0.45366234	      0.97317013
      0.53418580	      0.60603313	      0.76007149	      0.45365959	      0.97317777
      0.53427170	      0.60603197	      0.76006832	      0.45365755	      0.97318346
      0.53435760	      0.60603082	      0.76006515	      0.45365550	      0.97318915
      0.53447891	      0.60602918	      0.76006067	      0.45365262	      0.97319721
      0.53458339	      0.60602778	      0.76005681	      0.45365014	      0.97320415
      0.53468788	      0.60602638	      0.76005294	      0.45364766	      0.97321110
      0.53479237	      0.60602497	      0.76004908	      0.45364519	      0.97321805
      0.53489686	      0.60602357	      0.76004521	      0.45364271	      0.97322502
      0.53498556	      0.60602238	      0.76004193	      0.45364061	      0.97323093
      0.53507426	      0.60602119	      0.76003865	      0.45363852	      0.97323686
      0.53518821	      0.60601967	      0.76003443	      0.45363583	      0.97324447
      0.53530216	      0.60601814	      0.76003020	      0.45363314	      0.97325210
      0.53539058	      0.60601695	      0.76002693	      0.45363105	      0.97325802
      0.53547901	      0.60601577	      0.76002365	      0.45362897	      0.97326395
      0.53559559	      0.60601421	      0.76001932	      0.45362622	      0.97327177
      0.53571218	      0.60601265	      0.76001500	      0.45362348	      0.97327961
      0.53579594	      0.60601153	      0.76001189	      0.45362151	      0.97328524
      0.53587970	      0.60601041	      0.76000878	      0.45361955	      0.97329088
      0.53600420	      0.60600875	      0.76000415	      0.45361663	      0.97329927
      0.53610826	      0.60600736	      0.76000028	      0.45361419	      0.97330629
      0.53621231	      0.60600597	      0.75999641	      0.45361175	      0.97331332
      0.53631637	      0.60600458	      0.75999254	      0.45360932	      0.97332035
      0.53642043	      0.60600320	      0.75998867	      0.45360688	      0.97332740
      0.53650936	      0.60600201	      0.75998536	      0.45360481	      0.97333342
      0.53659830	      0.60600083	      0.75998205	      0.45360273	      0.97333945
      0.53671056	      0.60599933	      0.75997786	      0.45360011	      0.97334708
      0.53682283	      0.60599784	      0.75997368	      0.45359750	      0.97335471
      0.53691224	      0.60599665	      0.75997034	      0.45359541	      0.97336079
      0.53700166	      0.60599546	      0.75996701	      0.45359333	      0.97336688
      0.53711517	      0.60599395	      0.75996277	      0.45359070	      0.97337462
      0.53722869	      0.60599244	      0.75995853	      0.45358806	      0.97338237
      0.53731464	      0.60599130	      0.75995532	      0.45358606	      0.97338824
      0.53740059	      0.60599016	      0.75995211	      0.45358407	      0.97339412
      0.53751900	      0.60598858	      0.75994768	      0.45358133	      0.97340223
      0.53763741	      0.60598701	      0.75994325	      0.45357859	      0.97341035
      0.53772010	      0.60598592	      0.75994016	      0.45357668	      0.97341602
      0.53780279	      0.60598482	      0.75993706	      0.45357476	      0.97342170
      0.53792776	      0.60598316	      0.75993238	      0.45357188	      0.97343030
      0.53803225	      0.60598178	      0.75992846	      0.45356947	      0.97343749
      0.53813673	      0.60598040	      0.75992455	      0.45356706	      0.97344470
      0.53824122	      0.60597901	      0.75992063	      0.45356465	      0.97345191
      0.53833278	      0.60597780	      0.75991719	      0.45356255	      0.97345823
      0.53842434	      0.60597659	      0.75991375	      0.45356044	      0.97346457
      0.53851590	      0.60597538	      0.75991031	      0.45355834	      0.97347091
      0.53863985	      0.60597374	      0.75990566	      0.45355549	      0.97347950
      0.53873283	      0.60597252	      0.75990216	      0.45355336	      0.97348595
      0.53882580	      0.60597129	      0.75989866	      0.45355123	      0.97349241
      0.53891878	      0.60597006	      0.75989516	      0.45354910	      0.97349888
      0.53904248	      0.60596843	      0.75989051	      0.45354627	      0.97350749
      0.53913322	      0.60596723	      0.75988709	      0.45354419	      0.97351382
      0.53922395	      0.60596604	      0.75988367	      0.45354212	      0.97352015
      0.53933712	      0.60596455	      0.75987940	      0.45353954	      0.97352806
      0.53943800	      0.60596322	      0.75987560	      0.45353724	      0.97353511
      0.53953888	      0.60596189	      0.75987179	      0.45353494	      0.97354218
      0.53963976	      0.60596056	      0.75986798	      0.45353264	      0.97354925
      0.53974064	      0.60595924	      0.75986417	      0.45353035	      0.97355633
      0.53984153	      0.60595791	      0.75986035	      0.45352805	      0.97356342
      0.53993064	      0.60595674	      0.75985698	      0.45352603	      0.97356969
      0.54001976	      0.60595557	      0.75985361	      0.45352401	      0.97357597
      0.54012878	      0.60595414	      0.75984949	      0.45352153	      0.97358366
      0.54023780	      0.60595271	      0.75984536	      0.45351906	      0.97359136
      0.54032856	      0.60595151	      0.75984192	      0.45351701	      0.97359777
      0.54041933	      0.60595032	      0.75983848	      0.45351495	      0.97360419
      0.54052826	      0.60594890	      0.75983434	      0.45351249	      0.97361191
      0.54063718	      0.60594747	      0.75983021	      0.45351003	      0.97361964
      0.54072516	      0.60594632	      0.75982687	      0.45350805	      0.97362589
      0.54081314	      0.60594516	      0.75982353	      0.45350606	      0.97363214
      0.54092519	      0.60594370	      0.75981927	      0.45350354	      0.97364012
      0.54103725	      0.60594223	      0.75981500	      0.45350101	      0.97364810
      0.54112321	      0.60594111	      0.75981173	      0.45349908	      0.97365424
      0.54120917	      0.60593998	      0.75980846	      0.45349715	      0.97366038
      0.54132452	      0.60593848	      0.75980406	      0.45349456	      0.97366863
      0.54143987	      0.60593697	      0.75979967	      0.45349197	      0.97367689
      0.54152294	      0.60593588	      0.75979650	      0.45349011	      0.97368285
      0.54160601	      0.60593480	      0.75979333	      0.45348824	      0.97368881
      0.54172648	      0.60593323	      0.75978873	      0.45348555	      0.97369747
      0.54182946	      0.60593189	      0.75978480	      0.45348324	      0.97370488
      0.54193244	      0.60593054	      0.75978086	      0.45348094	      0.97371230
      0.54203542	      0.60592920	      0.75977692	      0.45347864	      0.97371973
      0.54212608	      0.60592802	      0.75977345	      0.45347662	      0.97372628
      0.54221675	      0.60592684	      0.75976998	      0.45347460	      0.97373284
      0.54230742	      0.60592566	      0.75976651	      0.45347258	      0.97373940
      0.54242940	      0.60592407	      0.75976183	      0.45346986	      0.97374825
      0.54252122	      0.60592288	      0.75975831	      0.45346782	      0.97375491
      0.54261304	      0.60592168	      0.75975479	      0.45346578	      0.97376159
      0.54270485	      0.60592049	      0.75975126	      0.45346374	      0.97376827
      0.54282745	      0.60591890	      0.75974655	      0.45346102	      0.97377720
      0.54291694	      0.60591774	      0.75974311	      0.45345903	      0.97378373
      0.54300644	      0.60591658	      0.75973967	      0.45345705	      0.97379027
      0.54311851	      0.60591512	      0.75973535	      0.45345457	      0.97379847
      0.54321863	      0.60591382	      0.75973150	      0.45345235	      0.97380580
      0.54331874	      0.60591253	      0.75972764	      0.45345014	      0.97381314
      0.54341886	      0.60591123	      0.75972378	      0.45344793	      0.97382050
      0.54351898	      0.60590993	      0.75971991	      0.45344572	      0.97382786
      0.54360803	      0.60590878	      0.75971648	      0.45344376	      0.97383441
      0.54369707	      0.60590763	      0.75971304	      0.45344179	      0.97384098
      0.54380451	      0.60590624	      0.75970888	      0.45343943	      0.97384890
      0.54391195	      0.60590485	      0.75970473	      0.45343706	      0.97385685
      0.54400041	      0.60590370	      0.75970131	      0.45343512	      0.97386339
      0.54408887	      0.60590256	      0.75969788	      0.45343317	      0.97386995
      0.54419876	      0.60590114	      0.75969362	      0.45343076	      0.97387810
      0.54430866	      0.60589972	      0.75968936	      0.45342835	      0.97388626
      0.54439290	      0.60589863	      0.75968609	      0.45342651	      0.97389253
      0.54447715	      0.60589755	      0.75968282	      0.45342466	      0.97389880
      0.54459335	      0.60589605	      0.75967831	      0.45342212	      0.97390747
      0.54469744	      0.60589471	      0.75967426	      0.45341984	      0.97391524
      0.54480154	      0.60589337	      0.75967021	      0.45341757	      0.97392303
      0.54488838	      0.60589225	      0.75966683	      0.45341567	      0.97392953
      0.54497522	      0.60589113	      0.75966345	      0.45341378	      0.97393604
      0.54508494	      0.60588972	      0.75965917	      0.45341138	      0.97394428
      0.54519465	      0.60588831	      0.75965490	      0.45340900	      0.97395253
      0.54528158	      0.60588719	      0.75965150	      0.45340710	      0.97395908
      0.54536852	      0.60588607	      0.75964811	      0.45340521	      0.97396563
      0.54547930	      0.60588465	      0.75964378	      0.45340280	      0.97397399
      0.54559009	      0.60588322	      0.75963945	      0.45340040	      0.97398237
      0.54567454	      0.60588214	      0.75963614	      0.45339857	      0.97398876
      0.54575899	      0.60588105	      0.75963284	      0.45339674	      0.97399516
      0.54587320	      0.60587959	      0.75962836	      0.45339426	      0.97400383
      0.54598741	      0.60587812	      0.75962388	      0.45339179	      0.97401251
      0.54606963	      0.60587707	      0.75962066	      0.45339001	      0.97401877
      0.54615186	      0.60587602	      0.75961743	      0.45338823	      0.97402504
      0.54627017	      0.60587450	      0.75961278	      0.45338568	      0.97403407
      0.54637198	      0.60587320	      0.75960878	      0.45338348	      0.97404185
      0.54647380	      0.60587189	      0.75960477	      0.45338129	      0.97404965
      0.54657562	      0.60587059	      0.75960076	      0.45337909	      0.97405745
      0.54666448	      0.60586945	      0.75959726	      0.45337718	      0.97406428
      0.54675334	      0.60586832	      0.75959376	      0.45337527	      0.97407111
      0.54684220	      0.60586718	      0.75959025	      0.45337336	      0.97407795
      0.54696506	      0.60586561	      0.75958540	      0.45337072	      0.97408742
      0.54705483	      0.60586447	      0.75958185	      0.45336879	      0.97409435
      0.54714461	      0.60586332	      0.75957830	      0.45336686	      0.97410129
      0.54725398	      0.60586192	      0.75957397	      0.45336452	      0.97410976
      0.54735175	      0.60586068	      0.75957010	      0.45336243	      0.97411734
      0.54744951	      0.60585943	      0.75956623	      0.45336033	      0.97412493
      0.54754728	      0.60585819	      0.75956235	      0.45335824	      0.97413253
      0.54764504	      0.60585694	      0.75955847	      0.45335615	      0.97414014
      0.54774280	      0.60585569	      0.75955459	      0.45335407	      0.97414777
      0.54784057	      0.60585445	      0.75955070	      0.45335198	      0.97415540
      0.54793833	      0.60585321	      0.75954682	      0.45334990	      0.97416305
      0.54803610	      0.60585196	      0.75954292	      0.45334781	      0.97417071
      0.54812289	      0.60585086	      0.75953947	      0.45334597	      0.97417752
      0.54820968	      0.60584976	      0.75953601	      0.45334412	      0.97418433
      0.54831696	      0.60584839	      0.75953173	      0.45334184	      0.97419277
      0.54842424	      0.60584703	      0.75952744	      0.45333956	      0.97420123
      0.54851067	      0.60584593	      0.75952399	      0.45333773	      0.97420805
      0.54859710	      0.60584484	      0.75952054	      0.45333589	      0.97421487
      0.54870723	      0.60584344	      0.75951613	      0.45333356	      0.97422359
      0.54881736	      0.60584204	      0.75951172	      0.45333123	      0.97423232
      0.54889870	      0.60584101	      0.75950846	      0.45332951	      0.97423878
      0.54898005	      0.60583998	      0.75950520	      0.45332779	      0.97424524
      0.54909850	      0.60583848	      0.75950044	      0.45332528	      0.97425467
      0.54920174	      0.60583717	      0.75949630	      0.45332310	      0.97426290
      0.54930498	      0.60583587	      0.75949214	      0.45332093	      0.97427115
      0.54939046	      0.60583478	      0.75948871	      0.45331912	      0.97427799
      0.54947593	      0.60583370	      0.75948526	      0.45331732	      0.97428483
      0.54958455	      0.60583233	      0.75948089	      0.45331504	      0.97429355
      0.54969316	      0.60583096	      0.75947651	      0.45331275	      0.97430227
      0.54977914	      0.60582987	      0.75947304	      0.45331095	      0.97430919
      0.54986511	      0.60582879	      0.75946956	      0.45330914	      0.97431612
      0.54997421	      0.60582741	      0.75946515	      0.45330685	      0.97432493
      0.55008331	      0.60582603	      0.75946074	      0.45330456	      0.97433375
      0.55016722	      0.60582497	      0.75945734	      0.45330280	      0.97434055
      0.55025114	      0.60582392	      0.75945394	      0.45330105	      0.97434735
      0.55036289	      0.60582251	      0.75944941	      0.45329871	      0.97435643
      0.55047464	      0.60582110	      0.75944487	      0.45329637	      0.97436552
      0.55055695	      0.60582006	      0.75944152	      0.45329465	      0.97437223
      0.55063927	      0.60581903	      0.75943818	      0.45329293	      0.97437895
      0.55075380	      0.60581758	      0.75943352	      0.45329054	      0.97438831
      0.55085406	      0.60581632	      0.75942943	      0.45328845	      0.97439652
      0.55095431	      0.60581506	      0.75942535	      0.45328637	      0.97440474
      0.55105457	      0.60581380	      0.75942125	      0.45328428	      0.97441298
      0.55114269	      0.60581270	      0.75941766	      0.45328245	      0.97442023
      0.55123081	      0.60581159	      0.75941405	      0.45328061	      0.97442749
      0.55131893	      0.60581048	      0.75941045	      0.45327878	      0.97443477
      0.55143894	      0.60580898	      0.75940554	      0.45327629	      0.97444469
      0.55152760	      0.60580786	      0.75940190	      0.45327445	      0.97445203
      0.55161625	      0.60580675	      0.75939827	      0.45327262	      0.97445939
      0.55172382	      0.60580540	      0.75939385	      0.45327039	      0.97446832
      0.55183139	      0.60580406	      0.75938943	      0.45326816	      0.97447728
      0.55191224	      0.60580304	      0.75938611	      0.45326649	      0.97448402
      0.55199310	      0.60580203	      0.75938278	      0.45326482	      0.97449077
      0.55210803	      0.60580059	      0.75937804	      0.45326245	      0.97450038
      0.55220944	      0.60579932	      0.75937386	      0.45326035	      0.97450887
      0.55231084	      0.60579806	      0.75936968	      0.45325826	      0.97451738
      0.55241224	      0.60579679	      0.75936549	      0.45325617	      0.97452591
      0.55249573	      0.60579574	      0.75936204	      0.45325446	      0.97453294
      0.55257922	      0.60579470	      0.75935858	      0.45325274	      0.97453998
      0.55268822	      0.60579334	      0.75935407	      0.45325050	      0.97454919
      0.55279723	      0.60579198	      0.75934955	      0.45324826	      0.97455842
      0.55288244	      0.60579092	      0.75934601	      0.45324651	      0.97456564
      0.55296765	      0.60578985	      0.75934247	      0.45324476	      0.97457287
      0.55307608	      0.60578850	      0.75933796	      0.45324254	      0.97458210
      0.55318451	      0.60578715	      0.75933345	      0.45324032	      0.97459134
      0.55326753	      0.60578612	      0.75932999	      0.45323862	      0.97459842
      0.55335055	      0.60578508	      0.75932653	      0.45323692	      0.97460552
      0.55346156	      0.60578370	      0.75932190	      0.45323465	      0.97461503
      0.55357257	      0.60578232	      0.75931726	      0.45323238	      0.97462455
      0.55365441	      0.60578130	      0.75931384	      0.45323071	      0.97463159
      0.55373625	      0.60578028	      0.75931041	      0.45322904	      0.97463864
      0.55384939	      0.60577888	      0.75930567	      0.45322674	      0.97464839
      0.55394887	      0.60577764	      0.75930150	      0.45322471	      0.97465699
      0.55404835	      0.60577640	      0.75929733	      0.45322269	      0.97466560
      0.55414783	      0.60577517	      0.75929315	      0.45322066	      0.97467423
      0.55423502	      0.60577409	      0.75928948	      0.45321889	      0.97468180
      0.55432222	      0.60577301	      0.75928581	      0.45321712	      0.97468939
      0.55440942	      0.60577192	      0.75928214	      0.45321535	      0.97469699
      0.55452929	      0.60577044	      0.75927708	      0.45321292	      0.97470746
      0.55461677	      0.60576935	      0.75927339	      0.45321115	      0.97471511
      0.55470426	      0.60576827	      0.75926969	      0.45320938	      0.97472278
      0.55481150	      0.60576694	      0.75926515	      0.45320721	      0.97473219
      0.55491874	      0.60576562	      0.75926061	      0.45320504	      0.97474163
      0.55499872	      0.60576463	      0.75925722	      0.45320342	      0.97474868
      0.55507870	      0.60576364	      0.75925383	      0.45320181	      0.97475573
      0.55519304	      0.60576222	      0.75924897	      0.45319950	      0.97476585
      0.55529399	      0.60576098	      0.75924468	      0.45319746	      0.97477479
      0.55539495	      0.60575973	      0.75924038	      0.45319543	      0.97478375
      0.55548540	      0.60575861	      0.75923652	      0.45319361	      0.97479180
      0.55557584	      0.60575749	      0.75923267	      0.45319179	      0.97479986
      0.55566628	      0.60575638	      0.75922881	      0.45318997	      0.97480793
      0.55575672	      0.60575526	      0.75922494	      0.45318815	      0.97481601
      0.55587355	      0.60575382	      0.75921994	      0.45318581	      0.97482648
      0.55595758	      0.60575279	      0.75921634	      0.45318412	      0.97483402
      0.55604162	      0.60575175	      0.75921274	      0.45318244	      0.97484158
      0.55615171	      0.60575040	      0.75920802	      0.45318023	      0.97485150
      0.55626179	      0.60574904	      0.75920329	      0.45317803	      0.97486143
      0.55634088	      0.60574807	      0.75919988	      0.45317645	      0.97486859
      0.55641997	      0.60574709	      0.75919648	      0.45317487	      0.97487575
      0.55653571	      0.60574567	      0.75919149	      0.45317255	      0.97488626
      0.55663662	      0.60574443	      0.75918714	      0.45317054	      0.97489544
      0.55673752	      0.60574319	      0.75918278	      0.45316853	      0.97490463
      0.55682778	      0.60574208	      0.75917887	      0.45316673	      0.97491288
      0.55691804	      0.60574097	      0.75917497	      0.45316493	      0.97492113
      0.55700829	      0.60573987	      0.75917105	      0.45316313	      0.97492941
      0.55709855	      0.60573876	      0.75916714	      0.45316134	      0.97493769
      0.55721440	      0.60573734	      0.75916211	      0.45315903	      0.97494835
      0.55729827	      0.60573631	      0.75915846	      0.45315737	      0.97495609
      0.55738215	      0.60573528	      0.75915481	      0.45315570	      0.97496383
      0.55749151	      0.60573394	      0.75915004	      0.45315353	      0.97497395
      0.55760086	      0.60573260	      0.75914527	      0.45315136	      0.97498409
      0.55768010	      0.60573163	      0.75914181	      0.45314980	      0.97499146
      0.55775933	      0.60573066	      0.75913835	      0.45314823	      0.97499883
      0.55787381	      0.60572926	      0.75913334	      0.45314596	      0.97500951
      0.55797411	      0.60572804	      0.75912894	      0.45314398	      0.97501889
      0.55807441	      0.60572681	      0.75912454	      0.45314200	      0.97502828
      0.55816455	      0.60572571	      0.75912058	      0.45314022	      0.97503674
      0.55825468	      0.60572461	      0.75911661	      0.45313844	      0.97504522
      0.55834482	      0.60572351	      0.75911265	      0.45313666	      0.97505371
      0.55843496	      0.60572241	      0.75910867	      0.45313489	      0.97506222
      0.55854934	      0.60572101	      0.75910363	      0.45313264	      0.97507304
      0.55863330	      0.60571999	      0.75909992	      0.45313098	      0.97508100
      0.55871726	      0.60571897	      0.75909620	      0.45312933	      0.97508898
      0.55882548	      0.60571765	      0.75909141	      0.45312721	      0.97509928
      0.55893370	      0.60571633	      0.75908661	      0.45312508	      0.97510960
      0.55901338	      0.60571536	      0.75908307	      0.45312352	      0.97511722
      0.55909306	      0.60571439	      0.75907953	      0.45312196	      0.97512485
      0.55920574	      0.60571302	      0.75907452	      0.45311975	      0.97513566
      0.55930521	      0.60571181	      0.75907009	      0.45311780	      0.97514523
      0.55940469	      0.60571060	      0.75906565	      0.45311586	      0.97515482
      0.55950417	      0.60570939	      0.75906121	      0.45311391	      0.97516442
      0.55958652	      0.60570839	      0.75905753	      0.45311230	      0.97517240
      0.55966887	      0.60570739	      0.75905384	      0.45311070	      0.97518038
      0.55977511	      0.60570610	      0.75904908	      0.45310862	      0.97519070
      0.55988136	      0.60570481	      0.75904431	      0.45310655	      0.97520105
      0.55996608	      0.60570379	      0.75904050	      0.45310490	      0.97520932
      0.56005080	      0.60570276	      0.75903669	      0.45310325	      0.97521761
      0.56015554	      0.60570149	      0.75903197	      0.45310121	      0.97522787
      0.56026029	      0.60570022	      0.75902725	      0.45309918	      0.97523816
      0.56034345	      0.60569921	      0.75902349	      0.45309756	      0.97524635
      0.56042660	      0.60569821	      0.75901973	      0.45309595	      0.97525455
      0.56053274	      0.60569692	      0.75901493	      0.45309389	      0.97526504
      0.56063888	      0.60569564	      0.75901012	      0.45309183	      0.97527556
      0.56072169	      0.60569464	      0.75900636	      0.45309023	      0.97528378
      0.56080449	      0.60569364	      0.75900260	      0.45308862	      0.97529201
      0.56091124	      0.60569235	      0.75899774	      0.45308656	      0.97530266
      0.56101800	      0.60569106	      0.75899288	      0.45308449	      0.97531333
      0.56109995	      0.60569007	      0.75898914	      0.45308291	      0.97532154
      0.56118191	      0.60568908	      0.75898539	      0.45308133	      0.97532976
      0.56128976	      0.60568778	      0.75898046	      0.45307925	      0.97534061
      0.56139761	      0.60568648	      0.75897552	      0.45307717	      0.97535148
      0.56147876	      0.60568550	      0.75897180	      0.45307560	      0.97535968
      0.56155991	      0.60568453	      0.75896808	      0.45307404	      0.97536790
      0.56166896	      0.60568321	      0.75896306	      0.45307194	      0.97537896
      0.56176626	      0.60568204	      0.75895858	      0.45307007	      0.97538886
      0.56186355	      0.60568087	      0.75895410	      0.45306820	      0.97539878
      0.56196084	      0.60567970	      0.75894961	      0.45306633	      0.97540872
      0.56204657	      0.60567867	      0.75894564	      0.45306469	      0.97541750
      0.56213230	      0.60567764	      0.75894168	      0.45306304	      0.97542630
      0.56221803	      0.60567661	      0.75893770	      0.45306140	      0.97543512
      0.56233465	      0.60567521	      0.75893229	      0.45305916	      0.97544714
      0.56242035	      0.60567418	      0.75892831	      0.45305752	      0.97545600
      0.56250606	      0.60567315	      0.75892432	      0.45305588	      0.97546487
      0.56261091	      0.60567189	      0.75891943	      0.45305388	      0.97547576
      0.56271576	      0.60567064	      0.75891454	      0.45305188	      0.97548667
      0.56279493	      0.60566969	      0.75891084	      0.45305037	      0.97549492
      0.56287410	      0.60566874	      0.75890714	      0.45304886	      0.97550320
      0.56298473	      0.60566741	      0.75890196	      0.45304675	      0.97551479
      0.56308342	      0.60566623	      0.75889732	      0.45304487	      0.97552515
      0.56318210	      0.60566505	      0.75889269	      0.45304299	      0.97553554
      0.56327091	      0.60566399	      0.75888851	      0.45304130	      0.97554491
      0.56335972	      0.60566293	      0.75888432	      0.45303961	      0.97555430
      0.56344853	      0.60566187	      0.75888013	      0.45303792	      0.97556372
      0.56353734	      0.60566081	      0.75887594	      0.45303624	      0.97557315
      0.56365128	      0.60565944	      0.75887055	      0.45303407	      0.97558528
      0.56373381	      0.60565846	      0.75886663	      0.45303251	      0.97559410
      0.56381633	      0.60565747	      0.75886272	      0.45303095	      0.97560292
      0.56392390	      0.60565619	      0.75885761	      0.45302891	      0.97561446
      0.56403148	      0.60565491	      0.75885249	      0.45302687	      0.97562603
      0.56410963	      0.60565398	      0.75884876	      0.45302539	      0.97563446
      0.56418779	      0.60565305	      0.75884503	      0.45302392	      0.97564290
      0.56430011	      0.60565171	      0.75883966	      0.45302180	      0.97565506
      0.56439874	      0.60565053	      0.75883494	      0.45301993	      0.97566577
      0.56449736	      0.60564936	      0.75883021	      0.45301807	      0.97567650
      0.56459598	      0.60564819	      0.75882548	      0.45301622	      0.97568727
      0.56467650	      0.60564723	      0.75882161	      0.45301470	      0.97569607
      0.56475701	      0.60564627	      0.75881773	      0.45301318	      0.97570490
      0.56486320	      0.60564501	      0.75881261	      0.45301119	      0.97571657
      0.56496080	      0.60564385	      0.75880789	      0.45300935	      0.97572732
      0.56505841	      0.60564270	      0.75880317	      0.45300752	      0.97573810
      0.56515601	      0.60564154	      0.75879844	      0.45300568	      0.97574891
      0.56523704	      0.60564058	      0.75879451	      0.45300416	      0.97575791
      0.56531807	      0.60563962	      0.75879057	      0.45300265	      0.97576692
      0.56542306	      0.60563837	      0.75878546	      0.45300068	      0.97577863
      0.56552805	      0.60563713	      0.75878035	      0.45299871	      0.97579038
      0.56561147	      0.60563614	      0.75877627	      0.45299715	      0.97579973
      0.56569490	      0.60563515	      0.75877220	      0.45299559	      0.97580910
      0.56579853	      0.60563393	      0.75876712	      0.45299365	      0.97582078
      0.56590216	      0.60563270	      0.75876204	      0.45299172	      0.97583249
      0.56598372	      0.60563174	      0.75875803	      0.45299020	      0.97584173
      0.56606527	      0.60563077	      0.75875402	      0.45298868	      0.97585098
      0.56617080	      0.60562953	      0.75874882	      0.45298671	      0.97586300
      0.56627633	      0.60562828	      0.75874361	      0.45298474	      0.97587504
      0.56635715	      0.60562733	      0.75873962	      0.45298324	      0.97588429
      0.56643797	      0.60562637	      0.75873562	      0.45298173	      0.97589356
      0.56654483	      0.60562511	      0.75873032	      0.45297975	      0.97590585
      0.56665168	      0.60562385	      0.75872501	      0.45297776	      0.97591817
      0.56673110	      0.60562292	      0.75872106	      0.45297629	      0.97592735
      0.56681051	      0.60562198	      0.75871710	      0.45297482	      0.97593655
      0.56691958	      0.60562070	      0.75871166	      0.45297279	      0.97594923
      0.56701579	      0.60561957	      0.75870685	      0.45297101	      0.97596044
      0.56711199	      0.60561843	      0.75870203	      0.45296923	      0.97597168
      0.56720820	      0.60561730	      0.75869721	      0.45296745	      0.97598295
      0.56729268	      0.60561631	      0.75869296	      0.45296589	      0.97599288
      0.56737716	      0.60561532	      0.75868871	      0.45296432	      0.97600282
      0.56746165	      0.60561433	      0.75868446	      0.45296276	      0.97601279
      0.56757731	      0.60561297	      0.75867862	      0.45296063	      0.97602649
      0.56766235	      0.60561197	      0.75867432	      0.45295906	      0.97603658
      0.56774739	      0.60561097	      0.75867001	      0.45295749	      0.97604670
      0.56785091	      0.60560976	      0.75866476	      0.45295559	      0.97605905
      0.56794407	      0.60560867	      0.75866002	      0.45295387	      0.97607020
      0.56803723	      0.60560758	      0.75865528	      0.45295216	      0.97608138
      0.56813040	      0.60560648	      0.75865053	      0.45295044	      0.97609259
      0.56822356	      0.60560539	      0.75864577	      0.45294873	      0.97610383
      0.56831672	      0.60560430	      0.75864100	      0.45294702	      0.97611510
      0.56840988	      0.60560322	      0.75863623	      0.45294531	      0.97612640
      0.56849228	      0.60560225	      0.75863200	      0.45294380	      0.97613642
      0.56857468	      0.60560129	      0.75862776	      0.45294229	      0.97614647
      0.56867660	      0.60560010	      0.75862251	      0.45294042	      0.97615893
      0.56877853	      0.60559891	      0.75861725	      0.45293856	      0.97617142
      0.56886055	      0.60559795	      0.75861301	      0.45293706	      0.97618151
      0.56894258	      0.60559699	      0.75860876	      0.45293556	      0.97619162
      0.56904714	      0.60559578	      0.75860334	      0.45293365	      0.97620454
      0.56915170	      0.60559456	      0.75859791	      0.45293174	      0.97621751
      0.56922926	      0.60559365	      0.75859387	      0.45293032	      0.97622715
      0.56930682	      0.60559275	      0.75858983	      0.45292891	      0.97623682
      0.56941854	      0.60559145	      0.75858399	      0.45292687	      0.97625078
      0.56951714	      0.60559030	      0.75857883	      0.45292508	      0.97626314
      0.56961575	      0.60558916	      0.75857366	      0.45292328	      0.97627554
      0.56969586	      0.60558822	      0.75856945	      0.45292183	      0.97628564
      0.56977596	      0.60558729	      0.75856524	      0.45292037	      0.97629577
      0.56988109	      0.60558607	      0.75855970	      0.45291846	      0.97630910
      0.56998622	      0.60558485	      0.75855415	      0.45291655	      0.97632247
      0.57006590	      0.60558393	      0.75854993	      0.45291511	      0.97633263
      0.57014558	      0.60558300	      0.75854571	      0.45291366	      0.97634282
      0.57025293	      0.60558176	      0.75854001	      0.45291172	      0.97635659
      0.57036028	      0.60558051	      0.75853430	      0.45290977	      0.97637040
      0.57043650	      0.60557963	      0.75853023	      0.45290839	      0.97638023
      0.57051272	      0.60557875	      0.75852617	      0.45290702	      0.97639009
      0.57062626	      0.60557743	      0.75852009	      0.45290496	      0.97640482
      0.57072174	      0.60557633	      0.75851498	      0.45290324	      0.97641725
      0.57081722	      0.60557523	      0.75850985	      0.45290152	      0.97642971
      0.57091271	      0.60557412	      0.75850471	      0.45289979	      0.97644222
      0.57099725	      0.60557315	      0.75850016	      0.45289827	      0.97645332
      0.57108178	      0.60557217	      0.75849559	      0.45289675	      0.97646445
      0.57116632	      0.60557119	      0.75849102	      0.45289522	      0.97647561
      0.57127774	      0.60556991	      0.75848498	      0.45289322	      0.97649037
      0.57136399	      0.60556891	      0.75848030	      0.45289167	      0.97650183
      0.57145024	      0.60556792	      0.75847560	      0.45289012	      0.97651332
      0.57153650	      0.60556692	      0.75847090	      0.45288857	      0.97652484
      0.57164604	      0.60556566	      0.75846492	      0.45288660	      0.97653952
      0.57173080	      0.60556469	      0.75846028	      0.45288508	      0.97655092
      0.57181557	      0.60556371	      0.75845563	      0.45288356	      0.97656235
      0.57191731	      0.60556254	      0.75845004	      0.45288174	      0.97657610
      0.57200869	      0.60556149	      0.75844501	      0.45288011	      0.97658850
      0.57210007	      0.60556044	      0.75843998	      0.45287847	      0.97660093
      0.57219145	      0.60555939	      0.75843493	      0.45287684	      0.97661341
      0.57228284	      0.60555834	      0.75842987	      0.45287520	      0.97662591
      0.57237422	      0.60555729	      0.75842480	      0.45287357	      0.97663846
      0.57246560	      0.60555624	      0.75841972	      0.45287194	      0.97665104
      0.57255698	      0.60555520	      0.75841463	      0.45287031	      0.97666367
      0.57264836	      0.60555415	      0.75840953	      0.45286868	      0.97667633
      0.57273975	      0.60555310	      0.75840442	      0.45286706	      0.97668903
      0.57283113	      0.60555206	      0.75839930	      0.45286543	      0.97670177
      0.57292251	      0.60555101	      0.75839417	      0.45286380	      0.97671454
      0.57301389	      0.60554996	      0.75838903	      0.45286218	      0.97672736
      0.57310528	      0.60554892	      0.75838388	      0.45286055	      0.97674022
      0.57318721	      0.60554798	      0.75837925	      0.45285910	      0.97675178
      0.57326914	      0.60554705	      0.75837462	      0.45285765	      0.97676337
      0.57336952	      0.60554590	      0.75836893	      0.45285586	      0.97677762
      0.57346989	      0.60554476	      0.75836322	      0.45285409	      0.97679191
      0.57355101	      0.60554383	      0.75835861	      0.45285265	      0.97680350
      0.57363213	      0.60554290	      0.75835398	      0.45285121	      0.97681512
      0.57373604	      0.60554172	      0.75834804	      0.45284937	      0.97683005
      0.57383996	      0.60554054	      0.75834209	      0.45284754	      0.97684504
      0.57391533	      0.60553968	      0.75833776	      0.45284620	      0.97685594
      0.57399070	      0.60553882	      0.75833343	      0.45284487	      0.97686687
      0.57410506	      0.60553752	      0.75832683	      0.45284285	      0.97688351
      0.57420023	      0.60553644	      0.75832134	      0.45284118	      0.97689741
      0.57429541	      0.60553535	      0.75831583	      0.45283950	      0.97691136
      0.57438005	      0.60553439	      0.75831092	      0.45283801	      0.97692380
      0.57446469	      0.60553343	      0.75830600	      0.45283652	      0.97693627
      0.57454933	      0.60553247	      0.75830107	      0.45283503	      0.97694879
      0.57465828	      0.60553123	      0.75829471	      0.45283311	      0.97696495
      0.57474205	      0.60553028	      0.75828981	      0.45283164	      0.97697742
      0.57482582	      0.60552933	      0.75828490	      0.45283017	      0.97698993
      0.57490959	      0.60552839	      0.75827998	      0.45282870	      0.97700247
      0.57502553	      0.60552707	      0.75827315	      0.45282666	      0.97701989
      0.57510537	      0.60552617	      0.75826844	      0.45282526	      0.97703193
      0.57518522	      0.60552526	      0.75826372	      0.45282387	      0.97704400
      0.57529088	      0.60552407	      0.75825746	      0.45282202	      0.97706003
      0.57538406	      0.60552302	      0.75825192	      0.45282038	      0.97707422
      0.57547724	      0.60552196	      0.75824638	      0.45281876	      0.97708845
      0.57557043	      0.60552091	      0.75824082	      0.45281713	      0.97710273
      0.57566361	      0.60551986	      0.75823524	      0.45281550	      0.97711706
      0.57574601	      0.60551893	      0.75823031	      0.45281406	      0.97712977
      0.57582841	      0.60551800	      0.75822536	      0.45281262	      0.97714252
      0.57592892	      0.60551687	      0.75821931	      0.45281087	      0.97715812
      0.57602943	      0.60551574	      0.75821325	      0.45280912	      0.97717378
      0.57610629	      0.60551487	      0.75820860	      0.45280778	      0.97718579
      0.57618315	      0.60551400	      0.75820395	      0.45280644	      0.97719784
      0.57629433	      0.60551275	      0.75819720	      0.45280451	      0.97721532
      0.57638506	      0.60551173	      0.75819168	      0.45280293	      0.97722964
      0.57647578	      0.60551071	      0.75818614	      0.45280136	      0.97724401
      0.57656651	      0.60550969	      0.75818060	      0.45279978	      0.97725842
      0.57665723	      0.60550868	      0.75817504	      0.45279821	      0.97727288
      0.57674796	      0.60550766	      0.75816947	      0.45279663	      0.97728739
      0.57683868	      0.60550664	      0.75816388	      0.45279506	      0.97730195
      0.57692941	      0.60550562	      0.75815829	      0.45279349	      0.97731656
      0.57702013	      0.60550461	      0.75815268	      0.45279192	      0.97733121
      0.57711085	      0.60550359	      0.75814705	      0.45279035	      0.97734592
      0.57720158	      0.60550257	      0.75814142	      0.45278878	      0.97736067
      0.57729230	      0.60550156	      0.75813577	      0.45278722	      0.97737548
      0.57737295	      0.60550066	      0.75813074	      0.45278582	      0.97738868
      0.57745360	      0.60549975	      0.75812570	      0.45278443	      0.97740192
      0.57755607	      0.60549861	      0.75811927	      0.45278266	      0.97741880
      0.57764699	      0.60549759	      0.75811356	      0.45278110	      0.97743383
      0.57773791	      0.60549658	      0.75810784	      0.45277953	      0.97744891
      0.57782882	      0.60549556	      0.75810210	      0.45277797	      0.97746405
      0.57791974	      0.60549455	      0.75809635	      0.45277640	      0.97747923
      0.57801066	      0.60549354	      0.75809058	      0.45277484	      0.97749447
      0.57810158	      0.60549252	      0.75808480	      0.45277328	      0.97750976
      0.57819249	      0.60549151	      0.75807901	      0.45277171	      0.97752510
      0.57827182	      0.60549063	      0.75807394	      0.45277035	      0.97753853
      0.57835114	      0.60548974	      0.75806886	      0.45276899	      0.97755200
      0.57845594	      0.60548858	      0.75806214	      0.45276719	      0.97756985
      0.57854532	      0.60548759	      0.75805639	      0.45276566	      0.97758514
      0.57863470	      0.60548659	      0.75805063	      0.45276413	      0.97760047
      0.57872408	      0.60548560	      0.75804486	      0.45276260	      0.97761586
      0.57881346	      0.60548461	      0.75803907	      0.45276107	      0.97763130
      0.57890284	      0.60548362	      0.75803326	      0.45275955	      0.97764679
      0.57899222	      0.60548262	      0.75802745	      0.45275802	      0.97766234
      0.57908160	      0.60548163	      0.75802162	      0.45275649	      0.97767793
      0.57917098	      0.60548064	      0.75801577	      0.45275497	      0.97769359
      0.57926036	      0.60547965	      0.75800991	      0.45275344	      0.97770929
      0.57934975	      0.60547866	      0.75800404	      0.45275192	      0.97772505
      0.57943913	      0.60547768	      0.75799815	      0.45275040	      0.97774086
      0.57952851	      0.60547669	      0.75799225	      0.45274888	      0.97775672
      0.57961789	      0.60547570	      0.75798633	      0.45274736	      0.97777265
      0.57970727	      0.60547471	      0.75798040	      0.45274584	      0.97778862
      0.57979665	      0.60547373	      0.75797446	      0.45274432	      0.97780465
      0.57988603	      0.60547274	      0.75796850	      0.45274280	      0.97782073
      0.57997541	      0.60547175	      0.75796252	      0.45274128	      0.97783687
      0.58006479	      0.60547077	      0.75795654	      0.45273977	      0.97785307
      0.58015418	      0.60546978	      0.75795053	      0.45273825	      0.97786932
      0.58024356	      0.60546880	      0.75794451	      0.45273674	      0.97788563
      0.58033294	      0.60546781	      0.75793848	      0.45273522	      0.97790199
      0.58042232	      0.60546683	      0.75793243	      0.45273371	      0.97791841
      0.58051170	      0.60546585	      0.75792637	      0.45273220	      0.97793488
      0.58060108	      0.60546486	      0.75792029	      0.45273069	      0.97795142
      0.58069046	      0.60546388	      0.75791420	      0.45272918	      0.97796801
      0.58077984	      0.60546290	      0.75790809	      0.45272767	      0.97798466
      0.58086922	      0.60546192	      0.75790197	      0.45272616	      0.97800136
      0.58095860	      0.60546094	      0.75789583	      0.45272465	      0.97801812
      0.58104799	      0.60545996	      0.75788967	      0.45272314	      0.97803495
      0.58113737	      0.60545898	      0.75788350	      0.45272164	      0.97805183
      0.58122675	      0.60545800	      0.75787732	      0.45272013	      0.97806876
      0.58131613	      0.60545702	      0.75787111	      0.45271863	      0.97808576
      0.58140551	      0.60545604	      0.75786490	      0.45271713	      0.97810282
      0.58149489	      0.60545506	      0.75785866	      0.45271563	      0.97811993
      0.58158427	      0.60545409	      0.75785242	      0.45271412	      0.97813711
      0.58167365	      0.60545311	      0.75784615	      0.45271262	      0.97815434
      0.58176303	      0.60545213	      0.75783987	      0.45271112	      0.97817163
      0.58185241	      0.60545116	      0.75783357	      0.45270963	      0.97818899
      0.58194180	      0.60545018	      0.75782726	      0.45270813	      0.97820640
      0.58203118	      0.60544921	      0.75782093	      0.45270663	      0.97822388
      0.58212056	      0.60544823	      0.75781458	      0.45270513	      0.97824141
      0.58220994	      0.60544726	      0.75780822	      0.45270364	      0.97825901
      0.58229932	      0.60544628	      0.75780184	      0.45270214	      0.97827667
      0.58238870	      0.60544531	      0.75779545	      0.45270065	      0.97829439
      0.58247808	      0.60544434	      0.75778904	      0.45269916	      0.97831217
      0.58255829	      0.60544347	      0.75778327	      0.45269782	      0.97832818
      0.58263849	      0.60544259	      0.75777749	      0.45269648	      0.97834424
      0.58274212	      0.60544147	      0.75777000	      0.45269475	      0.97836506
      0.58282660	      0.60544055	      0.75776388	      0.45269335	      0.97838209
      0.58291107	      0.60543963	      0.75775774	      0.45269194	      0.97839919
      0.58299554	      0.60543872	      0.75775159	      0.45269053	      0.97841633
      0.58310226	      0.60543756	      0.75774380	      0.45268876	      0.97843808
      0.58317907	      0.60543672	      0.75773817	      0.45268748	      0.97845378
      0.58325588	      0.60543589	      0.75773253	      0.45268621	      0.97846954
      0.58335597	      0.60543481	      0.75772517	      0.45268454	      0.97849013
      0.58345370	      0.60543375	      0.75771796	      0.45268292	      0.97851032
      0.58355143	      0.60543269	      0.75771072	      0.45268130	      0.97853059
      0.58363449	      0.60543179	      0.75770456	      0.45267992	      0.97854787
      0.58371755	      0.60543090	      0.75769838	      0.45267855	      0.97856521
      0.58381937	      0.60542980	      0.75769079	      0.45267686	      0.97858655
      0.58390172	      0.60542891	      0.75768463	      0.45267550	      0.97860386
      0.58398407	      0.60542802	      0.75767845	      0.45267414	      0.97862123
      0.58406643	      0.60542713	      0.75767226	      0.45267278	      0.97863866
      0.58418053	      0.60542590	      0.75766366	      0.45267089	      0.97866290
      0.58425312	      0.60542511	      0.75765817	      0.45266969	      0.97867837
      0.58432572	      0.60542433	      0.75765267	      0.45266850	      0.97869389
      0.58443298	      0.60542318	      0.75764452	      0.45266673	      0.97871690
      0.58453350	      0.60542209	      0.75763686	      0.45266507	      0.97873855
      0.58467981	      0.60542052	      0.75762567	      0.45266266	      0.97877021
      0.58474266	      0.60541984	      0.75762085	      0.45266163	      0.97878387
      0.58482036	      0.60541901	      0.75761487	      0.45266035	      0.97880079
      0.58493698	      0.60541775	      0.75760588	      0.45265843	      0.97882630
      0.58503025	      0.60541675	      0.75759867	      0.45265690	      0.97884677
      0.58512351	      0.60541575	      0.75759143	      0.45265537	      0.97886732
      0.58521677	      0.60541475	      0.75758418	      0.45265384	      0.97888794
      0.58529392	      0.60541392	      0.75757816	      0.45265257	      0.97890506
      0.58537107	      0.60541310	      0.75757213	      0.45265131	      0.97892222
      0.58547792	      0.60541195	      0.75756375	      0.45264956	      0.97894608
      0.58556309	      0.60541104	      0.75755706	      0.45264816	      0.97896517
      0.58564826	      0.60541013	      0.75755034	      0.45264677	      0.97898431
      0.58573342	      0.60540921	      0.75754361	      0.45264538	      0.97900352
      0.58581859	      0.60540830	      0.75753686	      0.45264399	      0.97902279
      0.58592152	      0.60540720	      0.75752869	      0.45264230	      0.97904617
      0.58600632	      0.60540630	      0.75752193	      0.45264092	      0.97906549
      0.58609111	      0.60540539	      0.75751515	      0.45263954	      0.97908488
      0.58617591	      0.60540448	      0.75750836	      0.45263815	      0.97910433
      0.58626071	      0.60540358	      0.75750155	      0.45263677	      0.97912384
      0.58637218	      0.60540239	      0.75749257	      0.45263496	      0.97914958
      0.58644649	      0.60540160	      0.75748657	      0.45263375	      0.97916680
      0.58652079	      0.60540080	      0.75748056	      0.45263254	      0.97918407
      0.58662836	      0.60539966	      0.75747182	      0.45263079	      0.97920915
      0.58672427	      0.60539864	      0.75746401	      0.45262923	      0.97923160
      0.58682018	      0.60539762	      0.75745618	      0.45262767	      0.97925413
      0.58690201	      0.60539674	      0.75744948	      0.45262634	      0.97927342
      0.58698384	      0.60539587	      0.75744276	      0.45262501	      0.97929276
      0.58706567	      0.60539500	      0.75743602	      0.45262369	      0.97931216
      0.58717376	      0.60539385	      0.75742710	      0.45262194	      0.97933788
      0.58725684	      0.60539297	      0.75742022	      0.45262059	      0.97935772
      0.58733993	      0.60539209	      0.75741333	      0.45261925	      0.97937762
      0.58742301	      0.60539121	      0.75740641	      0.45261790	      0.97939759
      0.58752976	      0.60539007	      0.75739751	      0.45261618	      0.97942332
      0.58761145	      0.60538921	      0.75739067	      0.45261486	      0.97944309
      0.58769314	      0.60538834	      0.75738381	      0.45261354	      0.97946291
      0.58779178	      0.60538730	      0.75737551	      0.45261194	      0.97948692
      0.58788019	      0.60538636	      0.75736805	      0.45261052	      0.97950852
      0.58796860	      0.60538542	      0.75736057	      0.45260909	      0.97953019
      0.58805702	      0.60538449	      0.75735307	      0.45260767	      0.97955193
      0.58814543	      0.60538355	      0.75734555	      0.45260624	      0.97957373
      0.58823384	      0.60538261	      0.75733801	      0.45260482	      0.97959561
      0.58832225	      0.60538168	      0.75733045	      0.45260340	      0.97961755
      0.58841067	      0.60538074	      0.75732286	      0.45260198	      0.97963957
      0.58849908	      0.60537981	      0.75731526	      0.45260056	      0.97966166
      0.58858749	      0.60537888	      0.75730764	      0.45259914	      0.97968381
      0.58867590	      0.60537794	      0.75729999	      0.45259772	      0.97970604
      0.58876432	      0.60537701	      0.75729233	      0.45259630	      0.97972834
      0.58884388	      0.60537617	      0.75728541	      0.45259502	      0.97974846
      0.58892345	      0.60537533	      0.75727848	      0.45259375	      0.97976864
      0.58901952	      0.60537432	      0.75727008	      0.45259221	      0.97979309
      0.58911559	      0.60537331	      0.75726166	      0.45259067	      0.97981762
      0.58919604	      0.60537246	      0.75725459	      0.45258938	      0.97983822
      0.58927649	      0.60537161	      0.75724751	      0.45258810	      0.97985888
      0.58937341	      0.60537059	      0.75723894	      0.45258655	      0.97988385
      0.58947033	      0.60536957	      0.75723036	      0.45258500	      0.97990891
      0.58954761	      0.60536876	      0.75722349	      0.45258377	      0.97992895
      0.58962489	      0.60536795	      0.75721661	      0.45258253	      0.97994904
      0.58972592	      0.60536688	      0.75720759	      0.45258092	      0.97997539
      0.58982695	      0.60536582	      0.75719854	      0.45257931	      0.98000183
      0.58990124	      0.60536504	      0.75719187	      0.45257813	      0.98002133
      0.58997552	      0.60536426	      0.75718518	      0.45257695	      0.98004088
      0.59008209	      0.60536314	      0.75717557	      0.45257525	      0.98006902
      0.59017253	      0.60536219	      0.75716738	      0.45257381	      0.98009298
      0.59026298	      0.60536125	      0.75715917	      0.45257237	      0.98011701
      0.59035342	      0.60536030	      0.75715093	      0.45257094	      0.98014112
      0.59044387	      0.60535935	      0.75714267	      0.45256950	      0.98016531
      0.59052317	      0.60535852	      0.75713541	      0.45256824	      0.98018657
      0.59060248	      0.60535769	      0.75712814	      0.45256699	      0.98020790
      0.59069856	      0.60535668	      0.75711930	      0.45256546	      0.98023381
      0.59079464	      0.60535568	      0.75711043	      0.45256394	      0.98025980
      0.59087443	      0.60535484	      0.75710305	      0.45256268	      0.98028145
      0.59095422	      0.60535401	      0.75709565	      0.45256141	      0.98030316
      0.59105106	      0.60535299	      0.75708664	      0.45255988	      0.98032959
      0.59114789	      0.60535198	      0.75707761	      0.45255835	      0.98035610
      0.59122527	      0.60535117	      0.75707037	      0.45255713	      0.98037735
      0.59130265	      0.60535037	      0.75706312	      0.45255591	      0.98039865
      0.59140257	      0.60534932	      0.75705373	      0.45255433	      0.98042623
      0.59150249	      0.60534828	      0.75704431	      0.45255276	      0.98045391
      0.59157767	      0.60534750	      0.75703720	      0.45255157	      0.98047480
      0.59165285	      0.60534671	      0.75703008	      0.45255039	      0.98049574
      0.59175658	      0.60534563	      0.75702022	      0.45254875	      0.98052471
      0.59186032	      0.60534455	      0.75701033	      0.45254712	      0.98055379
      0.59193240	      0.60534380	      0.75700344	      0.45254599	      0.98057404
      0.59200448	      0.60534305	      0.75699654	      0.45254485	      0.98059435
      0.59211445	      0.60534190	      0.75698597	      0.45254313	      0.98062543
      0.59220600	      0.60534095	      0.75697715	      0.45254169	      0.98065138
      0.59229755	      0.60534000	      0.75696831	      0.45254025	      0.98067741
      0.59238910	      0.60533904	      0.75695944	      0.45253882	      0.98070352
      0.59246918	      0.60533821	      0.75695166	      0.45253756	      0.98072642
      0.59254926	      0.60533738	      0.75694386	      0.45253630	      0.98074938
      0.59262934	      0.60533655	      0.75693604	      0.45253505	      0.98077240
      0.59273826	      0.60533542	      0.75692538	      0.45253335	      0.98080380
      0.59281980	      0.60533457	      0.75691738	      0.45253207	      0.98082738
      0.59290134	      0.60533372	      0.75690935	      0.45253080	      0.98085102
      0.59298288	      0.60533288	      0.75690131	      0.45252952	      0.98087472
      0.59309106	      0.60533176	      0.75689060	      0.45252783	      0.98090626
      0.59317075	      0.60533093	      0.75688269	      0.45252659	      0.98092957
      0.59325045	      0.60533010	      0.75687477	      0.45252534	      0.98095293
      0.59334950	      0.60532908	      0.75686489	      0.45252380	      0.98098205
      0.59343777	      0.60532816	      0.75685606	      0.45252242	      0.98100807
      0.59352604	      0.60532725	      0.75684721	      0.45252105	      0.98103417
      0.59361432	      0.60532633	      0.75683833	      0.45251968	      0.98106034
      0.59370259	      0.60532542	      0.75682943	      0.45251830	      0.98108658
      0.59379086	      0.60532451	      0.75682051	      0.45251693	      0.98111290
      0.59387914	      0.60532360	      0.75681156	      0.45251556	      0.98113928
      0.59395641	      0.60532280	      0.75680371	      0.45251436	      0.98116244
      0.59403368	      0.60532200	      0.75679584	      0.45251316	      0.98118565
      0.59413078	      0.60532099	      0.75678592	      0.45251165	      0.98121489
      0.59422787	      0.60531999	      0.75677598	      0.45251015	      0.98124422
      0.59430583	      0.60531919	      0.75676797	      0.45250894	      0.98126783
      0.59438379	      0.60531838	      0.75675995	      0.45250773	      0.98129150
      0.59448221	      0.60531737	      0.75674979	      0.45250621	      0.98132146
      0.59458064	      0.60531635	      0.75673960	      0.45250468	      0.98135151
      0.59465493	      0.60531559	      0.75673190	      0.45250353	      0.98137425
      0.59472921	      0.60531482	      0.75672417	      0.45250238	      0.98139704
      0.59483310	      0.60531375	      0.75671334	      0.45250078	      0.98142900
      0.59492659	      0.60531279	      0.75670356	      0.45249934	      0.98145784
      0.59502007	      0.60531182	      0.75669375	      0.45249789	      0.98148677
      0.59509540	      0.60531105	      0.75668583	      0.45249673	      0.98151013
      0.59517073	      0.60531027	      0.75667790	      0.45249557	      0.98153355
      0.59527121	      0.60530924	      0.75666728	      0.45249402	      0.98156486
      0.59537168	      0.60530821	      0.75665663	      0.45249247	      0.98159627
      0.59544623	      0.60530744	      0.75664871	      0.45249133	      0.98161963
      0.59552079	      0.60530667	      0.75664077	      0.45249018	      0.98164305
      0.59562412	      0.60530561	      0.75662974	      0.45248859	      0.98167559
      0.59572746	      0.60530455	      0.75661867	      0.45248700	      0.98170823
      0.59579839	      0.60530382	      0.75661106	      0.45248591	      0.98173069
      0.59586932	      0.60530309	      0.75660343	      0.45248482	      0.98175320
      0.59597975	      0.60530196	      0.75659151	      0.45248313	      0.98178833
      0.59607092	      0.60530102	      0.75658165	      0.45248173	      0.98181742
      0.59616209	      0.60530009	      0.75657176	      0.45248033	      0.98184659
      0.59625326	      0.60529915	      0.75656184	      0.45247894	      0.98187583
      0.59633207	      0.60529835	      0.75655324	      0.45247773	      0.98190117
      0.59641088	      0.60529754	      0.75654463	      0.45247653	      0.98192657
      0.59650579	      0.60529657	      0.75653423	      0.45247507	      0.98195723
      0.59660071	      0.60529559	      0.75652380	      0.45247362	      0.98198797
      0.59667898	      0.60529479	      0.75651517	      0.45247243	      0.98201339
      0.59675726	      0.60529399	      0.75650653	      0.45247123	      0.98203887
      0.59685366	      0.60529300	      0.75649585	      0.45246976	      0.98207032
      0.59695005	      0.60529202	      0.75648515	      0.45246829	      0.98210185
      0.59702610	      0.60529124	      0.75647669	      0.45246713	      0.98212679
      0.59710214	      0.60529046	      0.75646820	      0.45246597	      0.98215178
      0.59720167	      0.60528945	      0.75645707	      0.45246446	      0.98218457
      0.59730121	      0.60528843	      0.75644591	      0.45246294	      0.98221745
      0.59737484	      0.60528768	      0.75643763	      0.45246182	      0.98224183
      0.59744848	      0.60528693	      0.75642933	      0.45246070	      0.98226626
      0.59755228	      0.60528587	      0.75641760	      0.45245912	      0.98230079
      0.59764177	      0.60528495	      0.75640746	      0.45245776	      0.98233064
      0.59773126	      0.60528404	      0.75639730	      0.45245641	      0.98236056
      0.59782075	      0.60528313	      0.75638710	      0.45245505	      0.98239055
      0.59791024	      0.60528221	      0.75637689	      0.45245369	      0.98242062
      0.59798638	      0.60528144	      0.75636817	      0.45245254	      0.98244626
      0.59806251	      0.60528066	      0.75635944	      0.45245138	      0.98247195
      0.59816004	      0.60527967	      0.75634822	      0.45244991	      0.98250493
      0.59825756	      0.60527868	      0.75633698	      0.45244843	      0.98253801
      0.59833350	      0.60527790	      0.75632820	      0.45244728	      0.98256382
      0.59840943	      0.60527713	      0.75631940	      0.45244614	      0.98258968
      0.59850924	      0.60527611	      0.75630781	      0.45244463	      0.98262376
      0.59860906	      0.60527510	      0.75629618	      0.45244312	      0.98265793
      0.59868110	      0.60527437	      0.75628776	      0.45244203	      0.98268265
      0.59875314	      0.60527363	      0.75627933	      0.45244095	      0.98270742
      0.59885962	      0.60527255	      0.75626684	      0.45243934	      0.98274411
      0.59894890	      0.60527164	      0.75625634	      0.45243799	      0.98277496
      0.59903818	      0.60527074	      0.75624581	      0.45243665	      0.98280587
      0.59912746	      0.60526983	      0.75623525	      0.45243531	      0.98283687
      0.59921674	      0.60526892	      0.75622467	      0.45243396	      0.98286793
      0.59929332	      0.60526815	      0.75621557	      0.45243281	      0.98289463
      0.59936990	      0.60526737	      0.75620645	      0.45243166	      0.98292139
      0.59946608	      0.60526639	      0.75619496	      0.45243021	      0.98295507
      0.59956226	      0.60526542	      0.75618345	      0.45242877	      0.98298884
      0.59963935	      0.60526464	      0.75617420	      0.45242761	      0.98301596
      0.59971644	      0.60526386	      0.75616493	      0.45242646	      0.98304314
      0.59981365	      0.60526287	      0.75615321	      0.45242500	      0.98307749
      0.59991086	      0.60526189	      0.75614145	      0.45242354	      0.98311193
      0.59998509	      0.60526114	      0.75613246	      0.45242243	      0.98313828
      0.60005932	      0.60526038	      0.75612344	      0.45242132	      0.98316468
      0.60016062	      0.60525936	      0.75611111	      0.45241981	      0.98320080
      0.60026192	      0.60525833	      0.75609874	      0.45241829	      0.98323701
      0.60033343	      0.60525761	      0.75608999	      0.45241722	      0.98326262
      0.60040493	      0.60525689	      0.75608122	      0.45241615	      0.98328828
      0.60051173	      0.60525581	      0.75606809	      0.45241456	      0.98332669
      0.60060140	      0.60525490	      0.75605704	      0.45241322	      0.98335902
      0.60069107	      0.60525400	      0.75604595	      0.45241188	      0.98339143
      0.60078075	      0.60525309	      0.75603484	      0.45241055	      0.98342391
      0.60086021	      0.60525229	      0.75602497	      0.45240936	      0.98345276
      0.60093968	      0.60525149	      0.75601508	      0.45240818	      0.98348166
      0.60101915	      0.60525068	      0.75600517	      0.45240700	      0.98351062
      0.60112362	      0.60524963	      0.75599210	      0.45240544	      0.98354877
      0.60120434	      0.60524882	      0.75598198	      0.45240424	      0.98357833
      0.60128507	      0.60524800	      0.75597184	      0.45240304	      0.98360794
      0.60136579	      0.60524719	      0.75596167	      0.45240184	      0.98363761
      0.60146973	      0.60524614	      0.75594855	      0.45240030	      0.98367590
      0.60154882	      0.60524534	      0.75593853	      0.45239913	      0.98370510
      0.60162791	      0.60524455	      0.75592850	      0.45239795	      0.98373436
      0.60172396	      0.60524358	      0.75591628	      0.45239653	      0.98376997
      0.60182002	      0.60524261	      0.75590404	      0.45239511	      0.98380566
      0.60189217	      0.60524189	      0.75589481	      0.45239404	      0.98383253
      0.60196433	      0.60524116	      0.75588557	      0.45239297	      0.98385945
      0.60206795	      0.60524012	      0.75587227	      0.45239144	      0.98389818
      0.60215754	      0.60523922	      0.75586074	      0.45239011	      0.98393175
      0.60224714	      0.60523832	      0.75584918	      0.45238879	      0.98396539
      0.60233673	      0.60523741	      0.75583759	      0.45238747	      0.98399911
      0.60241447	      0.60523663	      0.75582751	      0.45238632	      0.98402842
      0.60249221	      0.60523585	      0.75581741	      0.45238517	      0.98405779
      0.60258606	      0.60523491	      0.75580519	      0.45238379	      0.98409331
      0.60267990	      0.60523397	      0.75579294	      0.45238241	      0.98412892
      0.60275738	      0.60523319	      0.75578280	      0.45238126	      0.98415837
      0.60283486	      0.60523241	      0.75577264	      0.45238012	      0.98418788
      0.60293000	      0.60523146	      0.75576013	      0.45237872	      0.98422419
      0.60302514	      0.60523050	      0.75574759	      0.45237732	      0.98426058
      0.60310034	      0.60522975	      0.75573766	      0.45237622	      0.98428940
      0.60317554	      0.60522900	      0.75572771	      0.45237511	      0.98431827
      0.60327383	      0.60522801	      0.75571467	      0.45237367	      0.98435609
      0.60337212	      0.60522703	      0.75570159	      0.45237223	      0.98439399
      0.60344496	      0.60522630	      0.75569188	      0.45237116	      0.98442213
      0.60351779	      0.60522557	      0.75568215	      0.45237009	      0.98445032
      0.60362028	      0.60522454	      0.75566842	      0.45236859	      0.98449007
      0.60370869	      0.60522366	      0.75565656	      0.45236729	      0.98452443
      0.60379710	      0.60522277	      0.75564466	      0.45236600	      0.98455886
      0.60388550	      0.60522189	      0.75563273	      0.45236470	      0.98459337
      0.60397391	      0.60522100	      0.75562078	      0.45236341	      0.98462794
      0.60404932	      0.60522025	      0.75561056	      0.45236231	      0.98465748
      0.60412472	      0.60521950	      0.75560032	      0.45236121	      0.98468708
      0.60422089	      0.60521853	      0.75558724	      0.45235980	      0.98472489
      0.60431705	      0.60521757	      0.75557412	      0.45235840	      0.98476279
      0.60439230	      0.60521682	      0.75556382	      0.45235730	      0.98479251
      0.60446755	      0.60521607	      0.75555351	      0.45235620	      0.98482227
      0.60456588	      0.60521509	      0.75554001	      0.45235477	      0.98486124
      0.60466420	      0.60521411	      0.75552647	      0.45235334	      0.98490030
      0.60473571	      0.60521339	      0.75551660	      0.45235230	      0.98492875
      0.60480722	      0.60521268	      0.75550671	      0.45235126	      0.98495726
      0.60491182	      0.60521164	      0.75549222	      0.45234973	      0.98499904
      0.60500001	      0.60521076	      0.75547996	      0.45234845	      0.98503434
      0.60508820	      0.60520988	      0.75546768	      0.45234717	      0.98506970
      0.60517638	      0.60520900	      0.75545537	      0.45234589	      0.98510514
      0.60526457	      0.60520812	      0.75544303	      0.45234461	      0.98514064
      0.60534039	      0.60520737	      0.75543240	      0.45234351	      0.98517123
      0.60541622	      0.60520661	      0.75542175	      0.45234241	      0.98520186
      0.60551113	      0.60520567	      0.75540838	      0.45234103	      0.98524028
      0.60560605	      0.60520472	      0.75539499	      0.45233966	      0.98527879
      0.60568237	      0.60520396	      0.75538419	      0.45233855	      0.98530980
      0.60575868	      0.60520320	      0.75537337	      0.45233745	      0.98534087
      0.60585462	      0.60520225	      0.75535974	      0.45233606	      0.98537999
      0.60595055	      0.60520130	      0.75534608	      0.45233467	      0.98541920
      0.60602406	      0.60520057	      0.75533558	      0.45233361	      0.98544930
      0.60609757	      0.60519983	      0.75532507	      0.45233255	      0.98547945
      0.60619750	      0.60519884	      0.75531075	      0.45233111	      0.98552051
      0.60629742	      0.60519785	      0.75529639	      0.45232967	      0.98556165
      0.60636826	      0.60519715	      0.75528618	      0.45232864	      0.98559088
      0.60643910	      0.60519644	      0.75527596	      0.45232762	      0.98562015
      0.60654437	      0.60519540	      0.75526074	      0.45232611	      0.98566372
      0.60663294	      0.60519452	      0.75524790	      0.45232483	      0.98570046
      0.60672151	      0.60519364	      0.75523503	      0.45232356	      0.98573727
      0.60681008	      0.60519276	      0.75522213	      0.45232228	      0.98577414
      0.60688882	      0.60519198	      0.75521064	      0.45232115	      0.98580699
      0.60696757	      0.60519120	      0.75519912	      0.45232002	      0.98583989
      0.60704631	      0.60519042	      0.75518758	      0.45231889	      0.98587285
      0.60714897	      0.60518940	      0.75517250	      0.45231741	      0.98591589
      0.60722892	      0.60518861	      0.75516073	      0.45231626	      0.98594948
      0.60730887	      0.60518782	      0.75514893	      0.45231512	      0.98598313
      0.60738882	      0.60518703	      0.75513712	      0.45231397	      0.98601683
      0.60749098	      0.60518602	      0.75512198	      0.45231251	      0.98605997
      0.60756937	      0.60518524	      0.75511034	      0.45231139	      0.98609314
      0.60764775	      0.60518447	      0.75509867	      0.45231026	      0.98612636
      0.60774238	      0.60518353	      0.75508456	      0.45230891	      0.98616654
      0.60783702	      0.60518259	      0.75507041	      0.45230756	      0.98620680
      0.60790872	      0.60518189	      0.75505967	      0.45230653	      0.98623736
      0.60798042	      0.60518118	      0.75504891	      0.45230551	      0.98626796
      0.60808220	      0.60518017	      0.75503360	      0.45230405	      0.98631148
      0.60817062	      0.60517930	      0.75502027	      0.45230279	      0.98634936
      0.60825904	      0.60517842	      0.75500691	      0.45230153	      0.98638731
      0.60834746	      0.60517755	      0.75499352	      0.45230027	      0.98642532
      0.60842467	      0.60517679	      0.75498181	      0.45229917	      0.98645858
      0.60850188	      0.60517603	      0.75497007	      0.45229807	      0.98649188
      0.60857909	      0.60517527	      0.75495830	      0.45229697	      0.98652524
      0.60868622	      0.60517421	      0.75494195	      0.45229544	      0.98657161
      0.60876515	      0.60517343	      0.75492987	      0.45229432	      0.98660584
      0.60884408	      0.60517265	      0.75491776	      0.45229320	      0.98664013
      0.60893887	      0.60517172	      0.75490320	      0.45229185	      0.98668137
      0.60902291	      0.60517089	      0.75489025	      0.45229066	      0.98671801
      0.60910695	      0.60517006	      0.75487728	      0.45228947	      0.98675470
      0.60919100	      0.60516923	      0.75486428	      0.45228827	      0.98679146
      0.60927504	      0.60516841	      0.75485126	      0.45228708	      0.98682828
      0.60935908	      0.60516758	      0.75483821	      0.45228589	      0.98686517
      0.60944312	      0.60516675	      0.75482513	      0.45228470	      0.98690211
      0.60952717	      0.60516593	      0.75481202	      0.45228351	      0.98693912
      0.60961121	      0.60516510	      0.75479889	      0.45228232	      0.98697619
      0.60969525	      0.60516427	      0.75478573	      0.45228113	      0.98701332
      0.60977930	      0.60516345	      0.75477254	      0.45227994	      0.98705051
      0.60986334	      0.60516262	      0.75475932	      0.45227875	      0.98708776
      0.60994738	      0.60516179	      0.75474608	      0.45227757	      0.98712508
      0.61003142	      0.60516097	      0.75473281	      0.45227638	      0.98716245
      0.61011547	      0.60516014	      0.75471951	      0.45227519	      0.98719989
      0.61019951	      0.60515932	      0.75470619	      0.45227401	      0.98723739
      0.61028355	      0.60515849	      0.75469284	      0.45227282	      0.98727496
      0.61036759	      0.60515767	      0.75467946	      0.45227164	      0.98731258
      0.61045164	      0.60515684	      0.75466605	      0.45227045	      0.98735026
      0.61053568	      0.60515602	      0.75465262	      0.45226927	      0.98738801
      0.61061972	      0.60515519	      0.75463916	      0.45226809	      0.98742582
      0.61070376	      0.60515437	      0.75462567	      0.45226691	      0.98746369
      0.61078781	      0.60515354	      0.75461215	      0.45226572	      0.98750162
      0.61087185	      0.60515272	      0.75459861	      0.45226454	      0.98753961
      0.61095589	      0.60515190	      0.75458504	      0.45226336	      0.98757767
      0.61103993	      0.60515107	      0.75457144	      0.45226218	      0.98761578
      0.61112398	      0.60515025	      0.75455781	      0.45226100	      0.98765396
      0.61120802	      0.60514943	      0.75454416	      0.45225982	      0.98769220
      0.61129206	      0.60514860	      0.75453048	      0.45225865	      0.98773050
      0.61137610	      0.60514778	      0.75451677	      0.45225747	      0.98776886
      0.61146015	      0.60514696	      0.75450303	      0.45225629	      0.98780728
      0.61154419	      0.60514614	      0.75448927	      0.45225511	      0.98784576
      0.61162823	      0.60514531	      0.75447548	      0.45225394	      0.98788431
      0.61171228	      0.60514449	      0.75446166	      0.45225276	      0.98792291
      0.61179632	      0.60514367	      0.75444781	      0.45225159	      0.98796158
      0.61188036	      0.60514285	      0.75443394	      0.45225041	      0.98800031
      0.61196440	      0.60514203	      0.75442003	      0.45224924	      0.98803910
      0.61204845	      0.60514121	      0.75440610	      0.45224807	      0.98807795
      0.61213249	      0.60514039	      0.75439215	      0.45224689	      0.98811686
      0.61221653	      0.60513956	      0.75437816	      0.45224572	      0.98815583
      0.61230057	      0.60513874	      0.75436415	      0.45224455	      0.98819487
      0.61238462	      0.60513792	      0.75435011	      0.45224338	      0.98823396
      0.61246866	      0.60513710	      0.75433604	      0.45224221	      0.98827312
      0.61255270	      0.60513628	      0.75432194	      0.45224104	      0.98831233
      0.61263674	      0.60513546	      0.75430781	      0.45223987	      0.98835161
      0.61272079	      0.60513464	      0.75429366	      0.45223870	      0.98839095
      0.61280483	      0.60513382	      0.75427948	      0.45223753	      0.98843035
      0.61288887	      0.60513301	      0.75426527	      0.45223637	      0.98846981
      0.61297291	      0.60513219	      0.75425104	      0.45223520	      0.98850933
      0.61305696	      0.60513137	      0.75423677	      0.45223403	      0.98854891
      0.61314100	      0.60513055	      0.75422248	      0.45223287	      0.98858855
      0.61322504	      0.60512973	      0.75420816	      0.45223170	      0.98862825
      0.61330908	      0.60512891	      0.75419381	      0.45223054	      0.98866802
      0.61339313	      0.60512809	      0.75417943	      0.45222937	      0.98870784
      0.61347717	      0.60512728	      0.75416503	      0.45222821	      0.98874773
      0.61356121	      0.60512646	      0.75415059	      0.45222704	      0.98878767
      0.61364526	      0.60512564	      0.75413613	      0.45222588	      0.98882768
      0.61372930	      0.60512482	      0.75412164	      0.45222472	      0.98886774
      0.61380470	      0.60512409	      0.75410862	      0.45222368	      0.98890375
      0.61388011	      0.60512336	      0.75409557	      0.45222264	      0.98893979
      0.61397193	      0.60512246	      0.75407966	      0.45222137	      0.98898376
      0.61406375	      0.60512157	      0.75406371	      0.45222010	      0.98902779
      0.61414091	      0.60512082	      0.75405027	      0.45221904	      0.98906485
      0.61421808	      0.60512007	      0.75403682	      0.45221797	      0.98910197
      0.61429525	      0.60511932	      0.75402334	      0.45221691	      0.98913913
      0.61439981	      0.60511831	      0.75400504	      0.45221547	      0.98918958
      0.61447770	      0.60511755	      0.75399138	      0.45221440	      0.98922721
      0.61455558	      0.60511680	      0.75397769	      0.45221332	      0.98926489
      0.61464937	      0.60511589	      0.75396118	      0.45221203	      0.98931034
      0.61473297	      0.60511508	      0.75394643	      0.45221088	      0.98935091
      0.61481657	      0.60511426	      0.75393165	      0.45220974	      0.98939154
      0.61490017	      0.60511345	      0.75391685	      0.45220859	      0.98943224
      0.61498377	      0.60511264	      0.75390202	      0.45220744	      0.98947299
      0.61506736	      0.60511183	      0.75388716	      0.45220629	      0.98951380
      0.61515096	      0.60511102	      0.75387227	      0.45220515	      0.98955467
      0.61523456	      0.60511021	      0.75385735	      0.45220400	      0.98959560
      0.61531816	      0.60510940	      0.75384241	      0.45220285	      0.98963659
      0.61540176	      0.60510859	      0.75382743	      0.45220171	      0.98967764
      0.61548536	      0.60510779	      0.75381243	      0.45220056	      0.98971875
      0.61556896	      0.60510698	      0.75379740	      0.45219942	      0.98975992
      0.61565256	      0.60510617	      0.75378234	      0.45219828	      0.98980114
      0.61573616	      0.60510536	      0.75376726	      0.45219713	      0.98984243
      0.61581976	      0.60510455	      0.75375214	      0.45219599	      0.98988378
      0.61590336	      0.60510374	      0.75373700	      0.45219485	      0.98992518
      0.61598696	      0.60510293	      0.75372183	      0.45219371	      0.98996665
      0.61607056	      0.60510213	      0.75370663	      0.45219257	      0.99000817
      0.61615416	      0.60510132	      0.75369140	      0.45219143	      0.99004976
      0.61623775	      0.60510051	      0.75367615	      0.45219029	      0.99009140
      0.61632135	      0.60509970	      0.75366086	      0.45218915	      0.99013310
      0.61640495	      0.60509890	      0.75364555	      0.45218801	      0.99017486
      0.61648855	      0.60509809	      0.75363021	      0.45218687	      0.99021668
      0.61657215	      0.60509728	      0.75361484	      0.45218573	      0.99025856
      0.61664709	      0.60509656	      0.75360104	      0.45218471	      0.99029615
      0.61672203	      0.60509584	      0.75358721	      0.45218369	      0.99033379
      0.61681351	      0.60509495	      0.75357031	      0.45218245	      0.99037980
      0.61690498	      0.60509407	      0.75355337	      0.45218121	      0.99042588
      0.61698170	      0.60509333	      0.75353914	      0.45218017	      0.99046458
      0.61705842	      0.60509259	      0.75352488	      0.45217913	      0.99050333
      0.61713514	      0.60509185	      0.75351060	      0.45217809	      0.99054212
      0.61723948	      0.60509085	      0.75349113	      0.45217667	      0.99059497
      0.61731692	      0.60509010	      0.75347666	      0.45217562	      0.99063426
      0.61739437	      0.60508936	      0.75346216	      0.45217457	      0.99067359
      0.61748783	      0.60508846	      0.75344463	      0.45217331	      0.99072113
      0.61757101	      0.60508766	      0.75342900	      0.45217218	      0.99076350
      0.61765419	      0.60508685	      0.75341334	      0.45217106	      0.99080593
      0.61773737	      0.60508605	      0.75339765	      0.45216993	      0.99084842
      0.61782055	      0.60508525	      0.75338194	      0.45216881	      0.99089096
      0.61790374	      0.60508445	      0.75336619	      0.45216768	      0.99093356
      0.61798692	      0.60508365	      0.75335042	      0.45216656	      0.99097622
      0.61807010	      0.60508285	      0.75333462	      0.45216544	      0.99101894
      0.61815328	      0.60508205	      0.75331879	      0.45216432	      0.99106172
      0.61823646	      0.60508126	      0.75330293	      0.45216319	      0.99110455
      0.61831964	      0.60508046	      0.75328704	      0.45216207	      0.99114745
      0.61840282	      0.60507966	      0.75327113	      0.45216095	      0.99119040
      0.61848600	      0.60507886	      0.75325518	      0.45215983	      0.99123341
      0.61856918	      0.60507806	      0.75323921	      0.45215871	      0.99127647
      0.61865236	      0.60507726	      0.75322321	      0.45215759	      0.99131960
      0.61873555	      0.60507646	      0.75320718	      0.45215648	      0.99136278
      0.61881873	      0.60507567	      0.75319112	      0.45215536	      0.99140602
      0.61890191	      0.60507487	      0.75317503	      0.45215424	      0.99144932
      0.61898509	      0.60507407	      0.75315892	      0.45215312	      0.99149267
      0.61906827	      0.60507327	      0.75314278	      0.45215201	      0.99153609
      0.61915145	      0.60507247	      0.75312660	      0.45215089	      0.99157956
      0.61923463	      0.60507168	      0.75311040	      0.45214978	      0.99162309
      0.61931781	      0.60507088	      0.75309417	      0.45214866	      0.99166667
      0.61940099	      0.60507008	      0.75307791	      0.45214755	      0.99171032
      0.61948417	      0.60506929	      0.75306163	      0.45214643	      0.99175402
      0.61955852	      0.60506857	      0.75304705	      0.45214544	      0.99179313
      0.61963287	      0.60506786	      0.75303244	      0.45214444	      0.99183228
      0.61972434	      0.60506699	      0.75301444	      0.45214322	      0.99188052
      0.61981581	      0.60506611	      0.75299641	      0.45214200	      0.99192883
      0.61989140	      0.60506539	      0.75298148	      0.45214099	      0.99196880
      0.61996700	      0.60506467	      0.75296652	      0.45213998	      0.99200882
      0.62005905	      0.60506379	      0.75294828	      0.45213875	      0.99205763
      0.62015111	      0.60506291	      0.75293001	      0.45213752	      0.99210650
      0.62022358	      0.60506221	      0.75291559	      0.45213655	      0.99214502
      0.62029606	      0.60506152	      0.75290115	      0.45213559	      0.99218359
      0.62039222	      0.60506060	      0.75288197	      0.45213431	      0.99223483
      0.62048838	      0.60505968	      0.75286274	      0.45213303	      0.99228615
      0.62055804	      0.60505902	      0.75284879	      0.45213210	      0.99232338
      0.62062770	      0.60505835	      0.75283481	      0.45213117	      0.99236064
      0.62072931	      0.60505738	      0.75281440	      0.45212982	      0.99241506
      0.62081498	      0.60505656	      0.75279715	      0.45212868	      0.99246102
      0.62090065	      0.60505575	      0.75277987	      0.45212754	      0.99250703
      0.62098631	      0.60505493	      0.75276256	      0.45212641	      0.99255311
      0.62107198	      0.60505411	      0.75274522	      0.45212527	      0.99259924
      0.62114611	      0.60505341	      0.75273020	      0.45212428	      0.99263921
      0.62122023	      0.60505270	      0.75271515	      0.45212330	      0.99267922
      0.62131205	      0.60505182	      0.75269647	      0.45212208	      0.99272885
      0.62140387	      0.60505095	      0.75267776	      0.45212087	      0.99277855
      0.62147840	      0.60505024	      0.75266255	      0.45211988	      0.99281894
      0.62155293	      0.60504953	      0.75264731	      0.45211889	      0.99285938
      0.62164575	      0.60504864	      0.75262830	      0.45211767	      0.99290980
      0.62173858	      0.60504776	      0.75260926	      0.45211644	      0.99296030
      0.62181048	      0.60504708	      0.75259448	      0.45211549	      0.99299946
      0.62188237	      0.60504639	      0.75257968	      0.45211454	      0.99303867
      0.62197888	      0.60504547	      0.75255978	      0.45211326	      0.99309136
      0.62207539	      0.60504455	      0.75253985	      0.45211199	      0.99314413
      0.62214477	      0.60504389	      0.75252549	      0.45211107	      0.99318210
      0.62221414	      0.60504323	      0.75251112	      0.45211016	      0.99322012
      0.62231555	      0.60504227	      0.75249006	      0.45210882	      0.99327577
      0.62240147	      0.60504145	      0.75247220	      0.45210769	      0.99332298
      0.62248739	      0.60504064	      0.75245430	      0.45210656	      0.99337025
      0.62257331	      0.60503982	      0.75243636	      0.45210543	      0.99341758
      0.62265038	      0.60503909	      0.75242025	      0.45210441	      0.99346009
      0.62272745	      0.60503836	      0.75240412	      0.45210340	      0.99350265
      0.62280452	      0.60503762	      0.75238796	      0.45210238	      0.99354525
      0.62290276	      0.60503669	      0.75236732	      0.45210109	      0.99359963
      0.62298090	      0.60503595	      0.75235088	      0.45210007	      0.99364294
      0.62305904	      0.60503521	      0.75233441	      0.45209904	      0.99368630
      0.62313718	      0.60503447	      0.75231791	      0.45209801	      0.99372971
      0.62323501	      0.60503354	      0.75229723	      0.45209673	      0.99378413
      0.62331175	      0.60503281	      0.75228097	      0.45209572	      0.99382687
      0.62338850	      0.60503208	      0.75226469	      0.45209472	      0.99386967
      0.62346524	      0.60503136	      0.75224838	      0.45209371	      0.99391251
      0.62356748	      0.60503039	      0.75222662	      0.45209237	      0.99396965
      0.62364348	      0.60502967	      0.75221041	      0.45209138	      0.99401219
      0.62371949	      0.60502895	      0.75219418	      0.45209038	      0.99405477
      0.62381246	      0.60502807	      0.75217429	      0.45208917	      0.99410693
      0.62389540	      0.60502728	      0.75215651	      0.45208808	      0.99415352
      0.62397835	      0.60502650	      0.75213871	      0.45208700	      0.99420016
      0.62406129	      0.60502571	      0.75212088	      0.45208592	      0.99424686
      0.62414424	      0.60502493	      0.75210302	      0.45208484	      0.99429362
      0.62422718	      0.60502414	      0.75208512	      0.45208375	      0.99434044
      0.62431013	      0.60502336	      0.75206720	      0.45208267	      0.99438731
      0.62439307	      0.60502257	      0.75204925	      0.45208159	      0.99443423
      0.62447602	      0.60502179	      0.75203127	      0.45208051	      0.99448121
      0.62455896	      0.60502100	      0.75201327	      0.45207943	      0.99452825
      0.62463257	      0.60502031	      0.75199726	      0.45207847	      0.99457004
      0.62470618	      0.60501961	      0.75198123	      0.45207751	      0.99461187
      0.62479699	      0.60501875	      0.75196143	      0.45207633	      0.99466354
      0.62488780	      0.60501790	      0.75194158	      0.45207515	      0.99471527
      0.62496296	      0.60501719	      0.75192514	      0.45207417	      0.99475814
      0.62503812	      0.60501648	      0.75190866	      0.45207320	      0.99480106
      0.62512902	      0.60501562	      0.75188871	      0.45207202	      0.99485303
      0.62521993	      0.60501476	      0.75186872	      0.45207084	      0.99490506
      0.62529241	      0.60501408	      0.75185275	      0.45206990	      0.99494660
      0.62536489	      0.60501339	      0.75183676	      0.45206896	      0.99498818
      0.62545910	      0.60501250	      0.75181595	      0.45206774	      0.99504228
      0.62555331	      0.60501162	      0.75179510	      0.45206651	      0.99509646
      0.62562368	      0.60501095	      0.75177950	      0.45206560	      0.99513698
      0.62569405	      0.60501029	      0.75176388	      0.45206469	      0.99517753
      0.62579211	      0.60500937	      0.75174208	      0.45206342	      0.99523411
      0.62589016	      0.60500844	      0.75172023	      0.45206216	      0.99529077
      0.62595739	      0.60500781	      0.75170524	      0.45206129	      0.99532965
      0.62602461	      0.60500718	      0.75169022	      0.45206042	      0.99536857
      0.62612927	      0.60500619	      0.75166680	      0.45205907	      0.99542924
      0.62621544	      0.60500538	      0.75164748	      0.45205795	      0.99547925
      0.62630160	      0.60500457	      0.75162813	      0.45205684	      0.99552933
      0.62638777	      0.60500376	      0.75160875	      0.45205573	      0.99557947
      0.62646306	      0.60500305	      0.75159179	      0.45205476	      0.99562332
      0.62653834	      0.60500234	      0.75157481	      0.45205379	      0.99566721
      0.62661362	      0.60500163	      0.75155780	      0.45205282	      0.99571115
      0.62671605	      0.60500067	      0.75153463	      0.45205150	      0.99577101
      0.62679282	      0.60499995	      0.75151722	      0.45205051	      0.99581593
      0.62686959	      0.60499923	      0.75149980	      0.45204953	      0.99586089
      0.62694635	      0.60499850	      0.75148234	      0.45204854	      0.99590591
      0.62704774	      0.60499755	      0.75145926	      0.45204724	      0.99596543
      0.62712284	      0.60499685	      0.75144213	      0.45204627	      0.99600957
      0.62719794	      0.60499614	      0.75142497	      0.45204531	      0.99605375
      0.62729089	      0.60499527	      0.75140371	      0.45204411	      0.99610850
      0.62737379	      0.60499449	      0.75138471	      0.45204305	      0.99615739
      0.62745669	      0.60499371	      0.75136568	      0.45204199	      0.99620634
      0.62753960	      0.60499293	      0.75134662	      0.45204092	      0.99625534
      0.62762250	      0.60499216	      0.75132754	      0.45203986	      0.99630439
      0.62770540	      0.60499138	      0.75130842	      0.45203880	      0.99635350
      0.62778830	      0.60499060	      0.75128928	      0.45203774	      0.99640266
      0.62786206	      0.60498991	      0.75127222	      0.45203680	      0.99644645
      0.62793582	      0.60498922	      0.75125513	      0.45203585	      0.99649028
      0.62802576	      0.60498838	      0.75123427	      0.45203470	      0.99654379
      0.62811570	      0.60498753	      0.75121337	      0.45203355	      0.99659736
      0.62819022	      0.60498684	      0.75119603	      0.45203260	      0.99664180
      0.62826474	      0.60498614	      0.75117867	      0.45203165	      0.99668627
      0.62835554	      0.60498529	      0.75115748	      0.45203049	      0.99674053
      0.62844634	      0.60498444	      0.75113625	      0.45202933	      0.99679485
      0.62851796	      0.60498377	      0.75111948	      0.45202842	      0.99683774
      0.62858959	      0.60498310	      0.75110269	      0.45202751	      0.99688068
      0.62868427	      0.60498221	      0.75108046	      0.45202630	      0.99693750
      0.62877894	      0.60498133	      0.75105819	      0.45202509	      0.99699438
      0.62884782	      0.60498068	      0.75104196	      0.45202422	      0.99703581
      0.62891670	      0.60498004	      0.75102572	      0.45202334	      0.99707728
      0.62901662	      0.60497910	      0.75100212	      0.45202207	      0.99713750
      0.62910112	      0.60497831	      0.75098212	      0.45202100	      0.99718850
      0.62918562	      0.60497752	      0.75096209	      0.45201992	      0.99723955
      0.62927012	      0.60497673	      0.75094204	      0.45201885	      0.99729065
      0.62935462	      0.60497594	      0.75092195	      0.45201778	      0.99734182
      0.62942777	      0.60497526	      0.75090454	      0.45201685	      0.99738614
      0.62950091	      0.60497458	      0.75088710	      0.45201592	      0.99743052
      0.62959150	      0.60497373	      0.75086547	      0.45201477	      0.99748553
      0.62968209	      0.60497289	      0.75084381	      0.45201362	      0.99754061
      0.62975562	      0.60497220	      0.75082620	      0.45201269	      0.99758537
      0.62982915	      0.60497152	      0.75080857	      0.45201176	      0.99763017
      0.62992076	      0.60497066	      0.75078657	      0.45201060	      0.99768604
      0.63001236	      0.60496981	      0.75076453	      0.45200944	      0.99774197
      0.63008328	      0.60496915	      0.75074744	      0.45200855	      0.99778532
      0.63015421	      0.60496848	      0.75073033	      0.45200765	      0.99782871
      0.63024948	      0.60496760	      0.75070732	      0.45200645	      0.99788707
      0.63034476	      0.60496671	      0.75068426	      0.45200524	      0.99794549
      0.63041316	      0.60496607	      0.75066768	      0.45200438	      0.99798748
      0.63048157	      0.60496543	      0.75065108	      0.45200352	      0.99802951
      0.63058175	      0.60496450	      0.75062673	      0.45200225	      0.99809113
      0.63066654	      0.60496371	      0.75060609	      0.45200118	      0.99814334
      0.63075132	      0.60496292	      0.75058542	      0.45200012	      0.99819560
      0.63083611	      0.60496213	      0.75056472	      0.45199905	      0.99824793
      0.63091219	      0.60496143	      0.75054612	      0.45199809	      0.99829492
      0.63098827	      0.60496072	      0.75052749	      0.45199713	      0.99834196
      0.63106434	      0.60496001	      0.75050883	      0.45199617	      0.99838905
      0.63116121	      0.60495911	      0.75048505	      0.45199496	      0.99844907
      0.63123835	      0.60495839	      0.75046607	      0.45199399	      0.99849692
      0.63131550	      0.60495768	      0.75044707	      0.45199302	      0.99854482
      0.63139264	      0.60495696	      0.75042805	      0.45199205	      0.99859276
      0.63148907	      0.60495606	      0.75040423	      0.45199084	      0.99865276
      0.63156485	      0.60495536	      0.75038549	      0.45198989	      0.99869996
      0.63164063	      0.60495465	      0.75036671	      0.45198894	      0.99874720
      0.63171641	      0.60495395	      0.75034792	      0.45198799	      0.99879449
      0.63181713	      0.60495302	      0.75032289	      0.45198673	      0.99885741
      0.63189220	      0.60495232	      0.75030422	      0.45198578	      0.99890436
      0.63196727	      0.60495162	      0.75028551	      0.45198484	      0.99895135
      0.63205893	      0.60495077	      0.75026264	      0.45198370	      0.99900879
      0.63214077	      0.60495001	      0.75024219	      0.45198267	      0.99906012
      0.63222260	      0.60494925	      0.75022172	      0.45198165	      0.99911151
      0.63230444	      0.60494849	      0.75020121	      0.45198063	      0.99916295
      0.63238627	      0.60494774	      0.75018067	      0.45197961	      0.99921444
      0.63246811	      0.60494698	      0.75016010	      0.45197858	      0.99926598
      0.63254994	      0.60494622	      0.75013951	      0.45197756	      0.99931758
      0.63263178	      0.60494546	      0.75011888	      0.45197654	      0.99936923
      0.63271361	      0.60494470	      0.75009823	      0.45197552	      0.99942093
      0.63279545	      0.60494394	      0.75007754	      0.45197450	      0.99947268
      0.63286846	      0.60494327	      0.75005906	      0.45197359	      0.99951889
      0.63294148	      0.60494259	      0.75004056	      0.45197268	      0.99956515
      0.63303066	      0.60494177	      0.75001792	      0.45197157	      0.99962171
      0.63311985	      0.60494094	      0.74999526	      0.45197046	      0.99967834
      0.63319434	      0.60494025	      0.74997630	      0.45196953	      0.99972567
      0.63326882	      0.60493956	      0.74995731	      0.45196861	      0.99977305
      0.63334331	      0.60493887	      0.74993830	      0.45196768	      0.99982047
      0.63344582	      0.60493793	      0.74991210	      0.45196641	      0.99988581
      0.63352116	      0.60493723	      0.74989282	      0.45196547	      0.99993387
      0.63359649	      0.60493653	      0.74987351	      0.45196454	      0.99998198
      0.63368786	      0.60493569	      0.74985006	      0.45196340	      1.00004039
      0.63376882	      0.60493494	      0.74982925	      0.45196240	      1.00009219
      0.63384978	      0.60493419	      0.74980841	      0.45196139	      1.00014405
      0.63393074	      0.60493345	      0.74978755	      0.45196039	      1.00019596
      0.63401170	      0.60493270	      0.74976665	      0.45195939	      1.00024791
      0.63409266	      0.60493195	      0.74974572	      0.45195839	      1.00029992
      0.63417361	      0.60493120	      0.74972477	      0.45195738	      1.00035198
      0.63425457	      0.60493046	      0.74970379	      0.45195638	      1.00040409
      0.63433553	      0.60492971	      0.74968277	      0.45195538	      1.00045625
      0.63441649	      0.60492896	      0.74966173	      0.45195438	      1.00050846
      0.63449745	      0.60492821	      0.74964066	      0.45195338	      1.00056071
      0.63457841	      0.60492747	      0.74961956	      0.45195238	      1.00061302
      0.63465936	      0.60492672	      0.74959843	      0.45195138	      1.00066538
      0.63474032	      0.60492598	      0.74957728	      0.45195038	      1.00071779
      0.63482128	      0.60492523	      0.74955609	      0.45194938	      1.00077025
      0.63490224	      0.60492448	      0.74953488	      0.45194838	      1.00082276
      0.63498320	      0.60492374	      0.74951363	      0.45194739	      1.00087532
      0.63506416	      0.60492299	      0.74949236	      0.45194639	      1.00092793
      0.63514511	      0.60492225	      0.74947106	      0.45194539	      1.00098060
      0.63522607	      0.60492150	      0.74944973	      0.45194440	      1.00103331
      0.63530703	      0.60492076	      0.74942836	      0.45194340	      1.00108607
      0.63538799	      0.60492001	      0.74940698	      0.45194240	      1.00113888
      0.63546895	      0.60491927	      0.74938556	      0.45194141	      1.00119174
      0.63554991	      0.60491852	      0.74936411	      0.45194041	      1.00124465
      0.63563086	      0.60491778	      0.74934263	      0.45193942	      1.00129761
      0.63571182	      0.60491703	      0.74932113	      0.45193843	      1.00135062
      0.63579278	      0.60491629	      0.74929959	      0.45193743	      1.00140368
      0.63587374	      0.60491554	      0.74927803	      0.45193644	      1.00145679
      0.63595470	      0.60491480	      0.74925644	      0.45193545	      1.00150995
      0.63603566	      0.60491405	      0.74923482	      0.45193445	      1.00156316
      0.63611661	      0.60491331	      0.74921317	      0.45193346	      1.00161641
      0.63618903	      0.60491265	      0.74919378	      0.45193257	      1.00166409
      0.63626144	      0.60491198	      0.74917436	      0.45193169	      1.00171181
      0.63635048	      0.60491116	      0.74915046	      0.45193060	      1.00177054
      0.63643952	      0.60491035	      0.74912652	      0.45192951	      1.00182933
      0.63651323	      0.60490967	      0.74910668	      0.45192861	      1.00187805
      0.63658695	      0.60490899	      0.74908681	      0.45192771	      1.00192681
      0.63667646	      0.60490817	      0.74906265	      0.45192661	      1.00198607
      0.63676598	      0.60490735	      0.74903845	      0.45192552	      1.00204540
      0.63683672	      0.60490670	      0.74901931	      0.45192466	      1.00209232
      0.63690746	      0.60490605	      0.74900014	      0.45192379	      1.00213928
      0.63700086	      0.60490520	      0.74897480	      0.45192265	      1.00220134
      0.63709425	      0.60490434	      0.74894942	      0.45192151	      1.00226347
      0.63716236	      0.60490372	      0.74893089	      0.45192068	      1.00230882
      0.63723046	      0.60490309	      0.74891233	      0.45191985	      1.00235420
      0.63732890	      0.60490219	      0.74888548	      0.45191866	      1.00241985
      0.63741231	      0.60490143	      0.74886270	      0.45191764	      1.00247553
      0.63749572	      0.60490066	      0.74883988	      0.45191663	      1.00253127
      0.63757914	      0.60489990	      0.74881703	      0.45191561	      1.00258706
      0.63766255	      0.60489914	      0.74879415	      0.45191460	      1.00264291
      0.63773480	      0.60489847	      0.74877431	      0.45191372	      1.00269132
      0.63780705	      0.60489781	      0.74875444	      0.45191284	      1.00273977
      0.63789645	      0.60489699	      0.74872982	      0.45191176	      1.00279978
      0.63798586	      0.60489618	      0.74870517	      0.45191067	      1.00285985
      0.63805848	      0.60489551	      0.74868512	      0.45190979	      1.00290869
      0.63813111	      0.60489485	      0.74866505	      0.45190891	      1.00295757
      0.63822153	      0.60489402	      0.74864002	      0.45190781	      1.00301848
      0.63831194	      0.60489320	      0.74861496	      0.45190672	      1.00307944
      0.63838199	      0.60489256	      0.74859552	      0.45190587	      1.00312672
      0.63845204	      0.60489192	      0.74857606	      0.45190502	      1.00317404
      0.63854609	      0.60489106	      0.74854989	      0.45190388	      1.00323761
      0.63864014	      0.60489020	      0.74852368	      0.45190275	      1.00330126
      0.63870770	      0.60488958	      0.74850484	      0.45190193	      1.00334702
      0.63877525	      0.60488896	      0.74848597	      0.45190111	      1.00339281
      0.63887417	      0.60488806	      0.74845830	      0.45189992	      1.00345991
      0.63895787	      0.60488730	      0.74843486	      0.45189891	      1.00351676
      0.63904158	      0.60488653	      0.74841138	      0.45189790	      1.00357366
      0.63912529	      0.60488577	      0.74838788	      0.45189689	      1.00363061
      0.63920047	      0.60488508	      0.74836674	      0.45189598	      1.00368180
      0.63927565	      0.60488440	      0.74834557	      0.45189507	      1.00373303
      0.63935082	      0.60488371	      0.74832438	      0.45189417	      1.00378431
      0.63944630	      0.60488284	      0.74829744	      0.45189302	      1.00384948
      0.63952253	      0.60488215	      0.74827589	      0.45189210	      1.00390157
      0.63959876	      0.60488145	      0.74825432	      0.45189118	      1.00395370
      0.63967499	      0.60488076	      0.74823273	      0.45189026	      1.00400587
      0.63977002	      0.60487989	      0.74820577	      0.45188912	      1.00407097
      0.63984492	      0.60487921	      0.74818449	      0.45188822	      1.00412233
      0.63991983	      0.60487853	      0.74816319	      0.45188732	      1.00417373
      0.63999473	      0.60487785	      0.74814186	      0.45188642	      1.00422517
      0.64009393	      0.60487695	      0.74811358	      0.45188523	      1.00429335
      0.64016814	      0.60487627	      0.74809239	      0.45188434	      1.00434441
      0.64024236	      0.60487559	      0.74807117	      0.45188345	      1.00439552
      0.64033274	      0.60487477	      0.74804530	      0.45188237	      1.00445780
      0.64041353	      0.60487404	      0.74802215	      0.45188140	      1.00451353
      0.64049433	      0.60487330	      0.74799896	      0.45188043	      1.00456931
      0.64057512	      0.60487257	      0.74797574	      0.45187946	      1.00462513
      0.64065592	      0.60487183	      0.74795250	      0.45187849	      1.00468100
      0.64073671	      0.60487110	      0.74792923	      0.45187753	      1.00473692
      0.64081751	      0.60487037	      0.74790592	      0.45187656	      1.00479289
      0.64089830	      0.60486963	      0.74788259	      0.45187560	      1.00484890
      0.64097910	      0.60486890	      0.74785923	      0.45187463	      1.00490496
      0.64105989	      0.60486816	      0.74783584	      0.45187366	      1.00496106
      0.64113235	      0.60486751	      0.74781484	      0.45187280	      1.00501142
      0.64120481	      0.60486685	      0.74779381	      0.45187193	      1.00506181
      0.64129249	      0.60486605	      0.74776834	      0.45187089	      1.00512284
      0.64138016	      0.60486526	      0.74774283	      0.45186984	      1.00518393
      0.64145402	      0.60486459	      0.74772132	      0.45186896	      1.00523542
      0.64152787	      0.60486392	      0.74769978	      0.45186808	      1.00528696
      0.64160172	      0.60486325	      0.74767822	      0.45186720	      1.00533853
      0.64170184	      0.60486234	      0.74764895	      0.45186601	      1.00540850
      0.64177649	      0.60486166	      0.74762710	      0.45186512	      1.00546073
      0.64185114	      0.60486099	      0.74760522	      0.45186423	      1.00551299
      0.64194088	      0.60486017	      0.74757889	      0.45186317	      1.00557587
      0.64202083	      0.60485945	      0.74755539	      0.45186221	      1.00563193
      0.64210078	      0.60485873	      0.74753187	      0.45186126	      1.00568805
      0.64218073	      0.60485800	      0.74750832	      0.45186031	      1.00574420
      0.64226068	      0.60485728	      0.74748475	      0.45185937	      1.00580040
      0.64234063	      0.60485655	      0.74746114	      0.45185842	      1.00585665
      0.64242058	      0.60485583	      0.74743750	      0.45185747	      1.00591294
      0.64250053	      0.60485511	      0.74741384	      0.45185652	      1.00596928
      0.64258048	      0.60485438	      0.74739015	      0.45185557	      1.00602566
      0.64266043	      0.60485366	      0.74736642	      0.45185462	      1.00608209
      0.64274038	      0.60485294	      0.74734267	      0.45185368	      1.00613856
      0.64282033	      0.60485221	      0.74731889	      0.45185273	      1.00619507
      0.64290028	      0.60485149	      0.74729508	      0.45185178	      1.00625163
      0.64298023	      0.60485077	      0.74727125	      0.45185084	      1.00630824
      0.64306018	      0.60485005	      0.74724738	      0.45184989	      1.00636488
      0.64314013	      0.60484932	      0.74722349	      0.45184895	      1.00642158
      0.64322008	      0.60484860	      0.74719956	      0.45184800	      1.00647831
      0.64330003	      0.60484788	      0.74717561	      0.45184706	      1.00653510
      0.64337998	      0.60484716	      0.74715163	      0.45184611	      1.00659192
      0.64345993	      0.60484644	      0.74712762	      0.45184517	      1.00664879
      0.64353989	      0.60484571	      0.74710358	      0.45184423	      1.00670570
      0.64361984	      0.60484499	      0.74707951	      0.45184328	      1.00676266
      0.64369979	      0.60484427	      0.74705541	      0.45184234	      1.00681966
      0.64377974	      0.60484355	      0.74703129	      0.45184140	      1.00687670
      0.64385969	      0.60484283	      0.74700713	      0.45184046	      1.00693379
      0.64393964	      0.60484211	      0.74698295	      0.45183952	      1.00699092
      0.64401959	      0.60484139	      0.74695874	      0.45183858	      1.00704810
      0.64409954	      0.60484066	      0.74693449	      0.45183763	      1.00710531
      0.64417949	      0.60483994	      0.74691022	      0.45183669	      1.00716258
      0.64425944	      0.60483922	      0.74688593	      0.45183575	      1.00721988
      0.64433939	      0.60483850	      0.74686160	      0.45183482	      1.00727723
      0.64441934	      0.60483778	      0.74683724	      0.45183388	      1.00733462
      0.64449929	      0.60483706	      0.74681285	      0.45183294	      1.00739205
      0.64457097	      0.60483642	      0.74679097	      0.45183210	      1.00744358
      0.64464264	      0.60483577	      0.74676906	      0.45183126	      1.00749514
      0.64473040	      0.60483498	      0.74674220	      0.45183023	      1.00755832
      0.64481816	      0.60483419	      0.74671531	      0.45182920	      1.00762155
      0.64489114	      0.60483353	      0.74669292	      0.45182834	      1.00767416
      0.64496412	      0.60483288	      0.74667050	      0.45182749	      1.00772682
      0.64505231	      0.60483208	      0.74664338	      0.45182645	      1.00779049
      0.64514049	      0.60483129	      0.74661623	      0.45182542	      1.00785422
      0.64521061	      0.60483066	      0.74659462	      0.45182460	      1.00790492
      0.64528072	      0.60483003	      0.74657298	      0.45182378	      1.00795565
      0.64537259	      0.60482920	      0.74654460	      0.45182271	      1.00802218
      0.64546445	      0.60482838	      0.74651618	      0.45182163	      1.00808875
      0.64553207	      0.60482777	      0.74649524	      0.45182084	      1.00813779
      0.64559968	      0.60482716	      0.74647428	      0.45182006	      1.00818686
      0.64569625	      0.60482630	      0.74644431	      0.45181893	      1.00825699
      0.64577856	      0.60482556	      0.74641872	      0.45181797	      1.00831681
      0.64586087	      0.60482482	      0.74639311	      0.45181701	      1.00837668
      0.64594318	      0.60482408	      0.74636747	      0.45181605	      1.00843660
      0.64602550	      0.60482334	      0.74634179	      0.45181509	      1.00849656
      0.64609709	      0.60482270	      0.74631943	      0.45181426	      1.00854874
      0.64616869	      0.60482206	      0.74629705	      0.45181342	      1.00860097
      0.64625673	      0.60482127	      0.74626950	      0.45181240	      1.00866523
      0.64634477	      0.60482048	      0.74624191	      0.45181137	      1.00872954
      0.64641674	      0.60481983	      0.74621934	      0.45181054	      1.00878214
      0.64648870	      0.60481919	      0.74619674	      0.45180970	      1.00883477
      0.64657771	      0.60481839	      0.74616875	      0.45180866	      1.00889992
      0.64666672	      0.60481759	      0.74614073	      0.45180763	      1.00896512
      0.64673620	      0.60481697	      0.74611883	      0.45180682	      1.00901605
      0.64680568	      0.60481634	      0.74609691	      0.45180602	      1.00906701
      0.64689814	      0.60481552	      0.74606771	      0.45180495	      1.00913487
      0.64699059	      0.60481469	      0.74603847	      0.45180387	      1.00920278
      0.64705768	      0.60481409	      0.74601722	      0.45180310	      1.00925210
      0.64712478	      0.60481349	      0.74599596	      0.45180232	      1.00930144
      0.64722179	      0.60481262	      0.74596517	      0.45180119	      1.00937284
      0.64730435	      0.60481188	      0.74593894	      0.45180024	      1.00943365
      0.64738691	      0.60481114	      0.74591268	      0.45179928	      1.00949450
      0.64746947	      0.60481040	      0.74588639	      0.45179833	      1.00955539
      0.64755203	      0.60480966	      0.74586006	      0.45179737	      1.00961633
      0.64762187	      0.60480904	      0.74583777	      0.45179657	      1.00966790
      0.64769170	      0.60480841	      0.74581546	      0.45179576	      1.00971951
      0.64778189	      0.60480761	      0.74578661	      0.45179472	      1.00978620
      0.64787207	      0.60480680	      0.74575772	      0.45179368	      1.00985293
      0.64794190	      0.60480618	      0.74573533	      0.45179287	      1.00990464
      0.64801173	      0.60480555	      0.74571292	      0.45179206	      1.00995638
      0.64810387	      0.60480473	      0.74568331	      0.45179100	      1.01002469
      0.64819601	      0.60480391	      0.74565366	      0.45178994	      1.01009306
      0.64826235	      0.60480332	      0.74563230	      0.45178917	      1.01014232
      0.64832869	      0.60480272	      0.74561091	      0.45178841	      1.01019160
      0.64842684	      0.60480185	      0.74557922	      0.45178728	      1.01026456
      0.64850928	      0.60480111	      0.74555258	      0.45178633	      1.01032588
      0.64859172	      0.60480038	      0.74552590	      0.45178538	      1.01038725
      0.64867416	      0.60479964	      0.74549920	      0.45178443	      1.01044866
      0.64875659	      0.60479891	      0.74547246	      0.45178349	      1.01051010
      0.64882654	      0.60479828	      0.74544975	      0.45178268	      1.01056227
      0.64889648	      0.60479766	      0.74542702	      0.45178188	      1.01061447
      0.64898608	      0.60479686	      0.74539787	      0.45178085	      1.01068137
      0.64907568	      0.60479606	      0.74536868	      0.45177982	      1.01074832
      0.64914600	      0.60479543	      0.74534574	      0.45177902	      1.01080090
      0.64921633	      0.60479481	      0.74532279	      0.45177821	      1.01085352
      0.64930722	      0.60479400	      0.74529308	      0.45177717	      1.01092156
      0.64939811	      0.60479319	      0.74526334	      0.45177613	      1.01098965
      0.64946545	      0.60479259	      0.74524128	      0.45177535	      1.01104013
      0.64953280	      0.60479199	      0.74521920	      0.45177458	      1.01109063
      0.64962836	      0.60479114	      0.74518783	      0.45177349	      1.01116235
      0.64971056	      0.60479041	      0.74516081	      0.45177255	      1.01122408
      0.64979275	      0.60478967	      0.74513376	      0.45177161	      1.01128584
      0.64987495	      0.60478894	      0.74510668	      0.45177067	      1.01134765
      0.64995715	      0.60478821	      0.74507958	      0.45176973	      1.01140949
      0.65002680	      0.60478759	      0.74505658	      0.45176893	      1.01146193
      0.65009645	      0.60478697	      0.74503356	      0.45176814	      1.01151439
      0.65018624	      0.60478617	      0.74500386	      0.45176711	      1.01158207
      0.65027604	      0.60478538	      0.74497411	      0.45176609	      1.01164979
      0.65034573	      0.60478476	      0.74495100	      0.45176529	      1.01170238
      0.65041541	      0.60478414	      0.74492787	      0.45176450	      1.01175500
      0.65050710	      0.60478332	      0.74489741	      0.45176345	      1.01182427
      0.65059878	      0.60478251	      0.74486690	      0.45176241	      1.01189358
      0.65066502	      0.60478192	      0.74484484	      0.45176166	      1.01194369
      0.65073126	      0.60478133	      0.74482276	      0.45176090	      1.01199382
      0.65082882	      0.60478047	      0.74479020	      0.45175979	      1.01206771
      0.65091095	      0.60477974	      0.74476275	      0.45175886	      1.01212994
      0.65099309	      0.60477901	      0.74473528	      0.45175792	      1.01219222
      0.65107522	      0.60477828	      0.74470777	      0.45175699	      1.01225454
      0.65115735	      0.60477755	      0.74468023	      0.45175606	      1.01231689
      0.65122714	      0.60477693	      0.74465681	      0.45175526	      1.01236990
      0.65129694	      0.60477631	      0.74463336	      0.45175447	      1.01242295
      0.65138612	      0.60477552	      0.74460337	      0.45175346	      1.01249076
      0.65147531	      0.60477473	      0.74457334	      0.45175245	      1.01255863
      0.65154549	      0.60477411	      0.74454968	      0.45175165	      1.01261206
      0.65161566	      0.60477349	      0.74452600	      0.45175086	      1.01266551
      0.65170612	      0.60477269	      0.74449545	      0.45174983	      1.01273445
      0.65179657	      0.60477188	      0.74446486	      0.45174881	      1.01280344
      0.65186380	      0.60477129	      0.74444210	      0.45174805	      1.01285474
      0.65193104	      0.60477069	      0.74441932	      0.45174728	      1.01290604
      0.65202607	      0.60476985	      0.74438708	      0.45174621	      1.01297852
      0.65210796	      0.60476913	      0.74435927	      0.45174528	      1.01304091
      0.65218984	      0.60476840	      0.74433143	      0.45174436	      1.01310321
      0.65227172	      0.60476768	      0.74430356	      0.45174343	      1.01316539
      0.65235361	      0.60476695	      0.74427566	      0.45174251	      1.01322744
      0.65242316	      0.60476634	      0.74425193	      0.45174172	      1.01328001
      0.65249271	      0.60476572	      0.74422819	      0.45174094	      1.01333244
      0.65258203	      0.60476493	      0.74419766	      0.45173993	      1.01339955
      0.65267134	      0.60476414	      0.74416710	      0.45173892	      1.01346639
      0.65274094	      0.60476353	      0.74414326	      0.45173814	      1.01351827
      0.65281054	      0.60476291	      0.74411939	      0.45173735	      1.01356995
      0.65290168	      0.60476211	      0.74408811	      0.45173633	      1.01363732
      0.65299282	      0.60476130	      0.74405679	      0.45173530	      1.01370430
      0.65305905	      0.60476072	      0.74403401	      0.45173456	      1.01375272
      0.65312529	      0.60476013	      0.74401120	      0.45173381	      1.01380093
      0.65322209	      0.60475928	      0.74397783	      0.45173272	      1.01387097
      0.65330389	      0.60475856	      0.74394961	      0.45173180	      1.01392975
      0.65338570	      0.60475783	      0.74392135	      0.45173088	      1.01398816
      0.65346750	      0.60475711	      0.74389305	      0.45172996	      1.01404617
      0.65354930	      0.60475639	      0.74386473	      0.45172904	      1.01410378
      0.65361902	      0.60475577	      0.74384057	      0.45172826	      1.01415256
      0.65368875	      0.60475516	      0.74381638	      0.45172748	      1.01420102
      0.65377743	      0.60475438	      0.74378559	      0.45172649	      1.01426221
      0.65386611	      0.60475360	      0.74375476	      0.45172549	      1.01432288
      0.65393621	      0.60475298	      0.74373036	      0.45172471	      1.01437046
      0.65400631	      0.60475236	      0.74370594	      0.45172392	      1.01441771
      0.65409623	      0.60475157	      0.74367459	      0.45172291	      1.01447781
      0.65418614	      0.60475078	      0.74364320	      0.45172191	      1.01453735
      0.65425335	      0.60475018	      0.74361971	      0.45172115	      1.01458147
      0.65432057	      0.60474959	      0.74359620	      0.45172040	      1.01462527
      0.65441492	      0.60474876	      0.74356316	      0.45171935	      1.01468621
      0.65449646	      0.60474804	      0.74353458	      0.45171844	      1.01473834
      0.65457799	      0.60474732	      0.74350596	      0.45171752	      1.01478997
      0.65465953	      0.60474661	      0.74347732	      0.45171661	      1.01484112
      0.65474106	      0.60474589	      0.74344865	      0.45171570	      1.01489177
      0.65481066	      0.60474528	      0.74342415	      0.45171493	      1.01493460
      0.65488025	      0.60474466	      0.74339962	      0.45171415	      1.01497708
      0.65496889	      0.60474389	      0.74336836	      0.45171316	      1.01503064
      0.65505752	      0.60474311	      0.74333706	      0.45171217	      1.01508360
      0.65512722	      0.60474249	      0.74331243	      0.45171140	      1.01512483
      0.65519691	      0.60474188	      0.74328777	      0.45171062	      1.01516570
      0.65528722	      0.60474109	      0.74325579	      0.45170962	      1.01521810
      0.65537753	      0.60474029	      0.74322377	      0.45170861	      1.01526988
      0.65544402	      0.60473971	      0.74320017	      0.45170787	      1.01530761
      0.65551051	      0.60473912	      0.74317655	      0.45170713	      1.01534501
      0.65560602	      0.60473829	      0.74314258	      0.45170607	      1.01539815
      0.65568744	      0.60473757	      0.74311359	      0.45170516	      1.01544292
      0.65576886	      0.60473686	      0.74308458	      0.45170426	      1.01548718
      0.65585028	      0.60473614	      0.74305553	      0.45170335	      1.01553096
      0.65593170	      0.60473543	      0.74302645	      0.45170245	      1.01557424
      0.65600146	      0.60473481	      0.74300151	      0.45170168	      1.01561094
      0.65607121	      0.60473420	      0.74297655	      0.45170090	      1.01564728
      0.65615927	      0.60473343	      0.74294501	      0.45169993	      1.01569265
      0.65624733	      0.60473266	      0.74291344	      0.45169895	      1.01573745
      0.65631741	      0.60473204	      0.74288828	      0.45169817	      1.01577272
      0.65638750	      0.60473143	      0.74286310	      0.45169740	      1.01580764
      0.65647680	      0.60473065	      0.74283099	      0.45169641	      1.01585162
      0.65656610	      0.60472986	      0.74279884	      0.45169542	      1.01589505
      0.65663334	      0.60472927	      0.74277461	      0.45169468	      1.01592739
      0.65670057	      0.60472869	      0.74275035	      0.45169393	      1.01595941
      0.65679420	      0.60472787	      0.74271655	      0.45169290	      1.01600349
      0.65688783	      0.60472705	      0.74268270	      0.45169186	      1.01604697
      0.65695216	      0.60472648	      0.74265942	      0.45169115	      1.01607652
      0.65701650	      0.60472592	      0.74263612	      0.45169044	      1.01610579
      0.65711644	      0.60472504	      0.74259989	      0.45168934	      1.01615072
      0.65719856	      0.60472433	      0.74257009	      0.45168843	      1.01618716
      0.65728068	      0.60472361	      0.74254025	      0.45168753	      1.01622316
      0.65736280	      0.60472289	      0.74251039	      0.45168662	      1.01625874
      0.65743549	      0.60472225	      0.74248392	      0.45168582	      1.01628989
      0.65750818	      0.60472162	      0.74245743	      0.45168502	      1.01632071
      0.65758087	      0.60472098	      0.74243092	      0.45168422	      1.01635121
      0.65767614	      0.60472015	      0.74239614	      0.45168317	      1.01639070
      0.65775012	      0.60471950	      0.74236910	      0.45168236	      1.01642099
      0.65782409	      0.60471886	      0.74234204	      0.45168154	      1.01645096
      0.65789807	      0.60471821	      0.74231495	      0.45168073	      1.01648062
      0.65799239	      0.60471739	      0.74228037	      0.45167969	      1.01651798
      0.65806499	      0.60471675	      0.74225373	      0.45167890	      1.01654640
      0.65813760	      0.60471612	      0.74222707	      0.45167810	      1.01657453
      0.65822504	      0.60471535	      0.74219492	      0.45167714	      1.01660802
      0.65831247	      0.60471459	      0.74216274	      0.45167618	      1.01664110
      0.65837871	      0.60471401	      0.74213834	      0.45167545	      1.01666589
      0.65844494	      0.60471344	      0.74211392	      0.45167473	      1.01669044
      0.65853933	      0.60471261	      0.74207908	      0.45167369	      1.01672505
      0.65862098	      0.60471190	      0.74204891	      0.45167280	      1.01675463
      0.65870263	      0.60471119	      0.74201872	      0.45167190	      1.01678387
      0.65878429	      0.60471048	      0.74198849	      0.45167101	      1.01681278
      0.65885670	      0.60470985	      0.74196165	      0.45167024	      1.01683815
      0.65892912	      0.60470921	      0.74193479	      0.45166955	      1.01686328
      0.65900154	      0.60470858	      0.74190791	      0.45166905	      1.01688816
      0.65910165	      0.60470771	      0.74187070	      0.45166900	      1.01692215
      0.65916543	      0.60470716	      0.74184697	      0.45166959	      1.01694357
      0.65922921	      0.60470660	      0.74182323	      0.45167088	      1.01696481
      0.65924509	      0.60470646	      0.74181731	      0.45167133	      1.01697007
      0.65925857	      0.60470634	      0.74181229	      0.45167176	      1.01697452
      0.65927205	      0.60470623	      0.74180727	      0.45167223	      1.01697897
      0.65928553	      0.60470611	      0.74180225	      0.45167276	      1.01698341
      0.65929901	      0.60470599	      0.74179722	      0.45167333	      1.01698784
      0.65931578	      0.60470585	      0.74179097	      0.45167410	      1.01699334
      0.65933255	      0.60470570	      0.74178472	      0.45167497	      1.01699884
      0.65934932	      0.60470555	      0.74177846	      0.45167591	      1.01700431
      0.65936609	      0.60470541	      0.74177221	      0.45167695	      1.01700978
      0.65938286	      0.60470526	      0.74176595	      0.45167808	      1.01701524
      0.65939963	      0.60470512	      0.74175969	      0.45167931	      1.01702068
      0.65941975	      0.60470494	      0.74175218	      0.45168091	      1.01702719
      0.65943988	      0.60470477	      0.74174467	      0.45168267	      1.01703369
      0.65946000	      0.60470459	      0.74173715	      0.45168459	      1.01704017
      0.65948013	      0.60470442	      0.74172963	      0.45168666	      1.01704663
      0.65950025	      0.60470424	      0.74172211	      0.45168891	      1.01705308
      0.65952037	      0.60470407	      0.74171459	      0.45169133	      1.01705951
      0.65954050	      0.60470389	      0.74170707	      0.45169393	      1.01706592
      0.65956062	      0.60470372	      0.74169955	      0.45169672	      1.01707232
      0.65958075	      0.60470354	      0.74169202	      0.45169969	      1.01707869
      0.65960087	      0.60470337	      0.74168449	      0.45170286	      1.01708506
      0.65962099	      0.60470319	      0.74167696	      0.45170623	      1.01709140
      0.65964112	      0.60470302	      0.74166943	      0.45170980	      1.01709773
      0.65966124	      0.60470285	      0.74166190	      0.45171358	      1.01710404
      0.65968137	      0.60470267	      0.74165436	      0.45171756	      1.01711033
      0.65970149	      0.60470250	      0.74164682	      0.45172176	      1.01711660
      0.65972162	      0.60470232	      0.74163928	      0.45172618	      1.01712286
      0.65974174	      0.60470215	      0.74163174	      0.45173081	      1.01712910
      0.65976186	      0.60470198	      0.74162420	      0.45173566	      1.01713533
      0.65978199	      0.60470180	      0.74161666	      0.45174074	      1.01714154
      0.65980211	      0.60470163	      0.74160911	      0.45174604	      1.01714772
      0.65982632	      0.60470142	      0.74160004	      0.45175272	      1.01715515
      0.65985052	      0.60470121	      0.74159096	      0.45175972	      1.01716254
      0.65987473	      0.60470101	      0.74158187	      0.45176706	      1.01716992
      0.65989893	      0.60470080	      0.74157279	      0.45177473	      1.01717726
      0.65992314	      0.60470059	      0.74156370	      0.45178273	      1.01718458
      0.65994734	      0.60470039	      0.74155461	      0.45179107	      1.01719188
      0.65997155	      0.60470018	      0.74154552	      0.45179974	      1.01719915
      0.65999575	      0.60469998	      0.74153643	      0.45180875	      1.01720639
      0.66001996	      0.60469977	      0.74152733	      0.45181808	      1.01721361
      0.66004416	      0.60469957	      0.74151823	      0.45182775	      1.01722081
      0.66006837	      0.60469936	      0.74150913	      0.45183774	      1.01722797
      0.66009257	      0.60469916	      0.74150003	      0.45184807	      1.01723511
      0.66011678	      0.60469895	      0.74149093	      0.45185871	      1.01724222
      0.66014098	      0.60469875	      0.74148182	      0.45186968	      1.01724931
      0.66016519	      0.60469855	      0.74147272	      0.45188096	      1.01725637
      0.66018939	      0.60469835	      0.74146361	      0.45189256	      1.01726340
      0.66021360	      0.60469815	      0.74145450	      0.45190447	      1.01727040
      0.66023780	      0.60469795	      0.74144539	      0.45191669	      1.01727738
      0.66026201	      0.60469775	      0.74143627	      0.45192921	      1.01728433
      0.66028621	      0.60469755	      0.74142716	      0.45194203	      1.01729124
      0.66031042	      0.60469735	      0.74141804	      0.45195514	      1.01729813
      0.66033462	      0.60469715	      0.74140892	      0.45196854	      1.01730499
      0.66035883	      0.60469696	      0.74139980	      0.45198222	      1.01731183
      0.66038303	      0.60469676	      0.74139068	      0.45199618	      1.01731863
      0.66040724	      0.60469656	      0.74138156	      0.45201041	      1.01732540
      0.66043145	      0.60469637	      0.74137243	      0.45202490	      1.01733214
      0.66045565	      0.60469618	      0.74136331	      0.45203966	      1.01733885
      0.66047986	      0.60469598	      0.74135419	      0.45205467	      1.01734553
      0.66050406	      0.60469579	      0.74134506	      0.45206993	      1.01735218
      0.66053311	      0.60469556	      0.74133410	      0.45208857	      1.01736011
      0.66056216	      0.60469533	      0.74132315	      0.45210754	      1.01736800
      0.66059121	      0.60469511	      0.74131219	      0.45212684	      1.01737584
      0.66062026	      0.60469488	      0.74130124	      0.45214645	      1.01738363
      0.66064931	      0.60469466	      0.74129028	      0.45216637	      1.01739138
      0.66067836	      0.60469444	      0.74127932	      0.45218658	      1.01739907
      0.66070741	      0.60469422	      0.74126836	      0.45220707	      1.01740671
      0.66073647	      0.60469400	      0.74125741	      0.45222782	      1.01741431
      0.66076552	      0.60469378	      0.74124645	      0.45224884	      1.01742184
      0.66079457	      0.60469356	      0.74123549	      0.45227009	      1.01742933
      0.66082362	      0.60469335	      0.74122453	      0.45229158	      1.01743676
      0.66085267	      0.60469314	      0.74121358	      0.45231329	      1.01744414
      0.66088172	      0.60469293	      0.74120262	      0.45233520	      1.01745146
      0.66091077	      0.60469272	      0.74119167	      0.45235731	      1.01745873
      0.66093982	      0.60469251	      0.74118071	      0.45237960	      1.01746593
      0.66096887	      0.60469231	      0.74116976	      0.45240205	      1.01747308
      0.66099792	      0.60469211	      0.74115881	      0.45242467	      1.01748017
      0.66102397	      0.60469193	      0.74114899	      0.45244507	      1.01748647
      0.66105003	      0.60469175	      0.74113917	      0.45246558	      1.01749273
      0.66107608	      0.60469157	      0.74112936	      0.45248619	      1.01749894
      0.66110213	      0.60469140	      0.74111955	      0.45250689	      1.01750509
      0.66112818	      0.60469122	      0.74110973	      0.45252766	      1.01751119
      0.66115160	      0.60469107	      0.74110092	      0.45254640	      1.01751663
      0.66117501	      0.60469091	      0.74109211	      0.45256518	      1.01752203
      0.66119842	      0.60469076	      0.74108329	      0.45258401	      1.01752738
      0.66122184	      0.60469061	      0.74107448	      0.45260287	      1.01753269
      0.66124525	      0.60469047	      0.74106568	      0.45262177	      1.01753796
      0.66126606	      0.60469034	      0.74105785	      0.45263858	      1.01754260
      0.66128687	      0.60469021	      0.74105003	      0.45265541	      1.01754720
      0.66130768	      0.60469008	      0.74104221	      0.45267224	      1.01755177
      0.66132849	      0.60468995	      0.74103439	      0.45268909	      1.01755630
      0.66134929	      0.60468983	      0.74102657	      0.45270593	      1.01756079
      0.66136782	      0.60468972	      0.74101962	      0.45272092	      1.01756476
      0.66138634	      0.60468961	      0.74101267	      0.45273591	      1.01756870
      0.66140486	      0.60468950	      0.74100571	      0.45275089	      1.01757261
      0.66142339	      0.60468939	      0.74099876	      0.45276585	      1.01757648
      0.66144191	      0.60468929	      0.74099182	      0.45278080	      1.01758033
      0.66145844	      0.60468919	      0.74098562	      0.45279412	      1.01758373
      0.66147497	      0.60468910	      0.74097943	      0.45280743	      1.01758711
      0.66149150	      0.60468901	      0.74097323	      0.45282071	      1.01759046
      0.66150802	      0.60468892	      0.74096704	      0.45283397	      1.01759379
      0.66152455	      0.60468883	      0.74096085	      0.45284721	      1.01759709
      0.66153932	      0.60468875	      0.74095532	      0.45285902	      1.01760001
      0.66155409	      0.60468867	      0.74094980	      0.45287081	      1.01760292
      0.66156886	      0.60468859	      0.74094427	      0.45288257	      1.01760580
      0.66158363	      0.60468851	      0.74093875	      0.45289430	      1.01760867
      0.66159840	      0.60468844	      0.74093323	      0.45290601	      1.01761151
      0.66161162	      0.60468837	      0.74092829	      0.45291646	      1.01761403
      0.66162483	      0.60468830	      0.74092335	      0.45292689	      1.01761654
      0.66163805	      0.60468824	      0.74091841	      0.45293729	      1.01761902
      0.66165127	      0.60468817	      0.74091348	      0.45294766	      1.01762149
      0.66166448	      0.60468811	      0.74090855	      0.45295801	      1.01762394
      0.66167630	      0.60468805	      0.74090414	      0.45296724	      1.01762612
      0.66168812	      0.60468799	      0.74089973	      0.45297644	      1.01762828
      0.66169994	      0.60468794	      0.74089532	      0.45298562	      1.01763043
      0.66171176	      0.60468788	      0.74089092	      0.45299477	      1.01763256
      0.66172358	      0.60468782	      0.74088651	      0.45300389	      1.01763468
      0.66173413	      0.60468778	      0.74088258	      0.45301201	      1.01763655
      0.66174469	      0.60468773	      0.74087865	      0.45302011	      1.01763842
      0.66175524	      0.60468768	      0.74087472	      0.45302819	      1.01764027
      0.66176579	      0.60468763	      0.74087079	      0.45303624	      1.01764211
      0.66177635	      0.60468759	      0.74086687	      0.45304427	      1.01764393
      0.66178635	      0.60468754	      0.74086315	      0.45305185	      1.01764565
      0.66179635	      0.60468750	      0.74085943	      0.45305941	      1.01764736
      0.66180635	      0.60468746	      0.74085572	      0.45306694	      1.01764906
      0.66181635	      0.60468742	      0.74085200	      0.45307445	      1.01765074
      0.66182635	      0.60468738	      0.74084829	      0.45308194	      1.01765241
      0.66183635	      0.60468734	      0.74084457	      0.45308939	      1.01765407
      0.66184635	      0.60468730	      0.74084086	      0.45309682	      1.01765572
      0.66185635	      0.60468726	      0.74083715	      0.45310423	      1.01765736
      0.66186635	      0.60468722	      0.74083345	      0.45311160	      1.01765898
      0.66187635	      0.60468718	      0.74082974	      0.45311895	      1.01766059
      0.66188635	      0.60468714	      0.74082603	      0.45312627	      1.01766219
      0.66189635	      0.60468711	      0.74082233	      0.45313355	      1.01766378
      0.66190635	      0.60468707	      0.74081863	      0.45314081	      1.01766535
      0.66191635	      0.60468703	      0.74081493	      0.45314803	      1.01766691
      0.66192635	      0.60468700	      0.74081123	      0.45315522	      1.01766845
      0.66193635	      0.60468697	      0.74080753	      0.45316238	      1.01766999
      0.66194635	      0.60468693	      0.74080383	      0.45316950	      1.01767151
      0.66195635	      0.60468690	      0.74080014	      0.45317658	      1.01767301
      0.66196635	      0.60468687	      0.74079645	      0.45318363	      1.01767451
      0.66197635	      0.60468684	      0.74079275	      0.45319064	      1.01767599
      0.66198635	      0.60468681	      0.74078907	      0.45319762	      1.01767745
      0.66199635	      0.60468678	      0.74078538	      0.45320455	      1.01767890
      0.66200635	      0.60468675	      0.74078169	      0.45321144	      1.01768034
      0.66201635	      0.60468672	      0.74077801	      0.45321830	      1.01768177
      0.66202635	      0.60468669	      0.74077432	      0.45322511	      1.01768318
      0.66203635	      0.60468666	      0.74077064	      0.45323189	      1.01768458
      0.66204635	      0.60468664	      0.74076696	      0.45323862	      1.01768596
      0.66205635	      0.60468661	      0.74076329	      0.45324531	      1.01768734
      0.66206635	      0.60468658	      0.74075961	      0.45325196	      1.01768869
      0.66207635	      0.60468656	      0.74075593	      0.45325857	      1.01769004
      0.66208635	      0.60468653	      0.74075226	      0.45326513	      1.01769137
      0.66209635	      0.60468650	      0.74074859	      0.45327165	      1.01769269
      0.66210635	      0.60468648	      0.74074492	      0.45327813	      1.01769399
      0.66211635	      0.60468645	      0.74074125	      0.45328456	      1.01769528
      0.66212635	      0.60468643	      0.74073759	      0.45329095	      1.01769656
      0.66213635	      0.60468640	      0.74073392	      0.45329730	      1.01769783
      0.66214635	      0.60468638	      0.74073026	      0.45330361	      1.01769908
      0.66215635	      0.60468635	      0.74072660	      0.45330987	      1.01770032
      0.66216635	      0.60468633	      0.74072294	      0.45331609	      1.01770154
      0.66217635	      0.60468630	      0.74071928	      0.45332226	      1.01770275
      0.66218635	      0.60468628	      0.74071562	      0.45332839	      1.01770395
      0.66219635	      0.60468625	      0.74071197	      0.45333448	      1.01770514
      0.66220635	      0.60468623	      0.74070832	      0.45334053	      1.01770631
      0.66221635	      0.60468621	      0.74070466	      0.45334653	      1.01770747
      0.66222635	      0.60468618	      0.74070102	      0.45335249	      1.01770861
      0.66223635	      0.60468616	      0.74069737	      0.45335841	      1.01770975
      0.66224635	      0.60468613	      0.74069372	      0.45336429	      1.01771087
      0.66225847	      0.60468611	      0.74068930	      0.45337135	      1.01771221
      0.66227058	      0.60468608	      0.74068489	      0.45337836	      1.01771353
      0.66228270	      0.60468605	      0.74068048	      0.45338530	      1.01771483
      0.66229482	      0.60468602	      0.74067607	      0.45339218	      1.01771612
      0.66230694	      0.60468599	      0.74067166	      0.45339901	      1.01771738
      0.66231905	      0.60468596	      0.74066726	      0.45340577	      1.01771863
      0.66233117	      0.60468593	      0.74066286	      0.45341248	      1.01771986
      0.66234329	      0.60468590	      0.74065846	      0.45341912	      1.01772107
      0.66235794	      0.60468587	      0.74065314	      0.45342708	      1.01772251
      0.66237258	      0.60468583	      0.74064783	      0.45343495	      1.01772392
      0.66238723	      0.60468580	      0.74064252	      0.45344274	      1.01772531
      0.66240188	      0.60468576	      0.74063722	      0.45345045	      1.01772666
      0.66241652	      0.60468573	      0.74063192	      0.45345808	      1.01772800
      0.66243117	      0.60468569	      0.74062662	      0.45346562	      1.01772930
      0.66244582	      0.60468566	      0.74062133	      0.45347309	      1.01773058
      0.66246046	      0.60468562	      0.74061604	      0.45348048	      1.01773184
      0.66247850	      0.60468558	      0.74060953	      0.45348948	      1.01773334
      0.66249654	      0.60468553	      0.74060302	      0.45349836	      1.01773481
      0.66251458	      0.60468549	      0.74059652	      0.45350713	      1.01773624
      0.66253262	      0.60468545	      0.74059003	      0.45351579	      1.01773763
      0.66255066	      0.60468540	      0.74058354	      0.45352434	      1.01773899
      0.66256870	      0.60468536	      0.74057706	      0.45353278	      1.01774030
      0.66258674	      0.60468531	      0.74057058	      0.45354111	      1.01774158
      0.66260908	      0.60468525	      0.74056256	      0.45355128	      1.01774311
      0.66263141	      0.60468520	      0.74055455	      0.45356130	      1.01774458
      0.66265375	      0.60468514	      0.74054655	      0.45357116	      1.01774599
      0.66267609	      0.60468508	      0.74053856	      0.45358087	      1.01774735
      0.66269842	      0.60468503	      0.74053058	      0.45359044	      1.01774865
      0.66272076	      0.60468497	      0.74052260	      0.45359986	      1.01774989
      0.66274869	      0.60468489	      0.74051264	      0.45361143	      1.01775137
      0.66277662	      0.60468482	      0.74050270	      0.45362279	      1.01775275
      0.66280455	      0.60468475	      0.74049276	      0.45363394	      1.01775406
      0.66283248	      0.60468467	      0.74048284	      0.45364488	      1.01775527
      0.66286616	      0.60468458	      0.74047088	      0.45365781	      1.01775663
      0.66289985	      0.60468449	      0.74045895	      0.45367046	      1.01775786
      0.66294112	      0.60468437	      0.74044435	      0.45368558	      1.01775920
      0.66298239	      0.60468426	      0.74042978	      0.45370030	      1.01776036
      0.66301505	      0.60468417	      0.74041827	      0.45371167	      1.01776115
      0.66304770	      0.60468407	      0.74040678	      0.45372280	      1.01776183
      0.66308143	      0.60468397	      0.74039493	      0.45373407	      1.01776242
      0.66312724	      0.60468384	      0.74037885	      0.45374899	      1.01776303
      0.66317455	      0.60468370	      0.74036229	      0.45376396	      1.01776344
      0.66320606	      0.60468361	      0.74035128	      0.45377369	      1.01776359
      0.66323757	      0.60468351	      0.74034028	      0.45378323	      1.01776364
      0.66328251	      0.60468337	      0.74032462	      0.45379654	      1.01776354
      0.66331647	      0.60468327	      0.74031282	      0.45380635	      1.01776333
      0.66335043	      0.60468316	      0.74030102	      0.45381596	      1.01776301
      0.66338438	      0.60468306	      0.74028925	      0.45382539	      1.01776258
      0.66342722	      0.60468292	      0.74027442	      0.45383701	      1.01776188
      0.66345775	      0.60468283	      0.74026387	      0.45384512	      1.01776127
      0.66348828	      0.60468273	      0.74025333	      0.45385308	      1.01776058
      0.66352937	      0.60468259	      0.74023918	      0.45386358	      1.01775951
      0.66356535	      0.60468248	      0.74022680	      0.45387258	      1.01775844
      0.66360133	      0.60468236	      0.74021444	      0.45388139	      1.01775725
      0.66363731	      0.60468224	      0.74020210	      0.45389002	      1.01775595
      0.66366833	      0.60468213	      0.74019148	      0.45389733	      1.01775473
      0.66369934	      0.60468203	      0.74018088	      0.45390451	      1.01775343
      0.66373717	      0.60468190	      0.74016796	      0.45391310	      1.01775172
      0.66377501	      0.60468177	      0.74015507	      0.45392151	      1.01774989
      0.66380333	      0.60468167	      0.74014543	      0.45392770	      1.01774843
      0.66383164	      0.60468157	      0.74013580	      0.45393379	      1.01774691
      0.66387350	      0.60468142	      0.74012160	      0.45394263	      1.01774453
      0.66390632	      0.60468130	      0.74011048	      0.45394942	      1.01774255
      0.66393913	      0.60468119	      0.74009938	      0.45395609	      1.01774049
      0.66397194	      0.60468107	      0.74008829	      0.45396265	      1.01773833
      0.66400476	      0.60468095	      0.74007722	      0.45396909	      1.01773609
      0.66403757	      0.60468083	      0.74006616	      0.45397543	      1.01773375
      0.66407039	      0.60468071	      0.74005513	      0.45398166	      1.01773133
      0.66410320	      0.60468058	      0.74004410	      0.45398778	      1.01772881
      0.66413602	      0.60468046	      0.74003310	      0.45399380	      1.01772621
      0.66416883	      0.60468034	      0.74002211	      0.45399972	      1.01772352
      0.66420164	      0.60468021	      0.74001113	      0.45400554	      1.01772074
      0.66423446	      0.60468009	      0.74000017	      0.45401127	      1.01771788
      0.66426296	      0.60467998	      0.73999066	      0.45401617	      1.01771533
      0.66429146	      0.60467987	      0.73998117	      0.45402100	      1.01771271
      0.66432907	      0.60467972	      0.73996866	      0.45402727	      1.01770915
      0.66435924	      0.60467960	      0.73995864	      0.45403221	      1.01770622
      0.66438941	      0.60467948	      0.73994863	      0.45403709	      1.01770321
      0.66441958	      0.60467936	      0.73993864	      0.45404189	      1.01770014
      0.66445740	      0.60467921	      0.73992613	      0.45404781	      1.01769619
      0.66448445	      0.60467910	      0.73991719	      0.45405197	      1.01769330
      0.66451150	      0.60467899	      0.73990827	      0.45405609	      1.01769035
      0.66454699	      0.60467884	      0.73989657	      0.45406140	      1.01768640
      0.66458125	      0.60467870	      0.73988530	      0.45406645	      1.01768250
      0.66461551	      0.60467856	      0.73987405	      0.45407142	      1.01767851
      0.66464507	      0.60467844	      0.73986435	      0.45407564	      1.01767500
      0.66467463	      0.60467831	      0.73985467	      0.45407980	      1.01767142
      0.66470419	      0.60467819	      0.73984500	      0.45408391	      1.01766778
      0.66473375	      0.60467806	      0.73983534	      0.45408796	      1.01766408
      0.66476945	      0.60467791	      0.73982369	      0.45409278	      1.01765952
      0.66480069	      0.60467778	      0.73981351	      0.45409693	      1.01765547
      0.66483192	      0.60467764	      0.73980335	      0.45410102	      1.01765134
      0.66486315	      0.60467751	      0.73979320	      0.45410505	      1.01764714
      0.66489439	      0.60467737	      0.73978307	      0.45410902	      1.01764287
      0.66492562	      0.60467723	      0.73977295	      0.45411294	      1.01763854
      0.66495238	      0.60467711	      0.73976428	      0.45411626	      1.01763477
      0.66497914	      0.60467700	      0.73975563	      0.45411953	      1.01763096
      0.66501684	      0.60467683	      0.73974346	      0.45412408	      1.01762550
      0.66504413	      0.60467670	      0.73973467	      0.45412733	      1.01762149
      0.66507141	      0.60467658	      0.73972588	      0.45413053	      1.01761743
      0.66510453	      0.60467643	      0.73971523	      0.45413437	      1.01761243
      0.66513676	      0.60467628	      0.73970488	      0.45413805	      1.01760750
      0.66516898	      0.60467614	      0.73969455	      0.45414168	      1.01760250
      0.66520121	      0.60467599	      0.73968423	      0.45414526	      1.01759743
      0.66522903	      0.60467586	      0.73967533	      0.45414831	      1.01759300
      0.66525686	      0.60467573	      0.73966644	      0.45415132	      1.01758852
      0.66528469	      0.60467560	      0.73965757	      0.45415430	      1.01758399
      0.66531998	      0.60467543	      0.73964632	      0.45415803	      1.01757817
      0.66535022	      0.60467529	      0.73963670	      0.45416118	      1.01757312
      0.66538046	      0.60467515	      0.73962709	      0.45416428	      1.01756801
      0.66541070	      0.60467500	      0.73961750	      0.45416735	      1.01756285
      0.66544094	      0.60467486	      0.73960792	      0.45417038	      1.01755763
      0.66547118	      0.60467471	      0.73959835	      0.45417337	      1.01755235
      0.66550142	      0.60467456	      0.73958879	      0.45417632	      1.01754701
      0.66553166	      0.60467442	      0.73957924	      0.45417924	      1.01754162
      0.66556190	      0.60467427	      0.73956971	      0.45418212	      1.01753617
      0.66559214	      0.60467412	      0.73956019	      0.45418496	      1.01753067
      0.66562238	      0.60467397	      0.73955068	      0.45418777	      1.01752511
      0.66565262	      0.60467382	      0.73954118	      0.45419054	      1.01751949
      0.66568286	      0.60467367	      0.73953170	      0.45419328	      1.01751382
      0.66571310	      0.60467352	      0.73952223	      0.45419598	      1.01750810
      0.66574334	      0.60467337	      0.73951277	      0.45419865	      1.01750232
      0.66577358	      0.60467321	      0.73950332	      0.45420129	      1.01749649
      0.66580382	      0.60467306	      0.73949389	      0.45420390	      1.01749061
      0.66583406	      0.60467291	      0.73948447	      0.45420647	      1.01748467
      0.66586120	      0.60467277	      0.73947602	      0.45420875	      1.01747930
      0.66588833	      0.60467263	      0.73946759	      0.45421101	      1.01747388
      0.66592423	      0.60467244	      0.73945645	      0.45421396	      1.01746665
      0.66595182	      0.60467230	      0.73944789	      0.45421620	      1.01746104
      0.66597942	      0.60467216	      0.73943935	      0.45421842	      1.01745539
      0.66600701	      0.60467201	      0.73943082	      0.45422061	      1.01744970
      0.66604276	      0.60467182	      0.73941978	      0.45422341	      1.01744226
      0.66607332	      0.60467166	      0.73941035	      0.45422577	      1.01743585
      0.66610388	      0.60467150	      0.73940094	      0.45422811	      1.01742938
      0.66613444	      0.60467134	      0.73939154	      0.45423041	      1.01742287
      0.66616500	      0.60467117	      0.73938216	      0.45423269	      1.01741630
      0.66619556	      0.60467101	      0.73937278	      0.45423495	      1.01740968
      0.66622612	      0.60467085	      0.73936342	      0.45423717	      1.01740301
      0.66625668	      0.60467068	      0.73935407	      0.45423937	      1.01739629
      0.66628724	      0.60467052	      0.73934473	      0.45424155	      1.01738952
      0.66631780	      0.60467035	      0.73933540	      0.45424370	      1.01738270
      0.66634507	      0.60467020	      0.73932709	      0.45424559	      1.01737658
      0.66637234	      0.60467005	      0.73931879	      0.45424747	      1.01737041
      0.66640882	      0.60466985	      0.73930770	      0.45424995	      1.01736210
      0.66643682	      0.60466969	      0.73929920	      0.45425183	      1.01735568
      0.66646482	      0.60466954	      0.73929071	      0.45425368	      1.01734922
      0.66649281	      0.60466938	      0.73928223	      0.45425552	      1.01734271
      0.66652916	      0.60466918	      0.73927123	      0.45425788	      1.01733421
      0.66655998	      0.60466901	      0.73926193	      0.45425986	      1.01732695
      0.66659079	      0.60466883	      0.73925263	      0.45426181	      1.01731964
      0.66662161	      0.60466866	      0.73924335	      0.45426374	      1.01731229
      0.66665243	      0.60466848	      0.73923408	      0.45426565	      1.01730488
      0.66668325	      0.60466831	      0.73922482	      0.45426753	      1.01729743
      0.66671406	      0.60466813	      0.73921557	      0.45426940	      1.01728993
      0.66674488	      0.60466795	      0.73920634	      0.45427124	      1.01728239
      0.66677570	      0.60466778	      0.73919711	      0.45427306	      1.01727480
      0.66680651	      0.60466760	      0.73918790	      0.45427486	      1.01726716
      0.66683733	      0.60466742	      0.73917871	      0.45427664	      1.01725948
      0.66686815	      0.60466724	      0.73916952	      0.45427840	      1.01725175
      0.66689896	      0.60466706	      0.73916035	      0.45428014	      1.01724398
      0.66692978	      0.60466688	      0.73915118	      0.45428186	      1.01723617
      0.66696060	      0.60466670	      0.73914203	      0.45428356	      1.01722830
      0.66699141	      0.60466652	      0.73913290	      0.45428524	      1.01722040
      0.66702518	      0.60466632	      0.73912290	      0.45428706	      1.01721168
      0.66705895	      0.60466611	      0.73911291	      0.45428886	      1.01720292
      0.66708733	      0.60466595	      0.73910453	      0.45429035	      1.01719551
      0.66711571	      0.60466578	      0.73909616	      0.45429183	      1.01718806
      0.66715388	      0.60466555	      0.73908492	      0.45429380	      1.01717799
      0.66718278	      0.60466537	      0.73907642	      0.45429527	      1.01717032
      0.66721168	      0.60466520	      0.73906793	      0.45429672	      1.01716262
      0.66724058	      0.60466502	      0.73905945	      0.45429816	      1.01715488
      0.66727933	      0.60466479	      0.73904810	      0.45430007	      1.01714443
      0.66731090	      0.60466459	      0.73903886	      0.45430161	      1.01713588
      0.66734247	      0.60466440	      0.73902964	      0.45430312	      1.01712728
      0.66737404	      0.60466421	      0.73902043	      0.45430462	      1.01711864
      0.66740562	      0.60466401	      0.73901123	      0.45430611	      1.01710995
      0.66743719	      0.60466382	      0.73900204	      0.45430757	      1.01710122
      0.66747510	      0.60466358	      0.73899103	      0.45430931	      1.01709068
      0.66750316	      0.60466341	      0.73898289	      0.45431058	      1.01708285
      0.66753121	      0.60466323	      0.73897476	      0.45431184	      1.01707497
      0.66756762	      0.60466300	      0.73896422	      0.45431346	      1.01706471
      0.66760387	      0.60466278	      0.73895375	      0.45431505	      1.01705444
      0.66764013	      0.60466255	      0.73894329	      0.45431661	      1.01704411
      0.66767084	      0.60466236	      0.73893444	      0.45431793	      1.01703531
      0.66770155	      0.60466216	      0.73892560	      0.45431923	      1.01702648
      0.66773963	      0.60466192	      0.73891466	      0.45432082	      1.01701548
      0.66777053	      0.60466172	      0.73890580	      0.45432209	      1.01700651
      0.66780144	      0.60466152	      0.73889694	      0.45432335	      1.01699749
      0.66783234	      0.60466133	      0.73888810	      0.45432460	      1.01698844
      0.66787505	      0.60466105	      0.73887590	      0.45432631	      1.01697587
      0.66790284	      0.60466087	      0.73886797	      0.45432740	      1.01696765
      0.66793063	      0.60466069	      0.73886005	      0.45432848	      1.01695941
      0.66797067	      0.60466043	      0.73884866	      0.45433003	      1.01694747
      0.66800685	      0.60466020	      0.73883838	      0.45433140	      1.01693663
      0.66805842	      0.60465986	      0.73882376	      0.45433334	      1.01692109
      0.66808604	      0.60465968	      0.73881594	      0.45433436	      1.01691273
      0.66811366	      0.60465950	      0.73880813	      0.45433537	      1.01690434
      0.66815985	      0.60465920	      0.73879509	      0.45433704	      1.01689024
      0.66819165	      0.60465899	      0.73878613	      0.45433817	      1.01688048
      0.66822345	      0.60465878	      0.73877718	      0.45433929	      1.01687069
      0.66825525	      0.60465856	      0.73876824	      0.45434040	      1.01686086
      0.66830257	      0.60465825	      0.73875496	      0.45434203	      1.01684617
      0.66832982	      0.60465807	      0.73874733	      0.45434296	      1.01683767
      0.66835707	      0.60465789	      0.73873970	      0.45434388	      1.01682914
      0.66840254	      0.60465758	      0.73872699	      0.45434539	      1.01681485
      0.66845099	      0.60465726	      0.73871348	      0.45434697	      1.01679955
      0.66848191	      0.60465705	      0.73870487	      0.45434797	      1.01678973
      0.66851284	      0.60465684	      0.73869628	      0.45434896	      1.01677989
      0.66855925	      0.60465652	      0.73868339	      0.45435042	      1.01676504
      0.66859059	      0.60465631	      0.73867471	      0.45435140	      1.01675498
      0.66862193	      0.60465610	      0.73866603	      0.45435236	      1.01674488
      0.66866305	      0.60465582	      0.73865467	      0.45435361	      1.01673158
      0.66870197	      0.60465555	      0.73864393	      0.45435478	      1.01671894
      0.66874088	      0.60465528	      0.73863321	      0.45435593	      1.01670625
      0.66877522	      0.60465505	      0.73862377	      0.45435694	      1.01669500
      0.66880957	      0.60465481	      0.73861434	      0.45435793	      1.01668372
      0.66884391	      0.60465457	      0.73860492	      0.45435891	      1.01667239
      0.66888639	      0.60465428	      0.73859329	      0.45436011	      1.01665833
      0.66892370	      0.60465402	      0.73858309	      0.45436114	      1.01664594
      0.66896101	      0.60465376	      0.73857291	      0.45436217	      1.01663349
      0.66899831	      0.60465350	      0.73856274	      0.45436318	      1.01662100
      0.66903562	      0.60465324	      0.73855259	      0.45436418	      1.01660847
      0.66907293	      0.60465298	      0.73854246	      0.45436517	      1.01659589
      0.66911024	      0.60465271	      0.73853234	      0.45436614	      1.01658327
      0.66914754	      0.60465245	      0.73852224	      0.45436710	      1.01657061
      0.66918485	      0.60465219	      0.73851215	      0.45436806	      1.01655790
      0.66922216	      0.60465192	      0.73850208	      0.45436899	      1.01654514
      0.66925947	      0.60465166	      0.73849203	      0.45436992	      1.01653235
      0.66929677	      0.60465139	      0.73848199	      0.45437084	      1.01651951
      0.66933408	      0.60465113	      0.73847196	      0.45437174	      1.01650662
      0.66938053	      0.60465080	      0.73845951	      0.45437285	      1.01649053
      0.66941472	      0.60465055	      0.73845035	      0.45437366	      1.01647864
      0.66944890	      0.60465031	      0.73844121	      0.45437445	      1.01646671
      0.66949379	      0.60464998	      0.73842923	      0.45437549	      1.01645100
      0.66953513	      0.60464969	      0.73841822	      0.45437642	      1.01643648
      0.66957647	      0.60464939	      0.73840722	      0.45437735	      1.01642191
      0.66961781	      0.60464909	      0.73839624	      0.45437826	      1.01640729
      0.66965383	      0.60464883	      0.73838669	      0.45437904	      1.01639451
      0.66968986	      0.60464857	      0.73837715	      0.45437982	      1.01638169
      0.66973355	      0.60464825	      0.73836561	      0.45438074	      1.01636609
      0.66977724	      0.60464793	      0.73835409	      0.45438166	      1.01635045
      0.66981584	      0.60464765	      0.73834392	      0.45438245	      1.01633658
      0.66985444	      0.60464737	      0.73833377	      0.45438324	      1.01632266
      0.66989304	      0.60464709	      0.73832364	      0.45438402	      1.01630871
      0.66993982	      0.60464674	      0.73831138	      0.45438494	      1.01629174
      0.66997968	      0.60464645	      0.73830096	      0.45438572	      1.01627724
      0.67001954	      0.60464615	      0.73829055	      0.45438649	      1.01626269
      0.67005939	      0.60464586	      0.73828016	      0.45438725	      1.01624810
      0.67009925	      0.60464557	      0.73826979	      0.45438799	      1.01623347
      0.67014934	      0.60464519	      0.73825677	      0.45438892	      1.01621503
      0.67018767	      0.60464491	      0.73824684	      0.45438962	      1.01620087
      0.67022600	      0.60464463	      0.73823691	      0.45439031	      1.01618667
      0.67027321	      0.60464427	      0.73822471	      0.45439114	      1.01616913
      0.67032041	      0.60464392	      0.73821254	      0.45439197	      1.01615153
      0.67035946	      0.60464363	      0.73820249	      0.45439264	      1.01613693
      0.67039851	      0.60464334	      0.73819245	      0.45439330	      1.01612229
      0.67043756	      0.60464304	      0.73818243	      0.45439396	      1.01610762
      0.67049479	      0.60464261	      0.73816777	      0.45439490	      1.01608604
      0.67053268	      0.60464233	      0.73815809	      0.45439551	      1.01607171
      0.67057057	      0.60464204	      0.73814842	      0.45439612	      1.01605734
      0.67062202	      0.60464165	      0.73813531	      0.45439693	      1.01603778
      0.67066948	      0.60464129	      0.73812325	      0.45439767	      1.01601968
      0.67071694	      0.60464094	      0.73811121	      0.45439839	      1.01600152
      0.67075943	      0.60464061	      0.73810045	      0.45439903	      1.01598522
      0.67080191	      0.60464029	      0.73808971	      0.45439966	      1.01596888
      0.67084440	      0.60463997	      0.73807899	      0.45440028	      1.01595250
      0.67088688	      0.60463964	      0.73806829	      0.45440089	      1.01593607
      0.67094726	      0.60463918	      0.73805311	      0.45440174	      1.01591266
      0.67098340	      0.60463890	      0.73804404	      0.45440225	      1.01589860
      0.67101954	      0.60463863	      0.73803499	      0.45440274	      1.01588452
      0.67107756	      0.60463818	      0.73802049	      0.45440353	      1.01586185
      0.67115235	      0.60463761	      0.73800184	      0.45440452	      1.01583251
      0.67118862	      0.60463733	      0.73799282	      0.45440499	      1.01581823
      0.67122490	      0.60463705	      0.73798381	      0.45440545	      1.01580393
      0.67128421	      0.60463659	      0.73796910	      0.45440620	      1.01578048
      0.67133429	      0.60463620	      0.73795672	      0.45440682	      1.01576062
      0.67138438	      0.60463581	      0.73794436	      0.45440743	      1.01574071
      0.67142744	      0.60463548	      0.73793375	      0.45440794	      1.01572355
      0.67147051	      0.60463515	      0.73792316	      0.45440845	      1.01570635
      0.67151357	      0.60463481	      0.73791259	      0.45440895	      1.01568911
      0.67157088	      0.60463437	      0.73789855	      0.45440960	      1.01566610
      0.67161980	      0.60463398	      0.73788659	      0.45441015	      1.01564641
      0.67166872	      0.60463360	      0.73787466	      0.45441069	      1.01562667
      0.67171764	      0.60463322	      0.73786275	      0.45441121	      1.01560689
      0.67176657	      0.60463284	      0.73785086	      0.45441173	      1.01558705
      0.67181549	      0.60463245	      0.73783900	      0.45441225	      1.01556717
      0.67186441	      0.60463207	      0.73782717	      0.45441275	      1.01554724
      0.67191333	      0.60463169	      0.73781535	      0.45441324	      1.01552727
      0.67196225	      0.60463130	      0.73780356	      0.45441373	      1.01550725
      0.67201117	      0.60463092	      0.73779180	      0.45441420	      1.01548718
      0.67206010	      0.60463053	      0.73778005	      0.45441467	      1.01546707
      0.67210902	      0.60463014	      0.73776833	      0.45441513	      1.01544691
      0.67216290	      0.60462972	      0.73775545	      0.45441563	      1.01542466
      0.67221679	      0.60462929	      0.73774260	      0.45441612	      1.01540236
      0.67226526	      0.60462891	      0.73773106	      0.45441655	      1.01538224
      0.67231374	      0.60462852	      0.73771955	      0.45441697	      1.01536209
      0.67236822	      0.60462809	      0.73770663	      0.45441744	      1.01533939
      0.67242270	      0.60462766	      0.73769375	      0.45441789	      1.01531663
      0.67247718	      0.60462722	      0.73768089	      0.45441834	      1.01529383
      0.67252596	      0.60462684	      0.73766941	      0.45441873	      1.01527336
      0.67257474	      0.60462645	      0.73765794	      0.45441912	      1.01525286
      0.67262352	      0.60462606	      0.73764650	      0.45441950	      1.01523231
      0.67268015	      0.60462561	      0.73763325	      0.45441993	      1.01520841
      0.67273678	      0.60462515	      0.73762003	      0.45442036	      1.01518445
      0.67278747	      0.60462475	      0.73760821	      0.45442073	      1.01516296
      0.67283817	      0.60462434	      0.73759643	      0.45442109	      1.01514143
      0.67289391	      0.60462390	      0.73758350	      0.45442148	      1.01511770
      0.67294966	      0.60462345	      0.73757059	      0.45442186	      1.01509393
      0.67300540	      0.60462300	      0.73755772	      0.45442224	      1.01507010
      0.67306114	      0.60462255	      0.73754488	      0.45442261	      1.01504622
      0.67311689	      0.60462210	      0.73753206	      0.45442297	      1.01502230
      0.67317263	      0.60462166	      0.73751928	      0.45442332	      1.01499833
      0.67322107	      0.60462127	      0.73750819	      0.45442362	      1.01497746
      0.67326952	      0.60462088	      0.73749712	      0.45442391	      1.01495655
      0.67332842	      0.60462040	      0.73748370	      0.45442426	      1.01493108
      0.67338733	      0.60461992	      0.73747030	      0.45442460	      1.01490556
      0.67344060	      0.60461949	      0.73745822	      0.45442490	      1.01488243
      0.67349388	      0.60461906	      0.73744616	      0.45442519	      1.01485926
      0.67355144	      0.60461860	      0.73743316	      0.45442550	      1.01483418
      0.67360901	      0.60461813	      0.73742019	      0.45442581	      1.01480905
      0.67366483	      0.60461768	      0.73740764	      0.45442610	      1.01478463
      0.67372066	      0.60461722	      0.73739512	      0.45442638	      1.01476018
      0.67377790	      0.60461676	      0.73738231	      0.45442666	      1.01473505
      0.67383515	      0.60461630	      0.73736953	      0.45442693	      1.01470988
      0.67389222	      0.60461583	      0.73735682	      0.45442720	      1.01468474
      0.67394928	      0.60461537	      0.73734413	      0.45442746	      1.01465956
      0.67400674	      0.60461490	      0.73733140	      0.45442771	      1.01463416
      0.67406420	      0.60461443	      0.73731869	      0.45442796	      1.01460872
      0.67412153	      0.60461396	      0.73730604	      0.45442820	      1.01458329
      0.67417886	      0.60461350	      0.73729341	      0.45442844	      1.01455782
      0.67423434	      0.60461304	      0.73728123	      0.45442866	      1.01453314
      0.67430366	      0.60461248	      0.73726604	      0.45442893	      1.01450223
      0.67438244	      0.60461183	      0.73724883	      0.45442922	      1.01446704
      0.67444839	      0.60461130	      0.73723447	      0.45442946	      1.01443752
      0.67450101	      0.60461086	      0.73722304	      0.45442965	      1.01441393
      0.67455362	      0.60461043	      0.73721163	      0.45442983	      1.01439030
      0.67461325	      0.60460995	      0.73719873	      0.45443003	      1.01436349
      0.67467288	      0.60460946	      0.73718586	      0.45443022	      1.01433664
      0.67472827	      0.60460900	      0.73717394	      0.45443039	      1.01431166
      0.67479964	      0.60460842	      0.73715861	      0.45443061	      1.01427941
      0.67488672	      0.60460770	      0.73713997	      0.45443086	      1.01423999
      0.67493881	      0.60460728	      0.73712885	      0.45443101	      1.01421637
      0.67500754	      0.60460671	      0.73711422	      0.45443120	      1.01418515
      0.67509005	      0.60460603	      0.73709670	      0.45443141	      1.01414761
      0.67514377	      0.60460559	      0.73708533	      0.45443155	      1.01412313
      0.67521280	      0.60460502	      0.73707075	      0.45443171	      1.01409162
      0.67529982	      0.60460431	      0.73705244	      0.45443191	      1.01405183
      0.67540985	      0.60460340	      0.73702937	      0.45443215	      1.01400141
      0.67545818	      0.60460300	      0.73701927	      0.45443225	      1.01397922
      0.67552204	      0.60460248	      0.73700595	      0.45443238	      1.01394987
      0.67560385	      0.60460180	      0.73698894	      0.45443253	      1.01391221
      0.67568565	      0.60460113	      0.73697199	      0.45443268	      1.01387448
      0.67573903	      0.60460069	      0.73696095	      0.45443277	      1.01384982
      0.67579241	      0.60460025	      0.73694995	      0.45443286	      1.01382514
      0.67584824	      0.60459979	      0.73693846	      0.45443295	      1.01379930
      0.67592614	      0.60459914	      0.73692247	      0.45443307	      1.01376319
      0.67599623	      0.60459856	      0.73690813	      0.45443317	      1.01373065
      0.67605217	      0.60459810	      0.73689671	      0.45443324	      1.01370465
      0.67610811	      0.60459764	      0.73688532	      0.45443331	      1.01367862
      0.67617242	      0.60459711	      0.73687226	      0.45443339	      1.01364865
[truncated: 423,556 more chars]
