# Supplementary material for: Musculoskeletal simulations to examine the effects of accentuated eccentric loading (AEL) on jump height
Source: PeerJ. 2023 Jan 23;11:e14687. doi: 10.7717/peerj.14687 (PMC9879160; doi:10.7717/peerj.14687)
Supplement: Supplemental Information 3 — Added30 folder contains the code and simulation results for a complete jump with an additional 30% model mass. Dropped30 folder contains the code and simulation results for the push-off phase with the original model mass. [file peerj-11-14687-s003.zip › Supplementary Simulation code and output results AEL30/Dropped30/Optimized_for_J_Results/TwoSegment_Two_Segment_NormFiberVelocity.sto]

NormFiberVelocity
version=1
nRows=9685
nColumns=5
inDegrees=no

This analysis gathers basic information about muscles during a simulation (e.g., forces, tendon lengths, moment arms, etc).
Units are S.I. units (second, meters, Newtons, ...)
Angles are in degrees.

endheader
time	vastus	recfem	glut	ham
      0.00000000	      0.00000000	     -0.00000000	      0.00000000	      0.00000000
      0.00006123	     -0.00002123	     -0.00000721	     -0.00002742	      0.00000000
      0.00012245	     -0.00004254	     -0.00001445	     -0.00005497	      0.00000000
      0.00020780	     -0.00007237	     -0.00002458	     -0.00009356	      0.00000000
      0.00029315	     -0.00010235	     -0.00003478	     -0.00013235	      0.00000000
      0.00042115	     -0.00014759	     -0.00005017	     -0.00019090	      0.00000000
      0.00054914	     -0.00019314	     -0.00006571	     -0.00024986	      0.00000000
      0.00075973	     -0.00026878	     -0.00009157	     -0.00034764	      0.00000000
      0.00097032	     -0.00034524	     -0.00011782	     -0.00044630	      0.00000000
      0.00125500	     -0.00044988	     -0.00015393	     -0.00058089	      0.00000000
      0.00153968	     -0.00055593	     -0.00019078	     -0.00071669	      0.00000000
      0.00177985	     -0.00064647	     -0.00022244	     -0.00083209	      0.00000000
      0.00202001	     -0.00073796	     -0.00025462	     -0.00094820	      0.00000000
      0.00230741	     -0.00084867	     -0.00029383	     -0.00108797	      0.00000000
      0.00259481	     -0.00096069	     -0.00033379	     -0.00122859	      0.00000000
      0.00282227	     -0.00105026	     -0.00036594	     -0.00134046	      0.00000000
      0.00304973	     -0.00114062	     -0.00039856	     -0.00145280	      0.00000000
      0.00334924	     -0.00126078	     -0.00044222	     -0.00160142	      0.00000000
      0.00364874	     -0.00138227	     -0.00048668	     -0.00175079	      0.00000000
      0.00386300	     -0.00146997	     -0.00051897	     -0.00185810	      0.00000000
      0.00407725	     -0.00155833	     -0.00055166	     -0.00196578	      0.00000000
      0.00437314	     -0.00168142	     -0.00059746	     -0.00211506	      0.00000000
      0.00466902	     -0.00180572	     -0.00064401	     -0.00226500	      0.00000000
      0.00490644	     -0.00190632	     -0.00068190	     -0.00238579	      0.00000000
      0.00514385	     -0.00200768	     -0.00072026	     -0.00250697	      0.00000000
      0.00542953	     -0.00213064	     -0.00076705	     -0.00265333	      0.00000000
      0.00571522	     -0.00225465	     -0.00081452	     -0.00280024	      0.00000000
      0.00595120	     -0.00235789	     -0.00085423	     -0.00292202	      0.00000000
      0.00618719	     -0.00246182	     -0.00089439	     -0.00304416	      0.00000000
      0.00647135	     -0.00258790	     -0.00094335	     -0.00319173	      0.00000000
      0.00675552	     -0.00271496	     -0.00099295	     -0.00333981	      0.00000000
      0.00699497	     -0.00282279	     -0.00103523	     -0.00346498	      0.00000000
      0.00723442	     -0.00293130	     -0.00107797	     -0.00359050	      0.00000000
      0.00751378	     -0.00305875	     -0.00112838	     -0.00373738	      0.00000000
      0.00779314	     -0.00318709	     -0.00117940	     -0.00388472	      0.00000000
      0.00803996	     -0.00330123	     -0.00122496	     -0.00401528	      0.00000000
      0.00828679	     -0.00341604	     -0.00127098	     -0.00414619	      0.00000000
      0.00855771	     -0.00354284	     -0.00132201	     -0.00429026	      0.00000000
      0.00882862	     -0.00367042	     -0.00137358	     -0.00443474	      0.00000000
      0.00909954	     -0.00379880	     -0.00142568	     -0.00457961	      0.00000000
      0.00937046	     -0.00392794	     -0.00147831	     -0.00472486	      0.00000000
      0.00960318	     -0.00403948	     -0.00152393	     -0.00484994	      0.00000000
      0.00983591	     -0.00415158	     -0.00156994	     -0.00497529	      0.00000000
      0.01011404	     -0.00428625	     -0.00162542	     -0.00512545	      0.00000000
      0.01039217	     -0.00442169	     -0.00168144	     -0.00527598	      0.00000000
      0.01067029	     -0.00455788	     -0.00173798	     -0.00542689	      0.00000000
      0.01091920	     -0.00468039	     -0.00178902	     -0.00556224	      0.00000000
      0.01116811	     -0.00480348	     -0.00184048	     -0.00569787	      0.00000000
      0.01141701	     -0.00492714	     -0.00189235	     -0.00583379	      0.00000000
      0.01168002	     -0.00505842	     -0.00194760	     -0.00597769	      0.00000000
      0.01194302	     -0.00519032	     -0.00200329	     -0.00612189	      0.00000000
      0.01219797	     -0.00531876	     -0.00205771	     -0.00626196	      0.00000000
      0.01245293	     -0.00544778	     -0.00211253	     -0.00640229	      0.00000000
      0.01271510	     -0.00558102	     -0.00216934	     -0.00654687	      0.00000000
      0.01297727	     -0.00571484	     -0.00222657	     -0.00669172	      0.00000000
      0.01323521	     -0.00584706	     -0.00228329	     -0.00683449	      0.00000000
      0.01349315	     -0.00597981	     -0.00234042	     -0.00697751	      0.00000000
      0.01375333	     -0.00611427	     -0.00239845	     -0.00712203	      0.00000000
      0.01401352	     -0.00624925	     -0.00245688	     -0.00726679	      0.00000000
      0.01427221	     -0.00638399	     -0.00251538	     -0.00741096	      0.00000000
      0.01453091	     -0.00651923	     -0.00257426	     -0.00755536	      0.00000000
      0.01478923	     -0.00665478	     -0.00263345	     -0.00769978	      0.00000000
      0.01504755	     -0.00679082	     -0.00269301	     -0.00784442	      0.00000000
      0.01530350	     -0.00692609	     -0.00275240	     -0.00798794	      0.00000000
      0.01555944	     -0.00706182	     -0.00281215	     -0.00813167	      0.00000000
      0.01580318	     -0.00719151	     -0.00286939	     -0.00826873	      0.00000000
      0.01611297	     -0.00735694	     -0.00294262	     -0.00844320	      0.00000000
      0.01651210	     -0.00757102	     -0.00303772	     -0.00866839	      0.00000000
      0.01679287	     -0.00772225	     -0.00310512	     -0.00882707	      0.00000000
      0.01703128	     -0.00785107	     -0.00316268	     -0.00896198	      0.00000000
      0.01726968	     -0.00798024	     -0.00322054	     -0.00909705	      0.00000000
      0.01753117	     -0.00812234	     -0.00328433	     -0.00924536	      0.00000000
      0.01779266	     -0.00826485	     -0.00334847	     -0.00939385	      0.00000000
      0.01804389	     -0.00840216	     -0.00341042	     -0.00953668	      0.00000000
      0.01829512	     -0.00853985	     -0.00347267	     -0.00967966	      0.00000000
      0.01849992	     -0.00865236	     -0.00352366	     -0.00979632	      0.00000000
      0.01882450	     -0.00883118	     -0.00360488	     -0.00998142	      0.00000000
      0.01906129	     -0.00896201	     -0.00366445	     -0.01011661	      0.00000000
      0.01929809	     -0.00909315	     -0.00372428	     -0.01025192	      0.00000000
      0.01953488	     -0.00922460	     -0.00378439	     -0.01038736	      0.00000000
      0.01977868	     -0.00936025	     -0.00384654	     -0.01052692	      0.00000000
      0.02008180	     -0.00952934	     -0.00392419	     -0.01070061	      0.00000000
      0.02046862	     -0.00974581	     -0.00402389	     -0.01092252	      0.00000000
      0.02071870	     -0.00988617	     -0.00408871	     -0.01106615	      0.00000000
      0.02096879	     -0.01002684	     -0.00415380	     -0.01120988	      0.00000000
      0.02121887	     -0.01016781	     -0.00421916	     -0.01135373	      0.00000000
      0.02147240	     -0.01031102	     -0.00428570	     -0.01149967	      0.00000000
      0.02172593	     -0.01045454	     -0.00435251	     -0.01164572	      0.00000000
      0.02197260	     -0.01059446	     -0.00441778	     -0.01178793	      0.00000000
      0.02221928	     -0.01073466	     -0.00448330	     -0.01193023	      0.00000000
      0.02247940	     -0.01088278	     -0.00455266	     -0.01208038	      0.00000000
      0.02273951	     -0.01103121	     -0.00462229	     -0.01223064	      0.00000000
      0.02299610	     -0.01117790	     -0.00469125	     -0.01237895	      0.00000000
      0.02330652	     -0.01135573	     -0.00477502	     -0.01255850	      0.00000000
      0.02365444	     -0.01155552	     -0.00486936	     -0.01275990	      0.00000000
      0.02394973	     -0.01172547	     -0.00494980	     -0.01293096	      0.00000000
      0.02417362	     -0.01185455	     -0.00501101	     -0.01306072	      0.00000000
      0.02439752	     -0.01198383	     -0.00507240	     -0.01319055	      0.00000000
      0.02462526	     -0.01211552	     -0.00513505	     -0.01332267	      0.00000000
      0.02493219	     -0.01229331	     -0.00521977	     -0.01350082	      0.00000000
      0.02523912	     -0.01247143	     -0.00530484	     -0.01367907	      0.00000000
      0.02545699	     -0.01259807	     -0.00536543	     -0.01380565	      0.00000000
      0.02567485	     -0.01272487	     -0.00542618	     -0.01393227	      0.00000000
      0.02592713	     -0.01287191	     -0.00549674	     -0.01407896	      0.00000000
      0.02617941	     -0.01301916	     -0.00556752	     -0.01422571	      0.00000000
      0.02645015	     -0.01317741	     -0.00564371	     -0.01438325	      0.00000000
      0.02672088	     -0.01333590	     -0.00572015	     -0.01454085	      0.00000000
      0.02691494	     -0.01344964	     -0.00577509	     -0.01465385	      0.00000000
      0.02723087	     -0.01363506	     -0.00586480	     -0.01483788	      0.00000000
      0.02747074	     -0.01377605	     -0.00593313	     -0.01497765	      0.00000000
      0.02771061	     -0.01391720	     -0.00600164	     -0.01511746	      0.00000000
      0.02795047	     -0.01405852	     -0.00607034	     -0.01525730	      0.00000000
      0.02819667	     -0.01420373	     -0.00614103	     -0.01540087	      0.00000000
      0.02844286	     -0.01434911	     -0.00621190	     -0.01554448	      0.00000000
      0.02871061	     -0.01450740	     -0.00628919	     -0.01570069	      0.00000000
      0.02897835	     -0.01466589	     -0.00636670	     -0.01585694	      0.00000000
      0.02918757	     -0.01478985	     -0.00642741	     -0.01597906	      0.00000000
      0.02950225	     -0.01497652	     -0.00651896	     -0.01616277	      0.00000000
      0.02975664	     -0.01512760	     -0.00659319	     -0.01631131	      0.00000000
      0.03001102	     -0.01527884	     -0.00666759	     -0.01645988	      0.00000000
      0.03026541	     -0.01543023	     -0.00674218	     -0.01660847	      0.00000000
      0.03051980	     -0.01558177	     -0.00681694	     -0.01675708	      0.00000000
      0.03077419	     -0.01573345	     -0.00689188	     -0.01690570	      0.00000000
      0.03102481	     -0.01588303	     -0.00696588	     -0.01705215	      0.00000000
      0.03127544	     -0.01603274	     -0.00704005	     -0.01719860	      0.00000000
      0.03150969	     -0.01617279	     -0.00710952	     -0.01733550	      0.00000000
      0.03181008	     -0.01635255	     -0.00719882	     -0.01751107	      0.00000000
      0.03211048	     -0.01653249	     -0.00728834	     -0.01768665	      0.00000000
      0.03234592	     -0.01667363	     -0.00735866	     -0.01782427	      0.00000000
      0.03258135	     -0.01681489	     -0.00742912	     -0.01796189	      0.00000000
      0.03285431	     -0.01697878	     -0.00751098	     -0.01812145	      0.00000000
      0.03312728	     -0.01714280	     -0.00759301	     -0.01828102	      0.00000000
      0.03336365	     -0.01728494	     -0.00766419	     -0.01841919	      0.00000000
      0.03365922	     -0.01746282	     -0.00775338	     -0.01859196	      0.00000000
      0.03401855	     -0.01767925	     -0.00786208	     -0.01880200	      0.00000000
      0.03441210	     -0.01791652	     -0.00798146	     -0.01903203	      0.00000000
      0.03471486	     -0.01809922	     -0.00807354	     -0.01920897	      0.00000000
      0.03493999	     -0.01823516	     -0.00814213	     -0.01934054	      0.00000000
      0.03516513	     -0.01837117	     -0.00821083	     -0.01947210	      0.00000000
      0.03538556	     -0.01850441	     -0.00827820	     -0.01960090	      0.00000000
      0.03569838	     -0.01869360	     -0.00837398	     -0.01978367	      0.00000000
      0.03597589	     -0.01886154	     -0.00845911	     -0.01994578	      0.00000000
      0.03620686	     -0.01900139	     -0.00853008	     -0.02008069	      0.00000000
      0.03643782	     -0.01914130	     -0.00860116	     -0.02021558	      0.00000000
      0.03668105	     -0.01928870	     -0.00867612	     -0.02035762	      0.00000000
      0.03698126	     -0.01947073	     -0.00876879	     -0.02053291	      0.00000000
      0.03735693	     -0.01969865	     -0.00888500	     -0.02075220	      0.00000000
      0.03763821	     -0.01986939	     -0.00897218	     -0.02091636	      0.00000000
      0.03787283	     -0.02001187	     -0.00904501	     -0.02105326	      0.00000000
      0.03810744	     -0.02015440	     -0.00911793	     -0.02119014	      0.00000000
      0.03835531	     -0.02030504	     -0.00919507	     -0.02133472	      0.00000000
      0.03860318	     -0.02045573	     -0.00927232	     -0.02147927	      0.00000000
      0.03887291	     -0.02061977	     -0.00935651	     -0.02163654	      0.00000000
      0.03914264	     -0.02078387	     -0.00944081	     -0.02179377	      0.00000000
      0.03933131	     -0.02089868	     -0.00949985	     -0.02190373	      0.00000000
      0.03962084	     -0.02107492	     -0.00959055	     -0.02207243	      0.00000000
      0.03991036	     -0.02125122	     -0.00968139	     -0.02224108	      0.00000000
      0.04014646	     -0.02139503	     -0.00975557	     -0.02237857	      0.00000000
      0.04038257	     -0.02153888	     -0.00982982	     -0.02251604	      0.00000000
      0.04063012	     -0.02168973	     -0.00990777	     -0.02266013	      0.00000000
      0.04092822	     -0.02187144	     -0.01000176	     -0.02283359	      0.00000000
      0.04124913	     -0.02206710	     -0.01010308	     -0.02302026	      0.00000000
      0.04157005	     -0.02226281	     -0.01020454	     -0.02320686	      0.00000000
      0.04178987	     -0.02239690	     -0.01027412	     -0.02333465	      0.00000000
      0.04200970	     -0.02253101	     -0.01034377	     -0.02346240	      0.00000000
      0.04226183	     -0.02268486	     -0.01042373	     -0.02360887	      0.00000000
      0.04256977	     -0.02287278	     -0.01052151	     -0.02378771	      0.00000000
      0.04296841	     -0.02311611	     -0.01064826	     -0.02401912	      0.00000000
      0.04317901	     -0.02324467	     -0.01071530	     -0.02414132	      0.00000000
      0.04338960	     -0.02337324	     -0.01078239	     -0.02426349	      0.00000000
      0.04367373	     -0.02354673	     -0.01087300	     -0.02442825	      0.00000000
      0.04395786	     -0.02372022	     -0.01096369	     -0.02459294	      0.00000000
      0.04419551	     -0.02386535	     -0.01103963	     -0.02473065	      0.00000000
      0.04449162	     -0.02404619	     -0.01113432	     -0.02490216	      0.00000000
      0.04486104	     -0.02427182	     -0.01125260	     -0.02511603	      0.00000000
      0.04517609	     -0.02446424	     -0.01135358	     -0.02529833	      0.00000000
      0.04539646	     -0.02459884	     -0.01142428	     -0.02542579	      0.00000000
      0.04561683	     -0.02473345	     -0.01149502	     -0.02555321	      0.00000000
      0.04586534	     -0.02488524	     -0.01157486	     -0.02569684	      0.00000000
      0.04617480	     -0.02507425	     -0.01167436	     -0.02587563	      0.00000000
      0.04655288	     -0.02530517	     -0.01179604	     -0.02609393	      0.00000000
      0.04688755	     -0.02550956	     -0.01190386	     -0.02628705	      0.00000000
      0.04730391	     -0.02576382	     -0.01203814	     -0.02652716	      0.00000000
      0.04762713	     -0.02596119	     -0.01214248	     -0.02671344	      0.00000000
      0.04784672	     -0.02609526	     -0.01221341	     -0.02683994	      0.00000000
      0.04806631	     -0.02622932	     -0.01228438	     -0.02696638	      0.00000000
      0.04832047	     -0.02638448	     -0.01236658	     -0.02711267	      0.00000000
      0.04862959	     -0.02657316	     -0.01246661	     -0.02729050	      0.00000000
      0.04897571	     -0.02678439	     -0.01257870	     -0.02748951	      0.00000000
      0.04927547	     -0.02696730	     -0.01267584	     -0.02766175	      0.00000000
      0.04950134	     -0.02710510	     -0.01274908	     -0.02779147	      0.00000000
      0.04972721	     -0.02724288	     -0.01282235	     -0.02792114	      0.00000000
      0.04990987	     -0.02735429	     -0.01288164	     -0.02802596	      0.00000000
      0.05019835	     -0.02753022	     -0.01297530	     -0.02819143	      0.00000000
      0.05048683	     -0.02770611	     -0.01306902	     -0.02835681	      0.00000000
      0.05072855	     -0.02785346	     -0.01314758	     -0.02849531	      0.00000000
      0.05097027	     -0.02800078	     -0.01322618	     -0.02863375	      0.00000000
      0.05122507	     -0.02815605	     -0.01330907	     -0.02877960	      0.00000000
      0.05147987	     -0.02831128	     -0.01339199	     -0.02892538	      0.00000000
      0.05171467	     -0.02845429	     -0.01346843	     -0.02905965	      0.00000000
      0.05203008	     -0.02864637	     -0.01357116	     -0.02923992	      0.00000000
      0.05234550	     -0.02883838	     -0.01367394	     -0.02942008	      0.00000000
      0.05256182	     -0.02897003	     -0.01374445	     -0.02954356	      0.00000000
      0.05277814	     -0.02910166	     -0.01381499	     -0.02966700	      0.00000000
      0.05303662	     -0.02925890	     -0.01389930	     -0.02981441	      0.00000000
      0.05329509	     -0.02941610	     -0.01398363	     -0.02996174	      0.00000000
      0.05355895	     -0.02957652	     -0.01406975	     -0.03011206	      0.00000000
      0.05382281	     -0.02973690	     -0.01415590	     -0.03026229	      0.00000000
      0.05408278	     -0.02989486	     -0.01424080	     -0.03041023	      0.00000000
      0.05439899	     -0.03008693	     -0.01434410	     -0.03059005	      0.00000000
      0.05474736	     -0.03029845	     -0.01445794	     -0.03078803	      0.00000000
      0.05505324	     -0.03048409	     -0.01455792	     -0.03096172	      0.00000000
      0.05527764	     -0.03062024	     -0.01463129	     -0.03108909	      0.00000000
      0.05550205	     -0.03075635	     -0.01470468	     -0.03121638	      0.00000000
      0.05573035	     -0.03089477	     -0.01477934	     -0.03134582	      0.00000000
      0.05604660	     -0.03108646	     -0.01488280	     -0.03152502	      0.00000000
      0.05636285	     -0.03127806	     -0.01498628	     -0.03170409	      0.00000000
      0.05656891	     -0.03140285	     -0.01505371	     -0.03182069	      0.00000000
      0.05677497	     -0.03152761	     -0.01512116	     -0.03193724	      0.00000000
      0.05704784	     -0.03169276	     -0.01521048	     -0.03209150	      0.00000000
      0.05732072	     -0.03185784	     -0.01529981	     -0.03224567	      0.00000000
      0.05756460	     -0.03200532	     -0.01537966	     -0.03238337	      0.00000000
      0.05786229	     -0.03218526	     -0.01547714	     -0.03255134	      0.00000000
      0.05820838	     -0.03239436	     -0.01559048	     -0.03274648	      0.00000000
      0.05849887	     -0.03256977	     -0.01568562	     -0.03291015	      0.00000000
      0.05873061	     -0.03270964	     -0.01576153	     -0.03304064	      0.00000000
      0.05896234	     -0.03284946	     -0.01583743	     -0.03317105	      0.00000000
      0.05920416	     -0.03299530	     -0.01591664	     -0.03330706	      0.00000000
      0.05951186	     -0.03318079	     -0.01601744	     -0.03348002	      0.00000000
      0.05981957	     -0.03336618	     -0.01611824	     -0.03365284	      0.00000000
      0.06005571	     -0.03350838	     -0.01619559	     -0.03378539	      0.00000000
      0.06035203	     -0.03368674	     -0.01629266	     -0.03395161	      0.00000000
      0.06071947	     -0.03390776	     -0.01641302	     -0.03415755	      0.00000000
      0.06108690	     -0.03412864	     -0.01653338	     -0.03436331	      0.00000000
      0.06129574	     -0.03425411	     -0.01660178	     -0.03448018	      0.00000000
      0.06150458	     -0.03437953	     -0.01667018	     -0.03459699	      0.00000000
      0.06178233	     -0.03454625	     -0.01676115	     -0.03475224	      0.00000000
      0.06206008	     -0.03471288	     -0.01685210	     -0.03490739	      0.00000000
      0.06230804	     -0.03486157	     -0.01693330	     -0.03504581	      0.00000000
      0.06255599	     -0.03501017	     -0.01701448	     -0.03518414	      0.00000000
      0.06281294	     -0.03516409	     -0.01709860	     -0.03532740	      0.00000000
      0.06312748	     -0.03535239	     -0.01720157	     -0.03550264	      0.00000000
      0.06353357	     -0.03559532	     -0.01733448	     -0.03572869	      0.00000000
      0.06374869	     -0.03572393	     -0.01740487	     -0.03584834	      0.00000000
      0.06396382	     -0.03585247	     -0.01747526	     -0.03596793	      0.00000000
      0.06424931	     -0.03602298	     -0.01756865	     -0.03612654	      0.00000000
      0.06453480	     -0.03619337	     -0.01766203	     -0.03628504	      0.00000000
      0.06473604	     -0.03631342	     -0.01772784	     -0.03639669	      0.00000000
      0.06505987	     -0.03650648	     -0.01783373	     -0.03657623	      0.00000000
      0.06530383	     -0.03665183	     -0.01791347	     -0.03671140	      0.00000000
      0.06554778	     -0.03679710	     -0.01799321	     -0.03684648	      0.00000000
      0.06579173	     -0.03694229	     -0.01807292	     -0.03698147	      0.00000000
      0.06604647	     -0.03709381	     -0.01815614	     -0.03712235	      0.00000000
      0.06630121	     -0.03724524	     -0.01823935	     -0.03726313	      0.00000000
      0.06655739	     -0.03739743	     -0.01832300	     -0.03740461	      0.00000000
      0.06687327	     -0.03758498	     -0.01842613	     -0.03757895	      0.00000000
      0.06726868	     -0.03781953	     -0.01855517	     -0.03779697	      0.00000000
      0.06755302	     -0.03798806	     -0.01864793	     -0.03795361	      0.00000000
      0.06779301	     -0.03813021	     -0.01872619	     -0.03808573	      0.00000000
      0.06803299	     -0.03827228	     -0.01880444	     -0.03821777	      0.00000000
      0.06828845	     -0.03842342	     -0.01888771	     -0.03835823	      0.00000000
      0.06854392	     -0.03857446	     -0.01897096	     -0.03849861	      0.00000000
      0.06880149	     -0.03872665	     -0.01905487	     -0.03864004	      0.00000000
      0.06911766	     -0.03891334	     -0.01915783	     -0.03881353	      0.00000000
      0.06951846	     -0.03914977	     -0.01928829	     -0.03903325	      0.00000000
      0.06976299	     -0.03929390	     -0.01936785	     -0.03916719	      0.00000000
      0.07000752	     -0.03943794	     -0.01944739	     -0.03930104	      0.00000000
      0.07025205	     -0.03958189	     -0.01952690	     -0.03943481	      0.00000000
      0.07049620	     -0.03972552	     -0.01960625	     -0.03956829	      0.00000000
      0.07080310	     -0.03990594	     -0.01970597	     -0.03973595	      0.00000000
      0.07117253	     -0.04012292	     -0.01982595	     -0.03993760	      0.00000000
      0.07143810	     -0.04027877	     -0.01991215	     -0.04008244	      0.00000000
      0.07178725	     -0.04048350	     -0.02002543	     -0.04027271	      0.00000000
      0.07205229	     -0.04063878	     -0.02011138	     -0.04041703	      0.00000000
      0.07231733	     -0.04079395	     -0.02019730	     -0.04056125	      0.00000000
      0.07258236	     -0.04094900	     -0.02028318	     -0.04070537	      0.00000000
      0.07284740	     -0.04110394	     -0.02036902	     -0.04084939	      0.00000000
      0.07311244	     -0.04125877	     -0.02045482	     -0.04099331	      0.00000000
      0.07337748	     -0.04141349	     -0.02054058	     -0.04113713	      0.00000000
      0.07364251	     -0.04156809	     -0.02062631	     -0.04128086	      0.00000000
      0.07390755	     -0.04172257	     -0.02071200	     -0.04142448	      0.00000000
      0.07417259	     -0.04187694	     -0.02079764	     -0.04156801	      0.00000000
      0.07442395	     -0.04202323	     -0.02087883	     -0.04170404	      0.00000000
      0.07467531	     -0.04216942	     -0.02095998	     -0.04183998	      0.00000000
      0.07492942	     -0.04231711	     -0.02104199	     -0.04197732	      0.00000000
      0.07518354	     -0.04246468	     -0.02112395	     -0.04211457	      0.00000000
      0.07544710	     -0.04261763	     -0.02120892	     -0.04225683	      0.00000000
      0.07576352	     -0.04280110	     -0.02131087	     -0.04242750	      0.00000000
      0.07608725	     -0.04298862	     -0.02141512	     -0.04260196	      0.00000000
      0.07641097	     -0.04317597	     -0.02151929	     -0.04277627	      0.00000000
      0.07664952	     -0.04331391	     -0.02159602	     -0.04290463	      0.00000000
      0.07688806	     -0.04345175	     -0.02167270	     -0.04303291	      0.00000000
      0.07710532	     -0.04357721	     -0.02174251	     -0.04314967	      0.00000000
      0.07742541	     -0.04376189	     -0.02184530	     -0.04332158	      0.00000000
      0.07769708	     -0.04391850	     -0.02193250	     -0.04346737	      0.00000000
      0.07793949	     -0.04405813	     -0.02201025	     -0.04359738	      0.00000000
      0.07818189	     -0.04419766	     -0.02208797	     -0.04372730	      0.00000000
      0.07844050	     -0.04434641	     -0.02217084	     -0.04386583	      0.00000000
      0.07869911	     -0.04449503	     -0.02225366	     -0.04400426	      0.00000000
      0.07894473	     -0.04463608	     -0.02233227	     -0.04413565	      0.00000000
      0.07926223	     -0.04481826	     -0.02243383	     -0.04430538	      0.00000000
      0.07957974	     -0.04500025	     -0.02253532	     -0.04447497	      0.00000000
      0.07982350	     -0.04513986	     -0.02261319	     -0.04460509	      0.00000000
      0.08006727	     -0.04527936	     -0.02269102	     -0.04473512	      0.00000000
      0.08031007	     -0.04541821	     -0.02276849	     -0.04486457	      0.00000000
      0.08061896	     -0.04559469	     -0.02286699	     -0.04502913	      0.00000000
      0.08092784	     -0.04577100	     -0.02296542	     -0.04519356	      0.00000000
      0.08116680	     -0.04590728	     -0.02304151	     -0.04532068	      0.00000000
      0.08146422	     -0.04607676	     -0.02313617	     -0.04547880	      0.00000000
      0.08183234	     -0.04628630	     -0.02325322	     -0.04567434	      0.00000000
      0.08220046	     -0.04649560	     -0.02337017	     -0.04586970	      0.00000000
      0.08239763	     -0.04660761	     -0.02343277	     -0.04597428	      0.00000000
      0.08259481	     -0.04671954	     -0.02349534	     -0.04607880	      0.00000000
      0.08288158	     -0.04688222	     -0.02358629	     -0.04623072	      0.00000000
      0.08316835	     -0.04704474	     -0.02367717	     -0.04638254	      0.00000000
      0.08341621	     -0.04718508	     -0.02375567	     -0.04651368	      0.00000000
      0.08366407	     -0.04732532	     -0.02383411	     -0.04664473	      0.00000000
      0.08390034	     -0.04745890	     -0.02390884	     -0.04676959	      0.00000000
      0.08421840	     -0.04763855	     -0.02400937	     -0.04693755	      0.00000000
      0.08453646	     -0.04781802	     -0.02410982	     -0.04710539	      0.00000000
      0.08475932	     -0.04794365	     -0.02418015	     -0.04722291	      0.00000000
      0.08498217	     -0.04806920	     -0.02425044	     -0.04734037	      0.00000000
      0.08524476	     -0.04821701	     -0.02433321	     -0.04747869	      0.00000000
      0.08550735	     -0.04836469	     -0.02441592	     -0.04761693	      0.00000000
      0.08578018	     -0.04851801	     -0.02450179	     -0.04776047	      0.00000000
      0.08605301	     -0.04867118	     -0.02458760	     -0.04790392	      0.00000000
      0.08630604	     -0.04881311	     -0.02466713	     -0.04803687	      0.00000000
      0.08662497	     -0.04899184	     -0.02476729	     -0.04820435	      0.00000000
      0.08694391	     -0.04917039	     -0.02486736	     -0.04837170	      0.00000000
      0.08718330	     -0.04930428	     -0.02494242	     -0.04849723	      0.00000000
      0.08742270	     -0.04943807	     -0.02501743	     -0.04862270	      0.00000000
      0.08770206	     -0.04959405	     -0.02510489	     -0.04876902	      0.00000000
      0.08798141	     -0.04974989	     -0.02519229	     -0.04891525	      0.00000000
      0.08821716	     -0.04988129	     -0.02526599	     -0.04903857	      0.00000000
      0.08852607	     -0.05005331	     -0.02536249	     -0.04920008	      0.00000000
      0.08883498	     -0.05022516	     -0.02545890	     -0.04936147	      0.00000000
      0.08907574	     -0.05035897	     -0.02553399	     -0.04948718	      0.00000000
      0.08931649	     -0.05049267	     -0.02560902	     -0.04961282	      0.00000000
      0.08958212	     -0.05064005	     -0.02569174	     -0.04975136	      0.00000000
      0.08984774	     -0.05078731	     -0.02577439	     -0.04988982	      0.00000000
      0.09011910	     -0.05093760	     -0.02585876	     -0.05003119	      0.00000000
      0.09039045	     -0.05108776	     -0.02594307	     -0.05017246	      0.00000000
      0.09065508	     -0.05123406	     -0.02602522	     -0.05031016	      0.00000000
      0.09097430	     -0.05141037	     -0.02612423	     -0.05047616	      0.00000000
      0.09138025	     -0.05163431	     -0.02625000	     -0.05068709	      0.00000000
      0.09160236	     -0.05175670	     -0.02631876	     -0.05080243	      0.00000000
      0.09182446	     -0.05187900	     -0.02638746	     -0.05091770	      0.00000000
      0.09210943	     -0.05203578	     -0.02647554	     -0.05106553	      0.00000000
      0.09239439	     -0.05219241	     -0.02656355	     -0.05121326	      0.00000000
      0.09267008	     -0.05234380	     -0.02664861	     -0.05135610	      0.00000000
      0.09294577	     -0.05249504	     -0.02673361	     -0.05149886	      0.00000000
      0.09321099	     -0.05264041	     -0.02681531	     -0.05163612	      0.00000000
      0.09353093	     -0.05281559	     -0.02691378	     -0.05180159	      0.00000000
      0.09393335	     -0.05303567	     -0.02703749	     -0.05200958	      0.00000000
      0.09416956	     -0.05316472	     -0.02711004	     -0.05213159	      0.00000000
      0.09440578	     -0.05329366	     -0.02718253	     -0.05225354	      0.00000000
      0.09464200	     -0.05342250	     -0.02725497	     -0.05237543	      0.00000000
      0.09491934	     -0.05357363	     -0.02733995	     -0.05251847	      0.00000000
      0.09519667	     -0.05372462	     -0.02742486	     -0.05266142	      0.00000000
      0.09538243	     -0.05382567	     -0.02748169	     -0.05275713	      0.00000000
      0.09567404	     -0.05398418	     -0.02757083	     -0.05290731	      0.00000000
      0.09596566	     -0.05414253	     -0.02765989	     -0.05305740	      0.00000000
      0.09621096	     -0.05427562	     -0.02773475	     -0.05318359	      0.00000000
      0.09645626	     -0.05440859	     -0.02780954	     -0.05330972	      0.00000000
      0.09670131	     -0.05454131	     -0.02788420	     -0.05343565	      0.00000000
      0.09701716	     -0.05471222	     -0.02798034	     -0.05359789	      0.00000000
      0.09733301	     -0.05488295	     -0.02807639	     -0.05376004	      0.00000000
      0.09757101	     -0.05501147	     -0.02814870	     -0.05388215	      0.00000000
      0.09780900	     -0.05513989	     -0.02822095	     -0.05400420	      0.00000000
      0.09807962	     -0.05528579	     -0.02830303	     -0.05414292	      0.00000000
      0.09835025	     -0.05543155	     -0.02838505	     -0.05428158	      0.00000000
      0.09861147	     -0.05557212	     -0.02846414	     -0.05441535	      0.00000000
      0.09892943	     -0.05574306	     -0.02856033	     -0.05457809	      0.00000000
      0.09931175	     -0.05594836	     -0.02867585	     -0.05477365	      0.00000000
      0.09977254	     -0.05619544	     -0.02881489	     -0.05500916	      0.00000000
      0.09994408	     -0.05628732	     -0.02886660	     -0.05509679	      0.00000000
      0.10022963	     -0.05644015	     -0.02895260	     -0.05524259	      0.00000000
      0.10051518	     -0.05659284	     -0.02903853	     -0.05538832	      0.00000000
      0.10076566	     -0.05672665	     -0.02911383	     -0.05551609	      0.00000000
      0.10101614	     -0.05686035	     -0.02918907	     -0.05564380	      0.00000000
      0.10127886	     -0.05700046	     -0.02926793	     -0.05577770	      0.00000000
      0.10154158	     -0.05714045	     -0.02934671	     -0.05591153	      0.00000000
      0.10182780	     -0.05729282	     -0.02943246	     -0.05605727	      0.00000000
      0.10211403	     -0.05744504	     -0.02951812	     -0.05620294	      0.00000000
      0.10234145	     -0.05756589	     -0.02958614	     -0.05631863	      0.00000000
      0.10265425	     -0.05773196	     -0.02967959	     -0.05647768	      0.00000000
      0.10296706	     -0.05789785	     -0.02977295	     -0.05663665	      0.00000000
      0.10320083	     -0.05802172	     -0.02984266	     -0.05675540	      0.00000000
      0.10343461	     -0.05814549	     -0.02991231	     -0.05687410	      0.00000000
      0.10369085	     -0.05828104	     -0.02998859	     -0.05700416	      0.00000000
      0.10400358	     -0.05844632	     -0.03008160	     -0.05716281	      0.00000000
      0.10431631	     -0.05861142	     -0.03017450	     -0.05732138	      0.00000000
      0.10458282	     -0.05875199	     -0.03025360	     -0.05745645	      0.00000000
      0.10491006	     -0.05892442	     -0.03035062	     -0.05762222	      0.00000000
      0.10523729	     -0.05909667	     -0.03044754	     -0.05778790	      0.00000000
      0.10547547	     -0.05922192	     -0.03051801	     -0.05790843	      0.00000000
      0.10576500	     -0.05937403	     -0.03060359	     -0.05805489	      0.00000000
      0.10612699	     -0.05956402	     -0.03071047	     -0.05823790	      0.00000000
      0.10640909	     -0.05971192	     -0.03079368	     -0.05838045	      0.00000000
      0.10665480	     -0.05984063	     -0.03086608	     -0.05850456	      0.00000000
      0.10690052	     -0.05996924	     -0.03093843	     -0.05862863	      0.00000000
      0.10713842	     -0.06009366	     -0.03100841	     -0.05874870	      0.00000000
      0.10744893	     -0.06025591	     -0.03109967	     -0.05890535	      0.00000000
      0.10775945	     -0.06041799	     -0.03119083	     -0.05906193	      0.00000000
      0.10800129	     -0.06054411	     -0.03126176	     -0.05918382	      0.00000000
      0.10824313	     -0.06067014	     -0.03133263	     -0.05930567	      0.00000012
      0.10851840	     -0.06081346	     -0.03141322	     -0.05944430	      0.00000089
      0.10879367	     -0.06095665	     -0.03149374	     -0.05958288	      0.00000296
      0.10904963	     -0.06108969	     -0.03156854	     -0.05971168	      0.00000666
      0.10936669	     -0.06125433	     -0.03166110	     -0.05987116	      0.00001454
      0.10968376	     -0.06141880	     -0.03175356	     -0.06003055	      0.00002721
      0.10992153	     -0.06154203	     -0.03182283	     -0.06015004	      0.00004064
      0.11022020	     -0.06169669	     -0.03190976	     -0.06030006	      0.00006327
      0.11051886	     -0.06185119	     -0.03199660	     -0.06045001	      0.00009345
      0.11077188	     -0.06198197	     -0.03207009	     -0.06057699	      0.00012587
      0.11109266	     -0.06214761	     -0.03216317	     -0.06073790	      0.00017733
      0.11141344	     -0.06231309	     -0.03225615	     -0.06089873	      0.00024195
      0.11165137	     -0.06243571	     -0.03232504	     -0.06101797	      0.00029941
      0.11188929	     -0.06255825	     -0.03239388	     -0.06113717	      0.00036577
      0.11216699	     -0.06270115	     -0.03247415	     -0.06127624	      0.00045546
      0.11244469	     -0.06284392	     -0.03255434	     -0.06141524	      0.00055940
      0.11269109	     -0.06297049	     -0.03262542	     -0.06153853	      0.00066447
      0.11300891	     -0.06313361	     -0.03271702	     -0.06169749	      0.00081911
      0.11332672	     -0.06329656	     -0.03280852	     -0.06185636	      0.00099673
      0.11357542	     -0.06342396	     -0.03288004	     -0.06198063	      0.00115270
      0.11382411	     -0.06355126	     -0.03295150	     -0.06210485	      0.00132430
      0.11405334	     -0.06366850	     -0.03301731	     -0.06221930	      0.00149680
      0.11437206	     -0.06383138	     -0.03310873	     -0.06237837	      0.00176030
      0.11469077	     -0.06399409	     -0.03320004	     -0.06253736	      0.00205215
      0.11491445	     -0.06410818	     -0.03326406	     -0.06264890	      0.00227429
      0.11513813	     -0.06422220	     -0.03332803	     -0.06276039	      0.00251093
      0.11541477	     -0.06436311	     -0.03340708	     -0.06289823	      0.00282382
      0.11569142	     -0.06450389	     -0.03348604	     -0.06303602	      0.00315914
      0.11593990	     -0.06463024	     -0.03355691	     -0.06315973	      0.00347939
      0.11625781	     -0.06479174	     -0.03364748	     -0.06331793	      0.00391517
      0.11657571	     -0.06495309	     -0.03373794	     -0.06347605	      0.00437966
      0.11681634	     -0.06507511	     -0.03380635	     -0.06359568	      0.00474986
      0.11705697	     -0.06519704	     -0.03387470	     -0.06371527	      0.00513560
      0.11733596	     -0.06533830	     -0.03395387	     -0.06385387	      0.00560161
      0.11761496	     -0.06547943	     -0.03403296	     -0.06399241	      0.00608689
      0.11786498	     -0.06560581	     -0.03410377	     -0.06411652	      0.00653730
      0.11818284	     -0.06576633	     -0.03419370	     -0.06427422	      0.00712973
      0.11850070	     -0.06592670	     -0.03428353	     -0.06443184	      0.00774268
      0.11874238	     -0.06604853	     -0.03435177	     -0.06455164	      0.00822129
      0.11898407	     -0.06617027	     -0.03441994	     -0.06467140	      0.00870977
      0.11926577	     -0.06631206	     -0.03449933	     -0.06481092	      0.00929039
      0.11954748	     -0.06645372	     -0.03457863	     -0.06495039	      0.00988174
      0.11978597	     -0.06657356	     -0.03464571	     -0.06506841	      0.01038966
      0.12010419	     -0.06673333	     -0.03473512	     -0.06522583	      0.01107625
      0.12042242	     -0.06689294	     -0.03482444	     -0.06538316	      0.01177103
      0.12065919	     -0.06701160	     -0.03489082	     -0.06550018	      0.01229210
      0.12089597	     -0.06713017	     -0.03495715	     -0.06561715	      0.01281579
      0.12116372	     -0.06726416	     -0.03503209	     -0.06574938	      0.01341016
      0.12143147	     -0.06739803	     -0.03510695	     -0.06588155	      0.01400579
      0.12171624	     -0.06754030	     -0.03518650	     -0.06602206	      0.01463952
      0.12200101	     -0.06768245	     -0.03526596	     -0.06616251	      0.01527234
      0.12225404	     -0.06780865	     -0.03533649	     -0.06628726	      0.01583299
      0.12257115	     -0.06796667	     -0.03542481	     -0.06644353	      0.01653231
      0.12288827	     -0.06812455	     -0.03551302	     -0.06659973	      0.01722674
      0.12313086	     -0.06824523	     -0.03558043	     -0.06671918	      0.01775394
      0.12337345	     -0.06836581	     -0.03564778	     -0.06683858	      0.01827710
      0.12366193	     -0.06850910	     -0.03572779	     -0.06698051	      0.01889338
      0.12395040	     -0.06865225	     -0.03580772	     -0.06712238	      0.01950271
      0.12416884	     -0.06876058	     -0.03586819	     -0.06722977	      0.01995913
      0.12448426	     -0.06891687	     -0.03595543	     -0.06738478	      0.02061013
      0.12479968	     -0.06907301	     -0.03604256	     -0.06753973	      0.02125112
      0.12502753	     -0.06918571	     -0.03610545	     -0.06765162	      0.02170764
      0.12525538	     -0.06929834	     -0.03616828	     -0.06776347	      0.02215853
      0.12553251	     -0.06943522	     -0.03624462	     -0.06789947	      0.02269918
      0.12580963	     -0.06957199	     -0.03632089	     -0.06803542	      0.02323116
      0.12607196	     -0.06970136	     -0.03639302	     -0.06816408	      0.02372665
      0.12638718	     -0.06985668	     -0.03647961	     -0.06831862	      0.02431149
      0.12670240	     -0.07001186	     -0.03656609	     -0.06847311	      0.02488479
      0.12696053	     -0.07013882	     -0.03663684	     -0.06859958	      0.02534563
      0.12728206	     -0.07029685	     -0.03672487	     -0.06875707	      0.02590889
      0.12760360	     -0.07045472	     -0.03681281	     -0.06891451	      0.02646024
      0.12784406	     -0.07057270	     -0.03687850	     -0.06903223	      0.02686488
      0.12808453	     -0.07069059	     -0.03694414	     -0.06914992	      0.02726301
      0.12837028	     -0.07083058	     -0.03702207	     -0.06928975	      0.02772780
      0.12865604	     -0.07097045	     -0.03709992	     -0.06942955	      0.02818369
      0.12888775	     -0.07108379	     -0.03716298	     -0.06954289	      0.02854694
      0.12920399	     -0.07123836	     -0.03724898	     -0.06969755	      0.02903364
      0.12952024	     -0.07139279	     -0.03733487	     -0.06985219	      0.02951013
      0.12975694	     -0.07150828	     -0.03739909	     -0.06996792	      0.02986026
      0.12999363	     -0.07162370	     -0.03746327	     -0.07008364	      0.03020496
      0.13026716	     -0.07175698	     -0.03753736	     -0.07021735	      0.03059671
      0.13054070	     -0.07189016	     -0.03761137	     -0.07035106	      0.03098160
      0.13081913	     -0.07202562	     -0.03768665	     -0.07048716	      0.03136655
      0.13109757	     -0.07216098	     -0.03776184	     -0.07062326	      0.03174483
      0.13137919	     -0.07229778	     -0.03783782	     -0.07076091	      0.03212086
      0.13166080	     -0.07243447	     -0.03791373	     -0.07089857	      0.03249053
      0.13193932	     -0.07256956	     -0.03798872	     -0.07103472	      0.03285011
      0.13221783	     -0.07270454	     -0.03806364	     -0.07117088	      0.03320391
      0.13250311	     -0.07284269	     -0.03814030	     -0.07131037	      0.03356056
      0.13278839	     -0.07298074	     -0.03821689	     -0.07144987	      0.03391162
      0.13306048	     -0.07311230	     -0.03828986	     -0.07158295	      0.03424147
      0.13333257	     -0.07324377	     -0.03836276	     -0.07171605	      0.03456665
      0.13362690	     -0.07338588	     -0.03844155	     -0.07186008	      0.03491338
      0.13392124	     -0.07352788	     -0.03852025	     -0.07200414	      0.03525512
      0.13415756	     -0.07364181	     -0.03858339	     -0.07211983	      0.03552606
      0.13447262	     -0.07379359	     -0.03866747	     -0.07227413	      0.03588270
      0.13478769	     -0.07394525	     -0.03875147	     -0.07242848	      0.03623437
      0.13503352	     -0.07406349	     -0.03881694	     -0.07254897	      0.03650550
      0.13527935	     -0.07418166	     -0.03888236	     -0.07266950	      0.03677389
      0.13554873	     -0.07431107	     -0.03895397	     -0.07280162	      0.03706499
      0.13581810	     -0.07444038	     -0.03902552	     -0.07293380	      0.03735310
      0.13610744	     -0.07457917	     -0.03910230	     -0.07307585	      0.03765940
      0.13639677	     -0.07471787	     -0.03917900	     -0.07321798	      0.03796260
      0.13665609	     -0.07484209	     -0.03924767	     -0.07334543	      0.03823187
      0.13697023	     -0.07499246	     -0.03933079	     -0.07349992	      0.03855508
      0.13728438	     -0.07514272	     -0.03941381	     -0.07365451	      0.03887522
      0.13746730	     -0.07523017	     -0.03946211	     -0.07374459	      0.03906031
      0.13775284	     -0.07536658	     -0.03953745	     -0.07388527	      0.03934737
      0.13803838	     -0.07550291	     -0.03961271	     -0.07402605	      0.03963228
      0.13826808	     -0.07561250	     -0.03967320	     -0.07413937	      0.03986001
      0.13857464	     -0.07575868	     -0.03975386	     -0.07429073	      0.04016203
      0.13888120	     -0.07590474	     -0.03983443	     -0.07444222	      0.04046201
      0.13912641	     -0.07602151	     -0.03989882	     -0.07456349	      0.04070058
      0.13937162	     -0.07613821	     -0.03996315	     -0.07468485	      0.04093802
      0.13966002	     -0.07627537	     -0.04003874	     -0.07482770	      0.04121589
      0.13994841	     -0.07641245	     -0.04011426	     -0.07497068	      0.04149237
      0.14019630	     -0.07653020	     -0.04017911	     -0.07509369	      0.04172901
      0.14050868	     -0.07667849	     -0.04026075	     -0.07524884	      0.04202596
      0.14082106	     -0.07682669	     -0.04034231	     -0.07540417	      0.04232163
      0.14106353	     -0.07694164	     -0.04040555	     -0.07552485	      0.04255032
      0.14130599	     -0.07705654	     -0.04046875	     -0.07564564	      0.04277836
      0.14159872	     -0.07719518	     -0.04054497	     -0.07579161	      0.04305287
      0.14189145	     -0.07733373	     -0.04062111	     -0.07593775	      0.04332659
      0.14210878	     -0.07743654	     -0.04067760	     -0.07604635	      0.04352934
      0.14242440	     -0.07758577	     -0.04075955	     -0.07620424	      0.04382314
      0.14274001	     -0.07773490	     -0.04084142	     -0.07636233	      0.04411627
      0.14297342	     -0.07784513	     -0.04090191	     -0.07647937	      0.04433266
      0.14320682	     -0.07795531	     -0.04096234	     -0.07659653	      0.04454876
      0.14348679	     -0.07808740	     -0.04103478	     -0.07673721	      0.04480763
      0.14376676	     -0.07821943	     -0.04110714	     -0.07687807	      0.04506619
      0.14403914	     -0.07834781	     -0.04117748	     -0.07701528	      0.04531747
      0.14431152	     -0.07847613	     -0.04124776	     -0.07715265	      0.04556855
      0.14460710	     -0.07861531	     -0.04132394	     -0.07730191	      0.04584082
      0.14490268	     -0.07875441	     -0.04140005	     -0.07745138	      0.04611295
      0.14515686	     -0.07887398	     -0.04146544	     -0.07758008	      0.04634687
      0.14546916	     -0.07902082	     -0.04154571	     -0.07773842	      0.04663423
      0.14578147	     -0.07916759	     -0.04162590	     -0.07789700	      0.04692158
      0.14601119	     -0.07927549	     -0.04168482	     -0.07801379	      0.04713295
      0.14631323	     -0.07941731	     -0.04176223	     -0.07816755	      0.04741093
      0.14661526	     -0.07955907	     -0.04183956	     -0.07832154	      0.04768900
      0.14685259	     -0.07967042	     -0.04190027	     -0.07844270	      0.04790760
      0.14714995	     -0.07980987	     -0.04197627	     -0.07859472	      0.04818164
      0.14744732	     -0.07994927	     -0.04205220	     -0.07874695	      0.04845588
      0.14770602	     -0.08007050	     -0.04211819	     -0.07887959	      0.04869464
      0.14801842	     -0.08021685	     -0.04219781	     -0.07903998	      0.04898321
      0.14833082	     -0.08036313	     -0.04227734	     -0.07920064	      0.04927210
      0.14854485	     -0.08046332	     -0.04233178	     -0.07931085	      0.04947020
      0.14886023	     -0.08061091	     -0.04241193	     -0.07947348	      0.04976243
      0.14917561	     -0.08075845	     -0.04249200	     -0.07963638	      0.05005505
      0.14941072	     -0.08086840	     -0.04255164	     -0.07975799	      0.05027346
      0.14964582	     -0.08097833	     -0.04261123	     -0.07987975	      0.05049211
      0.14992666	     -0.08110960	     -0.04268235	     -0.08002540	      0.05075362
      0.15020749	     -0.08124084	     -0.04275340	     -0.08017126	      0.05101550
      0.15048309	     -0.08136961	     -0.04282307	     -0.08031461	      0.05127288
      0.15075868	     -0.08149834	     -0.04289267	     -0.08045818	      0.05153065
      0.15105365	     -0.08163610	     -0.04296710	     -0.08061207	      0.05180698
      0.15134862	     -0.08177382	     -0.04304145	     -0.08076621	      0.05208379
      0.15161573	     -0.08189852	     -0.04310873	     -0.08090600	      0.05233487
      0.15188284	     -0.08202319	     -0.04317594	     -0.08104600	      0.05258637
      0.15218404	     -0.08216376	     -0.04325166	     -0.08120411	      0.05287047
      0.15248525	     -0.08230430	     -0.04332731	     -0.08136248	      0.05315511
      0.15272606	     -0.08241665	     -0.04338774	     -0.08148929	      0.05338309
      0.15303640	     -0.08256143	     -0.04346555	     -0.08165295	      0.05367741
      0.15334674	     -0.08270618	     -0.04354327	     -0.08181689	      0.05397234
      0.15358948	     -0.08281940	     -0.04360402	     -0.08194532	      0.05420347
      0.15383222	     -0.08293261	     -0.04366471	     -0.08207393	      0.05443498
      0.15412411	     -0.08306874	     -0.04373764	     -0.08222880	      0.05471387
      0.15441600	     -0.08320487	     -0.04381049	     -0.08238392	      0.05499333
      0.15467148	     -0.08332400	     -0.04387420	     -0.08251989	      0.05523841
      0.15498057	     -0.08346814	     -0.04395121	     -0.08268465	      0.05553550
      0.15528965	     -0.08361229	     -0.04402814	     -0.08284970	      0.05583325
      0.15552763	     -0.08372327	     -0.04408732	     -0.08297698	      0.05606295
      0.15583802	     -0.08386803	     -0.04416445	     -0.08314322	      0.05636313
      0.15614840	     -0.08401279	     -0.04424149	     -0.08330976	      0.05666398
      0.15639158	     -0.08412622	     -0.04430180	     -0.08344043	      0.05690017
      0.15663475	     -0.08423966	     -0.04436206	     -0.08357129	      0.05713678
      0.15692563	     -0.08437537	     -0.04443408	     -0.08372804	      0.05742035
      0.15721650	     -0.08451109	     -0.04450604	     -0.08388505	      0.05770453
      0.15747886	     -0.08463352	     -0.04457088	     -0.08402688	      0.05796137
      0.15774122	     -0.08475597	     -0.04463567	     -0.08416892	      0.05821871
      0.15804199	     -0.08489638	     -0.04470988	     -0.08433202	      0.05851433
      0.15834275	     -0.08503681	     -0.04478402	     -0.08449539	      0.05881061
      0.15859233	     -0.08515336	     -0.04484549	     -0.08463116	      0.05905697
      0.15890103	     -0.08529756	     -0.04492145	     -0.08479936	      0.05936232
      0.15920974	     -0.08544181	     -0.04499734	     -0.08496785	      0.05966836
      0.15941143	     -0.08553606	     -0.04504688	     -0.08507808	      0.05986868
      0.15972347	     -0.08568194	     -0.04512347	     -0.08524888	      0.06017920
      0.16003551	     -0.08582786	     -0.04519998	     -0.08541998	      0.06049043
      0.16027909	     -0.08594179	     -0.04525965	     -0.08555374	      0.06073386
      0.16052266	     -0.08605576	     -0.04531927	     -0.08568768	      0.06097772
      0.16080341	     -0.08618717	     -0.04538794	     -0.08584229	      0.06125934
      0.16108416	     -0.08631862	     -0.04545655	     -0.08599715	      0.06154154
      0.16136814	     -0.08645163	     -0.04552588	     -0.08615403	      0.06182756
      0.16165212	     -0.08658470	     -0.04559516	     -0.08631116	      0.06211417
      0.16194399	     -0.08672153	     -0.04566629	     -0.08647292	      0.06240935
      0.16223587	     -0.08685842	     -0.04573737	     -0.08663494	      0.06270515
      0.16252174	     -0.08699255	     -0.04580691	     -0.08679389	      0.06299546
      0.16280761	     -0.08712675	     -0.04587640	     -0.08695309	      0.06328636
      0.16310218	     -0.08726510	     -0.04594793	     -0.08711739	      0.06358671
      0.16339674	     -0.08740351	     -0.04601940	     -0.08728197	      0.06388769
      0.16368112	     -0.08753722	     -0.04608833	     -0.08744110	      0.06417883
      0.16396549	     -0.08767099	     -0.04615720	     -0.08760049	      0.06447054
      0.16426215	     -0.08781062	     -0.04622898	     -0.08776702	      0.06477546
      0.16455880	     -0.08795033	     -0.04630070	     -0.08793383	      0.06508099
      0.16484058	     -0.08808311	     -0.04636875	     -0.08809253	      0.06537177
      0.16512236	     -0.08821597	     -0.04643675	     -0.08825148	      0.06566310
      0.16542099	     -0.08835687	     -0.04650875	     -0.08842021	      0.06597245
      0.16571962	     -0.08849787	     -0.04658068	     -0.08858921	      0.06628241
      0.16599810	     -0.08862944	     -0.04664770	     -0.08874706	      0.06657201
      0.16627659	     -0.08876109	     -0.04671466	     -0.08890516	      0.06686214
      0.16657676	     -0.08890310	     -0.04678677	     -0.08907584	      0.06717544
      0.16687692	     -0.08904520	     -0.04685881	     -0.08924680	      0.06748934
      0.16715209	     -0.08917557	     -0.04692480	     -0.08940377	      0.06777763
      0.16742725	     -0.08930603	     -0.04699072	     -0.08956098	      0.06806641
      0.16772822	     -0.08944883	     -0.04706276	     -0.08973320	      0.06838285
      0.16802919	     -0.08959175	     -0.04713474	     -0.08990571	      0.06869988
      0.16830204	     -0.08972141	     -0.04719993	     -0.09006235	      0.06898780
      0.16857489	     -0.08985118	     -0.04726507	     -0.09021923	      0.06927621
      0.16887604	     -0.08999452	     -0.04733690	     -0.09039265	      0.06959508
      0.16917718	     -0.09013798	     -0.04740866	     -0.09056636	      0.06991454
      0.16944940	     -0.09026777	     -0.04747347	     -0.09072363	      0.07020380
      0.16972161	     -0.09039766	     -0.04753823	     -0.09088113	      0.07049353
      0.17002270	     -0.09054146	     -0.04760978	     -0.09105561	      0.07081455
      0.17032379	     -0.09068539	     -0.04768128	     -0.09123039	      0.07113613
      0.17059688	     -0.09081605	     -0.04774606	     -0.09138916	      0.07142830
      0.17086996	     -0.09094682	     -0.04781079	     -0.09154816	      0.07172093
      0.17117099	     -0.09109111	     -0.04788207	     -0.09172371	      0.07204405
      0.17147201	     -0.09123554	     -0.04795329	     -0.09189956	      0.07236774
      0.17174688	     -0.09136755	     -0.04801827	     -0.09206038	      0.07266379
      0.17202174	     -0.09149967	     -0.04808318	     -0.09222144	      0.07296032
      0.17232273	     -0.09164450	     -0.04815420	     -0.09239808	      0.07328557
      0.17262372	     -0.09178947	     -0.04822515	     -0.09257502	      0.07361139
      0.17290080	     -0.09192306	     -0.04829041	     -0.09273816	      0.07391184
      0.17317788	     -0.09205678	     -0.04835561	     -0.09290156	      0.07421278
      0.17347881	     -0.09220217	     -0.04842636	     -0.09307930	      0.07454018
      0.17377975	     -0.09234771	     -0.04849704	     -0.09325733	      0.07486816
      0.17405921	     -0.09248301	     -0.04856262	     -0.09342293	      0.07517325
      0.17433867	     -0.09261845	     -0.04862814	     -0.09358878	      0.07547886
      0.17463951	     -0.09276441	     -0.04869861	     -0.09376761	      0.07580843
      0.17494035	     -0.09291053	     -0.04876901	     -0.09394673	      0.07613859
      0.17522221	     -0.09304759	     -0.04883490	     -0.09411483	      0.07644849
      0.17550408	     -0.09318480	     -0.04890074	     -0.09428318	      0.07675892
      0.17580477	     -0.09333133	     -0.04897091	     -0.09446307	      0.07709070
      0.17610547	     -0.09347804	     -0.04904101	     -0.09464327	      0.07742311
      0.17638969	     -0.09361687	     -0.04910721	     -0.09481386	      0.07773790
      0.17667392	     -0.09375586	     -0.04917335	     -0.09498473	      0.07805328
      0.17697441	     -0.09390298	     -0.04924321	     -0.09516567	      0.07838736
      0.17727490	     -0.09405028	     -0.04931300	     -0.09534691	      0.07872210
      0.17756139	     -0.09419088	     -0.04937947	     -0.09551999	      0.07904189
      0.17784788	     -0.09433164	     -0.04944589	     -0.09569334	      0.07936231
      0.17814813	     -0.09447934	     -0.04951542	     -0.09587531	      0.07969881
      0.17844837	     -0.09462723	     -0.04958489	     -0.09605759	      0.08003603
      0.17873700	     -0.09476956	     -0.04965160	     -0.09623309	      0.08036089
      0.17902562	     -0.09491207	     -0.04971824	     -0.09640888	      0.08068643
      0.17932559	     -0.09506037	     -0.04978745	     -0.09659189	      0.08102553
      0.17962556	     -0.09520886	     -0.04985658	     -0.09677520	      0.08136539
      0.17991615	     -0.09535289	     -0.04992348	     -0.09695307	      0.08169538
      0.18020674	     -0.09549710	     -0.04999032	     -0.09713123	      0.08202612
      0.18050644	     -0.09564601	     -0.05005918	     -0.09731527	      0.08236801
      0.18080613	     -0.09579512	     -0.05012797	     -0.09749963	      0.08271073
      0.18109849	     -0.09594078	     -0.05019502	     -0.09767978	      0.08304588
      0.18139086	     -0.09608662	     -0.05026199	     -0.09786022	      0.08338183
      0.18169029	     -0.09623619	     -0.05033052	     -0.09804534	      0.08372676
      0.18198973	     -0.09638596	     -0.05039898	     -0.09823077	      0.08407257
      0.18228366	     -0.09653317	     -0.05046610	     -0.09841309	      0.08441287
      0.18257758	     -0.09668057	     -0.05053316	     -0.09859572	      0.08475404
      0.18287682	     -0.09683084	     -0.05060136	     -0.09878196	      0.08510226
      0.18317605	     -0.09698132	     -0.05066949	     -0.09896852	      0.08545140
      0.18347133	     -0.09713002	     -0.05073665	     -0.09915292	      0.08579682
      0.18376660	     -0.09727894	     -0.05080373	     -0.09933763	      0.08614316
      0.18406187	     -0.09742808	     -0.05087075	     -0.09952265	      0.08649041
      0.18435714	     -0.09757744	     -0.05093769	     -0.09970799	      0.08683859
      0.18465242	     -0.09772703	     -0.05100456	     -0.09989364	      0.08718770
      0.18494769	     -0.09787685	     -0.05107137	     -0.10007961	      0.08753776
      0.18524296	     -0.09802692	     -0.05113810	     -0.10026589	      0.08788876
      0.18553824	     -0.09817723	     -0.05120475	     -0.10045249	      0.08824071
      0.18583351	     -0.09832780	     -0.05127134	     -0.10063941	      0.08859361
      0.18612878	     -0.09847863	     -0.05133785	     -0.10082665	      0.08894748
      0.18642406	     -0.09862973	     -0.05140429	     -0.10101422	      0.08930232
      0.18671933	     -0.09878110	     -0.05147066	     -0.10120210	      0.08965812
      0.18701460	     -0.09893275	     -0.05153695	     -0.10139031	      0.09001490
      0.18730988	     -0.09908470	     -0.05160317	     -0.10157885	      0.09037265
      0.18760515	     -0.09923695	     -0.05166931	     -0.10176771	      0.09073138
      0.18790042	     -0.09938951	     -0.05173538	     -0.10195691	      0.09109108
      0.18819570	     -0.09954239	     -0.05180137	     -0.10214643	      0.09145177
      0.18849097	     -0.09969560	     -0.05186729	     -0.10233628	      0.09181343
      0.18878624	     -0.09984916	     -0.05193313	     -0.10252647	      0.09217607
      0.18908151	     -0.10000306	     -0.05199890	     -0.10271698	      0.09253970
      0.18937679	     -0.10015732	     -0.05206459	     -0.10290784	      0.09290431
      0.18967206	     -0.10031196	     -0.05213020	     -0.10309903	      0.09326989
      0.18996733	     -0.10046698	     -0.05219573	     -0.10329056	      0.09363646
      0.19026261	     -0.10062239	     -0.05226119	     -0.10348244	      0.09400400
      0.19055788	     -0.10077821	     -0.05232656	     -0.10367465	      0.09437253
      0.19085315	     -0.10093445	     -0.05239186	     -0.10386721	      0.09474202
      0.19114843	     -0.10109111	     -0.05245708	     -0.10406011	      0.09511249
      0.19144370	     -0.10124821	     -0.05252222	     -0.10425336	      0.09548394
      0.19173897	     -0.10140575	     -0.05258727	     -0.10444695	      0.09585635
      0.19203425	     -0.10156374	     -0.05265225	     -0.10464090	      0.09622973
      0.19232952	     -0.10172220	     -0.05271715	     -0.10483520	      0.09660408
      0.19262479	     -0.10188112	     -0.05278196	     -0.10502985	      0.09697938
      0.19292007	     -0.10204052	     -0.05284669	     -0.10522486	      0.09735566
      0.19321534	     -0.10220039	     -0.05291134	     -0.10542022	      0.09773288
      0.19351061	     -0.10236073	     -0.05297591	     -0.10561595	      0.09811107
      0.19380588	     -0.10252156	     -0.05304039	     -0.10581203	      0.09849021
      0.19410116	     -0.10268287	     -0.05310479	     -0.10600848	      0.09887030
      0.19439643	     -0.10284466	     -0.05316910	     -0.10620529	      0.09925133
      0.19469170	     -0.10300693	     -0.05323333	     -0.10640247	      0.09963331
      0.19498698	     -0.10316966	     -0.05329748	     -0.10660001	      0.10001624
      0.19528225	     -0.10333288	     -0.05336153	     -0.10679793	      0.10040010
      0.19557752	     -0.10349655	     -0.05342551	     -0.10699622	      0.10078490
      0.19587280	     -0.10366069	     -0.05348939	     -0.10719489	      0.10117064
      0.19616807	     -0.10382528	     -0.05355319	     -0.10739393	      0.10155731
      0.19646334	     -0.10399031	     -0.05361691	     -0.10759335	      0.10194490
      0.19675862	     -0.10415579	     -0.05368053	     -0.10779315	      0.10233343
      0.19705389	     -0.10432171	     -0.05374407	     -0.10799333	      0.10272288
      0.19734916	     -0.10448805	     -0.05380752	     -0.10819390	      0.10311325
      0.19764444	     -0.10465482	     -0.05387088	     -0.10839486	      0.10350454
      0.19793971	     -0.10482200	     -0.05393415	     -0.10859620	      0.10389675
      0.19823498	     -0.10498959	     -0.05399733	     -0.10879794	      0.10428987
      0.19853026	     -0.10515760	     -0.05406043	     -0.10900008	      0.10468391
      0.19882553	     -0.10532600	     -0.05412343	     -0.10920260	      0.10507886
      0.19912080	     -0.10549481	     -0.05418635	     -0.10940553	      0.10547471
      0.19941607	     -0.10566401	     -0.05424917	     -0.10960886	      0.10587147
      0.19971135	     -0.10583361	     -0.05431191	     -0.10981260	      0.10626914
      0.20000662	     -0.10600361	     -0.05437455	     -0.11001674	      0.10666771
      0.20030189	     -0.10617400	     -0.05443711	     -0.11022129	      0.10706718
      0.20059717	     -0.10634479	     -0.05449957	     -0.11042625	      0.10746756
      0.20089244	     -0.10651598	     -0.05456195	     -0.11063162	      0.10786883
      0.20118771	     -0.10668757	     -0.05462423	     -0.11083741	      0.10827099
      0.20148299	     -0.10685956	     -0.05468643	     -0.11104362	      0.10867405
      0.20177826	     -0.10703195	     -0.05474853	     -0.11125025	      0.10907801
      0.20207353	     -0.10720476	     -0.05481055	     -0.11145731	      0.10948285
      0.20236881	     -0.10737798	     -0.05487247	     -0.11166479	      0.10988859
      0.20266408	     -0.10755162	     -0.05493430	     -0.11187270	      0.11029521
      0.20295935	     -0.10772568	     -0.05499605	     -0.11208105	      0.11070273
      0.20325463	     -0.10790017	     -0.05505771	     -0.11228983	      0.11111113
      0.20354990	     -0.10807509	     -0.05511928	     -0.11249905	      0.11152042
      0.20384517	     -0.10825044	     -0.05518075	     -0.11270870	      0.11193059
      0.20414044	     -0.10842622	     -0.05524215	     -0.11291881	      0.11234165
      0.20443572	     -0.10860244	     -0.05530345	     -0.11312936	      0.11275359
      0.20473099	     -0.10877909	     -0.05536467	     -0.11334035	      0.11316642
      0.20502626	     -0.10895617	     -0.05542580	     -0.11355181	      0.11358013
      0.20532154	     -0.10913369	     -0.05548685	     -0.11376371	      0.11399471
      0.20561681	     -0.10931163	     -0.05554781	     -0.11397608	      0.11441019
      0.20591208	     -0.10948999	     -0.05560869	     -0.11418890	      0.11482654
      0.20620736	     -0.10966875	     -0.05566948	     -0.11440219	      0.11524377
      0.20650263	     -0.10984793	     -0.05573020	     -0.11461595	      0.11566188
      0.20679790	     -0.11002749	     -0.05579083	     -0.11483018	      0.11608087
      0.20709318	     -0.11020743	     -0.05585138	     -0.11504488	      0.11650074
      0.20738845	     -0.11038773	     -0.05591185	     -0.11526006	      0.11692149
      0.20768372	     -0.11056839	     -0.05597225	     -0.11547572	      0.11734311
      0.20797900	     -0.11074938	     -0.05603256	     -0.11569187	      0.11776562
      0.20827427	     -0.11093069	     -0.05609281	     -0.11590850	      0.11818900
      0.20856954	     -0.11111231	     -0.05615297	     -0.11612562	      0.11861327
      0.20886481	     -0.11129421	     -0.05621307	     -0.11634323	      0.11903841
      0.20916009	     -0.11147639	     -0.05627309	     -0.11656134	      0.11946443
      0.20945536	     -0.11165882	     -0.05633305	     -0.11677995	      0.11989133
      0.20975063	     -0.11184149	     -0.05639293	     -0.11699907	      0.12031910
      0.21004591	     -0.11202440	     -0.05645275	     -0.11721869	      0.12074776
      0.21034118	     -0.11220751	     -0.05651251	     -0.11743882	      0.12117730
      0.21063645	     -0.11239083	     -0.05657220	     -0.11765946	      0.12160771
      0.21093173	     -0.11257434	     -0.05663183	     -0.11788063	      0.12203901
      0.21122700	     -0.11275803	     -0.05669140	     -0.11810231	      0.12247118
      0.21152227	     -0.11294189	     -0.05675091	     -0.11832452	      0.12290424
      0.21181755	     -0.11312592	     -0.05681037	     -0.11854725	      0.12333818
      0.21211282	     -0.11331010	     -0.05686978	     -0.11877052	      0.12377299
      0.21240809	     -0.11349443	     -0.05692913	     -0.11899432	      0.12420869
      0.21270337	     -0.11367890	     -0.05698844	     -0.11921866	      0.12464528
      0.21299864	     -0.11386352	     -0.05704770	     -0.11944355	      0.12508274
      0.21329391	     -0.11404827	     -0.05710691	     -0.11966898	      0.12552109
      0.21358918	     -0.11423316	     -0.05716608	     -0.11989496	      0.12596032
      0.21388446	     -0.11441818	     -0.05722521	     -0.12012149	      0.12640043
      0.21417973	     -0.11460333	     -0.05728430	     -0.12034858	      0.12684143
      0.21447500	     -0.11478862	     -0.05734336	     -0.12057624	      0.12728332
      0.21477028	     -0.11497404	     -0.05740239	     -0.12080445	      0.12772609
      0.21506555	     -0.11515960	     -0.05746138	     -0.12103324	      0.12816975
      0.21536082	     -0.11534529	     -0.05752035	     -0.12126260	      0.12861430
      0.21565610	     -0.11553112	     -0.05757930	     -0.12149254	      0.12905973
      0.21595137	     -0.11571710	     -0.05763822	     -0.12172305	      0.12950605
      0.21624664	     -0.11590323	     -0.05769712	     -0.12195416	      0.12995327
      0.21654192	     -0.11608952	     -0.05775600	     -0.12218584	      0.13040137
      0.21683719	     -0.11627597	     -0.05781487	     -0.12241813	      0.13085036
      0.21713246	     -0.11646259	     -0.05787373	     -0.12265101	      0.13130025
      0.21742774	     -0.11664939	     -0.05793258	     -0.12288448	      0.13175103
      0.21772301	     -0.11683637	     -0.05799142	     -0.12311857	      0.13220270
      0.21801828	     -0.11702353	     -0.05805026	     -0.12335326	      0.13265526
      0.21831355	     -0.11721088	     -0.05810910	     -0.12358856	      0.13310872
      0.21860883	     -0.11739843	     -0.05816794	     -0.12382448	      0.13356308
      0.21890410	     -0.11758618	     -0.05822679	     -0.12406103	      0.13401833
      0.21919937	     -0.11777414	     -0.05828564	     -0.12429819	      0.13447448
      0.21949465	     -0.11796231	     -0.05834450	     -0.12453599	      0.13493153
      0.21978992	     -0.11815070	     -0.05840338	     -0.12477442	      0.13538947
      0.22008519	     -0.11833931	     -0.05846227	     -0.12501348	      0.13584832
      0.22038047	     -0.11852815	     -0.05852119	     -0.12525319	      0.13630807
      0.22067574	     -0.11871721	     -0.05858012	     -0.12549354	      0.13676872
      0.22097101	     -0.11890652	     -0.05863908	     -0.12573455	      0.13723027
      0.22126629	     -0.11909606	     -0.05869807	     -0.12597620	      0.13769273
      0.22156156	     -0.11928585	     -0.05875708	     -0.12621852	      0.13815609
      0.22185683	     -0.11947589	     -0.05881614	     -0.12646150	      0.13862036
      0.22215211	     -0.11966618	     -0.05887522	     -0.12670515	      0.13908553
      0.22244738	     -0.11985673	     -0.05893435	     -0.12694946	      0.13955161
      0.22274265	     -0.12004753	     -0.05899351	     -0.12719446	      0.14001860
      0.22303793	     -0.12023861	     -0.05905272	     -0.12744013	      0.14048650
      0.22333320	     -0.12042995	     -0.05911198	     -0.12768649	      0.14095530
      0.22362847	     -0.12062157	     -0.05917129	     -0.12793354	      0.14142502
      0.22392374	     -0.12081347	     -0.05923065	     -0.12818128	      0.14189566
      0.22421902	     -0.12100564	     -0.05929006	     -0.12842972	      0.14236720
      0.22451429	     -0.12119810	     -0.05934953	     -0.12867887	      0.14283966
      0.22480956	     -0.12139085	     -0.05940907	     -0.12892872	      0.14331304
      0.22510484	     -0.12158389	     -0.05946866	     -0.12917928	      0.14378733
      0.22540011	     -0.12177723	     -0.05952832	     -0.12943056	      0.14426254
      0.22569538	     -0.12197086	     -0.05958805	     -0.12968256	      0.14473867
      0.22599066	     -0.12216480	     -0.05964786	     -0.12993528	      0.14521572
      0.22628593	     -0.12235904	     -0.05970773	     -0.13018873	      0.14569369
      0.22658120	     -0.12255359	     -0.05976768	     -0.13044292	      0.14617258
      0.22687648	     -0.12274844	     -0.05982771	     -0.13069785	      0.14665240
      0.22717175	     -0.12294362	     -0.05988782	     -0.13095353	      0.14713313
      0.22746702	     -0.12313911	     -0.05994801	     -0.13120995	      0.14761480
      0.22776230	     -0.12333492	     -0.06000829	     -0.13146712	      0.14809739
      0.22805757	     -0.12353105	     -0.06006865	     -0.13172506	      0.14858090
      0.22835284	     -0.12372750	     -0.06012911	     -0.13198376	      0.14906535
      0.22864811	     -0.12392429	     -0.06018966	     -0.13224322	      0.14955072
      0.22894339	     -0.12412140	     -0.06025031	     -0.13250346	      0.15003703
      0.22923866	     -0.12431885	     -0.06031105	     -0.13276447	      0.15052427
      0.22953393	     -0.12451663	     -0.06037189	     -0.13302627	      0.15101244
      0.22982921	     -0.12471474	     -0.06043284	     -0.13328886	      0.15150154
      0.23012448	     -0.12491320	     -0.06049388	     -0.13355224	      0.15199158
      0.23041975	     -0.12511200	     -0.06055504	     -0.13381641	      0.15248256
      0.23071503	     -0.12531114	     -0.06061630	     -0.13408139	      0.15297447
      0.23101030	     -0.12551062	     -0.06067768	     -0.13434717	      0.15346732
      0.23130557	     -0.12571045	     -0.06073917	     -0.13461377	      0.15396111
      0.23160085	     -0.12591063	     -0.06080077	     -0.13488119	      0.15445585
      0.23189612	     -0.12611116	     -0.06086249	     -0.13514942	      0.15495152
      0.23219139	     -0.12631204	     -0.06092433	     -0.13541849	      0.15544814
      0.23248667	     -0.12651327	     -0.06098629	     -0.13568839	      0.15594571
      0.23278194	     -0.12671486	     -0.06104838	     -0.13595912	      0.15644421
      0.23307721	     -0.12691680	     -0.06111059	     -0.13623070	      0.15694367
      0.23337248	     -0.12711909	     -0.06117293	     -0.13650313	      0.15744408
      0.23366776	     -0.12732175	     -0.06123540	     -0.13677641	      0.15794543
      0.23396303	     -0.12752475	     -0.06129799	     -0.13705054	      0.15844773
      0.23425830	     -0.12772812	     -0.06136073	     -0.13732555	      0.15895099
      0.23455358	     -0.12793184	     -0.06142359	     -0.13760142	      0.15945520
      0.23484885	     -0.12813592	     -0.06148660	     -0.13787817	      0.15996036
      0.23514412	     -0.12834035	     -0.06154974	     -0.13815579	      0.16046648
      0.23543940	     -0.12854515	     -0.06161303	     -0.13843431	      0.16097356
      0.23573467	     -0.12875030	     -0.06167645	     -0.13871371	      0.16148159
      0.23602994	     -0.12895580	     -0.06174002	     -0.13899401	      0.16199058
      0.23632522	     -0.12916167	     -0.06180374	     -0.13927521	      0.16250054
      0.23662049	     -0.12936788	     -0.06186761	     -0.13955732	      0.16301145
      0.23691576	     -0.12957445	     -0.06193162	     -0.13984034	      0.16352333
      0.23721104	     -0.12978137	     -0.06199579	     -0.14012429	      0.16403617
      0.23750631	     -0.12998864	     -0.06206011	     -0.14040915	      0.16454998
      0.23780158	     -0.13019626	     -0.06212459	     -0.14069495	      0.16506475
      0.23809685	     -0.13040422	     -0.06218922	     -0.14098168	      0.16558049
      0.23839213	     -0.13061253	     -0.06225401	     -0.14126935	      0.16609720
      0.23868740	     -0.13082118	     -0.06231896	     -0.14155797	      0.16661488
      0.23898267	     -0.13103016	     -0.06238407	     -0.14184754	      0.16713354
      0.23927795	     -0.13123948	     -0.06244935	     -0.14213806	      0.16765316
      0.23957322	     -0.13144912	     -0.06251479	     -0.14242956	      0.16817376
      0.23986849	     -0.13165910	     -0.06258040	     -0.14272202	      0.16869534
      0.24016377	     -0.13186939	     -0.06264618	     -0.14301545	      0.16921789
      0.24045904	     -0.13208000	     -0.06271212	     -0.14330987	      0.16974142
      0.24075431	     -0.13229092	     -0.06277824	     -0.14360527	      0.17026593
      0.24104959	     -0.13250215	     -0.06284453	     -0.14390167	      0.17079141
      0.24134486	     -0.13271367	     -0.06291100	     -0.14419906	      0.17131788
      0.24164013	     -0.13292549	     -0.06297764	     -0.14449746	      0.17184534
      0.24193541	     -0.13313760	     -0.06304446	     -0.14479687	      0.17237377
      0.24223068	     -0.13334998	     -0.06311147	     -0.14509729	      0.17290320
      0.24252595	     -0.13356263	     -0.06317865	     -0.14539874	      0.17343361
      0.24282122	     -0.13377555	     -0.06324601	     -0.14570121	      0.17396500
      0.24311650	     -0.13398872	     -0.06331356	     -0.14600472	      0.17449739
      0.24341177	     -0.13420213	     -0.06338130	     -0.14630927	      0.17503076
      0.24370704	     -0.13441578	     -0.06344922	     -0.14661487	      0.17556513
      0.24400232	     -0.13462965	     -0.06351733	     -0.14692152	      0.17610049
      0.24429759	     -0.13484373	     -0.06358563	     -0.14722922	      0.17663684
      0.24459286	     -0.13505802	     -0.06365413	     -0.14753800	      0.17717419
      0.24488814	     -0.13527250	     -0.06372281	     -0.14784784	      0.17771253
      0.24518341	     -0.13548715	     -0.06379169	     -0.14815876	      0.17825188
      0.24547868	     -0.13570197	     -0.06386077	     -0.14847077	      0.17879222
      0.24577396	     -0.13591694	     -0.06393005	     -0.14878386	      0.17933355
      0.24606923	     -0.13613205	     -0.06399953	     -0.14909806	      0.17987589
      0.24636450	     -0.13634728	     -0.06406921	     -0.14941335	      0.18041924
      0.24665978	     -0.13656262	     -0.06413909	     -0.14972976	      0.18096358
      0.24695505	     -0.13677806	     -0.06420917	     -0.15004728	      0.18150893
      0.24725032	     -0.13699358	     -0.06427946	     -0.15036593	      0.18205528
      0.24754560	     -0.13720916	     -0.06434996	     -0.15068571	      0.18260264
      0.24784087	     -0.13742480	     -0.06442067	     -0.15100662	      0.18315101
      0.24813614	     -0.13764048	     -0.06449158	     -0.15132868	      0.18370038
      0.24843141	     -0.13785618	     -0.06456271	     -0.15165188	      0.18425076
      0.24872669	     -0.13807189	     -0.06463405	     -0.15197624	      0.18480216
      0.24902196	     -0.13828760	     -0.06470561	     -0.15230177	      0.18535456
      0.24931723	     -0.13850329	     -0.06477738	     -0.15262846	      0.18590798
      0.24961251	     -0.13871896	     -0.06484937	     -0.15295634	      0.18646241
      0.24990778	     -0.13893459	     -0.06492158	     -0.15328539	      0.18701785
      0.25020305	     -0.13915018	     -0.06499401	     -0.15361564	      0.18757430
      0.25049833	     -0.13936572	     -0.06506667	     -0.15394709	      0.18813178
      0.25079360	     -0.13958120	     -0.06513954	     -0.15427974	      0.18869026
      0.25108887	     -0.13979662	     -0.06521265	     -0.15461360	      0.18924977
      0.25138415	     -0.14001198	     -0.06528598	     -0.15494868	      0.18981029
      0.25167942	     -0.14022727	     -0.06535953	     -0.15528499	      0.19037183
      0.25197469	     -0.14044252	     -0.06543332	     -0.15562253	      0.19093439
      0.25226997	     -0.14065771	     -0.06550734	     -0.15596131	      0.19149797
      0.25256524	     -0.14087286	     -0.06558160	     -0.15630134	      0.19206257
      0.25286051	     -0.14108798	     -0.06565608	     -0.15664262	      0.19262819
      0.25315578	     -0.14130308	     -0.06573081	     -0.15698516	      0.19319483
      0.25345106	     -0.14151819	     -0.06580577	     -0.15732898	      0.19376249
      0.25374633	     -0.14173333	     -0.06588097	     -0.15767407	      0.19433118
      0.25404160	     -0.14194852	     -0.06595642	     -0.15802044	      0.19490089
      0.25433688	     -0.14216378	     -0.06603210	     -0.15836811	      0.19547162
      0.25463215	     -0.14237916	     -0.06610803	     -0.15871707	      0.19604337
      0.25492742	     -0.14259467	     -0.06618420	     -0.15906734	      0.19661615
      0.25522270	     -0.14281036	     -0.06626063	     -0.15941892	      0.19718995
      0.25551797	     -0.14302626	     -0.06633730	     -0.15977183	      0.19776477
      0.25581324	     -0.14324242	     -0.06641422	     -0.16012606	      0.19834062
      0.25610852	     -0.14345886	     -0.06649139	     -0.16048163	      0.19891750
      0.25640379	     -0.14367565	     -0.06656882	     -0.16083855	      0.19949540
      0.25669906	     -0.14389282	     -0.06664651	     -0.16119681	      0.20007432
      0.25699434	     -0.14411041	     -0.06672445	     -0.16155644	      0.20065427
      0.25728961	     -0.14432848	     -0.06680264	     -0.16191743	      0.20123524
      0.25758488	     -0.14454706	     -0.06688110	     -0.16227979	      0.20181724
      0.25788015	     -0.14476621	     -0.06695983	     -0.16264354	      0.20240027
      0.25817543	     -0.14498596	     -0.06703881	     -0.16300868	      0.20298432
      0.25847070	     -0.14520637	     -0.06711806	     -0.16337522	      0.20356939
      0.25876597	     -0.14542747	     -0.06719758	     -0.16374317	      0.20415549
      0.25906125	     -0.14564932	     -0.06727736	     -0.16411252	      0.20474262
      0.25935652	     -0.14587195	     -0.06735742	     -0.16448331	      0.20533077
      0.25965179	     -0.14609541	     -0.06743775	     -0.16485552	      0.20591994
      0.25994707	     -0.14631973	     -0.06751835	     -0.16522917	      0.20651014
      0.26024234	     -0.14654495	     -0.06759923	     -0.16560427	      0.20710137
      0.26053761	     -0.14677111	     -0.06768039	     -0.16598082	      0.20769362
      0.26083289	     -0.14699825	     -0.06776182	     -0.16635884	      0.20828689
      0.26112816	     -0.14722640	     -0.06784354	     -0.16673833	      0.20888119
      0.26142343	     -0.14745559	     -0.06792554	     -0.16711930	      0.20947652
      0.26171871	     -0.14768585	     -0.06800782	     -0.16750176	      0.21007287
      0.26201398	     -0.14791722	     -0.06809039	     -0.16788572	      0.21067024
      0.26230925	     -0.14814971	     -0.06817325	     -0.16827118	      0.21126864
      0.26260452	     -0.14838335	     -0.06825640	     -0.16865816	      0.21186807
      0.26289980	     -0.14861816	     -0.06833984	     -0.16904666	      0.21246853
      0.26319507	     -0.14885418	     -0.06842358	     -0.16943670	      0.21307001
      0.26346055	     -0.14906743	     -0.06849911	     -0.16978870	      0.21361168
      0.26372603	     -0.14928167	     -0.06857489	     -0.17014195	      0.21415418
      0.26399151	     -0.14949693	     -0.06865091	     -0.17049646	      0.21469752
      0.26425700	     -0.14971321	     -0.06872718	     -0.17085224	      0.21524168
      0.26452248	     -0.14993054	     -0.06880369	     -0.17120929	      0.21578668
      0.26478796	     -0.15014891	     -0.06888045	     -0.17156762	      0.21633250
      0.26505344	     -0.15036834	     -0.06895745	     -0.17192723	      0.21687916
      0.26531892	     -0.15058883	     -0.06903470	     -0.17228814	      0.21742666
      0.26558440	     -0.15081041	     -0.06911221	     -0.17265035	      0.21797498
      0.26584988	     -0.15103307	     -0.06918996	     -0.17301387	      0.21852414
      0.26611536	     -0.15125682	     -0.06926797	     -0.17337870	      0.21907413
      0.26638084	     -0.15148167	     -0.06934624	     -0.17374485	      0.21962495
      0.26664633	     -0.15170763	     -0.06942476	     -0.17411233	      0.22017661
      0.26691181	     -0.15193470	     -0.06950354	     -0.17448115	      0.22072910
      0.26717729	     -0.15216288	     -0.06958258	     -0.17485130	      0.22128242
      0.26744277	     -0.15239219	     -0.06966188	     -0.17522281	      0.22183658
      0.26770825	     -0.15262263	     -0.06974145	     -0.17559568	      0.22239157
      0.26797373	     -0.15285420	     -0.06982128	     -0.17596991	      0.22294740
      0.26823921	     -0.15308691	     -0.06990138	     -0.17634551	      0.22350407
      0.26850469	     -0.15332075	     -0.06998174	     -0.17672250	      0.22406157
      0.26877018	     -0.15355574	     -0.07006238	     -0.17710087	      0.22461991
      0.26903566	     -0.15379188	     -0.07014328	     -0.17748063	      0.22517908
      0.26930114	     -0.15402917	     -0.07022446	     -0.17786180	      0.22573910
      0.26956662	     -0.15426760	     -0.07030592	     -0.17824438	      0.22629995
      0.26983210	     -0.15450720	     -0.07038765	     -0.17862838	      0.22686164
      0.27009758	     -0.15474795	     -0.07046966	     -0.17901381	      0.22742417
      0.27036306	     -0.15498986	     -0.07055195	     -0.17940067	      0.22798754
      0.27062854	     -0.15523294	     -0.07063452	     -0.17978897	      0.22855174
      0.27089402	     -0.15547718	     -0.07071738	     -0.18017873	      0.22911679
      0.27115951	     -0.15572259	     -0.07080052	     -0.18056994	      0.22968269
      0.27142499	     -0.15596916	     -0.07088395	     -0.18096262	      0.23024942
      0.27169047	     -0.15621691	     -0.07096767	     -0.18135678	      0.23081700
      0.27195595	     -0.15646583	     -0.07105168	     -0.18175242	      0.23138542
      0.27222143	     -0.15671592	     -0.07113598	     -0.18214955	      0.23195468
      0.27248691	     -0.15696719	     -0.07122058	     -0.18254819	      0.23252480
      0.27275239	     -0.15721964	     -0.07130547	     -0.18294834	      0.23309575
      0.27301787	     -0.15747327	     -0.07139067	     -0.18335000	      0.23366756
      0.27328335	     -0.15772808	     -0.07147616	     -0.18375319	      0.23424021
      0.27354884	     -0.15798407	     -0.07156196	     -0.18415792	      0.23481371
      0.27381432	     -0.15824125	     -0.07164807	     -0.18456420	      0.23538806
      0.27407980	     -0.15849962	     -0.07173448	     -0.18497203	      0.23596327
      0.27434528	     -0.15875918	     -0.07182120	     -0.18538142	      0.23653932
      0.27461076	     -0.15901992	     -0.07190823	     -0.18579239	      0.23711623
      0.27487624	     -0.15928187	     -0.07199558	     -0.18620494	      0.23769400
      0.27514172	     -0.15954501	     -0.07208324	     -0.18661908	      0.23827261
      0.27540720	     -0.15980934	     -0.07217122	     -0.18703482	      0.23885209
      0.27567269	     -0.16007488	     -0.07225952	     -0.18745217	      0.23943242
      0.27593817	     -0.16034162	     -0.07234814	     -0.18787114	      0.24001362
      0.27620365	     -0.16060956	     -0.07243708	     -0.18829174	      0.24059567
      0.27646913	     -0.16087872	     -0.07252635	     -0.18871398	      0.24117859
      0.27673461	     -0.16114908	     -0.07261595	     -0.18913787	      0.24176237
      0.27700009	     -0.16142066	     -0.07270588	     -0.18956342	      0.24234701
      0.27726557	     -0.16169345	     -0.07279615	     -0.18999064	      0.24293252
      0.27753105	     -0.16196746	     -0.07288674	     -0.19041953	      0.24351890
      0.27779653	     -0.16224270	     -0.07297768	     -0.19085012	      0.24410615
      0.27806202	     -0.16251915	     -0.07306896	     -0.19128241	      0.24469427
      0.27832750	     -0.16279684	     -0.07316057	     -0.19171640	      0.24528327
      0.27859298	     -0.16307576	     -0.07325253	     -0.19215212	      0.24587314
      0.27885846	     -0.16335592	     -0.07334484	     -0.19258956	      0.24646389
      0.27912394	     -0.16363731	     -0.07343750	     -0.19302875	      0.24705552
      0.27938942	     -0.16391995	     -0.07353051	     -0.19346969	      0.24764803
      0.27965490	     -0.16420383	     -0.07362387	     -0.19391239	      0.24824142
      0.27992038	     -0.16448897	     -0.07371759	     -0.19435686	      0.24883571
      0.28018586	     -0.16477536	     -0.07381167	     -0.19480312	      0.24943088
      0.28045135	     -0.16506301	     -0.07390611	     -0.19525118	      0.25002694
      0.28071683	     -0.16535192	     -0.07400092	     -0.19570103	      0.25062389
      0.28098231	     -0.16564210	     -0.07409609	     -0.19615271	      0.25122174
      0.28124779	     -0.16593356	     -0.07419163	     -0.19660621	      0.25182049
      0.28151327	     -0.16622629	     -0.07428754	     -0.19706156	      0.25242014
      0.28177875	     -0.16652030	     -0.07438383	     -0.19751875	      0.25302070
      0.28204423	     -0.16681561	     -0.07448049	     -0.19797780	      0.25362216
      0.28230971	     -0.16711220	     -0.07457754	     -0.19843873	      0.25422454
      0.28257519	     -0.16741009	     -0.07467497	     -0.19890155	      0.25482783
      0.28284068	     -0.16770929	     -0.07477279	     -0.19936626	      0.25543204
      0.28310616	     -0.16800980	     -0.07487099	     -0.19983287	      0.25603717
      0.28337164	     -0.16831162	     -0.07496958	     -0.20030141	      0.25664323
      0.28363712	     -0.16861476	     -0.07506857	     -0.20077188	      0.25725022
      0.28390260	     -0.16891923	     -0.07516796	     -0.20124429	      0.25785814
      0.28416808	     -0.16922503	     -0.07526775	     -0.20171866	      0.25846700
      0.28443356	     -0.16953217	     -0.07536794	     -0.20219500	      0.25907680
      0.28469904	     -0.16984066	     -0.07546854	     -0.20267331	      0.25968755
      0.28496453	     -0.17015050	     -0.07556955	     -0.20315362	      0.26029925
      0.28523001	     -0.17046170	     -0.07567097	     -0.20363593	      0.26091191
      0.28549549	     -0.17077427	     -0.07577281	     -0.20412025	      0.26152553
      0.28576097	     -0.17108820	     -0.07587507	     -0.20460661	      0.26214012
      0.28602645	     -0.17140352	     -0.07597775	     -0.20509500	      0.26275569
      0.28629193	     -0.17172023	     -0.07608085	     -0.20558545	      0.26337223
      0.28655741	     -0.17203833	     -0.07618438	     -0.20607796	      0.26398977
      0.28682289	     -0.17235784	     -0.07628835	     -0.20657255	      0.26460830
      0.28708837	     -0.17267875	     -0.07639275	     -0.20706923	      0.26522783
      0.28735386	     -0.17300109	     -0.07649759	     -0.20756801	      0.26584837
      0.28761934	     -0.17332485	     -0.07660288	     -0.20806891	      0.26646992
      0.28785809	     -0.17361724	     -0.07669795	     -0.20852120	      0.26702978
      0.28809685	     -0.17391081	     -0.07679338	     -0.20897523	      0.26759048
      0.28833561	     -0.17420554	     -0.07688917	     -0.20943099	      0.26815202
      0.28857437	     -0.17450145	     -0.07698534	     -0.20988850	      0.26871441
      0.28881312	     -0.17479855	     -0.07708187	     -0.21034777	      0.26927766
      0.28905188	     -0.17509684	     -0.07717878	     -0.21080881	      0.26984177
      0.28929064	     -0.17539633	     -0.07727607	     -0.21127162	      0.27040675
      0.28952939	     -0.17569703	     -0.07737374	     -0.21173622	      0.27097261
      0.28976815	     -0.17599893	     -0.07747179	     -0.21220261	      0.27153936
      0.29000691	     -0.17630206	     -0.07757022	     -0.21267081	      0.27210701
      0.29024567	     -0.17660641	     -0.07766904	     -0.21314081	      0.27267556
      0.29048442	     -0.17691199	     -0.07776826	     -0.21361265	      0.27324503
      0.29072318	     -0.17721882	     -0.07786786	     -0.21408631	      0.27381543
      0.29096194	     -0.17752689	     -0.07796787	     -0.21456181	      0.27438677
      0.29120070	     -0.17783622	     -0.07806827	     -0.21503916	      0.27495905
      0.29143945	     -0.17814680	     -0.07816907	     -0.21551837	      0.27553230
      0.29167821	     -0.17845866	     -0.07827028	     -0.21599945	      0.27610652
      0.29191697	     -0.17877180	     -0.07837190	     -0.21648240	      0.27668173
      0.29215572	     -0.17908622	     -0.07847393	     -0.21696724	      0.27725794
      0.29239448	     -0.17940193	     -0.07857638	     -0.21745397	      0.27783517
      0.29263324	     -0.17971895	     -0.07867924	     -0.21794261	      0.27841342
      0.29287200	     -0.18003727	     -0.07878252	     -0.21843315	      0.27899272
      0.29311075	     -0.18035692	     -0.07888623	     -0.21892562	      0.27957308
      0.29334951	     -0.18067789	     -0.07899036	     -0.21942001	      0.28015452
      0.29358827	     -0.18100019	     -0.07909493	     -0.21991634	      0.28073706
      0.29382702	     -0.18132384	     -0.07919993	     -0.22041461	      0.28132071
      0.29406578	     -0.18164883	     -0.07930537	     -0.22091484	      0.28190550
      0.29430454	     -0.18197519	     -0.07941125	     -0.22141703	      0.28249144
      0.29454330	     -0.18230292	     -0.07951757	     -0.22192118	      0.28307856
      0.29478205	     -0.18263203	     -0.07962434	     -0.22242731	      0.28366687
      0.29502081	     -0.18296253	     -0.07973156	     -0.22293543	      0.28425641
      0.29525957	     -0.18329442	     -0.07983923	     -0.22344553	      0.28484718
      0.29549833	     -0.18362772	     -0.07994736	     -0.22395764	      0.28543922
      0.29573708	     -0.18396243	     -0.08005596	     -0.22447175	      0.28603255
      0.29597584	     -0.18429857	     -0.08016502	     -0.22498786	      0.28662720
      0.29621460	     -0.18463615	     -0.08027455	     -0.22550600	      0.28722318
      0.29645335	     -0.18497517	     -0.08038455	     -0.22602616	      0.28782053
      0.29669211	     -0.18531564	     -0.08049503	     -0.22654835	      0.28841927
      0.29693087	     -0.18565758	     -0.08060598	     -0.22707257	      0.28901943
      0.29716963	     -0.18600100	     -0.08071743	     -0.22759883	      0.28962103
      0.29740838	     -0.18634590	     -0.08082935	     -0.22812714	      0.29022410
      0.29764714	     -0.18669230	     -0.08094178	     -0.22865750	      0.29082867
      0.29788590	     -0.18704021	     -0.08105469	     -0.22918991	      0.29143475
      0.29812465	     -0.18738963	     -0.08116811	     -0.22972437	      0.29204238
      0.29836341	     -0.18774059	     -0.08128203	     -0.23026090	      0.29265158
      0.29860217	     -0.18809308	     -0.08139646	     -0.23079949	      0.29326236
      0.29884093	     -0.18844712	     -0.08151140	     -0.23134014	      0.29387475
      0.29907968	     -0.18880273	     -0.08162686	     -0.23188285	      0.29448876
      0.29931844	     -0.18915991	     -0.08174283	     -0.23242764	      0.29510441
      0.29955720	     -0.18951867	     -0.08185934	     -0.23297449	      0.29572170
      0.29979596	     -0.18987903	     -0.08197637	     -0.23352340	      0.29634066
      0.30003471	     -0.19024100	     -0.08209393	     -0.23407439	      0.29696128
      0.30027347	     -0.19060459	     -0.08221203	     -0.23462743	      0.29758356
      0.30051223	     -0.19096982	     -0.08233068	     -0.23518254	      0.29820750
      0.30075098	     -0.19133668	     -0.08244987	     -0.23573971	      0.29883308
      0.30098974	     -0.19170521	     -0.08256961	     -0.23629893	      0.29946030
      0.30122850	     -0.19207541	     -0.08268991	     -0.23686019	      0.30008914
      0.30146726	     -0.19244729	     -0.08281077	     -0.23742350	      0.30071957
      0.30170601	     -0.19282086	     -0.08293219	     -0.23798885	      0.30135156
      0.30194477	     -0.19319614	     -0.08305418	     -0.23855622	      0.30198507
      0.30218353	     -0.19357315	     -0.08317675	     -0.23912561	      0.30262007
      0.30242229	     -0.19395189	     -0.08329990	     -0.23969700	      0.30325650
      0.30266104	     -0.19433238	     -0.08342363	     -0.24027040	      0.30389432
      0.30289980	     -0.19471463	     -0.08354795	     -0.24084577	      0.30453348
      0.30313856	     -0.19509866	     -0.08367287	     -0.24142310	      0.30517390
      0.30337731	     -0.19548447	     -0.08379838	     -0.24200239	      0.30581553
      0.30361607	     -0.19587209	     -0.08392451	     -0.24258361	      0.30645831
      0.30385483	     -0.19626153	     -0.08405124	     -0.24316675	      0.30710216
      0.30409359	     -0.19665281	     -0.08417858	     -0.24375178	      0.30774701
      0.30433234	     -0.19704593	     -0.08430655	     -0.24433867	      0.30839280
      0.30457110	     -0.19744091	     -0.08443514	     -0.24492741	      0.30903945
      0.30480986	     -0.19783777	     -0.08456437	     -0.24551797	      0.30968689
      0.30504861	     -0.19823653	     -0.08469423	     -0.24611032	      0.31033505
      0.30528737	     -0.19863719	     -0.08482473	     -0.24670443	      0.31098386
      0.30552613	     -0.19903977	     -0.08495588	     -0.24730026	      0.31163326
      0.30576489	     -0.19944430	     -0.08508769	     -0.24789778	      0.31228318
      0.30600364	     -0.19985078	     -0.08522015	     -0.24849696	      0.31293356
      0.30624240	     -0.20025923	     -0.08535329	     -0.24909775	      0.31358435
      0.30648116	     -0.20066966	     -0.08548709	     -0.24970011	      0.31423549
      0.30671992	     -0.20108210	     -0.08562157	     -0.25030400	      0.31488693
      0.30695867	     -0.20149657	     -0.08575673	     -0.25090937	      0.31553862
      0.30719743	     -0.20191307	     -0.08589258	     -0.25151617	      0.31619054
      0.30743619	     -0.20233162	     -0.08602913	     -0.25212436	      0.31684262
      0.30767494	     -0.20275224	     -0.08616638	     -0.25273387	      0.31749486
      0.30791370	     -0.20317496	     -0.08630434	     -0.25334464	      0.31814720
      0.30815246	     -0.20359978	     -0.08644301	     -0.25395663	      0.31879964
      0.30839122	     -0.20402672	     -0.08658241	     -0.25456977	      0.31945214
      0.30862997	     -0.20445581	     -0.08672253	     -0.25518400	      0.32010470
      0.30886873	     -0.20488706	     -0.08686338	     -0.25579926	      0.32075729
      0.30910749	     -0.20532048	     -0.08700498	     -0.25641547	      0.32140992
      0.30934624	     -0.20575611	     -0.08714733	     -0.25703257	      0.32206255
      0.30958500	     -0.20619395	     -0.08729042	     -0.25765050	      0.32271521
      0.30982376	     -0.20663403	     -0.08743429	     -0.25826918	      0.32336787
      0.31006252	     -0.20707636	     -0.08757892	     -0.25888854	      0.32402055
      0.31030127	     -0.20752096	     -0.08772432	     -0.25950852	      0.32467324
      0.31054003	     -0.20796786	     -0.08787051	     -0.26012905	      0.32532595
      0.31077879	     -0.20841708	     -0.08801749	     -0.26075006	      0.32597869
      0.31101755	     -0.20886863	     -0.08816526	     -0.26137149	      0.32663146
      0.31125630	     -0.20932253	     -0.08831385	     -0.26199328	      0.32728427
      0.31147098	     -0.20973269	     -0.08844814	     -0.26255262	      0.32787130
      0.31168567	     -0.21014479	     -0.08858309	     -0.26311216	      0.32845838
      0.31190035	     -0.21055884	     -0.08871872	     -0.26367187	      0.32904552
      0.31211503	     -0.21097486	     -0.08885501	     -0.26423171	      0.32963274
      0.31232971	     -0.21139286	     -0.08899199	     -0.26479165	      0.33022003
      0.31254440	     -0.21181286	     -0.08912965	     -0.26535167	      0.33080741
      0.31275908	     -0.21223487	     -0.08926801	     -0.26591175	      0.33139489
      0.31297376	     -0.21265891	     -0.08940706	     -0.26647187	      0.33198248
      0.31318844	     -0.21308500	     -0.08954681	     -0.26703204	      0.33257019
      0.31340313	     -0.21351315	     -0.08968728	     -0.26759224	      0.33315803
      0.31361781	     -0.21394339	     -0.08982846	     -0.26815249	      0.33374602
      0.31383249	     -0.21437572	     -0.08997036	     -0.26871280	      0.33433415
      0.31404717	     -0.21481016	     -0.09011299	     -0.26927319	      0.33492246
      0.31426185	     -0.21524673	     -0.09025635	     -0.26983368	      0.33551093
      0.31447654	     -0.21568546	     -0.09040045	     -0.27039432	      0.33609960
      0.31469122	     -0.21612635	     -0.09054530	     -0.27095515	      0.33668845
      0.31490590	     -0.21656942	     -0.09069091	     -0.27151622	      0.33727752
      0.31512058	     -0.21701470	     -0.09083727	     -0.27207758	      0.33786680
      0.31533527	     -0.21746219	     -0.09098441	     -0.27263932	      0.33845630
      0.31554995	     -0.21791193	     -0.09113231	     -0.27320150	      0.33904604
      0.31576463	     -0.21836392	     -0.09128100	     -0.27376421	      0.33963603
      0.31597931	     -0.21881818	     -0.09143048	     -0.27432754	      0.34022626
      0.31619400	     -0.21927475	     -0.09158075	     -0.27489158	      0.34081676
      0.31640868	     -0.21973362	     -0.09173182	     -0.27545644	      0.34140753
      0.31662336	     -0.22019483	     -0.09188370	     -0.27602223	      0.34199858
      0.31683804	     -0.22065839	     -0.09203640	     -0.27658906	      0.34258991
      0.31705272	     -0.22112433	     -0.09218992	     -0.27715705	      0.34318154
      0.31726741	     -0.22159265	     -0.09234427	     -0.27772633	      0.34377347
      0.31748209	     -0.22206339	     -0.09249946	     -0.27829702	      0.34436571
      0.31769677	     -0.22253656	     -0.09265550	     -0.27886925	      0.34495826
      0.31791145	     -0.22301219	     -0.09281240	     -0.27944316	      0.34555113
      0.31812614	     -0.22349029	     -0.09297015	     -0.28001889	      0.34614433
      0.31834082	     -0.22397089	     -0.09312878	     -0.28059657	      0.34673786
      0.31855550	     -0.22445400	     -0.09328828	     -0.28117635	      0.34733173
      0.31877018	     -0.22493965	     -0.09344867	     -0.28175837	      0.34792594
      0.31898487	     -0.22542785	     -0.09360996	     -0.28234278	      0.34852050
      0.31919955	     -0.22591864	     -0.09377215	     -0.28292973	      0.34911541
      0.31941423	     -0.22641203	     -0.09393525	     -0.28351937	      0.34971068
      0.31962891	     -0.22690805	     -0.09409927	     -0.28411184	      0.35030631
      0.31984359	     -0.22740672	     -0.09426422	     -0.28470730	      0.35090231
      0.32005828	     -0.22790805	     -0.09443011	     -0.28530591	      0.35149867
      0.32027296	     -0.22841208	     -0.09459694	     -0.28590783	      0.35209541
      0.32048764	     -0.22891883	     -0.09476473	     -0.28651322	      0.35269251
      0.32070232	     -0.22942832	     -0.09493349	     -0.28712224	      0.35329000
      0.32091701	     -0.22994057	     -0.09510322	     -0.28773506	      0.35388786
      0.32113169	     -0.23045561	     -0.09527393	     -0.28835186	      0.35448611
      0.32134637	     -0.23097347	     -0.09544563	     -0.28897281	      0.35508474
      0.32156105	     -0.23149416	     -0.09561834	     -0.28959810	      0.35568376
      0.32177573	     -0.23201772	     -0.09579206	     -0.29022792	      0.35628316
      0.32199042	     -0.23254417	     -0.09596681	     -0.29086245	      0.35688295
      0.32220510	     -0.23307353	     -0.09614258	     -0.29150190	      0.35748313
      0.32241978	     -0.23360584	     -0.09631940	     -0.29214648	      0.35808370
      0.32263446	     -0.23414111	     -0.09649727	     -0.29279641	      0.35868466
      0.32284915	     -0.23467937	     -0.09667621	     -0.29345189	      0.35928602
      0.32306383	     -0.23522066	     -0.09685622	     -0.29411317	      0.35988776
      0.32327851	     -0.23576499	     -0.09703731	     -0.29478047	      0.36048990
      0.32349319	     -0.23631240	     -0.09721951	     -0.29545404	      0.36109243
      0.32370788	     -0.23686291	     -0.09740280	     -0.29613413	      0.36169536
      0.32392256	     -0.23741655	     -0.09758722	     -0.29682100	      0.36229867
      0.32413724	     -0.23797335	     -0.09777277	     -0.29751492	      0.36290238
      0.32435192	     -0.23853334	     -0.09795946	     -0.29821614	      0.36350647
      0.32456660	     -0.23909655	     -0.09814730	     -0.29892495	      0.36411096
      0.32478129	     -0.23966301	     -0.09833631	     -0.29964163	      0.36471583
      0.32499597	     -0.24023274	     -0.09852649	     -0.30036646	      0.36532109
      0.32521065	     -0.24080579	     -0.09871787	     -0.30109974	      0.36592674
      0.32542533	     -0.24138217	     -0.09891044	     -0.30184175	      0.36653277
      0.32564002	     -0.24196192	     -0.09910424	     -0.30259278	      0.36713919
      0.32585470	     -0.24254507	     -0.09929926	     -0.30335313	      0.36774598
      0.32606938	     -0.24313165	     -0.09949552	     -0.30412310	      0.36835316
      0.32628406	     -0.24372170	     -0.09969304	     -0.30490297	      0.36896071
      0.32649875	     -0.24431524	     -0.09989182	     -0.30569304	      0.36956864
      0.32671343	     -0.24491231	     -0.10009189	     -0.30649359	      0.37017694
      0.32692811	     -0.24551295	     -0.10029325	     -0.30730492	      0.37078562
      0.32714279	     -0.24611718	     -0.10049592	     -0.30812729	      0.37139466
      0.32735747	     -0.24672504	     -0.10069992	     -0.30896098	      0.37200407
      0.32757216	     -0.24733657	     -0.10090525	     -0.30980626	      0.37261384
      0.32776515	     -0.24788946	     -0.10109099	     -0.31057623	      0.37316230
      0.32795813	     -0.24844536	     -0.10127784	     -0.31135595	      0.37371105
      0.32815112	     -0.24900430	     -0.10146580	     -0.31214562	      0.37426009
      0.32834411	     -0.24956631	     -0.10165489	     -0.31294538	      0.37480942
      0.32853710	     -0.25013142	     -0.10184512	     -0.31375542	      0.37535902
      0.32873009	     -0.25069964	     -0.10203651	     -0.31457589	      0.37590892
      0.32892308	     -0.25127101	     -0.10222905	     -0.31540679	      0.37645909
      0.32911607	     -0.25184555	     -0.10242277	     -0.31624805	      0.37700953
      0.32930906	     -0.25242330	     -0.10261768	     -0.31709960	      0.37756026
      0.32950205	     -0.25300427	     -0.10281378	     -0.31796133	      0.37811126
      0.32969504	     -0.25358850	     -0.10301110	     -0.31883316	      0.37866252
      0.32988803	     -0.25417602	     -0.10320965	     -0.31971501	      0.37921406
      0.33008102	     -0.25476684	     -0.10340943	     -0.32060678	      0.37976587
      0.33027400	     -0.25536102	     -0.10361046	     -0.32150837	      0.38031794
      0.33046699	     -0.25595856	     -0.10381276	     -0.32241968	      0.38087028
      0.33065998	     -0.25655951	     -0.10401634	     -0.32334061	      0.38142287
      0.33085297	     -0.25716388	     -0.10422121	     -0.32427104	      0.38197573
      0.33104596	     -0.25777172	     -0.10442739	     -0.32521088	      0.38252885
      0.33123895	     -0.25838305	     -0.10463489	     -0.32616000	      0.38308223
      0.33143194	     -0.25899791	     -0.10484373	     -0.32711828	      0.38363586
      0.33162493	     -0.25961632	     -0.10505392	     -0.32808561	      0.38418976
      0.33181792	     -0.26023832	     -0.10526548	     -0.32906186	      0.38474390
      0.33201091	     -0.26086393	     -0.10547841	     -0.33004689	      0.38529830
      0.33220390	     -0.26149320	     -0.10569275	     -0.33104057	      0.38585296
      0.33239688	     -0.26212615	     -0.10590850	     -0.33204277	      0.38640787
      0.33258987	     -0.26276282	     -0.10612568	     -0.33305335	      0.38696304
      0.33278286	     -0.26340323	     -0.10634431	     -0.33407215	      0.38751846
      0.33297585	     -0.26404743	     -0.10656441	     -0.33509904	      0.38807414
      0.33316884	     -0.26469545	     -0.10678599	     -0.33613386	      0.38863007
      0.33336183	     -0.26534733	     -0.10700906	     -0.33717647	      0.38918626
      0.33355482	     -0.26600309	     -0.10723366	     -0.33822670	      0.38974272
      0.33374781	     -0.26666278	     -0.10745979	     -0.33928442	      0.39029943
      0.33394080	     -0.26732642	     -0.10768748	     -0.34034945	      0.39085642
      0.33413379	     -0.26799406	     -0.10791674	     -0.34142166	      0.39141367
      0.33432678	     -0.26866574	     -0.10814760	     -0.34250089	      0.39197119
      0.33451977	     -0.26934148	     -0.10838008	     -0.34358699	      0.39252899
      0.33471275	     -0.27002133	     -0.10861418	     -0.34467982	      0.39308707
      0.33490574	     -0.27070533	     -0.10884995	     -0.34577924	      0.39364544
      0.33509873	     -0.27139352	     -0.10908739	     -0.34688512	      0.39420410
      0.33529172	     -0.27208592	     -0.10932653	     -0.34799732	      0.39476306
      0.33548471	     -0.27278259	     -0.10956740	     -0.34911575	      0.39532233
      0.33567770	     -0.27348356	     -0.10981001	     -0.35024028	      0.39588192
      0.33587069	     -0.27418888	     -0.11005439	     -0.35137082	      0.39644183
      0.33606368	     -0.27489858	     -0.11030056	     -0.35250729	      0.39700208
      0.33625667	     -0.27561271	     -0.11054855	     -0.35364962	      0.39756268
      0.33643012	     -0.27625834	     -0.11077300	     -0.35468124	      0.39806682
      0.33660356	     -0.27690761	     -0.11099896	     -0.35571752	      0.39857127
      0.33677701	     -0.27756055	     -0.11122644	     -0.35675845	      0.39907603
      0.33695046	     -0.27821719	     -0.11145547	     -0.35780401	      0.39958111
      0.33712391	     -0.27887757	     -0.11168607	     -0.35885421	      0.40008653
      0.33729736	     -0.27954172	     -0.11191825	     -0.35990908	      0.40059230
      0.33747080	     -0.28020967	     -0.11215204	     -0.36096864	      0.40109844
      0.33764425	     -0.28088145	     -0.11238746	     -0.36203293	      0.40160496
      0.33781770	     -0.28155710	     -0.11262453	     -0.36310202	      0.40211188
      0.33799115	     -0.28223666	     -0.11286328	     -0.36417597	      0.40261922
      0.33816459	     -0.28292014	     -0.11310372	     -0.36525487	      0.40312700
      0.33833804	     -0.28360761	     -0.11334588	     -0.36633880	      0.40363524
      0.33851149	     -0.28429908	     -0.11358979	     -0.36742789	      0.40414396
      0.33868494	     -0.28499459	     -0.11383547	     -0.36852224	      0.40465318
      0.33885839	     -0.28569418	     -0.11408295	     -0.36962200	      0.40516294
      0.33903183	     -0.28639789	     -0.11433224	     -0.37072730	      0.40567326
      0.33920528	     -0.28710576	     -0.11458339	     -0.37183829	      0.40618417
      0.33937873	     -0.28781782	     -0.11483641	     -0.37295514	      0.40669571
      0.33955218	     -0.28853412	     -0.11509135	     -0.37407803	      0.40720790
      0.33972563	     -0.28925469	     -0.11534821	     -0.37520713	      0.40772079
      0.33989907	     -0.28997957	     -0.11560704	     -0.37634264	      0.40823441
      0.34007252	     -0.29070880	     -0.11586787	     -0.37748475	      0.40874701
      0.34024597	     -0.29144244	     -0.11613073	     -0.37863367	      0.40925532
      0.34041942	     -0.29218051	     -0.11639566	     -0.37978960	      0.40975962
      0.34059287	     -0.29292307	     -0.11666267	     -0.38095276	      0.41026023
      0.34076631	     -0.29367016	     -0.11693183	     -0.38212337	      0.41075749
      0.34093976	     -0.29442182	     -0.11720314	     -0.38330166	      0.41125172
      0.34109518	     -0.29509929	     -0.11744814	     -0.38436418	      0.41169223
      0.34125061	     -0.29578051	     -0.11769493	     -0.38543321	      0.41213076
      0.34140603	     -0.29646551	     -0.11794356	     -0.38650890	      0.41256749
      0.34156145	     -0.29715432	     -0.11819404	     -0.38759142	      0.41300263
      0.34171687	     -0.29784699	     -0.11844640	     -0.38868092	      0.41343635
      0.34187230	     -0.29854354	     -0.11870069	     -0.38977756	      0.41386886
      0.34202772	     -0.29924403	     -0.11895693	     -0.39088152	      0.41430032
      0.34218314	     -0.29994848	     -0.11921515	     -0.39199293	      0.41473092
      0.34233856	     -0.30065695	     -0.11947539	     -0.39311196	      0.41516083
      0.34249398	     -0.30136946	     -0.11973769	     -0.39423876	      0.41559023
      0.34264941	     -0.30208606	     -0.12000207	     -0.39537348	      0.41601928
      0.34280483	     -0.30280680	     -0.12026859	     -0.39651627	      0.41644816
      0.34296025	     -0.30353173	     -0.12053727	     -0.39766726	      0.41687702
      0.34311567	     -0.30426088	     -0.12080816	     -0.39882659	      0.41730606
      0.34327110	     -0.30499430	     -0.12108130	     -0.39999441	      0.41773542
      0.34342652	     -0.30573205	     -0.12135673	     -0.40117082	      0.41816528
      0.34358194	     -0.30647417	     -0.12163450	     -0.40235597	      0.41859581
      0.34373736	     -0.30722072	     -0.12191465	     -0.40354996	      0.41902719
      0.34389279	     -0.30797175	     -0.12219724	     -0.40475290	      0.41945958
      0.34403226	     -0.30864960	     -0.12245294	     -0.40584015	      0.41984862
      0.34417174	     -0.30933115	     -0.12271067	     -0.40693477	      0.42023876
      0.34431122	     -0.31001643	     -0.12297048	     -0.40803682	      0.42063011
      0.34445070	     -0.31070550	     -0.12323240	     -0.40914636	      0.42102282
      0.34459018	     -0.31139840	     -0.12349647	     -0.41026344	      0.42141702
      0.34472966	     -0.31209517	     -0.12376272	     -0.41138812	      0.42181285
      0.34486914	     -0.31279587	     -0.12403122	     -0.41252044	      0.42221045
      0.34500862	     -0.31350055	     -0.12430199	     -0.41366044	      0.42260996
      0.34514810	     -0.31420925	     -0.12457508	     -0.41480814	      0.42301154
      0.34528757	     -0.31492204	     -0.12485055	     -0.41596358	      0.42341533
      0.34542705	     -0.31563897	     -0.12512843	     -0.41712676	      0.42382149
      0.34556653	     -0.31636010	     -0.12540878	     -0.41829770	      0.42423017
      0.34570601	     -0.31708549	     -0.12569165	     -0.41947640	      0.42464155
      0.34584549	     -0.31781521	     -0.12597709	     -0.42066284	      0.42505578
      0.34598497	     -0.31854931	     -0.12626516	     -0.42185703	      0.42547304
      0.34612445	     -0.31928787	     -0.12655591	     -0.42305892	      0.42589351
      0.34626393	     -0.32003096	     -0.12684940	     -0.42426848	      0.42631736
      0.34638867	     -0.32069944	     -0.12711426	     -0.42535673	      0.42669945
      0.34651342	     -0.32137166	     -0.12738140	     -0.42645104	      0.42708453
      0.34663816	     -0.32204768	     -0.12765087	     -0.42755136	      0.42747274
      0.34676291	     -0.32272754	     -0.12792271	     -0.42865763	      0.42786423
      0.34688765	     -0.32341131	     -0.12819698	     -0.42976978	      0.42825913
      0.34701240	     -0.32409906	     -0.12847372	     -0.43088774	      0.42865759
      0.34713714	     -0.32479085	     -0.12875298	     -0.43201142	      0.42905977
      0.34726189	     -0.32548674	     -0.12903481	     -0.43314073	      0.42946582
      0.34738663	     -0.32618681	     -0.12931927	     -0.43427556	      0.42987590
      0.34751138	     -0.32689114	     -0.12960641	     -0.43541580	      0.43029016
      0.34763612	     -0.32759978	     -0.12989628	     -0.43656131	      0.43070879
      0.34776087	     -0.32831283	     -0.13018894	     -0.43771195	      0.43113193
      0.34788561	     -0.32903037	     -0.13048445	     -0.43886755	      0.43155978
      0.34801036	     -0.32975247	     -0.13078288	     -0.44002795	      0.43199249
      0.34813510	     -0.33047923	     -0.13108427	     -0.44119295	      0.43243025
      0.34825985	     -0.33121073	     -0.13138869	     -0.44236234	      0.43287324
      0.34838459	     -0.33194708	     -0.13169622	     -0.44353588	      0.43332165
      0.34850934	     -0.33268837	     -0.13200691	     -0.44471333	      0.43377567
      0.34862134	     -0.33335827	     -0.13228863	     -0.44577366	      0.43418826
      0.34873335	     -0.33403230	     -0.13257300	     -0.44683669	      0.43460567
      0.34884536	     -0.33471056	     -0.13286008	     -0.44790218	      0.43502804
      0.34895737	     -0.33539311	     -0.13314992	     -0.44896989	      0.43545552
      0.34906938	     -0.33608005	     -0.13344256	     -0.45003951	      0.43588824
      0.34918139	     -0.33677146	     -0.13373808	     -0.45111075	      0.43632638
      0.34929340	     -0.33746743	     -0.13403651	     -0.45218328	      0.43677006
      0.34940541	     -0.33816805	     -0.13433792	     -0.45325673	      0.43721946
      0.34951741	     -0.33887342	     -0.13464237	     -0.45433071	      0.43767473
      0.34962942	     -0.33958365	     -0.13494991	     -0.45540479	      0.43813602
      0.34974143	     -0.34029882	     -0.13526060	     -0.45647850	      0.43860350
      0.34985344	     -0.34101905	     -0.13557451	     -0.45755131	      0.43907734
      0.34996545	     -0.34174445	     -0.13589170	     -0.45862269	      0.43955769
      0.35007746	     -0.34247513	     -0.13621223	     -0.45969199	      0.44004472
      0.35018947	     -0.34321121	     -0.13653617	     -0.46075856	      0.44053862
      0.35028275	     -0.34382842	     -0.13680859	     -0.46164416	      0.44095529
      0.35037603	     -0.34444957	     -0.13708348	     -0.46252689	      0.44137714
      0.35046931	     -0.34507481	     -0.13736091	     -0.46340628	      0.44180459
      0.35056259	     -0.34570423	     -0.13764093	     -0.46428176	      0.44223783
      0.35065587	     -0.34633792	     -0.13792360	     -0.46515272	      0.44267702
      0.35074915	     -0.34697596	     -0.13820895	     -0.46601849	      0.44312227
      0.35086144	     -0.34774995	     -0.13855609	     -0.46705279	      0.44366648
      0.35097373	     -0.34853051	     -0.13890728	     -0.46807710	      0.44421982
      0.35108602	     -0.34931780	     -0.13926258	     -0.46908987	      0.44478249
      0.35119832	     -0.35011198	     -0.13962209	     -0.47008936	      0.44535468
      0.35131061	     -0.35091319	     -0.13998590	     -0.47107365	      0.44593657
      0.35142290	     -0.35172162	     -0.14035407	     -0.47204058	      0.44652835
      0.35153519	     -0.35253743	     -0.14072671	     -0.47298773	      0.44713022
      0.35164748	     -0.35336080	     -0.14110389	     -0.47391240	      0.44774236
      0.35175978	     -0.35419190	     -0.14148571	     -0.47481154	      0.44836495
      0.35187207	     -0.35503091	     -0.14187226	     -0.47568170	      0.44899820
      0.35198436	     -0.35587804	     -0.14226364	     -0.47651903	      0.44964230
      0.35209665	     -0.35673347	     -0.14265992	     -0.47731916	      0.45029742
      0.35220895	     -0.35759740	     -0.14306122	     -0.47807715	      0.45096378
      0.35232124	     -0.35847004	     -0.14346762	     -0.47878746	      0.45164157
      0.35243353	     -0.35935159	     -0.14387923	     -0.47944382	      0.45233097
      0.35254582	     -0.36024229	     -0.14429614	     -0.48003924	      0.45303221
      0.35265811	     -0.36114234	     -0.14471846	     -0.48056589	      0.45374546
      0.35277041	     -0.36205198	     -0.14514630	     -0.48101516	      0.45447095
      0.35288270	     -0.36297145	     -0.14557975	     -0.48137760	      0.45520887
      0.35299499	     -0.36390097	     -0.14601893	     -0.48164311	      0.45595945
      0.35310728	     -0.36484081	     -0.14646394	     -0.48180113	      0.45672289
      0.35321958	     -0.36579121	     -0.14691491	     -0.48184103	      0.45749942
      0.35333187	     -0.36675243	     -0.14737193	     -0.48175273	      0.45828926
      0.35344416	     -0.36772474	     -0.14783514	     -0.48152750	      0.45909264
      0.35355645	     -0.36870842	     -0.14830465	     -0.48115912	      0.45990980
      0.35366874	     -0.36970374	     -0.14878058	     -0.48064507	      0.46074097
      0.35378104	     -0.37071100	     -0.14926306	     -0.47998782	      0.46158640
      0.35389333	     -0.37173049	     -0.14975222	     -0.47919585	      0.46244635
      0.35400562	     -0.37276252	     -0.15024818	     -0.47828408	      0.46332108
      0.35411791	     -0.37380740	     -0.15075108	     -0.47727358	      0.46421085
      0.35423021	     -0.37486545	     -0.15126107	     -0.47619040	      0.46511595
      0.35434250	     -0.37593700	     -0.15177827	     -0.47506370	      0.46603666
      0.35445479	     -0.37702238	     -0.15230284	     -0.47392183	      0.46697328
      0.35456708	     -0.37812195	     -0.15283492	     -0.47277494	      0.46792611
      0.35467937	     -0.37923606	     -0.15337467	     -0.47162310	      0.46889546
      0.35479167	     -0.38036502	     -0.15392224	     -0.47046627	      0.46988168
      0.35490396	     -0.38150910	     -0.15447779	     -0.46930442	      0.47088509
      0.35501625	     -0.38266855	     -0.15504148	     -0.46813751	      0.47190605
      0.35512854	     -0.38384366	     -0.15561350	     -0.46696551	      0.47294494
      0.35521614	     -0.38477141	     -0.15606562	     -0.46604765	      0.47376807
      0.35531359	     -0.38581491	     -0.15657470	     -0.46502297	      0.47469678
      0.35541103	     -0.38687038	     -0.15709023	     -0.46399438	      0.47563832
      0.35589824	     -0.39231978	     -0.15976290	     -0.45879182	      0.48049565
      0.35727252	     -0.40902583	     -0.16810402	     -0.44355860	      0.49459696
      0.35864680	     -0.42713640	     -0.17749959	     -0.42744239	      0.50750544
      0.36002107	     -0.44587439	     -0.18777246	     -0.41036731	      0.51763870
      0.36124276	     -0.46249430	     -0.19748970	     -0.39432335	      0.52350470
      0.36246446	     -0.47872989	     -0.20761578	     -0.37741763	      0.52596572
      0.36368615	     -0.49438432	     -0.21801311	     -0.35961597	      0.52478414
      0.36490784	     -0.50933138	     -0.22854506	     -0.34090399	      0.51985831
      0.36612953	     -0.52349165	     -0.23907816	     -0.32129784	      0.51118937
      0.36735123	     -0.53681809	     -0.24948447	     -0.30085744	      0.49884228
      0.36857292	     -0.54924765	     -0.25964406	     -0.27970139	      0.48289720
      0.36979461	     -0.56065195	     -0.26944763	     -0.25802102	      0.46346115
      0.37101630	     -0.57081690	     -0.27879924	     -0.23608950	      0.44070833
      0.37223800	     -0.57942959	     -0.28761888	     -0.21425996	      0.41487622
      0.37236017	     -0.58018948	     -0.28846904	     -0.21209821	      0.41213428
      0.37258593	     -0.58153929	     -0.29002428	     -0.20811831	      0.40699448
      0.37269882	     -0.58218669	     -0.29079412	     -0.20613637	      0.40438969
      0.37275526	     -0.58250329	     -0.29117708	     -0.20514756	      0.40307867
      0.37278348	     -0.58265978	     -0.29136806	     -0.20465371	      0.40242103
      0.37292459	     -0.58342382	     -0.29231805	     -0.20219026	      0.39911152
      0.37293536	     -0.58348091	     -0.29239028	     -0.20200248	      0.39885725
      0.37294584	     -0.58353619	     -0.29246040	     -0.20182011	      0.39861004
      0.37295584	     -0.58358881	     -0.29252732	     -0.20164602	      0.39837378
      0.37296584	     -0.58364128	     -0.29259420	     -0.20147197	      0.39813736
      0.37297584	     -0.58369359	     -0.29266104	     -0.20129798	      0.39790075
      0.37298584	     -0.58374573	     -0.29272784	     -0.20112404	      0.39766397
      0.37299584	     -0.58379770	     -0.29279459	     -0.20095016	      0.39742700
      0.37300584	     -0.58384949	     -0.29286129	     -0.20077632	      0.39718982
      0.37301584	     -0.58390106	     -0.29292792	     -0.20060254	      0.39695236
      0.37302584	     -0.58395234	     -0.29299447	     -0.20042881	      0.39671454
      0.37303584	     -0.58400325	     -0.29306089	     -0.20025514	      0.39647623
      0.37304584	     -0.58405368	     -0.29312713	     -0.20008152	      0.39623724
      0.37305584	     -0.58410348	     -0.29319315	     -0.19990795	      0.39599733
      0.37306584	     -0.58415243	     -0.29325885	     -0.19973444	      0.39575619
      0.37307584	     -0.58420031	     -0.29332413	     -0.19956098	      0.39551344
      0.37308584	     -0.58424681	     -0.29338889	     -0.19938758	      0.39526862
      0.37309584	     -0.58429161	     -0.29345298	     -0.19921423	      0.39502121
      0.37310584	     -0.58433429	     -0.29351623	     -0.19904094	      0.39477057
      0.37311584	     -0.58437441	     -0.29357846	     -0.19886770	      0.39451600
      0.37312724	     -0.58441638	     -0.29364792	     -0.19867019	      0.39421981
      0.37313724	     -0.58444920	     -0.29370723	     -0.19849707	      0.39395398
      0.37314724	     -0.58447763	     -0.29376476	     -0.19832401	      0.39368137
      0.37315724	     -0.58450098	     -0.29382023	     -0.19815100	      0.39340088
      0.37316724	     -0.58451847	     -0.29387333	     -0.19797805	      0.39311132
      0.37317724	     -0.58452929	     -0.29392371	     -0.19780516	      0.39281141
      0.37318724	     -0.58453256	     -0.29397100	     -0.19763232	      0.39249979
      0.37319724	     -0.58452736	     -0.29401483	     -0.19745955	      0.39217504
      0.37320724	     -0.58451270	     -0.29405480	     -0.19728683	      0.39183564
      0.37321724	     -0.58448758	     -0.29409047	     -0.19711417	      0.39148004
      0.37322724	     -0.58445093	     -0.29412141	     -0.19694156	      0.39110663
      0.37323724	     -0.58440169	     -0.29414718	     -0.19676902	      0.39071378
      0.37324724	     -0.58433873	     -0.29416733	     -0.19659653	      0.39029982
      0.37325724	     -0.58426096	     -0.29418139	     -0.19642410	      0.38986310
      0.37326724	     -0.58416723	     -0.29418891	     -0.19625173	      0.38940195
      0.37327724	     -0.58405643	     -0.29418943	     -0.19607942	      0.38891475
      0.37328724	     -0.58392745	     -0.29418251	     -0.19590717	      0.38839992
      0.37329724	     -0.58377919	     -0.29416772	     -0.19573498	      0.38785591
      0.37330948	     -0.58356993	     -0.29413830	     -0.19552430	      0.38714823
      0.37332172	     -0.58332834	     -0.29409574	     -0.19531371	      0.38639220
      0.37333675	     -0.58298500	     -0.29402459	     -0.19505533	      0.38539482
      0.37335522	     -0.58248812	     -0.29390708	     -0.19473787	      0.38405903
      0.37337148	     -0.58197896	     -0.29377503	     -0.19445862	      0.38277947
      0.37338774	     -0.58139975	     -0.29361532	     -0.19417953	      0.38140019
      0.37340224	     -0.58082222	     -0.29344905	     -0.19393071	      0.38008459
      0.37341674	     -0.58018622	     -0.29326015	     -0.19368202	      0.37868846
      0.37343125	     -0.57949112	     -0.29304859	     -0.19343346	      0.37721233
      0.37344575	     -0.57873670	     -0.29281455	     -0.19318503	      0.37565736
      0.37346025	     -0.57792317	     -0.29255833	     -0.19293674	      0.37402535
      0.37347476	     -0.57705110	     -0.29228041	     -0.19268858	      0.37231860
      0.37348926	     -0.57612149	     -0.29198138	     -0.19244056	      0.37053988
      0.37350376	     -0.57513564	     -0.29166195	     -0.19219267	      0.36869239
      0.37351827	     -0.57409517	     -0.29132290	     -0.19194492	      0.36677962
      0.37353277	     -0.57300200	     -0.29096513	     -0.19169731	      0.36480532
      0.37354727	     -0.57185824	     -0.29058954	     -0.19144984	      0.36277341
      0.37356178	     -0.57066623	     -0.29019710	     -0.19120250	      0.36068792
      0.37357628	     -0.56942845	     -0.28978880	     -0.19095530	      0.35855293
      0.37359078	     -0.56814748	     -0.28936564	     -0.19070825	      0.35637252
      0.37360529	     -0.56682599	     -0.28892859	     -0.19046133	      0.35415072
      0.37361979	     -0.56546668	     -0.28847865	     -0.19021456	      0.35189145
      0.37363429	     -0.56407224	     -0.28801675	     -0.18996793	      0.34959854
      0.37364880	     -0.56264537	     -0.28754382	     -0.18972144	      0.34727564
      0.37366330	     -0.56118870	     -0.28706075	     -0.18947510	      0.34492628
      0.37367780	     -0.55970481	     -0.28656838	     -0.18922890	      0.34255375
      0.37369231	     -0.55819617	     -0.28606750	     -0.18898284	      0.34016121
      0.37370681	     -0.55666517	     -0.28555888	     -0.18873694	      0.33775159
      0.37372131	     -0.55511411	     -0.28504324	     -0.18849117	      0.33532766
      0.37373582	     -0.55354515	     -0.28452123	     -0.18824556	      0.33289196
      0.37375032	     -0.55196033	     -0.28399348	     -0.18800009	      0.33044687
      0.37376482	     -0.55036160	     -0.28346057	     -0.18775478	      0.32799459
      0.37377933	     -0.54875075	     -0.28292303	     -0.18750961	      0.32553714
      0.37379695	     -0.54677893	     -0.28226416	     -0.18721182	      0.32254588
      0.37381458	     -0.54479451	     -0.28160000	     -0.18691425	      0.31955272
      0.37383221	     -0.54280004	     -0.28093130	     -0.18661691	      0.31656038
      0.37384984	     -0.54079784	     -0.28025871	     -0.18631979	      0.31357126
      0.37386747	     -0.53879000	     -0.27958284	     -0.18602290	      0.31058750
      0.37388510	     -0.53677842	     -0.27890422	     -0.18572623	      0.30761100
      0.37390272	     -0.53476479	     -0.27822333	     -0.18542980	      0.30464344
      0.37392035	     -0.53275064	     -0.27754060	     -0.18513360	      0.30168629
      0.37393798	     -0.53073731	     -0.27685643	     -0.18483763	      0.29874085
      0.37395995	     -0.52823143	     -0.27600234	     -0.18446914	      0.29508853
      0.37398192	     -0.52573072	     -0.27514712	     -0.18410101	      0.29145800
      0.37400388	     -0.52323696	     -0.27429126	     -0.18373325	      0.28785085
      0.37402585	     -0.52075161	     -0.27343520	     -0.18336587	      0.28426837
      0.37405240	     -0.51776058	     -0.27240075	     -0.18292230	      0.27997267
      0.37407895	     -0.51478552	     -0.27136713	     -0.18247928	      0.27571611
      0.37410551	     -0.51182789	     -0.27033482	     -0.18203681	      0.27149986
      0.37413206	     -0.50888886	     -0.26930420	     -0.18159490	      0.26732479
      0.37416436	     -0.50534018	     -0.26805332	     -0.18105811	      0.26230265
      0.37419665	     -0.50182152	     -0.26680592	     -0.18052216	      0.25734313
      0.37422895	     -0.49833369	     -0.26556241	     -0.17998705	      0.25244667
      0.37426125	     -0.49487718	     -0.26432310	     -0.17945279	      0.24761339
      0.37430080	     -0.49068753	     -0.26281162	     -0.17879974	      0.24178086
      0.37434035	     -0.48654516	     -0.26130719	     -0.17814800	      0.23604251
      0.37437990	     -0.48244970	     -0.25981008	     -0.17749757	      0.23039760
      0.37441945	     -0.47840054	     -0.25832051	     -0.17684847	      0.22484519
      0.37446913	     -0.47337786	     -0.25646008	     -0.17603489	      0.21799909
      0.37451882	     -0.46842499	     -0.25461205	     -0.17522345	      0.21129497
      0.37456851	     -0.46353976	     -0.25277660	     -0.17441418	      0.20473035
      0.37462855	     -0.45772329	     -0.25057556	     -0.17343918	      0.19698011
      0.37468859	     -0.45199788	     -0.24839320	     -0.17246742	      0.18942532
      0.37474863	     -0.44635922	     -0.24622960	     -0.17149895	      0.18206146
      0.37482504	     -0.43930260	     -0.24350355	     -0.17027138	      0.17295984
      0.37490144	     -0.43237106	     -0.24080796	     -0.16904929	      0.16415125
      0.37497784	     -0.42555661	     -0.23814278	     -0.16783277	      0.15562709
      0.37507703	     -0.41687314	     -0.23472816	     -0.16626198	      0.14497220
      0.37517621	     -0.40836081	     -0.23136439	     -0.16470091	      0.13476579
      0.37527540	     -0.40000835	     -0.22805111	     -0.16314972	      0.12499200
      0.37539614	     -0.39004442	     -0.22408529	     -0.16127497	      0.11365662
      0.37551688	     -0.38029627	     -0.22019292	     -0.15941543	      0.10291665
      0.37563763	     -0.37076131	     -0.21637312	     -0.15757138	      0.09275087
      0.37575837	     -0.36144222	     -0.21262494	     -0.15574310	      0.08314103
      0.37587911	     -0.35234527	     -0.20894738	     -0.15393085	      0.07407201
      0.37599986	     -0.34347834	     -0.20533940	     -0.15213488	      0.06553190
      0.37614573	     -0.33308327	     -0.20107159	     -0.14998709	      0.05590715
      0.37629161	     -0.32304563	     -0.19690181	     -0.14786379	      0.04703082
      0.37643749	     -0.31337090	     -0.19282807	     -0.14576535	      0.03889262
      0.37664304	     -0.30035415	     -0.18724704	     -0.14285138	      0.02863796
      0.37682850	     -0.28921586	     -0.18236685	     -0.14026580	      0.02049952
      0.37701396	     -0.27863285	     -0.17762973	     -0.13772214	      0.01323250
      0.37719942	     -0.26857678	     -0.17303147	     -0.13522086	      0.00662104
      0.37738489	     -0.25899590	     -0.16856790	     -0.13276232	      0.00048601
      0.37757035	     -0.24983520	     -0.16423488	     -0.13034683	     -0.00527993
      0.37775581	     -0.24104624	     -0.16002833	     -0.12797460	     -0.01071570
      0.37796408	     -0.23156940	     -0.15545025	     -0.12536238	     -0.01645408
      0.37817235	     -0.22246570	     -0.15102102	     -0.12280500	     -0.02183058
      0.37834659	     -0.21511363	     -0.14742587	     -0.12070760	     -0.02606566
      0.37852083	     -0.20799036	     -0.14392795	     -0.11864851	     -0.03007111
      0.37869507	     -0.20109018	     -0.14052418	     -0.11662762	     -0.03385392
      0.37886931	     -0.19441105	     -0.13721156	     -0.11464477	     -0.03741940
      0.37904355	     -0.18795313	     -0.13398716	     -0.11269974	     -0.04077161
      0.37921779	     -0.18171747	     -0.13084811	     -0.11079230	     -0.04391391
      0.37939203	     -0.17570501	     -0.12779160	     -0.10892214	     -0.04684927
      0.37956627	     -0.16991599	     -0.12481492	     -0.10708895	     -0.04958063
      0.37974051	     -0.16434954	     -0.12191541	     -0.10529236	     -0.05211110
      0.37995874	     -0.15768813	     -0.11838869	     -0.10309314	     -0.05500254
      0.38017698	     -0.15136572	     -0.11497410	     -0.10094989	     -0.05759229
      0.38046339	     -0.14356674	     -0.11065525	     -0.09822053	     -0.06054911
      0.38068623	     -0.13787448	     -0.10741652	     -0.09616115	     -0.06251755
      0.38092514	     -0.13211924	     -0.10405674	     -0.09401425	     -0.06432248
      0.38116406	     -0.12670538	     -0.10080837	     -0.09192916	     -0.06583063
      0.38140297	     -0.12161351	     -0.09766652	     -0.08990444	     -0.06706427
      0.38164188	     -0.11682412	     -0.09462659	     -0.08793859	     -0.06804808
      0.38188080	     -0.11231797	     -0.09168431	     -0.08603013	     -0.06880884
      0.38211971	     -0.10807640	     -0.08883572	     -0.08417752	     -0.06937501
      0.38235863	     -0.10408148	     -0.08607715	     -0.08237924	     -0.06977612
      0.38259754	     -0.10031615	     -0.08340521	     -0.08063374	     -0.07004209
      0.38283646	     -0.09676431	     -0.08081675	     -0.07893949	     -0.07020242
      0.38307537	     -0.09341086	     -0.07830884	     -0.07729498	     -0.07028553
      0.38331428	     -0.09024167	     -0.07587875	     -0.07569870	     -0.07031801
      0.38355320	     -0.08724359	     -0.07352386	     -0.07414916	     -0.07032415
      0.38379211	     -0.08440443	     -0.07124170	     -0.07264489	     -0.07032409
      0.38403103	     -0.08171288	     -0.06902985	     -0.07118446	     -0.07032399
      0.38426994	     -0.07915849	     -0.06688597	     -0.06976645	     -0.07032388
      0.38435855	     -0.07824403	     -0.06610765	     -0.06925105	     -0.07032384
      0.38444716	     -0.07734664	     -0.06533825	     -0.06874122	     -0.07032380
      0.38452101	     -0.07661142	     -0.06470373	     -0.06832053	     -0.07032376
      0.38459485	     -0.07588744	     -0.06407523	     -0.06790363	     -0.07032373
      0.38465893	     -0.07526819	     -0.06353476	     -0.06754495	     -0.07032370
      0.38472300	     -0.07465702	     -0.06299871	     -0.06718906	     -0.07032367
      0.38478708	     -0.07405374	     -0.06246705	     -0.06683594	     -0.07032364
      0.38485115	     -0.07345817	     -0.06193973	     -0.06648557	     -0.07032361
      0.38490741	     -0.07294143	     -0.06148024	     -0.06618016	     -0.07032358
      0.38496367	     -0.07243036	     -0.06102402	     -0.06587683	     -0.07032355
      0.38501993	     -0.07192485	     -0.06057104	     -0.06557557	     -0.07032352
      0.38507620	     -0.07142477	     -0.06012126	     -0.06527636	     -0.07032350
      0.38513246	     -0.07092998	     -0.05967465	     -0.06497918	     -0.07032347
      0.38518872	     -0.07044038	     -0.05923119	     -0.06468402	     -0.07032344
      0.38524498	     -0.06995583	     -0.05879083	     -0.06439085	     -0.07032341
      0.38530124	     -0.06947622	     -0.05835356	     -0.06409967	     -0.07032338
      0.38535165	     -0.06905057	     -0.05796435	     -0.06384045	     -0.07032336
      0.38540206	     -0.06862870	     -0.05757757	     -0.06358279	     -0.07032333
      0.38545247	     -0.06821052	     -0.05719319	     -0.06332669	     -0.07032331
      0.38550288	     -0.06779594	     -0.05681120	     -0.06307214	     -0.07032328
      0.38555329	     -0.06738487	     -0.05643158	     -0.06281912	     -0.07032325
      0.38560370	     -0.06697724	     -0.05605431	     -0.06256763	     -0.07032323
      0.38565411	     -0.06657296	     -0.05567938	     -0.06231764	     -0.07032320
      0.38570452	     -0.06617194	     -0.05530676	     -0.06206917	     -0.07032317
      0.38575493	     -0.06577411	     -0.05493644	     -0.06182218	     -0.07032315
      0.38580534	     -0.06537939	     -0.05456840	     -0.06157667	     -0.07032312
      0.38585575	     -0.06498769	     -0.05420264	     -0.06133263	     -0.07032309
      0.38590616	     -0.06459894	     -0.05383914	     -0.06109006	     -0.07032307
      0.38595657	     -0.06421306	     -0.05347788	     -0.06084893	     -0.07032304
      0.38600698	     -0.06382998	     -0.05311886	     -0.06060924	     -0.07032301
      0.38605739	     -0.06344962	     -0.05276206	     -0.06037098	     -0.07032298
      0.38610780	     -0.06307191	     -0.05240747	     -0.06013413	     -0.07032296
      0.38615821	     -0.06269678	     -0.05205509	     -0.05989869	     -0.07032293
      0.38620862	     -0.06232416	     -0.05170491	     -0.05966465	     -0.07032290
      0.38625903	     -0.06195398	     -0.05135692	     -0.05943200	     -0.07032287
      0.38630945	     -0.06158618	     -0.05101111	     -0.05920073	     -0.07032284
      0.38635986	     -0.06122070	     -0.05066748	     -0.05897082	     -0.07032282
      0.38641027	     -0.06085746	     -0.05032603	     -0.05874227	     -0.07032279
      0.38646068	     -0.06049641	     -0.04998675	     -0.05851506	     -0.07032276
      0.38651109	     -0.06013749	     -0.04964964	     -0.05828920	     -0.07032273
      0.38656150	     -0.05978065	     -0.04931470	     -0.05806466	     -0.07032270
      0.38661191	     -0.05942582	     -0.04898193	     -0.05784144	     -0.07032267
      0.38666232	     -0.05907296	     -0.04865133	     -0.05761953	     -0.07032264
      0.38671273	     -0.05872202	     -0.04832290	     -0.05739892	     -0.07032261
      0.38676314	     -0.05837294	     -0.04799664	     -0.05717960	     -0.07032258
      0.38681355	     -0.05802568	     -0.04767255	     -0.05696157	     -0.07032255
      0.38686396	     -0.05768020	     -0.04735064	     -0.05674480	     -0.07032252
      0.38691437	     -0.05733646	     -0.04703091	     -0.05652929	     -0.07032249
      0.38696478	     -0.05699440	     -0.04671337	     -0.05631504	     -0.07032246
      0.38701519	     -0.05665401	     -0.04639802	     -0.05610204	     -0.07032243
      0.38706560	     -0.05631523	     -0.04608487	     -0.05589026	     -0.07032240
      0.38711601	     -0.05597804	     -0.04577392	     -0.05567972	     -0.07032237
      0.38716642	     -0.05564241	     -0.04546519	     -0.05547039	     -0.07032234
      0.38721683	     -0.05530830	     -0.04515868	     -0.05526227	     -0.07032231
      0.38726724	     -0.05497569	     -0.04485439	     -0.05505536	     -0.07032228
      0.38731765	     -0.05464456	     -0.04455234	     -0.05484963	     -0.07032224
      0.38736806	     -0.05431488	     -0.04425254	     -0.05464509	     -0.07032221
      0.38741847	     -0.05398663	     -0.04395498	     -0.05444172	     -0.07032218
      0.38746888	     -0.05365980	     -0.04365969	     -0.05423951	     -0.07032215
      0.38751929	     -0.05333437	     -0.04336667	     -0.05403847	     -0.07032212
      0.38756970	     -0.05301032	     -0.04307592	     -0.05383857	     -0.07032209
      0.38763180	     -0.05261302	     -0.04272089	     -0.05359389	     -0.07032205
      0.38769390	     -0.05221778	     -0.04236934	     -0.05335093	     -0.07032200
      0.38775600	     -0.05182460	     -0.04202129	     -0.05310967	     -0.07032196
      0.38781810	     -0.05143346	     -0.04167676	     -0.05287009	     -0.07032192
      0.38789329	     -0.05096257	     -0.04126430	     -0.05258223	     -0.07032187
      0.38796849	     -0.05049466	     -0.04085704	     -0.05229679	     -0.07032182
      0.38807129	     -0.04985980	     -0.04030873	     -0.05191042	     -0.07032176
      0.38815175	     -0.04936685	     -0.03988646	     -0.05161111	     -0.07032170
      0.38823221	     -0.04887738	     -0.03947025	     -0.05131448	     -0.07032165
      0.38829992	     -0.04846823	     -0.03912474	     -0.05106692	     -0.07032160
      0.38836763	     -0.04806160	     -0.03878356	     -0.05082121	     -0.07032155
      0.38843534	     -0.04765752	     -0.03844673	     -0.05057734	     -0.07032151
      0.38849614	     -0.04729682	     -0.03814794	     -0.05035987	     -0.07032146
      0.38855695	     -0.04693824	     -0.03785267	     -0.05014385	     -0.07032142
      0.38861776	     -0.04658179	     -0.03756094	     -0.04992928	     -0.07032138
      0.38867857	     -0.04622751	     -0.03727274	     -0.04971615	     -0.07032133
      0.38873938	     -0.04587543	     -0.03698809	     -0.04950443	     -0.07032129
      0.38880019	     -0.04552559	     -0.03670698	     -0.04929411	     -0.07032125
      0.38886100	     -0.04517800	     -0.03642942	     -0.04908519	     -0.07032120
      0.38891533	     -0.04486938	     -0.03618443	     -0.04889970	     -0.07032116
      0.38896966	     -0.04456261	     -0.03594226	     -0.04871530	     -0.07032112
      0.38902399	     -0.04425773	     -0.03570292	     -0.04853198	     -0.07032108
      0.38907833	     -0.04395475	     -0.03546641	     -0.04834975	     -0.07032104
      0.38913266	     -0.04365369	     -0.03523273	     -0.04816858	     -0.07032100
      0.38918699	     -0.04335459	     -0.03500186	     -0.04798848	     -0.07032096
      0.38924132	     -0.04305746	     -0.03477380	     -0.04780944	     -0.07032092
      0.38929565	     -0.04276233	     -0.03454856	     -0.04763144	     -0.07032088
      0.38934999	     -0.04246922	     -0.03432611	     -0.04745448	     -0.07032084
      0.38940432	     -0.04217815	     -0.03410645	     -0.04727855	     -0.07032080
      0.38945865	     -0.04188915	     -0.03388957	     -0.04710365	     -0.07032075
      0.38951298	     -0.04160223	     -0.03367546	     -0.04692976	     -0.07032071
      0.38956732	     -0.04131742	     -0.03346411	     -0.04675688	     -0.07032067
      0.38962165	     -0.04103474	     -0.03325551	     -0.04658501	     -0.07032063
      0.38967598	     -0.04075420	     -0.03304964	     -0.04641412	     -0.07032058
      0.38973031	     -0.04047582	     -0.03284649	     -0.04624422	     -0.07032054
      0.38978465	     -0.04019963	     -0.03264605	     -0.04607530	     -0.07032050
      0.38983898	     -0.03992563	     -0.03244829	     -0.04590735	     -0.07032045
      0.38989331	     -0.03965384	     -0.03225321	     -0.04574037	     -0.07032041
      0.38994764	     -0.03938428	     -0.03206079	     -0.04557434	     -0.07032037
      0.39000197	     -0.03911696	     -0.03187100	     -0.04540926	     -0.07032032
      0.39005631	     -0.03885190	     -0.03168383	     -0.04524513	     -0.07032028
      0.39011064	     -0.03858910	     -0.03149927	     -0.04508193	     -0.07032023
      0.39016497	     -0.03832858	     -0.03131728	     -0.04491966	     -0.07032019
      0.39021930	     -0.03807034	     -0.03113785	     -0.04475831	     -0.07032014
      0.39027364	     -0.03781439	     -0.03096096	     -0.04459788	     -0.07032010
      0.39032797	     -0.03756075	     -0.03078659	     -0.04443835	     -0.07032005
      0.39038230	     -0.03730941	     -0.03061471	     -0.04427973	     -0.07032001
      0.39043663	     -0.03706038	     -0.03044530	     -0.04412200	     -0.07031996
      0.39049097	     -0.03681367	     -0.03027834	     -0.04396517	     -0.07031992
      0.39054530	     -0.03656928	     -0.03011380	     -0.04380921	     -0.07031987
      0.39059963	     -0.03632721	     -0.02995167	     -0.04365413	     -0.07031982
      0.39065396	     -0.03608746	     -0.02979190	     -0.04349992	     -0.07031978
      0.39070829	     -0.03585003	     -0.02963449	     -0.04334657	     -0.07031973
      0.39076263	     -0.03561492	     -0.02947940	     -0.04319408	     -0.07031968
      0.39081696	     -0.03538214	     -0.02932661	     -0.04304244	     -0.07031963
      0.39087129	     -0.03515166	     -0.02917609	     -0.04289164	     -0.07031959
      0.39092562	     -0.03492350	     -0.02902782	     -0.04274168	     -0.07031954
      0.39097996	     -0.03469764	     -0.02888176	     -0.04259256	     -0.07031949
      0.39103429	     -0.03447408	     -0.02873790	     -0.04244426	     -0.07031944
      0.39108862	     -0.03425281	     -0.02859620	     -0.04229678	     -0.07031939
      0.39114295	     -0.03403382	     -0.02845664	     -0.04215011	     -0.07031934
      0.39119729	     -0.03381711	     -0.02831919	     -0.04200425	     -0.07031929
      0.39125162	     -0.03360267	     -0.02818383	     -0.04185920	     -0.07031924
      0.39130595	     -0.03339048	     -0.02805052	     -0.04171494	     -0.07031919
      0.39136028	     -0.03318053	     -0.02791923	     -0.04157147	     -0.07031914
      0.39141461	     -0.03297282	     -0.02778995	     -0.04142879	     -0.07031909
      0.39146895	     -0.03276733	     -0.02766264	     -0.04128689	     -0.07031904
      0.39152328	     -0.03256403	     -0.02753727	     -0.04114576	     -0.07031899
      0.39157761	     -0.03236294	     -0.02741382	     -0.04100540	     -0.07031894
      0.39163194	     -0.03216401	     -0.02729226	     -0.04086580	     -0.07031889
      0.39168628	     -0.03196725	     -0.02717255	     -0.04072697	     -0.07031884
      0.39174061	     -0.03177263	     -0.02705469	     -0.04058888	     -0.07031879
      0.39179494	     -0.03158014	     -0.02693862	     -0.04045154	     -0.07031873
      0.39184927	     -0.03138976	     -0.02682434	     -0.04031494	     -0.07031868
      0.39190361	     -0.03120147	     -0.02671180	     -0.04017908	     -0.07031863
      0.39195794	     -0.03101526	     -0.02660099	     -0.04004395	     -0.07031858
      0.39202335	     -0.03079379	     -0.02646981	     -0.03988221	     -0.07031851
      0.39208877	     -0.03057526	     -0.02634105	     -0.03972152	     -0.07031845
      0.39215419	     -0.03035964	     -0.02621465	     -0.03956186	     -0.07031838
      0.39221961	     -0.03014691	     -0.02609057	     -0.03940323	     -0.07031832
      0.39228502	     -0.02993701	     -0.02596875	     -0.03924562	     -0.07031825
      0.39235044	     -0.02972993	     -0.02584917	     -0.03908901	     -0.07031819
      0.39241586	     -0.02952561	     -0.02573176	     -0.03893340	     -0.07031812
      0.39248127	     -0.02932402	     -0.02561648	     -0.03877879	     -0.07031805
      0.39254669	     -0.02912513	     -0.02550330	     -0.03862516	     -0.07031799
      0.39261211	     -0.02892890	     -0.02539216	     -0.03847251	     -0.07031792
      0.39267752	     -0.02873528	     -0.02528302	     -0.03832082	     -0.07031785
      0.39274294	     -0.02854425	     -0.02517584	     -0.03817009	     -0.07031778
      0.39280836	     -0.02835575	     -0.02507058	     -0.03802031	     -0.07031771
      0.39287377	     -0.02816976	     -0.02496719	     -0.03787148	     -0.07031764
      0.39295272	     -0.02794858	     -0.02484487	     -0.03769311	     -0.07031756
      0.39303166	     -0.02773093	     -0.02472514	     -0.03751610	     -0.07031748
      0.39311060	     -0.02751672	     -0.02460794	     -0.03734041	     -0.07031739
      0.39318955	     -0.02730589	     -0.02449319	     -0.03716606	     -0.07031730
      0.39326849	     -0.02709837	     -0.02438084	     -0.03699301	     -0.07031722
      0.39334743	     -0.02689410	     -0.02427082	     -0.03682125	     -0.07031713
      0.39342637	     -0.02669300	     -0.02416305	     -0.03665078	     -0.07031704
      0.39350532	     -0.02649501	     -0.02405748	     -0.03648158	     -0.07031695
      0.39358426	     -0.02630006	     -0.02395404	     -0.03631363	     -0.07031687
      0.39367993	     -0.02606778	     -0.02383145	     -0.03611176	     -0.07031676
      0.39377561	     -0.02583975	     -0.02371179	     -0.03591170	     -0.07031665
      0.39387128	     -0.02561587	     -0.02359497	     -0.03571343	     -0.07031654
      0.39396696	     -0.02539601	     -0.02348089	     -0.03551691	     -0.07031642
      0.39406263	     -0.02518006	     -0.02336944	     -0.03532215	     -0.07031631
      0.39415830	     -0.02496792	     -0.02326053	     -0.03512910	     -0.07031620
      0.39427725	     -0.02470934	     -0.02312853	     -0.03489148	     -0.07031606
      0.39439619	     -0.02445627	     -0.02300015	     -0.03465645	     -0.07031591
      0.39451513	     -0.02420854	     -0.02287522	     -0.03442398	     -0.07031577
      0.39466128	     -0.02391116	     -0.02272621	     -0.03414180	     -0.07031559
      0.39480742	     -0.02362120	     -0.02258190	     -0.03386335	     -0.07031540
      0.39500716	     -0.02323632	     -0.02239177	     -0.03348871	     -0.07031515
      0.39516247	     -0.02294568	     -0.02224923	     -0.03320204	     -0.07031495
      0.39531779	     -0.02266224	     -0.02211103	     -0.03291933	     -0.07031475
      0.39547310	     -0.02238564	     -0.02197689	     -0.03264053	     -0.07031454
      0.39560922	     -0.02214862	     -0.02186249	     -0.03239934	     -0.07031436
      0.39574533	     -0.02191641	     -0.02175085	     -0.03216104	     -0.07031417
      0.39588145	     -0.02168882	     -0.02164185	     -0.03192559	     -0.07031398
      0.39601756	     -0.02146567	     -0.02153532	     -0.03169295	     -0.07031379
      0.39615368	     -0.02124678	     -0.02143115	     -0.03146306	     -0.07031360
      0.39628980	     -0.02103198	     -0.02132919	     -0.03123588	     -0.07031341
      0.39642591	     -0.02082112	     -0.02122934	     -0.03101138	     -0.07031321
      0.39656203	     -0.02061405	     -0.02113147	     -0.03078950	     -0.07031301
      0.39669814	     -0.02041061	     -0.02103548	     -0.03057022	     -0.07031281
      0.39683426	     -0.02021069	     -0.02094127	     -0.03035348	     -0.07031261
      0.39697038	     -0.02001414	     -0.02084874	     -0.03013925	     -0.07031240
      0.39710649	     -0.01982084	     -0.02075781	     -0.02992749	     -0.07031219
      0.39724261	     -0.01963069	     -0.02066838	     -0.02971816	     -0.07031198
      0.39737872	     -0.01944356	     -0.02058038	     -0.02951123	     -0.07031177
      0.39751484	     -0.01925937	     -0.02049373	     -0.02930665	     -0.07031155
      0.39765096	     -0.01907800	     -0.02040837	     -0.02910440	     -0.07031134
      0.39778707	     -0.01889937	     -0.02032422	     -0.02890443	     -0.07031112
      0.39792319	     -0.01872338	     -0.02024123	     -0.02870671	     -0.07031089
      0.39805930	     -0.01854996	     -0.02015932	     -0.02851121	     -0.07031067
      0.39819542	     -0.01837902	     -0.02007846	     -0.02831790	     -0.07031044
      0.39833154	     -0.01821050	     -0.01999859	     -0.02812674	     -0.07031021
      0.39846765	     -0.01804431	     -0.01991965	     -0.02793769	     -0.07030997
      0.39860377	     -0.01788039	     -0.01984161	     -0.02775074	     -0.07030974
      0.39877113	     -0.01768187	     -0.01974681	     -0.02752368	     -0.07030944
      0.39893849	     -0.01748657	     -0.01965322	     -0.02729968	     -0.07030914
      0.39910586	     -0.01729439	     -0.01956077	     -0.02707867	     -0.07030884
      0.39927322	     -0.01710524	     -0.01946940	     -0.02686061	     -0.07030853
      0.39944058	     -0.01691902	     -0.01937904	     -0.02664544	     -0.07030800
      0.39960795	     -0.01673565	     -0.01928966	     -0.02643311	     -0.07030469
      0.39982139	     -0.01650578	     -0.01917697	     -0.02616635	     -0.07028988
      0.40003484	     -0.01628025	     -0.01906568	     -0.02590402	     -0.07025456
      0.40029260	     -0.01601347	     -0.01893303	     -0.02559302	     -0.07017035
      0.40057422	     -0.01572871	     -0.01879011	     -0.02526024	     -0.07000588
      0.40081372	     -0.01549184	     -0.01867011	     -0.02498286	     -0.06978883
      0.40105322	     -0.01525969	     -0.01855145	     -0.02471050	     -0.06948552
      0.40126310	     -0.01506000	     -0.01844850	     -0.02447588	     -0.06913835
      0.40147298	     -0.01486372	     -0.01834647	     -0.02424494	     -0.06870702
      0.40168285	     -0.01467076	     -0.01824532	     -0.02401762	     -0.06818526
      0.40189273	     -0.01448103	     -0.01814501	     -0.02379382	     -0.06756848
      0.40210260	     -0.01429446	     -0.01804551	     -0.02357349	     -0.06685402
      0.40228901	     -0.01413134	     -0.01795779	     -0.02338063	     -0.06613692
      0.40247542	     -0.01397060	     -0.01787067	     -0.02319040	     -0.06534298
      0.40266183	     -0.01381220	     -0.01778412	     -0.02300274	     -0.06447417
      0.40284824	     -0.01365608	     -0.01769813	     -0.02281760	     -0.06353349
      0.40303465	     -0.01350221	     -0.01761268	     -0.02263495	     -0.06252490
      0.40322106	     -0.01335055	     -0.01752777	     -0.02245473	     -0.06145308
      0.40340747	     -0.01320105	     -0.01744338	     -0.02227690	     -0.06032334
      0.40359388	     -0.01305367	     -0.01735949	     -0.02210142	     -0.05914141
      0.40378029	     -0.01290838	     -0.01727610	     -0.02192825	     -0.05791331
      0.40396670	     -0.01276514	     -0.01719320	     -0.02175734	     -0.05664516
      0.40415311	     -0.01262392	     -0.01711078	     -0.02158865	     -0.05534312
      0.40433952	     -0.01248468	     -0.01702883	     -0.02142215	     -0.05401319
      0.40452593	     -0.01234739	     -0.01694734	     -0.02125780	     -0.05266120
      0.40471234	     -0.01221202	     -0.01686631	     -0.02109555	     -0.05129270
      0.40489875	     -0.01207854	     -0.01678572	     -0.02093538	     -0.04991292
      0.40508516	     -0.01194691	     -0.01670558	     -0.02077724	     -0.04852670
      0.40527157	     -0.01181712	     -0.01662588	     -0.02062110	     -0.04713854
      0.40545798	     -0.01168912	     -0.01654661	     -0.02046693	     -0.04575252
      0.40564439	     -0.01156290	     -0.01646777	     -0.02031469	     -0.04437234
      0.40583080	     -0.01143842	     -0.01638935	     -0.02016434	     -0.04300129
      0.40601721	     -0.01131566	     -0.01631136	     -0.02001587	     -0.04164232
      0.40620362	     -0.01119460	     -0.01623378	     -0.01986923	     -0.04029803
      0.40639003	     -0.01107520	     -0.01615661	     -0.01972439	     -0.03897066
      0.40657644	     -0.01095745	     -0.01607986	     -0.01958132	     -0.03766217
      0.40676285	     -0.01084132	     -0.01600351	     -0.01944000	     -0.03637422
      0.40694926	     -0.01072678	     -0.01592757	     -0.01930040	     -0.03510823
      0.40713566	     -0.01061382	     -0.01585202	     -0.01916248	     -0.03386537
      0.40732207	     -0.01050241	     -0.01577688	     -0.01902622	     -0.03264662
      0.40750848	     -0.01039253	     -0.01570214	     -0.01889158	     -0.03145273
      0.40769489	     -0.01028415	     -0.01562779	     -0.01875856	     -0.03028432
      0.40788130	     -0.01017726	     -0.01555383	     -0.01862711	     -0.02914185
      0.40806771	     -0.01007184	     -0.01548026	     -0.01849721	     -0.02802562
      0.40825412	     -0.00996785	     -0.01540708	     -0.01836884	     -0.02693586
      0.40844053	     -0.00986529	     -0.01533429	     -0.01824197	     -0.02587266
      0.40862694	     -0.00976414	     -0.01526189	     -0.01811658	     -0.02483603
      0.40881335	     -0.00966436	     -0.01518987	     -0.01799264	     -0.02382589
      0.40899976	     -0.00956595	     -0.01511823	     -0.01787014	     -0.02284212
      0.40918617	     -0.00946889	     -0.01504697	     -0.01774904	     -0.02188452
      0.40937258	     -0.00937315	     -0.01497609	     -0.01762933	     -0.02095284
      0.40955899	     -0.00927871	     -0.01490559	     -0.01751098	     -0.02004679
      0.40974540	     -0.00918557	     -0.01483547	     -0.01739398	     -0.01916603
      0.40993181	     -0.00909370	     -0.01476572	     -0.01727829	     -0.01831020
      0.41011822	     -0.00900308	     -0.01469634	     -0.01716391	     -0.01747892
      0.41030463	     -0.00891369	     -0.01462734	     -0.01705081	     -0.01667177
      0.41049104	     -0.00882553	     -0.01455871	     -0.01693897	     -0.01588833
      0.41067745	     -0.00873856	     -0.01449044	     -0.01682838	     -0.01512813
      0.41086386	     -0.00865279	     -0.01442255	     -0.01671900	     -0.01439073
      0.41105027	     -0.00856817	     -0.01435502	     -0.01661083	     -0.01367566
      0.41123668	     -0.00848471	     -0.01428786	     -0.01650385	     -0.01298243
      0.41142309	     -0.00840239	     -0.01422106	     -0.01639803	     -0.01231057
      0.41160950	     -0.00832119	     -0.01415463	     -0.01629337	     -0.01165959
      0.41179591	     -0.00824109	     -0.01408855	     -0.01618984	     -0.01102900
      0.41198232	     -0.00816208	     -0.01402284	     -0.01608742	     -0.01041831
      0.41216873	     -0.00808414	     -0.01395748	     -0.01598610	     -0.00982704
      0.41235514	     -0.00800726	     -0.01389249	     -0.01588587	     -0.00925470
      0.41254155	     -0.00793143	     -0.01382785	     -0.01578670	     -0.00870081
      0.41272796	     -0.00785662	     -0.01376356	     -0.01568858	     -0.00816489
      0.41291437	     -0.00778283	     -0.01369963	     -0.01559151	     -0.00764646
      0.41310078	     -0.00771004	     -0.01363605	     -0.01549545	     -0.00714505
      0.41328719	     -0.00763824	     -0.01357283	     -0.01540039	     -0.00666021
      0.41347360	     -0.00756741	     -0.01350995	     -0.01530633	     -0.00619147
      0.41366001	     -0.00749754	     -0.01344742	     -0.01521325	     -0.00573839
      0.41384642	     -0.00742861	     -0.01338524	     -0.01512112	     -0.00530052
      0.41403283	     -0.00736062	     -0.01332340	     -0.01502995	     -0.00487743
      0.41421924	     -0.00729354	     -0.01326191	     -0.01493971	     -0.00446869
      0.41440565	     -0.00722738	     -0.01320076	     -0.01485040	     -0.00407388
      0.41459205	     -0.00716210	     -0.01313995	     -0.01476199	     -0.00369259
      0.41477846	     -0.00709771	     -0.01307949	     -0.01467448	     -0.00332442
      0.41496487	     -0.00703418	     -0.01301936	     -0.01458786	     -0.00296897
      0.41515128	     -0.00697152	     -0.01295957	     -0.01450210	     -0.00262586
      0.41533769	     -0.00690969	     -0.01290011	     -0.01441721	     -0.00229471
      0.41552410	     -0.00684870	     -0.01284099	     -0.01433316	     -0.00197515
      0.41571051	     -0.00678853	     -0.01278221	     -0.01424995	     -0.00166682
      0.41589692	     -0.00672916	     -0.01272375	     -0.01416756	     -0.00136938
      0.41608333	     -0.00667060	     -0.01266563	     -0.01408598	     -0.00108248
      0.41626974	     -0.00661282	     -0.01260784	     -0.01400521	     -0.00080579
      0.41645615	     -0.00655581	     -0.01255037	     -0.01392522	     -0.00053897
      0.41664256	     -0.00649957	     -0.01249323	     -0.01384602	     -0.00028173
      0.41682897	     -0.00644408	     -0.01243641	     -0.01376758	     -0.00003374
      0.41701538	     -0.00638934	     -0.01237992	     -0.01368990	      0.00020529
      0.41720179	     -0.00633532	     -0.01232375	     -0.01361297	      0.00043565
      0.41738820	     -0.00628203	     -0.01226790	     -0.01353678	      0.00065764
      0.41757461	     -0.00622945	     -0.01221237	     -0.01346132	      0.00087152
      0.41776102	     -0.00617757	     -0.01215715	     -0.01338658	      0.00107757
      0.41794743	     -0.00612638	     -0.01210225	     -0.01331254	      0.00127605
      0.41813384	     -0.00607588	     -0.01204767	     -0.01323921	      0.00146721
      0.41832025	     -0.00602604	     -0.01199340	     -0.01316657	      0.00165129
      0.41850666	     -0.00597686	     -0.01193944	     -0.01309461	      0.00182854
      0.41869307	     -0.00592834	     -0.01188580	     -0.01302332	      0.00199919
      0.41887948	     -0.00588046	     -0.01183246	     -0.01295269	      0.00216345
      0.41906589	     -0.00583322	     -0.01177942	     -0.01288272	      0.00232154
      0.41925230	     -0.00578660	     -0.01172670	     -0.01281340	      0.00247367
      0.41943871	     -0.00574060	     -0.01167428	     -0.01274472	      0.00262006
      0.41962512	     -0.00569520	     -0.01162216	     -0.01267666	      0.00276088
      0.41981153	     -0.00565040	     -0.01157034	     -0.01260923	      0.00289634
      0.41999794	     -0.00560619	     -0.01151882	     -0.01254241	      0.00302662
      0.42018435	     -0.00556257	     -0.01146760	     -0.01247620	      0.00315189
      0.42037076	     -0.00551951	     -0.01141668	     -0.01241059	      0.00327234
      0.42055717	     -0.00547703	     -0.01136606	     -0.01234557	      0.00338812
      0.42074358	     -0.00543509	     -0.01131573	     -0.01228113	      0.00349939
      0.42092999	     -0.00539371	     -0.01126569	     -0.01221727	      0.00360633
      0.42111640	     -0.00535287	     -0.01121594	     -0.01215398	      0.00370907
      0.42130281	     -0.00531256	     -0.01116648	     -0.01209125	      0.00380777
      0.42148922	     -0.00527278	     -0.01111731	     -0.01202907	      0.00390256
      0.42167563	     -0.00523352	     -0.01106843	     -0.01196745	      0.00399359
      0.42186204	     -0.00519476	     -0.01101983	     -0.01190636	      0.00408098
      0.42204844	     -0.00515651	     -0.01097151	     -0.01184581	      0.00416487
      0.42223485	     -0.00511876	     -0.01092348	     -0.01178579	      0.00424538
      0.42242126	     -0.00508149	     -0.01087573	     -0.01172629	      0.00432262
      0.42260767	     -0.00504471	     -0.01082826	     -0.01166731	      0.00439673
      0.42279408	     -0.00500840	     -0.01078107	     -0.01160883	      0.00446780
      0.42298049	     -0.00497256	     -0.01073415	     -0.01155086	      0.00453595
      0.42316690	     -0.00493718	     -0.01068751	     -0.01149339	      0.00460128
      0.42335331	     -0.00490226	     -0.01064114	     -0.01143640	      0.00466389
      0.42353972	     -0.00486778	     -0.01059505	     -0.01137990	      0.00472388
      0.42372613	     -0.00483375	     -0.01054923	     -0.01132389	      0.00478135
      0.42391254	     -0.00480015	     -0.01050367	     -0.01126834	      0.00483638
      0.42409895	     -0.00476698	     -0.01045838	     -0.01121326	      0.00488907
      0.42428536	     -0.00473424	     -0.01041336	     -0.01115865	      0.00493950
      0.42447177	     -0.00470191	     -0.01036861	     -0.01110449	      0.00498776
      0.42465818	     -0.00466999	     -0.01032412	     -0.01105078	      0.00503391
      0.42484459	     -0.00463848	     -0.01027989	     -0.01099752	      0.00507805
      0.42503100	     -0.00460737	     -0.01023592	     -0.01094471	      0.00512024
      0.42521741	     -0.00457665	     -0.01019222	     -0.01089232	      0.00516055
      0.42540382	     -0.00454632	     -0.01014877	     -0.01084037	      0.00519906
      0.42559023	     -0.00451637	     -0.01010558	     -0.01078885	      0.00523582
      0.42577664	     -0.00448680	     -0.01006264	     -0.01073774	      0.00527092
      0.42596305	     -0.00445760	     -0.01001996	     -0.01068706	      0.00530440
      0.42614946	     -0.00442877	     -0.00997753	     -0.01063678	      0.00533632
      0.42633587	     -0.00440030	     -0.00993535	     -0.01058691	      0.00536676
      0.42652228	     -0.00437218	     -0.00989342	     -0.01053745	      0.00539575
      0.42670869	     -0.00434442	     -0.00985174	     -0.01048838	      0.00542336
      0.42689510	     -0.00431700	     -0.00981030	     -0.01043970	      0.00544964
      0.42708151	     -0.00428992	     -0.00976912	     -0.01039141	      0.00547463
      0.42726792	     -0.00426318	     -0.00972818	     -0.01034351	      0.00549839
      0.42745433	     -0.00423676	     -0.00968748	     -0.01029599	      0.00552096
      0.42764074	     -0.00421068	     -0.00964702	     -0.01024884	      0.00554239
      0.42782715	     -0.00418492	     -0.00960680	     -0.01020207	      0.00556272
      0.42801356	     -0.00415947	     -0.00956682	     -0.01015566	      0.00558199
      0.42819997	     -0.00413434	     -0.00952708	     -0.01010962	      0.00560025
      0.42838638	     -0.00410951	     -0.00948758	     -0.01006393	      0.00561752
      0.42857279	     -0.00408499	     -0.00944831	     -0.01001860	      0.00563386
      0.42875920	     -0.00406077	     -0.00940928	     -0.00997363	      0.00564930
      0.42894561	     -0.00403684	     -0.00937048	     -0.00992900	      0.00566386
      0.42913202	     -0.00401320	     -0.00933191	     -0.00988471	      0.00567759
      0.42931843	     -0.00398985	     -0.00929357	     -0.00984077	      0.00569051
      0.42950483	     -0.00396679	     -0.00925546	     -0.00979716	      0.00570267
      0.42969124	     -0.00394400	     -0.00921757	     -0.00975389	      0.00571408
      0.42987765	     -0.00392148	     -0.00917992	     -0.00971094	      0.00572478
      0.43006406	     -0.00389924	     -0.00914248	     -0.00966832	      0.00573480
      0.43028790	     -0.00387288	     -0.00909783	     -0.00961757	      0.00574596
      0.43051174	     -0.00384691	     -0.00905350	     -0.00956728	      0.00575621
      0.43066782	     -0.00382901	     -0.00902277	     -0.00953248	      0.00576285
      0.43082390	     -0.00381130	     -0.00899220	     -0.00949790	      0.00576909
      0.43101380	     -0.00378998	     -0.00895522	     -0.00945612	      0.00577615
      0.43120370	     -0.00376892	     -0.00891846	     -0.00941465	      0.00578266
      0.43138368	     -0.00374920	     -0.00888382	     -0.00937564	      0.00578834
      0.43156366	     -0.00372970	     -0.00884939	     -0.00933691	      0.00579356
      0.43176323	     -0.00370834	     -0.00881144	     -0.00929429	      0.00579883
      0.43196281	     -0.00368725	     -0.00877373	     -0.00925200	      0.00580358
      0.43212064	     -0.00367075	     -0.00874408	     -0.00921879	      0.00580699
      0.43232875	     -0.00364925	     -0.00870522	     -0.00917531	      0.00581102
      0.43253687	     -0.00362803	     -0.00866662	     -0.00913219	      0.00581456
      0.43270504	     -0.00361109	     -0.00863561	     -0.00909760	      0.00581708
      0.43287321	     -0.00359432	     -0.00860477	     -0.00906324	      0.00581930
      0.43304930	     -0.00357695	     -0.00857266	     -0.00902750	      0.00582131
      0.43322538	     -0.00355977	     -0.00854074	     -0.00899200	      0.00582302
      0.43342115	     -0.00354089	     -0.00850545	     -0.00895282	      0.00582459
      0.43361693	     -0.00352224	     -0.00847039	     -0.00891393	      0.00582582
      0.43372971	     -0.00351160	     -0.00845029	     -0.00889166	      0.00582637
      0.43391797	     -0.00349399	     -0.00841691	     -0.00885470	      0.00582707
      0.43410622	     -0.00347659	     -0.00838373	     -0.00881801	      0.00582749
      0.43426831	     -0.00346177	     -0.00835532	     -0.00878663	      0.00582763
      0.43446630	     -0.00344387	     -0.00832082	     -0.00874855	      0.00582754
      0.43466429	     -0.00342618	     -0.00828655	     -0.00871076	      0.00582719
      0.43485005	     -0.00340978	     -0.00825459	     -0.00867557	      0.00582662
      0.43503580	     -0.00339356	     -0.00822282	     -0.00864062	      0.00582583
      0.43522145	     -0.00337753	     -0.00819126	     -0.00860593	      0.00582484
      0.43540711	     -0.00336168	     -0.00815989	     -0.00857148	      0.00582364
      0.43558306	     -0.00334683	     -0.00813033	     -0.00853905	      0.00582234
      0.43575901	     -0.00333212	     -0.00810094	     -0.00850683	      0.00582087
      0.43595192	     -0.00331618	     -0.00806891	     -0.00847176	      0.00581908
      0.43614482	     -0.00330042	     -0.00803709	     -0.00843693	      0.00581712
      0.43630518	     -0.00328746	     -0.00801078	     -0.00840816	      0.00581536
      0.43650437	     -0.00327153	     -0.00797829	     -0.00837267	      0.00581301
      0.43670356	     -0.00325579	     -0.00794601	     -0.00833743	      0.00581050
      0.43687947	     -0.00324204	     -0.00791768	     -0.00830653	      0.00580816
      0.43709530	     -0.00322536	     -0.00788314	     -0.00826888	      0.00580513
      0.43731114	     -0.00320890	     -0.00784884	     -0.00823153	      0.00580193
      0.43745075	     -0.00319835	     -0.00782678	     -0.00820752	      0.00579978
      0.43766338	     -0.00318246	     -0.00779338	     -0.00817119	      0.00579639
      0.43783783	     -0.00316957	     -0.00776615	     -0.00814160	      0.00579350
      0.43801228	     -0.00315681	     -0.00773907	     -0.00811218	      0.00579053
      0.43818674	     -0.00314418	     -0.00771214	     -0.00808295	      0.00578748
      0.43836119	     -0.00313167	     -0.00768537	     -0.00805391	      0.00578435
      0.43853564	     -0.00311929	     -0.00765875	     -0.00802504	      0.00578115
      0.43871009	     -0.00310704	     -0.00763228	     -0.00799635	      0.00577788
      0.43888454	     -0.00309490	     -0.00760595	     -0.00796784	      0.00577454
      0.43905126	     -0.00308341	     -0.00758094	     -0.00794076	      0.00577129
      0.43921798	     -0.00307204	     -0.00755606	     -0.00791384	      0.00576799
      0.43938994	     -0.00306041	     -0.00753054	     -0.00788624	      0.00576453
      0.43956189	     -0.00304890	     -0.00750517	     -0.00785880	      0.00576102
      0.43972854	     -0.00303786	     -0.00748071	     -0.00783237	      0.00575757
      0.43989519	     -0.00302691	     -0.00745638	     -0.00780609	      0.00575408
      0.44005992	     -0.00301619	     -0.00743247	     -0.00778026	      0.00575059
      0.44027259	     -0.00300250	     -0.00740178	     -0.00774714	      0.00574604
      0.44052959	     -0.00298616	     -0.00736498	     -0.00770744	      0.00574046
      0.44066999	     -0.00297734	     -0.00734501	     -0.00768590	      0.00573738
      0.44081039	     -0.00296858	     -0.00732513	     -0.00766446	      0.00573428
      0.44098850	     -0.00295757	     -0.00730004	     -0.00763741	      0.00573032
      0.44116660	     -0.00294667	     -0.00727509	     -0.00761053	      0.00572633
      0.44133220	     -0.00293663	     -0.00725203	     -0.00758569	      0.00572259
      0.44149780	     -0.00292667	     -0.00722909	     -0.00756098	      0.00571884
      0.44164417	     -0.00291795	     -0.00720892	     -0.00753926	      0.00571551
      0.44185877	     -0.00290529	     -0.00717952	     -0.00750761	      0.00571059
      0.44203032	     -0.00289527	     -0.00715617	     -0.00748248	      0.00570665
      0.44220187	     -0.00288535	     -0.00713294	     -0.00745749	      0.00570269
      0.44237342	     -0.00287551	     -0.00710985	     -0.00743264	      0.00569871
      0.44252679	     -0.00286680	     -0.00708931	     -0.00741055	      0.00569515
      0.44268016	     -0.00285815	     -0.00706888	     -0.00738858	      0.00569158
      0.44285716	     -0.00284827	     -0.00704543	     -0.00736335	      0.00568745
      0.44303415	     -0.00283847	     -0.00702211	     -0.00733828	      0.00568332
      0.44321114	     -0.00282877	     -0.00699892	     -0.00731336	      0.00567918
      0.44338813	     -0.00281915	     -0.00697587	     -0.00728858	      0.00567503
      0.44353043	     -0.00281149	     -0.00695744	     -0.00726876	      0.00567169
      0.44367273	     -0.00280388	     -0.00693909	     -0.00724904	      0.00566835
      0.44385204	     -0.00279438	     -0.00691609	     -0.00722432	      0.00566415
      0.44403135	     -0.00278496	     -0.00689323	     -0.00719974	      0.00565994
      0.44421067	     -0.00277563	     -0.00687050	     -0.00717531	      0.00565573
      0.44436867	     -0.00276749	     -0.00685058	     -0.00715391	      0.00565203
      0.44452666	     -0.00275940	     -0.00683076	     -0.00713261	      0.00564833
      0.44468466	     -0.00275139	     -0.00681105	     -0.00711142	      0.00564463
      0.44485402	     -0.00274287	     -0.00679004	     -0.00708883	      0.00564067
      0.44502337	     -0.00273442	     -0.00676914	     -0.00706637	      0.00563672
      0.44519273	     -0.00272604	     -0.00674835	     -0.00704403	      0.00563278
      0.44536208	     -0.00271774	     -0.00672769	     -0.00702181	      0.00562884
      0.44551266	     -0.00271042	     -0.00670940	     -0.00700216	      0.00562535
      0.44566324	     -0.00270315	     -0.00669121	     -0.00698260	      0.00562186
      0.44583863	     -0.00269476	     -0.00667014	     -0.00695994	      0.00561781
      0.44601402	     -0.00268644	     -0.00664919	     -0.00693740	      0.00561377
      0.44616518	     -0.00267932	     -0.00663123	     -0.00691808	      0.00561029
      0.44631635	     -0.00267226	     -0.00661335	     -0.00689886	      0.00560683
      0.44649044	     -0.00266420	     -0.00659288	     -0.00687683	      0.00560285
      0.44666453	     -0.00265620	     -0.00657252	     -0.00685492	      0.00559889
      0.44681471	     -0.00264936	     -0.00655506	     -0.00683612	      0.00559548
      0.44696490	     -0.00264257	     -0.00653767	     -0.00681741	      0.00559208
      0.44713870	     -0.00263477	     -0.00651767	     -0.00679587	      0.00558817
      0.44731249	     -0.00262704	     -0.00649777	     -0.00677444	      0.00558426
      0.44745989	     -0.00262053	     -0.00648099	     -0.00675636	      0.00558097
      0.44760728	     -0.00261407	     -0.00646429	     -0.00673837	      0.00557768
      0.44778286	     -0.00260644	     -0.00644450	     -0.00671704	      0.00557379
      0.44795844	     -0.00259887	     -0.00642483	     -0.00669583	      0.00556991
      0.44810049	     -0.00259279	     -0.00640899	     -0.00667876	      0.00556678
      0.44824254	     -0.00258676	     -0.00639324	     -0.00666176	      0.00556367
      0.44842247	     -0.00257917	     -0.00637338	     -0.00664033	      0.00555975
      0.44860239	     -0.00257165	     -0.00635364	     -0.00661903	      0.00555584
      0.44873669	     -0.00256607	     -0.00633898	     -0.00660320	      0.00555294
      0.44887098	     -0.00256054	     -0.00632439	     -0.00658744	      0.00555005
      0.44905515	     -0.00255300	     -0.00630449	     -0.00656594	      0.00554611
      0.44923932	     -0.00254553	     -0.00628470	     -0.00654456	      0.00554219
      0.44936917	     -0.00254030	     -0.00627083	     -0.00652955	      0.00553944
      0.44949902	     -0.00253510	     -0.00625701	     -0.00651461	      0.00553670
      0.44968340	     -0.00252777	     -0.00623749	     -0.00649349	      0.00553284
      0.44986778	     -0.00252051	     -0.00621809	     -0.00647249	      0.00552899
      0.44999858	     -0.00251539	     -0.00620440	     -0.00645766	      0.00552628
      0.45012938	     -0.00251031	     -0.00619076	     -0.00644289	      0.00552358
      0.45031456	     -0.00250316	     -0.00617157	     -0.00642209	      0.00551978
      0.45049973	     -0.00249608	     -0.00615249	     -0.00640140	      0.00551600
      0.45062459	     -0.00249133	     -0.00613969	     -0.00638751	      0.00551347
      0.45074946	     -0.00248661	     -0.00612694	     -0.00637368	      0.00551095
      0.45093324	     -0.00247972	     -0.00610827	     -0.00635341	      0.00550726
      0.45111701	     -0.00247288	     -0.00608972	     -0.00633326	      0.00550360
      0.45124764	     -0.00246806	     -0.00607660	     -0.00631900	      0.00550101
      0.45137826	     -0.00246326	     -0.00606354	     -0.00630480	      0.00549843
      0.45156402	     -0.00245648	     -0.00604506	     -0.00628470	      0.00549479
      0.45172387	     -0.00245070	     -0.00602925	     -0.00626749	      0.00549168
      0.45188371	     -0.00244496	     -0.00601352	     -0.00625036	      0.00548859
      0.45204356	     -0.00243925	     -0.00599788	     -0.00623332	      0.00548552
      0.45217805	     -0.00243449	     -0.00598478	     -0.00621904	      0.00548295
      0.45231254	     -0.00242975	     -0.00597175	     -0.00620481	      0.00548040
      0.45251025	     -0.00242283	     -0.00595268	     -0.00618401	      0.00547667
      0.45263785	     -0.00241840	     -0.00594045	     -0.00617064	      0.00547428
      0.45276546	     -0.00241399	     -0.00592826	     -0.00615733	      0.00547190
      0.45294324	     -0.00240789	     -0.00591137	     -0.00613886	      0.00546861
      0.45314677	     -0.00240097	     -0.00589216	     -0.00611784	      0.00546487
      0.45332084	     -0.00239509	     -0.00587582	     -0.00609996	      0.00546171
      0.45346109	     -0.00239039	     -0.00586274	     -0.00608562	      0.00545917
      0.45360134	     -0.00238572	     -0.00584971	     -0.00607134	      0.00545665
      0.45378805	     -0.00237954	     -0.00583246	     -0.00605241	      0.00545332
      0.45391800	     -0.00237527	     -0.00582052	     -0.00603930	      0.00545102
      0.45404795	     -0.00237102	     -0.00580862	     -0.00602624	      0.00544873
      0.45421885	     -0.00236547	     -0.00579306	     -0.00600914	      0.00544575
      0.45438304	     -0.00236018	     -0.00577820	     -0.00599279	      0.00544290
      0.45458566	     -0.00235369	     -0.00575996	     -0.00597272	      0.00543941
      0.45470728	     -0.00234983	     -0.00574908	     -0.00596073	      0.00543734
      0.45482890	     -0.00234598	     -0.00573824	     -0.00594877	      0.00543528
      0.45501655	     -0.00234008	     -0.00572160	     -0.00593042	      0.00543212
      0.45517172	     -0.00233524	     -0.00570791	     -0.00591531	      0.00542953
      0.45532689	     -0.00233043	     -0.00569430	     -0.00590027	      0.00542696
      0.45548207	     -0.00232565	     -0.00568076	     -0.00588530	      0.00542440
      0.45561539	     -0.00232157	     -0.00566918	     -0.00587249	      0.00542223
      0.45574872	     -0.00231751	     -0.00565765	     -0.00585973	      0.00542007
      0.45593144	     -0.00231198	     -0.00564194	     -0.00584231	      0.00541713
      0.45606538	     -0.00230795	     -0.00563048	     -0.00582960	      0.00541499
      0.45619932	     -0.00230395	     -0.00561907	     -0.00581694	      0.00541287
      0.45636159	     -0.00229912	     -0.00560532	     -0.00580167	      0.00541032
      0.45652000	     -0.00229444	     -0.00559196	     -0.00578683	      0.00540784
      0.45667841	     -0.00228980	     -0.00557868	     -0.00577205	      0.00540539
      0.45683681	     -0.00228518	     -0.00556547	     -0.00575734	      0.00540296
      0.45697106	     -0.00228128	     -0.00555433	     -0.00574492	      0.00540092
      0.45710530	     -0.00227741	     -0.00554324	     -0.00573255	      0.00539889
      0.45723954	     -0.00227356	     -0.00553219	     -0.00572023	      0.00539688
      0.45741844	     -0.00226846	     -0.00551756	     -0.00570387	      0.00539422
      0.45756360	     -0.00226435	     -0.00550574	     -0.00569067	      0.00539208
      0.45770876	     -0.00226026	     -0.00549399	     -0.00567751	      0.00538996
      0.45785393	     -0.00225620	     -0.00548229	     -0.00566441	      0.00538785
      0.45799909	     -0.00225215	     -0.00547065	     -0.00565136	      0.00538576
      0.45814426	     -0.00224813	     -0.00545906	     -0.00563836	      0.00538369
      0.45828942	     -0.00224413	     -0.00544753	     -0.00562541	      0.00538164
      0.45843458	     -0.00224016	     -0.00543606	     -0.00561252	      0.00537960
      0.45859274	     -0.00223585	     -0.00542362	     -0.00559852	      0.00537740
      0.45875091	     -0.00223157	     -0.00541125	     -0.00558459	      0.00537522
      0.45888071	     -0.00222808	     -0.00540115	     -0.00557321	      0.00537344
      0.45901052	     -0.00222460	     -0.00539109	     -0.00556186	      0.00537168
      0.45918891	     -0.00221985	     -0.00537733	     -0.00554633	      0.00536928
      0.45932139	     -0.00221635	     -0.00536717	     -0.00553484	      0.00536752
      0.45945388	     -0.00221286	     -0.00535706	     -0.00552340	      0.00536577
      0.45958636	     -0.00220939	     -0.00534699	     -0.00551200	      0.00536403
      0.45976485	     -0.00220474	     -0.00533349	     -0.00549670	      0.00536172
      0.45990538	     -0.00220110	     -0.00532292	     -0.00548471	      0.00535991
      0.46004591	     -0.00219747	     -0.00531240	     -0.00547276	      0.00535812
      0.46018644	     -0.00219387	     -0.00530193	     -0.00546086	      0.00535634
      0.46032697	     -0.00219029	     -0.00529151	     -0.00544900	      0.00535458
      0.46046750	     -0.00218672	     -0.00528114	     -0.00543719	      0.00535284
      0.46063112	     -0.00218260	     -0.00526913	     -0.00542349	      0.00535083
      0.46077547	     -0.00217898	     -0.00525859	     -0.00541146	      0.00534907
      0.46091982	     -0.00217537	     -0.00524810	     -0.00539947	      0.00534733
      0.46106417	     -0.00217179	     -0.00523765	     -0.00538753	      0.00534561
      0.46120852	     -0.00216823	     -0.00522727	     -0.00537563	      0.00534390
      0.46135286	     -0.00216468	     -0.00521693	     -0.00536378	      0.00534221
      0.46149721	     -0.00216115	     -0.00520664	     -0.00535198	      0.00534054
      0.46164156	     -0.00215764	     -0.00519640	     -0.00534022	      0.00533888
      0.46178591	     -0.00215415	     -0.00518621	     -0.00532850	      0.00533723
      0.46193026	     -0.00215068	     -0.00517607	     -0.00531683	      0.00533561
      0.46207461	     -0.00214722	     -0.00516599	     -0.00530521	      0.00533400
      0.46221896	     -0.00214379	     -0.00515595	     -0.00529363	      0.00533240
      0.46234531	     -0.00214079	     -0.00514720	     -0.00528353	      0.00533102
      0.46247165	     -0.00213781	     -0.00513849	     -0.00527346	      0.00532965
      0.46264006	     -0.00213386	     -0.00512694	     -0.00526009	      0.00532785
      0.46277647	     -0.00213067	     -0.00511763	     -0.00524931	      0.00532640
      0.46291288	     -0.00212750	     -0.00510837	     -0.00523856	      0.00532497
      0.46304929	     -0.00212435	     -0.00509915	     -0.00522785	      0.00532355
      0.46321459	     -0.00212054	     -0.00508803	     -0.00521493	      0.00532185
      0.46334055	     -0.00211766	     -0.00507960	     -0.00520511	      0.00532057
      0.46346650	     -0.00211479	     -0.00507121	     -0.00519533	      0.00531930
      0.46362251	     -0.00211125	     -0.00506086	     -0.00518327	      0.00531774
      0.46377279	     -0.00210786	     -0.00505094	     -0.00517169	      0.00531626
      0.46392308	     -0.00210448	     -0.00504108	     -0.00516015	      0.00531480
      0.46405698	     -0.00210149	     -0.00503233	     -0.00514991	      0.00531351
      0.46419089	     -0.00209851	     -0.00502363	     -0.00513971	      0.00531223
      0.46432480	     -0.00209555	     -0.00501496	     -0.00512954	      0.00531097
      0.46445871	     -0.00209260	     -0.00500633	     -0.00511940	      0.00530972
      0.46462532	     -0.00208894	     -0.00499566	     -0.00510684	      0.00530819
      0.46476037	     -0.00208600	     -0.00498704	     -0.00509670	      0.00530696
      0.46489541	     -0.00208306	     -0.00497847	     -0.00508659	      0.00530574
      0.46503046	     -0.00208014	     -0.00496994	     -0.00507652	      0.00530454
      0.46516550	     -0.00207724	     -0.00496145	     -0.00506648	      0.00530335
      0.46530055	     -0.00207434	     -0.00495300	     -0.00505648	      0.00530218
      0.46546346	     -0.00207087	     -0.00494285	     -0.00504445	      0.00530078
      0.46559881	     -0.00206800	     -0.00493446	     -0.00503450	      0.00529963
      0.46573416	     -0.00206514	     -0.00492612	     -0.00502459	      0.00529850
      0.46586952	     -0.00206229	     -0.00491781	     -0.00501470	      0.00529738
      0.46600487	     -0.00205945	     -0.00490954	     -0.00500485	      0.00529627
      0.46614022	     -0.00205663	     -0.00490131	     -0.00499504	      0.00529518
      0.46631063	     -0.00205310	     -0.00489100	     -0.00498273	      0.00529382
      0.46642616	     -0.00205071	     -0.00488405	     -0.00497441	      0.00529291
      0.46654168	     -0.00204833	     -0.00487712	     -0.00496612	      0.00529201
      0.46670713	     -0.00204494	     -0.00486725	     -0.00495429	      0.00529074
      0.46686550	     -0.00204172	     -0.00485785	     -0.00494301	      0.00528955
      0.46702387	     -0.00203851	     -0.00484850	     -0.00493177	      0.00528837
      0.46714674	     -0.00203603	     -0.00484129	     -0.00492309	      0.00528747
      0.46726961	     -0.00203356	     -0.00483410	     -0.00491443	      0.00528657
      0.46743555	     -0.00203024	     -0.00482445	     -0.00490277	      0.00528539
      0.46756551	     -0.00202765	     -0.00481692	     -0.00489368	      0.00528447
      0.46769547	     -0.00202507	     -0.00480944	     -0.00488461	      0.00528357
      0.46782544	     -0.00202250	     -0.00480198	     -0.00487558	      0.00528268
      0.46799290	     -0.00201921	     -0.00479242	     -0.00486398	      0.00528155
      0.46811215	     -0.00201687	     -0.00478565	     -0.00485575	      0.00528076
      0.46823141	     -0.00201454	     -0.00477891	     -0.00484754	      0.00527998
      0.46838833	     -0.00201150	     -0.00477007	     -0.00483678	      0.00527897
      0.46853554	     -0.00200865	     -0.00476183	     -0.00482672	      0.00527803
      0.46868274	     -0.00200582	     -0.00475363	     -0.00481670	      0.00527711
      0.46881104	     -0.00200336	     -0.00474652	     -0.00480799	      0.00527633
      0.46893934	     -0.00200091	     -0.00473944	     -0.00479931	      0.00527555
      0.46906764	     -0.00199847	     -0.00473239	     -0.00479066	      0.00527478
      0.46922628	     -0.00199547	     -0.00472372	     -0.00478000	      0.00527386
      0.46936180	     -0.00199291	     -0.00471635	     -0.00477093	      0.00527308
      0.46949733	     -0.00199037	     -0.00470901	     -0.00476189	      0.00527231
      0.46963285	     -0.00198783	     -0.00470171	     -0.00475287	      0.00527155
      0.46976838	     -0.00198531	     -0.00469444	     -0.00474389	      0.00527081
      0.46990391	     -0.00198280	     -0.00468721	     -0.00473493	      0.00527009
      0.47003943	     -0.00198029	     -0.00468001	     -0.00472601	      0.00526937
      0.47017496	     -0.00197780	     -0.00467285	     -0.00471711	      0.00526867
      0.47031048	     -0.00197532	     -0.00466572	     -0.00470825	      0.00526798
      0.47044601	     -0.00197284	     -0.00465862	     -0.00469941	      0.00526730
      0.47058153	     -0.00197038	     -0.00465156	     -0.00469060	      0.00526664
      0.47071706	     -0.00196793	     -0.00464453	     -0.00468182	      0.00526599
      0.47085258	     -0.00196548	     -0.00463753	     -0.00467306	      0.00526535
      0.47098811	     -0.00196305	     -0.00463057	     -0.00466434	      0.00526473
      0.47112364	     -0.00196063	     -0.00462364	     -0.00465565	      0.00526411
      0.47125916	     -0.00195821	     -0.00461675	     -0.00464698	      0.00526351
      0.47139469	     -0.00195581	     -0.00460988	     -0.00463834	      0.00526293
      0.47153021	     -0.00195341	     -0.00460305	     -0.00462973	      0.00526235
      0.47165153	     -0.00195127	     -0.00459697	     -0.00462204	      0.00526185
      0.47177285	     -0.00194914	     -0.00459091	     -0.00461438	      0.00526136
      0.47189418	     -0.00194702	     -0.00458487	     -0.00460674	      0.00526087
      0.47207057	     -0.00194395	     -0.00457614	     -0.00459567	      0.00526019
      0.47218360	     -0.00194199	     -0.00457058	     -0.00458860	      0.00525976
      0.47229662	     -0.00194003	     -0.00456504	     -0.00458155	      0.00525934
      0.47245741	     -0.00193727	     -0.00455719	     -0.00457155	      0.00525876
      0.47260407	     -0.00193475	     -0.00455008	     -0.00456246	      0.00525825
      0.47275074	     -0.00193225	     -0.00454300	     -0.00455341	      0.00525775
      0.47287331	     -0.00193016	     -0.00453711	     -0.00454587	      0.00525735
      0.47299589	     -0.00192808	     -0.00453124	     -0.00453834	      0.00525695
      0.47314627	     -0.00192554	     -0.00452409	     -0.00452914	      0.00525648
      0.47327574	     -0.00192337	     -0.00451795	     -0.00452125	      0.00525609
      0.47340521	     -0.00192120	     -0.00451185	     -0.00451338	      0.00525571
      0.47353468	     -0.00191903	     -0.00450577	     -0.00450553	      0.00525534
      0.47366415	     -0.00191688	     -0.00449973	     -0.00449771	      0.00525498
      0.47379362	     -0.00191473	     -0.00449371	     -0.00448991	      0.00525463
      0.47392309	     -0.00191259	     -0.00448771	     -0.00448214	      0.00525430
      0.47405256	     -0.00191046	     -0.00448175	     -0.00447439	      0.00525397
      0.47421657	     -0.00190777	     -0.00447423	     -0.00446460	      0.00525358
      0.47432552	     -0.00190599	     -0.00446927	     -0.00445812	      0.00525333
      0.47443447	     -0.00190422	     -0.00446432	     -0.00445166	      0.00525308
      0.47459577	     -0.00190160	     -0.00445703	     -0.00444211	      0.00525274
      0.47474530	     -0.00189918	     -0.00445031	     -0.00443330	      0.00525243
      0.47489483	     -0.00189678	     -0.00444362	     -0.00442452	      0.00525214
      0.47501006	     -0.00189493	     -0.00443849	     -0.00441777	      0.00525193
      0.47512528	     -0.00189309	     -0.00443339	     -0.00441104	      0.00525172
      0.47528282	     -0.00189058	     -0.00442644	     -0.00440187	      0.00525146
      0.47541109	     -0.00188854	     -0.00442082	     -0.00439443	      0.00525125
      0.47553936	     -0.00188651	     -0.00441522	     -0.00438701	      0.00525106
      0.47566763	     -0.00188449	     -0.00440964	     -0.00437961	      0.00525088
      0.47579590	     -0.00188248	     -0.00440409	     -0.00437223	      0.00525071
      0.47592418	     -0.00188047	     -0.00439857	     -0.00436488	      0.00525055
      0.47605245	     -0.00187847	     -0.00439308	     -0.00435754	      0.00525040
      0.47618072	     -0.00187647	     -0.00438760	     -0.00435023	      0.00525026
      0.47633894	     -0.00187402	     -0.00438089	     -0.00434124	      0.00525011
      0.47644868	     -0.00187233	     -0.00437626	     -0.00433502	      0.00525001
      0.47655842	     -0.00187064	     -0.00437164	     -0.00432882	      0.00524992
      0.47671385	     -0.00186825	     -0.00436514	     -0.00432006	      0.00524981
      0.47685630	     -0.00186608	     -0.00435921	     -0.00431206	      0.00524972
      0.47699875	     -0.00186391	     -0.00435331	     -0.00430409	      0.00524965
      0.47711727	     -0.00186211	     -0.00434843	     -0.00429747	      0.00524960
      0.47723580	     -0.00186032	     -0.00434356	     -0.00429088	      0.00524955
      0.47738256	     -0.00185810	     -0.00433757	     -0.00428273	      0.00524951
      0.47751043	     -0.00185618	     -0.00433238	     -0.00427566	      0.00524949
      0.47763830	     -0.00185427	     -0.00432721	     -0.00426860	      0.00524948
      0.47776616	     -0.00185236	     -0.00432206	     -0.00426157	      0.00524948
      0.47789403	     -0.00185046	     -0.00431694	     -0.00425456	      0.00524949
      0.47802189	     -0.00184856	     -0.00431184	     -0.00424756	      0.00524951
      0.47814976	     -0.00184667	     -0.00430677	     -0.00424059	      0.00524954
      0.47827763	     -0.00184479	     -0.00430172	     -0.00423364	      0.00524958
      0.47840549	     -0.00184291	     -0.00429670	     -0.00422670	      0.00524963
      0.47853336	     -0.00184104	     -0.00429169	     -0.00421979	      0.00524970
      0.47866122	     -0.00183918	     -0.00428672	     -0.00421290	      0.00524977
      0.47878909	     -0.00183732	     -0.00428176	     -0.00420602	      0.00524986
      0.47891696	     -0.00183546	     -0.00427683	     -0.00419916	      0.00524995
      0.47904482	     -0.00183362	     -0.00427193	     -0.00419233	      0.00525006
      0.47917269	     -0.00183177	     -0.00426704	     -0.00418551	      0.00525018
      0.47930056	     -0.00182994	     -0.00426218	     -0.00417872	      0.00525031
      0.47942842	     -0.00182811	     -0.00425735	     -0.00417194	      0.00525045
      0.47955629	     -0.00182628	     -0.00425253	     -0.00416518	      0.00525060
      0.47968415	     -0.00182447	     -0.00424774	     -0.00415844	      0.00525076
      0.47981202	     -0.00182265	     -0.00424297	     -0.00415172	      0.00525093
      0.47993989	     -0.00182085	     -0.00423823	     -0.00414501	      0.00525112
      0.48006775	     -0.00181904	     -0.00423351	     -0.00413833	      0.00525131
      0.48019562	     -0.00181725	     -0.00422881	     -0.00413167	      0.00525152
      0.48032348	     -0.00181546	     -0.00422413	     -0.00412502	      0.00525173
      0.48045135	     -0.00181367	     -0.00421948	     -0.00411839	      0.00525196
      0.48057922	     -0.00181189	     -0.00421485	     -0.00411178	      0.00525220
      0.48070708	     -0.00181012	     -0.00421024	     -0.00410519	      0.00525244
      0.48083495	     -0.00180835	     -0.00420565	     -0.00409862	      0.00525270
      0.48096281	     -0.00180659	     -0.00420109	     -0.00409207	      0.00525297
      0.48109068	     -0.00180483	     -0.00419654	     -0.00408553	      0.00525325
      0.48121855	     -0.00180308	     -0.00419202	     -0.00407901	      0.00525355
      0.48134641	     -0.00180133	     -0.00418753	     -0.00407251	      0.00525385
      0.48145826	     -0.00179981	     -0.00418361	     -0.00406684	      0.00525412
      0.48157012	     -0.00179829	     -0.00417971	     -0.00406119	      0.00525440
      0.48171438	     -0.00179634	     -0.00417470	     -0.00405391	      0.00525478
      0.48185865	     -0.00179439	     -0.00416973	     -0.00404666	      0.00525517
      0.48196278	     -0.00179299	     -0.00416615	     -0.00404143	      0.00525546
      0.48206690	     -0.00179159	     -0.00416259	     -0.00403622	      0.00525576
      0.48222902	     -0.00178942	     -0.00415707	     -0.00402814	      0.00525623
      0.48235458	     -0.00178775	     -0.00415282	     -0.00402189	      0.00525661
      0.48248013	     -0.00178608	     -0.00414860	     -0.00401566	      0.00525701
      0.48260568	     -0.00178441	     -0.00414439	     -0.00400945	      0.00525741
      0.48273123	     -0.00178275	     -0.00414020	     -0.00400326	      0.00525782
      0.48285678	     -0.00178110	     -0.00413604	     -0.00399708	      0.00525824
      0.48298233	     -0.00177945	     -0.00413189	     -0.00399092	      0.00525868
      0.48310788	     -0.00177780	     -0.00412776	     -0.00398477	      0.00525912
      0.48323343	     -0.00177616	     -0.00412366	     -0.00397865	      0.00525957
      0.48335898	     -0.00177452	     -0.00411957	     -0.00397253	      0.00526004
      0.48348453	     -0.00177289	     -0.00411551	     -0.00396644	      0.00526052
      0.48361009	     -0.00177127	     -0.00411146	     -0.00396036	      0.00526100
      0.48373564	     -0.00176964	     -0.00410744	     -0.00395430	      0.00526150
      0.48386119	     -0.00176803	     -0.00410343	     -0.00394825	      0.00526200
      0.48398674	     -0.00176641	     -0.00409945	     -0.00394222	      0.00526252
      0.48411229	     -0.00176481	     -0.00409548	     -0.00393620	      0.00526305
      0.48423784	     -0.00176320	     -0.00409153	     -0.00393021	      0.00526359
      0.48435004	     -0.00176177	     -0.00408802	     -0.00392486	      0.00526408
      0.48446223	     -0.00176035	     -0.00408453	     -0.00391952	      0.00526458
      0.48457443	     -0.00175893	     -0.00408105	     -0.00391420	      0.00526508
      0.48473782	     -0.00175686	     -0.00407601	     -0.00390647	      0.00526584
      0.48484683	     -0.00175549	     -0.00407267	     -0.00390133	      0.00526635
      0.48495584	     -0.00175412	     -0.00406934	     -0.00389620	      0.00526687
      0.48510174	     -0.00175229	     -0.00406491	     -0.00388935	      0.00526758
      0.48522932	     -0.00175070	     -0.00406105	     -0.00388338	      0.00526821
      0.48535689	     -0.00174911	     -0.00405722	     -0.00387743	      0.00526885
      0.48548447	     -0.00174753	     -0.00405340	     -0.00387149	      0.00526951
      0.48561204	     -0.00174595	     -0.00404961	     -0.00386557	      0.00527017
      0.48572417	     -0.00174456	     -0.00404629	     -0.00386038	      0.00527076
      0.48583630	     -0.00174318	     -0.00404298	     -0.00385520	      0.00527137
      0.48597369	     -0.00174149	     -0.00403896	     -0.00384887	      0.00527211
      0.48611108	     -0.00173981	     -0.00403495	     -0.00384255	      0.00527288
      0.48621609	     -0.00173853	     -0.00403190	     -0.00383774	      0.00527347
      0.48632109	     -0.00173725	     -0.00402887	     -0.00383294	      0.00527406
      0.48647118	     -0.00173542	     -0.00402455	     -0.00382609	      0.00527493
      0.48659693	     -0.00173390	     -0.00402096	     -0.00382037	      0.00527567
      0.48672268	     -0.00173238	     -0.00401738	     -0.00381467	      0.00527642
      0.48684843	     -0.00173086	     -0.00401383	     -0.00380898	      0.00527718
      0.48697419	     -0.00172935	     -0.00401029	     -0.00380330	      0.00527795
      0.48708438	     -0.00172803	     -0.00400720	     -0.00379834	      0.00527863
      0.48719457	     -0.00172671	     -0.00400413	     -0.00379339	      0.00527932
      0.48732787	     -0.00172512	     -0.00400043	     -0.00378742	      0.00528017
      0.48746118	     -0.00172354	     -0.00399676	     -0.00378146	      0.00528103
      0.48757801	     -0.00172215	     -0.00399355	     -0.00377625	      0.00528180
      0.48769485	     -0.00172077	     -0.00399036	     -0.00377106	      0.00528257
      0.48781168	     -0.00171939	     -0.00398719	     -0.00376588	      0.00528335
      0.48792852	     -0.00171801	     -0.00398403	     -0.00376071	      0.00528415
      0.48807376	     -0.00171631	     -0.00398012	     -0.00375430	      0.00528514
      0.48818752	     -0.00171498	     -0.00397708	     -0.00374929	      0.00528593
      0.48830129	     -0.00171365	     -0.00397405	     -0.00374429	      0.00528673
      0.48843813	     -0.00171205	     -0.00397043	     -0.00373830	      0.00528771
      0.48855708	     -0.00171067	     -0.00396730	     -0.00373310	      0.00528857
      0.48867603	     -0.00170929	     -0.00396418	     -0.00372792	      0.00528943
      0.48879498	     -0.00170792	     -0.00396108	     -0.00372275	      0.00529031
      0.48891393	     -0.00170655	     -0.00395799	     -0.00371759	      0.00529120
      0.48903288	     -0.00170518	     -0.00395493	     -0.00371244	      0.00529209
      0.48915183	     -0.00170381	     -0.00395187	     -0.00370731	      0.00529300
      0.48927079	     -0.00170245	     -0.00394883	     -0.00370218	      0.00529391
      0.48941774	     -0.00170078	     -0.00394510	     -0.00369587	      0.00529506
      0.48952150	     -0.00169959	     -0.00394248	     -0.00369143	      0.00529588
      0.48962527	     -0.00169842	     -0.00393987	     -0.00368699	      0.00529670
      0.48976915	     -0.00169679	     -0.00393627	     -0.00368086	      0.00529786
      0.48989660	     -0.00169535	     -0.00393310	     -0.00367544	      0.00529889
      0.49002405	     -0.00169391	     -0.00392995	     -0.00367003	      0.00529994
      0.49015149	     -0.00169248	     -0.00392682	     -0.00366464	      0.00530100
      0.49025886	     -0.00169127	     -0.00392419	     -0.00366011	      0.00530190
      0.49036623	     -0.00169007	     -0.00392158	     -0.00365559	      0.00530281
      0.49049977	     -0.00168858	     -0.00391834	     -0.00364997	      0.00530395
      0.49063331	     -0.00168710	     -0.00391513	     -0.00364438	      0.00530510
      0.49074511	     -0.00168586	     -0.00391245	     -0.00363970	      0.00530608
      0.49085691	     -0.00168462	     -0.00390979	     -0.00363504	      0.00530706
      0.49096871	     -0.00168338	     -0.00390714	     -0.00363039	      0.00530805
      0.49111677	     -0.00168175	     -0.00390365	     -0.00362424	      0.00530938
      0.49122560	     -0.00168055	     -0.00390109	     -0.00361974	      0.00531037
      0.49133442	     -0.00167936	     -0.00389856	     -0.00361524	      0.00531136
      0.49146992	     -0.00167788	     -0.00389541	     -0.00360966	      0.00531261
      0.49160541	     -0.00167640	     -0.00389229	     -0.00360409	      0.00531387
      0.49170875	     -0.00167527	     -0.00388992	     -0.00359985	      0.00531485
      0.49181208	     -0.00167415	     -0.00388756	     -0.00359562	      0.00531582
      0.49195125	     -0.00167264	     -0.00388440	     -0.00358994	      0.00531716
      0.49207739	     -0.00167128	     -0.00388156	     -0.00358480	      0.00531837
      0.49220353	     -0.00166992	     -0.00387873	     -0.00357968	      0.00531960
      0.49232966	     -0.00166856	     -0.00387591	     -0.00357457	      0.00532084
      0.49243438	     -0.00166744	     -0.00387359	     -0.00357034	      0.00532188
      0.49253910	     -0.00166632	     -0.00387128	     -0.00356611	      0.00532293
      0.49267324	     -0.00166489	     -0.00386833	     -0.00356071	      0.00532428
      0.49279857	     -0.00166355	     -0.00386560	     -0.00355568	      0.00532556
      0.49292389	     -0.00166222	     -0.00386288	     -0.00355066	      0.00532684
      0.49303660	     -0.00166103	     -0.00386045	     -0.00354616	      0.00532801
      0.49314930	     -0.00165983	     -0.00385803	     -0.00354167	      0.00532918
      0.49326201	     -0.00165864	     -0.00385562	     -0.00353718	      0.00533037
      0.49339780	     -0.00165721	     -0.00385274	     -0.00353180	      0.00533181
      0.49351258	     -0.00165601	     -0.00385032	     -0.00352725	      0.00533303
      0.49362736	     -0.00165481	     -0.00384791	     -0.00352272	      0.00533427
      0.49374214	     -0.00165360	     -0.00384551	     -0.00351820	      0.00533552
      0.49385692	     -0.00165241	     -0.00384313	     -0.00351368	      0.00533677
      0.49399691	     -0.00165095	     -0.00384024	     -0.00350819	      0.00533832
      0.49410260	     -0.00164985	     -0.00383807	     -0.00350406	      0.00533949
      0.49420830	     -0.00164876	     -0.00383591	     -0.00349993	      0.00534067
      0.49434271	     -0.00164737	     -0.00383319	     -0.00349469	      0.00534219
      0.49447712	     -0.00164598	     -0.00383048	     -0.00348947	      0.00534372
      0.49457987	     -0.00164493	     -0.00382842	     -0.00348549	      0.00534490
      0.49468262	     -0.00164387	     -0.00382637	     -0.00348151	      0.00534609
      0.49481906	     -0.00164247	     -0.00382366	     -0.00347624	      0.00534767
      0.49494232	     -0.00164121	     -0.00382123	     -0.00347150	      0.00534912
      0.49506557	     -0.00163996	     -0.00381882	     -0.00346676	      0.00535058
      0.49518882	     -0.00163870	     -0.00381642	     -0.00346204	      0.00535204
      0.49529505	     -0.00163763	     -0.00381436	     -0.00345798	      0.00535332
      0.49540128	     -0.00163655	     -0.00381232	     -0.00345392	      0.00535460
      0.49552983	     -0.00163525	     -0.00380986	     -0.00344903	      0.00535617
      0.49565838	     -0.00163396	     -0.00380741	     -0.00344415	      0.00535774
      0.49576778	     -0.00163286	     -0.00380535	     -0.00344000	      0.00535909
      0.49587719	     -0.00163176	     -0.00380329	     -0.00343586	      0.00536045
      0.49598659	     -0.00163066	     -0.00380124	     -0.00343173	      0.00536182
      0.49612919	     -0.00162924	     -0.00379859	     -0.00342637	      0.00536362
      0.49623665	     -0.00162817	     -0.00379661	     -0.00342233	      0.00536498
      0.49634410	     -0.00162710	     -0.00379464	     -0.00341830	      0.00536636
      0.49647482	     -0.00162580	     -0.00379225	     -0.00341341	      0.00536804
      0.49660555	     -0.00162451	     -0.00378988	     -0.00340854	      0.00536974
      0.49670673	     -0.00162351	     -0.00378806	     -0.00340477	      0.00537106
      0.49680792	     -0.00162251	     -0.00378625	     -0.00340101	      0.00537239
      0.49694331	     -0.00162118	     -0.00378383	     -0.00339599	      0.00537418
      0.49706583	     -0.00161997	     -0.00378167	     -0.00339146	      0.00537581
      0.49718836	     -0.00161877	     -0.00377951	     -0.00338694	      0.00537745
      0.49731088	     -0.00161758	     -0.00377737	     -0.00338243	      0.00537911
      0.49741447	     -0.00161657	     -0.00377558	     -0.00337863	      0.00538052
      0.49751806	     -0.00161556	     -0.00377379	     -0.00337483	      0.00538193
      0.49764747	     -0.00161430	     -0.00377157	     -0.00337010	      0.00538372
      0.49777688	     -0.00161305	     -0.00376936	     -0.00336538	      0.00538551
      0.49788361	     -0.00161202	     -0.00376755	     -0.00336149	      0.00538700
      0.49799034	     -0.00161099	     -0.00376576	     -0.00335762	      0.00538850
      0.49809707	     -0.00160996	     -0.00376397	     -0.00335375	      0.00539001
      0.49824471	     -0.00160854	     -0.00376152	     -0.00334841	      0.00539211
      0.49834932	     -0.00160754	     -0.00375979	     -0.00334463	      0.00539360
      0.49845392	     -0.00160654	     -0.00375807	     -0.00334086	      0.00539511
      0.49858699	     -0.00160527	     -0.00375590	     -0.00333608	      0.00539704
      0.49872006	     -0.00160400	     -0.00375375	     -0.00333131	      0.00539898
      0.49881669	     -0.00160308	     -0.00375219	     -0.00332785	      0.00540040
      0.49891332	     -0.00160217	     -0.00375065	     -0.00332440	      0.00540183
      0.49905403	     -0.00160083	     -0.00374841	     -0.00331939	      0.00540392
      0.49917796	     -0.00159966	     -0.00374646	     -0.00331499	      0.00540577
      0.49930190	     -0.00159850	     -0.00374452	     -0.00331059	      0.00540764
      0.49941068	     -0.00159747	     -0.00374282	     -0.00330674	      0.00540929
      0.49951947	     -0.00159645	     -0.00374114	     -0.00330290	      0.00541095
      0.49962825	     -0.00159543	     -0.00373947	     -0.00329907	      0.00541262
      0.49976249	     -0.00159418	     -0.00373742	     -0.00329435	      0.00541469
      0.49987301	     -0.00159315	     -0.00373575	     -0.00329047	      0.00541640
      0.49998353	     -0.00159212	     -0.00373409	     -0.00328660	      0.00541813
      0.50009404	     -0.00159109	     -0.00373243	     -0.00328274	      0.00541986
      0.50020456	     -0.00159007	     -0.00373079	     -0.00327889	      0.00542161
      0.50034531	     -0.00158877	     -0.00372871	     -0.00327399	      0.00542385
      0.50044633	     -0.00158784	     -0.00372724	     -0.00327049	      0.00542546
      0.50054734	     -0.00158691	     -0.00372576	     -0.00326699	      0.00542709
      0.50068140	     -0.00158567	     -0.00372383	     -0.00326235	      0.00542925
      0.50081546	     -0.00158444	     -0.00372191	     -0.00325773	      0.00543144
      0.50091142	     -0.00158357	     -0.00372054	     -0.00325443	      0.00543301
      0.50100739	     -0.00158269	     -0.00371918	     -0.00325113	      0.00543459
      0.50114705	     -0.00158142	     -0.00371722	     -0.00324635	      0.00543690
      0.50126899	     -0.00158031	     -0.00371552	     -0.00324218	      0.00543893
      0.50139094	     -0.00157920	     -0.00371383	     -0.00323802	      0.00544097
      0.50150011	     -0.00157821	     -0.00371233	     -0.00323430	      0.00544281
      0.50160928	     -0.00157722	     -0.00371084	     -0.00323059	      0.00544466
      0.50171845	     -0.00157624	     -0.00370936	     -0.00322689	      0.00544652
      0.50182763	     -0.00157526	     -0.00370789	     -0.00322319	      0.00544839
      0.50196697	     -0.00157400	     -0.00370603	     -0.00321849	      0.00545079
      0.50206823	     -0.00157309	     -0.00370469	     -0.00321508	      0.00545255
      0.50216949	     -0.00157219	     -0.00370336	     -0.00321167	      0.00545431
      0.50230129	     -0.00157101	     -0.00370164	     -0.00320725	      0.00545662
      0.50243308	     -0.00156984	     -0.00369993	     -0.00320284	      0.00545895
      0.50252873	     -0.00156898	     -0.00369870	     -0.00319964	      0.00546064
      0.50262438	     -0.00156814	     -0.00369748	     -0.00319645	      0.00546234
      0.50276218	     -0.00156691	     -0.00369573	     -0.00319187	      0.00546481
      0.50288283	     -0.00156585	     -0.00369422	     -0.00318786	      0.00546699
      0.50300348	     -0.00156478	     -0.00369271	     -0.00318386	      0.00546917
      0.50312413	     -0.00156372	     -0.00369122	     -0.00317987	      0.00547137
      0.50322275	     -0.00156285	     -0.00369001	     -0.00317662	      0.00547318
      0.50332138	     -0.00156199	     -0.00368881	     -0.00317337	      0.00547499
      0.50345106	     -0.00156085	     -0.00368724	     -0.00316911	      0.00547739
      0.50357009	     -0.00155981	     -0.00368581	     -0.00316521	      0.00547961
      0.50368912	     -0.00155877	     -0.00368440	     -0.00316131	      0.00548183
      0.50380815	     -0.00155774	     -0.00368300	     -0.00315742	      0.00548407
      0.50390763	     -0.00155687	     -0.00368183	     -0.00315418	      0.00548596
      0.50400710	     -0.00155601	     -0.00368068	     -0.00315095	      0.00548785
      0.50413455	     -0.00155490	     -0.00367921	     -0.00314681	      0.00549028
      0.50426200	     -0.00155380	     -0.00367775	     -0.00314268	      0.00549273
      0.50436388	     -0.00155293	     -0.00367660	     -0.00313939	      0.00549470
      0.50446576	     -0.00155205	     -0.00367545	     -0.00313610	      0.00549667
      0.50459186	     -0.00155096	     -0.00367405	     -0.00313204	      0.00549913
      0.50471796	     -0.00154988	     -0.00367265	     -0.00312799	      0.00550161
      0.50481740	     -0.00154903	     -0.00367156	     -0.00312480	      0.00550357
      0.50491685	     -0.00154818	     -0.00367048	     -0.00312162	      0.00550554
      0.50504526	     -0.00154709	     -0.00366910	     -0.00311752	      0.00550810
      0.50517368	     -0.00154600	     -0.00366773	     -0.00311342	      0.00551067
      0.50527194	     -0.00154516	     -0.00366669	     -0.00311030	      0.00551265
      0.50537020	     -0.00154433	     -0.00366566	     -0.00310718	      0.00551463
      0.50550035	     -0.00154323	     -0.00366430	     -0.00310305	      0.00551728
      0.50563051	     -0.00154213	     -0.00366296	     -0.00309894	      0.00551994
      0.50572684	     -0.00154132	     -0.00366198	     -0.00309590	      0.00552192
      0.50582317	     -0.00154051	     -0.00366100	     -0.00309287	      0.00552390
      0.50595610	     -0.00153939	     -0.00365966	     -0.00308869	      0.00552666
      0.50607306	     -0.00153841	     -0.00365850	     -0.00308502	      0.00552910
      0.50619002	     -0.00153743	     -0.00365735	     -0.00308136	      0.00553155
      0.50630698	     -0.00153645	     -0.00365621	     -0.00307771	      0.00553402
      0.50640931	     -0.00153560	     -0.00365522	     -0.00307452	      0.00553618
      0.50651163	     -0.00153475	     -0.00365424	     -0.00307133	      0.00553836
      0.50661396	     -0.00153390	     -0.00365327	     -0.00306815	      0.00554055
      0.50675519	     -0.00153273	     -0.00365194	     -0.00306378	      0.00554358
      0.50685783	     -0.00153188	     -0.00365098	     -0.00306060	      0.00554580
      0.50696046	     -0.00153103	     -0.00365004	     -0.00305743	      0.00554802
      0.50708662	     -0.00152999	     -0.00364889	     -0.00305355	      0.00555077
      0.50719986	     -0.00152906	     -0.00364786	     -0.00305006	      0.00555325
      0.50731311	     -0.00152813	     -0.00364685	     -0.00304659	      0.00555575
      0.50742635	     -0.00152720	     -0.00364585	     -0.00304312	      0.00555825
      0.50753959	     -0.00152628	     -0.00364485	     -0.00303966	      0.00556077
      0.50765283	     -0.00152535	     -0.00364387	     -0.00303620	      0.00556330
      0.50775283	     -0.00152454	     -0.00364301	     -0.00303316	      0.00556555
      0.50785282	     -0.00152372	     -0.00364216	     -0.00303012	      0.00556780
      0.50797466	     -0.00152273	     -0.00364113	     -0.00302642	      0.00557056
      0.50809649	     -0.00152174	     -0.00364012	     -0.00302274	      0.00557334
      0.50819960	     -0.00152091	     -0.00363927	     -0.00301962	      0.00557569
      0.50830271	     -0.00152008	     -0.00363843	     -0.00301651	      0.00557806
      0.50840582	     -0.00151924	     -0.00363760	     -0.00301341	      0.00558044
      0.50854191	     -0.00151815	     -0.00363651	     -0.00300932	      0.00558360
      0.50864424	     -0.00151733	     -0.00363570	     -0.00300625	      0.00558599
      0.50874657	     -0.00151651	     -0.00363490	     -0.00300319	      0.00558838
      0.50887044	     -0.00151551	     -0.00363395	     -0.00299949	      0.00559130
      0.50899432	     -0.00151452	     -0.00363300	     -0.00299580	      0.00559423
      0.50908842	     -0.00151377	     -0.00363229	     -0.00299300	      0.00559647
      0.50918252	     -0.00151302	     -0.00363159	     -0.00299020	      0.00559871
      0.50931401	     -0.00151198	     -0.00363062	     -0.00298630	      0.00560186
      0.50943033	     -0.00151105	     -0.00362977	     -0.00298286	      0.00560467
      0.50954664	     -0.00151013	     -0.00362894	     -0.00297943	      0.00560748
      0.50966296	     -0.00150921	     -0.00362811	     -0.00297600	      0.00561031
      0.50976081	     -0.00150844	     -0.00362743	     -0.00297313	      0.00561271
      0.50985867	     -0.00150767	     -0.00362675	     -0.00297025	      0.00561511
      0.50998224	     -0.00150669	     -0.00362590	     -0.00296663	      0.00561815
      0.51010581	     -0.00150572	     -0.00362506	     -0.00296302	      0.00562122
      0.51020493	     -0.00150495	     -0.00362440	     -0.00296012	      0.00562369
      0.51030405	     -0.00150417	     -0.00362375	     -0.00295724	      0.00562616
      0.51042749	     -0.00150321	     -0.00362295	     -0.00295365	      0.00562926
      0.51055093	     -0.00150224	     -0.00362216	     -0.00295006	      0.00563238
      0.51064744	     -0.00150149	     -0.00362155	     -0.00294727	      0.00563483
      0.51074394	     -0.00150074	     -0.00362094	     -0.00294448	      0.00563728
      0.51087035	     -0.00149976	     -0.00362016	     -0.00294083	      0.00564052
      0.51099675	     -0.00149878	     -0.00361940	     -0.00293719	      0.00564377
      0.51109136	     -0.00149805	     -0.00361883	     -0.00293447	      0.00564621
      0.51118597	     -0.00149732	     -0.00361827	     -0.00293175	      0.00564867
      0.51131542	     -0.00149632	     -0.00361752	     -0.00292805	      0.00565204
      0.51142924	     -0.00149545	     -0.00361686	     -0.00292479	      0.00565502
      0.51154306	     -0.00149457	     -0.00361622	     -0.00292155	      0.00565801
      0.51165688	     -0.00149370	     -0.00361559	     -0.00291830	      0.00566102
      0.51175840	     -0.00149292	     -0.00361504	     -0.00291542	      0.00566371
      0.51185993	     -0.00149215	     -0.00361449	     -0.00291254	      0.00566642
      0.51196145	     -0.00149137	     -0.00361395	     -0.00290966	      0.00566914
      0.51209403	     -0.00149036	     -0.00361326	     -0.00290591	      0.00567270
      0.51219616	     -0.00148959	     -0.00361273	     -0.00290303	      0.00567546
      0.51229830	     -0.00148881	     -0.00361221	     -0.00290015	      0.00567823
      0.51240044	     -0.00148804	     -0.00361171	     -0.00289728	      0.00568101
      0.51253520	     -0.00148702	     -0.00361105	     -0.00289350	      0.00568470
      0.51263464	     -0.00148627	     -0.00361057	     -0.00289072	      0.00568744
      0.51273407	     -0.00148552	     -0.00361010	     -0.00288794	      0.00569018
      0.51285775	     -0.00148459	     -0.00360953	     -0.00288448	      0.00569361
      0.51298144	     -0.00148366	     -0.00360897	     -0.00288104	      0.00569706
      0.51307257	     -0.00148297	     -0.00360856	     -0.00287851	      0.00569961
      0.51316370	     -0.00148229	     -0.00360816	     -0.00287598	      0.00570217
      0.51329620	     -0.00148130	     -0.00360759	     -0.00287231	      0.00570591
      0.51341122	     -0.00148044	     -0.00360711	     -0.00286913	      0.00570918
      0.51352624	     -0.00147958	     -0.00360663	     -0.00286595	      0.00571245
      0.51364126	     -0.00147873	     -0.00360617	     -0.00286278	      0.00571575
      0.51373675	     -0.00147802	     -0.00360579	     -0.00286016	      0.00571849
      0.51383224	     -0.00147731	     -0.00360542	     -0.00285754	      0.00572125
      0.51395521	     -0.00147640	     -0.00360495	     -0.00285417	      0.00572481
      0.51407818	     -0.00147549	     -0.00360450	     -0.00285080	      0.00572840
      0.51417444	     -0.00147478	     -0.00360415	     -0.00284818	      0.00573121
      0.51427069	     -0.00147407	     -0.00360381	     -0.00284555	      0.00573404
      0.51439432	     -0.00147316	     -0.00360338	     -0.00284219	      0.00573769
      0.51451794	     -0.00147225	     -0.00360296	     -0.00283884	      0.00574135
      0.51461106	     -0.00147157	     -0.00360266	     -0.00283631	      0.00574412
      0.51470417	     -0.00147089	     -0.00360236	     -0.00283379	      0.00574691
      0.51483199	     -0.00146996	     -0.00360196	     -0.00283034	      0.00575074
      0.51494427	     -0.00146914	     -0.00360162	     -0.00282732	      0.00575413
      0.51505656	     -0.00146832	     -0.00360129	     -0.00282429	      0.00575753
      0.51516884	     -0.00146750	     -0.00360097	     -0.00282128	      0.00576095
      0.51526880	     -0.00146678	     -0.00360069	     -0.00281860	      0.00576400
      0.51536875	     -0.00146605	     -0.00360042	     -0.00281593	      0.00576707
      0.51546871	     -0.00146533	     -0.00360015	     -0.00281325	      0.00577015
      0.51560001	     -0.00146438	     -0.00359982	     -0.00280975	      0.00577421
      0.51570083	     -0.00146365	     -0.00359957	     -0.00280707	      0.00577734
      0.51580166	     -0.00146293	     -0.00359933	     -0.00280439	      0.00578049
      0.51590248	     -0.00146220	     -0.00359910	     -0.00280172	      0.00578365
      0.51603519	     -0.00146125	     -0.00359881	     -0.00279820	      0.00578783
      0.51613346	     -0.00146054	     -0.00359860	     -0.00279561	      0.00579093
      0.51623174	     -0.00145984	     -0.00359839	     -0.00279301	      0.00579405
      0.51635360	     -0.00145897	     -0.00359816	     -0.00278980	      0.00579794
      0.51646317	     -0.00145819	     -0.00359795	     -0.00278692	      0.00580145
      0.51657275	     -0.00145741	     -0.00359775	     -0.00278405	      0.00580497
      0.51668233	     -0.00145663	     -0.00359757	     -0.00278118	      0.00580851
      0.51679191	     -0.00145585	     -0.00359739	     -0.00277831	      0.00581207
      0.51688889	     -0.00145516	     -0.00359724	     -0.00277578	      0.00581523
      0.51698587	     -0.00145448	     -0.00359709	     -0.00277325	      0.00581840
      0.51710388	     -0.00145364	     -0.00359693	     -0.00277018	      0.00582227
      0.51722190	     -0.00145281	     -0.00359678	     -0.00276712	      0.00582617
      0.51731807	     -0.00145213	     -0.00359666	     -0.00276463	      0.00582935
      0.51741425	     -0.00145145	     -0.00359655	     -0.00276214	      0.00583255
      0.51753516	     -0.00145060	     -0.00359642	     -0.00275901	      0.00583659
      0.51765608	     -0.00144976	     -0.00359630	     -0.00275590	      0.00584065
      0.51774738	     -0.00144912	     -0.00359622	     -0.00275355	      0.00584372
      0.51783868	     -0.00144848	     -0.00359614	     -0.00275120	      0.00584681
      0.51796700	     -0.00144758	     -0.00359605	     -0.00274791	      0.00585117
      0.51808119	     -0.00144679	     -0.00359598	     -0.00274498	      0.00585506
      0.51819539	     -0.00144599	     -0.00359591	     -0.00274207	      0.00585898
      0.51828948	     -0.00144534	     -0.00359587	     -0.00273967	      0.00586221
      0.51838356	     -0.00144468	     -0.00359583	     -0.00273727	      0.00586546
      0.51850453	     -0.00144385	     -0.00359579	     -0.00273419	      0.00586966
      0.51862550	     -0.00144301	     -0.00359576	     -0.00273112	      0.00587387
      0.51871926	     -0.00144236	     -0.00359575	     -0.00272875	      0.00587715
      0.51881302	     -0.00144171	     -0.00359574	     -0.00272637	      0.00588045
      0.51893583	     -0.00144087	     -0.00359574	     -0.00272327	      0.00588478
      0.51905863	     -0.00144002	     -0.00359576	     -0.00272018	      0.00588913
      0.51914903	     -0.00143940	     -0.00359577	     -0.00271790	      0.00589235
      0.51923942	     -0.00143878	     -0.00359579	     -0.00271563	      0.00589558
      0.51936735	     -0.00143791	     -0.00359584	     -0.00271242	      0.00590016
      0.51947796	     -0.00143715	     -0.00359589	     -0.00270965	      0.00590415
      0.51958857	     -0.00143640	     -0.00359594	     -0.00270689	      0.00590815
      0.51969919	     -0.00143564	     -0.00359601	     -0.00270413	      0.00591217
      0.51979726	     -0.00143498	     -0.00359608	     -0.00270169	      0.00591575
      0.51989533	     -0.00143431	     -0.00359615	     -0.00269925	      0.00591934
      0.51999341	     -0.00143364	     -0.00359623	     -0.00269681	      0.00592295
      0.52012312	     -0.00143276	     -0.00359635	     -0.00269360	      0.00592774
      0.52022233	     -0.00143209	     -0.00359645	     -0.00269115	      0.00593142
      0.52032154	     -0.00143142	     -0.00359656	     -0.00268870	      0.00593511
      0.52042075	     -0.00143075	     -0.00359667	     -0.00268625	      0.00593882
      0.52055099	     -0.00142988	     -0.00359684	     -0.00268304	      0.00594371
      0.52064783	     -0.00142923	     -0.00359697	     -0.00268066	      0.00594736
      0.52074467	     -0.00142858	     -0.00359710	     -0.00267829	      0.00595103
      0.52086433	     -0.00142777	     -0.00359728	     -0.00267536	      0.00595558
      0.52097169	     -0.00142705	     -0.00359745	     -0.00267273	      0.00595968
      0.52107904	     -0.00142634	     -0.00359763	     -0.00267012	      0.00596379
      0.52118640	     -0.00142562	     -0.00359782	     -0.00266750	      0.00596793
      0.52129376	     -0.00142490	     -0.00359802	     -0.00266489	      0.00597208
      0.52140111	     -0.00142419	     -0.00359822	     -0.00266228	      0.00597625
      0.52149533	     -0.00142356	     -0.00359841	     -0.00266000	      0.00597992
      0.52158954	     -0.00142294	     -0.00359861	     -0.00265772	      0.00598360
      0.52170613	     -0.00142216	     -0.00359886	     -0.00265490	      0.00598818
      0.52182273	     -0.00142139	     -0.00359912	     -0.00265209	      0.00599278
      0.52191871	     -0.00142076	     -0.00359934	     -0.00264978	      0.00599659
      0.52201469	     -0.00142012	     -0.00359958	     -0.00264747	      0.00600040
      0.52213123	     -0.00141936	     -0.00359987	     -0.00264467	      0.00600506
      0.52224778	     -0.00141859	     -0.00360017	     -0.00264188	      0.00600973
      0.52234049	     -0.00141798	     -0.00360041	     -0.00263966	      0.00601347
      0.52243320	     -0.00141737	     -0.00360067	     -0.00263745	      0.00601722
      0.52255353	     -0.00141658	     -0.00360101	     -0.00263458	      0.00602210
      0.52267386	     -0.00141579	     -0.00360136	     -0.00263172	      0.00602701
      0.52276405	     -0.00141520	     -0.00360163	     -0.00262957	      0.00603070
      0.52285424	     -0.00141462	     -0.00360190	     -0.00262743	      0.00603440
      0.52297886	     -0.00141380	     -0.00360230	     -0.00262448	      0.00603955
      0.52310347	     -0.00141299	     -0.00360270	     -0.00262154	      0.00604471
      0.52318997	     -0.00141243	     -0.00360299	     -0.00261949	      0.00604831
      0.52327647	     -0.00141187	     -0.00360329	     -0.00261746	      0.00605193
      0.52340824	     -0.00141101	     -0.00360375	     -0.00261435	      0.00605745
      0.52351817	     -0.00141030	     -0.00360414	     -0.00261177	      0.00606209
      0.52362810	     -0.00140959	     -0.00360455	     -0.00260920	      0.00606674
      0.52373803	     -0.00140888	     -0.00360496	     -0.00260662	      0.00607141
      0.52383340	     -0.00140827	     -0.00360533	     -0.00260439	      0.00607548
      0.52392878	     -0.00140766	     -0.00360570	     -0.00260217	      0.00607957
      0.52402416	     -0.00140704	     -0.00360608	     -0.00259995	      0.00608367
      0.52415683	     -0.00140619	     -0.00360662	     -0.00259686	      0.00608940
      0.52425387	     -0.00140557	     -0.00360703	     -0.00259461	      0.00609361
      0.52435091	     -0.00140495	     -0.00360744	     -0.00259236	      0.00609783
      0.52446839	     -0.00140420	     -0.00360796	     -0.00258964	      0.00610297
      0.52457239	     -0.00140353	     -0.00360842	     -0.00258724	      0.00610754
      0.52467639	     -0.00140287	     -0.00360889	     -0.00258484	      0.00611212
      0.52478039	     -0.00140221	     -0.00360937	     -0.00258244	      0.00611673
      0.52488438	     -0.00140155	     -0.00360985	     -0.00258005	      0.00612135
      0.52498838	     -0.00140089	     -0.00361035	     -0.00257767	      0.00612599
      0.52509238	     -0.00140023	     -0.00361086	     -0.00257528	      0.00613065
      0.52519638	     -0.00139957	     -0.00361137	     -0.00257290	      0.00613533
      0.52530038	     -0.00139891	     -0.00361189	     -0.00257053	      0.00614003
      0.52540438	     -0.00139825	     -0.00361242	     -0.00256816	      0.00614474
      0.52550838	     -0.00139760	     -0.00361297	     -0.00256579	      0.00614948
      0.52561237	     -0.00139694	     -0.00361351	     -0.00256342	      0.00615423
      0.52571637	     -0.00139629	     -0.00361407	     -0.00256106	      0.00615901
      0.52582037	     -0.00139564	     -0.00361464	     -0.00255871	      0.00616380
      0.52592437	     -0.00139498	     -0.00361522	     -0.00255635	      0.00616862
      0.52602837	     -0.00139433	     -0.00361580	     -0.00255400	      0.00617345
      0.52613237	     -0.00139368	     -0.00361640	     -0.00255166	      0.00617830
      0.52623637	     -0.00139303	     -0.00361700	     -0.00254932	      0.00618317
      0.52634036	     -0.00139238	     -0.00361761	     -0.00254698	      0.00618807
      0.52644436	     -0.00139173	     -0.00361823	     -0.00254464	      0.00619298
      0.52654836	     -0.00139109	     -0.00361886	     -0.00254231	      0.00619791
      0.52665236	     -0.00139044	     -0.00361950	     -0.00253999	      0.00620286
      0.52675636	     -0.00138980	     -0.00362015	     -0.00253766	      0.00620783
      0.52684888	     -0.00138922	     -0.00362073	     -0.00253560	      0.00621228
      0.52694139	     -0.00138865	     -0.00362132	     -0.00253354	      0.00621673
      0.52705574	     -0.00138794	     -0.00362206	     -0.00253099	      0.00622226
      0.52717009	     -0.00138723	     -0.00362282	     -0.00252846	      0.00622782
      0.52726377	     -0.00138666	     -0.00362344	     -0.00252638	      0.00623239
      0.52735746	     -0.00138608	     -0.00362407	     -0.00252431	      0.00623697
      0.52747280	     -0.00138537	     -0.00362486	     -0.00252176	      0.00624265
      0.52758815	     -0.00138466	     -0.00362566	     -0.00251921	      0.00624834
      0.52767767	     -0.00138411	     -0.00362628	     -0.00251724	      0.00625278
      0.52776718	     -0.00138356	     -0.00362692	     -0.00251527	      0.00625723
      0.52788805	     -0.00138282	     -0.00362779	     -0.00251262	      0.00626327
      0.52800892	     -0.00138208	     -0.00362867	     -0.00250997	      0.00626934
      0.52809451	     -0.00138156	     -0.00362930	     -0.00250809	      0.00627365
      0.52818011	     -0.00138104	     -0.00362993	     -0.00250622	      0.00627798
      0.52830866	     -0.00138026	     -0.00363090	     -0.00250342	      0.00628451
      0.52841547	     -0.00137961	     -0.00363172	     -0.00250109	      0.00628996
      0.52852227	     -0.00137896	     -0.00363254	     -0.00249877	      0.00629543
      0.52862907	     -0.00137831	     -0.00363338	     -0.00249645	      0.00630093
      0.52873588	     -0.00137766	     -0.00363422	     -0.00249413	      0.00630645
      0.52882692	     -0.00137711	     -0.00363495	     -0.00249216	      0.00631117
      0.52891796	     -0.00137656	     -0.00363568	     -0.00249020	      0.00631591
      0.52903339	     -0.00137587	     -0.00363663	     -0.00248770	      0.00632194
      0.52914881	     -0.00137517	     -0.00363758	     -0.00248522	      0.00632801
      0.52924000	     -0.00137462	     -0.00363834	     -0.00248326	      0.00633281
      0.52933118	     -0.00137407	     -0.00363911	     -0.00248130	      0.00633764
      0.52944840	     -0.00137337	     -0.00364011	     -0.00247878	      0.00634387
      0.52956561	     -0.00137266	     -0.00364112	     -0.00247627	      0.00635012
      0.52965282	     -0.00137214	     -0.00364188	     -0.00247441	      0.00635480
      0.52974003	     -0.00137162	     -0.00364265	     -0.00247255	      0.00635949
      0.52986325	     -0.00137088	     -0.00364375	     -0.00246992	      0.00636614
      0.52996923	     -0.00137025	     -0.00364470	     -0.00246766	      0.00637189
      0.53007522	     -0.00136962	     -0.00364566	     -0.00246541	      0.00637767
      0.53018120	     -0.00136899	     -0.00364663	     -0.00246316	      0.00638347
      0.53028719	     -0.00136836	     -0.00364762	     -0.00246092	      0.00638929
      0.53037761	     -0.00136782	     -0.00364846	     -0.00245901	      0.00639428
      0.53046804	     -0.00136728	     -0.00364932	     -0.00245710	      0.00639928
      0.53058309	     -0.00136660	     -0.00365041	     -0.00245467	      0.00640568
      0.53069813	     -0.00136592	     -0.00365152	     -0.00245225	      0.00641210
      0.53078854	     -0.00136539	     -0.00365240	     -0.00245035	      0.00641717
      0.53087895	     -0.00136485	     -0.00365329	     -0.00244845	      0.00642226
      0.53099611	     -0.00136416	     -0.00365445	     -0.00244599	      0.00642888
      0.53111326	     -0.00136347	     -0.00365562	     -0.00244354	      0.00643553
      0.53119945	     -0.00136296	     -0.00365649	     -0.00244174	      0.00644044
      0.53128564	     -0.00136246	     -0.00365737	     -0.00243994	      0.00644537
      0.53140939	     -0.00136173	     -0.00365864	     -0.00243737	      0.00645248
      0.53151494	     -0.00136111	     -0.00365974	     -0.00243517	      0.00645857
      0.53162049	     -0.00136049	     -0.00366085	     -0.00243298	      0.00646468
      0.53172604	     -0.00135988	     -0.00366196	     -0.00243079	      0.00647083
      0.53183159	     -0.00135926	     -0.00366309	     -0.00242861	      0.00647699
      0.53192141	     -0.00135874	     -0.00366406	     -0.00242675	      0.00648226
      0.53201124	     -0.00135821	     -0.00366503	     -0.00242489	      0.00648755
      0.53212590	     -0.00135754	     -0.00366629	     -0.00242253	      0.00649433
      0.53224057	     -0.00135688	     -0.00366756	     -0.00242017	      0.00650114
      0.53233038	     -0.00135636	     -0.00366856	     -0.00241833	      0.00650650
      0.53242018	     -0.00135583	     -0.00366957	     -0.00241648	      0.00651187
      0.53253701	     -0.00135516	     -0.00367089	     -0.00241409	      0.00651890
      0.53265384	     -0.00135448	     -0.00367223	     -0.00241170	      0.00652595
      0.53273933	     -0.00135399	     -0.00367321	     -0.00240996	      0.00653114
      0.53282482	     -0.00135349	     -0.00367421	     -0.00240821	      0.00653634
      0.53294854	     -0.00135278	     -0.00367566	     -0.00240569	      0.00654390
      0.53305356	     -0.00135217	     -0.00367690	     -0.00240356	      0.00655034
      0.53315857	     -0.00135157	     -0.00367815	     -0.00240142	      0.00655682
      0.53326359	     -0.00135097	     -0.00367941	     -0.00239930	      0.00656332
      0.53336860	     -0.00135036	     -0.00368069	     -0.00239717	      0.00656985
      0.53345814	     -0.00134985	     -0.00368178	     -0.00239536	      0.00657544
      0.53354768	     -0.00134934	     -0.00368288	     -0.00239355	      0.00658105
      0.53366147	     -0.00134868	     -0.00368430	     -0.00239126	      0.00658821
      0.53377526	     -0.00134803	     -0.00368572	     -0.00238897	      0.00659540
      0.53386504	     -0.00134752	     -0.00368685	     -0.00238717	      0.00660109
      0.53395482	     -0.00134701	     -0.00368799	     -0.00238537	      0.00660681
      0.53407031	     -0.00134635	     -0.00368947	     -0.00238305	      0.00661420
      0.53418580	     -0.00134569	     -0.00369097	     -0.00238074	      0.00662162
      0.53427170	     -0.00134520	     -0.00369208	     -0.00237903	      0.00662716
      0.53435760	     -0.00134472	     -0.00369321	     -0.00237732	      0.00663273
      0.53447891	     -0.00134403	     -0.00369481	     -0.00237490	      0.00664062
      0.53458339	     -0.00134344	     -0.00369620	     -0.00237282	      0.00664744
      0.53468788	     -0.00134284	     -0.00369761	     -0.00237075	      0.00665430
      0.53479237	     -0.00134225	     -0.00369902	     -0.00236868	      0.00666118
      0.53489686	     -0.00134166	     -0.00370044	     -0.00236661	      0.00666810
      0.53498556	     -0.00134116	     -0.00370166	     -0.00236486	      0.00667399
      0.53507426	     -0.00134066	     -0.00370289	     -0.00236310	      0.00667990
      0.53518821	     -0.00134002	     -0.00370447	     -0.00236086	      0.00668753
      0.53530216	     -0.00133938	     -0.00370607	     -0.00235862	      0.00669520
      0.53539058	     -0.00133888	     -0.00370732	     -0.00235688	      0.00670117
      0.53547901	     -0.00133839	     -0.00370858	     -0.00235514	      0.00670717
      0.53559559	     -0.00133773	     -0.00371025	     -0.00235286	      0.00671511
      0.53571218	     -0.00133708	     -0.00371194	     -0.00235058	      0.00672308
      0.53579594	     -0.00133661	     -0.00371316	     -0.00234894	      0.00672884
      0.53587970	     -0.00133614	     -0.00371439	     -0.00234731	      0.00673461
      0.53600420	     -0.00133545	     -0.00371622	     -0.00234488	      0.00674323
      0.53610826	     -0.00133487	     -0.00371777	     -0.00234286	      0.00675047
      0.53621231	     -0.00133429	     -0.00371933	     -0.00234084	      0.00675774
      0.53631637	     -0.00133371	     -0.00372090	     -0.00233882	      0.00676504
      0.53642043	     -0.00133313	     -0.00372248	     -0.00233681	      0.00677238
      0.53650936	     -0.00133264	     -0.00372384	     -0.00233509	      0.00677867
      0.53659830	     -0.00133214	     -0.00372521	     -0.00233337	      0.00678498
      0.53671056	     -0.00133152	     -0.00372695	     -0.00233120	      0.00679299
      0.53682283	     -0.00133090	     -0.00372871	     -0.00232904	      0.00680104
      0.53691224	     -0.00133040	     -0.00373011	     -0.00232732	      0.00680747
      0.53700166	     -0.00132991	     -0.00373153	     -0.00232561	      0.00681393
      0.53711517	     -0.00132928	     -0.00373334	     -0.00232343	      0.00682216
      0.53722869	     -0.00132866	     -0.00373516	     -0.00232126	      0.00683043
      0.53731464	     -0.00132818	     -0.00373655	     -0.00231962	      0.00683672
      0.53740059	     -0.00132771	     -0.00373795	     -0.00231798	      0.00684304
      0.53751900	     -0.00132706	     -0.00373989	     -0.00231572	      0.00685177
      0.53763741	     -0.00132641	     -0.00374184	     -0.00231347	      0.00686055
      0.53772010	     -0.00132595	     -0.00374321	     -0.00231189	      0.00686670
      0.53780279	     -0.00132550	     -0.00374460	     -0.00231032	      0.00687288
      0.53792776	     -0.00132482	     -0.00374670	     -0.00230796	      0.00688226
      0.53803225	     -0.00132425	     -0.00374847	     -0.00230598	      0.00689014
      0.53813673	     -0.00132367	     -0.00375025	     -0.00230401	      0.00689805
      0.53824122	     -0.00132310	     -0.00375204	     -0.00230203	      0.00690600
      0.53833278	     -0.00132260	     -0.00375363	     -0.00230031	      0.00691299
      0.53842434	     -0.00132210	     -0.00375522	     -0.00229859	      0.00692001
      0.53851590	     -0.00132161	     -0.00375682	     -0.00229687	      0.00692706
      0.53863985	     -0.00132093	     -0.00375900	     -0.00229454	      0.00693665
      0.53873283	     -0.00132043	     -0.00376065	     -0.00229280	      0.00694387
      0.53882580	     -0.00131992	     -0.00376231	     -0.00229106	      0.00695112
      0.53891878	     -0.00131942	     -0.00376398	     -0.00228932	      0.00695840
      0.53904248	     -0.00131875	     -0.00376622	     -0.00228702	      0.00696813
      0.53913322	     -0.00131826	     -0.00376787	     -0.00228533	      0.00697530
      0.53922395	     -0.00131776	     -0.00376953	     -0.00228364	      0.00698250
      0.53933712	     -0.00131715	     -0.00377161	     -0.00228154	      0.00699152
      0.53943800	     -0.00131661	     -0.00377348	     -0.00227966	      0.00699959
      0.53953888	     -0.00131606	     -0.00377537	     -0.00227780	      0.00700770
      0.53963976	     -0.00131552	     -0.00377726	     -0.00227593	      0.00701585
      0.53974064	     -0.00131498	     -0.00377917	     -0.00227407	      0.00702403
      0.53984153	     -0.00131444	     -0.00378109	     -0.00227221	      0.00703224
      0.53993064	     -0.00131396	     -0.00378279	     -0.00227057	      0.00703953
      0.54001976	     -0.00131348	     -0.00378451	     -0.00226893	      0.00704685
      0.54012878	     -0.00131289	     -0.00378662	     -0.00226692	      0.00705584
      0.54023780	     -0.00131231	     -0.00378874	     -0.00226492	      0.00706487
      0.54032856	     -0.00131182	     -0.00379052	     -0.00226326	      0.00707242
      0.54041933	     -0.00131134	     -0.00379231	     -0.00226160	      0.00708000
      0.54052826	     -0.00131075	     -0.00379447	     -0.00225961	      0.00708913
      0.54063718	     -0.00131017	     -0.00379665	     -0.00225762	      0.00709831
      0.54072516	     -0.00130970	     -0.00379841	     -0.00225602	      0.00710576
      0.54081314	     -0.00130923	     -0.00380019	     -0.00225442	      0.00711324
      0.54092519	     -0.00130864	     -0.00380247	     -0.00225239	      0.00712280
      0.54103725	     -0.00130804	     -0.00380476	     -0.00225035	      0.00713241
      0.54112321	     -0.00130758	     -0.00380653	     -0.00224880	      0.00713981
      0.54120917	     -0.00130713	     -0.00380831	     -0.00224724	      0.00714724
      0.54132452	     -0.00130651	     -0.00381071	     -0.00224516	      0.00715725
      0.54143987	     -0.00130590	     -0.00381313	     -0.00224308	      0.00716732
      0.54152294	     -0.00130546	     -0.00381488	     -0.00224158	      0.00717460
      0.54160601	     -0.00130502	     -0.00381664	     -0.00224009	      0.00718191
      0.54172648	     -0.00130438	     -0.00381921	     -0.00223792	      0.00719255
      0.54182946	     -0.00130384	     -0.00382142	     -0.00223608	      0.00720170
      0.54193244	     -0.00130330	     -0.00382364	     -0.00223423	      0.00721088
      0.54203542	     -0.00130275	     -0.00382588	     -0.00223239	      0.00722011
      0.54212608	     -0.00130227	     -0.00382786	     -0.00223077	      0.00722827
      0.54221675	     -0.00130180	     -0.00382985	     -0.00222915	      0.00723646
      0.54230742	     -0.00130132	     -0.00383186	     -0.00222754	      0.00724468
      0.54242940	     -0.00130068	     -0.00383457	     -0.00222537	      0.00725580
      0.54252122	     -0.00130020	     -0.00383662	     -0.00222374	      0.00726420
      0.54261304	     -0.00129971	     -0.00383868	     -0.00222211	      0.00727265
      0.54270485	     -0.00129923	     -0.00384076	     -0.00222048	      0.00728112
      0.54282745	     -0.00129859	     -0.00384355	     -0.00221831	      0.00729249
      0.54291694	     -0.00129812	     -0.00384560	     -0.00221673	      0.00730083
      0.54300644	     -0.00129765	     -0.00384766	     -0.00221515	      0.00730921
      0.54311851	     -0.00129706	     -0.00385025	     -0.00221318	      0.00731974
      0.54321863	     -0.00129654	     -0.00385258	     -0.00221141	      0.00732919
      0.54331874	     -0.00129602	     -0.00385493	     -0.00220966	      0.00733869
      0.54341886	     -0.00129550	     -0.00385729	     -0.00220790	      0.00734823
      0.54351898	     -0.00129497	     -0.00385966	     -0.00220614	      0.00735781
      0.54360803	     -0.00129451	     -0.00386178	     -0.00220459	      0.00736637
      0.54369707	     -0.00129405	     -0.00386391	     -0.00220303	      0.00737496
      0.54380451	     -0.00129349	     -0.00386650	     -0.00220115	      0.00738538
      0.54391195	     -0.00129293	     -0.00386910	     -0.00219928	      0.00739584
      0.54400041	     -0.00129247	     -0.00387126	     -0.00219774	      0.00740450
      0.54408887	     -0.00129201	     -0.00387343	     -0.00219620	      0.00741318
      0.54419876	     -0.00129144	     -0.00387613	     -0.00219430	      0.00742403
      0.54430866	     -0.00129087	     -0.00387886	     -0.00219239	      0.00743492
      0.54439290	     -0.00129043	     -0.00388096	     -0.00219093	      0.00744331
      0.54447715	     -0.00129000	     -0.00388307	     -0.00218948	      0.00745173
      0.54459335	     -0.00128940	     -0.00388599	     -0.00218747	      0.00746340
      0.54469744	     -0.00128886	     -0.00388863	     -0.00218568	      0.00747391
      0.54480154	     -0.00128832	     -0.00389129	     -0.00218388	      0.00748446
      0.54488838	     -0.00128787	     -0.00389351	     -0.00218239	      0.00749331
      0.54497522	     -0.00128742	     -0.00389575	     -0.00218090	      0.00750219
      0.54508494	     -0.00128686	     -0.00389859	     -0.00217902	      0.00751346
      0.54519465	     -0.00128629	     -0.00390145	     -0.00217714	      0.00752478
      0.54528158	     -0.00128585	     -0.00390373	     -0.00217565	      0.00753380
      0.54536852	     -0.00128540	     -0.00390602	     -0.00217417	      0.00754285
      0.54547930	     -0.00128483	     -0.00390895	     -0.00217228	      0.00755443
      0.54559009	     -0.00128426	     -0.00391191	     -0.00217039	      0.00756608
      0.54567454	     -0.00128383	     -0.00391417	     -0.00216895	      0.00757500
      0.54575899	     -0.00128339	     -0.00391644	     -0.00216752	      0.00758395
      0.54587320	     -0.00128281	     -0.00391954	     -0.00216558	      0.00759611
      0.54598741	     -0.00128222	     -0.00392265	     -0.00216364	      0.00760834
      0.54606963	     -0.00128180	     -0.00392490	     -0.00216225	      0.00761718
      0.54615186	     -0.00128138	     -0.00392716	     -0.00216086	      0.00762605
      0.54627017	     -0.00128077	     -0.00393044	     -0.00215887	      0.00763888
      0.54637198	     -0.00128025	     -0.00393328	     -0.00215715	      0.00764998
      0.54647380	     -0.00127973	     -0.00393613	     -0.00215544	      0.00766113
      0.54657562	     -0.00127921	     -0.00393899	     -0.00215373	      0.00767234
      0.54666448	     -0.00127876	     -0.00394151	     -0.00215223	      0.00768216
      0.54675334	     -0.00127831	     -0.00394404	     -0.00215074	      0.00769202
      0.54684220	     -0.00127786	     -0.00394658	     -0.00214926	      0.00770192
      0.54696506	     -0.00127723	     -0.00395011	     -0.00214720	      0.00771568
      0.54705483	     -0.00127677	     -0.00395271	     -0.00214570	      0.00772579
      0.54714461	     -0.00127632	     -0.00395532	     -0.00214421	      0.00773594
      0.54725398	     -0.00127576	     -0.00395852	     -0.00214238	      0.00774836
      0.54735175	     -0.00127526	     -0.00396140	     -0.00214076	      0.00775951
      0.54744951	     -0.00127477	     -0.00396429	     -0.00213913	      0.00777072
      0.54754728	     -0.00127427	     -0.00396719	     -0.00213751	      0.00778198
      0.54764504	     -0.00127378	     -0.00397011	     -0.00213589	      0.00779329
      0.54774280	     -0.00127328	     -0.00397305	     -0.00213428	      0.00780466
      0.54784057	     -0.00127279	     -0.00397601	     -0.00213266	      0.00781608
      0.54793833	     -0.00127229	     -0.00397898	     -0.00213105	      0.00782755
      0.54803610	     -0.00127180	     -0.00398196	     -0.00212944	      0.00783907
      0.54812289	     -0.00127136	     -0.00398462	     -0.00212801	      0.00784934
      0.54820968	     -0.00127092	     -0.00398730	     -0.00212658	      0.00785966
      0.54831696	     -0.00127038	     -0.00399063	     -0.00212482	      0.00787247
      0.54842424	     -0.00126983	     -0.00399397	     -0.00212306	      0.00788535
      0.54851067	     -0.00126940	     -0.00399668	     -0.00212165	      0.00789577
      0.54859710	     -0.00126896	     -0.00399941	     -0.00212023	      0.00790624
      0.54870723	     -0.00126841	     -0.00400289	     -0.00211843	      0.00791964
      0.54881736	     -0.00126785	     -0.00400640	     -0.00211664	      0.00793310
      0.54889870	     -0.00126744	     -0.00400901	     -0.00211531	      0.00794310
      0.54898005	     -0.00126703	     -0.00401162	     -0.00211399	      0.00795313
      0.54909850	     -0.00126644	     -0.00401546	     -0.00211206	      0.00796781
      0.54920174	     -0.00126592	     -0.00401882	     -0.00211039	      0.00798068
      0.54930498	     -0.00126540	     -0.00402219	     -0.00210872	      0.00799361
      0.54939046	     -0.00126497	     -0.00402501	     -0.00210733	      0.00800436
      0.54947593	     -0.00126454	     -0.00402783	     -0.00210595	      0.00801516
      0.54958455	     -0.00126399	     -0.00403144	     -0.00210420	      0.00802894
      0.54969316	     -0.00126345	     -0.00403507	     -0.00210245	      0.00804280
      0.54977914	     -0.00126302	     -0.00403796	     -0.00210106	      0.00805382
      0.54986511	     -0.00126259	     -0.00404086	     -0.00209968	      0.00806488
      0.54997421	     -0.00126204	     -0.00404456	     -0.00209793	      0.00807899
      0.55008331	     -0.00126149	     -0.00404829	     -0.00209618	      0.00809318
      0.55016722	     -0.00126107	     -0.00405117	     -0.00209483	      0.00810414
      0.55025114	     -0.00126065	     -0.00405406	     -0.00209349	      0.00811515
      0.55036289	     -0.00126009	     -0.00405793	     -0.00209171	      0.00812988
      0.55047464	     -0.00125954	     -0.00406183	     -0.00208992	      0.00814469
      0.55055695	     -0.00125912	     -0.00406472	     -0.00208861	      0.00815565
      0.55063927	     -0.00125871	     -0.00406761	     -0.00208730	      0.00816665
      0.55075380	     -0.00125814	     -0.00407167	     -0.00208548	      0.00818204
      0.55085406	     -0.00125764	     -0.00407524	     -0.00208389	      0.00819558
      0.55095431	     -0.00125714	     -0.00407883	     -0.00208230	      0.00820919
      0.55105457	     -0.00125664	     -0.00408244	     -0.00208071	      0.00822286
      0.55114269	     -0.00125620	     -0.00408562	     -0.00207932	      0.00823494
      0.55123081	     -0.00125576	     -0.00408883	     -0.00207793	      0.00824707
      0.55131893	     -0.00125532	     -0.00409205	     -0.00207654	      0.00825925
      0.55143894	     -0.00125472	     -0.00409645	     -0.00207465	      0.00827592
      0.55152760	     -0.00125428	     -0.00409973	     -0.00207325	      0.00828831
      0.55161625	     -0.00125384	     -0.00410302	     -0.00207186	      0.00830074
      0.55172382	     -0.00125330	     -0.00410703	     -0.00207017	      0.00831591
      0.55183139	     -0.00125277	     -0.00411107	     -0.00206849	      0.00833116
      0.55191224	     -0.00125237	     -0.00411412	     -0.00206722	      0.00834267
      0.55199310	     -0.00125196	     -0.00411718	     -0.00206596	      0.00835423
      0.55210803	     -0.00125139	     -0.00412156	     -0.00206416	      0.00837075
      0.55220944	     -0.00125089	     -0.00412545	     -0.00206258	      0.00838539
      0.55231084	     -0.00125039	     -0.00412935	     -0.00206100	      0.00840012
      0.55241224	     -0.00124988	     -0.00413328	     -0.00205942	      0.00841492
      0.55249573	     -0.00124947	     -0.00413653	     -0.00205813	      0.00842716
      0.55257922	     -0.00124905	     -0.00413980	     -0.00205683	      0.00843945
      0.55268822	     -0.00124851	     -0.00414408	     -0.00205514	      0.00845558
      0.55279723	     -0.00124797	     -0.00414839	     -0.00205345	      0.00847180
      0.55288244	     -0.00124755	     -0.00415178	     -0.00205214	      0.00848454
      0.55296765	     -0.00124712	     -0.00415518	     -0.00205082	      0.00849734
      0.55307608	     -0.00124659	     -0.00415954	     -0.00204915	      0.00851370
      0.55318451	     -0.00124605	     -0.00416392	     -0.00204748	      0.00853015
      0.55326753	     -0.00124564	     -0.00416729	     -0.00204620	      0.00854281
      0.55335055	     -0.00124523	     -0.00417067	     -0.00204493	      0.00855552
      0.55346156	     -0.00124468	     -0.00417522	     -0.00204323	      0.00857260
      0.55357257	     -0.00124413	     -0.00417980	     -0.00204153	      0.00858978
      0.55365441	     -0.00124372	     -0.00418319	     -0.00204027	      0.00860251
      0.55373625	     -0.00124332	     -0.00418660	     -0.00203902	      0.00861530
      0.55384939	     -0.00124276	     -0.00419133	     -0.00203730	      0.00863305
      0.55394887	     -0.00124226	     -0.00419552	     -0.00203578	      0.00864875
      0.55404835	     -0.00124177	     -0.00419973	     -0.00203426	      0.00866453
      0.55414783	     -0.00124128	     -0.00420397	     -0.00203275	      0.00868039
      0.55423502	     -0.00124085	     -0.00420769	     -0.00203143	      0.00869437
      0.55432222	     -0.00124042	     -0.00421144	     -0.00203011	      0.00870840
      0.55440942	     -0.00123998	     -0.00421521	     -0.00202878	      0.00872250
      0.55452929	     -0.00123939	     -0.00422041	     -0.00202697	      0.00874198
      0.55461677	     -0.00123896	     -0.00422423	     -0.00202565	      0.00875627
      0.55470426	     -0.00123853	     -0.00422807	     -0.00202433	      0.00877064
      0.55481150	     -0.00123800	     -0.00423280	     -0.00202271	      0.00878833
      0.55491874	     -0.00123746	     -0.00423756	     -0.00202110	      0.00880612
      0.55499872	     -0.00123707	     -0.00424112	     -0.00201989	      0.00881946
      0.55507870	     -0.00123667	     -0.00424470	     -0.00201869	      0.00883285
      0.55519304	     -0.00123611	     -0.00424985	     -0.00201698	      0.00885209
      0.55529399	     -0.00123561	     -0.00425442	     -0.00201546	      0.00886917
      0.55539495	     -0.00123511	     -0.00425902	     -0.00201395	      0.00888635
      0.55548540	     -0.00123466	     -0.00426316	     -0.00201260	      0.00890181
      0.55557584	     -0.00123422	     -0.00426732	     -0.00201125	      0.00891735
      0.55566628	     -0.00123377	     -0.00427150	     -0.00200990	      0.00893296
      0.55575672	     -0.00123332	     -0.00427570	     -0.00200856	      0.00894865
      0.55587355	     -0.00123274	     -0.00428115	     -0.00200682	      0.00896902
      0.55595758	     -0.00123233	     -0.00428510	     -0.00200557	      0.00898375
      0.55604162	     -0.00123191	     -0.00428906	     -0.00200433	      0.00899855
      0.55615171	     -0.00123137	     -0.00429428	     -0.00200269	      0.00901804
      0.55626179	     -0.00123083	     -0.00429954	     -0.00200107	      0.00903764
      0.55634088	     -0.00123044	     -0.00430333	     -0.00199990	      0.00905179
      0.55641997	     -0.00123004	     -0.00430714	     -0.00199873	      0.00906600
      0.55653571	     -0.00122947	     -0.00431274	     -0.00199702	      0.00908691
      0.55663662	     -0.00122897	     -0.00431766	     -0.00199554	      0.00910524
      0.55673752	     -0.00122847	     -0.00432260	     -0.00199405	      0.00912367
      0.55682778	     -0.00122803	     -0.00432704	     -0.00199273	      0.00914024
      0.55691804	     -0.00122758	     -0.00433151	     -0.00199140	      0.00915689
      0.55700829	     -0.00122714	     -0.00433600	     -0.00199008	      0.00917362
      0.55709855	     -0.00122669	     -0.00434051	     -0.00198876	      0.00919043
      0.55721440	     -0.00122612	     -0.00434633	     -0.00198706	      0.00921213
      0.55729827	     -0.00122570	     -0.00435056	     -0.00198584	      0.00922793
      0.55738215	     -0.00122529	     -0.00435482	     -0.00198462	      0.00924380
      0.55749151	     -0.00122474	     -0.00436040	     -0.00198302	      0.00926459
      0.55760086	     -0.00122420	     -0.00436601	     -0.00198143	      0.00928551
      0.55768010	     -0.00122381	     -0.00437010	     -0.00198028	      0.00930074
      0.55775933	     -0.00122342	     -0.00437421	     -0.00197913	      0.00931604
      0.55787381	     -0.00122285	     -0.00438017	     -0.00197747	      0.00933826
      0.55797411	     -0.00122236	     -0.00438543	     -0.00197602	      0.00935785
      0.55807441	     -0.00122186	     -0.00439071	     -0.00197457	      0.00937754
      0.55816455	     -0.00122141	     -0.00439549	     -0.00197327	      0.00939532
      0.55825468	     -0.00122097	     -0.00440028	     -0.00197197	      0.00941320
      0.55834482	     -0.00122052	     -0.00440510	     -0.00197067	      0.00943116
      0.55843496	     -0.00122007	     -0.00440995	     -0.00196937	      0.00944921
      0.55854934	     -0.00121951	     -0.00441613	     -0.00196773	      0.00947225
      0.55863330	     -0.00121909	     -0.00442070	     -0.00196652	      0.00948925
      0.55871726	     -0.00121867	     -0.00442528	     -0.00196532	      0.00950633
      0.55882548	     -0.00121814	     -0.00443122	     -0.00196377	      0.00952846
      0.55893370	     -0.00121760	     -0.00443720	     -0.00196222	      0.00955072
      0.55901338	     -0.00121720	     -0.00444162	     -0.00196108	      0.00956720
      0.55909306	     -0.00121681	     -0.00444606	     -0.00195995	      0.00958375
      0.55920574	     -0.00121625	     -0.00445238	     -0.00195834	      0.00960727
      0.55930521	     -0.00121575	     -0.00445799	     -0.00195692	      0.00962817
      0.55940469	     -0.00121526	     -0.00446363	     -0.00195551	      0.00964918
      0.55950417	     -0.00121476	     -0.00446930	     -0.00195410	      0.00967030
      0.55958652	     -0.00121435	     -0.00447402	     -0.00195293	      0.00968788
      0.55966887	     -0.00121394	     -0.00447875	     -0.00195176	      0.00970553
      0.55977511	     -0.00121342	     -0.00448490	     -0.00195026	      0.00972843
      0.55988136	     -0.00121289	     -0.00449108	     -0.00194876	      0.00975147
      0.55996608	     -0.00121247	     -0.00449604	     -0.00194756	      0.00976993
      0.56005080	     -0.00121204	     -0.00450102	     -0.00194637	      0.00978849
      0.56015554	     -0.00121152	     -0.00450721	     -0.00194489	      0.00981155
      0.56026029	     -0.00121100	     -0.00451343	     -0.00194342	      0.00983474
      0.56034345	     -0.00121058	     -0.00451840	     -0.00194225	      0.00985326
      0.56042660	     -0.00121017	     -0.00452339	     -0.00194108	      0.00987186
      0.56053274	     -0.00120964	     -0.00452979	     -0.00193959	      0.00989572
      0.56063888	     -0.00120911	     -0.00453624	     -0.00193811	      0.00991973
      0.56072169	     -0.00120870	     -0.00454129	     -0.00193695	      0.00993856
      0.56080449	     -0.00120828	     -0.00454636	     -0.00193579	      0.00995748
      0.56091124	     -0.00120775	     -0.00455294	     -0.00193431	      0.00998200
      0.56101800	     -0.00120721	     -0.00455956	     -0.00193282	      0.01000667
      0.56109995	     -0.00120680	     -0.00456466	     -0.00193168	      0.01002571
      0.56118191	     -0.00120639	     -0.00456979	     -0.00193054	      0.01004484
      0.56128976	     -0.00120585	     -0.00457658	     -0.00192904	      0.01007015
      0.56139761	     -0.00120531	     -0.00458341	     -0.00192754	      0.01009561
      0.56147876	     -0.00120490	     -0.00458857	     -0.00192642	      0.01011488
      0.56155991	     -0.00120450	     -0.00459376	     -0.00192530	      0.01013423
      0.56166896	     -0.00120395	     -0.00460077	     -0.00192379	      0.01016038
      0.56176626	     -0.00120346	     -0.00460706	     -0.00192245	      0.01018384
      0.56186355	     -0.00120297	     -0.00461338	     -0.00192111	      0.01020744
      0.56196084	     -0.00120248	     -0.00461974	     -0.00191977	      0.01023116
      0.56204657	     -0.00120205	     -0.00462537	     -0.00191859	      0.01025218
      0.56213230	     -0.00120162	     -0.00463103	     -0.00191741	      0.01027330
      0.56221803	     -0.00120119	     -0.00463671	     -0.00191623	      0.01029452
      0.56233465	     -0.00120060	     -0.00464449	     -0.00191463	      0.01032357
      0.56242035	     -0.00120017	     -0.00465024	     -0.00191346	      0.01034503
      0.56250606	     -0.00119974	     -0.00465602	     -0.00191229	      0.01036660
      0.56261091	     -0.00119921	     -0.00466312	     -0.00191086	      0.01039314
      0.56271576	     -0.00119868	     -0.00467027	     -0.00190943	      0.01041984
      0.56279493	     -0.00119828	     -0.00467569	     -0.00190835	      0.01044010
      0.56287410	     -0.00119788	     -0.00468114	     -0.00190727	      0.01046046
      0.56298473	     -0.00119732	     -0.00468880	     -0.00190576	      0.01048906
      0.56308342	     -0.00119682	     -0.00469567	     -0.00190442	      0.01051474
      0.56318210	     -0.00119632	     -0.00470257	     -0.00190309	      0.01054056
      0.56327091	     -0.00119586	     -0.00470882	     -0.00190188	      0.01056392
      0.56335972	     -0.00119541	     -0.00471510	     -0.00190068	      0.01058740
      0.56344853	     -0.00119496	     -0.00472142	     -0.00189948	      0.01061100
      0.56353734	     -0.00119451	     -0.00472776	     -0.00189828	      0.01063473
      0.56365128	     -0.00119393	     -0.00473595	     -0.00189674	      0.01066535
      0.56373381	     -0.00119351	     -0.00474191	     -0.00189563	      0.01068765
      0.56381633	     -0.00119309	     -0.00474790	     -0.00189452	      0.01071006
      0.56392390	     -0.00119254	     -0.00475575	     -0.00189308	      0.01073944
      0.56403148	     -0.00119199	     -0.00476365	     -0.00189163	      0.01076900
      0.56410963	     -0.00119159	     -0.00476942	     -0.00189058	      0.01079060
      0.56418779	     -0.00119119	     -0.00477521	     -0.00188954	      0.01081229
      0.56430011	     -0.00119062	     -0.00478358	     -0.00188803	      0.01084364
      0.56439874	     -0.00119012	     -0.00479098	     -0.00188672	      0.01087134
      0.56449736	     -0.00118961	     -0.00479842	     -0.00188540	      0.01089920
      0.56459598	     -0.00118910	     -0.00480589	     -0.00188409	      0.01092723
      0.56467650	     -0.00118869	     -0.00481203	     -0.00188301	      0.01095022
      0.56475701	     -0.00118828	     -0.00481820	     -0.00188194	      0.01097333
      0.56486320	     -0.00118773	     -0.00482637	     -0.00188053	      0.01100397
      0.56496080	     -0.00118723	     -0.00483393	     -0.00187924	      0.01103231
      0.56505841	     -0.00118673	     -0.00484153	     -0.00187794	      0.01106081
      0.56515601	     -0.00118622	     -0.00484917	     -0.00187665	      0.01108947
      0.56523704	     -0.00118581	     -0.00485555	     -0.00187558	      0.01111340
      0.56531807	     -0.00118539	     -0.00486196	     -0.00187451	      0.01113743
      0.56542306	     -0.00118485	     -0.00487030	     -0.00187312	      0.01116875
      0.56552805	     -0.00118430	     -0.00487870	     -0.00187174	      0.01120026
      0.56561147	     -0.00118387	     -0.00488541	     -0.00187064	      0.01122544
      0.56569490	     -0.00118344	     -0.00489215	     -0.00186954	      0.01125075
      0.56579853	     -0.00118290	     -0.00490056	     -0.00186818	      0.01128236
      0.56590216	     -0.00118236	     -0.00490903	     -0.00186682	      0.01131416
      0.56598372	     -0.00118194	     -0.00491573	     -0.00186575	      0.01133933
      0.56606527	     -0.00118151	     -0.00492246	     -0.00186469	      0.01136462
      0.56617080	     -0.00118097	     -0.00493122	     -0.00186331	      0.01139753
      0.56627633	     -0.00118042	     -0.00494003	     -0.00186193	      0.01143065
      0.56635715	     -0.00117999	     -0.00494681	     -0.00186087	      0.01145615
      0.56643797	     -0.00117957	     -0.00495363	     -0.00185982	      0.01148177
      0.56654483	     -0.00117901	     -0.00496269	     -0.00185843	      0.01151585
      0.56665168	     -0.00117845	     -0.00497180	     -0.00185704	      0.01155014
      0.56673110	     -0.00117804	     -0.00497861	     -0.00185601	      0.01157576
      0.56681051	     -0.00117762	     -0.00498545	     -0.00185498	      0.01160151
      0.56691958	     -0.00117705	     -0.00499490	     -0.00185357	      0.01163708
      0.56701579	     -0.00117654	     -0.00500329	     -0.00185232	      0.01166864
      0.56711199	     -0.00117604	     -0.00501172	     -0.00185108	      0.01170039
      0.56720820	     -0.00117553	     -0.00502019	     -0.00184983	      0.01173232
      0.56729268	     -0.00117509	     -0.00502768	     -0.00184875	      0.01176051
      0.56737716	     -0.00117464	     -0.00503520	     -0.00184766	      0.01178884
      0.56746165	     -0.00117419	     -0.00504275	     -0.00184657	      0.01181732
      0.56757731	     -0.00117358	     -0.00505316	     -0.00184508	      0.01185655
      0.56766235	     -0.00117313	     -0.00506086	     -0.00184399	      0.01188556
      0.56774739	     -0.00117268	     -0.00506859	     -0.00184290	      0.01191473
      0.56785091	     -0.00117213	     -0.00507806	     -0.00184157	      0.01195043
      0.56794407	     -0.00117164	     -0.00508662	     -0.00184038	      0.01198275
      0.56803723	     -0.00117114	     -0.00509524	     -0.00183919	      0.01201526
      0.56813040	     -0.00117065	     -0.00510390	     -0.00183800	      0.01204794
      0.56822356	     -0.00117015	     -0.00511261	     -0.00183681	      0.01208081
      0.56831672	     -0.00116965	     -0.00512136	     -0.00183562	      0.01211387
      0.56840988	     -0.00116916	     -0.00513016	     -0.00183444	      0.01214711
      0.56849228	     -0.00116872	     -0.00513799	     -0.00183339	      0.01217667
      0.56857468	     -0.00116827	     -0.00514585	     -0.00183234	      0.01220638
      0.56867660	     -0.00116773	     -0.00515563	     -0.00183105	      0.01224333
      0.56877853	     -0.00116718	     -0.00516547	     -0.00182976	      0.01228051
      0.56886055	     -0.00116674	     -0.00517343	     -0.00182872	      0.01231059
      0.56894258	     -0.00116630	     -0.00518143	     -0.00182768	      0.01234083
      0.56904714	     -0.00116574	     -0.00519168	     -0.00182636	      0.01237959
      0.56915170	     -0.00116517	     -0.00520199	     -0.00182504	      0.01241860
      0.56922926	     -0.00116475	     -0.00520968	     -0.00182407	      0.01244770
      0.56930682	     -0.00116434	     -0.00521740	     -0.00182309	      0.01247693
      0.56941854	     -0.00116373	     -0.00522859	     -0.00182169	      0.01251928
      0.56951714	     -0.00116320	     -0.00523853	     -0.00182045	      0.01255689
      0.56961575	     -0.00116266	     -0.00524853	     -0.00181921	      0.01259473
      0.56969586	     -0.00116223	     -0.00525669	     -0.00181821	      0.01262565
      0.56977596	     -0.00116179	     -0.00526489	     -0.00181720	      0.01265671
      0.56988109	     -0.00116122	     -0.00527571	     -0.00181589	      0.01269770
      0.56998622	     -0.00116065	     -0.00528659	     -0.00181458	      0.01273895
      0.57006590	     -0.00116021	     -0.00529489	     -0.00181358	      0.01277039
      0.57014558	     -0.00115978	     -0.00530322	     -0.00181259	      0.01280199
      0.57025293	     -0.00115919	     -0.00531452	     -0.00181125	      0.01284479
      0.57036028	     -0.00115860	     -0.00532588	     -0.00180992	      0.01288788
      0.57043650	     -0.00115818	     -0.00533399	     -0.00180897	      0.01291865
      0.57051272	     -0.00115776	     -0.00534214	     -0.00180802	      0.01294955
      0.57062626	     -0.00115714	     -0.00535434	     -0.00180662	      0.01299586
      0.57072174	     -0.00115661	     -0.00536467	     -0.00180543	      0.01303504
      0.57081722	     -0.00115609	     -0.00537505	     -0.00180425	      0.01307446
      0.57091271	     -0.00115556	     -0.00538549	     -0.00180307	      0.01311410
      0.57099725	     -0.00115509	     -0.00539478	     -0.00180203	      0.01314939
      0.57108178	     -0.00115463	     -0.00540413	     -0.00180099	      0.01318486
      0.57116632	     -0.00115416	     -0.00541351	     -0.00179995	      0.01322052
      0.57127774	     -0.00115354	     -0.00542595	     -0.00179858	      0.01326779
      0.57136399	     -0.00115306	     -0.00543564	     -0.00179752	      0.01330460
      0.57145024	     -0.00115258	     -0.00544538	     -0.00179646	      0.01334160
      0.57153650	     -0.00115210	     -0.00545517	     -0.00179540	      0.01337880
      0.57164604	     -0.00115149	     -0.00546767	     -0.00179406	      0.01342633
      0.57173080	     -0.00115102	     -0.00547739	     -0.00179302	      0.01346332
      0.57181557	     -0.00115054	     -0.00548717	     -0.00179199	      0.01350050
      0.57191731	     -0.00114998	     -0.00549897	     -0.00179075	      0.01354537
      0.57200869	     -0.00114946	     -0.00550963	     -0.00178963	      0.01358592
      0.57210007	     -0.00114895	     -0.00552034	     -0.00178852	      0.01362669
      0.57219145	     -0.00114844	     -0.00553112	     -0.00178741	      0.01366768
      0.57228284	     -0.00114792	     -0.00554195	     -0.00178630	      0.01370890
      0.57237422	     -0.00114741	     -0.00555283	     -0.00178519	      0.01375034
      0.57246560	     -0.00114689	     -0.00556378	     -0.00178408	      0.01379202
      0.57255698	     -0.00114638	     -0.00557479	     -0.00178297	      0.01383392
      0.57264836	     -0.00114586	     -0.00558585	     -0.00178186	      0.01387606
      0.57273975	     -0.00114534	     -0.00559698	     -0.00178076	      0.01391843
      0.57283113	     -0.00114483	     -0.00560816	     -0.00177966	      0.01396103
      0.57292251	     -0.00114431	     -0.00561940	     -0.00177855	      0.01400386
      0.57301389	     -0.00114379	     -0.00563071	     -0.00177745	      0.01404693
      0.57310528	     -0.00114327	     -0.00564207	     -0.00177635	      0.01409024
      0.57318721	     -0.00114280	     -0.00565231	     -0.00177537	      0.01412926
      0.57326914	     -0.00114234	     -0.00566261	     -0.00177438	      0.01416848
      0.57336952	     -0.00114176	     -0.00567528	     -0.00177318	      0.01421679
      0.57346989	     -0.00114119	     -0.00568803	     -0.00177198	      0.01426539
      0.57355101	     -0.00114073	     -0.00569839	     -0.00177100	      0.01430488
      0.57363213	     -0.00114026	     -0.00570879	     -0.00177003	      0.01434456
      0.57373604	     -0.00113967	     -0.00572220	     -0.00176879	      0.01439568
      0.57383996	     -0.00113907	     -0.00573568	     -0.00176755	      0.01444710
      0.57391533	     -0.00113864	     -0.00574551	     -0.00176665	      0.01448460
      0.57399070	     -0.00113820	     -0.00575539	     -0.00176576	      0.01452227
      0.57410506	     -0.00113754	     -0.00577045	     -0.00176439	      0.01457974
      0.57420023	     -0.00113700	     -0.00578307	     -0.00176326	      0.01462787
      0.57429541	     -0.00113645	     -0.00579576	     -0.00176213	      0.01467627
      0.57438005	     -0.00113596	     -0.00580710	     -0.00176113	      0.01471954
      0.57446469	     -0.00113547	     -0.00581849	     -0.00176013	      0.01476303
      0.57454933	     -0.00113498	     -0.00582995	     -0.00175913	      0.01480674
      0.57465828	     -0.00113434	     -0.00584477	     -0.00175784	      0.01486331
      0.57474205	     -0.00113386	     -0.00585624	     -0.00175685	      0.01490706
      0.57482582	     -0.00113337	     -0.00586775	     -0.00175586	      0.01495102
      0.57490959	     -0.00113288	     -0.00587933	     -0.00175487	      0.01499520
      0.57502553	     -0.00113221	     -0.00589544	     -0.00175351	      0.01505669
      0.57510537	     -0.00113174	     -0.00590660	     -0.00175257	      0.01509929
      0.57518522	     -0.00113128	     -0.00591781	     -0.00175163	      0.01514208
      0.57529088	     -0.00113066	     -0.00593273	     -0.00175039	      0.01519901
      0.57538406	     -0.00113012	     -0.00594596	     -0.00174930	      0.01524951
      0.57547724	     -0.00112957	     -0.00595926	     -0.00174821	      0.01530028
      0.57557043	     -0.00112902	     -0.00597263	     -0.00174712	      0.01535132
      0.57566361	     -0.00112848	     -0.00598608	     -0.00174603	      0.01540264
      0.57574601	     -0.00112799	     -0.00599802	     -0.00174507	      0.01544825
      0.57582841	     -0.00112751	     -0.00601003	     -0.00174411	      0.01549408
      0.57592892	     -0.00112692	     -0.00602475	     -0.00174294	      0.01555026
      0.57602943	     -0.00112633	     -0.00603956	     -0.00174177	      0.01560677
      0.57610629	     -0.00112588	     -0.00605094	     -0.00174087	      0.01565021
      0.57618315	     -0.00112542	     -0.00606237	     -0.00173998	      0.01569383
      0.57629433	     -0.00112477	     -0.00607899	     -0.00173869	      0.01575726
      0.57638506	     -0.00112423	     -0.00609263	     -0.00173764	      0.01580933
      0.57647578	     -0.00112369	     -0.00610635	     -0.00173659	      0.01586165
      0.57656651	     -0.00112316	     -0.00612013	     -0.00173554	      0.01591425
      0.57665723	     -0.00112262	     -0.00613399	     -0.00173449	      0.01596711
      0.57674796	     -0.00112208	     -0.00614791	     -0.00173345	      0.01602024
      0.57683868	     -0.00112155	     -0.00616191	     -0.00173240	      0.01607364
      0.57692941	     -0.00112101	     -0.00617598	     -0.00173135	      0.01612731
      0.57702013	     -0.00112047	     -0.00619013	     -0.00173031	      0.01618125
      0.57711085	     -0.00111993	     -0.00620434	     -0.00172927	      0.01623546
      0.57720158	     -0.00111939	     -0.00621863	     -0.00172823	      0.01628994
      0.57729230	     -0.00111885	     -0.00623299	     -0.00172719	      0.01634469
      0.57737295	     -0.00111837	     -0.00624582	     -0.00172626	      0.01639359
      0.57745360	     -0.00111789	     -0.00625871	     -0.00172534	      0.01644270
      0.57755607	     -0.00111728	     -0.00627517	     -0.00172417	      0.01650542
      0.57764699	     -0.00111674	     -0.00628985	     -0.00172313	      0.01656136
      0.57773791	     -0.00111620	     -0.00630460	     -0.00172209	      0.01661757
      0.57782882	     -0.00111566	     -0.00631943	     -0.00172106	      0.01667406
      0.57791974	     -0.00111512	     -0.00633434	     -0.00172002	      0.01673082
      0.57801066	     -0.00111457	     -0.00634932	     -0.00171899	      0.01678786
      0.57810158	     -0.00111403	     -0.00636438	     -0.00171796	      0.01684518
      0.57819249	     -0.00111349	     -0.00637951	     -0.00171692	      0.01690277
      0.57827182	     -0.00111301	     -0.00639278	     -0.00171602	      0.01695324
      0.57835114	     -0.00111254	     -0.00640610	     -0.00171513	      0.01700393
      0.57845594	     -0.00111191	     -0.00642379	     -0.00171394	      0.01707121
      0.57854532	     -0.00111138	     -0.00643896	     -0.00171293	      0.01712889
      0.57863470	     -0.00111085	     -0.00645421	     -0.00171192	      0.01718683
      0.57872408	     -0.00111031	     -0.00646953	     -0.00171091	      0.01724505
      0.57881346	     -0.00110978	     -0.00648492	     -0.00170990	      0.01730353
      0.57890284	     -0.00110924	     -0.00650039	     -0.00170890	      0.01736228
      0.57899222	     -0.00110871	     -0.00651594	     -0.00170789	      0.01742130
      0.57908160	     -0.00110817	     -0.00653156	     -0.00170689	      0.01748059
      0.57917098	     -0.00110764	     -0.00654725	     -0.00170589	      0.01754014
      0.57926036	     -0.00110711	     -0.00656302	     -0.00170488	      0.01759996
      0.57934975	     -0.00110657	     -0.00657887	     -0.00170388	      0.01766006
      0.57943913	     -0.00110604	     -0.00659479	     -0.00170288	      0.01772041
      0.57952851	     -0.00110550	     -0.00661079	     -0.00170188	      0.01778104
      0.57961789	     -0.00110497	     -0.00662687	     -0.00170089	      0.01784193
      0.57970727	     -0.00110444	     -0.00664302	     -0.00169989	      0.01790309
      0.57979665	     -0.00110390	     -0.00665925	     -0.00169889	      0.01796452
      0.57988603	     -0.00110337	     -0.00667556	     -0.00169790	      0.01802621
      0.57997541	     -0.00110284	     -0.00669194	     -0.00169690	      0.01808817
      0.58006479	     -0.00110230	     -0.00670841	     -0.00169591	      0.01815039
      0.58015418	     -0.00110177	     -0.00672494	     -0.00169492	      0.01821288
      0.58024356	     -0.00110124	     -0.00674156	     -0.00169393	      0.01827564
      0.58033294	     -0.00110071	     -0.00675826	     -0.00169294	      0.01833866
      0.58042232	     -0.00110017	     -0.00677503	     -0.00169195	      0.01840194
      0.58051170	     -0.00109964	     -0.00679188	     -0.00169096	      0.01846548
      0.58060108	     -0.00109911	     -0.00680881	     -0.00168997	      0.01852929
      0.58069046	     -0.00109858	     -0.00682581	     -0.00168899	      0.01859336
      0.58077984	     -0.00109805	     -0.00684290	     -0.00168800	      0.01865769
      0.58086922	     -0.00109752	     -0.00686006	     -0.00168702	      0.01872228
      0.58095860	     -0.00109699	     -0.00687730	     -0.00168604	      0.01878713
      0.58104799	     -0.00109646	     -0.00689462	     -0.00168505	      0.01885223
      0.58113737	     -0.00109594	     -0.00691202	     -0.00168407	      0.01891760
      0.58122675	     -0.00109541	     -0.00692950	     -0.00168309	      0.01898322
      0.58131613	     -0.00109488	     -0.00694706	     -0.00168211	      0.01904910
      0.58140551	     -0.00109435	     -0.00696470	     -0.00168114	      0.01911523
      0.58149489	     -0.00109383	     -0.00698241	     -0.00168016	      0.01918162
      0.58158427	     -0.00109330	     -0.00700020	     -0.00167918	      0.01924825
      0.58167365	     -0.00109278	     -0.00701808	     -0.00167821	      0.01931514
      0.58176303	     -0.00109225	     -0.00703603	     -0.00167723	      0.01938228
      0.58185241	     -0.00109173	     -0.00705406	     -0.00167626	      0.01944967
      0.58194180	     -0.00109121	     -0.00707217	     -0.00167529	      0.01951731
      0.58203118	     -0.00109069	     -0.00709036	     -0.00167432	      0.01958520
      0.58212056	     -0.00109017	     -0.00710863	     -0.00167335	      0.01965332
      0.58220994	     -0.00108965	     -0.00712698	     -0.00167238	      0.01972170
      0.58229932	     -0.00108913	     -0.00714541	     -0.00167141	      0.01979031
      0.58238870	     -0.00108861	     -0.00716392	     -0.00167044	      0.01985917
      0.58247808	     -0.00108809	     -0.00718251	     -0.00166948	      0.01992827
      0.58255829	     -0.00108763	     -0.00719925	     -0.00166861	      0.01999047
      0.58263849	     -0.00108717	     -0.00721606	     -0.00166774	      0.02005287
      0.58274212	     -0.00108657	     -0.00723788	     -0.00166663	      0.02013377
      0.58282660	     -0.00108609	     -0.00725574	     -0.00166572	      0.02019994
      0.58291107	     -0.00108560	     -0.00727367	     -0.00166481	      0.02026632
      0.58299554	     -0.00108512	     -0.00729167	     -0.00166390	      0.02033291
      0.58310226	     -0.00108451	     -0.00731452	     -0.00166275	      0.02041732
      0.58317907	     -0.00108407	     -0.00733103	     -0.00166193	      0.02047828
      0.58325588	     -0.00108364	     -0.00734760	     -0.00166111	      0.02053940
      0.58335597	     -0.00108307	     -0.00736928	     -0.00166004	      0.02061930
      0.58345370	     -0.00108252	     -0.00739055	     -0.00165899	      0.02069757
      0.58355143	     -0.00108196	     -0.00741190	     -0.00165795	      0.02077611
      0.58363449	     -0.00108150	     -0.00743013	     -0.00165706	      0.02084306
      0.58371755	     -0.00108103	     -0.00744843	     -0.00165617	      0.02091020
      0.58381937	     -0.00108046	     -0.00747095	     -0.00165509	      0.02099275
      0.58390172	     -0.00108000	     -0.00748924	     -0.00165421	      0.02105971
      0.58398407	     -0.00107954	     -0.00750759	     -0.00165334	      0.02112685
      0.58406643	     -0.00107909	     -0.00752601	     -0.00165246	      0.02119417
      0.58418053	     -0.00107845	     -0.00755165	     -0.00165125	      0.02128772
      0.58425312	     -0.00107805	     -0.00756802	     -0.00165048	      0.02134741
      0.58432572	     -0.00107765	     -0.00758445	     -0.00164972	      0.02140724
      0.58443298	     -0.00107707	     -0.00760881	     -0.00164858	      0.02149586
      0.58453350	     -0.00107652	     -0.00763175	     -0.00164752	      0.02157917
      0.58467981	     -0.00107572	     -0.00766530	     -0.00164597	      0.02170086
      0.58474266	     -0.00107538	     -0.00767978	     -0.00164531	      0.02175329
      0.58482036	     -0.00107496	     -0.00769773	     -0.00164449	      0.02181823
      0.58493698	     -0.00107433	     -0.00772479	     -0.00164327	      0.02191597
      0.58503025	     -0.00107383	     -0.00774652	     -0.00164229	      0.02199434
      0.58512351	     -0.00107333	     -0.00776833	     -0.00164131	      0.02207291
      0.58521677	     -0.00107283	     -0.00779023	     -0.00164033	      0.02215167
      0.58529392	     -0.00107242	     -0.00780840	     -0.00163952	      0.02221697
      0.58537107	     -0.00107201	     -0.00782663	     -0.00163871	      0.02228239
      0.58547792	     -0.00107145	     -0.00785198	     -0.00163760	      0.02237319
      0.58556309	     -0.00107100	     -0.00787226	     -0.00163671	      0.02244574
      0.58564826	     -0.00107055	     -0.00789260	     -0.00163582	      0.02251844
      0.58573342	     -0.00107011	     -0.00791302	     -0.00163493	      0.02259128
      0.58581859	     -0.00106967	     -0.00793350	     -0.00163404	      0.02266426
      0.58592152	     -0.00106913	     -0.00795835	     -0.00163297	      0.02275264
      0.58600632	     -0.00106870	     -0.00797889	     -0.00163209	      0.02282561
      0.58609111	     -0.00106826	     -0.00799950	     -0.00163121	      0.02289871
      0.58617591	     -0.00106783	     -0.00802017	     -0.00163033	      0.02297194
      0.58626071	     -0.00106739	     -0.00804092	     -0.00162945	      0.02304529
      0.58637218	     -0.00106683	     -0.00806828	     -0.00162830	      0.02314192
      0.58644649	     -0.00106645	     -0.00808659	     -0.00162753	      0.02320645
      0.58652079	     -0.00106607	     -0.00810495	     -0.00162676	      0.02327107
      0.58662836	     -0.00106553	     -0.00813161	     -0.00162565	      0.02336477
      0.58672427	     -0.00106505	     -0.00815547	     -0.00162466	      0.02344848
      0.58682018	     -0.00106458	     -0.00817942	     -0.00162367	      0.02353234
      0.58690201	     -0.00106417	     -0.00819991	     -0.00162283	      0.02360399
      0.58698384	     -0.00106376	     -0.00822047	     -0.00162199	      0.02367575
      0.58706567	     -0.00106336	     -0.00824109	     -0.00162115	      0.02374761
      0.58717376	     -0.00106283	     -0.00826841	     -0.00162004	      0.02384267
      0.58725684	     -0.00106243	     -0.00828948	     -0.00161918	      0.02391585
      0.58733993	     -0.00106202	     -0.00831062	     -0.00161833	      0.02398913
      0.58742301	     -0.00106162	     -0.00833181	     -0.00161748	      0.02406251
      0.58752976	     -0.00106110	     -0.00835913	     -0.00161639	      0.02415691
      0.58761145	     -0.00106071	     -0.00838010	     -0.00161556	      0.02422926
      0.58769314	     -0.00106032	     -0.00840114	     -0.00161472	      0.02430169
      0.58779178	     -0.00105985	     -0.00842661	     -0.00161372	      0.02438925
      0.58788019	     -0.00105942	     -0.00844952	     -0.00161282	      0.02446784
      0.58796860	     -0.00105901	     -0.00847249	     -0.00161192	      0.02454652
      0.58805702	     -0.00105859	     -0.00849553	     -0.00161102	      0.02462530
      0.58814543	     -0.00105817	     -0.00851864	     -0.00161012	      0.02470416
      0.58823384	     -0.00105776	     -0.00854181	     -0.00160922	      0.02478310
      0.58832225	     -0.00105734	     -0.00856505	     -0.00160833	      0.02486213
      0.58841067	     -0.00105693	     -0.00858835	     -0.00160743	      0.02494125
      0.58849908	     -0.00105652	     -0.00861173	     -0.00160654	      0.02502044
      0.58858749	     -0.00105611	     -0.00863516	     -0.00160564	      0.02509971
      0.58867590	     -0.00105571	     -0.00865867	     -0.00160475	      0.02517906
      0.58876432	     -0.00105530	     -0.00868224	     -0.00160386	      0.02525848
      0.58884388	     -0.00105494	     -0.00870350	     -0.00160306	      0.02533002
      0.58892345	     -0.00105458	     -0.00872482	     -0.00160226	      0.02540162
      0.58901952	     -0.00105414	     -0.00875063	     -0.00160129	      0.02548814
      0.58911559	     -0.00105370	     -0.00877652	     -0.00160032	      0.02557475
      0.58919604	     -0.00105334	     -0.00879826	     -0.00159952	      0.02564733
      0.58927649	     -0.00105298	     -0.00882005	     -0.00159871	      0.02571996
      0.58937341	     -0.00105255	     -0.00884637	     -0.00159774	      0.02580754
      0.58947033	     -0.00105211	     -0.00887277	     -0.00159677	      0.02589519
      0.58954761	     -0.00105177	     -0.00889387	     -0.00159600	      0.02596513
      0.58962489	     -0.00105143	     -0.00891502	     -0.00159522	      0.02603511
      0.58972592	     -0.00105098	     -0.00894274	     -0.00159421	      0.02612667
      0.58982695	     -0.00105054	     -0.00897055	     -0.00159321	      0.02621830
      0.58990124	     -0.00105021	     -0.00899104	     -0.00159247	      0.02628571
      0.58997552	     -0.00104989	     -0.00901158	     -0.00159173	      0.02635316
      0.59008209	     -0.00104942	     -0.00904113	     -0.00159067	      0.02644999
      0.59017253	     -0.00104903	     -0.00906627	     -0.00158977	      0.02653223
      0.59026298	     -0.00104864	     -0.00909148	     -0.00158887	      0.02661451
      0.59035342	     -0.00104825	     -0.00911675	     -0.00158798	      0.02669685
      0.59044387	     -0.00104786	     -0.00914209	     -0.00158708	      0.02677923
      0.59052317	     -0.00104752	     -0.00916436	     -0.00158629	      0.02685150
      0.59060248	     -0.00104718	     -0.00918668	     -0.00158551	      0.02692381
      0.59069856	     -0.00104677	     -0.00921378	     -0.00158456	      0.02701145
      0.59079464	     -0.00104636	     -0.00924096	     -0.00158361	      0.02709914
      0.59087443	     -0.00104602	     -0.00926358	     -0.00158283	      0.02717200
      0.59095422	     -0.00104569	     -0.00928625	     -0.00158204	      0.02724489
      0.59105106	     -0.00104528	     -0.00931382	     -0.00158109	      0.02733339
      0.59114789	     -0.00104487	     -0.00934147	     -0.00158014	      0.02742193
      0.59122527	     -0.00104455	     -0.00936362	     -0.00157938	      0.02749271
      0.59130265	     -0.00104423	     -0.00938581	     -0.00157862	      0.02756352
      0.59140257	     -0.00104381	     -0.00941453	     -0.00157764	      0.02765498
      0.59150249	     -0.00104340	     -0.00944333	     -0.00157666	      0.02774649
      0.59157767	     -0.00104309	     -0.00946504	     -0.00157592	      0.02781536
      0.59165285	     -0.00104278	     -0.00948680	     -0.00157519	      0.02788425
      0.59175658	     -0.00104235	     -0.00951689	     -0.00157417	      0.02797935
      0.59186032	     -0.00104193	     -0.00954706	     -0.00157316	      0.02807448
      0.59193240	     -0.00104164	     -0.00956807	     -0.00157246	      0.02814060
      0.59200448	     -0.00104134	     -0.00958912	     -0.00157176	      0.02820673
      0.59211445	     -0.00104090	     -0.00962130	     -0.00157069	      0.02830767
      0.59220600	     -0.00104053	     -0.00964817	     -0.00156980	      0.02839171
      0.59229755	     -0.00104016	     -0.00967509	     -0.00156891	      0.02847579
      0.59238910	     -0.00103979	     -0.00970207	     -0.00156802	      0.02855988
      0.59246918	     -0.00103947	     -0.00972572	     -0.00156724	      0.02863345
      0.59254926	     -0.00103915	     -0.00974942	     -0.00156647	      0.02870704
      0.59262934	     -0.00103883	     -0.00977316	     -0.00156569	      0.02878065
      0.59273826	     -0.00103840	     -0.00980553	     -0.00156464	      0.02888078
      0.59281980	     -0.00103808	     -0.00982982	     -0.00156385	      0.02895576
      0.59290134	     -0.00103776	     -0.00985415	     -0.00156307	      0.02903075
      0.59298288	     -0.00103743	     -0.00987854	     -0.00156228	      0.02910575
      0.59309106	     -0.00103701	     -0.00991096	     -0.00156124	      0.02920527
      0.59317075	     -0.00103670	     -0.00993489	     -0.00156047	      0.02927860
      0.59325045	     -0.00103639	     -0.00995887	     -0.00155971	      0.02935193
      0.59334950	     -0.00103600	     -0.00998873	     -0.00155876	      0.02944309
      0.59343777	     -0.00103566	     -0.01001541	     -0.00155791	      0.02952434
      0.59352604	     -0.00103532	     -0.01004213	     -0.00155706	      0.02960560
      0.59361432	     -0.00103498	     -0.01006891	     -0.00155622	      0.02968687
      0.59370259	     -0.00103464	     -0.01009575	     -0.00155537	      0.02976815
      0.59379086	     -0.00103430	     -0.01012264	     -0.00155453	      0.02984943
      0.59387914	     -0.00103396	     -0.01014958	     -0.00155369	      0.02993072
      0.59395641	     -0.00103367	     -0.01017320	     -0.00155295	      0.03000188
      0.59403368	     -0.00103337	     -0.01019687	     -0.00155221	      0.03007305
      0.59413078	     -0.00103300	     -0.01022666	     -0.00155129	      0.03016247
      0.59422787	     -0.00103263	     -0.01025652	     -0.00155037	      0.03025190
      0.59430583	     -0.00103234	     -0.01028054	     -0.00154963	      0.03032371
      0.59438379	     -0.00103205	     -0.01030460	     -0.00154889	      0.03039552
      0.59448221	     -0.00103168	     -0.01033503	     -0.00154795	      0.03048618
      0.59458064	     -0.00103131	     -0.01036553	     -0.00154702	      0.03057684
      0.59465493	     -0.00103103	     -0.01038859	     -0.00154632	      0.03064527
      0.59472921	     -0.00103075	     -0.01041169	     -0.00154561	      0.03071370
      0.59483310	     -0.00103037	     -0.01044405	     -0.00154463	      0.03080939
      0.59492659	     -0.00103002	     -0.01047323	     -0.00154375	      0.03089550
      0.59502007	     -0.00102967	     -0.01050247	     -0.00154287	      0.03098160
      0.59509540	     -0.00102939	     -0.01052607	     -0.00154216	      0.03105098
      0.59517073	     -0.00102912	     -0.01054971	     -0.00154145	      0.03112036
      0.59527121	     -0.00102875	     -0.01058130	     -0.00154050	      0.03121289
      0.59537168	     -0.00102838	     -0.01061295	     -0.00153956	      0.03130542
      0.59544623	     -0.00102811	     -0.01063647	     -0.00153886	      0.03137407
      0.59552079	     -0.00102784	     -0.01066003	     -0.00153816	      0.03144271
      0.59562412	     -0.00102746	     -0.01069275	     -0.00153719	      0.03153786
      0.59572746	     -0.00102708	     -0.01072553	     -0.00153622	      0.03163299
      0.59579839	     -0.00102683	     -0.01074808	     -0.00153556	      0.03169829
      0.59586932	     -0.00102657	     -0.01077065	     -0.00153490	      0.03176357
      0.59597975	     -0.00102617	     -0.01080586	     -0.00153386	      0.03186521
      0.59607092	     -0.00102585	     -0.01083498	     -0.00153301	      0.03194911
      0.59616209	     -0.00102552	     -0.01086416	     -0.00153216	      0.03203300
      0.59625326	     -0.00102519	     -0.01089338	     -0.00153131	      0.03211687
      0.59633207	     -0.00102491	     -0.01091869	     -0.00153058	      0.03218937
      0.59641088	     -0.00102463	     -0.01094403	     -0.00152985	      0.03226187
      0.59650579	     -0.00102429	     -0.01097461	     -0.00152897	      0.03234916
      0.59660071	     -0.00102396	     -0.01100524	     -0.00152809	      0.03243644
      0.59667898	     -0.00102368	     -0.01103054	     -0.00152736	      0.03250841
      0.59675726	     -0.00102341	     -0.01105588	     -0.00152664	      0.03258037
      0.59685366	     -0.00102307	     -0.01108713	     -0.00152574	      0.03266898
      0.59695005	     -0.00102273	     -0.01111844	     -0.00152485	      0.03275757
      0.59702610	     -0.00102246	     -0.01114318	     -0.00152415	      0.03282744
      0.59710214	     -0.00102220	     -0.01116796	     -0.00152345	      0.03289731
      0.59720167	     -0.00102185	     -0.01120043	     -0.00152253	      0.03298873
      0.59730121	     -0.00102150	     -0.01123297	     -0.00152162	      0.03308015
      0.59737484	     -0.00102125	     -0.01125708	     -0.00152094	      0.03314776
      0.59744848	     -0.00102099	     -0.01128122	     -0.00152026	      0.03321536
      0.59755228	     -0.00102063	     -0.01131531	     -0.00151931	      0.03331065
      0.59764177	     -0.00102032	     -0.01134474	     -0.00151849	      0.03339277
      0.59773126	     -0.00102002	     -0.01137423	     -0.00151767	      0.03347488
      0.59782075	     -0.00101971	     -0.01140376	     -0.00151685	      0.03355698
      0.59791024	     -0.00101940	     -0.01143333	     -0.00151603	      0.03363905
      0.59798638	     -0.00101914	     -0.01145853	     -0.00151533	      0.03370886
      0.59806251	     -0.00101888	     -0.01148376	     -0.00151464	      0.03377866
      0.59816004	     -0.00101855	     -0.01151613	     -0.00151375	      0.03386805
      0.59825756	     -0.00101822	     -0.01154856	     -0.00151286	      0.03395742
      0.59833350	     -0.00101796	     -0.01157384	     -0.00151216	      0.03402699
      0.59840943	     -0.00101770	     -0.01159916	     -0.00151147	      0.03409654
      0.59850924	     -0.00101737	     -0.01163248	     -0.00151057	      0.03418795
      0.59860906	     -0.00101703	     -0.01166587	     -0.00150966	      0.03427933
      0.59868110	     -0.00101679	     -0.01169000	     -0.00150900	      0.03434527
      0.59875314	     -0.00101654	     -0.01171415	     -0.00150835	      0.03441120
      0.59885962	     -0.00101619	     -0.01174991	     -0.00150739	      0.03450861
      0.59894890	     -0.00101589	     -0.01177995	     -0.00150658	      0.03459027
      0.59903818	     -0.00101559	     -0.01181002	     -0.00150577	      0.03467191
      0.59912746	     -0.00101529	     -0.01184014	     -0.00150496	      0.03475352
      0.59921674	     -0.00101500	     -0.01187031	     -0.00150416	      0.03483512
      0.59929332	     -0.00101474	     -0.01189621	     -0.00150347	      0.03490509
      0.59936990	     -0.00101449	     -0.01192215	     -0.00150278	      0.03497504
      0.59946608	     -0.00101417	     -0.01195478	     -0.00150191	      0.03506288
      0.59956226	     -0.00101385	     -0.01198745	     -0.00150105	      0.03515069
      0.59963935	     -0.00101360	     -0.01201368	     -0.00150035	      0.03522105
      0.59971644	     -0.00101335	     -0.01203993	     -0.00149966	      0.03529139
      0.59981365	     -0.00101303	     -0.01207309	     -0.00149879	      0.03538007
      0.59991086	     -0.00101271	     -0.01210630	     -0.00149792	      0.03546872
      0.59998509	     -0.00101247	     -0.01213169	     -0.00149725	      0.03553639
      0.60005932	     -0.00101223	     -0.01215711	     -0.00149659	      0.03560405
      0.60016062	     -0.00101190	     -0.01219184	     -0.00149568	      0.03569636
      0.60026192	     -0.00101157	     -0.01222664	     -0.00149478	      0.03578864
      0.60033343	     -0.00101134	     -0.01225123	     -0.00149414	      0.03585375
      0.60040493	     -0.00101110	     -0.01227584	     -0.00149350	      0.03591885
      0.60051173	     -0.00101076	     -0.01231266	     -0.00149255	      0.03601604
      0.60060140	     -0.00101047	     -0.01234362	     -0.00149175	      0.03609763
      0.60069107	     -0.00101018	     -0.01237462	     -0.00149096	      0.03617919
      0.60078075	     -0.00100989	     -0.01240566	     -0.00149016	      0.03626073
      0.60086021	     -0.00100964	     -0.01243321	     -0.00148945	      0.03633296
      0.60093968	     -0.00100938	     -0.01246079	     -0.00148875	      0.03640518
      0.60101915	     -0.00100913	     -0.01248840	     -0.00148805	      0.03647737
      0.60112362	     -0.00100880	     -0.01252474	     -0.00148712	      0.03657225
      0.60120434	     -0.00100854	     -0.01255286	     -0.00148641	      0.03664553
      0.60128507	     -0.00100828	     -0.01258102	     -0.00148569	      0.03671879
      0.60136579	     -0.00100803	     -0.01260920	     -0.00148498	      0.03679203
      0.60146973	     -0.00100770	     -0.01264555	     -0.00148406	      0.03688631
      0.60154882	     -0.00100745	     -0.01267324	     -0.00148337	      0.03695802
      0.60162791	     -0.00100720	     -0.01270096	     -0.00148267	      0.03702971
      0.60172396	     -0.00100689	     -0.01273467	     -0.00148183	      0.03711675
      0.60182002	     -0.00100659	     -0.01276842	     -0.00148098	      0.03720375
      0.60189217	     -0.00100637	     -0.01279381	     -0.00148035	      0.03726909
      0.60196433	     -0.00100614	     -0.01281922	     -0.00147971	      0.03733441
      0.60206795	     -0.00100581	     -0.01285576	     -0.00147881	      0.03742818
      0.60215754	     -0.00100553	     -0.01288739	     -0.00147802	      0.03750923
      0.60224714	     -0.00100525	     -0.01291906	     -0.00147724	      0.03759024
      0.60233673	     -0.00100498	     -0.01295078	     -0.00147645	      0.03767123
      0.60241447	     -0.00100473	     -0.01297832	     -0.00147578	      0.03774149
      0.60249221	     -0.00100449	     -0.01300590	     -0.00147510	      0.03781172
      0.60258606	     -0.00100420	     -0.01303923	     -0.00147428	      0.03789647
      0.60267990	     -0.00100391	     -0.01307260	     -0.00147346	      0.03798119
      0.60275738	     -0.00100367	     -0.01310018	     -0.00147279	      0.03805110
      0.60283486	     -0.00100343	     -0.01312779	     -0.00147211	      0.03812100
      0.60293000	     -0.00100314	     -0.01316174	     -0.00147129	      0.03820680
      0.60302514	     -0.00100285	     -0.01319573	     -0.00147046	      0.03829257
      0.60310034	     -0.00100262	     -0.01322262	     -0.00146981	      0.03836034
      0.60317554	     -0.00100238	     -0.01324954	     -0.00146916	      0.03842809
      0.60327383	     -0.00100208	     -0.01328477	     -0.00146831	      0.03851661
      0.60337212	     -0.00100178	     -0.01332004	     -0.00146746	      0.03860509
      0.60344496	     -0.00100156	     -0.01334621	     -0.00146683	      0.03867063
      0.60351779	     -0.00100134	     -0.01337240	     -0.00146620	      0.03873616
      0.60362028	     -0.00100103	     -0.01340929	     -0.00146531	      0.03882833
      0.60370869	     -0.00100076	     -0.01344116	     -0.00146455	      0.03890780
      0.60379710	     -0.00100049	     -0.01347306	     -0.00146379	      0.03898724
      0.60388550	     -0.00100022	     -0.01350499	     -0.00146303	      0.03906665
      0.60397391	     -0.00099996	     -0.01353696	     -0.00146227	      0.03914604
      0.60404932	     -0.00099973	     -0.01356426	     -0.00146162	      0.03921372
      0.60412472	     -0.00099950	     -0.01359158	     -0.00146097	      0.03928139
      0.60422089	     -0.00099921	     -0.01362647	     -0.00146015	      0.03936765
      0.60431705	     -0.00099892	     -0.01366139	     -0.00145932	      0.03945387
      0.60439230	     -0.00099870	     -0.01368875	     -0.00145868	      0.03952132
      0.60446755	     -0.00099847	     -0.01371613	     -0.00145804	      0.03958874
      0.60456588	     -0.00099818	     -0.01375195	     -0.00145720	      0.03967681
      0.60466420	     -0.00099788	     -0.01378780	     -0.00145636	      0.03976483
      0.60473571	     -0.00099767	     -0.01381391	     -0.00145575	      0.03982883
      0.60480722	     -0.00099745	     -0.01384004	     -0.00145514	      0.03989281
      0.60491182	     -0.00099714	     -0.01387830	     -0.00145425	      0.03998636
      0.60500001	     -0.00099688	     -0.01391060	     -0.00145350	      0.04006519
      0.60508820	     -0.00099662	     -0.01394292	     -0.00145275	      0.04014400
      0.60517638	     -0.00099636	     -0.01397529	     -0.00145200	      0.04022277
      0.60526457	     -0.00099610	     -0.01400768	     -0.00145125	      0.04030151
      0.60534039	     -0.00099587	     -0.01403556	     -0.00145061	      0.04036919
      0.60541622	     -0.00099565	     -0.01406346	     -0.00144996	      0.04043685
      0.60551113	     -0.00099537	     -0.01409843	     -0.00144916	      0.04052151
      0.60560605	     -0.00099509	     -0.01413344	     -0.00144836	      0.04060614
      0.60568237	     -0.00099487	     -0.01416161	     -0.00144771	      0.04067415
      0.60575868	     -0.00099464	     -0.01418980	     -0.00144707	      0.04074214
      0.60585462	     -0.00099436	     -0.01422529	     -0.00144626	      0.04082758
      0.60595055	     -0.00099408	     -0.01426081	     -0.00144545	      0.04091298
      0.60602406	     -0.00099386	     -0.01428805	     -0.00144483	      0.04097839
      0.60609757	     -0.00099365	     -0.01431531	     -0.00144421	      0.04104378
      0.60619750	     -0.00099336	     -0.01435241	     -0.00144337	      0.04113264
      0.60629742	     -0.00099307	     -0.01438955	     -0.00144253	      0.04122145
      0.60636826	     -0.00099286	     -0.01441591	     -0.00144194	      0.04128439
      0.60643910	     -0.00099265	     -0.01444228	     -0.00144135	      0.04134730
      0.60654437	     -0.00099235	     -0.01448151	     -0.00144046	      0.04144076
      0.60663294	     -0.00099209	     -0.01451456	     -0.00143972	      0.04151936
      0.60672151	     -0.00099184	     -0.01454763	     -0.00143898	      0.04159792
      0.60681008	     -0.00099158	     -0.01458074	     -0.00143824	      0.04167646
      0.60688882	     -0.00099135	     -0.01461020	     -0.00143759	      0.04174626
      0.60696757	     -0.00099113	     -0.01463969	     -0.00143693	      0.04181603
      0.60704631	     -0.00099090	     -0.01466920	     -0.00143627	      0.04188577
      0.60714897	     -0.00099060	     -0.01470771	     -0.00143542	      0.04197666
      0.60722892	     -0.00099037	     -0.01473773	     -0.00143475	      0.04204741
      0.60730887	     -0.00099015	     -0.01476778	     -0.00143409	      0.04211814
      0.60738882	     -0.00098992	     -0.01479785	     -0.00143342	      0.04218884
      0.60749098	     -0.00098962	     -0.01483632	     -0.00143258	      0.04227914
      0.60756937	     -0.00098940	     -0.01486586	     -0.00143193	      0.04234840
      0.60764775	     -0.00098918	     -0.01489542	     -0.00143128	      0.04241763
      0.60774238	     -0.00098891	     -0.01493114	     -0.00143049	      0.04250118
      0.60783702	     -0.00098864	     -0.01496690	     -0.00142971	      0.04258469
      0.60790872	     -0.00098843	     -0.01499402	     -0.00142912	      0.04264794
      0.60798042	     -0.00098823	     -0.01502115	     -0.00142853	      0.04271117
      0.60808220	     -0.00098794	     -0.01505971	     -0.00142769	      0.04280089
      0.60817062	     -0.00098769	     -0.01509324	     -0.00142696	      0.04287880
      0.60825904	     -0.00098744	     -0.01512679	     -0.00142623	      0.04295667
      0.60834746	     -0.00098719	     -0.01516038	     -0.00142550	      0.04303451
      0.60842467	     -0.00098697	     -0.01518973	     -0.00142487	      0.04310246
      0.60850188	     -0.00098675	     -0.01521911	     -0.00142423	      0.04317038
      0.60857909	     -0.00098654	     -0.01524850	     -0.00142360	      0.04323828
      0.60868622	     -0.00098623	     -0.01528933	     -0.00142272	      0.04333244
      0.60876515	     -0.00098601	     -0.01531944	     -0.00142208	      0.04340179
      0.60884408	     -0.00098579	     -0.01534957	     -0.00142143	      0.04347111
      0.60893887	     -0.00098553	     -0.01538578	     -0.00142065	      0.04355433
      0.60902291	     -0.00098529	     -0.01541792	     -0.00141997	      0.04362808
      0.60910695	     -0.00098505	     -0.01545008	     -0.00141928	      0.04370180
      0.60919100	     -0.00098482	     -0.01548227	     -0.00141860	      0.04377549
      0.60927504	     -0.00098459	     -0.01551449	     -0.00141791	      0.04384915
      0.60935908	     -0.00098435	     -0.01554673	     -0.00141723	      0.04392278
      0.60944312	     -0.00098412	     -0.01557900	     -0.00141654	      0.04399638
      0.60952717	     -0.00098388	     -0.01561129	     -0.00141586	      0.04406995
      0.60961121	     -0.00098365	     -0.01564361	     -0.00141518	      0.04414350
      0.60969525	     -0.00098342	     -0.01567595	     -0.00141449	      0.04421701
      0.60977930	     -0.00098318	     -0.01570832	     -0.00141381	      0.04429049
      0.60986334	     -0.00098295	     -0.01574072	     -0.00141313	      0.04436394
      0.60994738	     -0.00098272	     -0.01577314	     -0.00141245	      0.04443737
      0.61003142	     -0.00098249	     -0.01580558	     -0.00141177	      0.04451076
      0.61011547	     -0.00098225	     -0.01583805	     -0.00141109	      0.04458412
      0.61019951	     -0.00098202	     -0.01587055	     -0.00141041	      0.04465746
      0.61028355	     -0.00098179	     -0.01590307	     -0.00140973	      0.04473076
      0.61036759	     -0.00098156	     -0.01593562	     -0.00140906	      0.04480403
      0.61045164	     -0.00098133	     -0.01596819	     -0.00140838	      0.04487728
      0.61053568	     -0.00098110	     -0.01600078	     -0.00140770	      0.04495049
      0.61061972	     -0.00098087	     -0.01603340	     -0.00140703	      0.04502368
      0.61070376	     -0.00098064	     -0.01606605	     -0.00140635	      0.04509683
      0.61078781	     -0.00098040	     -0.01609871	     -0.00140568	      0.04516996
      0.61087185	     -0.00098017	     -0.01613141	     -0.00140500	      0.04524305
      0.61095589	     -0.00097995	     -0.01616413	     -0.00140433	      0.04531611
      0.61103993	     -0.00097972	     -0.01619687	     -0.00140366	      0.04538915
      0.61112398	     -0.00097949	     -0.01622963	     -0.00140298	      0.04546215
      0.61120802	     -0.00097926	     -0.01626242	     -0.00140231	      0.04553513
      0.61129206	     -0.00097903	     -0.01629524	     -0.00140164	      0.04560807
      0.61137610	     -0.00097880	     -0.01632807	     -0.00140097	      0.04568098
      0.61146015	     -0.00097857	     -0.01636094	     -0.00140030	      0.04575387
      0.61154419	     -0.00097834	     -0.01639382	     -0.00139963	      0.04582672
      0.61162823	     -0.00097812	     -0.01642673	     -0.00139896	      0.04589955
      0.61171228	     -0.00097789	     -0.01645966	     -0.00139829	      0.04597234
      0.61179632	     -0.00097766	     -0.01649262	     -0.00139762	      0.04604510
      0.61188036	     -0.00097743	     -0.01652560	     -0.00139695	      0.04611784
      0.61196440	     -0.00097721	     -0.01655860	     -0.00139629	      0.04619054
      0.61204845	     -0.00097698	     -0.01659163	     -0.00139562	      0.04626322
      0.61213249	     -0.00097675	     -0.01662468	     -0.00139495	      0.04633586
      0.61221653	     -0.00097653	     -0.01665775	     -0.00139429	      0.04640847
      0.61230057	     -0.00097630	     -0.01669084	     -0.00139362	      0.04648105
      0.61238462	     -0.00097608	     -0.01672396	     -0.00139296	      0.04655361
      0.61246866	     -0.00097585	     -0.01675710	     -0.00139230	      0.04662613
      0.61255270	     -0.00097562	     -0.01679027	     -0.00139163	      0.04669862
      0.61263674	     -0.00097540	     -0.01682346	     -0.00139097	      0.04677108
      0.61272079	     -0.00097517	     -0.01685666	     -0.00139031	      0.04684352
      0.61280483	     -0.00097495	     -0.01688990	     -0.00138965	      0.04691592
      0.61288887	     -0.00097472	     -0.01692315	     -0.00138898	      0.04698829
      0.61297291	     -0.00097450	     -0.01695643	     -0.00138832	      0.04706063
      0.61305696	     -0.00097428	     -0.01698973	     -0.00138766	      0.04713294
      0.61314100	     -0.00097405	     -0.01702305	     -0.00138700	      0.04720522
      0.61322504	     -0.00097383	     -0.01705639	     -0.00138635	      0.04727747
      0.61330908	     -0.00097360	     -0.01708976	     -0.00138569	      0.04734969
      0.61339313	     -0.00097338	     -0.01712315	     -0.00138503	      0.04742188
      0.61347717	     -0.00097316	     -0.01715656	     -0.00138437	      0.04749404
      0.61356121	     -0.00097294	     -0.01718999	     -0.00138372	      0.04756617
      0.61364526	     -0.00097271	     -0.01722344	     -0.00138306	      0.04763827
      0.61372930	     -0.00097249	     -0.01725692	     -0.00138240	      0.04771034
      0.61380470	     -0.00097229	     -0.01728697	     -0.00138182	      0.04777498
      0.61388011	     -0.00097209	     -0.01731704	     -0.00138123	      0.04783959
      0.61397193	     -0.00097185	     -0.01735368	     -0.00138051	      0.04791823
      0.61406375	     -0.00097161	     -0.01739035	     -0.00137980	      0.04799684
      0.61414091	     -0.00097140	     -0.01742118	     -0.00137920	      0.04806288
      0.61421808	     -0.00097120	     -0.01745204	     -0.00137860	      0.04812889
      0.61429525	     -0.00097100	     -0.01748291	     -0.00137800	      0.04819487
      0.61439981	     -0.00097072	     -0.01752477	     -0.00137719	      0.04828424
      0.61447770	     -0.00097052	     -0.01755597	     -0.00137659	      0.04835078
      0.61455558	     -0.00097031	     -0.01758718	     -0.00137599	      0.04841729
      0.61464937	     -0.00097007	     -0.01762480	     -0.00137526	      0.04849735
      0.61473297	     -0.00096985	     -0.01765835	     -0.00137461	      0.04856867
      0.61481657	     -0.00096963	     -0.01769193	     -0.00137397	      0.04863997
      0.61490017	     -0.00096941	     -0.01772552	     -0.00137332	      0.04871124
      0.61498377	     -0.00096919	     -0.01775913	     -0.00137268	      0.04878248
      0.61506736	     -0.00096897	     -0.01779277	     -0.00137204	      0.04885369
      0.61515096	     -0.00096876	     -0.01782642	     -0.00137139	      0.04892487
      0.61523456	     -0.00096854	     -0.01786010	     -0.00137075	      0.04899601
      0.61531816	     -0.00096832	     -0.01789379	     -0.00137011	      0.04906713
      0.61540176	     -0.00096810	     -0.01792751	     -0.00136947	      0.04913822
      0.61548536	     -0.00096789	     -0.01796124	     -0.00136883	      0.04920928
      0.61556896	     -0.00096767	     -0.01799500	     -0.00136818	      0.04928030
      0.61565256	     -0.00096745	     -0.01802877	     -0.00136754	      0.04935130
      0.61573616	     -0.00096723	     -0.01806257	     -0.00136691	      0.04942227
      0.61581976	     -0.00096702	     -0.01809639	     -0.00136627	      0.04949321
      0.61590336	     -0.00096680	     -0.01813022	     -0.00136563	      0.04956411
      0.61598696	     -0.00096659	     -0.01816407	     -0.00136499	      0.04963499
      0.61607056	     -0.00096637	     -0.01819795	     -0.00136435	      0.04970584
      0.61615416	     -0.00096615	     -0.01823184	     -0.00136371	      0.04977666
      0.61623775	     -0.00096594	     -0.01826576	     -0.00136308	      0.04984744
      0.61632135	     -0.00096572	     -0.01829969	     -0.00136244	      0.04991820
      0.61640495	     -0.00096551	     -0.01833364	     -0.00136181	      0.04998893
      0.61648855	     -0.00096529	     -0.01836761	     -0.00136117	      0.05005962
      0.61657215	     -0.00096508	     -0.01840160	     -0.00136054	      0.05013029
      0.61664709	     -0.00096488	     -0.01843209	     -0.00135997	      0.05019361
      0.61672203	     -0.00096469	     -0.01846259	     -0.00135940	      0.05025690
      0.61681351	     -0.00096446	     -0.01849984	     -0.00135871	      0.05033414
      0.61690498	     -0.00096422	     -0.01853712	     -0.00135802	      0.05041133
      0.61698170	     -0.00096403	     -0.01856840	     -0.00135744	      0.05047604
      0.61705842	     -0.00096383	     -0.01859969	     -0.00135686	      0.05054073
      0.61713514	     -0.00096363	     -0.01863100	     -0.00135628	      0.05060539
      0.61723948	     -0.00096337	     -0.01867361	     -0.00135549	      0.05069330
      0.61731692	     -0.00096317	     -0.01870526	     -0.00135491	      0.05075851
      0.61739437	     -0.00096297	     -0.01873692	     -0.00135432	      0.05082371
      0.61748783	     -0.00096273	     -0.01877515	     -0.00135362	      0.05090234
      0.61757101	     -0.00096252	     -0.01880919	     -0.00135300	      0.05097229
      0.61765419	     -0.00096231	     -0.01884326	     -0.00135237	      0.05104222
      0.61773737	     -0.00096210	     -0.01887734	     -0.00135175	      0.05111211
      0.61782055	     -0.00096189	     -0.01891144	     -0.00135112	      0.05118197
      0.61790374	     -0.00096167	     -0.01894555	     -0.00135050	      0.05125181
      0.61798692	     -0.00096146	     -0.01897969	     -0.00134988	      0.05132161
      0.61807010	     -0.00096125	     -0.01901384	     -0.00134925	      0.05139139
      0.61815328	     -0.00096104	     -0.01904801	     -0.00134863	      0.05146113
      0.61823646	     -0.00096083	     -0.01908220	     -0.00134801	      0.05153085
      0.61831964	     -0.00096062	     -0.01911641	     -0.00134739	      0.05160054
      0.61840282	     -0.00096041	     -0.01915063	     -0.00134677	      0.05167019
      0.61848600	     -0.00096020	     -0.01918487	     -0.00134615	      0.05173982
      0.61856918	     -0.00095999	     -0.01921913	     -0.00134553	      0.05180941
      0.61865236	     -0.00095978	     -0.01925341	     -0.00134491	      0.05187898
      0.61873555	     -0.00095957	     -0.01928771	     -0.00134429	      0.05194851
      0.61881873	     -0.00095936	     -0.01932202	     -0.00134368	      0.05201802
      0.61890191	     -0.00095915	     -0.01935635	     -0.00134306	      0.05208750
      0.61898509	     -0.00095894	     -0.01939069	     -0.00134244	      0.05215694
      0.61906827	     -0.00095873	     -0.01942506	     -0.00134182	      0.05222636
      0.61915145	     -0.00095853	     -0.01945944	     -0.00134121	      0.05229574
      0.61923463	     -0.00095832	     -0.01949384	     -0.00134059	      0.05236510
      0.61931781	     -0.00095811	     -0.01952825	     -0.00133998	      0.05243443
      0.61940099	     -0.00095790	     -0.01956268	     -0.00133936	      0.05250372
      0.61948417	     -0.00095769	     -0.01959713	     -0.00133875	      0.05257299
      0.61955852	     -0.00095751	     -0.01962794	     -0.00133820	      0.05263487
      0.61963287	     -0.00095732	     -0.01965876	     -0.00133765	      0.05269674
      0.61972434	     -0.00095709	     -0.01969669	     -0.00133698	      0.05277281
      0.61981581	     -0.00095686	     -0.01973465	     -0.00133631	      0.05284885
      0.61989140	     -0.00095667	     -0.01976603	     -0.00133575	      0.05291167
      0.61996700	     -0.00095649	     -0.01979743	     -0.00133520	      0.05297446
      0.62005905	     -0.00095626	     -0.01983568	     -0.00133452	      0.05305088
      0.62015111	     -0.00095603	     -0.01987395	     -0.00133385	      0.05312728
      0.62022358	     -0.00095585	     -0.01990410	     -0.00133331	      0.05318740
      0.62029606	     -0.00095567	     -0.01993426	     -0.00133278	      0.05324749
      0.62039222	     -0.00095543	     -0.01997429	     -0.00133208	      0.05332719
      0.62048838	     -0.00095519	     -0.02001434	     -0.00133138	      0.05340685
      0.62055804	     -0.00095502	     -0.02004337	     -0.00133087	      0.05346453
      0.62062770	     -0.00095484	     -0.02007241	     -0.00133036	      0.05352220
      0.62072931	     -0.00095459	     -0.02011479	     -0.00132962	      0.05360626
      0.62081498	     -0.00095438	     -0.02015055	     -0.00132899	      0.05367711
      0.62090065	     -0.00095417	     -0.02018631	     -0.00132837	      0.05374792
      0.62098631	     -0.00095396	     -0.02022210	     -0.00132775	      0.05381870
      0.62107198	     -0.00095375	     -0.02025790	     -0.00132712	      0.05388945
      0.62114611	     -0.00095356	     -0.02028889	     -0.00132658	      0.05395064
      0.62122023	     -0.00095338	     -0.02031989	     -0.00132605	      0.05401180
      0.62131205	     -0.00095315	     -0.02035832	     -0.00132538	      0.05408754
      0.62140387	     -0.00095293	     -0.02039676	     -0.00132471	      0.05416324
      0.62147840	     -0.00095274	     -0.02042798	     -0.00132418	      0.05422466
      0.62155293	     -0.00095256	     -0.02045920	     -0.00132364	      0.05428605
      0.62164575	     -0.00095233	     -0.02049812	     -0.00132296	      0.05436248
      0.62173858	     -0.00095211	     -0.02053705	     -0.00132229	      0.05443887
      0.62181048	     -0.00095193	     -0.02056722	     -0.00132177	      0.05449802
      0.62188237	     -0.00095175	     -0.02059740	     -0.00132126	      0.05455714
      0.62197888	     -0.00095152	     -0.02063793	     -0.00132056	      0.05463647
      0.62207539	     -0.00095128	     -0.02067848	     -0.00131987	      0.05471575
      0.62214477	     -0.00095111	     -0.02070764	     -0.00131937	      0.05477272
      0.62221414	     -0.00095094	     -0.02073681	     -0.00131887	      0.05482966
      0.62231555	     -0.00095069	     -0.02077947	     -0.00131814	      0.05491287
      0.62240147	     -0.00095048	     -0.02081563	     -0.00131752	      0.05498333
      0.62248739	     -0.00095027	     -0.02085181	     -0.00131690	      0.05505376
      0.62257331	     -0.00095006	     -0.02088801	     -0.00131629	      0.05512416
      0.62265038	     -0.00094988	     -0.02092049	     -0.00131574	      0.05518728
      0.62272745	     -0.00094969	     -0.02095298	     -0.00131519	      0.05525037
      0.62280452	     -0.00094950	     -0.02098548	     -0.00131463	      0.05531344
      0.62290276	     -0.00094926	     -0.02102694	     -0.00131393	      0.05539379
      0.62298090	     -0.00094907	     -0.02105992	     -0.00131337	      0.05545768
      0.62305904	     -0.00094888	     -0.02109292	     -0.00131282	      0.05552154
      0.62313718	     -0.00094869	     -0.02112594	     -0.00131226	      0.05558537
      0.62323501	     -0.00094845	     -0.02116728	     -0.00131156	      0.05566525
      0.62331175	     -0.00094827	     -0.02119974	     -0.00131102	      0.05572788
      0.62338850	     -0.00094808	     -0.02123220	     -0.00131047	      0.05579049
      0.62346524	     -0.00094790	     -0.02126468	     -0.00130992	      0.05585307
      0.62356748	     -0.00094765	     -0.02130796	     -0.00130920	      0.05593640
      0.62364348	     -0.00094747	     -0.02134015	     -0.00130866	      0.05599832
      0.62371949	     -0.00094728	     -0.02137235	     -0.00130812	      0.05606021
      0.62381246	     -0.00094706	     -0.02141176	     -0.00130746	      0.05613589
      0.62389540	     -0.00094686	     -0.02144693	     -0.00130687	      0.05620337
      0.62397835	     -0.00094666	     -0.02148212	     -0.00130629	      0.05627083
      0.62406129	     -0.00094646	     -0.02151732	     -0.00130570	      0.05633825
      0.62414424	     -0.00094626	     -0.02155254	     -0.00130511	      0.05640564
      0.62422718	     -0.00094606	     -0.02158776	     -0.00130453	      0.05647301
      0.62431013	     -0.00094586	     -0.02162301	     -0.00130394	      0.05654034
      0.62439307	     -0.00094566	     -0.02165826	     -0.00130336	      0.05660765
      0.62447602	     -0.00094546	     -0.02169353	     -0.00130278	      0.05667492
      0.62455896	     -0.00094526	     -0.02172882	     -0.00130219	      0.05674216
      0.62463257	     -0.00094508	     -0.02176014	     -0.00130167	      0.05680181
      0.62470618	     -0.00094491	     -0.02179148	     -0.00130116	      0.05686144
      0.62479699	     -0.00094469	     -0.02183015	     -0.00130052	      0.05693497
      0.62488780	     -0.00094447	     -0.02186884	     -0.00129988	      0.05700846
      0.62496296	     -0.00094429	     -0.02190087	     -0.00129936	      0.05706926
      0.62503812	     -0.00094411	     -0.02193292	     -0.00129883	      0.05713004
      0.62512902	     -0.00094390	     -0.02197169	     -0.00129819	      0.05720351
      0.62521993	     -0.00094368	     -0.02201048	     -0.00129756	      0.05727695
      0.62529241	     -0.00094351	     -0.02204142	     -0.00129705	      0.05733548
      0.62536489	     -0.00094333	     -0.02207237	     -0.00129654	      0.05739398
      0.62545910	     -0.00094311	     -0.02211261	     -0.00129589	      0.05746999
      0.62555331	     -0.00094289	     -0.02215287	     -0.00129523	      0.05754596
      0.62562368	     -0.00094272	     -0.02218295	     -0.00129474	      0.05760269
      0.62569405	     -0.00094255	     -0.02221304	     -0.00129425	      0.05765939
      0.62579211	     -0.00094232	     -0.02225499	     -0.00129357	      0.05773836
      0.62589016	     -0.00094208	     -0.02229695	     -0.00129289	      0.05781729
      0.62595739	     -0.00094192	     -0.02232573	     -0.00129242	      0.05787138
      0.62602461	     -0.00094176	     -0.02235452	     -0.00129195	      0.05792544
      0.62612927	     -0.00094152	     -0.02239936	     -0.00129123	      0.05800958
      0.62621544	     -0.00094131	     -0.02243629	     -0.00129063	      0.05807882
      0.62630160	     -0.00094111	     -0.02247324	     -0.00129003	      0.05814802
      0.62638777	     -0.00094090	     -0.02251020	     -0.00128944	      0.05821720
      0.62646306	     -0.00094073	     -0.02254250	     -0.00128892	      0.05827760
      0.62653834	     -0.00094055	     -0.02257481	     -0.00128840	      0.05833799
      0.62661362	     -0.00094037	     -0.02260713	     -0.00128788	      0.05839835
      0.62671605	     -0.00094013	     -0.02265112	     -0.00128717	      0.05848043
      0.62679282	     -0.00093995	     -0.02268411	     -0.00128664	      0.05854192
      0.62686959	     -0.00093977	     -0.02271710	     -0.00128611	      0.05860338
      0.62694635	     -0.00093959	     -0.02275011	     -0.00128559	      0.05866482
      0.62704774	     -0.00093935	     -0.02279372	     -0.00128489	      0.05874592
      0.62712284	     -0.00093917	     -0.02282603	     -0.00128437	      0.05880596
      0.62719794	     -0.00093899	     -0.02285836	     -0.00128386	      0.05886598
      0.62729089	     -0.00093878	     -0.02289838	     -0.00128322	      0.05894023
      0.62737379	     -0.00093858	     -0.02293408	     -0.00128265	      0.05900643
      0.62745669	     -0.00093839	     -0.02296980	     -0.00128208	      0.05907259
      0.62753960	     -0.00093819	     -0.02300553	     -0.00128152	      0.05913872
      0.62762250	     -0.00093800	     -0.02304128	     -0.00128095	      0.05920482
      0.62770540	     -0.00093780	     -0.02307703	     -0.00128038	      0.05927089
      0.62778830	     -0.00093761	     -0.02311280	     -0.00127982	      0.05933694
      0.62786206	     -0.00093744	     -0.02314463	     -0.00127931	      0.05939567
      0.62793582	     -0.00093726	     -0.02317648	     -0.00127881	      0.05945438
      0.62802576	     -0.00093705	     -0.02321532	     -0.00127820	      0.05952594
      0.62811570	     -0.00093684	     -0.02325417	     -0.00127758	      0.05959747
      0.62819022	     -0.00093667	     -0.02328638	     -0.00127708	      0.05965670
      0.62826474	     -0.00093650	     -0.02331859	     -0.00127657	      0.05971591
      0.62835554	     -0.00093628	     -0.02335785	     -0.00127595	      0.05978802
      0.62844634	     -0.00093607	     -0.02339713	     -0.00127534	      0.05986009
      0.62851796	     -0.00093590	     -0.02342812	     -0.00127485	      0.05991692
      0.62858959	     -0.00093574	     -0.02345913	     -0.00127437	      0.05997373
      0.62868427	     -0.00093552	     -0.02350012	     -0.00127372	      0.06004878
      0.62877894	     -0.00093530	     -0.02354113	     -0.00127308	      0.06012380
      0.62884782	     -0.00093514	     -0.02357097	     -0.00127262	      0.06017835
      0.62891670	     -0.00093498	     -0.02360082	     -0.00127215	      0.06023288
      0.62901662	     -0.00093475	     -0.02364414	     -0.00127148	      0.06031194
      0.62910112	     -0.00093455	     -0.02368079	     -0.00127091	      0.06037877
      0.62918562	     -0.00093435	     -0.02371745	     -0.00127034	      0.06044558
      0.62927012	     -0.00093416	     -0.02375412	     -0.00126977	      0.06051235
      0.62935462	     -0.00093396	     -0.02379080	     -0.00126920	      0.06057909
      0.62942777	     -0.00093379	     -0.02382256	     -0.00126871	      0.06063683
      0.62950091	     -0.00093362	     -0.02385433	     -0.00126822	      0.06069454
      0.62959150	     -0.00093341	     -0.02389369	     -0.00126761	      0.06076600
      0.62968209	     -0.00093321	     -0.02393306	     -0.00126700	      0.06083742
      0.62975562	     -0.00093304	     -0.02396503	     -0.00126651	      0.06089536
      0.62982915	     -0.00093287	     -0.02399701	     -0.00126601	      0.06095328
      0.62992076	     -0.00093265	     -0.02403686	     -0.00126540	      0.06102540
      0.63001236	     -0.00093244	     -0.02407672	     -0.00126479	      0.06109749
      0.63008328	     -0.00093228	     -0.02410760	     -0.00126431	      0.06115327
      0.63015421	     -0.00093212	     -0.02413848	     -0.00126384	      0.06120904
      0.63024948	     -0.00093190	     -0.02417997	     -0.00126320	      0.06128391
      0.63034476	     -0.00093168	     -0.02422148	     -0.00126257	      0.06135875
      0.63041316	     -0.00093152	     -0.02425130	     -0.00126211	      0.06141246
      0.63048157	     -0.00093136	     -0.02428112	     -0.00126166	      0.06146614
      0.63058175	     -0.00093113	     -0.02432480	     -0.00126099	      0.06154473
      0.63066654	     -0.00093094	     -0.02436179	     -0.00126043	      0.06161121
      0.63075132	     -0.00093075	     -0.02439878	     -0.00125986	      0.06167765
      0.63083611	     -0.00093055	     -0.02443579	     -0.00125930	      0.06174406
      0.63091219	     -0.00093038	     -0.02446900	     -0.00125879	      0.06180363
      0.63098827	     -0.00093020	     -0.02450223	     -0.00125829	      0.06186317
      0.63106434	     -0.00093003	     -0.02453546	     -0.00125778	      0.06192268
      0.63116121	     -0.00092981	     -0.02457778	     -0.00125714	      0.06199842
      0.63123835	     -0.00092963	     -0.02461150	     -0.00125663	      0.06205871
      0.63131550	     -0.00092946	     -0.02464523	     -0.00125612	      0.06211897
      0.63139264	     -0.00092928	     -0.02467897	     -0.00125561	      0.06217921
      0.63148907	     -0.00092906	     -0.02472115	     -0.00125498	      0.06225447
      0.63156485	     -0.00092889	     -0.02475431	     -0.00125448	      0.06231358
      0.63164063	     -0.00092871	     -0.02478748	     -0.00125398	      0.06237267
      0.63171641	     -0.00092854	     -0.02482066	     -0.00125348	      0.06243174
      0.63181713	     -0.00092831	     -0.02486477	     -0.00125281	      0.06251020
      0.63189220	     -0.00092814	     -0.02489765	     -0.00125232	      0.06256865
      0.63196727	     -0.00092797	     -0.02493055	     -0.00125183	      0.06262707
      0.63205893	     -0.00092776	     -0.02497072	     -0.00125123	      0.06269838
      0.63214077	     -0.00092758	     -0.02500660	     -0.00125069	      0.06276201
      0.63222260	     -0.00092739	     -0.02504249	     -0.00125015	      0.06282561
      0.63230444	     -0.00092721	     -0.02507839	     -0.00124962	      0.06288919
      0.63238627	     -0.00092702	     -0.02511430	     -0.00124908	      0.06295273
      0.63246811	     -0.00092684	     -0.02515021	     -0.00124854	      0.06301624
      0.63254994	     -0.00092665	     -0.02518614	     -0.00124801	      0.06307973
      0.63263178	     -0.00092647	     -0.02522208	     -0.00124747	      0.06314318
      0.63271361	     -0.00092628	     -0.02525803	     -0.00124694	      0.06320661
      0.63279545	     -0.00092610	     -0.02529398	     -0.00124641	      0.06327000
      0.63286846	     -0.00092593	     -0.02532607	     -0.00124593	      0.06332654
      0.63294148	     -0.00092577	     -0.02535817	     -0.00124545	      0.06338305
      0.63303066	     -0.00092556	     -0.02539738	     -0.00124487	      0.06345205
      0.63311985	     -0.00092536	     -0.02543661	     -0.00124429	      0.06352102
      0.63319434	     -0.00092520	     -0.02546938	     -0.00124381	      0.06357859
      0.63326882	     -0.00092503	     -0.02550216	     -0.00124333	      0.06363613
      0.63334331	     -0.00092486	     -0.02553494	     -0.00124284	      0.06369365
      0.63344582	     -0.00092463	     -0.02558008	     -0.00124218	      0.06377278
      0.63352116	     -0.00092446	     -0.02561325	     -0.00124169	      0.06383090
      0.63359649	     -0.00092429	     -0.02564644	     -0.00124120	      0.06388899
      0.63368786	     -0.00092409	     -0.02568670	     -0.00124061	      0.06395941
      0.63376882	     -0.00092390	     -0.02572238	     -0.00124009	      0.06402178
      0.63384978	     -0.00092372	     -0.02575807	     -0.00123956	      0.06408412
      0.63393074	     -0.00092354	     -0.02579377	     -0.00123904	      0.06414643
      0.63401170	     -0.00092336	     -0.02582948	     -0.00123852	      0.06420871
      0.63409266	     -0.00092318	     -0.02586519	     -0.00123800	      0.06427095
      0.63417361	     -0.00092300	     -0.02590092	     -0.00123747	      0.06433317
      0.63425457	     -0.00092282	     -0.02593665	     -0.00123695	      0.06439536
      0.63433553	     -0.00092264	     -0.02597239	     -0.00123643	      0.06445751
      0.63441649	     -0.00092245	     -0.02600815	     -0.00123591	      0.06451963
      0.63449745	     -0.00092227	     -0.02604391	     -0.00123539	      0.06458172
      0.63457841	     -0.00092209	     -0.02607968	     -0.00123487	      0.06464378
      0.63465936	     -0.00092191	     -0.02611545	     -0.00123435	      0.06470581
      0.63474032	     -0.00092173	     -0.02615124	     -0.00123383	      0.06476780
      0.63482128	     -0.00092155	     -0.02618703	     -0.00123331	      0.06482975
      0.63490224	     -0.00092137	     -0.02622284	     -0.00123280	      0.06489168
      0.63498320	     -0.00092119	     -0.02625865	     -0.00123228	      0.06495357
      0.63506416	     -0.00092101	     -0.02629447	     -0.00123176	      0.06501542
      0.63514511	     -0.00092083	     -0.02633030	     -0.00123124	      0.06507724
      0.63522607	     -0.00092065	     -0.02636613	     -0.00123073	      0.06513903
      0.63530703	     -0.00092047	     -0.02640198	     -0.00123021	      0.06520077
      0.63538799	     -0.00092029	     -0.02643783	     -0.00122969	      0.06526249
      0.63546895	     -0.00092011	     -0.02647369	     -0.00122918	      0.06532416
      0.63554991	     -0.00091993	     -0.02650957	     -0.00122866	      0.06538580
      0.63563086	     -0.00091975	     -0.02654544	     -0.00122815	      0.06544740
      0.63571182	     -0.00091957	     -0.02658133	     -0.00122763	      0.06550897
      0.63579278	     -0.00091939	     -0.02661723	     -0.00122712	      0.06557050
      0.63587374	     -0.00091922	     -0.02665313	     -0.00122661	      0.06563198
      0.63595470	     -0.00091904	     -0.02668904	     -0.00122609	      0.06569343
      0.63603566	     -0.00091886	     -0.02672496	     -0.00122558	      0.06575484
      0.63611661	     -0.00091868	     -0.02676089	     -0.00122507	      0.06581622
      0.63618903	     -0.00091852	     -0.02679303	     -0.00122461	      0.06587108
      0.63626144	     -0.00091836	     -0.02682518	     -0.00122415	      0.06592590
      0.63635048	     -0.00091816	     -0.02686472	     -0.00122359	      0.06599328
      0.63643952	     -0.00091797	     -0.02690426	     -0.00122303	      0.06606060
      0.63651323	     -0.00091780	     -0.02693701	     -0.00122256	      0.06611630
      0.63658695	     -0.00091764	     -0.02696977	     -0.00122210	      0.06617196
      0.63667646	     -0.00091745	     -0.02700955	     -0.00122153	      0.06623951
      0.63676598	     -0.00091725	     -0.02704935	     -0.00122097	      0.06630701
      0.63683672	     -0.00091709	     -0.02708080	     -0.00122052	      0.06636031
      0.63690746	     -0.00091694	     -0.02711226	     -0.00122008	      0.06641358
      0.63700086	     -0.00091673	     -0.02715381	     -0.00121949	      0.06648386
      0.63709425	     -0.00091653	     -0.02719537	     -0.00121891	      0.06655408
      0.63716236	     -0.00091638	     -0.02722568	     -0.00121848	      0.06660525
      0.63723046	     -0.00091623	     -0.02725599	     -0.00121805	      0.06665638
      0.63732890	     -0.00091601	     -0.02729982	     -0.00121743	      0.06673024
      0.63741231	     -0.00091583	     -0.02733696	     -0.00121691	      0.06679276
      0.63749572	     -0.00091565	     -0.02737412	     -0.00121639	      0.06685524
      0.63757914	     -0.00091547	     -0.02741128	     -0.00121587	      0.06691767
      0.63766255	     -0.00091528	     -0.02744845	     -0.00121535	      0.06698005
      0.63773480	     -0.00091513	     -0.02748065	     -0.00121490	      0.06703404
      0.63780705	     -0.00091497	     -0.02751286	     -0.00121445	      0.06708799
      0.63789645	     -0.00091477	     -0.02755272	     -0.00121389	      0.06715470
      0.63798586	     -0.00091458	     -0.02759259	     -0.00121333	      0.06722135
      0.63805848	     -0.00091442	     -0.02762499	     -0.00121288	      0.06727545
      0.63813111	     -0.00091426	     -0.02765739	     -0.00121243	      0.06732951
      0.63822153	     -0.00091406	     -0.02769774	     -0.00121187	      0.06739675
      0.63831194	     -0.00091387	     -0.02773810	     -0.00121131	      0.06746393
      0.63838199	     -0.00091372	     -0.02776937	     -0.00121087	      0.06751593
      0.63845204	     -0.00091356	     -0.02780065	     -0.00121044	      0.06756789
      0.63854609	     -0.00091336	     -0.02784265	     -0.00120985	      0.06763760
      0.63864014	     -0.00091315	     -0.02788466	     -0.00120927	      0.06770723
      0.63870770	     -0.00091301	     -0.02791485	     -0.00120885	      0.06775720
      0.63877525	     -0.00091286	     -0.02794503	     -0.00120844	      0.06780714
      0.63887417	     -0.00091265	     -0.02798924	     -0.00120782	      0.06788019
      0.63895787	     -0.00091247	     -0.02802667	     -0.00120731	      0.06794194
      0.63904158	     -0.00091228	     -0.02806410	     -0.00120679	      0.06800363
      0.63912529	     -0.00091210	     -0.02810153	     -0.00120627	      0.06806527
      0.63920047	     -0.00091194	     -0.02813516	     -0.00120581	      0.06812057
      0.63927565	     -0.00091178	     -0.02816880	     -0.00120535	      0.06817582
      0.63935082	     -0.00091162	     -0.02820244	     -0.00120489	      0.06823102
      0.63944630	     -0.00091141	     -0.02824517	     -0.00120430	      0.06830106
      0.63952253	     -0.00091125	     -0.02827929	     -0.00120383	      0.06835692
      0.63959876	     -0.00091108	     -0.02831343	     -0.00120336	      0.06841272
      0.63967499	     -0.00091092	     -0.02834756	     -0.00120289	      0.06846847
      0.63977002	     -0.00091071	     -0.02839013	     -0.00120231	      0.06853790
      0.63984492	     -0.00091055	     -0.02842369	     -0.00120185	      0.06859256
      0.63991983	     -0.00091039	     -0.02845725	     -0.00120139	      0.06864717
      0.63999473	     -0.00091023	     -0.02849082	     -0.00120094	      0.06870173
      0.64009393	     -0.00091001	     -0.02853528	     -0.00120033	      0.06877390
      0.64016814	     -0.00090985	     -0.02856855	     -0.00119988	      0.06882783
      0.64024236	     -0.00090970	     -0.02860183	     -0.00119942	      0.06888171
      0.64033274	     -0.00090950	     -0.02864237	     -0.00119887	      0.06894725
      0.64041353	     -0.00090933	     -0.02867861	     -0.00119838	      0.06900576
      0.64049433	     -0.00090915	     -0.02871486	     -0.00119789	      0.06906422
      0.64057512	     -0.00090898	     -0.02875111	     -0.00119740	      0.06912260
      0.64065592	     -0.00090881	     -0.02878738	     -0.00119690	      0.06918092
      0.64073671	     -0.00090864	     -0.02882365	     -0.00119641	      0.06923917
      0.64081751	     -0.00090846	     -0.02885992	     -0.00119592	      0.06929735
      0.64089830	     -0.00090829	     -0.02889620	     -0.00119543	      0.06935547
      0.64097910	     -0.00090812	     -0.02893249	     -0.00119494	      0.06941351
      0.64105989	     -0.00090794	     -0.02896879	     -0.00119445	      0.06947148
      0.64113235	     -0.00090779	     -0.02900134	     -0.00119401	      0.06952341
      0.64120481	     -0.00090764	     -0.02903390	     -0.00119357	      0.06957528
      0.64129249	     -0.00090745	     -0.02907330	     -0.00119304	      0.06963797
      0.64138016	     -0.00090726	     -0.02911272	     -0.00119251	      0.06970057
      0.64145402	     -0.00090710	     -0.02914592	     -0.00119207	      0.06975324
      0.64152787	     -0.00090695	     -0.02917913	     -0.00119162	      0.06980584
      0.64160172	     -0.00090679	     -0.02921235	     -0.00119118	      0.06985837
      0.64170184	     -0.00090658	     -0.02925738	     -0.00119057	      0.06992949
      0.64177649	     -0.00090642	     -0.02929097	     -0.00119012	      0.06998245
      0.64185114	     -0.00090626	     -0.02932456	     -0.00118967	      0.07003533
      0.64194088	     -0.00090607	     -0.02936495	     -0.00118913	      0.07009882
      0.64202083	     -0.00090590	     -0.02940093	     -0.00118865	      0.07015530
      0.64210078	     -0.00090573	     -0.02943693	     -0.00118817	      0.07021170
      0.64218073	     -0.00090556	     -0.02947293	     -0.00118769	      0.07026802
      0.64226068	     -0.00090539	     -0.02950893	     -0.00118721	      0.07032426
      0.64234063	     -0.00090522	     -0.02954495	     -0.00118673	      0.07038042
      0.64242058	     -0.00090505	     -0.02958096	     -0.00118626	      0.07043650
      0.64250053	     -0.00090488	     -0.02961699	     -0.00118578	      0.07049250
      0.64258048	     -0.00090471	     -0.02965302	     -0.00118530	      0.07054842
      0.64266043	     -0.00090454	     -0.02968905	     -0.00118482	      0.07060425
      0.64274038	     -0.00090437	     -0.02972509	     -0.00118434	      0.07065999
      0.64282033	     -0.00090421	     -0.02976114	     -0.00118387	      0.07071566
      0.64290028	     -0.00090404	     -0.02979719	     -0.00118339	      0.07077123
      0.64298023	     -0.00090387	     -0.02983325	     -0.00118291	      0.07082672
      0.64306018	     -0.00090370	     -0.02986931	     -0.00118244	      0.07088212
      0.64314013	     -0.00090353	     -0.02990538	     -0.00118196	      0.07093744
      0.64322008	     -0.00090336	     -0.02994146	     -0.00118148	      0.07099266
      0.64330003	     -0.00090319	     -0.02997754	     -0.00118101	      0.07104780
      0.64337998	     -0.00090303	     -0.03001362	     -0.00118053	      0.07110284
      0.64345993	     -0.00090286	     -0.03004971	     -0.00118006	      0.07115779
      0.64353989	     -0.00090269	     -0.03008581	     -0.00117959	      0.07121265
      0.64361984	     -0.00090252	     -0.03012191	     -0.00117911	      0.07126742
      0.64369979	     -0.00090235	     -0.03015802	     -0.00117864	      0.07132210
      0.64377974	     -0.00090219	     -0.03019413	     -0.00117816	      0.07137668
      0.64385969	     -0.00090202	     -0.03023025	     -0.00117769	      0.07143116
      0.64393964	     -0.00090185	     -0.03026638	     -0.00117722	      0.07148555
      0.64401959	     -0.00090168	     -0.03030250	     -0.00117675	      0.07153985
      0.64409954	     -0.00090152	     -0.03033864	     -0.00117627	      0.07159404
      0.64417949	     -0.00090135	     -0.03037478	     -0.00117580	      0.07164814
      0.64425944	     -0.00090118	     -0.03041092	     -0.00117533	      0.07170214
      0.64433939	     -0.00090101	     -0.03044707	     -0.00117486	      0.07175604
      0.64441934	     -0.00090085	     -0.03048323	     -0.00117439	      0.07180984
      0.64449929	     -0.00090068	     -0.03051939	     -0.00117392	      0.07186353
      0.64457097	     -0.00090053	     -0.03055181	     -0.00117350	      0.07191159
      0.64464264	     -0.00090038	     -0.03058424	     -0.00117308	      0.07195956
      0.64473040	     -0.00090020	     -0.03062395	     -0.00117256	      0.07201818
      0.64481816	     -0.00090001	     -0.03066367	     -0.00117205	      0.07207668
      0.64489114	     -0.00089986	     -0.03069670	     -0.00117162	      0.07212523
      0.64496412	     -0.00089971	     -0.03072973	     -0.00117119	      0.07217369
      0.64505231	     -0.00089953	     -0.03076966	     -0.00117068	      0.07223214
      0.64514049	     -0.00089934	     -0.03080959	     -0.00117016	      0.07229045
      0.64521061	     -0.00089920	     -0.03084134	     -0.00116975	      0.07233672
      0.64528072	     -0.00089905	     -0.03087310	     -0.00116934	      0.07238291
      0.64537259	     -0.00089886	     -0.03091471	     -0.00116880	      0.07244330
      0.64546445	     -0.00089867	     -0.03095633	     -0.00116827	      0.07250354
      0.64553207	     -0.00089853	     -0.03098697	     -0.00116787	      0.07254779
      0.64559968	     -0.00089839	     -0.03101761	     -0.00116748	      0.07259196
      0.64569625	     -0.00089819	     -0.03106137	     -0.00116692	      0.07265490
      0.64577856	     -0.00089802	     -0.03109869	     -0.00116644	      0.07270843
      0.64586087	     -0.00089785	     -0.03113600	     -0.00116596	      0.07276184
      0.64594318	     -0.00089768	     -0.03117333	     -0.00116548	      0.07281512
      0.64602550	     -0.00089751	     -0.03121065	     -0.00116500	      0.07286829
      0.64609709	     -0.00089736	     -0.03124312	     -0.00116459	      0.07291444
      0.64616869	     -0.00089721	     -0.03127560	     -0.00116417	      0.07296050
      0.64625673	     -0.00089703	     -0.03131554	     -0.00116366	      0.07301701
      0.64634477	     -0.00089685	     -0.03135549	     -0.00116315	      0.07307338
      0.64641674	     -0.00089670	     -0.03138814	     -0.00116274	      0.07311935
      0.64648870	     -0.00089655	     -0.03142080	     -0.00116232	      0.07316522
      0.64657771	     -0.00089637	     -0.03146120	     -0.00116181	      0.07322184
      0.64666672	     -0.00089618	     -0.03150161	     -0.00116129	      0.07327831
      0.64673620	     -0.00089604	     -0.03153315	     -0.00116089	      0.07332229
      0.64680568	     -0.00089590	     -0.03156470	     -0.00116049	      0.07336618
      0.64689814	     -0.00089571	     -0.03160669	     -0.00115996	      0.07342444
      0.64699059	     -0.00089552	     -0.03164868	     -0.00115942	      0.07348255
      0.64705768	     -0.00089538	     -0.03167915	     -0.00115904	      0.07352462
      0.64712478	     -0.00089524	     -0.03170963	     -0.00115865	      0.07356661
      0.64722179	     -0.00089504	     -0.03175371	     -0.00115809	      0.07362717
      0.64730435	     -0.00089487	     -0.03179122	     -0.00115762	      0.07367857
      0.64738691	     -0.00089470	     -0.03182874	     -0.00115715	      0.07372984
      0.64746947	     -0.00089453	     -0.03186627	     -0.00115667	      0.07378099
      0.64755203	     -0.00089437	     -0.03190380	     -0.00115620	      0.07383201
      0.64762187	     -0.00089422	     -0.03193555	     -0.00115580	      0.07387507
      0.64769170	     -0.00089408	     -0.03196730	     -0.00115540	      0.07391804
      0.64778189	     -0.00089389	     -0.03200831	     -0.00115488	      0.07397339
      0.64787207	     -0.00089371	     -0.03204932	     -0.00115437	      0.07402859
      0.64794190	     -0.00089357	     -0.03208108	     -0.00115397	      0.07407122
      0.64801173	     -0.00089343	     -0.03211284	     -0.00115357	      0.07411377
      0.64810387	     -0.00089324	     -0.03215476	     -0.00115305	      0.07416977
      0.64819601	     -0.00089305	     -0.03219669	     -0.00115252	      0.07422561
      0.64826235	     -0.00089291	     -0.03222687	     -0.00115214	      0.07426572
      0.64832869	     -0.00089278	     -0.03225707	     -0.00115177	      0.07430575
      0.64842684	     -0.00089258	     -0.03230174	     -0.00115121	      0.07436482
      0.64850928	     -0.00089241	     -0.03233926	     -0.00115074	      0.07441429
      0.64859172	     -0.00089224	     -0.03237679	     -0.00115027	      0.07446364
      0.64867416	     -0.00089207	     -0.03241433	     -0.00114980	      0.07451287
      0.64875659	     -0.00089191	     -0.03245187	     -0.00114934	      0.07456197
      0.64882654	     -0.00089177	     -0.03248372	     -0.00114894	      0.07460353
      0.64889648	     -0.00089162	     -0.03251558	     -0.00114854	      0.07464500
      0.64898608	     -0.00089144	     -0.03255639	     -0.00114804	      0.07469800
      0.64907568	     -0.00089126	     -0.03259720	     -0.00114753	      0.07475085
      0.64914600	     -0.00089112	     -0.03262924	     -0.00114713	      0.07479223
      0.64921633	     -0.00089097	     -0.03266129	     -0.00114673	      0.07483352
      0.64930722	     -0.00089079	     -0.03270270	     -0.00114622	      0.07488675
      0.64939811	     -0.00089061	     -0.03274413	     -0.00114571	      0.07493984
      0.64946545	     -0.00089047	     -0.03277482	     -0.00114533	      0.07497908
      0.64953280	     -0.00089033	     -0.03280552	     -0.00114495	      0.07501824
      0.64962836	     -0.00089014	     -0.03284908	     -0.00114441	      0.07507368
      0.64971056	     -0.00088997	     -0.03288656	     -0.00114395	      0.07512123
      0.64979275	     -0.00088981	     -0.03292404	     -0.00114349	      0.07516867
      0.64987495	     -0.00088964	     -0.03296153	     -0.00114302	      0.07521599
      0.64995715	     -0.00088948	     -0.03299901	     -0.00114256	      0.07526319
      0.65002680	     -0.00088934	     -0.03303078	     -0.00114217	      0.07530310
      0.65009645	     -0.00088919	     -0.03306256	     -0.00114178	      0.07534293
      0.65018624	     -0.00088901	     -0.03310352	     -0.00114128	      0.07539416
      0.65027604	     -0.00088883	     -0.03314449	     -0.00114077	      0.07544525
      0.65034573	     -0.00088869	     -0.03317629	     -0.00114038	      0.07548482
      0.65041541	     -0.00088855	     -0.03320809	     -0.00114000	      0.07552430
      0.65050710	     -0.00088837	     -0.03324993	     -0.00113948	      0.07557613
      0.65059878	     -0.00088818	     -0.03329178	     -0.00113897	      0.07562782
      0.65066502	     -0.00088805	     -0.03332202	     -0.00113860	      0.07566508
      0.65073126	     -0.00088792	     -0.03335226	     -0.00113823	      0.07570227
      0.65082882	     -0.00088772	     -0.03339680	     -0.00113769	      0.07575693
      0.65091095	     -0.00088756	     -0.03343430	     -0.00113723	      0.07580283
      0.65099309	     -0.00088739	     -0.03347180	     -0.00113677	      0.07584862
      0.65107522	     -0.00088723	     -0.03350931	     -0.00113632	      0.07589432
      0.65115735	     -0.00088706	     -0.03354683	     -0.00113586	      0.07593991
      0.65122714	     -0.00088692	     -0.03357871	     -0.00113547	      0.07597858
      0.65129694	     -0.00088678	     -0.03361059	     -0.00113508	      0.07601717
      0.65138612	     -0.00088660	     -0.03365133	     -0.00113459	      0.07606639
      0.65147531	     -0.00088643	     -0.03369208	     -0.00113410	      0.07611549
      0.65154549	     -0.00088629	     -0.03372415	     -0.00113371	      0.07615405
      0.65161566	     -0.00088615	     -0.03375622	     -0.00113332	      0.07619254
      0.65170612	     -0.00088597	     -0.03379756	     -0.00113282	      0.07624205
      0.65179657	     -0.00088578	     -0.03383890	     -0.00113232	      0.07628954
      0.65186380	     -0.00088565	     -0.03386963	     -0.00113195	      0.07630433
      0.65193104	     -0.00088552	     -0.03390037	     -0.00113158	      0.07629282
      0.65202607	     -0.00088533	     -0.03394381	     -0.00113105	      0.07623343
      0.65210796	     -0.00088516	     -0.03398125	     -0.00113060	      0.07614342
      0.65218984	     -0.00088500	     -0.03401869	     -0.00113015	      0.07601910
      0.65227172	     -0.00088484	     -0.03405614	     -0.00112970	      0.07586195
      0.65235361	     -0.00088467	     -0.03409359	     -0.00112925	      0.07567345
      0.65242316	     -0.00088454	     -0.03412540	     -0.00112886	      0.07548976
      0.65249271	     -0.00088440	     -0.03415721	     -0.00112848	      0.07528534
      0.65258203	     -0.00088422	     -0.03419807	     -0.00112799	      0.07499377
      0.65267134	     -0.00088404	     -0.03423893	     -0.00112750	      0.07467110
      0.65274094	     -0.00088390	     -0.03427077	     -0.00112712	      0.07439915
      0.65281054	     -0.00088377	     -0.03430262	     -0.00112674	      0.07411011
      0.65290168	     -0.00088359	     -0.03434432	     -0.00112624	      0.07370702
      0.65299282	     -0.00088340	     -0.03438603	     -0.00112574	      0.07327756
      0.65305905	     -0.00088327	     -0.03441634	     -0.00112538	      0.07294983
      0.65312529	     -0.00088314	     -0.03444665	     -0.00112502	      0.07260961
      0.65322209	     -0.00088295	     -0.03449096	     -0.00112449	      0.07209103
      0.65330389	     -0.00088279	     -0.03452841	     -0.00112404	      0.07163429
      0.65338570	     -0.00088263	     -0.03456585	     -0.00112359	      0.07116166
      0.65346750	     -0.00088246	     -0.03460330	     -0.00112315	      0.07067412
      0.65354930	     -0.00088230	     -0.03464076	     -0.00112270	      0.07017265
      0.65361902	     -0.00088216	     -0.03467268	     -0.00112232	      0.06973492
      0.65368875	     -0.00088203	     -0.03470461	     -0.00112194	      0.06928830
      0.65377743	     -0.00088185	     -0.03474522	     -0.00112146	      0.06870828
      0.65386611	     -0.00088167	     -0.03478584	     -0.00112098	      0.06811587
      0.65393621	     -0.00088153	     -0.03481794	     -0.00112060	      0.06763949
      0.65400631	     -0.00088140	     -0.03485005	     -0.00112022	      0.06715651
      0.65409623	     -0.00088122	     -0.03489124	     -0.00111973	      0.06652817
      0.65418614	     -0.00088104	     -0.03493243	     -0.00111924	      0.06589078
      0.65425335	     -0.00088091	     -0.03496322	     -0.00111888	      0.06540900
      0.65432057	     -0.00088077	     -0.03499401	     -0.00111852	      0.06492308
      0.65441492	     -0.00088059	     -0.03503725	     -0.00111801	      0.06423468
      0.65449646	     -0.00088042	     -0.03507461	     -0.00111757	      0.06363463
      0.65457799	     -0.00088026	     -0.03511197	     -0.00111713	      0.06303044
      0.65465953	     -0.00088010	     -0.03514933	     -0.00111669	      0.06242268
      0.65474106	     -0.00087994	     -0.03518670	     -0.00111625	      0.06181196
      0.65481066	     -0.00087980	     -0.03521860	     -0.00111587	      0.06128871
      0.65488025	     -0.00087966	     -0.03525049	     -0.00111550	      0.06076403
      0.65496889	     -0.00087948	     -0.03529112	     -0.00111502	      0.06009426
      0.65505752	     -0.00087931	     -0.03533175	     -0.00111454	      0.05942334
      0.65512722	     -0.00087917	     -0.03536370	     -0.00111417	      0.05889537
      0.65519691	     -0.00087903	     -0.03539564	     -0.00111379	      0.05836736
      0.65528722	     -0.00087885	     -0.03543704	     -0.00111331	      0.05768353
      0.65537753	     -0.00087867	     -0.03547845	     -0.00111282	      0.05700065
      0.65544402	     -0.00087853	     -0.03550893	     -0.00111247	      0.05649880
      0.65551051	     -0.00087840	     -0.03553942	     -0.00111211	      0.05599797
      0.65560602	     -0.00087821	     -0.03558321	     -0.00111160	      0.05528072
      0.65568744	     -0.00087805	     -0.03562054	     -0.00111116	      0.05467169
      0.65576886	     -0.00087788	     -0.03565788	     -0.00111073	      0.05406523
      0.65585028	     -0.00087772	     -0.03569521	     -0.00111029	      0.05346165
      0.65593170	     -0.00087756	     -0.03573255	     -0.00110986	      0.05286127
      0.65600146	     -0.00087742	     -0.03576454	     -0.00110949	      0.05234966
      0.65607121	     -0.00087727	     -0.03579653	     -0.00110911	      0.05184077
      0.65615927	     -0.00087710	     -0.03583691	     -0.00110864	      0.05120252
      0.65624733	     -0.00087692	     -0.03587730	     -0.00110818	      0.05056917
      0.65631741	     -0.00087678	     -0.03590944	     -0.00110780	      0.05006877
      0.65638750	     -0.00087664	     -0.03594159	     -0.00110743	      0.04957179
      0.65647680	     -0.00087645	     -0.03598254	     -0.00110695	      0.04894377
      0.65656610	     -0.00087627	     -0.03602350	     -0.00110648	      0.04832177
      0.65663334	     -0.00087614	     -0.03605434	     -0.00110612	      0.04785756
      0.65670057	     -0.00087600	     -0.03608518	     -0.00110577	      0.04739699
      0.65679420	     -0.00087581	     -0.03612813	     -0.00110527	      0.04676191
      0.65688783	     -0.00087562	     -0.03617107	     -0.00110477	      0.04613428
      0.65695216	     -0.00087549	     -0.03620058	     -0.00110443	      0.04570740
      0.65701650	     -0.00087536	     -0.03623009	     -0.00110409	      0.04528419
      0.65711644	     -0.00087515	     -0.03627593	     -0.00110356	      0.04463425
      0.65719856	     -0.00087498	     -0.03631360	     -0.00110313	      0.04410704
      0.65728068	     -0.00087481	     -0.03635126	     -0.00110270	      0.04358612
      0.65736280	     -0.00087464	     -0.03638893	     -0.00110226	      0.04307158
      0.65743549	     -0.00087449	     -0.03642227	     -0.00110188	      0.04262148
      0.65750818	     -0.00087434	     -0.03645561	     -0.00110150	      0.04217647
      0.65758087	     -0.00087419	     -0.03648895	     -0.00110111	      0.04173659
      0.65767614	     -0.00087400	     -0.03653265	     -0.00110061	      0.04116787
      0.65775012	     -0.00087384	     -0.03656658	     -0.00110022	      0.04073243
      0.65782409	     -0.00087369	     -0.03660051	     -0.00109983	      0.04030238
      0.65789807	     -0.00087354	     -0.03663444	     -0.00109945	      0.03987776
      0.65799239	     -0.00087334	     -0.03667770	     -0.00109895	      0.03934424
      0.65806499	     -0.00087319	     -0.03671100	     -0.00109857	      0.03893958
      0.65813760	     -0.00087304	     -0.03674429	     -0.00109819	      0.03854017
      0.65822504	     -0.00087285	     -0.03678439	     -0.00109773	      0.03806610
      0.65831247	     -0.00087267	     -0.03682449	     -0.00109727	      0.03759961
      0.65837871	     -0.00087253	     -0.03685486	     -0.00109693	      0.03725130
      0.65844494	     -0.00087239	     -0.03688523	     -0.00109658	      0.03690731
      0.65853933	     -0.00087219	     -0.03692851	     -0.00109609	      0.03642454
      0.65862098	     -0.00087202	     -0.03696595	     -0.00109566	      0.03601396
      0.65870263	     -0.00087185	     -0.03700339	     -0.00109523	      0.03560988
      0.65878429	     -0.00087167	     -0.03704082	     -0.00108809	      0.03521225
      0.65885670	     -0.00087152	     -0.03707402	     -0.00102825	      0.03486496
      0.65892912	     -0.00087137	     -0.03710722	     -0.00084976	      0.03452269
      0.65900154	     -0.00087121	     -0.03714042	     -0.00048119	      0.03418539
      0.65910165	     -0.00087100	     -0.03718631	      0.00047379	      0.03372723
      0.65916543	     -0.00087086	     -0.03721554	      0.00142092	      0.03344022
      0.65922921	     -0.00087073	     -0.03724477	      0.00267168	      0.03315698
      0.65924509	     -0.00087069	     -0.03725205	      0.00303292	      0.03308705
      0.65925857	     -0.00087066	     -0.03725823	      0.00335554	      0.03302787
      0.65927205	     -0.00087063	     -0.03726441	      0.00369288	      0.03296885
      0.65928553	     -0.00087060	     -0.03727058	      0.00404502	      0.03290999
      0.65929901	     -0.00087057	     -0.03727676	      0.00441198	      0.03285128
      0.65931578	     -0.00087052	     -0.03728444	      0.00488922	      0.03277846
      0.65933255	     -0.00087046	     -0.03729211	      0.00538934	      0.03270586
      0.65934932	     -0.00087039	     -0.03729978	      0.00591223	      0.03263347
      0.65936609	     -0.00087031	     -0.03730744	      0.00645772	      0.03256128
      0.65938286	     -0.00087021	     -0.03731508	      0.00702554	      0.03248929
      0.65939963	     -0.00087009	     -0.03732272	      0.00761541	      0.03241747
      0.65941975	     -0.00086993	     -0.03733187	      0.00835185	      0.03233151
      0.65943988	     -0.00086974	     -0.03734099	      0.00911880	      0.03224577
      0.65946000	     -0.00086953	     -0.03735010	      0.00991545	      0.03216024
      0.65948013	     -0.00086928	     -0.03735917	      0.01074090	      0.03207489
      0.65950025	     -0.00086899	     -0.03736822	      0.01159415	      0.03198969
      0.65952037	     -0.00086868	     -0.03737724	      0.01247414	      0.03190464
      0.65954050	     -0.00086833	     -0.03738622	      0.01337974	      0.03181970
      0.65956062	     -0.00086794	     -0.03739516	      0.01430978	      0.03173485
      0.65958075	     -0.00086751	     -0.03740406	      0.01526302	      0.03165008
      0.65960087	     -0.00086704	     -0.03741291	      0.01623818	      0.03156535
      0.65962099	     -0.00086653	     -0.03742172	      0.01723398	      0.03148065
      0.65964112	     -0.00086598	     -0.03743048	      0.01824907	      0.03139594
      0.65966124	     -0.00086539	     -0.03743919	      0.01928213	      0.03131122
      0.65968137	     -0.00086475	     -0.03744783	      0.02033180	      0.03122644
      0.65970149	     -0.00086407	     -0.03745642	      0.02139672	      0.03114158
      0.65972162	     -0.00086334	     -0.03746494	      0.02247553	      0.03105663
      0.65974174	     -0.00086256	     -0.03747340	      0.02356689	      0.03097155
      0.65976186	     -0.00086174	     -0.03748178	      0.02466946	      0.03088631
      0.65978199	     -0.00086086	     -0.03749009	      0.02578192	      0.03080091
      0.65980211	     -0.00085994	     -0.03749832	      0.02690295	      0.03071529
      0.65982632	     -0.00085876	     -0.03750811	      0.02826087	      0.03061201
      0.65985052	     -0.00085750	     -0.03751777	      0.02962715	      0.03050836
      0.65987473	     -0.00085617	     -0.03752730	      0.03099968	      0.03040427
      0.65989893	     -0.00085476	     -0.03753669	      0.03237639	      0.03029972
      0.65992314	     -0.00085327	     -0.03754594	      0.03375528	      0.03019465
      0.65994734	     -0.00085170	     -0.03755503	      0.03513442	      0.03008901
      0.65997155	     -0.00085005	     -0.03756397	      0.03651195	      0.02998276
      0.65999575	     -0.00084831	     -0.03757274	      0.03788609	      0.02987586
      0.66001996	     -0.00084649	     -0.03758133	      0.03925512	      0.02976824
      0.66004416	     -0.00084459	     -0.03758974	      0.04061742	      0.02965987
      0.66006837	     -0.00084260	     -0.03759796	      0.04197141	      0.02955071
      0.66009257	     -0.00084052	     -0.03760599	      0.04331561	      0.02944069
      0.66011678	     -0.00083836	     -0.03761382	      0.04464861	      0.02932978
      0.66014098	     -0.00083610	     -0.03762143	      0.04596905	      0.02921792
      0.66016519	     -0.00083376	     -0.03762882	      0.04727567	      0.02910508
      0.66018939	     -0.00083133	     -0.03763599	      0.04856725	      0.02899120
      0.66021360	     -0.00082880	     -0.03764293	      0.04984265	      0.02887624
      0.66023780	     -0.00082618	     -0.03764962	      0.05110079	      0.02876014
      0.66026201	     -0.00082347	     -0.03765607	      0.05234066	      0.02864288
      0.66028621	     -0.00082067	     -0.03766225	      0.05356129	      0.02852439
      0.66031042	     -0.00081777	     -0.03766817	      0.05476179	      0.02840463
      0.66033462	     -0.00081478	     -0.03767382	      0.05594131	      0.02828356
      0.66035883	     -0.00081169	     -0.03767919	      0.05709906	      0.02816114
      0.66038303	     -0.00080851	     -0.03768427	      0.05823429	      0.02803731
      0.66040724	     -0.00080523	     -0.03768905	      0.05934631	      0.02791204
      0.66043145	     -0.00080185	     -0.03769353	      0.06043448	      0.02778528
      0.66045565	     -0.00079838	     -0.03769770	      0.06149819	      0.02765698
      0.66047986	     -0.00079481	     -0.03770154	      0.06253688	      0.02752711
      0.66050406	     -0.00079114	     -0.03770506	      0.06355002	      0.02739563
      0.66053311	     -0.00078661	     -0.03770883	      0.06473159	      0.02723563
      0.66056216	     -0.00078193	     -0.03771210	      0.06587491	      0.02707316
      0.66059121	     -0.00077712	     -0.03771486	      0.06697930	      0.02690817
      0.66062026	     -0.00077216	     -0.03771709	      0.06804411	      0.02674057
      0.66064931	     -0.00076705	     -0.03771877	      0.06906880	      0.02657031
      0.66067836	     -0.00076180	     -0.03771990	      0.07005286	      0.02639731
      0.66070741	     -0.00075641	     -0.03772045	      0.07099583	      0.02622152
      0.66073647	     -0.00075087	     -0.03772042	      0.07189733	      0.02604286
      0.66076552	     -0.00074519	     -0.03771979	      0.07275701	      0.02586127
      0.66079457	     -0.00073936	     -0.03771855	      0.07357456	      0.02567670
      0.66082362	     -0.00073339	     -0.03771667	      0.07434974	      0.02548908
      0.66085267	     -0.00072726	     -0.03771415	      0.07508231	      0.02529835
      0.66088172	     -0.00072100	     -0.03771097	      0.07577210	      0.02510445
      0.66091077	     -0.00071458	     -0.03770711	      0.07641896	      0.02490734
      0.66093982	     -0.00070801	     -0.03770256	      0.07702277	      0.02470694
      0.66096887	     -0.00070130	     -0.03769731	      0.07758345	      0.02450322
      0.66099792	     -0.00069444	     -0.03769134	      0.07810094	      0.02429610
      0.66102397	     -0.00068816	     -0.03768537	      0.07852825	      0.02410743
      0.66105003	     -0.00068175	     -0.03767879	      0.07892079	      0.02391596
      0.66107608	     -0.00067522	     -0.03767159	      0.07927856	      0.02372165
      0.66110213	     -0.00066857	     -0.03766377	      0.07960156	      0.02352445
      0.66112818	     -0.00066179	     -0.03765532	      0.07988984	      0.02332433
      0.66115160	     -0.00065559	     -0.03764717	      0.08011931	      0.02314196
      0.66117501	     -0.00064929	     -0.03763848	      0.08032079	      0.02295717
      0.66119842	     -0.00064288	     -0.03762925	      0.08049430	      0.02276993
      0.66122184	     -0.00063636	     -0.03761948	      0.08063988	      0.02258021
      0.66124525	     -0.00062974	     -0.03760914	      0.08075758	      0.02238799
      0.66126606	     -0.00062376	     -0.03759947	      0.08083881	      0.02221503
      0.66128687	     -0.00061769	     -0.03758935	      0.08089807	      0.02204004
      0.66130768	     -0.00061153	     -0.03757876	      0.08093540	      0.02186300
      0.66132849	     -0.00060527	     -0.03756770	      0.08095081	      0.02168389
      0.66134929	     -0.00059892	     -0.03755616	      0.08094433	      0.02150269
      0.66136782	     -0.00059318	     -0.03754548	      0.08092017	      0.02133959
      0.66138634	     -0.00058737	     -0.03753441	      0.08087870	      0.02117479
      0.66140486	     -0.00058147	     -0.03752294	      0.08081992	      0.02100827
      0.66142339	     -0.00057548	     -0.03751106	      0.08074384	      0.02084000
      0.66144191	     -0.00056940	     -0.03749877	      0.08065047	      0.02066995
      0.66145844	     -0.00056390	     -0.03748745	      0.08055256	      0.02051671
      0.66147497	     -0.00055833	     -0.03747579	      0.08044087	      0.02036202
      0.66149150	     -0.00055267	     -0.03746379	      0.08031539	      0.02020586
      0.66150802	     -0.00054693	     -0.03745144	      0.08017611	      0.02004821
      0.66152455	     -0.00054111	     -0.03743873	      0.08002302	      0.01988904
      0.66153932	     -0.00053582	     -0.03742706	      0.07987449	      0.01974549
      0.66155409	     -0.00053046	     -0.03741510	      0.07971488	      0.01960069
      0.66156886	     -0.00052502	     -0.03740284	      0.07954417	      0.01945461
      0.66158363	     -0.00051950	     -0.03739028	      0.07936231	      0.01930724
      0.66159840	     -0.00051389	     -0.03737739	      0.07916928	      0.01915854
      0.66161162	     -0.00050878	     -0.03736560	      0.07898703	      0.01902433
      0.66162483	     -0.00050360	     -0.03735354	      0.07879575	      0.01888902
      0.66163805	     -0.00049833	     -0.03734121	      0.07859541	      0.01875258
      0.66165127	     -0.00049297	     -0.03732862	      0.07838594	      0.01861498
      0.66166448	     -0.00048752	     -0.03731574	      0.07816729	      0.01847620
      0.66167630	     -0.00048256	     -0.03730398	      0.07796394	      0.01835106
      0.66168812	     -0.00047751	     -0.03729199	      0.07775315	      0.01822493
      0.66169994	     -0.00047236	     -0.03727976	      0.07753486	      0.01809777
      0.66171176	     -0.00046712	     -0.03726728	      0.07730900	      0.01796955
      0.66172358	     -0.00046177	     -0.03725454	      0.07707550	      0.01784025
      0.66173413	     -0.00045689	     -0.03724295	      0.07686049	      0.01772385
      0.66174469	     -0.00045192	     -0.03723114	      0.07663926	      0.01760651
      0.66175524	     -0.00044683	     -0.03721911	      0.07641174	      0.01748823
      0.66176579	     -0.00044164	     -0.03720685	      0.07617786	      0.01736895
      0.66177635	     -0.00043631	     -0.03719435	      0.07593753	      0.01724863
      0.66178635	     -0.00043115	     -0.03718228	      0.07570377	      0.01713364
      0.66179635	     -0.00042584	     -0.03716998	      0.07546405	      0.01701764
      0.66180635	     -0.00042039	     -0.03715744	      0.07521827	      0.01690059
      0.66181635	     -0.00041478	     -0.03714464	      0.07496631	      0.01678243
      0.66182635	     -0.00040900	     -0.03713158	      0.07470807	      0.01666310
      0.66183635	     -0.00040301	     -0.03711824	      0.07444341	      0.01654253
      0.66184635	     -0.00039681	     -0.03710461	      0.07417217	      0.01642065
      0.66185635	     -0.00039036	     -0.03709066	      0.07389420	      0.01629737
      0.66186635	     -0.00038363	     -0.03707637	      0.07360931	      0.01617257
      0.66187635	     -0.00037658	     -0.03706171	      0.07331730	      0.01604612
      0.66188635	     -0.00036928	     -0.03704672	      0.07301749	      0.01591812
      0.66189635	     -0.00036189	     -0.03703144	      0.07270909	      0.01578884
      0.66190635	     -0.00035451	     -0.03701593	      0.07239167	      0.01565850
      0.66191635	     -0.00034722	     -0.03700023	      0.07206509	      0.01552724
      0.66192635	     -0.00034008	     -0.03698436	      0.07172942	      0.01539521
      0.66193635	     -0.00033313	     -0.03696835	      0.07138482	      0.01526251
      0.66194635	     -0.00032639	     -0.03695222	      0.07103158	      0.01512926
      0.66195635	     -0.00031989	     -0.03693598	      0.07067003	      0.01499555
      0.66196635	     -0.00031366	     -0.03691965	      0.07030055	      0.01486145
      0.66197635	     -0.00030770	     -0.03690324	      0.06992357	      0.01472706
      0.66198635	     -0.00030202	     -0.03688677	      0.06953955	      0.01459244
      0.66199635	     -0.00029664	     -0.03687026	      0.06914898	      0.01445767
      0.66200635	     -0.00029155	     -0.03685370	      0.06875234	      0.01432280
      0.66201635	     -0.00028676	     -0.03683711	      0.06835014	      0.01418790
      0.66202635	     -0.00028225	     -0.03682050	      0.06794289	      0.01405301
      0.66203635	     -0.00027804	     -0.03680387	      0.06753110	      0.01391817
      0.66204635	     -0.00027410	     -0.03678723	      0.06711526	      0.01378343
      0.66205635	     -0.00027043	     -0.03677058	      0.06669585	      0.01364882
      0.66206635	     -0.00026703	     -0.03675393	      0.06627334	      0.01351438
      0.66207635	     -0.00026388	     -0.03673728	      0.06584820	      0.01338012
      0.66208635	     -0.00026097	     -0.03672063	      0.06542085	      0.01324607
      0.66209635	     -0.00025829	     -0.03670398	      0.06499171	      0.01311226
      0.66210635	     -0.00025582	     -0.03668734	      0.06456116	      0.01297870
      0.66211635	     -0.00025357	     -0.03667071	      0.06412959	      0.01284541
      0.66212635	     -0.00025151	     -0.03665409	      0.06369734	      0.01271241
      0.66213635	     -0.00024964	     -0.03663748	      0.06326474	      0.01257970
      0.66214635	     -0.00024794	     -0.03662088	      0.06283209	      0.01244731
      0.66215635	     -0.00024641	     -0.03660428	      0.06239969	      0.01231523
      0.66216635	     -0.00024503	     -0.03658771	      0.06196779	      0.01218348
      0.66217635	     -0.00024380	     -0.03657114	      0.06153666	      0.01205206
      0.66218635	     -0.00024270	     -0.03655458	      0.06110651	      0.01192099
      0.66219635	     -0.00024173	     -0.03653804	      0.06067756	      0.01179027
      0.66220635	     -0.00024089	     -0.03652151	      0.06025001	      0.01165989
      0.66221635	     -0.00024015	     -0.03650499	      0.05982404	      0.01152988
      0.66222635	     -0.00023953	     -0.03648849	      0.05939980	      0.01140022
      0.66223635	     -0.00023900	     -0.03647200	      0.05897747	      0.01127093
      0.66224635	     -0.00023856	     -0.03645552	      0.05855716	      0.01114201
      0.66225847	     -0.00023815	     -0.03643556	      0.05805075	      0.01098628
      0.66227058	     -0.00023785	     -0.03641563	      0.05754771	      0.01083109
      0.66228270	     -0.00023766	     -0.03639571	      0.05704822	      0.01067645
      0.66229482	     -0.00023756	     -0.03637581	      0.05655244	      0.01052236
      0.66230694	     -0.00023756	     -0.03635593	      0.05606051	      0.01036881
      0.66231905	     -0.00023764	     -0.03633607	      0.05557254	      0.01021581
      0.66233117	     -0.00023780	     -0.03631622	      0.05508866	      0.01006337
      0.66234329	     -0.00023803	     -0.03629639	      0.05460893	      0.00991146
      0.66235794	     -0.00023839	     -0.03627245	      0.05403476	      0.00972859
      0.66237258	     -0.00023883	     -0.03624853	      0.05346688	      0.00954651
      0.66238723	     -0.00023935	     -0.03622464	      0.05290540	      0.00936523
      0.66240188	     -0.00023994	     -0.03620077	      0.05235038	      0.00918473
      0.66241652	     -0.00024059	     -0.03617692	      0.05180186	      0.00900501
      0.66243117	     -0.00024130	     -0.03615310	      0.05125987	      0.00882607
      0.66244582	     -0.00024205	     -0.03612930	      0.05072443	      0.00864791
      0.66246046	     -0.00024285	     -0.03610553	      0.05019554	      0.00847051
      0.66247850	     -0.00024389	     -0.03607628	      0.04955311	      0.00825306
      0.66249654	     -0.00024499	     -0.03604706	      0.04892057	      0.00803675
      0.66251458	     -0.00024612	     -0.03601788	      0.04829785	      0.00782157
      0.66253262	     -0.00024731	     -0.03598873	      0.04768487	      0.00760751
      0.66255066	     -0.00024852	     -0.03595961	      0.04708155	      0.00739456
      0.66256870	     -0.00024977	     -0.03593053	      0.04648778	      0.00718270
      0.66258674	     -0.00025104	     -0.03590148	      0.04590346	      0.00697193
      0.66260908	     -0.00025265	     -0.03586556	      0.04519283	      0.00671242
      0.66263141	     -0.00025430	     -0.03582968	      0.04449625	      0.00645452
      0.66265375	     -0.00025596	     -0.03579386	      0.04381347	      0.00619822
      0.66267609	     -0.00025765	     -0.03575808	      0.04314422	      0.00594349
      0.66269842	     -0.00025936	     -0.03572235	      0.04248824	      0.00569031
      0.66272076	     -0.00026109	     -0.03568668	      0.04184526	      0.00543865
      0.66274869	     -0.00026327	     -0.03564213	      0.04105920	      0.00512611
      0.66277662	     -0.00026546	     -0.03559767	      0.04029251	      0.00481587
      0.66280455	     -0.00026767	     -0.03555327	      0.03954465	      0.00450790
      0.66283248	     -0.00026989	     -0.03550895	      0.03881511	      0.00420216
      0.66286616	     -0.00027258	     -0.03545560	      0.03795883	      0.00383631
      0.66289985	     -0.00027528	     -0.03540235	      0.03712758	      0.00347358
      0.66294112	     -0.00027861	     -0.03533725	      0.03614194	      0.00303330
      0.66298239	     -0.00028195	     -0.03527231	      0.03519105	      0.00259750
      0.66301505	     -0.00028459	     -0.03522105	      0.03446243	      0.00225583
      0.66304770	     -0.00028724	     -0.03516989	      0.03375395	      0.00191685
      0.66308143	     -0.00028998	     -0.03511714	      0.03304255	      0.00156947
      0.66312724	     -0.00029372	     -0.03504565	      0.03210809	      0.00110198
      0.66317455	     -0.00029758	     -0.03497204	      0.03118024	      0.00062450
      0.66320606	     -0.00030015	     -0.03492313	      0.03058230	      0.00030940
      0.66323757	     -0.00030273	     -0.03487431	      0.02999973	     -0.00000345
      0.66328251	     -0.00030640	     -0.03480482	      0.02919437	     -0.00044585
      0.66331647	     -0.00030919	     -0.03475244	      0.02860515	     -0.00077715
      0.66335043	     -0.00031197	     -0.03470017	      0.02803188	     -0.00110591
      0.66338438	     -0.00031476	     -0.03464800	      0.02747404	     -0.00143218
      0.66342722	     -0.00031827	     -0.03458232	      0.02679147	     -0.00184028
      0.66345775	     -0.00032078	     -0.03453562	      0.02631898	     -0.00212873
      0.66348828	     -0.00032329	     -0.03448900	      0.02585770	     -0.00241522
      0.66352937	     -0.00032667	     -0.03442640	      0.02525401	     -0.00279772
      0.66356535	     -0.00032962	     -0.03437169	      0.02474085	     -0.00312986
      0.66360133	     -0.00033258	     -0.03431709	      0.02424170	     -0.00345937
      0.66363731	     -0.00033555	     -0.03426261	      0.02375606	     -0.00378628
      0.66366833	     -0.00033810	     -0.03421574	      0.02334798	     -0.00406599
      0.66369934	     -0.00034065	     -0.03416896	      0.02294931	     -0.00434380
      0.66373717	     -0.00034377	     -0.03411199	      0.02247531	     -0.00468017
      0.66377501	     -0.00034688	     -0.03405516	      0.02201444	     -0.00501378
      0.66380333	     -0.00034921	     -0.03401270	      0.02167782	     -0.00526167
      0.66383164	     -0.00035155	     -0.03397031	      0.02134811	     -0.00550805
      0.66387350	     -0.00035499	     -0.03390777	      0.02087299	     -0.00586951
      0.66390632	     -0.00035769	     -0.03385885	      0.02051045	     -0.00615058
      0.66393913	     -0.00036039	     -0.03381002	      0.02015635	     -0.00642968
      0.66397194	     -0.00036309	     -0.03376129	      0.01981043	     -0.00670682
      0.66400476	     -0.00036579	     -0.03371264	      0.01947246	     -0.00698202
      0.66403757	     -0.00036849	     -0.03366409	      0.01914220	     -0.00725530
      0.66407039	     -0.00037119	     -0.03361562	      0.01881942	     -0.00752667
      0.66410320	     -0.00037389	     -0.03356725	      0.01850391	     -0.00779615
      0.66413602	     -0.00037658	     -0.03351896	      0.01819546	     -0.00806377
      0.66416883	     -0.00037928	     -0.03347077	      0.01789387	     -0.00832953
      0.66420164	     -0.00038197	     -0.03342266	      0.01759894	     -0.00859346
      0.66423446	     -0.00038466	     -0.03337465	      0.01731049	     -0.00885557
      0.66426296	     -0.00038699	     -0.03333302	      0.01706506	     -0.00908177
      0.66429146	     -0.00038933	     -0.03329145	      0.01682426	     -0.00930661
      0.66432907	     -0.00039240	     -0.03323670	      0.01651340	     -0.00960129
      0.66435924	     -0.00039487	     -0.03319287	      0.01626956	     -0.00983599
      0.66438941	     -0.00039734	     -0.03314911	      0.01603050	     -0.01006922
      0.66441958	     -0.00039980	     -0.03310542	      0.01579609	     -0.01030099
      0.66445740	     -0.00040288	     -0.03305076	      0.01550863	     -0.01058951
      0.66448445	     -0.00040509	     -0.03301174	      0.01530730	     -0.01079447
      0.66451150	     -0.00040729	     -0.03297278	      0.01510943	     -0.01099829
      0.66454699	     -0.00041017	     -0.03292175	      0.01485495	     -0.01126396
      0.66458125	     -0.00041295	     -0.03287258	      0.01461464	     -0.01151861
      0.66461551	     -0.00041573	     -0.03282351	      0.01437946	     -0.01177148
      0.66464507	     -0.00041813	     -0.03278124	      0.01418054	     -0.01198823
      0.66467463	     -0.00042052	     -0.03273905	      0.01398525	     -0.01220367
      0.66470419	     -0.00042291	     -0.03269692	      0.01379349	     -0.01241782
      0.66473375	     -0.00042529	     -0.03265486	      0.01360519	     -0.01263068
      0.66476945	     -0.00042817	     -0.03260415	      0.01338221	     -0.01288611
      0.66480069	     -0.00043068	     -0.03255987	      0.01319111	     -0.01310801
      0.66483192	     -0.00043319	     -0.03251567	      0.01300357	     -0.01332852
      0.66486315	     -0.00043569	     -0.03247155	      0.01281952	     -0.01354764
      0.66489439	     -0.00043819	     -0.03242750	      0.01263888	     -0.01376538
      0.66492562	     -0.00044069	     -0.03238353	      0.01246155	     -0.01398175
      0.66495238	     -0.00044283	     -0.03234592	      0.01231219	     -0.01416607
      0.66497914	     -0.00044496	     -0.03230835	      0.01216515	     -0.01434940
      0.66501684	     -0.00044796	     -0.03225553	      0.01196188	     -0.01460602
      0.66504413	     -0.00045012	     -0.03221737	      0.01181754	     -0.01479050
      0.66507141	     -0.00045228	     -0.03217928	      0.01167547	     -0.01497398
      0.66510453	     -0.00045490	     -0.03213309	      0.01150593	     -0.01519543
      0.66513676	     -0.00045745	     -0.03208825	      0.01134406	     -0.01540946
      0.66516898	     -0.00045999	     -0.03204348	      0.01118513	     -0.01562212
      0.66520121	     -0.00046252	     -0.03199879	      0.01102907	     -0.01583342
      0.66522903	     -0.00046470	     -0.03196026	      0.01089657	     -0.01601481
      0.66525686	     -0.00046688	     -0.03192179	      0.01076612	     -0.01619520
      0.66528469	     -0.00046905	     -0.03188338	      0.01063767	     -0.01637460
      0.66531998	     -0.00047180	     -0.03183475	      0.01047760	     -0.01660071
      0.66535022	     -0.00047416	     -0.03179315	      0.01034290	     -0.01679321
      0.66538046	     -0.00047650	     -0.03175162	      0.01021042	     -0.01698457
      0.66541070	     -0.00047884	     -0.03171016	      0.01008011	     -0.01717480
      0.66544094	     -0.00048118	     -0.03166877	      0.00995192	     -0.01736390
      0.66547118	     -0.00048351	     -0.03162744	      0.00982581	     -0.01755189
      0.66550142	     -0.00048583	     -0.03158618	      0.00970174	     -0.01773876
      0.66553166	     -0.00048815	     -0.03154499	      0.00957966	     -0.01792454
      0.66556190	     -0.00049046	     -0.03150387	      0.00945953	     -0.01810923
      0.66559214	     -0.00049276	     -0.03146281	      0.00934132	     -0.01829283
      0.66562238	     -0.00049506	     -0.03142182	      0.00922498	     -0.01847535
      0.66565262	     -0.00049735	     -0.03138089	      0.00911047	     -0.01865681
      0.66568286	     -0.00049964	     -0.03134003	      0.00899775	     -0.01883721
      0.66571310	     -0.00050192	     -0.03129924	      0.00888680	     -0.01901655
      0.66574334	     -0.00050419	     -0.03125852	      0.00877757	     -0.01919485
      0.66577358	     -0.00050646	     -0.03121786	      0.00867003	     -0.01937211
      0.66580382	     -0.00050872	     -0.03117726	      0.00856415	     -0.01954834
      0.66583406	     -0.00051097	     -0.03113673	      0.00845989	     -0.01972354
      0.66586120	     -0.00051299	     -0.03110042	      0.00836769	     -0.01987989
      0.66588833	     -0.00051500	     -0.03106416	      0.00827675	     -0.02003543
      0.66592423	     -0.00051765	     -0.03101627	      0.00815834	     -0.02023994
      0.66595182	     -0.00051968	     -0.03097952	      0.00806875	     -0.02039621
      0.66597942	     -0.00052171	     -0.03094282	      0.00798039	     -0.02055165
      0.66600701	     -0.00052373	     -0.03090618	      0.00789323	     -0.02070628
      0.66604276	     -0.00052633	     -0.03085879	      0.00778208	     -0.02090537
      0.66607332	     -0.00052855	     -0.03081835	      0.00768860	     -0.02107450
      0.66610388	     -0.00053076	     -0.03077797	      0.00759652	     -0.02124265
      0.66613444	     -0.00053297	     -0.03073766	      0.00750579	     -0.02140983
      0.66616500	     -0.00053517	     -0.03069742	      0.00741641	     -0.02157604
      0.66619556	     -0.00053735	     -0.03065723	      0.00732834	     -0.02174128
      0.66622612	     -0.00053954	     -0.03061712	      0.00724155	     -0.02190557
      0.66625668	     -0.00054171	     -0.03057706	      0.00715603	     -0.02206892
      0.66628724	     -0.00054387	     -0.03053708	      0.00707175	     -0.02223132
      0.66631780	     -0.00054603	     -0.03049715	      0.00698869	     -0.02239279
      0.66634507	     -0.00054795	     -0.03046157	      0.00691556	     -0.02253611
      0.66637234	     -0.00054986	     -0.03042604	      0.00684337	     -0.02267870
      0.66640882	     -0.00055240	     -0.03037861	      0.00674826	     -0.02286826
      0.66643682	     -0.00055435	     -0.03034226	      0.00667635	     -0.02301287
      0.66646482	     -0.00055629	     -0.03030596	      0.00660538	     -0.02315673
      0.66649281	     -0.00055822	     -0.03026972	      0.00653532	     -0.02329983
      0.66652916	     -0.00056072	     -0.03022275	      0.00644571	     -0.02348448
      0.66655998	     -0.00056282	     -0.03018299	      0.00637090	     -0.02364006
      0.66659079	     -0.00056492	     -0.03014330	      0.00629715	     -0.02379475
      0.66662161	     -0.00056701	     -0.03010367	      0.00622442	     -0.02394854
      0.66665243	     -0.00056909	     -0.03006411	      0.00615270	     -0.02410145
      0.66668325	     -0.00057117	     -0.03002460	      0.00608198	     -0.02425349
      0.66671406	     -0.00057323	     -0.02998516	      0.00601224	     -0.02440465
      0.66674488	     -0.00057528	     -0.02994579	      0.00594345	     -0.02455494
      0.66677570	     -0.00057733	     -0.02990647	      0.00587561	     -0.02470438
      0.66680651	     -0.00057936	     -0.02986722	      0.00580870	     -0.02485296
      0.66683733	     -0.00058139	     -0.02982803	      0.00574269	     -0.02500070
      0.66686815	     -0.00058340	     -0.02978890	      0.00567758	     -0.02514759
      0.66689896	     -0.00058541	     -0.02974984	      0.00561334	     -0.02529364
      0.66692978	     -0.00058741	     -0.02971083	      0.00554997	     -0.02543886
      0.66696060	     -0.00058939	     -0.02967189	      0.00548745	     -0.02558326
      0.66699141	     -0.00059137	     -0.02963301	      0.00542577	     -0.02572683
      0.66702518	     -0.00059353	     -0.02959048	      0.00535911	     -0.02588322
      0.66705895	     -0.00059568	     -0.02954801	      0.00529342	     -0.02603864
      0.66708733	     -0.00059747	     -0.02951239	      0.00523895	     -0.02616851
      0.66711571	     -0.00059926	     -0.02947681	      0.00518514	     -0.02629769
      0.66715388	     -0.00060165	     -0.02942904	      0.00511378	     -0.02647038
      0.66718278	     -0.00060345	     -0.02939294	      0.00506053	     -0.02660032
      0.66721168	     -0.00060524	     -0.02935689	      0.00500792	     -0.02672957
      0.66724058	     -0.00060702	     -0.02932089	      0.00495595	     -0.02685814
      0.66727933	     -0.00060939	     -0.02927271	      0.00488725	     -0.02702947
      0.66731090	     -0.00061132	     -0.02923352	      0.00483210	     -0.02716816
      0.66734247	     -0.00061323	     -0.02919439	      0.00477767	     -0.02730605
      0.66737404	     -0.00061514	     -0.02915532	      0.00472396	     -0.02744315
      0.66740562	     -0.00061703	     -0.02911632	      0.00467094	     -0.02757945
      0.66743719	     -0.00061891	     -0.02907738	      0.00461861	     -0.02771497
      0.66747510	     -0.00062116	     -0.02903070	      0.00455666	     -0.02787669
      0.66750316	     -0.00062281	     -0.02899622	      0.00451143	     -0.02799562
      0.66753121	     -0.00062446	     -0.02896178	      0.00446673	     -0.02811396
      0.66756762	     -0.00062658	     -0.02891717	      0.00440947	     -0.02826661
      0.66760387	     -0.00062868	     -0.02887282	      0.00435329	     -0.02841762
      0.66764013	     -0.00063076	     -0.02882856	      0.00429793	     -0.02856763
      0.66767084	     -0.00063252	     -0.02879113	      0.00425166	     -0.02869394
      0.66770155	     -0.00063426	     -0.02875375	      0.00420596	     -0.02881954
      0.66773963	     -0.00063641	     -0.02870749	      0.00415007	     -0.02897428
      0.66777053	     -0.00063815	     -0.02867001	      0.00410533	     -0.02909911
      0.66780144	     -0.00063987	     -0.02863258	      0.00406113	     -0.02922323
      0.66783234	     -0.00064158	     -0.02859522	      0.00401747	     -0.02934666
      0.66787505	     -0.00064393	     -0.02854367	      0.00395801	     -0.02951609
      0.66790284	     -0.00064545	     -0.02851019	      0.00391986	     -0.02962564
      0.66793063	     -0.00064697	     -0.02847676	      0.00388211	     -0.02973463
      0.66797067	     -0.00064913	     -0.02842868	      0.00382846	     -0.02989068
      0.66800685	     -0.00065107	     -0.02838531	      0.00378068	     -0.03003073
      0.66805842	     -0.00065381	     -0.02832362	      0.00371372	     -0.03022881
      0.66808604	     -0.00065526	     -0.02829065	      0.00367841	     -0.03033412
      0.66811366	     -0.00065671	     -0.02825773	      0.00364348	     -0.03043890
      0.66815985	     -0.00065911	     -0.02820276	      0.00358586	     -0.03061301
      0.66819165	     -0.00066076	     -0.02816499	      0.00354679	     -0.03073201
      0.66822345	     -0.00066239	     -0.02812729	      0.00350819	     -0.03085034
      0.66825525	     -0.00066401	     -0.02808964	      0.00347005	     -0.03096799
      0.66830257	     -0.00066640	     -0.02803373	      0.00341414	     -0.03114181
      0.66832982	     -0.00066776	     -0.02800159	      0.00338240	     -0.03124124
      0.66835707	     -0.00066912	     -0.02796950	      0.00335098	     -0.03134017
      0.66840254	     -0.00067137	     -0.02791604	      0.00329925	     -0.03150421
      0.66845099	     -0.00067374	     -0.02785920	      0.00324510	     -0.03167750
      0.66848191	     -0.00067524	     -0.02782301	      0.00321104	     -0.03178732
      0.66851284	     -0.00067673	     -0.02778686	      0.00317738	     -0.03189652
      0.66855925	     -0.00067895	     -0.02773271	      0.00312756	     -0.03205931
      0.66859059	     -0.00068043	     -0.02769622	      0.00309440	     -0.03216846
      0.66862193	     -0.00068191	     -0.02765978	      0.00306162	     -0.03227700
      0.66866305	     -0.00068382	     -0.02761206	      0.00301918	     -0.03241848
      0.66870197	     -0.00068562	     -0.02756698	      0.00297959	     -0.03255142
      0.66874088	     -0.00068741	     -0.02752199	      0.00294056	     -0.03268344
      0.66877522	     -0.00068897	     -0.02748236	      0.00290657	     -0.03279918
      0.66880957	     -0.00069052	     -0.02744280	      0.00287301	     -0.03291421
      0.66884391	     -0.00069206	     -0.02740330	      0.00283985	     -0.03302854
      0.66888639	     -0.00069394	     -0.02735453	      0.00279940	     -0.03316899
      0.66892370	     -0.00069558	     -0.02731179	      0.00276437	     -0.03329145
      0.66896101	     -0.00069720	     -0.02726912	      0.00272982	     -0.03341310
      0.66899831	     -0.00069882	     -0.02722653	      0.00269571	     -0.03353395
      0.66903562	     -0.00070041	     -0.02718402	      0.00266206	     -0.03365398
      0.66907293	     -0.00070199	     -0.02714158	      0.00262884	     -0.03377323
      0.66911024	     -0.00070356	     -0.02709922	      0.00259606	     -0.03389167
      0.66914754	     -0.00070512	     -0.02705694	      0.00256371	     -0.03400933
      0.66918485	     -0.00070666	     -0.02701474	      0.00253177	     -0.03412621
      0.66922216	     -0.00070818	     -0.02697261	      0.00250025	     -0.03424232
      0.66925947	     -0.00070970	     -0.02693056	      0.00246914	     -0.03435765
      0.66929677	     -0.00071120	     -0.02688858	      0.00243842	     -0.03447222
      0.66933408	     -0.00071268	     -0.02684668	      0.00240810	     -0.03458602
      0.66938053	     -0.00071451	     -0.02679462	      0.00237089	     -0.03472666
      0.66941472	     -0.00071584	     -0.02675638	      0.00234388	     -0.03482943
      0.66944890	     -0.00071717	     -0.02671820	      0.00231719	     -0.03493158
      0.66949379	     -0.00071889	     -0.02666817	      0.00228261	     -0.03506475
      0.66953513	     -0.00072045	     -0.02662219	      0.00225123	     -0.03518646
      0.66957647	     -0.00072200	     -0.02657629	      0.00222028	     -0.03530728
      0.66961781	     -0.00072353	     -0.02653050	      0.00218977	     -0.03542721
      0.66965383	     -0.00072485	     -0.02649065	      0.00216352	     -0.03553102
      0.66968986	     -0.00072617	     -0.02645088	      0.00213758	     -0.03563417
      0.66973355	     -0.00072774	     -0.02640275	      0.00210656	     -0.03575835
      0.66977724	     -0.00072929	     -0.02635472	      0.00207598	     -0.03588157
      0.66981584	     -0.00073065	     -0.02631236	      0.00204933	     -0.03598965
      0.66985444	     -0.00073200	     -0.02627008	      0.00202302	     -0.03609700
      0.66989304	     -0.00073333	     -0.02622788	      0.00199705	     -0.03620361
      0.66993982	     -0.00073492	     -0.02617684	      0.00196600	     -0.03633185
      0.66997968	     -0.00073627	     -0.02613344	      0.00193993	     -0.03644026
      0.67001954	     -0.00073760	     -0.02609013	      0.00191421	     -0.03654790
      0.67005939	     -0.00073891	     -0.02604691	      0.00188881	     -0.03665478
      0.67009925	     -0.00074021	     -0.02600376	      0.00186374	     -0.03676091
      0.67014934	     -0.00074183	     -0.02594965	      0.00183270	     -0.03689323
      0.67018767	     -0.00074305	     -0.02590833	      0.00180928	     -0.03699370
      0.67022600	     -0.00074426	     -0.02586709	      0.00178615	     -0.03709348
      0.67027321	     -0.00074573	     -0.02581641	      0.00175806	     -0.03721544
      0.67032041	     -0.00074718	     -0.02576583	      0.00173039	     -0.03733637
      0.67035946	     -0.00074836	     -0.02572408	      0.00170781	     -0.03743566
      0.67039851	     -0.00074954	     -0.02568241	      0.00168552	     -0.03753426
      0.67043756	     -0.00075070	     -0.02564082	      0.00166350	     -0.03763218
      0.67049479	     -0.00075237	     -0.02558001	      0.00163173	     -0.03777444
      0.67053268	     -0.00075347	     -0.02553983	      0.00161100	     -0.03786785
      0.67057057	     -0.00075455	     -0.02549972	      0.00159053	     -0.03796065
      0.67062202	     -0.00075601	     -0.02544539	      0.00156312	     -0.03808563
      0.67066948	     -0.00075733	     -0.02539538	      0.00153822	     -0.03819993
      0.67071694	     -0.00075863	     -0.02534548	      0.00151369	     -0.03831327
      0.67075943	     -0.00075978	     -0.02530091	      0.00149204	     -0.03841392
      0.67080191	     -0.00076092	     -0.02525643	      0.00147067	     -0.03851381
      0.67084440	     -0.00076204	     -0.02521204	      0.00144959	     -0.03861295
      0.67088688	     -0.00076315	     -0.02516774	      0.00142878	     -0.03871135
      0.67094726	     -0.00076471	     -0.02510493	      0.00139968	     -0.03884994
      0.67098340	     -0.00076562	     -0.02506743	      0.00138252	     -0.03893218
      0.67101954	     -0.00076653	     -0.02502998	      0.00136554	     -0.03901390
      0.67107756	     -0.00076796	     -0.02497001	      0.00133869	     -0.03914398
      0.67115235	     -0.00076978	     -0.02489294	      0.00130477	     -0.03930972
      0.67118862	     -0.00077064	     -0.02485565	      0.00128859	     -0.03938933
      0.67122490	     -0.00077150	     -0.02481843	      0.00127259	     -0.03946842
      0.67128421	     -0.00077288	     -0.02475771	      0.00124682	     -0.03959664
      0.67133429	     -0.00077402	     -0.02470657	      0.00122540	     -0.03970388
      0.67138438	     -0.00077515	     -0.02465555	      0.00120431	     -0.03981017
      0.67142744	     -0.00077610	     -0.02461177	      0.00118643	     -0.03990081
      0.67147051	     -0.00077704	     -0.02456809	      0.00116878	     -0.03999075
      0.67151357	     -0.00077797	     -0.02452450	      0.00115136	     -0.04008002
      0.67157088	     -0.00077919	     -0.02446661	      0.00112852	     -0.04019776
      0.67161980	     -0.00078021	     -0.02441733	      0.00110933	     -0.04029733
      0.67166872	     -0.00078122	     -0.02436815	      0.00109041	     -0.04039604
      0.67171764	     -0.00078221	     -0.02431909	      0.00107177	     -0.04049390
      0.67176657	     -0.00078319	     -0.02427014	      0.00105340	     -0.04059091
      0.67181549	     -0.00078415	     -0.02422131	      0.00103529	     -0.04068708
      0.67186441	     -0.00078509	     -0.02417258	      0.00101744	     -0.04078243
      0.67191333	     -0.00078602	     -0.02412397	      0.00099985	     -0.04087695
      0.67196225	     -0.00078694	     -0.02407547	      0.00098251	     -0.04097066
      0.67201117	     -0.00078784	     -0.02402708	      0.00096542	     -0.04106355
      0.67206010	     -0.00078873	     -0.02397880	      0.00094856	     -0.04115565
      0.67210902	     -0.00078960	     -0.02393063	      0.00093195	     -0.04124694
      0.67216290	     -0.00079055	     -0.02387770	      0.00091393	     -0.04134659
      0.67221679	     -0.00079148	     -0.02382491	      0.00089618	     -0.04144529
      0.67226526	     -0.00079230	     -0.02377753	      0.00088045	     -0.04153328
      0.67231374	     -0.00079311	     -0.02373025	      0.00086494	     -0.04162052
      0.67236822	     -0.00079400	     -0.02367725	      0.00084777	     -0.04171767
      0.67242270	     -0.00079488	     -0.02362438	      0.00083087	     -0.04181389
      0.67247718	     -0.00079574	     -0.02357165	      0.00081423	     -0.04190917
      0.67252596	     -0.00079649	     -0.02352454	      0.00079954	     -0.04199372
      0.67257474	     -0.00079724	     -0.02347754	      0.00078507	     -0.04207754
      0.67262352	     -0.00079797	     -0.02343065	      0.00077079	     -0.04216063
      0.67268015	     -0.00079881	     -0.02337635	      0.00075447	     -0.04225619
      0.67273678	     -0.00079962	     -0.02332219	      0.00073840	     -0.04235079
      0.67278747	     -0.00080034	     -0.02327383	      0.00072424	     -0.04243468
      0.67283817	     -0.00080105	     -0.02322558	      0.00071029	     -0.04251781
      0.67289391	     -0.00080181	     -0.02317266	      0.00069517	     -0.04260837
      0.67294966	     -0.00080256	     -0.02311987	      0.00068029	     -0.04269803
      0.67300540	     -0.00080329	     -0.02306722	      0.00066564	     -0.04278681
      0.67306114	     -0.00080401	     -0.02301470	      0.00065122	     -0.04287471
      0.67311689	     -0.00080472	     -0.02296232	      0.00063703	     -0.04296174
      0.67317263	     -0.00080541	     -0.02291008	      0.00062305	     -0.04304792
      0.67322107	     -0.00080599	     -0.02286479	      0.00061109	     -0.04312211
      0.67326952	     -0.00080657	     -0.02281960	      0.00059929	     -0.04319567
      0.67332842	     -0.00080726	     -0.02276479	      0.00058515	     -0.04328426
      0.67338733	     -0.00080794	     -0.02271012	      0.00057125	     -0.04337193
      0.67344060	     -0.00080854	     -0.02266081	      0.00055887	     -0.04345043
      0.67349388	     -0.00080912	     -0.02261162	      0.00054667	     -0.04352819
      0.67355144	     -0.00080974	     -0.02255861	      0.00053370	     -0.04361139
      0.67360901	     -0.00081035	     -0.02250573	      0.00052093	     -0.04369373
      0.67366483	     -0.00081093	     -0.02245459	      0.00050875	     -0.04377278
      0.67372066	     -0.00081149	     -0.02240358	      0.00049675	     -0.04385105
      0.67377790	     -0.00081206	     -0.02235141	      0.00048464	     -0.04393050
      0.67383515	     -0.00081261	     -0.02229937	      0.00047272	     -0.04400915
      0.67389222	     -0.00081315	     -0.02224764	      0.00046103	     -0.04408675
      0.67394928	     -0.00081368	     -0.02219604	      0.00044952	     -0.04416356
      0.67400674	     -0.00081420	     -0.02214422	      0.00043812	     -0.04424011
      0.67406420	     -0.00081471	     -0.02209254	      0.00042690	     -0.04431588
      0.67412153	     -0.00081520	     -0.02204111	      0.00041588	     -0.04439071
      0.67417886	     -0.00081569	     -0.02198982	      0.00040503	     -0.04446477
      0.67423434	     -0.00081615	     -0.02194032	      0.00039470	     -0.04453571
      0.67430366	     -0.00081671	     -0.02187863	      0.00038202	     -0.04462338
      0.67438244	     -0.00081732	     -0.02180877	      0.00036790	     -0.04472169
      0.67444839	     -0.00081782	     -0.02175048	      0.00035631	     -0.04480292
      0.67450101	     -0.00081821	     -0.02170410	      0.00034722	     -0.04486705
      0.67455362	     -0.00081860	     -0.02165784	      0.00033826	     -0.04493058
      0.67461325	     -0.00081902	     -0.02160554	      0.00032827	     -0.04500184
      0.67467288	     -0.00081943	     -0.02155339	      0.00031844	     -0.04507234
      0.67472827	     -0.00081980	     -0.02150507	      0.00030946	     -0.04513716
      0.67479964	     -0.00082027	     -0.02144299	      0.00029808	     -0.04521973
      0.67488672	     -0.00082082	     -0.02136752	      0.00028451	     -0.04531904
      0.67493881	     -0.00082115	     -0.02132252	      0.00027655	     -0.04537771
      0.67500754	     -0.00082156	     -0.02126330	      0.00026622	     -0.04545429
      0.67509005	     -0.00082204	     -0.02119247	      0.00025408	     -0.04554496
      0.67514377	     -0.00082234	     -0.02114649	      0.00024633	     -0.04560326
      0.67521280	     -0.00082272	     -0.02108757	      0.00023654	     -0.04567737
      0.67529982	     -0.00082318	     -0.02101357	      0.00022447	     -0.04576947
      0.67540985	     -0.00082373	     -0.02092042	      0.00020963	     -0.04588387
      0.67545818	     -0.00082397	     -0.02087965	      0.00020325	     -0.04593339
      0.67552204	     -0.00082427	     -0.02082592	      0.00019497	     -0.04599818
      0.67560385	     -0.00082464	     -0.02075731	      0.00018457	     -0.04608007
      0.67568565	     -0.00082500	     -0.02068896	      0.00017441	     -0.04616076
      0.67573903	     -0.00082523	     -0.02064450	      0.00016791	     -0.04621276
      0.67579241	     -0.00082545	     -0.02060015	      0.00016151	     -0.04626426
      0.67584824	     -0.00082567	     -0.02055387	      0.00015491	     -0.04631759
      0.67592614	     -0.00082598	     -0.02048951	      0.00014590	     -0.04639109
      0.67599623	     -0.00082624	     -0.02043178	      0.00013795	     -0.04645634
      0.67605217	     -0.00082644	     -0.02038585	      0.00013173	     -0.04650782
      0.67610811	     -0.00082664	     -0.02034003	      0.00012561	     -0.04655876
      0.67617242	     -0.00082686	     -0.02028749	      0.00011869	     -0.04661670
[truncated: 423,556 more chars]
