# Supplementary material for: Musculoskeletal simulations to examine the effects of accentuated eccentric loading (AEL) on jump height
Source: PeerJ. 2023 Jan 23;11:e14687. doi: 10.7717/peerj.14687 (PMC9879160; doi:10.7717/peerj.14687)
Supplement: Supplemental Information 3 — Added30 folder contains the code and simulation results for a complete jump with an additional 30% model mass. Dropped30 folder contains the code and simulation results for the push-off phase with the original model mass. [file peerj-11-14687-s003.zip › Supplementary Simulation code and output results AEL30/Dropped30/Optimized_for_J_Results/TwoSegment_Two_Segment_PassiveFiberForce.sto]

PassiveFiberForce
version=1
nRows=9685
nColumns=5
inDegrees=no

This analysis gathers basic information about muscles during a simulation (e.g., forces, tendon lengths, moment arms, etc).
Units are S.I. units (second, meters, Newtons, ...)
Angles are in degrees.

endheader
time	vastus	recfem	glut	ham
      0.00000000	    215.62281510	      0.37969707	      0.00000002	      0.00000000
      0.00006123	    215.60311032	      0.37797117	     -0.01066187	      0.00000000
      0.00012245	    215.58330535	      0.37623870	     -0.02137096	      0.00000000
      0.00020780	    215.55552568	      0.37381154	     -0.03637437	      0.00000000
      0.00029315	    215.52754679	      0.37136967	     -0.05145945	      0.00000000
      0.00042115	    215.48521902	      0.36767941	     -0.07422307	      0.00000000
      0.00054914	    215.44245145	      0.36395417	     -0.09714376	      0.00000000
      0.00075973	    215.37114259	      0.35774704	     -0.13516297	      0.00000000
      0.00097032	    215.29868019	      0.35144090	     -0.17352225	      0.00000000
      0.00125500	    215.19892206	      0.34275566	     -0.22584856	      0.00000000
      0.00153968	    215.09712672	      0.33388342	     -0.27864837	      0.00000000
      0.00177985	    215.00968600	      0.32625176	     -0.32351838	      0.00000000
      0.00202001	    214.92083169	      0.31848536	     -0.36865876	      0.00000000
      0.00230741	    214.81266377	      0.30901439	     -0.42300297	      0.00000000
      0.00259481	    214.70250875	      0.29935056	     -0.47767766	      0.00000000
      0.00282227	    214.61392859	      0.29156578	     -0.52117005	      0.00000000
      0.00304973	    214.52412131	      0.28366105	     -0.56484761	      0.00000000
      0.00334924	    214.40400723	      0.27307043	     -0.62263059	      0.00000000
      0.00364874	    214.28179139	      0.26227412	     -0.68070902	      0.00000000
      0.00386300	    214.19308185	      0.25442557	     -0.72243056	      0.00000000
      0.00407725	    214.10330820	      0.24647311	     -0.76429406	      0.00000000
      0.00437314	    213.97758921	      0.23532101	     -0.82233520	      0.00000000
      0.00466902	    213.84986054	      0.22397347	     -0.88063357	      0.00000000
      0.00490644	    213.74592539	      0.21472800	     -0.92759347	      0.00000000
      0.00514385	    213.64070893	      0.20535863	     -0.97471137	      0.00000000
      0.00542953	    213.51241253	      0.19392154	     -1.03161278	      0.00000000
      0.00571522	    213.38227805	      0.18230779	     -1.08873351	      0.00000000
      0.00595120	    213.27340020	      0.17258205	     -1.13608020	      0.00000000
      0.00618719	    213.16327942	      0.16273764	     -1.18357064	      0.00000000
      0.00647135	    213.02903529	      0.15072723	     -1.24094330	      0.00000000
      0.00675552	    212.89300480	      0.13854746	     -1.29851643	      0.00000000
      0.00699497	    212.77699748	      0.12815371	     -1.34718319	      0.00000000
      0.00723442	    212.65973283	      0.11764163	     -1.39598687	      0.00000000
      0.00751378	    212.52134235	      0.10522919	     -1.45309398	      0.00000000
      0.00779314	    212.38125516	      0.09265824	     -1.51038041	      0.00000000
      0.00803996	    212.25607490	      0.08142033	     -1.56114230	      0.00000000
      0.00828679	    212.12958147	      0.07006069	     -1.61203882	      0.00000000
      0.00855771	    211.98923786	      0.05745342	     -1.66805444	      0.00000000
      0.00882862	    211.84732547	      0.04470187	     -1.72422608	      0.00000000
      0.00909954	    211.70385098	      0.03180723	     -1.78055058	      0.00000000
      0.00937046	    211.55882130	      0.01877075	     -1.83702485	      0.00000000
      0.00960318	    211.43299816	      0.00745954	     -1.88565576	      0.00000000
      0.00983591	    211.30603649	     -0.00395468	     -1.93439302	      0.00000000
      0.01011404	    211.15281965	     -0.01772965	     -1.99277478	      0.00000000
      0.01039217	    210.99798972	     -0.03164936	     -2.05130257	      0.00000000
      0.01067029	    210.84155353	     -0.04571257	     -2.10997329	      0.00000000
      0.01091920	    210.70019705	     -0.05841883	     -2.16259848	      0.00000000
      0.01116811	    210.55756453	     -0.07123807	     -2.21533350	      0.00000000
      0.01141701	    210.41366097	     -0.08416938	     -2.26817622	      0.00000000
      0.01168002	    210.26023324	     -0.09795369	     -2.32412577	      0.00000000
      0.01194302	    210.10539746	     -0.11186104	     -2.38019074	      0.00000000
      0.01219797	    209.95395971	     -0.12545939	     -2.43464839	      0.00000000
      0.01245293	    209.80120904	     -0.13917144	     -2.48921007	      0.00000000
      0.01271510	    209.64276976	     -0.15338926	     -2.54542267	      0.00000000
      0.01297727	    209.48295283	     -0.16772527	     -2.60174071	      0.00000000
      0.01323521	    209.32437808	     -0.18194407	     -2.65724974	      0.00000000
      0.01349315	    209.16448003	     -0.19627530	     -2.71285650	      0.00000000
      0.01375333	    209.00185204	     -0.21084444	     -2.76904502	      0.00000000
      0.01401352	    208.83788774	     -0.22552602	     -2.82532875	      0.00000000
      0.01427221	    208.67354416	     -0.24023389	     -2.88138189	      0.00000000
      0.01453091	    208.50788945	     -0.25505097	     -2.93752505	      0.00000000
      0.01478923	    208.34116898	     -0.26995484	     -2.99367546	      0.00000000
      0.01504755	    208.17315080	     -0.28496571	     -3.04991168	      0.00000000
      0.01530350	    208.00540679	     -0.29994278	     -3.10571206	      0.00000000
      0.01555944	    207.83639817	     -0.31502306	     -3.16159292	      0.00000000
      0.01580318	    207.67427491	     -0.32947955	     -3.21488302	      0.00000000
      0.01611297	    207.46656963	     -0.34798673	     -3.28271639	      0.00000000
      0.01651210	    207.19627364	     -0.37204692	     -3.37027047	      0.00000000
      0.01679287	    207.00432109	     -0.38911645	     -3.43196588	      0.00000000
      0.01703128	    206.84015836	     -0.40370327	     -3.48441958	      0.00000000
      0.01726968	    206.67492448	     -0.41837437	     -3.53693286	      0.00000000
      0.01753117	    206.49246518	     -0.43456200	     -3.59459732	      0.00000000
      0.01779266	    206.30872600	     -0.45084922	     -3.65233009	      0.00000000
      0.01804389	    206.13099542	     -0.46659029	     -3.70786016	      0.00000000
      0.01829512	    205.95209160	     -0.48242160	     -3.76345020	      0.00000000
      0.01849992	    205.80538718	     -0.49539320	     -3.80880951	      0.00000000
      0.01882450	    205.57129081	     -0.51607236	     -3.88077657	      0.00000000
      0.01906129	    205.39928358	     -0.53125122	     -3.93333842	      0.00000000
      0.01929809	    205.22624801	     -0.54650733	     -3.98594834	      0.00000000
      0.01953488	    205.05218742	     -0.56183999	     -4.03860514	      0.00000000
      0.01977868	    204.87191369	     -0.57770518	     -4.09286634	      0.00000000
      0.02008180	    204.64626336	     -0.59754238	     -4.16039820	      0.00000000
      0.02046862	    204.35590110	     -0.62303301	     -4.24667682	      0.00000000
      0.02071870	    204.16673968	     -0.63961756	     -4.30251720	      0.00000000
      0.02096879	    203.97645584	     -0.65628304	     -4.35840240	      0.00000000
      0.02121887	    203.78505332	     -0.67302863	     -4.41433116	      0.00000000
      0.02147240	    203.58987921	     -0.69008560	     -4.47107257	      0.00000000
      0.02172593	    203.39356278	     -0.70722331	     -4.52785620	      0.00000000
      0.02197260	    203.20145644	     -0.72397480	     -4.58314528	      0.00000000
      0.02221928	    203.00827550	     -0.74080124	     -4.63847199	      0.00000000
      0.02247940	    202.80340989	     -0.75862471	     -4.69685239	      0.00000000
      0.02273951	    202.59735702	     -0.77652983	     -4.75527210	      0.00000000
      0.02299610	    202.39293941	     -0.79427125	     -4.81293672	      0.00000000
      0.02330652	    202.14410495	     -0.81583837	     -4.88274600	      0.00000000
      0.02365444	    201.86321449	     -0.84014502	     -4.96105018	      0.00000000
      0.02394973	    201.62317486	     -0.86088380	     -5.02755581	      0.00000000
      0.02417362	    201.44017077	     -0.87667438	     -5.07800943	      0.00000000
      0.02439752	    201.25630540	     -0.89252133	     -5.12848624	      0.00000000
      0.02462526	    201.06839674	     -0.90869811	     -5.17985415	      0.00000000
      0.02493219	    200.81375036	     -0.93058999	     -5.24911814	      0.00000000
      0.02523912	    200.55750027	     -0.95258442	     -5.31842107	      0.00000000
      0.02545699	    200.37464188	     -0.96825773	     -5.36763548	      0.00000000
      0.02567485	    200.19098064	     -0.98398153	     -5.41686794	      0.00000000
      0.02592713	    199.97730234	     -1.00225199	     -5.47390035	      0.00000000
      0.02617941	    199.76255351	     -1.02058875	     -5.53095515	      0.00000000
      0.02645015	    199.53091006	     -1.04033961	     -5.59220692	      0.00000000
      0.02672088	    199.29804145	     -1.06016503	     -5.65348219	      0.00000000
      0.02691494	    199.13037441	     -1.07442084	     -5.69741686	      0.00000000
      0.02723087	    198.85607123	     -1.09770960	     -5.76896670	      0.00000000
      0.02747074	    198.64670200	     -1.11545709	     -5.82330950	      0.00000000
      0.02771061	    198.43638252	     -1.13326039	     -5.87766742	      0.00000000
      0.02795047	    198.22511561	     -1.15111886	     -5.93203971	      0.00000000
      0.02819667	    198.00729569	     -1.16950491	     -5.98785979	      0.00000000
      0.02844286	    197.78848338	     -1.18794774	     -6.04369342	      0.00000000
      0.02871061	    197.54939421	     -1.20806859	     -6.10442889	      0.00000000
      0.02897835	    197.30913835	     -1.22825490	     -6.16517847	      0.00000000
      0.02918757	    197.12059181	     -1.24407356	     -6.21265761	      0.00000000
      0.02950225	    196.83566537	     -1.26793976	     -6.28408506	      0.00000000
      0.02975664	    196.60416369	     -1.28729672	     -6.34183838	      0.00000000
      0.03001102	    196.37162143	     -1.30670972	     -6.39960106	      0.00000000
      0.03026541	    196.13804182	     -1.32617799	     -6.45737231	      0.00000000
      0.03051980	    195.90342774	     -1.34570082	     -6.51515135	      0.00000000
      0.03077419	    195.66778235	     -1.36527744	     -6.57293741	      0.00000000
      0.03102481	    195.43461896	     -1.38461623	     -6.62987434	      0.00000000
      0.03127544	    195.20046032	     -1.40400583	     -6.68681664	      0.00000000
      0.03150969	    194.98070499	     -1.42217378	     -6.74004239	      0.00000000
      0.03181008	    194.69762669	     -1.44553542	     -6.80830391	      0.00000000
      0.03211048	    194.41313135	     -1.46896691	     -6.87657004	      0.00000000
      0.03234592	    194.18917053	     -1.48737942	     -6.93007612	      0.00000000
      0.03258135	    193.96434457	     -1.50583352	     -6.98358377	      0.00000000
      0.03285431	    193.70260494	     -1.52728024	     -7.04562096	      0.00000000
      0.03312728	    193.43970911	     -1.54878121	     -7.10765870	      0.00000000
      0.03336365	    193.21112539	     -1.56744294	     -7.16137955	      0.00000000
      0.03365922	    192.92407201	     -1.59083460	     -7.22855566	      0.00000000
      0.03401855	    192.57329443	     -1.61935311	     -7.31021819	      0.00000000
      0.03441210	    192.18684376	     -1.65068775	     -7.39965172	      0.00000000
      0.03471486	    191.88793764	     -1.67486340	     -7.46844795	      0.00000000
      0.03493999	    191.66476398	     -1.69287927	     -7.51960195	      0.00000000
      0.03516513	    191.44082213	     -1.71092747	     -7.57075230	      0.00000000
      0.03538556	    191.22081302	     -1.72862973	     -7.62083086	      0.00000000
      0.03569838	    190.90734327	     -1.75380230	     -7.69188933	      0.00000000
      0.03597589	    190.62801659	     -1.77618385	     -7.75492101	      0.00000000
      0.03620686	    190.39466541	     -1.79484593	     -7.80737317	      0.00000000
      0.03643782	    190.16051717	     -1.81353915	     -7.85981915	      0.00000000
      0.03668105	    189.91307345	     -1.83325830	     -7.91504350	      0.00000000
      0.03698126	    189.60645268	     -1.85764269	     -7.98319363	      0.00000000
      0.03735693	    189.22088037	     -1.88822612	     -8.06845581	      0.00000000
      0.03763821	    188.93082138	     -1.91117492	     -8.13228148	      0.00000000
      0.03787283	    188.68799547	     -1.93034807	     -8.18550817	      0.00000000
      0.03810744	    188.44436231	     -1.94954950	     -8.23872559	      0.00000000
      0.03835531	    188.18609058	     -1.96986585	     -8.29493897	      0.00000000
      0.03860318	    187.92692262	     -1.99021254	     -8.35114112	      0.00000000
      0.03887291	    187.64387824	     -2.01238775	     -8.41228750	      0.00000000
      0.03914264	    187.35977868	     -2.03459734	     -8.47341949	      0.00000000
      0.03933131	    187.16043120	     -2.05015252	     -8.51617124	      0.00000000
      0.03962084	    186.85352749	     -2.07405377	     -8.58176053	      0.00000000
      0.03991036	    186.54541824	     -2.09799206	     -8.64733148	      0.00000000
      0.04014646	    186.29326913	     -2.11754020	     -8.70078976	      0.00000000
      0.04038257	    186.04032303	     -2.13711178	     -8.75423505	      0.00000000
      0.04063012	    185.77425671	     -2.15765709	     -8.81025783	      0.00000000
      0.04092822	    185.45270424	     -2.18243024	     -8.87770026	      0.00000000
      0.04124913	    185.10513951	     -2.20913762	     -8.95027812	      0.00000000
      0.04157005	    184.75612046	     -2.23588375	     -9.02282909	      0.00000000
      0.04178987	    184.51620451	     -2.25422664	     -9.07251081	      0.00000000
      0.04200970	    184.27561032	     -2.27258667	     -9.12217928	      0.00000000
      0.04226183	    183.99882629	     -2.29366540	     -9.17913020	      0.00000000
      0.04256977	    183.65957476	     -2.31943865	     -9.24866207	      0.00000000
      0.04296841	    183.21842953	     -2.35284954	     -9.33863493	      0.00000000
      0.04317901	    182.98449542	     -2.37051954	     -9.38614590	      0.00000000
      0.04338960	    182.74994835	     -2.38820288	     -9.43364328	      0.00000000
      0.04367373	    182.43253880	     -2.41208098	     -9.49770286	      0.00000000
      0.04395786	    182.11401995	     -2.43598178	     -9.56173687	      0.00000000
      0.04419551	    181.84674903	     -2.45599015	     -9.61527740	      0.00000000
      0.04449162	    181.51266227	     -2.48094027	     -9.68196054	      0.00000000
      0.04486104	    181.09418383	     -2.51209858	     -9.76511305	      0.00000000
      0.04517609	    180.73583360	     -2.53869665	     -9.83599070	      0.00000000
      0.04539646	    180.48437971	     -2.55731463	     -9.88554729	      0.00000000
      0.04561683	    180.23227149	     -2.57594309	     -9.93508680	      0.00000000
      0.04586534	    179.94718038	     -2.59696292	     -9.99093287	      0.00000000
      0.04617480	    179.59101469	     -2.62315490	    -10.06044384	      0.00000000
      0.04655288	    179.15414113	     -2.65517867	    -10.14531980	      0.00000000
      0.04688755	    178.76584214	     -2.68354632	    -10.22040602	      0.00000000
      0.04730391	    178.28069828	     -2.71886292	    -10.31375966	      0.00000000
      0.04762713	    177.90249530	     -2.74629753	    -10.38618585	      0.00000000
      0.04784672	    177.64477027	     -2.76494407	    -10.43536713	      0.00000000
      0.04806631	    177.38641357	     -2.78359674	    -10.48452935	      0.00000000
      0.04832047	    177.08660089	     -2.80519281	    -10.54140646	      0.00000000
      0.04862959	    176.72082472	     -2.83146823	    -10.61054719	      0.00000000
      0.04897571	    176.30977949	     -2.86090110	    -10.68792040	      0.00000000
      0.04927547	    175.95255365	     -2.88639915	    -10.75488731	      0.00000000
      0.04950134	    175.68261275	     -2.90561704	    -10.80532325	      0.00000000
      0.04972721	    175.41201627	     -2.92483851	    -10.85573773	      0.00000000
      0.04990987	    175.19270289	     -2.94038552	    -10.89649279	      0.00000000
      0.05019835	    174.84547530	     -2.96494247	    -10.96082769	      0.00000000
      0.05048683	    174.49718702	     -2.98950331	    -11.02512676	      0.00000000
      0.05072855	    174.20453584	     -3.01008571	    -11.07897624	      0.00000000
      0.05097027	    173.91114461	     -3.03066981	    -11.13280013	      0.00000000
      0.05122507	    173.60107628	     -3.05236928	    -11.18950900	      0.00000000
      0.05147987	    173.29019039	     -3.07406961	    -11.24618902	      0.00000000
      0.05171467	    173.00299302	     -3.09406638	    -11.29839289	      0.00000000
      0.05203008	    172.61610003	     -3.12092881	    -11.36848188	      0.00000000
      0.05234550	    172.22796626	     -3.14779003	    -11.43852563	      0.00000000
      0.05256182	    171.96105479	     -3.16621127	    -11.48653787	      0.00000000
      0.05277814	    171.69356341	     -3.18463116	    -11.53452853	      0.00000000
      0.05303662	    171.37318747	     -3.20663836	    -11.59184269	      0.00000000
      0.05329509	    171.05198820	     -3.22864270	    -11.64912568	      0.00000000
      0.05355895	    170.72325408	     -3.25110175	    -11.70756911	      0.00000000
      0.05382281	    170.39366738	     -3.27355673	    -11.76597966	      0.00000000
      0.05408278	    170.06811131	     -3.29567598	    -11.82349623	      0.00000000
      0.05439899	    169.67101432	     -3.32257388	    -11.89341271	      0.00000000
      0.05474736	    169.23212606	     -3.35219792	    -11.97038458	      0.00000000
      0.05505324	    168.84556747	     -3.37819906	    -12.03791860	      0.00000000
      0.05527764	    168.56124751	     -3.39726922	    -12.08743686	      0.00000000
      0.05550205	    168.27632368	     -3.41633397	    -12.13693047	      0.00000000
      0.05573035	    167.98585184	     -3.43572275	    -12.18725503	      0.00000000
      0.05604660	    167.58243738	     -3.46257150	    -12.25692661	      0.00000000
      0.05636285	    167.17783487	     -3.48940747	    -12.32654852	      0.00000000
      0.05656891	    166.91357082	     -3.50688573	    -12.37188518	      0.00000000
      0.05677497	    166.64880567	     -3.52435799	    -12.41720056	      0.00000000
      0.05704784	    166.29741801	     -3.54748623	    -12.47717713	      0.00000000
      0.05732072	    165.94515669	     -3.57060306	    -12.53711608	      0.00000000
      0.05756460	    165.62958992	     -3.59125341	    -12.59065390	      0.00000000
      0.05786229	    165.24346179	     -3.61644631	    -12.65596242	      0.00000000
      0.05820838	    164.79325452	     -3.64571633	    -12.73183328	      0.00000000
      0.05849887	    164.41430471	     -3.67026731	    -12.79546780	      0.00000000
      0.05873061	    164.11130640	     -3.68984110	    -12.84619993	      0.00000000
      0.05896234	    163.80769120	     -3.70940451	    -12.89690426	      0.00000000
      0.05920416	    163.49020858	     -3.72980784	    -12.94978520	      0.00000000
      0.05951186	    163.08525832	     -3.75575306	    -13.01703022	      0.00000000
      0.05981957	    162.67923097	     -3.78167836	    -13.08422575	      0.00000000
      0.06005571	    162.36690313	     -3.80156046	    -13.13576033	      0.00000000
      0.06035203	    161.97409637	     -3.82649142	    -13.20038552	      0.00000000
      0.06071947	    161.48564120	     -3.85737814	    -13.28045685	      0.00000000
      0.06108690	    160.99567367	     -3.88823310	    -13.36045666	      0.00000000
      0.06129574	    160.71651950	     -3.90575562	    -13.40589415	      0.00000000
      0.06150458	    160.43688043	     -3.92326738	    -13.45130841	      0.00000000
      0.06178233	    160.06422243	     -3.94654041	    -13.51167149	      0.00000000
      0.06206008	    159.69071202	     -3.96979373	    -13.57199330	      0.00000000
      0.06230804	    159.35654397	     -3.99053614	    -13.62581045	      0.00000000
      0.06255599	    159.02170116	     -4.01126227	    -13.67959457	      0.00000000
      0.06281294	    158.67400939	     -4.03272238	    -13.73529364	      0.00000000
      0.06312748	    158.24741045	     -4.05896774	    -13.80342795	      0.00000000
      0.06353357	    157.69505008	     -4.09281177	    -13.89131546	      0.00000000
      0.06374869	    157.40172248	     -4.11072122	    -13.93783647	      0.00000000
      0.06396382	    157.10789627	     -4.12861739	    -13.98433237	      0.00000000
      0.06424931	    156.71718448	     -4.15234704	    -14.04599945	      0.00000000
      0.06453480	    156.32560055	     -4.17605265	    -14.10762217	      0.00000000
      0.06473604	    156.04905765	     -4.19274769	    -14.15103224	      0.00000000
      0.06505987	    155.60314890	     -4.21958720	    -14.22084013	      0.00000000
      0.06530383	    155.26649372	     -4.23978535	    -14.27339152	      0.00000000
      0.06554778	    154.92921032	     -4.25996512	    -14.32591034	      0.00000000
      0.06579173	    154.59130101	     -4.28012629	    -14.37839658	      0.00000000
      0.06604647	    154.23778828	     -4.30115869	    -14.43316817	      0.00000000
      0.06630121	    153.88359751	     -4.32217044	    -14.48790417	      0.00000000
      0.06655739	    153.52672861	     -4.34327963	    -14.54291278	      0.00000000
      0.06687327	    153.08573448	     -4.36928019	    -14.61069450	      0.00000000
      0.06726868	    152.53227617	     -4.40177983	    -14.69546155	      0.00000000
      0.06755302	    152.13328851	     -4.42511847	    -14.75636465	      0.00000000
      0.06779301	    151.79589737	     -4.44479536	    -14.80773237	      0.00000000
      0.06803299	    151.45791843	     -4.46445290	    -14.85906837	      0.00000000
      0.06828845	    151.09749133	     -4.48535722	    -14.91368136	      0.00000000
      0.06854392	    150.73640249	     -4.50623935	    -14.96825838	      0.00000000
      0.06880149	    150.37167012	     -4.52727096	    -15.02324876	      0.00000000
      0.06911766	    149.92303831	     -4.55305659	    -15.09070090	      0.00000000
      0.06951846	    149.35288945	     -4.58569399	    -15.17612747	      0.00000000
      0.06976299	    149.00425230	     -4.60557865	    -15.22820303	      0.00000000
      0.07000752	    148.65502061	     -4.62544236	    -15.28024563	      0.00000000
      0.07025205	    148.30519659	     -4.64528502	    -15.33225528	      0.00000000
      0.07049620	    147.95532403	     -4.66507594	    -15.38415170	      0.00000000
      0.07080310	    147.51470872	     -4.68992276	    -15.44933799	      0.00000000
      0.07117253	    146.98307120	     -4.71978890	    -15.52774059	      0.00000000
      0.07143810	    146.60009400	     -4.74122729	    -15.58405200	      0.00000000
      0.07178725	    146.09552011	     -4.76937560	    -15.65803024	      0.00000000
      0.07205229	    145.71172159	     -4.79071306	    -15.71414086	      0.00000000
      0.07231733	    145.32724603	     -4.81202521	    -15.77021293	      0.00000000
      0.07258236	    144.94209630	     -4.83331193	    -15.82624650	      0.00000000
      0.07284740	    144.55627443	     -4.85457324	    -15.88224160	      0.00000000
      0.07311244	    144.16978325	     -4.87580903	    -15.93819827	      0.00000000
      0.07337748	    143.78262480	     -4.89701934	    -15.99411655	      0.00000000
      0.07364251	    143.39480187	     -4.91820408	    -16.04999648	      0.00000000
      0.07390755	    143.00631653	     -4.93936328	    -16.10583812	      0.00000000
      0.07417259	    142.61717151	     -4.96049688	    -16.16164151	      0.00000000
      0.07442395	    142.24749766	     -4.98051642	    -16.21453031	      0.00000000
      0.07467531	    141.87723461	     -5.00051294	    -16.26738480	      0.00000000
      0.07492942	    141.50232282	     -5.02070488	    -16.32078285	      0.00000000
      0.07518354	    141.12681297	     -5.04087330	    -16.37414594	      0.00000000
      0.07544710	    140.73670669	     -5.06176704	    -16.42945693	      0.00000000
      0.07576352	    140.26752410	     -5.08681747	    -16.49581059	      0.00000000
      0.07608725	    139.78655734	     -5.11240878	    -16.56364083	      0.00000000
      0.07641097	    139.30463529	     -5.13796204	    -16.63141477	      0.00000000
      0.07664952	    138.94891158	     -5.15676725	    -16.68131950	      0.00000000
      0.07688806	    138.59267321	     -5.17555186	    -16.73119380	      0.00000000
      0.07710532	    138.26778479	     -5.19264195	    -16.77659007	      0.00000000
      0.07742541	    137.78833619	     -5.21779074	    -16.84342903	      0.00000000
      0.07769708	    137.38069529	     -5.23910630	    -16.90011440	      0.00000000
      0.07793949	    137.01640953	     -5.25810342	    -16.95066057	      0.00000000
      0.07818189	    136.65160169	     -5.27707951	    -17.00117565	      0.00000000
      0.07844050	    136.26183647	     -5.29730084	    -17.05503291	      0.00000000
      0.07869911	    135.87148102	     -5.31749836	    -17.10885494	      0.00000000
      0.07894473	    135.50018655	     -5.33665949	    -17.15994121	      0.00000000
      0.07926223	    135.01944507	     -5.36139675	    -17.22593162	      0.00000000
      0.07957974	    134.53782390	     -5.38609849	    -17.29186935	      0.00000000
      0.07982350	    134.16746240	     -5.40503937	    -17.34245769	      0.00000000
      0.08006727	    133.79658638	     -5.42395948	    -17.39301516	      0.00000000
      0.08031007	    133.42665758	     -5.44278470	    -17.44334340	      0.00000000
      0.08061896	    132.95532415	     -5.46670345	    -17.50732386	      0.00000000
      0.08092784	    132.48317340	     -5.49058927	    -17.57125521	      0.00000000
      0.08116680	    132.11735282	     -5.50904519	    -17.62067975	      0.00000000
      0.08146422	    131.66134751	     -5.53198954	    -17.68215637	      0.00000000
      0.08183234	    131.09591735	     -5.56034592	    -17.75818295	      0.00000000
      0.08220046	    130.52934543	     -5.58865655	    -17.83414078	      0.00000000
      0.08239763	    130.22540290	     -5.60380201	    -17.87479815	      0.00000000
      0.08259481	    129.92113537	     -5.61893448	    -17.91543595	      0.00000000
      0.08288158	    129.47802801	     -5.64092022	    -17.97450500	      0.00000000
      0.08316835	    129.03423750	     -5.66287881	    -18.03353292	      0.00000000
      0.08341621	    128.65012610	     -5.68183565	    -18.08451702	      0.00000000
      0.08366407	    128.26550805	     -5.70077244	    -18.13547062	      0.00000000
      0.08390034	    127.89838656	     -5.71880609	    -18.18401571	      0.00000000
      0.08421840	    127.40347100	     -5.74305336	    -18.24932027	      0.00000000
      0.08453646	    126.90773008	     -5.76726825	    -18.31457519	      0.00000000
      0.08475932	    126.55989080	     -5.78421572	    -18.36026769	      0.00000000
      0.08498217	    126.21164927	     -5.80114751	    -18.40593602	      0.00000000
      0.08524476	    125.80080149	     -5.82107827	    -18.45971610	      0.00000000
      0.08550735	    125.38939870	     -5.84098757	    -18.51346288	      0.00000000
      0.08578018	    124.96136397	     -5.86165085	    -18.56927082	      0.00000000
      0.08605301	    124.53273433	     -5.88229129	    -18.62504313	      0.00000000
      0.08630604	    124.13468496	     -5.90141341	    -18.67673573	      0.00000000
      0.08662497	    123.63223018	     -5.92548882	    -18.74184965	      0.00000000
      0.08694391	    123.12897142	     -5.94953382	    -18.80691556	      0.00000000
      0.08718330	    122.75069439	     -5.96756242	    -18.85572324	      0.00000000
      0.08742270	    122.37196770	     -5.98557417	    -18.90450412	      0.00000000
      0.08770206	    121.92945422	     -6.00657146	    -18.96139417	      0.00000000
      0.08798141	    121.48633253	     -6.02754619	    -19.01824807	      0.00000000
      0.08821716	    121.11192210	     -6.04522883	    -19.06619759	      0.00000000
      0.08852607	    120.62065170	     -6.06837589	    -19.12899102	      0.00000000
      0.08883498	    120.12864545	     -6.09149611	    -19.19174091	      0.00000000
      0.08907574	    119.74468403	     -6.10949682	    -19.24061601	      0.00000000
      0.08931649	    119.36027880	     -6.12748153	    -19.28946495	      0.00000000
      0.08958212	    118.93564952	     -6.14730576	    -19.34332995	      0.00000000
      0.08984774	    118.51048342	     -6.16711088	    -19.39716342	      0.00000000
      0.09011910	    118.07559788	     -6.18732350	    -19.45212517	      0.00000000
      0.09039045	    117.64015590	     -6.20751656	    -19.50705436	      0.00000000
      0.09065508	    117.21497302	     -6.22719047	    -19.56059082	      0.00000000
      0.09097430	    116.70137669	     -6.25089885	    -19.62513095	      0.00000000
      0.09138025	    116.04713788	     -6.28101097	    -19.70714244	      0.00000000
      0.09160236	    115.68866354	     -6.29746860	    -19.75198349	      0.00000000
      0.09182446	    115.32982297	     -6.31391391	    -19.79680337	      0.00000000
      0.09210943	    114.86889715	     -6.33499529	    -19.85427632	      0.00000000
      0.09239439	    114.40737263	     -6.35605676	    -19.91171479	      0.00000000
      0.09267008	    113.96030112	     -6.37641404	    -19.96725125	      0.00000000
      0.09294577	    113.51267306	     -6.39675314	    -20.02275584	      0.00000000
      0.09321099	    113.08152830	     -6.41630253	    -20.07612173	      0.00000000
      0.09353093	    112.56074406	     -6.43986373	    -20.14045988	      0.00000000
      0.09393335	    111.90464632	     -6.46946565	    -20.22132491	      0.00000000
      0.09416956	    111.51897428	     -6.48682460	    -20.26876169	      0.00000000
      0.09440578	    111.13290065	     -6.50417077	    -20.31617584	      0.00000000
      0.09464200	    110.74642687	     -6.52150410	    -20.36356747	      0.00000000
      0.09491934	    110.29217585	     -6.54183797	    -20.41917929	      0.00000000
      0.09519667	    109.83737653	     -6.56215405	    -20.47476045	      0.00000000
      0.09538243	    109.53244288	     -6.57575194	    -20.51197204	      0.00000000
      0.09567404	    109.05325408	     -6.59708224	    -20.57036063	      0.00000000
      0.09596566	    108.57346441	     -6.61839274	    -20.62871589	      0.00000000
      0.09621096	    108.16940413	     -6.63630366	    -20.67777832	      0.00000000
      0.09645626	    107.76492128	     -6.65420052	    -20.72681745	      0.00000000
      0.09670131	    107.36044941	     -6.67206421	    -20.77578109	      0.00000000
      0.09701716	    106.83847480	     -6.69506938	    -20.83886033	      0.00000000
      0.09733301	    106.31580590	     -6.71805108	    -20.90190166	      0.00000000
      0.09757101	    105.92151875	     -6.73535223	    -20.94937826	      0.00000000
      0.09780900	    105.52683985	     -6.75264001	    -20.99683361	      0.00000000
      0.09807962	    105.07757730	     -6.77228161	    -21.05076920	      0.00000000
      0.09835025	    104.62781098	     -6.79190588	    -21.10467765	      0.00000000
      0.09861147	    104.19319267	     -6.81083195	    -21.15668775	      0.00000000
      0.09892943	    103.66354458	     -6.83384693	    -21.21996085	      0.00000000
      0.09931175	    103.02576706	     -6.86148901	    -21.29599374	      0.00000000
      0.09977254	    102.25577345	     -6.89475803	    -21.38756167	      0.00000000
      0.09994408	    101.96876265	     -6.90713008	    -21.42163010	      0.00000000
      0.10022963	    101.49055487	     -6.92770939	    -21.47831838	      0.00000000
      0.10051518	    101.01179902	     -6.94826914	    -21.53497788	      0.00000000
      0.10076566	    100.59138978	     -6.96628784	    -21.58465537	      0.00000000
      0.10101614	    100.17056112	     -6.98429145	    -21.63431097	      0.00000000
      0.10127886	     99.72871885	     -7.00315862	    -21.68636962	      0.00000000
      0.10154158	     99.28641753	     -7.02200917	    -21.73840446	      0.00000000
      0.10182780	     98.80402330	     -7.04252731	    -21.79506780	      0.00000000
      0.10211403	     98.32108724	     -7.06302568	    -21.85170320	      0.00000000
      0.10234145	     97.93697016	     -7.07929919	    -21.89668479	      0.00000000
      0.10265425	     97.40810616	     -7.10166108	    -21.95852322	      0.00000000
      0.10296706	     96.87860040	     -7.12399926	    -22.02032884	      0.00000000
      0.10320083	     96.48244447	     -7.14067874	    -22.06649933	      0.00000000
      0.10343461	     96.08593200	     -7.15734496	    -22.11265170	      0.00000000
      0.10369085	     95.65091387	     -7.17559724	    -22.16321765	      0.00000000
      0.10400358	     95.11941947	     -7.19785159	    -22.22490150	      0.00000000
      0.10431631	     94.58729168	     -7.22008216	    -22.28655341	      0.00000000
      0.10458282	     94.13330678	     -7.23900859	    -22.33906891	      0.00000000
      0.10491006	     93.57525205	     -7.26222392	    -22.40351909	      0.00000000
      0.10523729	     93.01650964	     -7.28541316	    -22.46793484	      0.00000000
      0.10547547	     92.60939321	     -7.30227524	    -22.51479881	      0.00000000
      0.10576500	     92.11403348	     -7.32275337	    -22.57174013	      0.00000000
      0.10612699	     91.49393714	     -7.34832827	    -22.64289610	      0.00000000
      0.10640909	     91.01011334	     -7.36823683	    -22.69831992	      0.00000000
      0.10665480	     90.58828379	     -7.38556171	    -22.74657457	      0.00000000
      0.10690052	     90.16607264	     -7.40287182	    -22.79481032	      0.00000000
      0.10713842	     89.75692182	     -7.41961754	    -22.84149453	      0.00000000
      0.10744893	     89.22235283	     -7.44145363	    -22.90240132	      0.00000000
      0.10775945	     88.68717840	     -7.46326613	    -22.96327819	      0.00000000
      0.10800129	     88.26994843	     -7.48023810	    -23.01067043	      0.00000053
      0.10824313	     87.85235292	     -7.49719577	    -23.05804463	      0.00008340
      0.10851840	     87.37658933	     -7.51648008	    -23.11194543	      0.00060811
      0.10879367	     86.90035410	     -7.53574584	    -23.16582297	      0.00201469
      0.10904963	     86.45709271	     -7.55364396	    -23.21590149	      0.00452903
      0.10936669	     85.90746677	     -7.57579194	    -23.27790542	      0.00988199
      0.10968376	     85.35721934	     -7.59791530	    -23.33987869	      0.01849174
      0.10992153	     84.94416004	     -7.61449036	    -23.38633481	      0.02761874
      0.11022020	     84.42483493	     -7.63529021	    -23.44466268	      0.04299789
      0.11051886	     83.90496198	     -7.65606823	    -23.50296347	      0.06350779
      0.11077188	     83.46412005	     -7.67365341	    -23.55233226	      0.08553893
      0.11109266	     82.90464392	     -7.69592594	    -23.61489572	      0.12051350
      0.11141344	     82.34454009	     -7.71817327	    -23.67742807	      0.16443185
      0.11165137	     81.92870691	     -7.73465785	    -23.72378818	      0.20347739
      0.11188929	     81.51252987	     -7.75112856	    -23.77013120	      0.24857784
      0.11216699	     81.02633893	     -7.77033547	    -23.82420062	      0.30952953
      0.11244469	     80.53968125	     -7.78952350	    -23.87824680	      0.38017039
      0.11269109	     80.10749034	     -7.80653284	    -23.92618136	      0.45157574
      0.11300891	     79.54948811	     -7.82845041	    -23.98798279	      0.55666819
      0.11332672	     78.99087827	     -7.85034325	    -24.04975384	      0.67737942
      0.11357542	     78.55333898	     -7.86745736	    -24.09806893	      0.78337736
      0.11382411	     78.11542918	     -7.88455631	    -24.14636544	      0.89999110
      0.11405334	     77.71147286	     -7.90030331	    -24.19086465	      1.01722389
      0.11437206	     77.14928507	     -7.92217681	    -24.25271070	      1.19629916
      0.11469077	     76.58649207	     -7.94402543	    -24.31452623	      1.39463945
      0.11491445	     76.19116032	     -7.95934410	    -24.35789042	      1.54560732
      0.11513813	     75.79553160	     -7.97465051	    -24.40123958	      1.70642595
      0.11541477	     75.30580460	     -7.99356470	    -24.45483335	      1.91906708
      0.11569142	     74.81562463	     -8.01246017	    -24.50840413	      2.14695126
      0.11593990	     74.37495968	     -8.02941614	    -24.55650177	      2.36459571
      0.11625781	     73.81065395	     -8.05108716	    -24.61800952	      2.66074925
      0.11657571	     73.24575336	     -8.07273346	    -24.67948690	      2.97641820
      0.11681634	     72.81776650	     -8.08910188	    -24.72600094	      3.22800386
      0.11705697	     72.38944003	     -8.10545614	    -24.77249758	      3.49015485
      0.11733596	     71.89240117	     -8.12440007	    -24.82638534	      3.80685727
      0.11761496	     71.39490716	     -8.14332499	    -24.88024969	      4.13665294
      0.11786498	     70.94868429	     -8.16026872	    -24.92850115	      4.44274874
      0.11818284	     70.38087558	     -8.18178726	    -24.98981604	      4.84536768
      0.11850070	     69.81247912	     -8.20328115	    -25.05110056	      5.26192831
      0.11874238	     69.37990105	     -8.21960776	    -25.09767845	      5.58719054
      0.11898407	     68.94698428	     -8.23592014	    -25.14423881	      5.91915850
      0.11926577	     68.44195056	     -8.25491587	    -25.19848730	      6.31374643
      0.11954748	     67.93645797	     -8.27389228	    -25.25271201	      6.71562724
      0.11978597	     67.50816226	     -8.28994217	    -25.29859873	      7.06081529
      0.12010419	     66.93615098	     -8.31133697	    -25.35980162	      7.52741874
      0.12042242	     66.36355692	     -8.33270716	    -25.42097430	      7.99959369
      0.12065919	     65.93714382	     -8.34859162	    -25.46646992	      8.35371329
      0.12089597	     65.51040904	     -8.36446246	    -25.51194891	      8.70961032
      0.12116372	     65.02745950	     -8.38239325	    -25.56335771	      9.11354339
      0.12143147	     64.54409948	     -8.40030668	    -25.61474539	      9.51833586
      0.12171624	     64.02956489	     -8.41933977	    -25.66937645	      9.94901829
      0.12200101	     63.51456723	     -8.43835325	    -25.72398389	     10.37908479
      0.12225404	     63.05658167	     -8.45523113	    -25.77248523	     10.76009938
      0.12257115	     62.48208264	     -8.47636205	    -25.83324501	     11.23536111
      0.12288827	     61.90701163	     -8.49746874	    -25.89397617	     11.70729580
      0.12313086	     61.46670357	     -8.51359878	    -25.94041563	     12.06557632
      0.12337345	     61.02606158	     -8.52971469	    -25.98683869	     12.42112028
      0.12366193	     60.50164351	     -8.54886033	    -26.04202097	     12.83994436
      0.12395040	     59.97675425	     -8.56798603	    -26.09718065	     13.25404203
      0.12416884	     59.57898154	     -8.58245525	    -26.13893412	     13.56422352
      0.12448426	     59.00412859	     -8.60332844	    -26.19920327	     14.00664656
      0.12479968	     58.42871425	     -8.62417785	    -26.25944673	     14.44225842
      0.12502753	     58.01270717	     -8.63922397	    -26.30294871	     14.75250911
      0.12525538	     57.59640771	     -8.65425771	    -26.34643786	     15.05893848
      0.12553251	     57.08968995	     -8.67252585	    -26.39931458	     15.42636451
      0.12580963	     56.58254018	     -8.69077576	    -26.45217322	     15.78789784
      0.12607196	     56.10205860	     -8.70803493	    -26.50219470	     16.12462845
      0.12638718	     55.52419646	     -8.72875216	    -26.56228088	     16.52209072
      0.12670240	     54.94577667	     -8.74944592	    -26.62234603	     16.91170082
      0.12696053	     54.47170787	     -8.76637408	    -26.67151694	     17.22489142
      0.12728206	     53.88065537	     -8.78743894	    -26.73274941	     17.60767834
      0.12760360	     53.28902404	     -8.80847949	    -26.79396311	     17.98237913
      0.12784406	     52.84619370	     -8.82419886	    -26.83973029	     18.25737096
      0.12808453	     52.40304001	     -8.83990467	    -26.88548822	     18.52794299
      0.12837028	     51.87599478	     -8.85855122	    -26.93985375	     18.84381298
      0.12865604	     51.34849331	     -8.87717870	    -26.99420802	     19.15363304
      0.12888775	     50.92041949	     -8.89226933	    -27.03827511	     19.40050077
      0.12920399	     50.33569665	     -8.91284502	    -27.09840850	     19.73126474
      0.12952024	     49.75041588	     -8.93339746	    -27.15853202	     20.05508671
      0.12975694	     49.31198633	     -8.94876518	    -27.20352707	     20.29303516
      0.12999363	     48.87324442	     -8.96411992	    -27.24851819	     20.52729344
      0.13026716	     48.36583876	     -8.98184797	    -27.30050660	     20.79352713
      0.13054070	     47.85801594	     -8.99955876	    -27.35249185	     21.05509314
      0.13081913	     47.34065364	     -9.01756963	    -27.40540775	     21.31670607
      0.13109757	     46.82285913	     -9.03556269	    -27.45832286	     21.57378318
      0.13137919	     46.29871907	     -9.05374291	    -27.51184203	     21.82933579
      0.13166080	     45.77413690	     -9.07190497	    -27.56536313	     22.08056469
      0.13193932	     45.25489377	     -9.08984933	    -27.61829840	     22.32493161
      0.13221783	     44.73521813	     -9.10777600	    -27.67123832	     22.56537742
      0.13250311	     44.20247560	     -9.12611967	    -27.72547001	     22.80775490
      0.13278839	     43.66927914	     -9.14444486	    -27.77970964	     23.04633794
      0.13306048	     43.16030915	     -9.16190570	    -27.83145064	     23.27050152
      0.13333257	     42.65092595	     -9.17934981	    -27.88320172	     23.49149254
      0.13362690	     42.09942762	     -9.19820143	    -27.93919719	     23.72713418
      0.13392124	     41.54744538	     -9.21703353	    -27.99520792	     23.95938257
      0.13415756	     41.10390269	     -9.23213993	    -28.04019180	     24.14351010
      0.13447262	     40.51210242	     -9.25225975	    -28.10018143	     24.38588115
      0.13478769	     39.91974692	     -9.27235733	    -28.16019463	     24.62487915
      0.13503352	     39.45716081	     -9.28802359	    -28.20703927	     24.80913847
      0.13527935	     38.99423619	     -9.30367636	    -28.25390077	     24.99153857
      0.13554873	     38.48659138	     -9.32081267	    -28.30527054	     25.18936824
      0.13581810	     37.97853934	     -9.33793286	    -28.35666335	     25.38516801
      0.13610744	     37.43239125	     -9.35630360	    -28.41189122	     25.59332929
      0.13639677	     36.88577247	     -9.37465583	    -28.46714917	     25.79938630
      0.13665609	     36.39545623	     -9.39108862	    -28.51670202	     25.98237634
      0.13697023	     35.80097166	     -9.41097574	    -28.57676731	     26.20203164
      0.13728438	     35.20593031	     -9.43084118	    -28.63687439	     26.41960247
      0.13746730	     34.85917726	     -9.44239899	    -28.67189528	     26.54538838
      0.13775284	     34.31753941	     -9.46042538	    -28.72659161	     26.74047079
      0.13803838	     33.77543995	     -9.47843395	    -28.78132717	     26.93409718
      0.13826808	     33.33902074	     -9.49290779	    -28.82538797	     27.08886201
      0.13857464	     32.75609827	     -9.51220706	    -28.88423534	     27.29411664
      0.13888120	     32.17264139	     -9.53148593	    -28.94313350	     27.49798085
      0.13912641	     31.70555242	     -9.54689235	    -28.99028368	     27.66011697
      0.13937162	     31.23812034	     -9.56228577	    -29.03746869	     27.82147546
      0.13966002	     30.68794075	     -9.58037317	    -29.09300821	     28.01031546
      0.13994841	     30.13728489	     -9.59844266	    -29.14859897	     28.19821766
      0.14019630	     29.66357578	     -9.61396042	    -29.19642533	     28.35903715
      0.14050868	     29.06613662	     -9.63349611	    -29.25675004	     28.56084394
      0.14082106	     28.46813530	     -9.65301093	    -29.31714036	     28.76178142
      0.14106353	     28.00358787	     -9.66814370	    -29.36406083	     28.91719685
      0.14130599	     27.53870024	     -9.68326396	    -29.41102292	     29.07217009
      0.14159872	     26.97698302	     -9.70150217	    -29.46777738	     29.25872925
      0.14189145	     26.41476774	     -9.71972222	    -29.52459533	     29.44474841
      0.14210878	     25.99703344	     -9.73323781	    -29.56682123	     29.58253935
      0.14242440	     25.38989700	     -9.75284780	    -29.62820788	     29.78220907
      0.14274001	     24.78217751	     -9.77243679	    -29.68967318	     29.98141817
      0.14297342	     24.33238402	     -9.78690972	    -29.73517926	     30.12847562
      0.14320682	     23.88226995	     -9.80137121	    -29.78073003	     30.27533554
      0.14348679	     23.34192804	     -9.81870294	    -29.83542871	     30.45126660
      0.14376676	     22.80112224	     -9.83601832	    -29.89019387	     30.62698053
      0.14403914	     22.27453129	     -9.85284862	    -29.94353921	     30.79775517
      0.14431152	     21.74749859	     -9.86966352	    -29.99694958	     30.96838628
      0.14460710	     21.17507153	     -9.88789334	    -30.05498422	     31.15342280
      0.14490268	     20.60212097	     -9.90610509	    -30.11309787	     31.33835799
      0.14515686	     20.10900714	     -9.92175141	    -30.16313527	     31.49733253
      0.14546916	     19.50258397	     -9.94095786	    -30.22469848	     31.69262470
      0.14578147	     18.89557036	     -9.96014427	    -30.28635345	     31.88790484
      0.14601119	     18.44870351	     -9.97424410	    -30.33176295	     32.03155513
      0.14631323	     17.86066747	     -9.99276632	    -30.39154519	     32.22046700
      0.14661526	     17.27207327	    -10.01126993	    -30.45141606	     32.40944682
      0.14685259	     16.80918318	    -10.02579642	    -30.49852330	     32.55800563
      0.14714995	     16.22871039	    -10.04398140	    -30.55762550	     32.74424368
      0.14744732	     15.64769034	    -10.06214845	    -30.61681608	     32.93061296
      0.14770602	     15.14176573	    -10.07793897	    -30.66838339	     33.09287451
      0.14801842	     14.53026204	    -10.09698938	    -30.73074601	     33.28899134
      0.14833082	     13.91814682	    -10.11602015	    -30.79320871	     33.48531648
      0.14854485	     13.49844393	    -10.12904648	    -30.83605891	     33.61994628
      0.14886023	     12.87944423	    -10.14822531	    -30.89928961	     33.81854547
      0.14917561	     12.25981374	    -10.16738423	    -30.96262455	     34.01740934
      0.14941072	     11.79748388	    -10.18165381	    -31.00990724	     34.16584133
      0.14964582	     11.33480041	    -10.19591238	    -31.05724861	     34.31443732
      0.14992666	     10.78166685	    -10.21292964	    -31.11387443	     34.49215811
      0.15020749	     10.22802437	    -10.22993127	    -31.17058490	     34.67013359
      0.15048309	      9.68420361	    -10.24660089	    -31.22632115	     34.84504993
      0.15075868	      9.13988820	    -10.26325552	    -31.28213982	     35.02023050
      0.15105365	      8.55676799	    -10.28106409	    -31.34197319	     35.20802551
      0.15134862	      7.97307591	    -10.29885557	    -31.40190194	     35.39614269
      0.15161573	      7.44401011	    -10.31495218	    -31.45625390	     35.56678090
      0.15188284	      6.91447091	    -10.33103485	    -31.51068481	     35.73769750
      0.15218404	      6.31677203	    -10.34915359	    -31.57215825	     35.93077143
      0.15248525	      5.71846546	    -10.36725466	    -31.63373294	     36.12421501
      0.15272606	      5.23967781	    -10.38171387	    -31.68303524	     36.27914549
      0.15303640	      4.62208265	    -10.40033098	    -31.74666759	     36.47916756
      0.15334674	      4.00383287	    -10.41892944	    -31.81040866	     36.67960337
      0.15358948	      3.51978538	    -10.43346405	    -31.86034230	     36.83667607
      0.15383222	      3.03533335	    -10.44798730	    -31.91034289	     36.99400933
      0.15412411	      2.45225762	    -10.46543604	    -31.97055585	     37.18354706
      0.15441600	      1.86859132	    -10.48286843	    -32.03086619	     37.37347030
      0.15467148	      1.35725166	    -10.49811272	    -32.08373279	     37.54002054
      0.15498057	      0.73799591	    -10.51653937	    -32.14779375	     37.74192500
      0.15528965	      0.11806743	    -10.53494780	    -32.21196482	     37.94427495
      0.15552763	     -0.35970097	    -10.54910881	    -32.26144788	     38.10037882
      0.15583802	     -0.98343581	    -10.56756216	    -32.32608468	     38.30438097
      0.15614840	     -1.60785983	    -10.58599722	    -32.39083333	     38.50884229
      0.15639158	     -2.09756112	    -10.60042783	    -32.44164019	     38.66935539
      0.15663475	     -2.58768999	    -10.61484728	    -32.49251600	     38.83015375
      0.15692563	     -3.17452424	    -10.63208054	    -32.55346203	     39.02287048
      0.15721650	     -3.76197652	    -10.64929788	    -32.61450708	     39.21599897
      0.15747886	     -4.29236559	    -10.66481356	    -32.66965208	     39.39054753
      0.15774122	     -4.82326293	    -10.68031634	    -32.72487794	     39.56543369
      0.15804199	     -5.43251314	    -10.69807294	    -32.78828856	     39.76634039
      0.15834275	     -6.04243852	    -10.71581264	    -32.85180579	     39.96769280
      0.15859233	     -6.54907031	    -10.73052028	    -32.90459346	     40.13511481
      0.15890103	     -7.17638730	    -10.74869654	    -32.96998981	     40.34263032
      0.15920974	     -7.80442754	    -10.76685509	    -33.03549900	     40.55061750
      0.15941143	     -8.21513591	    -10.77870904	    -33.07835893	     40.68675662
      0.15972347	     -8.85118546	    -10.79703427	    -33.14476556	     40.89778472
      0.16003551	     -9.48798561	    -10.81534148	    -33.21128792	     41.10929445
      0.16027909	     -9.98557974	    -10.82961916	    -33.26329401	     41.27472994
      0.16052266	    -10.48363631	    -10.84388591	    -33.31537081	     41.44045878
      0.16080341	    -11.05829071	    -10.86031675	    -33.37548416	     41.63184847
      0.16108416	    -11.63356605	    -10.87673312	    -33.43569166	     41.82362757
      0.16136814	    -12.21609432	    -10.89332366	    -33.49668764	     42.01800900
      0.16165212	    -12.79926501	    -10.90989944	    -33.55778017	     42.21278754
      0.16194399	    -13.39932491	    -10.92692081	    -33.62067220	     42.41339565
      0.16223587	    -14.00007112	    -10.94392664	    -33.68366647	     42.61442121
      0.16252174	    -14.58913184	    -10.96056771	    -33.74546444	     42.81171666
      0.16280761	    -15.17885843	    -10.97719392	    -33.80736070	     43.00941019
      0.16310218	    -15.78721937	    -10.99431024	    -33.87124217	     43.21353120
      0.16339674	    -16.39629529	    -11.01141082	    -33.93522824	     43.41807178
      0.16368112	    -16.98498049	    -11.02790486	    -33.99709982	     43.61593269
      0.16396549	    -17.57433961	    -11.04438427	    -34.05906910	     43.81418152
      0.16426215	    -18.18987022	    -11.06155974	    -34.12381849	     44.02140309
      0.16455880	    -18.80614245	    -11.07871933	    -34.18867443	     44.22904285
      0.16484058	    -19.39220200	    -11.09500377	    -34.25037688	     44.42665638
      0.16512236	    -19.97893816	    -11.11127393	    -34.31217566	     44.62464360
      0.16542099	    -20.60150889	    -11.12850162	    -34.37777580	     44.83487846
      0.16571962	    -21.22484799	    -11.14571329	    -34.44348437	     45.04552843
      0.16599810	    -21.80683319	    -11.16174947	    -34.50485808	     45.24234069
      0.16627659	    -22.38949398	    -11.17777175	    -34.56632630	     45.43951010
      0.16657676	    -23.01827722	    -11.19502588	    -34.63268594	     45.65242791
      0.16687692	    -23.64785386	    -11.21226388	    -34.69915563	     45.86575568
      0.16715209	    -24.22569448	    -11.22805201	    -34.76018590	     46.06167434
      0.16742725	    -24.80420912	    -11.24382662	    -34.82130886	     46.25793376
      0.16772822	    -25.43774544	    -11.26106491	    -34.88826943	     46.47298440
      0.16802919	    -26.07209665	    -11.27828704	    -34.95534116	     46.68843783
      0.16830204	    -26.64789444	    -11.29388633	    -35.01624318	     46.88411034
      0.16857489	    -27.22436913	    -11.30947236	    -35.07723680	     47.08011052
      0.16887604	    -27.86142305	    -11.32665952	    -35.14466286	     47.29681792
      0.16917718	    -28.49931011	    -11.34383053	    -35.21220078	     47.51392020
      0.16944940	    -29.07662986	    -11.35933789	    -35.27334606	     47.71050232
      0.16972161	    -29.65463750	    -11.37483206	    -35.33458298	     47.90740447
      0.17002270	    -30.29476515	    -11.39195452	    -35.40242278	     48.12556576
      0.17032379	    -30.93574291	    -11.40906085	    -35.47037503	     48.34411550
      0.17059688	    -31.51783524	    -11.42456202	    -35.53210365	     48.54267123
      0.17086996	    -32.10063410	    -11.44004992	    -35.59392505	     48.74154512
      0.17117099	    -32.74389290	    -11.45710735	    -35.66218022	     48.96113815
      0.17147201	    -33.38801877	    -11.47414865	    -35.73054847	     49.18111652
      0.17174688	    -33.97692731	    -11.48969491	    -35.79307400	     49.38231471
      0.17202174	    -34.56656608	    -11.50522773	    -35.85569412	     49.58383458
      0.17232273	    -35.21308139	    -11.52222128	    -35.92437386	     49.80487543
      0.17262372	    -35.86048087	    -11.53919869	    -35.99316739	     50.02630328
      0.17290080	    -36.45724761	    -11.55481348	    -36.05659790	     50.23048876
      0.17317788	    -37.05477109	    -11.57041458	    -36.12012521	     50.43500497
      0.17347881	    -37.70459427	    -11.58734324	    -36.18923114	     50.65750433
      0.17377975	    -38.35531867	    -11.60425575	    -36.25845166	     50.88039821
      0.17405921	    -38.96041973	    -11.61994695	    -36.32283554	     51.08774357
      0.17433867	    -39.56630556	    -11.63562420	    -36.38731863	     51.29543483
      0.17463951	    -40.21942695	    -11.65248529	    -36.45684619	     51.51940666
      0.17494035	    -40.87346637	    -11.66933016	    -36.52648918	     51.74378722
      0.17522221	    -41.48709051	    -11.68509789	    -36.59184451	     51.95439139
      0.17550408	    -42.10152824	    -11.70085136	    -36.65730160	     52.16536323
      0.17580477	    -42.75791056	    -11.71764143	    -36.72724354	     52.39083895
      0.17610547	    -43.41522739	    -11.73441524	    -36.79730179	     52.61674452
      0.17638969	    -44.03740666	    -11.75025540	    -36.86363018	     52.83067935
      0.17667392	    -44.66042870	    -11.76608100	    -36.93006297	     53.04501028
      0.17697441	    -45.32003196	    -11.78279657	    -37.00041205	     53.27204735
      0.17727490	    -45.98058582	    -11.79949579	    -37.07087838	     53.49954172
      0.17756139	    -46.61124693	    -11.81540159	    -37.13817041	     53.71686876
      0.17784788	    -47.24278006	    -11.83129249	    -37.20556956	     53.93462688
      0.17814813	    -47.90558029	    -11.84793048	    -37.27632055	     54.16331196
      0.17844837	    -48.56934689	    -11.86455201	    -37.34718981	     54.39248663
      0.17873700	    -49.20832997	    -11.88051451	    -37.41542705	     54.61325915
      0.17902562	    -49.84821408	    -11.89646175	    -37.48377417	     54.83450063
      0.17932559	    -50.51422084	    -11.91301991	    -37.55492580	     55.06494890
      0.17962556	    -51.18120948	    -11.92956150	    -37.62619679	     55.29592176
      0.17991615	    -51.82827679	    -11.94556989	    -37.69535273	     55.52018008
      0.18020674	    -52.47627367	    -11.96156265	    -37.76462132	     55.74494794
      0.18050644	    -53.14554679	    -11.97803997	    -37.83617808	     55.97729977
      0.18080613	    -53.81581720	    -11.99450057	    -37.90785538	     56.21021142
      0.18109849	    -54.47066385	    -12.01054254	    -37.97789659	     56.43797678
      0.18139086	    -55.12646786	    -12.02656849	    -38.04805323	     56.66629160
      0.18169029	    -55.79913082	    -12.04296544	    -38.12002682	     56.90070730
      0.18198973	    -56.47280660	    -12.05934548	    -38.19212227	     57.13571587
      0.18228366	    -57.13507885	    -12.07540770	    -38.26301038	     57.36698634
      0.18257758	    -57.79832034	    -12.09145352	    -38.33401669	     57.59884312
      0.18287682	    -58.47447824	    -12.10777213	    -38.40642672	     57.83549584
      0.18317605	    -59.15152140	    -12.12407360	    -38.47896010	     58.07277041
      0.18347133	    -59.82040022	    -12.14014246	    -38.55065476	     58.30752128
      0.18376660	    -60.48999349	    -12.15619451	    -38.62247038	     58.54289024
      0.18406187	    -61.16021749	    -12.17222971	    -38.69440739	     58.77888367
      0.18435714	    -61.83098028	    -12.18824795	    -38.76646621	     59.01550621
      0.18465242	    -62.50218202	    -12.20424918	    -38.83864731	     59.25276342
      0.18494769	    -63.17371357	    -12.22023332	    -38.91095113	     59.49065926
      0.18524296	    -63.84545675	    -12.23620031	    -38.98337815	     59.72919847
      0.18553824	    -64.51728298	    -12.25215005	    -39.05592881	     59.96838433
      0.18583351	    -65.18905345	    -12.26808247	    -39.12860361	     60.20822075
      0.18612878	    -65.86061790	    -12.28399749	    -39.20140302	     60.44871036
      0.18642406	    -66.53181474	    -12.29989503	    -39.27432755	     60.68985628
      0.18671933	    -67.20247002	    -12.31577499	    -39.34737769	     60.93166050
      0.18701460	    -67.87239754	    -12.33163730	    -39.42055395	     61.17412542
      0.18730988	    -68.54139811	    -12.34748186	    -39.49385685	     61.41725240
      0.18760515	    -69.20925978	    -12.36330860	    -39.56728692	     61.66104318
      0.18790042	    -69.87575738	    -12.37911740	    -39.64084468	     61.90549857
      0.18819570	    -70.54065307	    -12.39490818	    -39.71453068	     62.15061966
      0.18849097	    -71.20369630	    -12.41068085	    -39.78834547	     62.39640679
      0.18878624	    -71.86462470	    -12.42643531	    -39.86228962	     62.64286048
      0.18908151	    -72.52316461	    -12.44217146	    -39.93636368	     62.88998063
      0.18937679	    -73.17903249	    -12.45788920	    -40.01056825	     63.13776727
      0.18967206	    -73.83193605	    -12.47358844	    -40.08490389	     63.38621990
      0.18996733	    -74.48157629	    -12.48926907	    -40.15937121	     63.63533815
      0.19026261	    -75.12764926	    -12.50493098	    -40.23397082	     63.88512117
      0.19055788	    -75.76984870	    -12.52057409	    -40.30870332	     64.13556824
      0.19085315	    -76.40786846	    -12.53619827	    -40.38356934	     64.38667822
      0.19114843	    -77.04140557	    -12.55180344	    -40.45856952	     64.63845010
      0.19144370	    -77.67016311	    -12.56738947	    -40.53370448	     64.89088253
      0.19173897	    -78.29385354	    -12.58295628	    -40.60897490	     65.14397424
      0.19203425	    -78.91220171	    -12.59850375	    -40.68438142	     65.39772370
      0.19232952	    -79.52494801	    -12.61403177	    -40.75992471	     65.65212946
      0.19262479	    -80.13185116	    -12.62954024	    -40.83560547	     65.90718986
      0.19292007	    -80.73269078	    -12.64502905	    -40.91142438	     66.16290330
      0.19321534	    -81.32726947	    -12.66049810	    -40.98738214	     66.41926804
      0.19351061	    -81.91541447	    -12.67594728	    -41.06347947	     66.67628237
      0.19380588	    -82.49697865	    -12.69137650	    -41.13971709	     66.93394449
      0.19410116	    -83.07184104	    -12.70678563	    -41.21609572	     67.19225264
      0.19439643	    -83.63990652	    -12.72217459	    -41.29261612	     67.45120498
      0.19469170	    -84.20110513	    -12.73754328	    -41.36927904	     67.71079972
      0.19498698	    -84.75539063	    -12.75289158	    -41.44608524	     67.97103502
      0.19528225	    -85.30273866	    -12.76821942	    -41.52303551	     68.23190910
      0.19557752	    -85.84314434	    -12.78352668	    -41.60013061	     68.49342014
      0.19587280	    -86.37661967	    -12.79881328	    -41.67737137	     68.75556637
      0.19616807	    -86.90319059	    -12.81407912	    -41.75475857	     69.01834601
      0.19646334	    -87.42289386	    -12.82932413	    -41.83229305	     69.28175734
      0.19675862	    -87.93577396	    -12.84454822	    -41.90997563	     69.54579863
      0.19705389	    -88.44187993	    -12.85975129	    -41.98780715	     69.81046821
      0.19734916	    -88.94126237	    -12.87493329	    -42.06578848	     70.07576444
      0.19764444	    -89.43397050	    -12.89009413	    -42.14392046	     70.34168569
      0.19793971	    -89.92004953	    -12.90523375	    -42.22220398	     70.60823041
      0.19823498	    -90.39953817	    -12.92035208	    -42.30063993	     70.87539707
      0.19853026	    -90.87246646	    -12.93544907	    -42.37922920	     71.14318416
      0.19882553	    -91.33885392	    -12.95052466	    -42.45797269	     71.41159026
      0.19912080	    -91.79870790	    -12.96557880	    -42.53687134	     71.68061397
      0.19941607	    -92.25202235	    -12.98061146	    -42.61592607	     71.95025393
      0.19971135	    -92.69877688	    -12.99562260	    -42.69513782	     72.22050883
      0.20000662	    -93.13893615	    -13.01061218	    -42.77450755	     72.49137743
      0.20030189	    -93.57244961	    -13.02558020	    -42.85403623	     72.76285851
      0.20059717	    -93.99925162	    -13.04052663	    -42.93372482	     73.03495091
      0.20089244	    -94.41926192	    -13.05545148	    -43.01357431	     73.30765352
      0.20118771	    -94.83238653	    -13.07035474	    -43.09358571	     73.58096528
      0.20148299	    -95.23851898	    -13.08523643	    -43.17376003	     73.85488516
      0.20177826	    -95.63754205	    -13.10009657	    -43.25409827	     74.12941221
      0.20207353	    -96.02932986	    -13.11493520	    -43.33460149	     74.40454551
      0.20236881	    -96.41375043	    -13.12975234	    -43.41527071	     74.68028417
      0.20266408	    -96.79066862	    -13.14454806	    -43.49610700	     74.95662739
      0.20295935	    -97.15994951	    -13.15932242	    -43.57711142	     75.23357439
      0.20325463	    -97.52146205	    -13.17407548	    -43.65828505	     75.51112443
      0.20354990	    -97.87508311	    -13.18880734	    -43.73962897	     75.78927683
      0.20384517	    -98.22070159	    -13.20351809	    -43.82114429	     76.06803096
      0.20414044	    -98.55822276	    -13.21820784	    -43.90283211	     76.34738622
      0.20443572	    -98.88757242	    -13.23287670	    -43.98469357	     76.62734205
      0.20473099	    -99.20870103	    -13.24752482	    -44.06672978	     76.90789797
      0.20502626	    -99.52158733	    -13.26215234	    -44.14894191	     77.18905349
      0.20532154	    -99.82624161	    -13.27675943	    -44.23133110	     77.47080821
      0.20561681	   -100.12270821	    -13.29134624	    -44.31389852	     77.75316173
      0.20591208	   -100.41106732	    -13.30591298	    -44.39664535	     78.03611373
      0.20620736	   -100.69143588	    -13.32045984	    -44.47957278	     78.31966390
      0.20650263	   -100.96396754	    -13.33498704	    -44.56268201	     78.60381197
      0.20679790	   -101.22885167	    -13.34949481	    -44.64597426	     78.88855773
      0.20709318	   -101.48631157	    -13.36398339	    -44.72945074	     79.17390098
      0.20738845	   -101.73660170	    -13.37845305	    -44.81311270	     79.45984157
      0.20768372	   -101.98000438	    -13.39290406	    -44.89696138	     79.74637938
      0.20797900	   -102.21682588	    -13.40733671	    -44.98099804	     80.03351433
      0.20827427	   -102.44739211	    -13.42175130	    -45.06522394	     80.32124637
      0.20856954	   -102.67204424	    -13.43614816	    -45.14964037	     80.60957547
      0.20886481	   -102.89113415	    -13.45052761	    -45.23424861	     80.89850165
      0.20916009	   -103.10502013	    -13.46489001	    -45.31904997	     81.18802494
      0.20945536	   -103.31406274	    -13.47923572	    -45.40404576	     81.47814541
      0.20975063	   -103.51862110	    -13.49356513	    -45.48923729	     81.76886316
      0.21004591	   -103.71904952	    -13.50787861	    -45.57462590	     82.06017831
      0.21034118	   -103.91569467	    -13.52217660	    -45.66021294	     82.35209099
      0.21063645	   -104.10889315	    -13.53645950	    -45.74599974	     82.64460139
      0.21093173	   -104.29896957	    -13.55072775	    -45.83198769	     82.93770970
      0.21122700	   -104.48623509	    -13.56498181	    -45.91817815	     83.23141613
      0.21152227	   -104.67098632	    -13.57922214	    -46.00457250	     83.52572092
      0.21181755	   -104.85350462	    -13.59344922	    -46.09117213	     83.82062434
      0.21211282	   -105.03405571	    -13.60766354	    -46.17797845	     84.11612665
      0.21240809	   -105.21288960	    -13.62186560	    -46.26499286	     84.41222816
      0.21270337	   -105.39024062	    -13.63605592	    -46.35221679	     84.70892918
      0.21299864	   -105.56632781	    -13.65023503	    -46.43965167	     85.00623005
      0.21329391	   -105.74135532	    -13.66440347	    -46.52729893	     85.30413111
      0.21358918	   -105.91551295	    -13.67856179	    -46.61516002	     85.60263274
      0.21388446	   -106.08897679	    -13.69271055	    -46.70323641	     85.90173531
      0.21417973	   -106.26190994	    -13.70685033	    -46.79152954	     86.20143922
      0.21447500	   -106.43446315	    -13.72098171	    -46.88004090	     86.50174488
      0.21477028	   -106.60677561	    -13.73510528	    -46.96877198	     86.80265272
      0.21506555	   -106.77897564	    -13.74922164	    -47.05772425	     87.10416317
      0.21536082	   -106.95118144	    -13.76333140	    -47.14689923	     87.40627669
      0.21565610	   -107.12349162	    -13.77743518	    -47.23629842	     87.70899373
      0.21595137	   -107.29593643	    -13.79153359	    -47.32592333	     88.01231477
      0.21624664	   -107.46852160	    -13.80562729	    -47.41577549	     88.31624029
      0.21654192	   -107.64125275	    -13.81971689	    -47.50585643	     88.62077080
      0.21683719	   -107.81413536	    -13.83380305	    -47.59616770	     88.92590679
      0.21713246	   -107.98717483	    -13.84788642	    -47.68671084	     89.23164879
      0.21742774	   -108.16037645	    -13.86196765	    -47.77748741	     89.53799731
      0.21772301	   -108.33374543	    -13.87604739	    -47.86849897	     89.84495290
      0.21801828	   -108.50728685	    -13.89012632	    -47.95974711	     90.15251610
      0.21831355	   -108.68100574	    -13.90420509	    -48.05123339	     90.46068747
      0.21860883	   -108.85490701	    -13.91828437	    -48.14295942	     90.76946756
      0.21890410	   -109.02899549	    -13.93236484	    -48.23492677	     91.07885695
      0.21919937	   -109.20327591	    -13.94644717	    -48.32713708	     91.38885621
      0.21949465	   -109.37775293	    -13.96053203	    -48.41959193	     91.69946594
      0.21978992	   -109.55243113	    -13.97462010	    -48.51229296	     92.01068673
      0.22008519	   -109.72731499	    -13.98871205	    -48.60524180	     92.32251918
      0.22038047	   -109.90240891	    -14.00280856	    -48.69844007	     92.63496390
      0.22067574	   -110.07771723	    -14.01691031	    -48.79188944	     92.94802151
      0.22097101	   -110.25324418	    -14.03101796	    -48.88559154	     93.26169263
      0.22126629	   -110.42899393	    -14.04513220	    -48.97954804	     93.57597789
      0.22156156	   -110.60497059	    -14.05925369	    -49.07376061	     93.89087793
      0.22185683	   -110.78117816	    -14.07338310	    -49.16823093	     94.20639339
      0.22215211	   -110.95762059	    -14.08752110	    -49.26296068	     94.52252492
      0.22244738	   -111.13430175	    -14.10166837	    -49.35795155	     94.83927319
      0.22274265	   -111.31122543	    -14.11582555	    -49.45320524	     95.15663884
      0.22303793	   -111.48839537	    -14.12999331	    -49.54872346	     95.47462255
      0.22333320	   -111.66581521	    -14.14417231	    -49.64450794	     95.79322500
      0.22362847	   -111.84348853	    -14.15836319	    -49.74056039	     96.11244685
      0.22392374	   -112.02141885	    -14.17256661	    -49.83688255	     96.43228880
      0.22421902	   -112.19960961	    -14.18678321	    -49.93347615	     96.75275154
      0.22451429	   -112.37806418	    -14.20101362	    -50.03034296	     97.07383576
      0.22480956	   -112.55678587	    -14.21525849	    -50.12748472	     97.39554217
      0.22510484	   -112.73577791	    -14.22951845	    -50.22490321	     97.71787146
      0.22540011	   -112.91504347	    -14.24379411	    -50.32260020	     98.04082435
      0.22569538	   -113.09458564	    -14.25808611	    -50.42057746	     98.36440156
      0.22599066	   -113.27440744	    -14.27239505	    -50.51883680	     98.68860380
      0.22628593	   -113.45451184	    -14.28672155	    -50.61738001	     99.01343181
      0.22658120	   -113.63490172	    -14.30106621	    -50.71620891	     99.33888630
      0.22687648	   -113.81557989	    -14.31542963	    -50.81532530	     99.66496803
      0.22717175	   -113.99654910	    -14.32981240	    -50.91473102	     99.99167771
      0.22746702	   -114.17781201	    -14.34421511	    -51.01442790	    100.31901611
      0.22776230	   -114.35937123	    -14.35863834	    -51.11441778	    100.64698396
      0.22805757	   -114.54122927	    -14.37308267	    -51.21470252	    100.97558202
      0.22835284	   -114.72338859	    -14.38754867	    -51.31528398	    101.30481105
      0.22864811	   -114.90585156	    -14.40203691	    -51.41616403	    101.63467180
      0.22894339	   -115.08862046	    -14.41654794	    -51.51734454	    101.96516504
      0.22923866	   -115.27169752	    -14.43108231	    -51.61882741	    102.29629153
      0.22953393	   -115.45508485	    -14.44564057	    -51.72061453	    102.62805206
      0.22982921	   -115.63878451	    -14.46022327	    -51.82270782	    102.96044739
      0.23012448	   -115.82279847	    -14.47483094	    -51.92510919	    103.29347831
      0.23041975	   -116.00712858	    -14.48946411	    -52.02782056	    103.62714560
      0.23071503	   -116.19177663	    -14.50412331	    -52.13084387	    103.96145004
      0.23101030	   -116.37674432	    -14.51880904	    -52.23418107	    104.29639243
      0.23130557	   -116.56203323	    -14.53352184	    -52.33783411	    104.63197356
      0.23160085	   -116.74764485	    -14.54826219	    -52.44180495	    104.96819422
      0.23189612	   -116.93358057	    -14.56303061	    -52.54609558	    105.30505523
      0.23219139	   -117.11984168	    -14.57782760	    -52.65070797	    105.64255738
      0.23248667	   -117.30642934	    -14.59265363	    -52.75564412	    105.98070148
      0.23278194	   -117.49334461	    -14.60750921	    -52.86090604	    106.31948833
      0.23307721	   -117.68058844	    -14.62239481	    -52.96649574	    106.65891876
      0.23337248	   -117.86816162	    -14.63731090	    -53.07241524	    106.99899358
      0.23366776	   -118.05606486	    -14.65225796	    -53.17866659	    107.33971361
      0.23396303	   -118.24429869	    -14.66723645	    -53.28525182	    107.68107966
      0.23425830	   -118.43286353	    -14.68224685	    -53.39217301	    108.02309257
      0.23455358	   -118.62175964	    -14.69728959	    -53.49943220	    108.36575316
      0.23484885	   -118.81098713	    -14.71236514	    -53.60703150	    108.70906225
      0.23514412	   -119.00054596	    -14.72747394	    -53.71497297	    109.05302068
      0.23543940	   -119.19043591	    -14.74261643	    -53.82325873	    109.39762929
      0.23573467	   -119.38065660	    -14.75779306	    -53.93189088	    109.74288890
      0.23602994	   -119.57120746	    -14.77300427	    -54.04087155	    110.08880036
      0.23632522	   -119.76208774	    -14.78825047	    -54.15020287	    110.43536451
      0.23662049	   -119.95329647	    -14.80353211	    -54.25988699	    110.78258218
      0.23691576	   -120.14483250	    -14.81884960	    -54.36992607	    111.13045421
      0.23721104	   -120.33669444	    -14.83420336	    -54.48032227	    111.47898146
      0.23750631	   -120.52888069	    -14.84959381	    -54.59107778	    111.82816477
      0.23780158	   -120.72138941	    -14.86502137	    -54.70219479	    112.17800497
      0.23809685	   -120.91421851	    -14.88048644	    -54.81367549	    112.52850293
      0.23839213	   -121.10736563	    -14.89598944	    -54.92552211	    112.87965948
      0.23868740	   -121.30082816	    -14.91153076	    -55.03773680	    113.23147548
      0.23898267	   -121.49460319	    -14.92711080	    -55.15032175	    113.58395177
      0.23927795	   -121.68868752	    -14.94272997	    -55.26327913	    113.93708921
      0.23957322	   -121.88307764	    -14.95838866	    -55.37661114	    114.29088863
      0.23986849	   -122.07776974	    -14.97408727	    -55.49032000	    114.64535089
      0.24016377	   -122.27275964	    -14.98982617	    -55.60440794	    115.00047684
      0.24045904	   -122.46804283	    -15.00560577	    -55.71887719	    115.35626732
      0.24075431	   -122.66361446	    -15.02142645	    -55.83373002	    115.71272318
      0.24104959	   -122.85946926	    -15.03728859	    -55.94896868	    116.06984526
      0.24134486	   -123.05560162	    -15.05319258	    -56.06459546	    116.42763440
      0.24164013	   -123.25200549	    -15.06913878	    -56.18061265	    116.78609146
      0.24193541	   -123.44867443	    -15.08512760	    -56.29702258	    117.14521725
      0.24223068	   -123.64560158	    -15.10115939	    -56.41382755	    117.50501263
      0.24252595	   -123.84277961	    -15.11723453	    -56.53102990	    117.86547842
      0.24282122	   -124.04020079	    -15.13335340	    -56.64863200	    118.22661546
      0.24311650	   -124.23785691	    -15.14951638	    -56.76663620	    118.58842456
      0.24341177	   -124.43573930	    -15.16572382	    -56.88504488	    118.95090655
      0.24370704	   -124.63383883	    -15.18197611	    -57.00386044	    119.31406225
      0.24400232	   -124.83214591	    -15.19827361	    -57.12308528	    119.67789246
      0.24429759	   -125.03065048	    -15.21461668	    -57.24272183	    120.04239801
      0.24459286	   -125.22934203	    -15.23100570	    -57.36277251	    120.40757968
      0.24488814	   -125.42820959	    -15.24744103	    -57.48323978	    120.77343827
      0.24518341	   -125.62724177	    -15.26392303	    -57.60412611	    121.13997456
      0.24547868	   -125.82642677	    -15.28045208	    -57.72543396	    121.50718935
      0.24577396	   -126.02575237	    -15.29702853	    -57.84716583	    121.87508339
      0.24606923	   -126.22520606	    -15.31365275	    -57.96932422	    122.24365745
      0.24636450	   -126.42477496	    -15.33032511	    -58.09191166	    122.61291229
      0.24665978	   -126.62444598	    -15.34704596	    -58.21493066	    122.98284865
      0.24695505	   -126.82420582	    -15.36381567	    -58.33838379	    123.35346725
      0.24725032	   -127.02404105	    -15.38063460	    -58.46227359	    123.72476884
      0.24754560	   -127.22393821	    -15.39750311	    -58.58660264	    124.09675410
      0.24784087	   -127.42388389	    -15.41442157	    -58.71137353	    124.46942374
      0.24813614	   -127.62386484	    -15.43139034	    -58.83658886	    124.84277845
      0.24843141	   -127.82386812	    -15.44840978	    -58.96225123	    125.21681889
      0.24872669	   -128.02388116	    -15.46548025	    -59.08836328	    125.59154572
      0.24902196	   -128.22389200	    -15.48260213	    -59.21492765	    125.96695958
      0.24931723	   -128.42388937	    -15.49977576	    -59.34194699	    126.34306110
      0.24961251	   -128.62386289	    -15.51700152	    -59.46942397	    126.71985087
      0.24990778	   -128.82380327	    -15.53427977	    -59.59736126	    127.09732949
      0.25020305	   -129.02370243	    -15.55161087	    -59.72576156	    127.47549753
      0.25049833	   -129.22355378	    -15.56899520	    -59.85462757	    127.85435554
      0.25079360	   -129.42335233	    -15.58643311	    -59.98396201	    128.23390405
      0.25108887	   -129.62309493	    -15.60392497	    -60.11376761	    128.61414358
      0.25138415	   -129.82278046	    -15.62147115	    -60.24404712	    128.99507461
      0.25167942	   -130.02240996	    -15.63907202	    -60.37480329	    129.37669762
      0.25197469	   -130.22198687	    -15.65672795	    -60.50603889	    129.75901306
      0.25226997	   -130.42151710	    -15.67443930	    -60.63775671	    130.14202134
      0.25256524	   -130.62100923	    -15.69220644	    -60.76995952	    130.52572288
      0.25286051	   -130.82047454	    -15.71002976	    -60.90265016	    130.91011806
      0.25315578	   -131.01992713	    -15.72790962	    -61.03583142	    131.29520722
      0.25345106	   -131.21938394	    -15.74584639	    -61.16950615	    131.68099071
      0.25374633	   -131.41886475	    -15.76384044	    -61.30367719	    132.06746884
      0.25404160	   -131.61839214	    -15.78189217	    -61.43834740	    132.45464190
      0.25433688	   -131.81799143	    -15.80000193	    -61.57351964	    132.84251015
      0.25463215	   -132.01769057	    -15.81817012	    -61.70919681	    133.23107382
      0.25492742	   -132.21751998	    -15.83639711	    -61.84538180	    133.62033316
      0.25522270	   -132.41751240	    -15.85468328	    -61.98207752	    134.01028834
      0.25551797	   -132.61770266	    -15.87302901	    -62.11928690	    134.40093954
      0.25581324	   -132.81812746	    -15.89143470	    -62.25701287	    134.79228693
      0.25610852	   -133.01882514	    -15.90990072	    -62.39525840	    135.18433063
      0.25640379	   -133.21983539	    -15.92842746	    -62.53402644	    135.57707075
      0.25669906	   -133.42119901	    -15.94701532	    -62.67331998	    135.97050740
      0.25699434	   -133.62295759	    -15.96566468	    -62.81314202	    136.36464065
      0.25728961	   -133.82515329	    -15.98437595	    -62.95349557	    136.75947057
      0.25758488	   -134.02782854	    -16.00314951	    -63.09438367	    137.15499718
      0.25788015	   -134.23102578	    -16.02198576	    -63.23580936	    137.55122053
      0.25817543	   -134.43478727	    -16.04088511	    -63.37777571	    137.94814062
      0.25847070	   -134.63915479	    -16.05984795	    -63.52028580	    138.34575746
      0.25876597	   -134.84416949	    -16.07887469	    -63.66334273	    138.74407103
      0.25906125	   -135.04987169	    -16.09796575	    -63.80694962	    139.14308131
      0.25935652	   -135.25630073	    -16.11712152	    -63.95110961	    139.54278827
      0.25965179	   -135.46349480	    -16.13634243	    -64.09582586	    139.94319186
      0.25994707	   -135.67149085	    -16.15562889	    -64.24110155	    140.34429204
      0.26024234	   -135.88032449	    -16.17498131	    -64.38693988	    140.74608875
      0.26053761	   -136.09002992	    -16.19440012	    -64.53334408	    141.14858192
      0.26083289	   -136.30063984	    -16.21388575	    -64.68031739	    141.55177148
      0.26112816	   -136.51218548	    -16.23343862	    -64.82786307	    141.95565745
      0.26142343	   -136.72469649	    -16.25305917	    -64.97598443	    142.36024003
      0.26171871	   -136.93820100	    -16.27274783	    -65.12468477	    142.76551950
      0.26201398	   -137.15272563	    -16.29250503	    -65.27396744	    143.17149608
      0.26230925	   -137.36829544	    -16.31233123	    -65.42383580	    143.57817001
      0.26260452	   -137.58493402	    -16.33222687	    -65.57429326	    143.98554151
      0.26289980	   -137.80266351	    -16.35219239	    -65.72534322	    144.39361078
      0.26319507	   -138.02150464	    -16.37222825	    -65.87698914	    144.80237805
      0.26346055	   -138.21923029	    -16.39030298	    -66.01384615	    145.17049713
      0.26372603	   -138.41788371	    -16.40843530	    -66.15119033	    145.53918211
      0.26399151	   -138.61747688	    -16.42662553	    -66.28902419	    145.90843155
      0.26425700	   -138.81802142	    -16.44487401	    -66.42735031	    146.27824591
      0.26452248	   -139.01952811	    -16.46318108	    -66.56617131	    146.64862528
      0.26478796	   -139.22200703	    -16.48154710	    -66.70548980	    147.01956984
      0.26505344	   -139.42546757	    -16.49997240	    -66.84530844	    147.39107975
      0.26531892	   -139.62991848	    -16.51845736	    -66.98562988	    147.76315517
      0.26558440	   -139.83536789	    -16.53700232	    -67.12645681	    148.13579630
      0.26584988	   -140.04182336	    -16.55560764	    -67.26779195	    148.50900330
      0.26611536	   -140.24929190	    -16.57427370	    -67.40963802	    148.88277638
      0.26638084	   -140.45778001	    -16.59300085	    -67.55199777	    149.25711573
      0.26664633	   -140.66729372	    -16.61178946	    -67.69487399	    149.63202157
      0.26691181	   -140.87783861	    -16.63063991	    -67.83826946	    150.00749410
      0.26717729	   -141.08941986	    -16.64955258	    -67.98218702	    150.38353358
      0.26744277	   -141.30204226	    -16.66852786	    -68.12662949	    150.76014023
      0.26770825	   -141.51571023	    -16.68756611	    -68.27159976	    151.13731431
      0.26797373	   -141.73042787	    -16.70666774	    -68.41710071	    151.51505608
      0.26823921	   -141.94619901	    -16.72583313	    -68.56313527	    151.89336583
      0.26850469	   -142.16302715	    -16.74506269	    -68.70970636	    152.27224384
      0.26877018	   -142.38091559	    -16.76435681	    -68.85681696	    152.65169042
      0.26903566	   -142.59986737	    -16.78371590	    -69.00447006	    153.03170590
      0.26930114	   -142.81988533	    -16.80314036	    -69.15266868	    153.41229059
      0.26956662	   -143.04097214	    -16.82263062	    -69.30141585	    153.79344487
      0.26983210	   -143.26313028	    -16.84218708	    -69.45071465	    154.17516908
      0.27009758	   -143.48636209	    -16.86181018	    -69.60056816	    154.55746362
      0.27036306	   -143.71066981	    -16.88150033	    -69.75097952	    154.94032888
      0.27062854	   -143.93605551	    -16.90125796	    -69.90195187	    155.32376529
      0.27089402	   -144.16252122	    -16.92108352	    -70.05348837	    155.70777327
      0.27115951	   -144.39006886	    -16.94097744	    -70.20559224	    156.09235327
      0.27142499	   -144.61870029	    -16.96094016	    -70.35826671	    156.47750578
      0.27169047	   -144.84841730	    -16.98097215	    -70.51151502	    156.86323128
      0.27195595	   -145.07922165	    -17.00107383	    -70.66534047	    157.24953028
      0.27222143	   -145.31111509	    -17.02124569	    -70.81974637	    157.63640332
      0.27248691	   -145.54409932	    -17.04148818	    -70.97473605	    158.02385096
      0.27275239	   -145.77817604	    -17.06180177	    -71.13031288	    158.41187376
      0.27301787	   -146.01334696	    -17.08218694	    -71.28648028	    158.80047233
      0.27328335	   -146.24961379	    -17.10264416	    -71.44324165	    159.18964728
      0.27354884	   -146.48697827	    -17.12317392	    -71.60060045	    159.57939928
      0.27381432	   -146.72544216	    -17.14377671	    -71.75856018	    159.96972897
      0.27407980	   -146.96500726	    -17.16445302	    -71.91712434	    160.36063707
      0.27434528	   -147.20567540	    -17.18520336	    -72.07629648	    160.75212430
      0.27461076	   -147.44744846	    -17.20602822	    -72.23608017	    161.14419139
      0.27487624	   -147.69032839	    -17.22692813	    -72.39647902	    161.53683914
      0.27514172	   -147.93431720	    -17.24790356	    -72.55749664	    161.93006835
      0.27540720	   -148.17941693	    -17.26895502	    -72.71913672	    162.32387985
      0.27567269	   -148.42562973	    -17.29008300	    -72.88140294	    162.71827452
      0.27593817	   -148.67295782	    -17.31128801	    -73.04429903	    163.11325324
      0.27620365	   -148.92140347	    -17.33257055	    -73.20782873	    163.50881696
      0.27646913	   -149.17096907	    -17.35393115	    -73.37199583	    163.90496664
      0.27673461	   -149.42165708	    -17.37537033	    -73.53680415	    164.30170328
      0.27700009	   -149.67347005	    -17.39688861	    -73.70225752	    164.69902793
      0.27726557	   -149.92641063	    -17.41848653	    -73.86835984	    165.09694164
      0.27753105	   -150.18048156	    -17.44016463	    -74.03511499	    165.49544556
      0.27779653	   -150.43568568	    -17.46192345	    -74.20252693	    165.89454083
      0.27806202	   -150.69202594	    -17.48376355	    -74.37059961	    166.29422865
      0.27832750	   -150.94950539	    -17.50568548	    -74.53933703	    166.69451027
      0.27859298	   -151.20812719	    -17.52768982	    -74.70874322	    167.09538698
      0.27885846	   -151.46789462	    -17.54977712	    -74.87882225	    167.49686012
      0.27912394	   -151.72881103	    -17.57194798	    -75.04957820	    167.89893108
      0.27938942	   -151.99087994	    -17.59420296	    -75.22101519	    168.30160131
      0.27965490	   -152.25410495	    -17.61654267	    -75.39313737	    168.70487229
      0.27992038	   -152.51848977	    -17.63896770	    -75.56594893	    169.10874559
      0.28018586	   -152.78403826	    -17.66147865	    -75.73945407	    169.51322282
      0.28045135	   -153.05075437	    -17.68407613	    -75.91365704	    169.91830566
      0.28071683	   -153.31864217	    -17.70676077	    -76.08856211	    170.32399584
      0.28098231	   -153.58770589	    -17.72953319	    -76.26417358	    170.73029519
      0.28124779	   -153.85794983	    -17.75239402	    -76.44049578	    171.13720557
      0.28151327	   -154.12937844	    -17.77534389	    -76.61753308	    171.54472896
      0.28177875	   -154.40199631	    -17.79838346	    -76.79528985	    171.95286738
      0.28204423	   -154.67580812	    -17.82151338	    -76.97377053	    172.36162296
      0.28230971	   -154.95081871	    -17.84473431	    -77.15297955	    172.77099790
      0.28257519	   -155.22703302	    -17.86804692	    -77.33292139	    173.18099450
      0.28284068	   -155.50445613	    -17.89145188	    -77.51360056	    173.59161516
      0.28310616	   -155.78309325	    -17.91494987	    -77.69502158	    174.00286236
      0.28337164	   -156.06294972	    -17.93854160	    -77.87718901	    174.41473870
      0.28363712	   -156.34403101	    -17.96222775	    -78.06010743	    174.82724690
      0.28390260	   -156.62634270	    -17.98600904	    -78.24378145	    175.24038979
      0.28416808	   -156.90989053	    -18.00988618	    -78.42821571	    175.65417032
      0.28443356	   -157.19468037	    -18.03385990	    -78.61341487	    176.06859157
      0.28469904	   -157.48071819	    -18.05793092	    -78.79938360	    176.48365677
      0.28496453	   -157.76801012	    -18.08209999	    -78.98612662	    176.89936928
      0.28523001	   -158.05656243	    -18.10636785	    -79.17364865	    177.31573263
      0.28549549	   -158.34638150	    -18.13073527	    -79.36195444	    177.73275049
      0.28576097	   -158.63747385	    -18.15520300	    -79.55104876	    178.15042671
      0.28602645	   -158.92984616	    -18.17977182	    -79.74093640	    178.56876534
      0.28629193	   -159.22350521	    -18.20444251	    -79.93162217	    178.98777060
      0.28655741	   -159.51845793	    -18.22921588	    -80.12311090	    179.40744691
      0.28682289	   -159.81471139	    -18.25409271	    -80.31540743	    179.82779892
      0.28708837	   -160.11227281	    -18.27907381	    -80.50851661	    180.24883149
      0.28735386	   -160.41114950	    -18.30416002	    -80.70244332	    180.67054972
      0.28761934	   -160.71134897	    -18.32935215	    -80.89719243	    181.09295898
      0.28785809	   -160.98246543	    -18.35209951	    -81.07304406	    181.47344116
      0.28809685	   -161.25466385	    -18.37493387	    -81.24956844	    181.85449232
      0.28833561	   -161.52794966	    -18.39785582	    -81.42676907	    182.23611571
      0.28857437	   -161.80232868	    -18.42086600	    -81.60464955	    182.61831599
      0.28881312	   -162.07780683	    -18.44396502	    -81.78321345	    183.00109808
      0.28905188	   -162.35439011	    -18.46715355	    -81.96246433	    183.38446710
      0.28929064	   -162.63208462	    -18.49043222	    -82.14240579	    183.76842841
      0.28952939	   -162.91089656	    -18.51380169	    -82.32304139	    184.15298763
      0.28976815	   -163.19083220	    -18.53726262	    -82.50437471	    184.53815064
      0.29000691	   -163.47189793	    -18.56081569	    -82.68640932	    184.92392358
      0.29024567	   -163.75410023	    -18.58446157	    -82.86914877	    185.31031290
      0.29048442	   -164.03744565	    -18.60820094	    -83.05259663	    185.69732535
      0.29072318	   -164.32194088	    -18.63203448	    -83.23675643	    186.08496799
      0.29096194	   -164.60759266	    -18.65596291	    -83.42163171	    186.47324820
      0.29120070	   -164.89440787	    -18.67998693	    -83.60722599	    186.86217375
      0.29143945	   -165.18239344	    -18.70410723	    -83.79354277	    187.25175273
      0.29167821	   -165.47155645	    -18.72832456	    -83.98058553	    187.64199364
      0.29191697	   -165.76190403	    -18.75263962	    -84.16835773	    188.03290536
      0.29215572	   -166.05344344	    -18.77705316	    -84.35686282	    188.42449718
      0.29239448	   -166.34618203	    -18.80156591	    -84.54610420	    188.81677883
      0.29263324	   -166.64012725	    -18.82617864	    -84.73608526	    189.20976047
      0.29287200	   -166.93528665	    -18.85089208	    -84.92680935	    189.60345272
      0.29311075	   -167.23166788	    -18.87570702	    -85.11827979	    189.99786668
      0.29334951	   -167.52927870	    -18.90062422	    -85.31049985	    190.39301391
      0.29358827	   -167.82812696	    -18.92564447	    -85.50347276	    190.78890650
      0.29382702	   -168.12822063	    -18.95076855	    -85.69720172	    191.18555701
      0.29406578	   -168.42956777	    -18.97599726	    -85.89168987	    191.58297853
      0.29430454	   -168.73217655	    -19.00133141	    -86.08694027	    191.98118465
      0.29454330	   -169.03605525	    -19.02677182	    -86.28295597	    192.38018946
      0.29478205	   -169.34121224	    -19.05231930	    -86.47973990	    192.78000759
      0.29502081	   -169.64765602	    -19.07797470	    -86.67729498	    193.18065414
      0.29525957	   -169.95539520	    -19.10373884	    -86.87562401	    193.58214468
      0.29549833	   -170.26443846	    -19.12961259	    -87.07472972	    193.98449527
      0.29573708	   -170.57479464	    -19.15559680	    -87.27461477	    194.38772236
      0.29597584	   -170.88647267	    -19.18169234	    -87.47528171	    194.79184278
      0.29621460	   -171.19948157	    -19.20790009	    -87.67673300	    195.19687371
      0.29645335	   -171.51383051	    -19.23422093	    -87.87897100	    195.60283258
      0.29669211	   -171.82952875	    -19.26065576	    -88.08199794	    196.00973700
      0.29693087	   -172.14658568	    -19.28720549	    -88.28581593	    196.41760467
      0.29716963	   -172.46501080	    -19.31387103	    -88.49042698	    196.82645329
      0.29740838	   -172.78481371	    -19.34065330	    -88.69583292	    197.23630041
      0.29764714	   -173.10600416	    -19.36755326	    -88.90203546	    197.64716330
      0.29788590	   -173.42859200	    -19.39457183	    -89.10903614	    198.05905879
      0.29812465	   -173.75258719	    -19.42170997	    -89.31683635	    198.47200308
      0.29836341	   -174.07799984	    -19.44896866	    -89.52543728	    198.88601157
      0.29860217	   -174.40484016	    -19.47634887	    -89.73483994	    199.30109862
      0.29884093	   -174.73311850	    -19.50385158	    -89.94504514	    199.71727733
      0.29907968	   -175.06284532	    -19.53147780	    -90.15605348	    200.13455929
      0.29931844	   -175.39403121	    -19.55922854	    -90.36786533	    200.55295433
      0.29955720	   -175.72668690	    -19.58710480	    -90.58048080	    200.97247026
      0.29979596	   -176.06082323	    -19.61510764	    -90.79389977	    201.39311262
      0.30003471	   -176.39645118	    -19.64323808	    -91.00812185	    201.81488437
      0.30027347	   -176.73358188	    -19.67149719	    -91.22314633	    202.23778568
      0.30051223	   -177.07222655	    -19.69988602	    -91.43897223	    202.66181370
      0.30075098	   -177.41239659	    -19.72840566	    -91.65559823	    203.08696232
      0.30098974	   -177.75410351	    -19.75705720	    -91.87302267	    203.51322197
      0.30122850	   -178.09735896	    -19.78584174	    -92.09124353	    203.94057954
      0.30146726	   -178.44217473	    -19.81476039	    -92.31025841	    204.36901823
      0.30170601	   -178.78856276	    -19.84381428	    -92.53006450	    204.79851752
      0.30194477	   -179.13653512	    -19.87300455	    -92.75065859	    205.22905318
      0.30218353	   -179.48610402	    -19.90233235	    -92.97203698	    205.66059735
      0.30242229	   -179.83728183	    -19.93179884	    -93.19419554	    206.09311866
      0.30266104	   -180.19008105	    -19.96140521	    -93.41712961	    206.52658240
      0.30289980	   -180.54451435	    -19.99115264	    -93.64083402	    206.96095084
      0.30313856	   -180.90059452	    -20.02104233	    -93.86530306	    207.39618347
      0.30337731	   -181.25833452	    -20.05107552	    -94.09053042	    207.83223739
      0.30361607	   -181.61774746	    -20.08125342	    -94.31650921	    208.26906770
      0.30385483	   -181.97884661	    -20.11157729	    -94.54323189	    208.70662793
      0.30409359	   -182.34164538	    -20.14204838	    -94.77069026	    209.14487048
      0.30433234	   -182.70615734	    -20.17266797	    -94.99887544	    209.58374709
      0.30457110	   -183.07239624	    -20.20343735	    -95.22777781	    210.02320930
      0.30480986	   -183.44037597	    -20.23435782	    -95.45738702	    210.46320889
      0.30504861	   -183.81011058	    -20.26543070	    -95.68769194	    210.90369831
      0.30528737	   -184.18161430	    -20.29665732	    -95.91868063	    211.34463111
      0.30552613	   -184.55490151	    -20.32803903	    -96.15034032	    211.78596225
      0.30576489	   -184.92998678	    -20.35957720	    -96.38265737	    212.22764850
      0.30600364	   -185.30688482	    -20.39127320	    -96.61561730	    212.66964869
      0.30624240	   -185.68561054	    -20.42312844	    -96.84920469	    213.11192392
      0.30648116	   -186.06617900	    -20.45514432	    -97.08340323	    213.55443782
      0.30671992	   -186.44860545	    -20.48732227	    -97.31819567	    213.99715666
      0.30695867	   -186.83290531	    -20.51966374	    -97.55356384	    214.44004943
      0.30719743	   -187.21909418	    -20.55217019	    -97.78948861	    214.88308796
      0.30743619	   -187.60718783	    -20.58484309	    -98.02594995	    215.32624690
      0.30767494	   -187.99720224	    -20.61768395	    -98.26292689	    215.76950372
      0.30791370	   -188.38915355	    -20.65069427	    -98.50039756	    216.21283867
      0.30815246	   -188.78305809	    -20.68387559	    -98.73833923	    216.65623472
      0.30839122	   -189.17893239	    -20.71722946	    -98.97672837	    217.09967744
      0.30862997	   -189.57679317	    -20.75075745	    -99.21554066	    217.54315491
      0.30886873	   -189.97665732	    -20.78446113	    -99.45475110	    217.98665762
      0.30910749	   -190.37854195	    -20.81834212	    -99.69433408	    218.43017825
      0.30934624	   -190.78246437	    -20.85240204	    -99.93426349	    218.87371164
      0.30958500	   -191.18844206	    -20.88664253	   -100.17451283	    219.31725454
      0.30982376	   -191.59649274	    -20.92106525	   -100.41505536	    219.76080552
      0.31006252	   -192.00663431	    -20.95567189	   -100.65586429	    220.20436478
      0.31030127	   -192.41888487	    -20.99046415	   -100.89691289	    220.64793405
      0.31054003	   -192.83326275	    -21.02544376	   -101.13817476	    221.09151636
      0.31077879	   -193.24978649	    -21.06061245	   -101.37962404	    221.53511600
      0.31101755	   -193.66847483	    -21.09597199	   -101.62123563	    221.97873829
      0.31125630	   -194.08934672	    -21.13152417	   -101.86298548	    222.42238950
      0.31147098	   -194.46966013	    -21.16365741	   -102.08045782	    222.82133460
      0.31168567	   -194.85176886	    -21.19594922	   -102.29800818	    223.22031567
      0.31190035	   -195.23568687	    -21.22840091	   -102.51562235	    223.61933765
      0.31211503	   -195.62142854	    -21.26101385	   -102.73328757	    224.01840680
      0.31232971	   -196.00900839	    -21.29378941	   -102.95099271	    224.41752977
      0.31254440	   -196.39844113	    -21.32672897	   -103.16872845	    224.81671341
      0.31275908	   -196.78974161	    -21.35983395	   -103.38648749	    225.21596478
      0.31297376	   -197.18292481	    -21.39310576	   -103.60426466	    225.61529106
      0.31318844	   -197.57800592	    -21.42654584	   -103.82205719	    226.01469952
      0.31340313	   -197.97500023	    -21.46015565	   -104.03986479	    226.41419747
      0.31361781	   -198.37392324	    -21.49393664	   -104.25768986	    226.81379227
      0.31383249	   -198.77479058	    -21.52789032	   -104.47553758	    227.21349125
      0.31404717	   -199.17761806	    -21.56201818	   -104.69341604	    227.61330170
      0.31426185	   -199.58242165	    -21.59632174	   -104.91133632	    228.01323085
      0.31447654	   -199.98921749	    -21.63080254	   -105.12931256	    228.41328585
      0.31469122	   -200.39802190	    -21.66546214	   -105.34736201	    228.81347373
      0.31490590	   -200.80885136	    -21.70030211	   -105.56550501	    229.21380141
      0.31512058	   -201.22172252	    -21.73532403	   -105.78376499	    229.61427567
      0.31533527	   -201.63665224	    -21.77052953	   -106.00216842	    230.01490312
      0.31554995	   -202.05365752	    -21.80592022	   -106.22074475	    230.41569023
      0.31576463	   -202.47275557	    -21.84149777	   -106.43952628	    230.81664328
      0.31597931	   -202.89396378	    -21.87726383	   -106.65854808	    231.21776837
      0.31619400	   -203.31729970	    -21.91322009	   -106.87784783	    231.61907143
      0.31640868	   -203.74278112	    -21.94936826	   -107.09746564	    232.02055817
      0.31662336	   -204.17042598	    -21.98571007	   -107.31744393	    232.42223411
      0.31683804	   -204.60025243	    -22.02224727	   -107.53782719	    232.82410457
      0.31705272	   -205.03227882	    -22.05898162	   -107.75866186	    233.22617467
      0.31726741	   -205.46652371	    -22.09591492	   -107.97999608	    233.62844932
      0.31748209	   -205.90300583	    -22.13304899	   -108.20187959	    234.03093323
      0.31769677	   -206.34174397	    -22.17038565	   -108.42436346	    234.43363089
      0.31791145	   -206.78275705	    -22.20792677	   -108.64750004	    234.83654659
      0.31812614	   -207.22606420	    -22.24567422	   -108.87134273	    235.23968442
      0.31834082	   -207.67168477	    -22.28362991	   -109.09594591	    235.64304826
      0.31855550	   -208.11963833	    -22.32179578	   -109.32136483	    236.04664181
      0.31877018	   -208.56994467	    -22.36017377	   -109.54765552	    236.45046855
      0.31898487	   -209.02262382	    -22.39876585	   -109.77487478	    236.85453176
      0.31919955	   -209.47769604	    -22.43757405	   -110.00308009	    237.25883456
      0.31941423	   -209.93518180	    -22.47660037	   -110.23232972	    237.66337984
      0.31962891	   -210.39510185	    -22.51584688	   -110.46268267	    238.06817033
      0.31984359	   -210.85747713	    -22.55531566	   -110.69419878	    238.47320857
      0.32005828	   -211.32232888	    -22.59500881	   -110.92693881	    238.87849692
      0.32027296	   -211.78967853	    -22.63492848	   -111.16096452	    239.28403758
      0.32048764	   -212.25954781	    -22.67507683	   -111.39633886	    239.68983256
      0.32070232	   -212.73195866	    -22.71545605	   -111.63312605	    240.09588370
      0.32091701	   -213.20693331	    -22.75606836	   -111.87139178	    240.50219270
      0.32113169	   -213.68449423	    -22.79691602	   -112.11120336	    240.90876107
      0.32134637	   -214.16466417	    -22.83800131	   -112.35262989	    241.31559018
      0.32156105	   -214.64746612	    -22.87932654	   -112.59574247	    241.72268125
      0.32177573	   -215.13292337	    -22.92089406	   -112.84061432	    242.13003534
      0.32199042	   -215.62105946	    -22.96270625	   -113.08732099	    242.53765337
      0.32220510	   -216.11189821	    -23.00476551	   -113.33594045	    242.94553612
      0.32241978	   -216.60546373	    -23.04707430	   -113.58655328	    243.35368423
      0.32263446	   -217.10178040	    -23.08963510	   -113.83924277	    243.76209818
      0.32284915	   -217.60087290	    -23.13245041	   -114.09409495	    244.17077837
      0.32306383	   -218.10276618	    -23.17552278	   -114.35119870	    244.57972501
      0.32327851	   -218.60748550	    -23.21885481	   -114.61064576	    244.98893823
      0.32349319	   -219.11505640	    -23.26244912	   -114.87253068	    245.39841801
      0.32370788	   -219.62550473	    -23.30630837	   -115.13695081	    245.80816422
      0.32392256	   -220.13885664	    -23.35043525	   -115.40400617	    246.21817660
      0.32413724	   -220.65513859	    -23.39483252	   -115.67379936	    246.62845481
      0.32435192	   -221.17437732	    -23.43950295	   -115.94643537	    247.03899835
      0.32456660	   -221.69659993	    -23.48444937	   -116.22202136	    247.44980664
      0.32478129	   -222.22183380	    -23.52967463	   -116.50066647	    247.86087900
      0.32499597	   -222.75010663	    -23.57518166	   -116.78248148	    248.27221463
      0.32521065	   -223.28144646	    -23.62097339	   -117.06757858	    248.68381263
      0.32542533	   -223.81588165	    -23.66705283	   -117.35607097	    249.09567201
      0.32564002	   -224.35344088	    -23.71342302	   -117.64807260	    249.50779171
      0.32585470	   -224.89415318	    -23.76008706	   -117.94369772	    249.92017053
      0.32606938	   -225.43804790	    -23.80704808	   -118.24306057	    250.33280723
      0.32628406	   -225.98515473	    -23.85430928	   -118.54627499	    250.74570046
      0.32649875	   -226.53550373	    -23.90187389	   -118.85345399	    251.15884881
      0.32671343	   -227.08912528	    -23.94974520	   -119.16470947	    251.57225079
      0.32692811	   -227.64605013	    -23.99792657	   -119.48015176	    251.98590484
      0.32714279	   -228.20630939	    -24.04642138	   -119.79988934	    252.39980933
      0.32735747	   -228.76993450	    -24.09523310	   -120.12402845	    252.81396258
      0.32757216	   -229.33695731	    -24.14436524	   -120.45267283	    253.22836286
      0.32776515	   -229.84960996	    -24.18880908	   -120.75203705	    253.60109693
      0.32795813	   -230.36505831	    -24.23351741	   -121.05519490	    253.97402898
      0.32815112	   -230.88332601	    -24.27849287	   -121.36221540	    254.34715672
      0.32834411	   -231.40443717	    -24.32373818	   -121.67316532	    254.72047864
      0.32853710	   -231.92841617	    -24.36925610	   -121.98810909	    255.09399332
      0.32873009	   -232.45528768	    -24.41504943	   -122.30710512	    255.46769936
      0.32892308	   -232.98507662	    -24.46112101	   -122.63016013	    255.84159538
      0.32911607	   -233.51780817	    -24.50747374	   -122.95724342	    256.21567996
      0.32930906	   -234.05350779	    -24.55411055	   -123.28832261	    256.58995173
      0.32950205	   -234.59220121	    -24.60103443	   -123.62336438	    256.96440933
      0.32969504	   -235.13391444	    -24.64824842	   -123.96233437	    257.33905141
      0.32988803	   -235.67867376	    -24.69575559	   -124.30519720	    257.71387668
      0.33008102	   -236.22650577	    -24.74355908	   -124.65191630	    258.08888386
      0.33027400	   -236.77743732	    -24.79166208	   -125.00245394	    258.46407174
      0.33046699	   -237.33149559	    -24.84006782	   -125.35677108	    258.83943916
      0.33065998	   -237.88870805	    -24.88877962	   -125.71482738	    259.21498501
      0.33085297	   -238.44910247	    -24.93780081	   -126.07658117	    259.59070827
      0.33104596	   -239.01270694	    -24.98713481	   -126.44198920	    259.96660800
      0.33123895	   -239.57954984	    -25.03678509	   -126.81100691	    260.34268335
      0.33143194	   -240.14965989	    -25.08675518	   -127.18358820	    260.71893356
      0.33162493	   -240.72306613	    -25.13704869	   -127.55968547	    261.09535799
      0.33181792	   -241.29979793	    -25.18766926	   -127.93924961	    261.47195614
      0.33201091	   -241.87988497	    -25.23862064	   -128.32223003	    261.84872763
      0.33220390	   -242.46335731	    -25.28990662	   -128.70857466	    262.22567223
      0.33239688	   -243.05024530	    -25.34153106	   -129.09823005	    262.60278988
      0.33258987	   -243.64057967	    -25.39349791	   -129.49114141	    262.98008070
      0.33278286	   -244.23439150	    -25.44581119	   -129.88725273	    263.35754500
      0.33297585	   -244.83171222	    -25.49847499	   -130.28650689	    263.73518329
      0.33316884	   -245.43257363	    -25.55149349	   -130.68884585	    264.11299632
      0.33336183	   -246.03700789	    -25.60487094	   -131.09421080	    264.49098509
      0.33355482	   -246.64504754	    -25.65861169	   -131.50254241	    264.86915085
      0.33374781	   -247.25672549	    -25.71272017	   -131.91378109	    265.24749514
      0.33394080	   -247.87207507	    -25.76720091	   -132.32786723	    265.62601982
      0.33413379	   -248.49112995	    -25.82205851	   -132.74474159	    266.00472708
      0.33432678	   -249.11392425	    -25.87729770	   -133.16434558	    266.38361944
      0.33451977	   -249.74049247	    -25.93292329	   -133.58662173	    266.76269983
      0.33471275	   -250.37086954	    -25.98894019	   -134.01151403	    267.14197159
      0.33490574	   -251.00509079	    -26.04535344	   -134.43896842	    267.52143851
      0.33509873	   -251.64319201	    -26.10216817	   -134.86893324	    267.90110482
      0.33529172	   -252.28520940	    -26.15938963	   -135.30135970	    268.28097529
      0.33548471	   -252.93117962	    -26.21702320	   -135.73620242	    268.66105523
      0.33567770	   -253.58113980	    -26.27507437	   -136.17341987	    269.04135053
      0.33587069	   -254.23512751	    -26.33354878	   -136.61297489	    269.42186772
      0.33606368	   -254.89318083	    -26.39245217	   -137.05483521	    269.80261398
      0.33625667	   -255.55533831	    -26.45179044	   -137.49897390	    270.18359723
      0.33643012	   -256.15398244	    -26.50549640	   -137.90006753	    270.52621195
      0.33660356	   -256.75600220	    -26.55956304	   -138.30297333	    270.86903294
      0.33677701	   -257.36142641	    -26.61399491	   -138.70768444	    271.21206688
      0.33695046	   -257.97028443	    -26.66879671	   -139.11419854	    271.55532165
      0.33712391	   -258.58260601	    -26.72397325	   -139.52251797	    271.89880591
      0.33729736	   -259.19842127	    -26.77952943	   -139.93264984	    272.24252903
      0.33747080	   -259.81776074	    -26.83547030	   -140.34460620	    272.58650113
      0.33764425	   -260.44065533	    -26.89180101	   -140.75840408	    272.93073310
      0.33781770	   -261.06713634	    -26.94852685	   -141.17406553	    273.27523665
      0.33799115	   -261.69723550	    -27.00565321	   -141.59161765	    273.62002438
      0.33816459	   -262.33098500	    -27.06318566	   -142.01109253	    273.96510980
      0.33833804	   -262.96841742	    -27.12112989	   -142.43252725	    274.31050745
      0.33851149	   -263.60956586	    -27.17949173	   -142.85596370	    274.65623287
      0.33868494	   -264.25446387	    -27.23827718	   -143.28144852	    275.00230275
      0.33885839	   -264.90314550	    -27.29749239	   -143.70903290	    275.34873497
      0.33903183	   -265.55564533	    -27.35714367	   -144.13877240	    275.69554866
      0.33920528	   -266.21199848	    -27.41723753	   -144.57072677	    276.04276427
      0.33937873	   -266.87224064	    -27.47778063	   -145.00495963	    276.39040370
      0.33955218	   -267.53640808	    -27.53877983	   -145.44153830	    276.73849036
      0.33972563	   -268.20453771	    -27.60024220	   -145.88053347	    277.08704924
      0.33989907	   -268.87666706	    -27.66217500	   -146.32201889	    277.43610703
      0.34007252	   -269.55283445	    -27.72458571	   -146.76607121	    277.78446830
      0.34024597	   -270.23307912	    -27.78748204	   -147.21276977	    278.12991749
      0.34041942	   -270.91744113	    -27.85087194	   -147.66219622	    278.47263561
      0.34059287	   -271.60596122	    -27.91476358	   -148.11443396	    278.81285392
      0.34076631	   -272.29868093	    -27.97916540	   -148.56956789	    279.15079344
      0.34093976	   -272.99564270	    -28.04408609	   -149.02768404	    279.48666589
      0.34109518	   -273.62381138	    -28.10270799	   -149.44079493	    279.78604236
      0.34125061	   -274.25545316	    -28.16176042	   -149.85643310	    280.08406439
      0.34140603	   -274.89060038	    -28.22125019	   -150.27466152	    280.38086793
      0.34156145	   -275.52928624	    -28.28118438	   -150.69554318	    280.67658550
      0.34171687	   -276.17154470	    -28.34157025	   -151.11914085	    280.97134620
      0.34187230	   -276.81741053	    -28.40241530	   -151.54551695	    281.26527600
      0.34202772	   -277.46691934	    -28.46372724	   -151.97473333	    281.55849818
      0.34218314	   -278.12010758	    -28.52551405	   -152.40685112	    281.85113367
      0.34233856	   -278.77701264	    -28.58778393	   -152.84193057	    282.14330143
      0.34249398	   -279.43767291	    -28.65054537	   -153.28003090	    282.43511884
      0.34264941	   -280.10212778	    -28.71380710	   -153.72121012	    282.72670203
      0.34280483	   -280.77041775	    -28.77757816	   -154.16552488	    283.01816624
      0.34296025	   -281.44258446	    -28.84186787	   -154.61303032	    283.30962617
      0.34311567	   -282.11867079	    -28.90668586	   -155.06377994	    283.60119627
      0.34327110	   -282.79872089	    -28.97204207	   -155.51782541	    283.89299111
      0.34342652	   -283.48278031	    -29.03794678	   -155.97521645	    284.18512565
      0.34358194	   -284.17089603	    -29.10441063	   -156.43600064	    284.47771564
      0.34373736	   -284.86311655	    -29.17144458	   -156.90022334	    284.77087795
      0.34389279	   -285.55949201	    -29.23906000	   -157.36792746	    285.06473076
      0.34403226	   -286.18801225	    -29.30024401	   -157.79065116	    285.32912506
      0.34417174	   -286.81995941	    -29.36191455	   -158.21623855	    285.59426047
      0.34431122	   -287.45537328	    -29.42408063	   -158.64471500	    285.86022562
      0.34445070	   -288.09429506	    -29.48675156	   -159.07610395	    286.12711104
      0.34459018	   -288.73676739	    -29.54993692	   -159.51042679	    286.39500908
      0.34472966	   -289.38283434	    -29.61364663	   -159.94770273	    286.66401392
      0.34486914	   -290.03254148	    -29.67789088	   -160.38794869	    286.93422171
      0.34500862	   -290.68593601	    -29.74268019	   -160.83117917	    287.20573068
      0.34514810	   -291.34306678	    -29.80802542	   -161.27740616	    287.47864132
      0.34528757	   -292.00398440	    -29.87393776	   -161.72663898	    287.75305645
      0.34542705	   -292.66874132	    -29.94042873	   -162.17888414	    288.02908138
      0.34556653	   -293.33739195	    -30.00751022	   -162.63414521	    288.30682402
      0.34570601	   -294.00999271	    -30.07519451	   -163.09242263	    288.58639498
      0.34584549	   -294.68660219	    -30.14349423	   -163.55371358	    288.86790771
      0.34598497	   -295.36728118	    -30.21242242	   -164.01801174	    289.15147854
      0.34612445	   -296.05209286	    -30.28199250	   -164.48530713	    289.43722685
      0.34626393	   -296.74110286	    -30.35221831	   -164.95558576	    289.72527510
      0.34638867	   -297.36094032	    -30.41559284	   -165.37869793	    289.98494492
      0.34651342	   -297.98424135	    -30.47951381	   -165.80416526	    290.24664771
      0.34663816	   -298.61105823	    -30.54399198	   -166.23196844	    290.51047710
      0.34676291	   -299.24144525	    -30.60903841	   -166.66208503	    290.77652931
      0.34688765	   -299.87545869	    -30.67466447	   -167.09448929	    291.04490286
      0.34701240	   -300.51315691	    -30.74088183	   -167.52915193	    291.31569847
      0.34713714	   -301.15460039	    -30.80770245	   -167.96603991	    291.58901916
      0.34726189	   -301.79985185	    -30.87513862	   -168.40511614	    291.86497015
      0.34738663	   -302.44897632	    -30.94320295	   -168.84633926	    292.14365899
      0.34751138	   -303.10204125	    -31.01190837	   -169.28966328	    292.42519549
      0.34763612	   -303.75911660	    -31.08126814	   -169.73503725	    292.70969177
      0.34776087	   -304.42027495	    -31.15129585	   -170.18240491	    292.99726224
      0.34788561	   -305.08559160	    -31.22200546	   -170.63170437	    293.28802365
      0.34801036	   -305.75514470	    -31.29341126	   -171.08286721	    293.58209506
      0.34813510	   -306.42901532	    -31.36552788	   -171.53581860	    293.87959784
      0.34825985	   -307.10728761	    -31.43837036	   -171.99047633	    294.18065569
      0.34838459	   -307.79004891	    -31.51195405	   -172.44675024	    294.48539460
      0.34850934	   -308.47738986	    -31.58629471	   -172.90454154	    294.79394289
      0.34862134	   -309.09853443	    -31.65370363	   -173.31679758	    295.07434166
      0.34873335	   -309.72351779	    -31.72174781	   -173.73010447	    295.35801376
      0.34884536	   -310.35241275	    -31.79043944	   -174.14436944	    295.64505635
      0.34895737	   -310.98529470	    -31.85979096	   -174.55949176	    295.93556844
      0.34906938	   -311.62224162	    -31.92981510	   -174.97536201	    296.22965064
      0.34918139	   -312.26333413	    -32.00052484	   -175.39186128	    296.52740507
      0.34929340	   -312.90865561	    -32.07193345	   -175.80886020	    296.82893536
      0.34940541	   -313.55829223	    -32.14405446	   -176.22621795	    297.13434665
      0.34951741	   -314.21233308	    -32.21690169	   -176.64378110	    297.44374559
      0.34962942	   -314.87087025	    -32.29048923	   -177.06138231	    297.75724035
      0.34974143	   -315.53399892	    -32.36483148	   -177.47883886	    298.07494061
      0.34985344	   -316.20181744	    -32.43994312	   -177.89595099	    298.39695762
      0.34996545	   -316.87442745	    -32.51583913	   -178.31250004	    298.72340418
      0.35007746	   -317.55193397	    -32.59253481	   -178.72824634	    299.05439467
      0.35018947	   -318.23444546	    -32.67004575	   -179.14292675	    299.39004510
      0.35028275	   -318.80673457	    -32.73522975	   -179.48724754	    299.67321170
      0.35037603	   -319.38268299	    -32.80100472	   -179.83045557	    299.95990627
      0.35046931	   -319.96241869	    -32.86738744	   -180.17236172	    300.25039677
      0.35056259	   -320.54603464	    -32.93439083	   -180.51274930	    300.54483006
      0.35065587	   -321.13361044	    -33.00202626	   -180.85137888	    300.84330283
      0.35074915	   -321.72522271	    -33.07030469	   -181.18798932	    301.14589601
      0.35086144	   -322.44288169	    -33.15336817	   -181.59012536	    301.51573798
      0.35097373	   -323.16663867	    -33.23739856	   -181.98837742	    301.89178997
      0.35108602	   -323.89663450	    -33.32241537	   -182.38214099	    302.27418085
      0.35119832	   -324.63301388	    -33.40843839	   -182.77074348	    302.66303884
      0.35131061	   -325.37592567	    -33.49548770	   -183.15343488	    303.05849201
      0.35142290	   -326.12552295	    -33.58358368	   -183.52937688	    303.46066851
      0.35153519	   -326.88196317	    -33.67274705	   -183.89763045	    303.86969666
      0.35164748	   -327.64540818	    -33.76299882	   -184.25714162	    304.28570506
      0.35175978	   -328.41602439	    -33.85436036	   -184.60672523	    304.70882271
      0.35187207	   -329.19398285	    -33.94685336	   -184.94504655	    305.13917913
      0.35198436	   -329.97945932	    -34.04049988	   -185.27060059	    305.57690452
      0.35209665	   -330.77263440	    -34.13532234	   -185.58168929	    306.02212983
      0.35220895	   -331.57369360	    -34.23134354	   -185.87639666	    306.47498700
      0.35232124	   -332.38282750	    -34.32858666	   -186.15256265	    306.93560905
      0.35243353	   -333.20023179	    -34.42707530	   -186.40775699	    307.40413034
      0.35254582	   -334.02610755	    -34.52683347	   -186.63925505	    307.88068668
      0.35265811	   -334.86066090	    -34.62788563	   -186.84401953	    308.36541556
      0.35277041	   -335.70410380	    -34.73025668	   -187.01869318	    308.85845641
      0.35288270	   -336.55665370	    -34.83397199	   -187.15961088	    309.35995076
      0.35299499	   -337.41853384	    -34.93905743	   -187.26284240	    309.87004251
      0.35310728	   -338.28997334	    -35.04553939	   -187.32428078	    310.38887818
      0.35321958	   -339.17120740	    -35.15344478	   -187.33979420	    310.91660716
      0.35333187	   -340.06247741	    -35.26280106	   -187.30545989	    311.45338200
      0.35344416	   -340.96403114	    -35.37363630	   -187.21789217	    311.99935867
      0.35355645	   -341.87612290	    -35.48597915	   -187.07466545	    312.55469682
      0.35366874	   -342.79901370	    -35.59985889	   -186.87480227	    313.11956013
      0.35378104	   -343.73297150	    -35.71530548	   -186.61926435	    313.69411659
      0.35389333	   -344.67827129	    -35.83234955	   -186.31134492	    314.27853877
      0.35400562	   -345.63519540	    -35.95102247	   -185.95684913	    314.87300419
      0.35411791	   -346.60403361	    -36.07135634	   -185.56396813	    315.47769564
      0.35423021	   -347.58508345	    -36.19338406	   -185.14282560	    316.09280152
      0.35434250	   -348.57865038	    -36.31713934	   -184.70476591	    316.71851627
      0.35445479	   -349.58504808	    -36.44265678	   -184.26080731	    317.35504073
      0.35456708	   -350.60459872	    -36.56997186	   -183.81489642	    318.00258270
      0.35467937	   -351.63763154	    -36.69912103	   -183.36706107	    318.66135741
      0.35479167	   -352.68443518	    -36.83014172	   -182.91728702	    319.33158819
      0.35490396	   -353.74525184	    -36.96307244	   -182.46555992	    320.01350687
      0.35501625	   -354.82032756	    -37.09795278	   -182.01186533	    320.70735440
      0.35512854	   -355.90991505	    -37.23482347	   -181.55618872	    321.41338126
      0.35521614	   -356.77015348	    -37.34300629	   -181.19932621	    321.97278177
      0.35531359	   -357.73770918	    -37.46481649	   -180.80093075	    322.60393325
      0.35541103	   -358.71637159	    -37.58817232	   -180.40101346	    323.24380409
      0.35589824	   -363.76919860	    -38.22768070	   -178.37825779	    326.54484088
      0.35727252	   -379.25948550	    -40.22352545	   -172.45558491	    336.12809373
      0.35864680	   -396.05207982	    -42.47167451	   -166.18959991	    344.90069897
      0.36002107	   -413.42644294	    -44.92974082	   -159.55080901	    351.78725790
      0.36124276	   -428.83685866	    -47.25486048	   -153.31291943	    355.77379706
      0.36246446	   -443.89091622	    -49.67780347	   -146.73997265	    357.44630085
      0.36368615	   -458.40611777	    -52.16565168	   -139.81868845	    356.64330414
      0.36490784	   -472.26542168	    -54.68571059	   -132.54347254	    353.29570942
      0.36612953	   -485.39519716	    -57.20604603	   -124.92059919	    347.40429568
      0.36735123	   -497.75182204	    -59.69604325	   -116.97337272	    339.01321149
      0.36857292	   -509.27683489	    -62.12700440	   -108.74790140	    328.17693553
      0.36979461	   -519.85120532	    -64.47277989	   -100.31857359	    314.96819532
      0.37101630	   -529.27641028	    -66.71041131	    -91.79159701	    299.50537865
      0.37223800	   -537.26232378	    -68.82075216	    -83.30427315	    281.94987940
      0.37236017	   -537.96691203	    -69.02417583	    -82.46378329	    280.08645697
      0.37258593	   -539.21849634	    -69.39631157	    -80.91639773	    276.59345107
      0.37269882	   -539.81878462	    -69.58051649	    -80.14582018	    274.82323302
      0.37275526	   -540.11234100	    -69.67214941	    -79.76136950	    273.93226701
      0.37278348	   -540.25744447	    -69.71784803	    -79.56936110	    273.48532880
      0.37292459	   -540.96588384	    -69.94515768	    -78.61157337	    271.23618953
      0.37293536	   -541.01881495	    -69.96244123	    -78.53856399	    271.06338620
      0.37294584	   -541.07007161	    -69.97922046	    -78.46766031	    270.89538115
      0.37295584	   -541.11886750	    -69.99523344	    -78.39997197	    270.73482384
      0.37296584	   -541.16751525	    -70.01123643	    -78.33230376	    270.57414716
      0.37297584	   -541.21601444	    -70.02722944	    -78.26465579	    270.41335119
      0.37298584	   -541.26436355	    -70.04321234	    -78.19702815	    270.25243477
      0.37299584	   -541.31255592	    -70.05918449	    -78.12942093	    270.09139081
      0.37300584	   -541.36057432	    -70.07514413	    -78.06183423	    269.93020004
      0.37301584	   -541.40838574	    -70.09108788	    -77.99426814	    269.76882508
      0.37302584	   -541.45593641	    -70.10701019	    -77.92672275	    269.60720461
      0.37303584	   -541.50314698	    -70.12290284	    -77.85919817	    269.44524792
      0.37304584	   -541.54990801	    -70.13875445	    -77.79169447	    269.28282967
      0.37305584	   -541.59607569	    -70.15455001	    -77.72421177	    269.11978501
      0.37306584	   -541.64146782	    -70.17027048	    -77.65675014	    268.95590496
      0.37307584	   -541.68586015	    -70.18589233	    -77.58930970	    268.79093218
      0.37308584	   -541.72898294	    -70.20138721	    -77.52189052	    268.62455711
      0.37309584	   -541.77051807	    -70.21672159	    -77.45449270	    268.45641458
      0.37310584	   -541.81009634	    -70.23185647	    -77.38711634	    268.28608089
      0.37311584	   -541.84729545	    -70.24674716	    -77.31976154	    268.11307145
      0.37312724	   -541.88620559	    -70.26336726	    -77.24296839	    267.91178228
      0.37313724	   -541.91663722	    -70.27755739	    -77.17566003	    267.73112473
      0.37314724	   -541.94300330	    -70.29132400	    -77.10837351	    267.54585863
      0.37315724	   -541.96465081	    -70.30459741	    -77.04110894	    267.35523694
      0.37316724	   -541.98087168	    -70.31730197	    -76.97386640	    267.15845094
      0.37317724	   -541.99090457	    -70.32935625	    -76.90664599	    266.95463273
      0.37318724	   -541.99393731	    -70.34067333	    -76.83944779	    266.74285870
      0.37319724	   -541.98911010	    -70.35116116	    -76.77227192	    266.52215414
      0.37320724	   -541.97551953	    -70.36072305	    -76.70511845	    266.29149872
      0.37321724	   -541.95222328	    -70.36925825	    -76.63798748	    266.04983308
      0.37322724	   -541.91824554	    -70.37666259	    -76.57087911	    265.79606643
      0.37323724	   -541.87258315	    -70.38282925	    -76.50379343	    265.52908492
      0.37324724	   -541.81421226	    -70.38764959	    -76.43673053	    265.24776101
      0.37325724	   -541.74209556	    -70.39101403	    -76.36969051	    264.95096340
      0.37326724	   -541.65518991	    -70.39281303	    -76.30267345	    264.63756757
      0.37327724	   -541.55245437	    -70.39293810	    -76.23567946	    264.30646675
      0.37328724	   -541.43285832	    -70.39128278	    -76.16870862	    263.95658296
      0.37329724	   -541.29538979	    -70.38774373	    -76.10176104	    263.58687820
      0.37330948	   -541.10136088	    -70.38070310	    -76.01984766	    263.10593446
      0.37332172	   -540.87734824	    -70.37052045	    -75.93796943	    262.59213624
      0.37333675	   -540.55899091	    -70.35349559	    -75.83751271	    261.91431769
      0.37335522	   -540.09827104	    -70.32537777	    -75.71408420	    261.00651867
      0.37337148	   -539.62617198	    -70.29378131	    -75.60551107	    260.13692809
      0.37338774	   -539.08910860	    -70.25556539	    -75.49700146	    259.19956838
      0.37340224	   -538.55361027	    -70.21578192	    -75.40025916	    258.30548688
      0.37341674	   -537.96389588	    -70.17058154	    -75.30356802	    257.35667659
      0.37343125	   -537.31937910	    -70.11996145	    -75.20692832	    256.35349612
      0.37344575	   -536.61986214	    -70.06395987	    -75.11034033	    255.29674450
      0.37346025	   -535.86552910	    -70.00265333	    -75.01380434	    254.18762763
      0.37347476	   -535.05693188	    -69.93615324	    -74.91732064	    253.02771724
      0.37348926	   -534.19496940	    -69.86460190	    -74.82088950	    251.81890427
      0.37350376	   -533.28086082	    -69.78816812	    -74.72451120	    250.56334904
      0.37351827	   -532.31611421	    -69.70704276	    -74.62818603	    249.26343018
      0.37353277	   -531.30249156	    -69.62143420	    -74.53191427	    247.92169410
      0.37354727	   -530.24197154	    -69.53156397	    -74.43569620	    246.54080656
      0.37356178	   -529.13671122	    -69.43766269	    -74.33953209	    245.12350757
      0.37357628	   -527.98900782	    -69.33996623	    -74.24342224	    243.67257027
      0.37359078	   -526.80126152	    -69.23871240	    -74.14736690	    242.19076466
      0.37360529	   -525.57594024	    -69.13413798	    -74.05136638	    240.68082617
      0.37361979	   -524.31554703	    -69.02647619	    -73.95542094	    239.14542925
      0.37363429	   -523.02259054	    -68.91595464	    -73.85953087	    237.58716584
      0.37364880	   -521.69955889	    -68.80279364	    -73.76369644	    236.00852831
      0.37366330	   -520.34889713	    -68.68720488	    -73.66791793	    234.41189669
      0.37367780	   -518.97298830	    -68.56939049	    -73.57219561	    232.79952952
      0.37369231	   -517.57413782	    -68.44954235	    -73.47652978	    231.17355807
      0.37370681	   -516.15456134	    -68.32784173	    -73.38092069	    229.53598335
      0.37372131	   -514.71637542	    -68.20445905	    -73.28536864	    227.88867537
      0.37373582	   -513.26159103	    -68.07955392	    -73.18987389	    226.23337448
      0.37375032	   -511.79210939	    -67.95327526	    -73.09443672	    224.57169415
      0.37376482	   -510.30971988	    -67.82576158	    -72.99905741	    222.90512499
      0.37377933	   -508.81609972	    -67.69714131	    -72.90373623	    221.23503969
      0.37379695	   -506.98778108	    -67.53948815	    -72.78795495	    219.20217879
      0.37381458	   -505.14777470	    -67.38057028	    -72.67226045	    217.16803167
      0.37383221	   -503.29844870	    -67.22056417	    -72.55665322	    215.13443543
      0.37384984	   -501.44195350	    -67.05962893	    -72.44113376	    213.10302826
      0.37386747	   -499.58023411	    -66.89790767	    -72.32570255	    211.07526601
      0.37388510	   -497.71504325	    -66.73552889	    -72.21036008	    209.05243826
      0.37390272	   -495.84795492	    -66.57260770	    -72.09510684	    207.03568362
      0.37392035	   -493.98037786	    -66.40924710	    -71.97994332	    205.02600423
      0.37393798	   -492.11356893	    -66.24553913	    -71.86487000	    203.02427923
      0.37395995	   -489.79004346	    -66.04117556	    -71.72160101	    200.54216221
      0.37398192	   -487.47132753	    -65.83653921	    -71.57847378	    198.07485858
      0.37400388	   -485.15903963	    -65.63175107	    -71.43548924	    195.62343570
      0.37402585	   -482.85455802	    -65.42691569	    -71.29264833	    193.18878102
      0.37405240	   -480.08120042	    -65.17939593	    -71.12018942	    190.26942883
      0.37407895	   -477.32264468	    -64.93207418	    -70.94794333	    187.37667126
      0.37410551	   -474.58025599	    -64.68506396	    -70.77591171	    184.51130482
      0.37413206	   -471.85511297	    -64.43846017	    -70.60409616	    181.67392789
      0.37416436	   -468.56467680	    -64.13915169	    -70.39539263	    178.26087760
      0.37419665	   -465.30208673	    -63.84067831	    -70.18701411	    174.89039266
      0.37422895	   -462.06808217	    -63.54313421	    -69.97896350	    171.56275444
      0.37426125	   -458.86310795	    -63.24659505	    -69.77124368	    168.27805946
      0.37430080	   -454.97836160	    -62.88493209	    -69.51734017	    164.31427498
      0.37434035	   -451.13744430	    -62.52495444	    -69.26394217	    160.41449033
      0.37437990	   -447.34002795	    -62.16672948	    -69.01105487	    156.57820694
      0.37441945	   -443.58553713	    -61.81030880	    -68.75868343	    152.80479227
      0.37446913	   -438.92837463	    -61.36514975	    -68.44236479	    148.15217948
      0.37451882	   -434.33594979	    -60.92295821	    -68.12687849	    143.59605825
      0.37456851	   -429.80623453	    -60.48377533	    -67.81223453	    139.13474801
      0.37462855	   -424.41304837	    -59.95711654	    -67.43315312	    133.86768429
      0.37468859	   -419.10430005	    -59.43492631	    -67.05533345	    128.73344977
      0.37474863	   -413.87598291	    -58.91722438	    -66.67879257	    123.72896823
      0.37482504	   -407.33290609	    -58.26494258	    -66.20151227	    117.54350724
      0.37490144	   -400.90579759	    -57.61994766	    -65.72636416	    111.55718898
      0.37497784	   -394.58726140	    -56.98222953	    -65.25338185	    105.76417030
      0.37507703	   -386.53571516	    -56.16518911	    -64.64265928	     98.52310418
      0.37517621	   -378.64286263	    -55.36031316	    -64.03571250	     91.58682877
      0.37527540	   -370.89824221	    -54.56752098	    -63.43261009	     84.94456284
      0.37539614	   -361.65942604	    -53.61858814	    -62.70370907	     77.24104115
      0.37551688	   -352.62068784	    -52.68723087	    -61.98071995	     69.94215708
      0.37563763	   -343.77962284	    -51.77323809	    -61.26375431	     63.03349209
      0.37575837	   -335.13871729	    -50.87638295	    -60.55291899	     56.50264427
      0.37587911	   -326.70377973	    -49.99642584	    -59.84831600	     50.33933664
      0.37599986	   -318.48212874	    -49.13311674	    -59.15004235	     44.53548193
      0.37614573	   -308.84355402	    -48.11192638	    -58.31497901	     37.99450119
      0.37629161	   -299.53638874	    -47.11419176	    -57.48944047	     31.96214212
      0.37643749	   -290.56572689	    -46.13943501	    -56.67356756	     26.43142251
      0.37664304	   -278.49624767	    -44.80401990	    -55.54061636	     19.46236084
      0.37682850	   -268.16853418	    -43.63630054	    -54.53534307	     13.93147213
      0.37701396	   -258.35569180	    -42.50281399	    -53.54636936	      8.99280584
      0.37719942	   -249.03144415	    -41.40255394	    -52.57387042	      4.49966152
      0.37738489	   -240.14779835	    -40.33452096	    -51.61799120	      0.33029221
      0.37757035	   -231.65375132	    -39.29772605	    -50.67884677	     -3.58824103
      0.37775581	   -223.50440336	    -38.29119341	    -49.75652278	     -7.28239257
      0.37796408	   -214.71722798	    -37.19576136	    -48.74089309	    -11.18219545
      0.37817235	   -206.27603912	    -36.13594588	    -47.74658459	    -14.83606212
      0.37834659	   -199.45900546	    -35.27570744	    -46.93111558	    -17.71422565
      0.37852083	   -192.85411916	    -34.43873268	    -46.13054211	    -20.43632769
      0.37869507	   -186.45608990	    -33.62428727	    -45.34481984	    -23.00712643
      0.37886931	   -180.26303041	    -32.83165248	    -44.57388597	    -25.43022111
      0.37904355	   -174.27507989	    -32.06012559	    -43.81766013	    -27.70838835
      0.37921779	   -168.49320727	    -31.30902029	    -43.07604535	    -29.84389503
      0.37939203	   -162.91830168	    -30.57766712	    -42.34892904	    -31.83876542
      0.37956627	   -157.55057000	    -29.86541390	    -41.63618405	    -33.69499367
      0.37974051	   -152.38920433	    -29.17162618	    -40.93766967	    -35.41470378
      0.37995874	   -146.21257760	    -28.32775975	    -40.08261435	    -37.37972854
      0.38017698	   -140.35026717	    -27.51072666	    -39.24931611	    -39.13972173
      0.38046339	   -133.11884690	    -26.47732060	    -38.18814361	    -41.14917189
      0.38068623	   -127.84083772	    -25.70236527	    -37.38745494	    -42.48692699
      0.38092514	   -122.50442635	    -24.89844561	    -36.55274116	    -43.71355934
      0.38116406	   -117.48455344	    -24.12118467	    -35.74205813	    -44.73849421
      0.38140297	   -112.76323579	    -23.36940908	    -34.95484451	    -45.57687604
      0.38164188	   -108.32238658	    -22.64202147	    -34.19052509	    -46.24547312
      0.38188080	   -104.14417326	    -21.93799997	    -33.44851447	    -46.76248793
      0.38211971	   -100.21127790	    -21.25639636	    -32.72822039	    -47.14725791
      0.38235863	    -96.50707801	    -20.59633286	    -32.02904684	    -47.41985395
      0.38259754	    -93.01576424	    -19.95699736	    -31.35039684	    -47.60060182
      0.38283646	    -89.72240942	    -19.33763720	    -30.69167500	    -47.70956625
      0.38307537	    -86.61300064	    -18.73755174	    -30.05228967	    -47.76604548
      0.38331428	    -83.67444402	    -18.15608409	    -29.43165496	    -47.78812068
      0.38355320	    -80.89454966	    -17.59261248	    -28.82919218	    -47.79229527
      0.38379211	    -78.26200280	    -17.04654189	    -28.24433245	    -47.79225221
      0.38403103	    -75.76632551	    -16.51729639	    -27.67651613	    -47.79218127
      0.38426994	    -73.39783263	    -16.00431261	    -27.12519518	    -47.79210844
      0.38435855	    -72.54992268	    -15.81808011	    -26.92480743	    -47.79208095
      0.38444716	    -71.71783226	    -15.63397928	    -26.72658790	    -47.79205319
      0.38452101	    -71.03611525	    -15.48215191	    -26.56302344	    -47.79202984
      0.38459485	    -70.36482762	    -15.33176743	    -26.40093120	    -47.79200631
      0.38465893	    -69.79064295	    -15.20244320	    -26.26147464	    -47.79198575
      0.38472300	    -69.22394707	    -15.07418005	    -26.12310511	    -47.79196504
      0.38478708	    -68.66457013	    -14.94696614	    -25.98581285	    -47.79194418
      0.38485115	    -68.11234163	    -14.82078958	    -25.84958818	    -47.79192318
      0.38490741	    -67.63320567	    -14.71084374	    -25.73084611	    -47.79190463
      0.38496367	    -67.15933359	    -14.60168053	    -25.61291327	    -47.79188596
      0.38501993	    -66.69060955	    -14.49329201	    -25.49578323	    -47.79186717
      0.38507620	    -66.22691789	    -14.38567030	    -25.37944961	    -47.79184828
      0.38513246	    -65.76814318	    -14.27880767	    -25.26390606	    -47.79182927
      0.38518872	    -65.31417038	    -14.17269647	    -25.14914630	    -47.79181015
      0.38524498	    -64.86488494	    -14.06732925	    -25.03516407	    -47.79179091
      0.38530124	    -64.42017292	    -13.96269871	    -24.92195316	    -47.79177156
      0.38535165	    -64.02550273	    -13.86956962	    -24.82116629	    -47.79175412
      0.38540206	    -63.63433236	    -13.77702128	    -24.72098929	    -47.79173659
      0.38545247	    -63.24658153	    -13.68504884	    -24.62141780	    -47.79171896
      0.38550288	    -62.86217061	    -13.59364765	    -24.52244747	    -47.79170124
      0.38555329	    -62.48102070	    -13.50281319	    -24.42407397	    -47.79168343
      0.38560370	    -62.10305367	    -13.41254112	    -24.32629303	    -47.79166552
      0.38565411	    -61.72819223	    -13.32282729	    -24.22910037	    -47.79164751
      0.38570452	    -61.35635999	    -13.23366772	    -24.13249176	    -47.79162942
      0.38575493	    -60.98748152	    -13.14505863	    -24.03646300	    -47.79161122
      0.38580534	    -60.62148240	    -13.05699645	    -23.94100991	    -47.79159293
      0.38585575	    -60.25828929	    -12.96947778	    -23.84612835	    -47.79157454
      0.38590616	    -59.89782998	    -12.88249946	    -23.75181419	    -47.79155605
      0.38595657	    -59.54003346	    -12.79605852	    -23.65806334	    -47.79153747
      0.38600698	    -59.18482995	    -12.71015222	    -23.56487174	    -47.79151879
      0.38605739	    -58.83215097	    -12.62477803	    -23.47223535	    -47.79150001
      0.38610780	    -58.48192942	    -12.53993363	    -23.38015016	    -47.79148113
      0.38615821	    -58.13409958	    -12.45561695	    -23.28861220	    -47.79146216
      0.38620862	    -57.78859721	    -12.37182611	    -23.19761752	    -47.79144308
      0.38625903	    -57.44535958	    -12.28855948	    -23.10716219	    -47.79142390
      0.38630945	    -57.10432552	    -12.20581563	    -23.01724231	    -47.79140463
      0.38635986	    -56.76543550	    -12.12359335	    -22.92785403	    -47.79138525
      0.38641027	    -56.42863161	    -12.04189168	    -22.83899349	    -47.79136577
      0.38646068	    -56.09385768	    -11.96070985	    -22.75065690	    -47.79134619
      0.38651109	    -55.76105928	    -11.88004730	    -22.66284046	    -47.79132651
      0.38656150	    -55.43018378	    -11.79990371	    -22.57554041	    -47.79130673
      0.38661191	    -55.10118035	    -11.72027894	    -22.48875303	    -47.79128684
      0.38666232	    -54.77400008	    -11.64117305	    -22.40247462	    -47.79126685
      0.38671273	    -54.44859592	    -11.56258633	    -22.31670150	    -47.79124676
      0.38676314	    -54.12492277	    -11.48451923	    -22.23143002	    -47.79122657
      0.38681355	    -53.80293750	    -11.40697239	    -22.14665657	    -47.79120627
      0.38686396	    -53.48259893	    -11.32994663	    -22.06237754	    -47.79118586
      0.38691437	    -53.16386794	    -11.25344296	    -21.97858937	    -47.79116535
      0.38696478	    -52.84670739	    -11.17746251	    -21.89528853	    -47.79114473
      0.38701519	    -52.53108221	    -11.10200661	    -21.81247148	    -47.79112401
      0.38706560	    -52.21695935	    -11.02707671	    -21.73013476	    -47.79110319
      0.38711601	    -51.90430785	    -10.95267440	    -21.64827490	    -47.79108225
      0.38716642	    -51.59309879	    -10.87880139	    -21.56688845	    -47.79106121
      0.38721683	    -51.28330530	    -10.80545952	    -21.48597202	    -47.79104006
      0.38726724	    -50.97490258	    -10.73265074	    -21.40552222	    -47.79101880
      0.38731765	    -50.66786787	    -10.66037707	    -21.32553569	    -47.79099744
      0.38736806	    -50.36218041	    -10.58864052	    -21.24600910	    -47.79097596
      0.38741847	    -50.05782148	    -10.51744283	    -21.16693914	    -47.79095438
      0.38746888	    -49.75477434	    -10.44678580	    -21.08832253	    -47.79093269
      0.38751929	    -49.45302421	    -10.37667128	    -21.01015602	    -47.79091088
      0.38756970	    -49.15255822	    -10.30710124	    -20.93243638	    -47.79088897
      0.38763180	    -48.78417112	    -10.22215112	    -20.83730509	    -47.79086182
      0.38769390	    -48.41769962	    -10.13803411	    -20.74284113	    -47.79083450
      0.38775600	    -48.05313124	    -10.05475412	    -20.64903860	    -47.79080702
      0.38781810	    -47.69045754	     -9.97231509	    -20.55589167	    -47.79077936
      0.38789329	    -47.25382915	     -9.87362176	    -20.44397022	    -47.79074564
      0.38796849	    -46.81997152	     -9.77617424	    -20.33299145	    -47.79071166
      0.38807129	    -46.23131131	     -9.64497515	    -20.18277183	    -47.79066480
      0.38815175	    -45.77423657	     -9.54393494	    -20.06640067	    -47.79062779
      0.38823221	    -45.32039365	     -9.44434665	    -19.95106996	    -47.79059048
      0.38829992	    -44.94101655	     -9.36167355	    -19.85481707	    -47.79055886
      0.38836763	    -44.56397836	     -9.28003735	    -19.75928565	    -47.79052703
      0.38843534	    -44.18930741	     -9.19944153	    -19.66446884	    -47.79049498
      0.38849614	    -43.85485655	     -9.12794725	    -19.57991678	    -47.79046601
      0.38855695	    -43.52236455	     -9.05729657	    -19.49593075	    -47.79043687
      0.38861776	    -43.19185721	     -8.98749117	    -19.41250594	    -47.79040756
      0.38867857	    -42.86336158	     -8.91853241	    -19.32963754	    -47.79037807
      0.38873938	    -42.53690579	     -8.85042135	    -19.24732084	    -47.79034841
      0.38880019	    -42.21251887	     -8.78315870	    -19.16555113	    -47.79031857
      0.38886100	    -41.89023055	     -8.71674487	    -19.08432378	    -47.79028855
      0.38891533	    -41.60406713	     -8.65812245	    -19.01220249	    -47.79026158
      0.38896966	    -41.31962513	     -8.60017751	    -18.94050725	    -47.79023446
      0.38902399	    -41.03692654	     -8.54290963	    -18.86923484	    -47.79020721
      0.38907833	    -40.75599341	     -8.48631816	    -18.79838207	    -47.79017980
      0.38913266	    -40.47684777	     -8.43040221	    -18.72794576	    -47.79015226
      0.38918699	    -40.19951149	     -8.37516066	    -18.65792278	    -47.79012456
      0.38924132	    -39.92400626	     -8.32059217	    -18.58831000	    -47.79009673
      0.38929565	    -39.65035352	     -8.26669516	    -18.51910434	    -47.79006874
      0.38934999	    -39.37857430	     -8.21346784	    -18.45030275	    -47.79004061
      0.38940432	    -39.10868926	     -8.16090815	    -18.38190218	    -47.79001233
      0.38945865	    -38.84071855	     -8.10901385	    -18.31389962	    -47.78998390
      0.38951298	    -38.57468177	     -8.05778246	    -18.24629210	    -47.78995532
      0.38956732	    -38.31059795	     -8.00721127	    -18.17907666	    -47.78992659
      0.38962165	    -38.04848542	     -7.95729737	    -18.11225036	    -47.78989772
      0.38967598	    -37.78836182	     -7.90803762	    -18.04581029	    -47.78986869
      0.38973031	    -37.53024407	     -7.85942870	    -17.97975359	    -47.78983951
      0.38978465	    -37.27414825	     -7.81146708	    -17.91407738	    -47.78981018
      0.38983898	    -37.02008964	     -7.76414900	    -17.84877885	    -47.78978069
      0.38989331	    -36.76808265	     -7.71747056	    -17.78385517	    -47.78975105
      0.38994764	    -36.51814082	     -7.67142765	    -17.71930357	    -47.78972126
      0.39000197	    -36.27027674	     -7.62601597	    -17.65512129	    -47.78969132
      0.39005631	    -36.02450209	     -7.58123106	    -17.59130560	    -47.78966121
      0.39011064	    -35.78082757	     -7.53706830	    -17.52785377	    -47.78963096
      0.39016497	    -35.53926292	     -7.49352290	    -17.46476313	    -47.78960054
      0.39021930	    -35.29981690	     -7.45058992	    -17.40203100	    -47.78956997
      0.39027364	    -35.06249727	     -7.40826427	    -17.33965475	    -47.78953924
      0.39032797	    -34.82731079	     -7.36654071	    -17.27763175	    -47.78950835
      0.39038230	    -34.59426321	     -7.32541390	    -17.21595941	    -47.78947730
      0.39043663	    -34.36335928	     -7.28487835	    -17.15463515	    -47.78944610
      0.39049097	    -34.13460276	     -7.24492844	    -17.09365643	    -47.78941473
      0.39054530	    -33.90799640	     -7.20555847	    -17.03302070	    -47.78938320
      0.39059963	    -33.68354195	     -7.16676261	    -16.97272546	    -47.78935151
      0.39065396	    -33.46124020	     -7.12853494	    -16.91276822	    -47.78931966
      0.39070829	    -33.24109095	     -7.09086944	    -16.85314652	    -47.78928764
      0.39076263	    -33.02309303	     -7.05376001	    -16.79385792	    -47.78925546
      0.39081696	    -32.80724436	     -7.01720048	    -16.73489998	    -47.78922312
      0.39087129	    -32.59354189	     -6.98118461	    -16.67627030	    -47.78919061
      0.39092562	    -32.38198169	     -6.94570606	    -16.61796650	    -47.78915793
      0.39097996	    -32.17255891	     -6.91075847	    -16.55998623	    -47.78912509
      0.39103429	    -31.96526785	     -6.87633541	    -16.50232713	    -47.78909208
      0.39108862	    -31.76010193	     -6.84243041	    -16.44498689	    -47.78905890
      0.39114295	    -31.55705375	     -6.80903693	    -16.38796320	    -47.78902556
      0.39119729	    -31.35611511	     -6.77614844	    -16.33125378	    -47.78899204
      0.39125162	    -31.15727701	     -6.74375834	    -16.27485637	    -47.78895836
      0.39130595	    -30.96052970	     -6.71186002	    -16.21876872	    -47.78892450
      0.39136028	    -30.76586268	     -6.68044685	    -16.16298861	    -47.78889047
      0.39141461	    -30.57326477	     -6.64951219	    -16.10751383	    -47.78885627
      0.39146895	    -30.38272406	     -6.61904939	    -16.05234221	    -47.78882190
      0.39152328	    -30.19422801	     -6.58905177	    -15.99747156	    -47.78878736
      0.39157761	    -30.00776345	     -6.55951268	    -15.94289974	    -47.78875264
      0.39163194	    -29.82331659	     -6.53042545	    -15.88862462	    -47.78871774
      0.39168628	    -29.64087307	     -6.50178345	    -15.83464408	    -47.78868267
      0.39174061	    -29.46041798	     -6.47358002	    -15.78095603	    -47.78864743
      0.39179494	    -29.28193586	     -6.44580854	    -15.72755839	    -47.78861200
      0.39184927	    -29.10541080	     -6.41846241	    -15.67444911	    -47.78857640
      0.39190361	    -28.93082636	     -6.39153505	    -15.62162613	    -47.78854062
      0.39195794	    -28.75816570	     -6.36501990	    -15.56908743	    -47.78850466
      0.39202335	    -28.55280789	     -6.33363297	    -15.50620446	    -47.78846113
      0.39208877	    -28.35018290	     -6.30282283	    -15.44372722	    -47.78841733
      0.39215419	    -28.15025908	     -6.27257821	    -15.38165226	    -47.78837328
      0.39221961	    -27.95300406	     -6.24288795	    -15.31997619	    -47.78832895
      0.39228502	    -27.75838483	     -6.21374097	    -15.25869565	    -47.78828436
      0.39235044	    -27.56636783	     -6.18512630	    -15.19780728	    -47.78823950
      0.39241586	    -27.37691895	     -6.15703305	    -15.13730780	    -47.78819438
      0.39248127	    -27.19000366	     -6.12945045	    -15.07719394	    -47.78814898
      0.39254669	    -27.00558701	     -6.10236785	    -15.01746246	    -47.78810331
      0.39261211	    -26.82363370	     -6.07577470	    -14.95811016	    -47.78805737
      0.39267752	    -26.64410815	     -6.04966059	    -14.89913387	    -47.78801116
      0.39274294	    -26.46697455	     -6.02401522	    -14.84053046	    -47.78796467
      0.39280836	    -26.29219687	     -5.99882842	    -14.78229681	    -47.78791791
      0.39287377	    -26.11973897	     -5.97409016	    -14.72442986	    -47.78787086
      0.39295272	    -25.91465956	     -5.94481999	    -14.65508180	    -47.78781372
      0.39303166	    -25.71284182	     -5.91617149	    -14.58625804	    -47.78775617
      0.39311060	    -25.51422194	     -5.88812783	    -14.51795333	    -47.78769820
      0.39318955	    -25.31873624	     -5.86067250	    -14.45016252	    -47.78763983
      0.39326849	    -25.12632121	     -5.83378927	    -14.38288049	    -47.78758103
      0.39334743	    -24.93691363	     -5.80746225	    -14.31610222	    -47.78752182
      0.39342637	    -24.75045064	     -5.78167583	    -14.24982271	    -47.78746219
      0.39350532	    -24.56686986	     -5.75641476	    -14.18403705	    -47.78740213
      0.39358426	    -24.38610941	     -5.73166407	    -14.11874037	    -47.78734164
      0.39367993	    -24.17073174	     -5.70233096	    -14.04025352	    -47.78726776
      0.39377561	    -23.95929876	     -5.67370061	    -13.96246939	    -47.78719325
      0.39387128	    -23.75170423	     -5.64574829	    -13.88537964	    -47.78711810
      0.39396696	    -23.54784360	     -5.61844995	    -13.80897609	    -47.78704230
      0.39406263	    -23.34761409	     -5.59178225	    -13.73325063	    -47.78696586
      0.39415830	    -23.15091495	     -5.56572250	    -13.65819532	    -47.78688876
      0.39427725	    -22.91114809	     -5.53413908	    -13.56580748	    -47.78679200
      0.39439619	    -22.67649967	     -5.50342051	    -13.47442841	    -47.78669421
      0.39451513	    -22.44678941	     -5.47352753	    -13.38404353	    -47.78659538
      0.39466128	    -22.17105499	     -5.43787378	    -13.27433039	    -47.78647253
      0.39480742	    -21.90219812	     -5.40334262	    -13.16607039	    -47.78634809
      0.39500716	    -21.54532134	     -5.35784850	    -13.02041167	    -47.78617540
      0.39516247	    -21.27584088	     -5.32374243	    -12.90895161	    -47.78603901
      0.39531779	    -21.01302172	     -5.29067327	    -12.79903647	    -47.78590076
      0.39547310	    -20.75655445	     -5.25857771	    -12.69063781	    -47.78576062
      0.39560922	    -20.53677914	     -5.23120282	    -12.59686299	    -47.78563623
      0.39574533	    -20.32146829	     -5.20449193	    -12.50421324	    -47.78551036
      0.39588145	    -20.11044241	     -5.17840909	    -12.41267059	    -47.78538300
      0.39601756	    -19.90353048	     -5.15292028	    -12.32221741	    -47.78525412
      0.39615368	    -19.70056974	     -5.12799327	    -12.23283643	    -47.78512372
      0.39628980	    -19.50140537	     -5.10359763	    -12.14451071	    -47.78499177
      0.39642591	    -19.30589025	     -5.07970455	    -12.05722364	    -47.78485827
      0.39656203	    -19.11388466	     -5.05628684	    -11.97095892	    -47.78472320
      0.39669814	    -18.92525596	     -5.03331885	    -11.88570056	    -47.78458653
      0.39683426	    -18.73987833	     -5.01077634	    -11.80143288	    -47.78444826
      0.39697038	    -18.55763245	     -4.98863647	    -11.71814050	    -47.78430837
      0.39710649	    -18.37840522	     -4.96687772	    -11.63580834	    -47.78416684
      0.39724261	    -18.20208946	     -4.94547979	    -11.55442158	    -47.78402365
      0.39737872	    -18.02858361	     -4.92442357	    -11.47396571	    -47.78387880
      0.39751484	    -17.85779150	     -4.90369109	    -11.39442647	    -47.78373226
      0.39765096	    -17.68962204	     -4.88326540	    -11.31578988	    -47.78358401
      0.39778707	    -17.52398893	     -4.86313060	    -11.23804221	    -47.78343404
      0.39792319	    -17.36081050	     -4.84327170	    -11.16117000	    -47.78328233
      0.39805930	    -17.20000935	     -4.82367463	    -11.08516003	    -47.78312887
      0.39819542	    -17.04151221	     -4.80432616	    -11.00999931	    -47.78297363
      0.39833154	    -16.88524965	     -4.78521387	    -10.93567513	    -47.78281660
      0.39846765	    -16.73115591	     -4.76632609	    -10.86217497	    -47.78265776
      0.39860377	    -16.57916865	     -4.74765185	    -10.78948657	    -47.78249709
      0.39877113	    -16.39509157	     -4.72496835	    -10.70120672	    -47.78229700
      0.39893849	    -16.21400646	     -4.70257436	    -10.61411397	    -47.78209409
      0.39910586	    -16.03581624	     -4.68045343	    -10.52818685	    -47.78188832
      0.39927322	    -15.86042988	     -4.65859032	    -10.44340439	    -47.78167965
      0.39944058	    -15.68776195	     -4.63697098	    -10.35974608	    -47.78131554
      0.39960795	    -15.51773220	     -4.61558241	    -10.27719185	    -47.77906528
      0.39982139	    -15.30459082	     -4.58862009	    -10.17347594	    -47.76900300
      0.40003484	    -15.09547202	     -4.56199097	    -10.07148432	    -47.74499962
      0.40029260	    -14.84811328	     -4.53024914	     -9.95056457	    -47.68777221
      0.40057422	    -14.58407223	     -4.49605160	     -9.82118112	    -47.57599576
      0.40081372	    -14.36444496	     -4.46733922	     -9.71333470	    -47.42848660
      0.40105322	    -14.14918291	     -4.43894570	     -9.60744428	    -47.22235933
      0.40126310	    -13.96402723	     -4.41431224	     -9.51622219	    -46.98642159
      0.40147298	    -13.78203076	     -4.38989899	     -9.42643405	    -46.69329185
      0.40168285	    -13.60311174	     -4.36569613	     -9.33804939	    -46.33870000
      0.40189273	    -13.42719307	     -4.34169479	     -9.25103853	    -45.91953996
      0.40210260	    -13.25420186	     -4.31788693	     -9.16537255	    -45.43399270
      0.40228901	    -13.10295137	     -4.29689732	     -9.09038940	    -44.94665042
      0.40247542	    -12.95390976	     -4.27604995	     -9.01642609	    -44.40708948
      0.40266183	    -12.80703298	     -4.25534056	     -8.94346347	    -43.81664337
      0.40284824	    -12.66227889	     -4.23476525	     -8.87148318	    -43.17736175
      0.40303465	    -12.51960705	     -4.21432044	     -8.80046725	    -42.49191949
      0.40322106	    -12.37897866	     -4.19400287	     -8.73039813	    -41.76351145
      0.40340747	    -12.24035638	     -4.17380952	     -8.66125867	    -40.99574023
      0.40359388	    -12.10370429	     -4.15373765	     -8.59303209	    -40.19250320
      0.40378029	    -11.96898773	     -4.13378471	     -8.52570200	    -39.35788419
      0.40396670	    -11.83617327	     -4.11394839	     -8.45925236	    -38.49605398
      0.40415311	    -11.70522858	     -4.09422655	     -8.39366750	    -37.61118228
      0.40433952	    -11.57612239	     -4.07461724	     -8.32893209	    -36.70736279
      0.40452593	    -11.44882440	     -4.05511866	     -8.26503113	    -35.78855181
      0.40471234	    -11.32330524	     -4.03572915	     -8.20194997	    -34.85852016
      0.40489875	    -11.19953638	     -4.01644719	     -8.13967425	    -33.92081750
      0.40508516	    -11.07749009	     -3.99727137	     -8.07818994	    -32.97874790
      0.40527157	    -10.95713941	     -3.97820041	     -8.01748331	    -32.03535502
      0.40545798	    -10.83845807	     -3.95923310	     -7.95754094	    -31.09341565
      0.40564439	    -10.72142049	     -3.94036834	     -7.89834966	    -30.15543991
      0.40583080	    -10.60600168	     -3.92160512	     -7.83989663	    -29.22367683
      0.40601721	    -10.49217727	     -3.90294249	     -7.78216924	    -28.30012394
      0.40620362	    -10.37992344	     -3.88437958	     -7.72515518	    -27.38653990
      0.40639003	    -10.26921691	     -3.86591557	     -7.66884238	    -26.48445914
      0.40657644	    -10.16003487	     -3.84754969	     -7.61321904	    -25.59520767
      0.40676285	    -10.05235501	     -3.82928126	     -7.55827359	    -24.71991952
      0.40694926	     -9.94615547	     -3.81110959	     -7.50399472	    -23.85955325
      0.40713566	     -9.84141481	     -3.79303409	     -7.45037134	    -23.01490813
      0.40732207	     -9.73811201	     -3.77505415	     -7.39739260	    -22.18663974
      0.40750848	     -9.63622644	     -3.75716923	     -7.34504787	    -21.37527468
      0.40769489	     -9.53573782	     -3.73937882	     -7.29332674	    -20.58122442
      0.40788130	     -9.43662628	     -3.72168242	     -7.24221900	    -19.80479812
      0.40806771	     -9.33887224	     -3.70407956	     -7.19171468	    -19.04621434
      0.40825412	     -9.24245649	     -3.68656980	     -7.14180398	    -18.30561178
      0.40844053	     -9.14736012	     -3.66915272	     -7.09247732	    -17.58305893
      0.40862694	     -9.05356454	     -3.65182789	     -7.04372530	    -16.87856284
      0.40881335	     -8.96105144	     -3.63459492	     -6.99553872	    -16.19207653
      0.40899976	     -8.86980282	     -3.61745344	     -6.94790855	    -15.52350769
      0.40918617	     -8.77980094	     -3.60040307	     -6.90082596	    -14.87272200
      0.40937258	     -8.69102833	     -3.58344346	     -6.85428227	    -14.23955086
      0.40955899	     -8.60346781	     -3.56657424	     -6.80826901	    -13.62379563
      0.40974540	     -8.51710241	     -3.54979509	     -6.76277783	    -13.02523194
      0.40993181	     -8.43191545	     -3.53310565	     -6.71780058	    -12.44361354
      0.41011822	     -8.34789048	     -3.51650561	     -6.67332925	    -11.87867566
      0.41030463	     -8.26501126	     -3.49999462	     -6.62935600	    -11.33013798
      0.41049104	     -8.18326183	     -3.48357238	     -6.58587314	    -10.79770729
      0.41067745	     -8.10262640	     -3.46723855	     -6.54287312	    -10.28107982
      0.41086386	     -8.02308946	     -3.45099283	     -6.50034854	     -9.77994325
      0.41105027	     -7.94463566	     -3.43483490	     -6.45829214	     -9.29397857
      0.41123668	     -7.86724990	     -3.41876443	     -6.41669681	     -8.82286167
      0.41142309	     -7.79091728	     -3.40278113	     -6.37555556	     -8.36626474
      0.41160950	     -7.71562310	     -3.38688468	     -6.33486154	     -7.92385758
      0.41179591	     -7.64135285	     -3.37107476	     -6.29460804	     -7.49530863
      0.41198232	     -7.56809223	     -3.35535107	     -6.25478847	     -7.08028604
      0.41216873	     -7.49582714	     -3.33971328	     -6.21539634	     -6.67845848
      0.41235514	     -7.42454367	     -3.32416110	     -6.17642532	     -6.28949592
      0.41254155	     -7.35422807	     -3.30869420	     -6.13786918	     -5.91307033
      0.41272796	     -7.28486680	     -3.29331228	     -6.09972181	     -5.54885628
      0.41291437	     -7.21644650	     -3.27801501	     -6.06197719	     -5.19653143
      0.41310078	     -7.14895399	     -3.26280207	     -6.02462945	     -4.85577703
      0.41328719	     -7.08237626	     -3.24767316	     -5.98767281	     -4.52627832
      0.41347360	     -7.01670048	     -3.23262795	     -5.95110158	     -4.20772485
      0.41366001	     -6.95191398	     -3.21766612	     -5.91491021	     -3.89981085
      0.41384642	     -6.88800427	     -3.20278735	     -5.87909321	     -3.60223513
      0.41403283	     -6.82495903	     -3.18799131	     -5.84364522	     -3.31470268
      0.41421924	     -6.76276610	     -3.17327769	     -5.80856097	     -3.03692256
      0.41440565	     -6.70141348	     -3.15864615	     -5.77383528	     -2.76860985
      0.41459205	     -6.64088934	     -3.14409636	     -5.73946306	     -2.50948523
      0.41477846	     -6.58118200	     -3.12962800	     -5.70543931	     -2.25927508
      0.41496487	     -6.52227994	     -3.11524074	     -5.67175914	     -2.01771157
      0.41515128	     -6.46417179	     -3.10093423	     -5.63841773	     -1.78453274
      0.41533769	     -6.40684634	     -3.08670816	     -5.60541033	     -1.55948251
      0.41552410	     -6.35029253	     -3.07256218	     -5.57273231	     -1.34231071
      0.41571051	     -6.29449945	     -3.05849595	     -5.54037909	     -1.13277311
      0.41589692	     -6.23945633	     -3.04450915	     -5.50834619	     -0.93063139
      0.41608333	     -6.18515255	     -3.03060143	     -5.47662920	     -0.73565312
      0.41626974	     -6.13157764	     -3.01677244	     -5.44522378	     -0.54761173
      0.41645615	     -6.07872126	     -3.00302186	     -5.41412567	     -0.36628648
      0.41664256	     -6.02657322	     -2.98934933	     -5.38333071	     -0.19146239
      0.41682897	     -5.97512346	     -2.97575451	     -5.35283476	     -0.02293019
      0.41701538	     -5.92436207	     -2.96223706	     -5.32263379	      0.13951395
      0.41720179	     -5.87427927	     -2.94879664	     -5.29272383	      0.29606958
      0.41738820	     -5.82486540	     -2.93543289	     -5.26310097	      0.44693085
      0.41757461	     -5.77611094	     -2.92214548	     -5.23376137	      0.59228612
      0.41776102	     -5.72800652	     -2.90893404	     -5.20470127	      0.73231812
      0.41794743	     -5.68054287	     -2.89579824	     -5.17591694	      0.86720407
      0.41813384	     -5.63371086	     -2.88273773	     -5.14740475	      0.99711580
      0.41832025	     -5.58750149	     -2.86975215	     -5.11916110	      1.12221995
      0.41850666	     -5.54190588	     -2.85684116	     -5.09118248	      1.24267802
      0.41869307	     -5.49691528	     -2.84400441	     -5.06346540	      1.35864659
      0.41887948	     -5.45252103	     -2.83124155	     -5.03600647	      1.47027738
      0.41906589	     -5.40871464	     -2.81855222	     -5.00880233	      1.57771743
      0.41925230	     -5.36548770	     -2.80593607	     -4.98184967	      1.68110920
      0.41943871	     -5.32283192	     -2.79339276	     -4.95514526	      1.78059068
      0.41962512	     -5.28073915	     -2.78092194	     -4.92868590	      1.87629556
      0.41981153	     -5.23920133	     -2.76852324	     -4.90246846	      1.96835387
      0.41999794	     -5.19821052	     -2.75619633	     -4.87648983	      2.05689006
      0.42018435	     -5.15775890	     -2.74394084	     -4.85074700	      2.14202592
      0.42037076	     -5.11783874	     -2.73175644	     -4.82523696	      2.22387900
      0.42055717	     -5.07844244	     -2.71964276	     -4.79995678	      2.30256306
      0.42074358	     -5.03956249	     -2.70759945	     -4.77490355	      2.37818822
      0.42092999	     -5.00119149	     -2.69562618	     -4.75007445	      2.45086105
      0.42111640	     -4.96332215	     -2.68372258	     -4.72546665	      2.52068468
      0.42130281	     -4.92594729	     -2.67188830	     -4.70107740	      2.58775889
      0.42148922	     -4.88905981	     -2.66012301	     -4.67690400	      2.65218019
      0.42167563	     -4.85265272	     -2.64842634	     -4.65294376	      2.71404195
      0.42186204	     -4.81671914	     -2.63679795	     -4.62919406	      2.77343450
      0.42204844	     -4.78125228	     -2.62523749	     -4.60565230	      2.83044515
      0.42223485	     -4.74624543	     -2.61374462	     -4.58231595	      2.88515836
      0.42242126	     -4.71169201	     -2.60231898	     -4.55918249	      2.93765579
      0.42260767	     -4.67758550	     -2.59096023	     -4.53624946	      2.98801637
      0.42279408	     -4.64391949	     -2.57966803	     -4.51351442	      3.03631641
      0.42298049	     -4.61068767	     -2.56844203	     -4.49097498	      3.08262968
      0.42316690	     -4.57788380	     -2.55728188	     -4.46862878	      3.12702744
      0.42335331	     -4.54550174	     -2.54618725	     -4.44647351	      3.16957859
      0.42353972	     -4.51353544	     -2.53515779	     -4.42450687	      3.21034968
      0.42372613	     -4.48197893	     -2.52419315	     -4.40272662	      3.24940503
      0.42391254	     -4.45082633	     -2.51329300	     -4.38113055	      3.28680676
      0.42409895	     -4.42007185	     -2.50245700	     -4.35971646	      3.32261489
      0.42428536	     -4.38970978	     -2.49168480	     -4.33848221	      3.35688737
      0.42447177	     -4.35973448	     -2.48097607	     -4.31742568	      3.38968020
      0.42465818	     -4.33014040	     -2.47033048	     -4.29654479	      3.42104744
      0.42484459	     -4.30092208	     -2.45974767	     -4.27583748	      3.45104130
      0.42503100	     -4.27207413	     -2.44922733	     -4.25530173	      3.47971218
      0.42521741	     -4.24359123	     -2.43876911	     -4.23493554	      3.50710876
      0.42540382	     -4.21546815	     -2.42837269	     -4.21473696	      3.53327801
      0.42559023	     -4.18769974	     -2.41803772	     -4.19470404	      3.55826530
      0.42577664	     -4.16028090	     -2.40776388	     -4.17483488	      3.58211440
      0.42596305	     -4.13320664	     -2.39755083	     -4.15512759	      3.60486755
      0.42614946	     -4.10647200	     -2.38739825	     -4.13558034	      3.62656555
      0.42633587	     -4.08007213	     -2.37730581	     -4.11619129	      3.64724774
      0.42652228	     -4.05400224	     -2.36727319	     -4.09695865	      3.66695209
      0.42670869	     -4.02825759	     -2.35730005	     -4.07788065	      3.68571523
      0.42689510	     -4.00283353	     -2.34738607	     -4.05895553	      3.70357253
      0.42708151	     -3.97772547	     -2.33753093	     -4.04018159	      3.72055808
      0.42726792	     -3.95292890	     -2.32773431	     -4.02155711	      3.73670478
      0.42745433	     -3.92843936	     -2.31799588	     -4.00308044	      3.75204437
      0.42764074	     -3.90425245	     -2.30831533	     -3.98474992	      3.76660745
      0.42782715	     -3.88036386	     -2.29869234	     -3.96656393	      3.78042355
      0.42801356	     -3.85676932	     -2.28912658	     -3.94852086	      3.79352114
      0.42819997	     -3.83346463	     -2.27961774	     -3.93061914	      3.80592769
      0.42838638	     -3.81044565	     -2.27016552	     -3.91285721	      3.81766967
      0.42857279	     -3.78770831	     -2.26076958	     -3.89523354	      3.82877262
      0.42875920	     -3.76524859	     -2.25142963	     -3.87774662	      3.83926115
      0.42894561	     -3.74306252	     -2.24214535	     -3.86039494	      3.84915901
      0.42913202	     -3.72114622	     -2.23291643	     -3.84317705	      3.85848907
      0.42931843	     -3.69949583	     -2.22374256	     -3.82609148	      3.86727342
      0.42950483	     -3.67810758	     -2.21462344	     -3.80913681	      3.87553330
      0.42969124	     -3.65697772	     -2.20555875	     -3.79231164	      3.88328923
      0.42987765	     -3.63610258	     -2.19654820	     -3.77561456	      3.89056097
      0.43006406	     -3.61547855	     -2.18759148	     -3.75904420	      3.89736756
      0.43028790	     -3.59104051	     -2.17690718	     -3.73931247	      3.90495200
      0.43051174	     -3.56695322	     -2.16629953	     -3.71975919	      3.91192262
      0.43066782	     -3.55036133	     -2.15894777	     -3.70622883	      3.91643583
      0.43082390	     -3.53393509	     -2.15163286	     -3.69278338	      3.92067432
      0.43101380	     -3.51417114	     -2.14278280	     -3.67653873	      3.92547397
      0.43120370	     -3.49464600	     -2.13398671	     -3.66041732	      3.92989678
      0.43138368	     -3.47635760	     -2.12569940	     -3.64525015	      3.93375494
      0.43156366	     -3.45827775	     -2.11746003	     -3.63019140	      3.93730120
      0.43176323	     -3.43847006	     -2.10837941	     -3.61361871	      3.94088372
      0.43196281	     -3.41891146	     -2.09935706	     -3.59717652	      3.94411386
      0.43212064	     -3.40361792	     -2.09226297	     -3.58426503	      3.94642906
      0.43232875	     -3.38368326	     -2.08296374	     -3.56736206	      3.94917230
      0.43253687	     -3.36400800	     -2.07372679	     -3.55059659	      3.95157823
      0.43270504	     -3.34829582	     -2.06630791	     -3.53714828	      3.95328682
      0.43287321	     -3.33274824	     -2.05892924	     -3.52378791	      3.95479332
      0.43304930	     -3.31664323	     -2.05124620	     -3.50989221	      3.95616255
      0.43322538	     -3.30071403	     -2.04360678	     -3.49609110	      3.95732717
      0.43342115	     -3.28320732	     -2.03516407	     -3.48085678	      3.95839185
      0.43361693	     -3.26591189	     -2.02677466	     -3.46573705	      3.95922459
      0.43372971	     -3.25604321	     -2.02196583	     -3.45707855	      3.95960314
      0.43391797	     -3.23972220	     -2.01397767	     -3.44270849	      3.96007661
      0.43410622	     -3.22358933	     -2.00603804	     -3.42844156	      3.96035939
      0.43426831	     -3.20984844	     -1.99924107	     -3.41624025	      3.96045658
      0.43446630	     -3.19324732	     -1.99098647	     -3.40143739	      3.96039953
      0.43466429	     -3.17684588	     -1.98278466	     -3.38674529	      3.96015770
      0.43485005	     -3.16163678	     -1.97513732	     -3.37306064	      3.95977062
      0.43503580	     -3.14659842	     -1.96753590	     -3.35947151	      3.95923550
      0.43522145	     -3.13173696	     -1.95998445	     -3.34598466	      3.95855948
      0.43540711	     -3.11704133	     -1.95247835	     -3.33259135	      3.95774866
      0.43558306	     -3.10326425	     -1.94540589	     -3.31998306	      3.95686143
      0.43575901	     -3.08963215	     -1.93837370	     -3.30745719	      3.95586373
      0.43595192	     -3.07485133	     -1.93071017	     -3.29381861	      3.95464881
      0.43614482	     -3.06023999	     -1.92309449	     -3.28027719	      3.95331317
      0.43630518	     -3.04822080	     -1.91679976	     -3.26909340	      3.95211529
      0.43650437	     -3.03344995	     -1.90902633	     -3.25529326	      3.95052189
      0.43670356	     -3.01885251	     -1.90130305	     -3.24159378	      3.94881730
      0.43687947	     -3.00610371	     -1.89452411	     -3.22957867	      3.94722424
      0.43709530	     -2.99064056	     -1.88625921	     -3.21494138	      3.94516303
      0.43731114	     -2.97537222	     -1.87805213	     -3.20041870	      3.94299081
      0.43745075	     -2.96559854	     -1.87277417	     -3.19108548	      3.94152976
      0.43766338	     -2.95086474	     -1.86478136	     -3.17696060	      3.93922441
      0.43783783	     -2.93891200	     -1.85826493	     -3.16545277	      3.93726431
      0.43801228	     -2.92707980	     -1.85178542	     -3.15401701	      3.93524578
      0.43818674	     -2.91536640	     -1.84534261	     -3.14265270	      3.93317159
      0.43836119	     -2.90377045	     -1.83893630	     -3.13135920	      3.93104482
      0.43853564	     -2.89229028	     -1.83256630	     -3.12013589	      3.92886802
      0.43871009	     -2.88092455	     -1.82623241	     -3.10898214	      3.92664406
      0.43888454	     -2.86967168	     -1.81993443	     -3.09789736	      3.92437533
      0.43905126	     -2.85902175	     -1.81394895	     -3.08736773	      3.92216773
      0.43921798	     -2.84847235	     -1.80799592	     -3.07690001	      3.91992361
      0.43938994	     -2.83769605	     -1.80188994	     -3.06616820	      3.91757305
      0.43956189	     -2.82702406	     -1.79581811	     -3.05550114	      3.91518792
      0.43972854	     -2.81677936	     -1.78996584	     -3.04522413	      3.91284533
      0.43989519	     -2.80663024	     -1.78414532	     -3.03500692	      3.91047401
      0.44005992	     -2.79669106	     -1.77842300	     -3.02496591	      3.90810356
      0.44027259	     -2.78399361	     -1.77108048	     -3.01208725	      3.90500681
      0.44052959	     -2.76884959	     -1.76227568	     -2.99665131	      3.90121444
      0.44066999	     -2.76066685	     -1.75749650	     -2.98827607	      3.89912128
      0.44081039	     -2.75254742	     -1.75273919	     -2.97994136	      3.89701412
      0.44098850	     -2.74233783	     -1.74673573	     -2.96942641	      3.89432240
      0.44116660	     -2.73222782	     -1.74076712	     -2.95897565	      3.89161122
      0.44133220	     -2.72291591	     -1.73524868	     -2.94931578	      3.88907443
      0.44149780	     -2.71368795	     -1.72976004	     -2.93971050	      3.88652347
      0.44164417	     -2.70560089	     -1.72493357	     -2.93126591	      3.88425798
      0.44185877	     -2.69385953	     -1.71789871	     -2.91896041	      3.88091977
      0.44203032	     -2.68457123	     -1.71231049	     -2.90918776	      3.87823838
      0.44220187	     -2.67536869	     -1.70675358	     -2.89947176	      3.87554706
      0.44237342	     -2.66625070	     -1.70122778	     -2.88981192	      3.87284671
      0.44252679	     -2.65816983	     -1.69631377	     -2.88122293	      3.87042598
      0.44268016	     -2.65015498	     -1.69142438	     -2.87267813	      3.86799971
      0.44285716	     -2.64098698	     -1.68581242	     -2.86287187	      3.86519397
      0.44303415	     -2.63190488	     -1.68023291	     -2.85312356	      3.86238293
      0.44321114	     -2.62290770	     -1.67468568	     -2.84343272	      3.85956779
      0.44338813	     -2.61399423	     -1.66917053	     -2.83379886	      3.85674934
      0.44353043	     -2.60688811	     -1.66475963	     -2.82609445	      3.85448182
      0.44367273	     -2.59983488	     -1.66036926	     -2.81842633	      3.85221327
      0.44385204	     -2.59102159	     -1.65486599	     -2.80881489	      3.84935404
      0.44403135	     -2.58229041	     -1.64939499	     -2.79926021	      3.84649487
      0.44421067	     -2.57364041	     -1.64395610	     -2.78976181	      3.84363677
      0.44436867	     -2.56608488	     -1.63919013	     -2.78143865	      3.84111975
      0.44452666	     -2.55859092	     -1.63444882	     -2.77315850	      3.83860478
      0.44468466	     -2.55115770	     -1.62973204	     -2.76492105	      3.83609221
      0.44485402	     -2.54325711	     -1.62470340	     -2.75613867	      3.83340246
      0.44502337	     -2.53542472	     -1.61970265	     -2.74740461	      3.83071667
      0.44519273	     -2.52765985	     -1.61472966	     -2.73871849	      3.82803555
      0.44536208	     -2.51996156	     -1.60978427	     -2.73007994	      3.82535948
      0.44551266	     -2.51317216	     -1.60541022	     -2.72243876	      3.82298493
      0.44566324	     -2.50643424	     -1.60105777	     -2.71483464	      3.82061517
      0.44583863	     -2.49865034	     -1.59601525	     -2.70602393	      3.81786155
      0.44601402	     -2.49093472	     -1.59100173	     -2.69726274	      3.81511542
      0.44616518	     -2.48433894	     -1.58670378	     -2.68975100	      3.81275510
      0.44631635	     -2.47779272	     -1.58242715	     -2.68227551	      3.81040101
      0.44649044	     -2.47031474	     -1.57752837	     -2.67371112	      3.80769823
      0.44666453	     -2.46290103	     -1.57265758	     -2.66519410	      3.80500456
      0.44681471	     -2.45655623	     -1.56847783	     -2.65788409	      3.80268847
      0.44696490	     -2.45025819	     -1.56431871	     -2.65060883	      3.80037971
      0.44713870	     -2.44302821	     -1.55953159	     -2.64223328	      3.79771776
      0.44731249	     -2.43585946	     -1.55477179	     -2.63390359	      3.79506634
      0.44745989	     -2.42982696	     -1.55075617	     -2.62687459	      3.79282625
      0.44760728	     -2.42383753	     -1.54676002	     -2.61987809	      3.79059419
      0.44778286	     -2.41675865	     -1.54202510	     -2.61158604	      3.78794626
      0.44795844	     -2.40973955	     -1.53731751	     -2.60333945	      3.78531034
      0.44810049	     -2.40410427	     -1.53352885	     -2.59670078	      3.78318695
      0.44824254	     -2.39850726	     -1.52975791	     -2.59009146	      3.78107176
      0.44842247	     -2.39147234	     -1.52500679	     -2.58176166	      3.77840472
      0.44860239	     -2.38449749	     -1.52028380	     -2.57347828	      3.77575138
      0.44873669	     -2.37933034	     -1.51677684	     -2.56732567	      3.77378020
      0.44887098	     -2.37419595	     -1.51328540	     -2.56119856	      3.77181689
      0.44905515	     -2.36720769	     -1.50852253	     -2.55283732	      3.76913766
      0.44923932	     -2.36027972	     -1.50378854	     -2.54452338	      3.76647374
      0.44936917	     -2.35543084	     -1.50046795	     -2.53868957	      3.76460493
      0.44949902	     -2.35061130	     -1.49716158	     -2.53287895	      3.76274392
      0.44968340	     -2.34381791	     -1.49249112	     -2.52466791	      3.76011512
      0.44986778	     -2.33708245	     -1.48784906	     -2.51650301	      3.75750247
      0.44999858	     -2.33233913	     -1.48457310	     -2.51073858	      3.75565909
      0.45012938	     -2.32762433	     -1.48131128	     -2.50499706	      3.75382398
      0.45031456	     -2.32099792	     -1.47671757	     -2.49690761	      3.75124042
      0.45049973	     -2.31442749	     -1.47215192	     -2.48886344	      3.74867379
      0.45062459	     -2.31002848	     -1.46908913	     -2.48346471	      3.74695293
      0.45074946	     -2.30565439	     -1.46603897	     -2.47808629	      3.74523987
      0.45093324	     -2.29926132	     -1.46157244	     -2.47020672	      3.74273292
      0.45111701	     -2.29292117	     -1.45713302	     -2.46237058	      3.74024318
      0.45124764	     -2.28844687	     -1.45399414	     -2.45682730	      3.73848428
      0.45137826	     -2.28399873	     -1.45086881	     -2.45130567	      3.73673417
      0.45156402	     -2.27771731	     -1.44644723	     -2.44348985	      3.73426052
      0.45172387	     -2.27235399	     -1.44266443	     -2.43679931	      3.73214648
      0.45188371	     -2.26702878	     -1.43890164	     -2.43014054	      3.73004601
      0.45204356	     -2.26174111	     -1.43515875	     -2.42351333	      3.72795895
      0.45217805	     -2.25732095	     -1.43202480	     -2.41796140	      3.72621351
      0.45231254	     -2.25292687	     -1.42890481	     -2.41243154	      3.72447766
      0.45251025	     -2.24651470	     -1.42434373	     -2.40434257	      3.72194370
      0.45263785	     -2.24240540	     -1.42141572	     -2.39914667	      3.72031927
      0.45276546	     -2.23831897	     -1.41850011	     -2.39397026	      3.71870371
      0.45294324	     -2.23266339	     -1.41445860	     -2.38679068	      3.71646756
      0.45314677	     -2.22624189	     -1.40986091	     -2.37861695	      3.71392858
      0.45332084	     -2.22079426	     -1.40595320	     -2.37166462	      3.71177491
      0.45346109	     -2.21643494	     -1.40282133	     -2.36608903	      3.71005188
      0.45360134	     -2.21210171	     -1.39970404	     -2.36053617	      3.70833957
      0.45378805	     -2.20637307	     -1.39557649	     -2.35317868	      3.70607677
      0.45391800	     -2.20241273	     -1.39271887	     -2.34808143	      3.70451311
      0.45404795	     -2.19847424	     -1.38987359	     -2.34300333	      3.70295882
      0.45421885	     -2.19332733	     -1.38615029	     -2.33635382	      3.70092882
      0.45438304	     -2.18841769	     -1.38259335	     -2.32999666	      3.69899386
      0.45458566	     -2.18240515	     -1.37823048	     -2.32219262	      3.69662640
      0.45470728	     -2.17882058	     -1.37562578	     -2.31753001	      3.69521631
      0.45482890	     -2.17525411	     -1.37303163	     -2.31288365	      3.69381436
      0.45501655	     -2.16978679	     -1.36904976	     -2.30574656	      3.69166743
      0.45517172	     -2.16529761	     -1.36577577	     -2.29987347	      3.68990674
      0.45532689	     -2.16083717	     -1.36251871	     -2.29402634	      3.68815949
      0.45548207	     -2.15640505	     -1.35927847	     -2.28820499	      3.68642550
      0.45561539	     -2.15261950	     -1.35650783	     -2.28322373	      3.68494642
      0.45574872	     -2.14885448	     -1.35374951	     -2.27826128	      3.68347713
      0.45593144	     -2.14372764	     -1.34998910	     -2.27149056	      3.68147955
      0.45606538	     -2.13999367	     -1.34724724	     -2.26654974	      3.68002700
      0.45619932	     -2.13627995	     -1.34451764	     -2.26162757	      3.67858447
      0.45636159	     -2.13180741	     -1.34122696	     -2.25568901	      3.67685009
      0.45652000	     -2.12746952	     -1.33803187	     -2.24991800	      3.67517115
      0.45667841	     -2.12315905	     -1.33485367	     -2.24417262	      3.67350605
      0.45683681	     -2.11887584	     -1.33169230	     -2.23845268	      3.67185496
      0.45697106	     -2.11526701	     -1.32902626	     -2.23362508	      3.67046650
      0.45710530	     -2.11167742	     -1.32637220	     -2.22881556	      3.66908809
      0.45723954	     -2.10810681	     -1.32373005	     -2.22402400	      3.66771961
      0.45741844	     -2.10337789	     -1.32022752	     -2.21766646	      3.66591147
      0.45756360	     -2.09956491	     -1.31740079	     -2.21253081	      3.66445718
      0.45770876	     -2.09577362	     -1.31458781	     -2.20741579	      3.66301459
      0.45785393	     -2.09200369	     -1.31178849	     -2.20232130	      3.66158353
      0.45799909	     -2.08825506	     -1.30900278	     -2.19724720	      3.66016415
      0.45814426	     -2.08452743	     -1.30623063	     -2.19219340	      3.65875629
      0.45828942	     -2.08082070	     -1.30347196	     -2.18715976	      3.65736005
      0.45843458	     -2.07713462	     -1.30072672	     -2.18214618	      3.65597533
      0.45859274	     -2.07314187	     -1.29775090	     -2.17670640	      3.65447984
      0.45875091	     -2.06917317	     -1.29479087	     -2.17129016	      3.65299794
      0.45888071	     -2.06593382	     -1.29237321	     -2.16686233	      3.65179200
      0.45901052	     -2.06271038	     -1.28996609	     -2.16245017	      3.65059519
      0.45918891	     -2.05830651	     -1.28667530	     -2.15641231	      3.64896556
      0.45932139	     -2.05505491	     -1.28424403	     -2.15194701	      3.64776639
      0.45945388	     -2.05181955	     -1.28182359	     -2.14749776	      3.64657683
      0.45958636	     -2.04860022	     -1.27941394	     -2.14306447	      3.64539675
      0.45976485	     -2.04428830	     -1.27618460	     -2.13711699	      3.64382203
      0.45990538	     -2.04091339	     -1.27365562	     -2.13245439	      3.64259424
      0.46004591	     -2.03755613	     -1.27113861	     -2.12780944	      3.64137719
      0.46018644	     -2.03421626	     -1.26863351	     -2.12318205	      3.64017073
      0.46032697	     -2.03089372	     -1.26614028	     -2.11857213	      3.63897495
      0.46046750	     -2.02758830	     -1.26365885	     -2.11397958	      3.63778975
      0.46063112	     -2.02376118	     -1.26078448	     -2.10865413	      3.63642321
      0.46077547	     -2.02040380	     -1.25826186	     -2.10397532	      3.63522948
      0.46091982	     -2.01706411	     -1.25575154	     -2.09931453	      3.63404698
      0.46106417	     -2.01374182	     -1.25325344	     -2.09467167	      3.63287552
      0.46120852	     -2.01043693	     -1.25076753	     -2.09004662	      3.63171526
      0.46135286	     -2.00714915	     -1.24829374	     -2.08543929	      3.63056599
      0.46149721	     -2.00387849	     -1.24583202	     -2.08084960	      3.62942789
      0.46164156	     -2.00062464	     -1.24338232	     -2.07627743	      3.62830074
      0.46178591	     -1.99738763	     -1.24094458	     -2.07172270	      3.62718472
      0.46193026	     -1.99416715	     -1.23851874	     -2.06718531	      3.62607960
      0.46207461	     -1.99096323	     -1.23610477	     -2.06266518	      3.62498559
      0.46221896	     -1.98777556	     -1.23370260	     -2.05816219	      3.62390242
      0.46234531	     -1.98499878	     -1.23160963	     -2.05423474	      3.62296342
      0.46247165	     -1.98223427	     -1.22952562	     -2.05032029	      3.62203272
      0.46264006	     -1.97856863	     -1.22676183	     -2.04512304	      3.62080530
      0.46277647	     -1.97561515	     -1.22453469	     -2.04092993	      3.61982186
      0.46291288	     -1.97267573	     -1.22231786	     -2.03675176	      3.61884821
      0.46304929	     -1.96975019	     -1.22011130	     -2.03258842	      3.61788419
      0.46321459	     -1.96622343	     -1.21745102	     -2.02756293	      3.61672900
      0.46334055	     -1.96354967	     -1.21543406	     -2.02374825	      3.61585824
      0.46346650	     -1.96088752	     -1.21342574	     -2.01994604	      3.61499577
      0.46362251	     -1.95760617	     -1.21095024	     -2.01525393	      3.61393887
      0.46377279	     -1.95446165	     -1.20857791	     -2.01075170	      3.61293263
      0.46392308	     -1.95133316	     -1.20621772	     -2.00626693	      3.61193796
      0.46405698	     -1.94855911	     -1.20412493	     -2.00228554	      3.61106154
      0.46419089	     -1.94579757	     -1.20204169	     -1.99831786	      3.61019425
      0.46432480	     -1.94304853	     -1.19996797	     -1.99436383	      3.60933620
      0.46445871	     -1.94031185	     -1.19790372	     -1.99042338	      3.60848728
      0.46462532	     -1.93692384	     -1.19534841	     -1.98553925	      3.60744382
      0.46476037	     -1.93419161	     -1.19328798	     -1.98159588	      3.60660840
      0.46489541	     -1.93147173	     -1.19123706	     -1.97766610	      3.60578233
      0.46503046	     -1.92876399	     -1.18919560	     -1.97374985	      3.60496545
      0.46516550	     -1.92606840	     -1.18716358	     -1.96984707	      3.60415786
      0.46530055	     -1.92338479	     -1.18514096	     -1.96595768	      3.60335945
      0.46546346	     -1.92016324	     -1.18271335	     -1.96128334	      3.60240857
      0.46559881	     -1.91749981	     -1.18070679	     -1.95741455	      3.60162869
      0.46573416	     -1.91484821	     -1.17870954	     -1.95355901	      3.60085809
      0.46586952	     -1.91220827	     -1.17672156	     -1.94971665	      3.60009663
      0.46600487	     -1.90957998	     -1.17474283	     -1.94588741	      3.59934440
      0.46614022	     -1.90696319	     -1.17277328	     -1.94207123	      3.59860130
      0.46631063	     -1.90368485	     -1.17030657	     -1.93728496	      3.59767878
      0.46642616	     -1.90147255	     -1.16864253	     -1.93405187	      3.59706154
      0.46654168	     -1.89926851	     -1.16698512	     -1.93082814	      3.59645100
      0.46670713	     -1.89612636	     -1.16462307	     -1.92622783	      3.59558820
      0.46686550	     -1.89313409	     -1.16237460	     -1.92184198	      3.59477501
      0.46702387	     -1.89015684	     -1.16013839	     -1.91747346	      3.59397419
      0.46714674	     -1.88785726	     -1.15841182	     -1.91409598	      3.59336147
      0.46726961	     -1.88556657	     -1.15669257	     -1.91072884	      3.59275615
      0.46743555	     -1.88248719	     -1.15438236	     -1.90619793	      3.59195052
      0.46756551	     -1.88008654	     -1.15258220	     -1.90266227	      3.59132894
      0.46769547	     -1.87769570	     -1.15079014	     -1.89913800	      3.59071571
      0.46782544	     -1.87531455	     -1.14900612	     -1.89562506	      3.59011071
      0.46799290	     -1.87226068	     -1.14671925	     -1.89111526	      3.58934342
      0.46811215	     -1.87009551	     -1.14509875	     -1.88791500	      3.58880527
      0.46823141	     -1.86793839	     -1.14348495	     -1.88472414	      3.58827412
      0.46838833	     -1.86511185	     -1.14137148	     -1.88053947	      3.58758569
      0.46853554	     -1.86247291	     -1.13939944	     -1.87662879	      3.58695083
      0.46868274	     -1.85984585	     -1.13743747	     -1.87273224	      3.58632643
      0.46881104	     -1.85756588	     -1.13573567	     -1.86934757	      3.58579086
      0.46893934	     -1.85529479	     -1.13404145	     -1.86597353	      3.58526318
      0.46906764	     -1.85303260	     -1.13235480	     -1.86261006	      3.58474350
      0.46922628	     -1.85024760	     -1.13027972	     -1.85846579	      3.58411186
      0.46936180	     -1.84787898	     -1.12851604	     -1.85493798	      3.58358190
      0.46949733	     -1.84551998	     -1.12676069	     -1.85142180	      3.58306071
      0.46963285	     -1.84317065	     -1.12501364	     -1.84791718	      3.58254840
      0.46976838	     -1.84083080	     -1.12327485	     -1.84442409	      3.58204482
      0.46990391	     -1.83850049	     -1.12154430	     -1.84094246	      3.58155011
      0.47003943	     -1.83617954	     -1.11982194	     -1.83747224	      3.58106411
      0.47017496	     -1.83386799	     -1.11810774	     -1.83401338	      3.58058695
      0.47031048	     -1.83156567	     -1.11640168	     -1.83056582	      3.58011848
      0.47044601	     -1.82927263	     -1.11470371	     -1.82712951	      3.57965881
      0.47058153	     -1.82698869	     -1.11301381	     -1.82370440	      3.57920781
      0.47071706	     -1.82471390	     -1.11133194	     -1.82029044	      3.57876561
      0.47085258	     -1.82244809	     -1.10965807	     -1.81688758	      3.57833203
      0.47098811	     -1.82019131	     -1.10799218	     -1.81349576	      3.57790723
      0.47112364	     -1.81794338	     -1.10633421	     -1.81011494	      3.57749103
      0.47125916	     -1.81570437	     -1.10468416	     -1.80674505	      3.57708360
      0.47139469	     -1.81347407	     -1.10304197	     -1.80338606	      3.57668473
      0.47153021	     -1.81125259	     -1.10140763	     -1.80003792	      3.57629463
      0.47165153	     -1.80927123	     -1.09995120	     -1.79704984	      3.57595264
      0.47177285	     -1.80729683	     -1.09850102	     -1.79407039	      3.57561764
      0.47189418	     -1.80532928	     -1.09705704	     -1.79109951	      3.57528952
      0.47207057	     -1.80248078	     -1.09496864	     -1.78679527	      3.57482481
      0.47218360	     -1.80066305	     -1.09363732	     -1.78404671	      3.57453464
      0.47229662	     -1.79885121	     -1.09231132	     -1.78130550	      3.57425050
      0.47245741	     -1.79628372	     -1.09043415	     -1.77741855	      3.57385655
      0.47260407	     -1.79395196	     -1.08873121	     -1.77388587	      3.57350775
      0.47275074	     -1.79162979	     -1.08703712	     -1.77036538	      3.57316893
      0.47287331	     -1.78969640	     -1.08562803	     -1.76743238	      3.57289350
      0.47299589	     -1.78776960	     -1.08422508	     -1.76450781	      3.57262500
      0.47314627	     -1.78541479	     -1.08251225	     -1.76093132	      3.57230519
      0.47327574	     -1.78339529	     -1.08104493	     -1.75786225	      3.57203819
      0.47340521	     -1.78138311	     -1.07958440	     -1.75480246	      3.57177904
      0.47353468	     -1.77937811	     -1.07813060	     -1.75175192	      3.57152759
      0.47366415	     -1.77738033	     -1.07668353	     -1.74871059	      3.57128395
      0.47379362	     -1.77538965	     -1.07524315	     -1.74567843	      3.57104802
      0.47392309	     -1.77340609	     -1.07380944	     -1.74265540	      3.57081987
      0.47405256	     -1.77142955	     -1.07238237	     -1.73964146	      3.57059942
      0.47421657	     -1.76893577	     -1.07058406	     -1.73583639	      3.57033131
      0.47432552	     -1.76728534	     -1.06939534	     -1.73331678	      3.57015999
      0.47443447	     -1.76563985	     -1.06821127	     -1.73080352	      3.56999419
      0.47459577	     -1.76321254	     -1.06646672	     -1.72709415	      3.56975871
      0.47474530	     -1.76097190	     -1.06485854	     -1.72366788	      3.56955113
      0.47489483	     -1.75874026	     -1.06325902	     -1.72025341	      3.56935375
      0.47501006	     -1.75702676	     -1.06203232	     -1.71763026	      3.56920871
      0.47512528	     -1.75531852	     -1.06081072	     -1.71501406	      3.56906971
      0.47528282	     -1.75299157	     -1.05914876	     -1.71144837	      3.56888954
      0.47541109	     -1.75110408	     -1.05780252	     -1.70855457	      3.56875118
      0.47553936	     -1.74922309	     -1.05646253	     -1.70566927	      3.56862041
      0.47566763	     -1.74734846	     -1.05512877	     -1.70279243	      3.56849709
      0.47579590	     -1.74548025	     -1.05380120	     -1.69992401	      3.56838135
      0.47592418	     -1.74361834	     -1.05247981	     -1.69706399	      3.56827306
      0.47605245	     -1.74176276	     -1.05116458	     -1.69421232	      3.56817232
      0.47618072	     -1.73991341	     -1.04985548	     -1.69136897	      3.56807903
      0.47633894	     -1.73764088	     -1.04824913	     -1.68787314	      3.56797435
      0.47644868	     -1.73607017	     -1.04714044	     -1.68545587	      3.56790837
      0.47655842	     -1.73450400	     -1.04603618	     -1.68304462	      3.56784792
      0.47671385	     -1.73229341	     -1.04447974	     -1.67963970	      3.56777165
      0.47685630	     -1.73027529	     -1.04306105	     -1.67652965	      3.56771141
      0.47699875	     -1.72826457	     -1.04164975	     -1.67342959	      3.56766033
      0.47711727	     -1.72659720	     -1.04048106	     -1.67085770	      3.56762492
      0.47723580	     -1.72493487	     -1.03931744	     -1.66829267	      3.56759582
      0.47738256	     -1.72288359	     -1.03788363	     -1.66512605	      3.56756866
      0.47751043	     -1.72110268	     -1.03664074	     -1.66237569	      3.56755290
      0.47763830	     -1.71932766	     -1.03540371	     -1.65963322	      3.56754462
      0.47776616	     -1.71755837	     -1.03417249	     -1.65689860	      3.56754367
      0.47789403	     -1.71579489	     -1.03294709	     -1.65417181	      3.56755019
      0.47802189	     -1.71403709	     -1.03172746	     -1.65145281	      3.56756405
      0.47814976	     -1.71228503	     -1.03051359	     -1.64874157	      3.56758535
      0.47827763	     -1.71053858	     -1.02930547	     -1.64603806	      3.56761399
      0.47840549	     -1.70879781	     -1.02810307	     -1.64334225	      3.56765008
      0.47853336	     -1.70706259	     -1.02690637	     -1.64065410	      3.56769350
      0.47866122	     -1.70533298	     -1.02571535	     -1.63797359	      3.56774436
      0.47878909	     -1.70360886	     -1.02452998	     -1.63530068	      3.56780255
      0.47891696	     -1.70189029	     -1.02335026	     -1.63263534	      3.56786817
      0.47904482	     -1.70017714	     -1.02217616	     -1.62997755	      3.56794111
      0.47917269	     -1.69846949	     -1.02100766	     -1.62732727	      3.56802149
      0.47930056	     -1.69676720	     -1.01984473	     -1.62468447	      3.56810919
      0.47942842	     -1.69507033	     -1.01868737	     -1.62204913	      3.56820432
      0.47955629	     -1.69337878	     -1.01753555	     -1.61942121	      3.56830677
      0.47968415	     -1.69169259	     -1.01638925	     -1.61680068	      3.56841664
      0.47981202	     -1.69001165	     -1.01524844	     -1.61418751	      3.56853383
      0.47993989	     -1.68833603	     -1.01411312	     -1.61158168	      3.56865844
      0.48006775	     -1.68666559	     -1.01298326	     -1.60898315	      3.56879036
      0.48019562	     -1.68500040	     -1.01185885	     -1.60639189	      3.56892972
      0.48032348	     -1.68334035	     -1.01073986	     -1.60380789	      3.56907637
      0.48045135	     -1.68168550	     -1.00962628	     -1.60123109	      3.56923047
      0.48057922	     -1.68003571	     -1.00851807	     -1.59866149	      3.56939185
      0.48070708	     -1.67839108	     -1.00741524	     -1.59609905	      3.56956068
      0.48083495	     -1.67675145	     -1.00631776	     -1.59354374	      3.56973680
      0.48096281	     -1.67511694	     -1.00522561	     -1.59099553	      3.56992037
      0.48109068	     -1.67348736	     -1.00413876	     -1.58845440	      3.57011121
      0.48121855	     -1.67186284	     -1.00305721	     -1.58592031	      3.57030952
      0.48134641	     -1.67024320	     -1.00198093	     -1.58339325	      3.57051509
      0.48145826	     -1.66883052	     -1.00104376	     -1.58118839	      3.57070104
      0.48157012	     -1.66742154	     -1.00011059	     -1.57898887	      3.57089258
      0.48171438	     -1.66560983	     -0.99891292	     -1.57615982	      3.57114799
      0.48185865	     -1.66380425	     -0.99772186	     -1.57333957	      3.57141271
      0.48196278	     -1.66250488	     -0.99686628	     -1.57130939	      3.57160970
      0.48206690	     -1.66120866	     -0.99601412	     -1.56928375	      3.57181152
      0.48222902	     -1.65919689	     -0.99469418	     -1.56613904	      3.57213551
      0.48235458	     -1.65764414	     -0.99367765	     -1.56371119	      3.57239451
      0.48248013	     -1.65609599	     -0.99266605	     -1.56128987	      3.57266070
      0.48260568	     -1.65455233	     -0.99165937	     -1.55887506	      3.57293393
      0.48273123	     -1.65301324	     -0.99065758	     -1.55646674	      3.57321434
      0.48285678	     -1.65147858	     -0.98966068	     -1.55406488	      3.57350181
      0.48298233	     -1.64994845	     -0.98866864	     -1.55166945	      3.57379646
      0.48310788	     -1.64842271	     -0.98768145	     -1.54928044	      3.57409817
      0.48323343	     -1.64690144	     -0.98669910	     -1.54689781	      3.57440708
      0.48335898	     -1.64538452	     -0.98572156	     -1.54452154	      3.57472303
      0.48348453	     -1.64387204	     -0.98474883	     -1.54215162	      3.57504620
      0.48361009	     -1.64236385	     -0.98378088	     -1.53978800	      3.57537641
      0.48373564	     -1.64086006	     -0.98281770	     -1.53743068	      3.57571385
      0.48386119	     -1.63936051	     -0.98185927	     -1.53507962	      3.57605833
      0.48398674	     -1.63786532	     -0.98090559	     -1.53273480	      3.57641005
      0.48411229	     -1.63637433	     -0.97995662	     -1.53039621	      3.57676881
      0.48423784	     -1.63488766	     -0.97901237	     -1.52806380	      3.57713482
      0.48435004	     -1.63356263	     -0.97817251	     -1.52598470	      3.57746787
      0.48446223	     -1.63224100	     -0.97733639	     -1.52391051	      3.57780669
      0.48457443	     -1.63092269	     -0.97650400	     -1.52184121	      3.57815119
      0.48473782	     -1.62900891	     -0.97529848	     -1.51883655	      3.57866314
      0.48484683	     -1.62773589	     -0.97449851	     -1.51683755	      3.57901142
      0.48495584	     -1.62646602	     -0.97370203	     -1.51484312	      3.57936514
      0.48510174	     -1.62477124	     -0.97264145	     -1.51218090	      3.57984699
      0.48522932	     -1.62329389	     -0.97171916	     -1.50985974	      3.58027630
      0.48535689	     -1.62182069	     -0.97080160	     -1.50754476	      3.58071297
      0.48548447	     -1.62035172	     -0.96988874	     -1.50523595	      3.58115712
      0.48561204	     -1.61888684	     -0.96898057	     -1.50293327	      3.58160861
      0.48572417	     -1.61760279	     -0.96818622	     -1.50091443	      3.58201166
      0.48583630	     -1.61632187	     -0.96739547	     -1.49890031	      3.58242039
      0.48597369	     -1.61475672	     -0.96643146	     -1.49643880	      3.58292908
      0.48611108	     -1.61319625	     -0.96547282	     -1.49398431	      3.58344634
      0.48621609	     -1.61200687	     -0.96474379	     -1.49211316	      3.58384756
      0.48632109	     -1.61082018	     -0.96401787	     -1.49024608	      3.58425378
      0.48647118	     -1.60912865	     -0.96298562	     -1.48758424	      3.58484325
      0.48659693	     -1.60771570	     -0.96212566	     -1.48536049	      3.58534503
      0.48672268	     -1.60630666	     -0.96127014	     -1.48314251	      3.58585413
      0.48684843	     -1.60490142	     -0.96041904	     -1.48093028	      3.58637042
      0.48697419	     -1.60350007	     -0.95957234	     -1.47872378	      3.58689407
      0.48708438	     -1.60227515	     -0.95883398	     -1.47679493	      3.58735884
      0.48719457	     -1.60105319	     -0.95809900	     -1.47487044	      3.58782927
      0.48732787	     -1.59957884	     -0.95721436	     -1.47254824	      3.58840578
      0.48746118	     -1.59810876	     -0.95633463	     -1.47023238	      3.58899053
      0.48757801	     -1.59682367	     -0.95556755	     -1.46820778	      3.58950974
      0.48769485	     -1.59554184	     -0.95480422	     -1.46618802	      3.59003532
      0.48781168	     -1.59426318	     -0.95404460	     -1.46417308	      3.59056717
      0.48792852	     -1.59298774	     -0.95328870	     -1.46216295	      3.59110537
      0.48807376	     -1.59140663	     -0.95235420	     -1.45967085	      3.59178318
      0.48818752	     -1.59017157	     -0.95162618	     -1.45772390	      3.59232101
      0.48830129	     -1.58893945	     -0.95090163	     -1.45578146	      3.59286480
      0.48843813	     -1.58746144	     -0.95003477	     -1.45345107	      3.59352688
      0.48855708	     -1.58618005	     -0.94928529	     -1.45143055	      3.59410944
      0.48867603	     -1.58490192	     -0.94853958	     -1.44941490	      3.59469865
      0.48879498	     -1.58362695	     -0.94779764	     -1.44740411	      3.59529441
      0.48891393	     -1.58235520	     -0.94705946	     -1.44539817	      3.59589682
      0.48903288	     -1.58108659	     -0.94632502	     -1.44339705	      3.59650580
      0.48915183	     -1.57982116	     -0.94559431	     -1.44140074	      3.59712143
      0.48927079	     -1.57855886	     -0.94486733	     -1.43940922	      3.59774365
      0.48941774	     -1.57700377	     -0.94397435	     -1.43695551	      3.59852156
      0.48952150	     -1.57590851	     -0.94334719	     -1.43522726	      3.59907689
      0.48962527	     -1.57481564	     -0.94272285	     -1.43350262	      3.59963734
      0.48976915	     -1.57330417	     -0.94186178	     -1.43111723	      3.60042279
      0.48989660	     -1.57196909	     -0.94110353	     -1.42901001	      3.60112672
      0.49002405	     -1.57063748	     -0.94034948	     -1.42690818	      3.60183825
      0.49015149	     -1.56930943	     -0.93959963	     -1.42481172	      3.60255752
      0.49025886	     -1.56819325	     -0.93897115	     -1.42304971	      3.60316935
      0.49036623	     -1.56707959	     -0.93834562	     -1.42129148	      3.60378670
      0.49049977	     -1.56569785	     -0.93757174	     -1.41910995	      3.60456210
      0.49063331	     -1.56431993	     -0.93680241	     -1.41693423	      3.60534601
      0.49074511	     -1.56316917	     -0.93616181	     -1.41511718	      3.60600875
      0.49085691	     -1.56202109	     -0.93552438	     -1.41330418	      3.60667749
      0.49096871	     -1.56087559	     -0.93489011	     -1.41149522	      3.60735214
      0.49111677	     -1.55936250	     -0.93405492	     -1.40910557	      3.60825489
      0.49122560	     -1.55825330	     -0.93344461	     -1.40735377	      3.60892499
      0.49133442	     -1.55714659	     -0.93283727	     -1.40560575	      3.60960079
      0.49146992	     -1.55577197	     -0.93208520	     -1.40343455	      3.61045013
      0.49160541	     -1.55440116	     -0.93133771	     -1.40126916	      3.61130834
      0.49170875	     -1.55335820	     -0.93077072	     -1.39962169	      3.61196867
      0.49181208	     -1.55231745	     -0.93020638	     -1.39797758	      3.61263420
      0.49195125	     -1.55091905	     -0.92945046	     -1.39576845	      3.61353868
      0.49207739	     -1.54965509	     -0.92876949	     -1.39377157	      3.61436650
      0.49220353	     -1.54839427	     -0.92809244	     -1.39177965	      3.61520195
      0.49232966	     -1.54713667	     -0.92741929	     -1.38979267	      3.61604517
      0.49243438	     -1.54609496	     -0.92686340	     -1.38814682	      3.61675099
      0.49253910	     -1.54505545	     -0.92631018	     -1.38650436	      3.61746218
      0.49267324	     -1.54372693	     -0.92560538	     -1.38440522	      3.61838100
      0.49279857	     -1.54248901	     -0.92495089	     -1.38244915	      3.61924732
      0.49292389	     -1.54125411	     -0.92430020	     -1.38049787	      3.62012124
      0.49303660	     -1.54014619	     -0.92371827	     -1.37874714	      3.62091377
      0.49314930	     -1.53904070	     -0.92313938	     -1.37700026	      3.62171246
      0.49326201	     -1.53793768	     -0.92256355	     -1.37525723	      3.62251741
      0.49339780	     -1.53661192	     -0.92187381	     -1.37316224	      3.62349546
      0.49351258	     -1.53549410	     -0.92129423	     -1.37139574	      3.62432929
      0.49362736	     -1.53437874	     -0.92071779	     -1.36963319	      3.62516954
      0.49374214	     -1.53326591	     -0.92014449	     -1.36787457	      3.62601632
      0.49385692	     -1.53215555	     -0.91957430	     -1.36611987	      3.62686957
      0.49399691	     -1.53080465	     -0.91888308	     -1.36398498	      3.62791913
      0.49410260	     -1.52978715	     -0.91836429	     -1.36237706	      3.62871787
      0.49420830	     -1.52877179	     -0.91784813	     -1.36077242	      3.62952221
      0.49434271	     -1.52748345	     -0.91719548	     -1.35873646	      3.63055310
      0.49447712	     -1.52619851	     -0.91654707	     -1.35670578	      3.63159304
      0.49457987	     -1.52521846	     -0.91605426	     -1.35515704	      3.63239399
      0.49468262	     -1.52424040	     -0.91556390	     -1.35361137	      3.63320027
      0.49481906	     -1.52294452	     -0.91491652	     -1.35156351	      3.63427911
      0.49494232	     -1.52177688	     -0.91433544	     -1.34971827	      3.63526169
      0.49506557	     -1.52061195	     -0.91375787	     -1.34787741	      3.63625184
      0.49518882	     -1.51944982	     -0.91318381	     -1.34604090	      3.63724970
      0.49529505	     -1.51845037	     -0.91269185	     -1.34446159	      3.63811578
      0.49540128	     -1.51745299	     -0.91220248	     -1.34288549	      3.63898761
      0.49552983	     -1.51624867	     -0.91161373	     -1.34098246	      3.64005024
      0.49565838	     -1.51504732	     -0.91102876	     -1.33908411	      3.64112129
      0.49576778	     -1.51402715	     -0.91053386	     -1.33747216	      3.64203937
      0.49587719	     -1.51300914	     -0.91004169	     -1.33586357	      3.64296360
      0.49598659	     -1.51199320	     -0.90955224	     -1.33425835	      3.64389388
      0.49612919	     -1.51067220	     -0.90891835	     -1.33217111	      3.64511562
      0.49623665	     -1.50967909	     -0.90844373	     -1.33060207	      3.64604305
      0.49634410	     -1.50868804	     -0.90797171	     -1.32903624	      3.64697645
      0.49647482	     -1.50748500	     -0.90740096	     -1.32713560	      3.64811994
      0.49660555	     -1.50628495	     -0.90683404	     -1.32523967	      3.64927228
      0.49670673	     -1.50535802	     -0.90639784	     -1.32377536	      3.65017023
      0.49680792	     -1.50443287	     -0.90596392	     -1.32231385	      3.65107351
      0.49694331	     -1.50319773	     -0.90538691	     -1.32036273	      3.65229035
      0.49706583	     -1.50208266	     -0.90486823	     -1.31860131	      3.65339979
      0.49718836	     -1.50097008	     -0.90435288	     -1.31684396	      3.65451697
      0.49731088	     -1.49986010	     -0.90384085	     -1.31509069	      3.65564204
      0.49741447	     -1.49892357	     -0.90341053	     -1.31361154	      3.65659926
      0.49751806	     -1.49798887	     -0.90298258	     -1.31213528	      3.65756214
      0.49764747	     -1.49682365	     -0.90245126	     -1.31029507	      3.65877291
      0.49777688	     -1.49566126	     -0.90192361	     -1.30845933	      3.65999250
      0.49788361	     -1.49470460	     -0.90149119	     -1.30694866	      3.66100493
      0.49799034	     -1.49374985	     -0.90106125	     -1.30544101	      3.66202341
      0.49809707	     -1.49279696	     -0.90063379	     -1.30393638	      3.66304788
      0.49824471	     -1.49148194	     -0.90004658	     -1.30186003	      3.66447497
      0.49834932	     -1.49055234	     -0.89963339	     -1.30039237	      3.66549303
      0.49845392	     -1.48962455	     -0.89922257	     -1.29892759	      3.66651694
      0.49858699	     -1.48844682	     -0.89870337	     -1.29706835	      3.66782786
      0.49872006	     -1.48727199	     -0.89818799	     -1.29521373	      3.66914829
      0.49881669	     -1.48642063	     -0.89781613	     -1.29386992	      3.67011296
      0.49891332	     -1.48557081	     -0.89744629	     -1.29252853	      3.67108268
      0.49905403	     -1.48433587	     -0.89691126	     -1.29057941	      3.67250380
      0.49917796	     -1.48325083	     -0.89644355	     -1.28886696	      3.67376429
      0.49930190	     -1.48216817	     -0.89597911	     -1.28715845	      3.67503302
      0.49941068	     -1.48121989	     -0.89557413	     -1.28566203	      3.67615357
      0.49951947	     -1.48027343	     -0.89517166	     -1.28416862	      3.67728047
      0.49962825	     -1.47932885	     -0.89477171	     -1.28267822	      3.67841385
      0.49976249	     -1.47816577	     -0.89428162	     -1.28084327	      3.67982121
      0.49987301	     -1.47721032	     -0.89388098	     -1.27933593	      3.68098736
      0.49998353	     -1.47625672	     -0.89348291	     -1.27783166	      3.68216013
      0.50009404	     -1.47530503	     -0.89308741	     -1.27633047	      3.68333964
      0.50020456	     -1.47435519	     -0.89269447	     -1.27483233	      3.68452583
      0.50034531	     -1.47314828	     -0.89219775	     -1.27292882	      3.68604625
      0.50044633	     -1.47228394	     -0.89184383	     -1.27156580	      3.68714408
      0.50054734	     -1.47142120	     -0.89149204	     -1.27020531	      3.68824760
      0.50068140	     -1.47027851	     -0.89102841	     -1.26840355	      3.68972090
      0.50081546	     -1.46913858	     -0.89056853	     -1.26660623	      3.69120424
      0.50091142	     -1.46832421	     -0.89024162	     -1.26532240	      3.69227212
      0.50100739	     -1.46751125	     -0.88991663	     -1.26404083	      3.69334519
      0.50114705	     -1.46633056	     -0.88944704	     -1.26217973	      3.69491604
      0.50126899	     -1.46530202	     -0.88904032	     -1.26055859	      3.69629663
      0.50139094	     -1.46427564	     -0.88863665	     -1.25894106	      3.69768553
      0.50150011	     -1.46335867	     -0.88827785	     -1.25749600	      3.69893614
      0.50160928	     -1.46244341	     -0.88792150	     -1.25605382	      3.70019342
      0.50171845	     -1.46152993	     -0.88756759	     -1.25461451	      3.70145751
      0.50182763	     -1.46061816	     -0.88721611	     -1.25317807	      3.70272832
      0.50196697	     -1.45945696	     -0.88677103	     -1.25134878	      3.70436026
      0.50206823	     -1.45861485	     -0.88645007	     -1.25002236	      3.70555307
      0.50216949	     -1.45777426	     -0.88613120	     -1.24869838	      3.70675180
      0.50230129	     -1.45668237	     -0.88571929	     -1.24697879	      3.70832079
      0.50243308	     -1.45559301	     -0.88531090	     -1.24526331	      3.70989982
      0.50252873	     -1.45480392	     -0.88501671	     -1.24402087	      3.71105201
      0.50262438	     -1.45401616	     -0.88472437	     -1.24278058	      3.71220954
      0.50276218	     -1.45288354	     -0.88430645	     -1.24099751	      3.71388643
      0.50288283	     -1.45189413	     -0.88394369	     -1.23944004	      3.71536367
      0.50300348	     -1.45090673	     -0.88358384	     -1.23788596	      3.71684935
      0.50312413	     -1.44992143	     -0.88322693	     -1.23633527	      3.71834361
      0.50322275	     -1.44911744	     -0.88293732	     -1.23507013	      3.71957137
      0.50332138	     -1.44831484	     -0.88264966	     -1.23380724	      3.72080490
      0.50345106	     -1.44726157	     -0.88227437	     -1.23215011	      3.72243550
      0.50357009	     -1.44629685	     -0.88193285	     -1.23063244	      3.72394101
      0.50368912	     -1.44533404	     -0.88159415	     -1.22911801	      3.72545484
      0.50380815	     -1.44437324	     -0.88125826	     -1.22760681	      3.72697716
      0.50390763	     -1.44357175	     -0.88097972	     -1.22634641	      3.72825572
      0.50400710	     -1.44277166	     -0.88070314	     -1.22508826	      3.72954023
      0.50413455	     -1.44174847	     -0.88035162	     -1.22347951	      3.73119464
      0.50426200	     -1.44072753	     -0.88000332	     -1.22187443	      3.73285883
      0.50436388	     -1.43991295	     -0.87972720	     -1.22059400	      3.73419612
      0.50446576	     -1.43909981	     -0.87945312	     -1.21931589	      3.73553971
      0.50459186	     -1.43809527	     -0.87911671	     -1.21773719	      3.73721134
      0.50471796	     -1.43709291	     -0.87878343	     -1.21616203	      3.73889266
      0.50481740	     -1.43630387	     -0.87852278	     -1.21492231	      3.74022535
      0.50491685	     -1.43551618	     -0.87826408	     -1.21368478	      3.74156412
      0.50504526	     -1.43450092	     -0.87793286	     -1.21208997	      3.74330182
      0.50517368	     -1.43348789	     -0.87760487	     -1.21049878	      3.74504968
      0.50527194	     -1.43271415	     -0.87735606	     -1.20928369	      3.74639390
      0.50537020	     -1.43194172	     -0.87710913	     -1.20807071	      3.74774411
      0.50550035	     -1.43092049	     -0.87678495	     -1.20646729	      3.74954171
      0.50563051	     -1.42990152	     -0.87646406	     -1.20486757	      3.75134987
      0.50572684	     -1.42914869	     -0.87622866	     -1.20368589	      3.75269490
      0.50582317	     -1.42839710	     -0.87599505	     -1.20250623	      3.75404577
      0.50595610	     -1.42736194	     -0.87567566	     -1.20088172	      3.75591931
      0.50607306	     -1.42645304	     -0.87539745	     -1.19945552	      3.75757697
      0.50619002	     -1.42554586	     -0.87512188	     -1.19803227	      3.75924318
      0.50630698	     -1.42464047	     -0.87484895	     -1.19661194	      3.76091809
      0.50640931	     -1.42384976	     -0.87461232	     -1.19537174	      3.76239042
      0.50651163	     -1.42306042	     -0.87437771	     -1.19413378	      3.76386946
      0.50661396	     -1.42227238	     -0.87414510	     -1.19289804	      3.76535512
      0.50675519	     -1.42118686	     -0.87382734	     -1.19119601	      3.76741678
      0.50685783	     -1.42039959	     -0.87359883	     -1.18996184	      3.76892287
      0.50696046	     -1.41961367	     -0.87337233	     -1.18872990	      3.77043577
      0.50708662	     -1.41864933	     -0.87309665	     -1.18721853	      3.77230478
      0.50719986	     -1.41778547	     -0.87285179	     -1.18586478	      3.77399120
      0.50731311	     -1.41692315	     -0.87260937	     -1.18451370	      3.77568585
      0.50742635	     -1.41606248	     -0.87236940	     -1.18316529	      3.77738891
      0.50753959	     -1.41520332	     -0.87213185	     -1.18181955	      3.77910024
      0.50765283	     -1.41434580	     -0.87189675	     -1.18047646	      3.78082004
      0.50775283	     -1.41358985	     -0.87169117	     -1.17929270	      3.78234555
      0.50785282	     -1.41283516	     -0.87148748	     -1.17811099	      3.78387769
      0.50797466	     -1.41191727	     -0.87124187	     -1.17667399	      3.78575330
      0.50809649	     -1.41100122	     -0.87099907	     -1.17524003	      3.78763877
      0.50819960	     -1.41022730	     -0.87079576	     -1.17402883	      3.78924210
      0.50830271	     -1.40945472	     -0.87059447	     -1.17281978	      3.79085255
      0.50840582	     -1.40868338	     -0.87039518	     -1.17161290	      3.79247006
      0.50854191	     -1.40766732	     -0.87013522	     -1.17002330	      3.79461585
      0.50864424	     -1.40690471	     -0.86994203	     -1.16883047	      3.79623751
      0.50874657	     -1.40614339	     -0.86975081	     -1.16763976	      3.79786626
      0.50887044	     -1.40522342	     -0.86952196	     -1.16620117	      3.79984734
      0.50899432	     -1.40430531	     -0.86929600	     -1.16476566	      3.80183888
      0.50908842	     -1.40360901	     -0.86912626	     -1.16367720	      3.80335868
      0.50918252	     -1.40291379	     -0.86895818	     -1.16259051	      3.80488457
      0.50931401	     -1.40194410	     -0.86872610	     -1.16107507	      3.80702675
      0.50943033	     -1.40108799	     -0.86852350	     -1.15973733	      3.80893168
      0.50954664	     -1.40023342	     -0.86832341	     -1.15840226	      3.81084587
      0.50966296	     -1.39938048	     -0.86812586	     -1.15706986	      3.81276948
      0.50976081	     -1.39866408	     -0.86796161	     -1.15595100	      3.81439495
      0.50985867	     -1.39794882	     -0.86779915	     -1.15483402	      3.81602712
      0.50998224	     -1.39704710	     -0.86759653	     -1.15342612	      3.81809781
      0.51010581	     -1.39614717	     -0.86739676	     -1.15202120	      3.82017922
      0.51020493	     -1.39542656	     -0.86723857	     -1.15089648	      3.82185637
      0.51030405	     -1.39470711	     -0.86708221	     -1.14977366	      3.82354049
      0.51042749	     -1.39381263	     -0.86689002	     -1.14837794	      3.82564757
      0.51055093	     -1.39291991	     -0.86670065	     -1.14698517	      3.82776549
      0.51064744	     -1.39222316	     -0.86655458	     -1.14589839	      3.82942869
      0.51074394	     -1.39152750	     -0.86641024	     -1.14481339	      3.83109857
      0.51087035	     -1.39061784	     -0.86622377	     -1.14339490	      3.83329590
      0.51099675	     -1.38971001	     -0.86604026	     -1.14197947	      3.83550476
      0.51109136	     -1.38903162	     -0.86590484	     -1.14092202	      3.83716551
      0.51118597	     -1.38835427	     -0.86577107	     -1.13986628	      3.83883278
      0.51131542	     -1.38742913	     -0.86559073	     -1.13842460	      3.84112434
      0.51142924	     -1.38661721	     -0.86543471	     -1.13715955	      3.84314940
      0.51154306	     -1.38580667	     -0.86528108	     -1.13589694	      3.84518386
      0.51165688	     -1.38499761	     -0.86512983	     -1.13463675	      3.84722788
      0.51175840	     -1.38427708	     -0.86499694	     -1.13351474	      3.84905906
      0.51185993	     -1.38355772	     -0.86486594	     -1.13239465	      3.85089789
      0.51196145	     -1.38283945	     -0.86473684	     -1.13127649	      3.85274430
      0.51209403	     -1.38190322	     -0.86457111	     -1.12981921	      3.85516698
      0.51219616	     -1.38118320	     -0.86444563	     -1.12869874	      3.85704231
      0.51229830	     -1.38046434	     -0.86432206	     -1.12758020	      3.85892547
      0.51240044	     -1.37974657	     -0.86420041	     -1.12646358	      3.86081641
      0.51253520	     -1.37880129	     -0.86404284	     -1.12499323	      3.86332338
      0.51263464	     -1.37810501	     -0.86392871	     -1.12391047	      3.86518189
      0.51273407	     -1.37740982	     -0.86381639	     -1.12282951	      3.86704792
      0.51285775	     -1.37654652	     -0.86367921	     -1.12148744	      3.86937950
      0.51298144	     -1.37568488	     -0.86354483	     -1.12014815	      3.87172281
      0.51307257	     -1.37505101	     -0.86344761	     -1.11916315	      3.87345675
      0.51316370	     -1.37441805	     -0.86335191	     -1.11817965	      3.87519711
      0.51329620	     -1.37349926	     -0.86321548	     -1.11675233	      3.87773895
      0.51341122	     -1.37270323	     -0.86309966	     -1.11551591	      3.87995641
      0.51352624	     -1.37190853	     -0.86298625	     -1.11428186	      3.88218409
      0.51364126	     -1.37111526	     -0.86287527	     -1.11305019	      3.88442213
      0.51373675	     -1.37045764	     -0.86278496	     -1.11202940	      3.88628801
      0.51383224	     -1.36980101	     -0.86269632	     -1.11101024	      3.88816109
      0.51395521	     -1.36895677	     -0.86258462	     -1.10970018	      3.89058370
      0.51407818	     -1.36811412	     -0.86247569	     -1.10839280	      3.89301830
      0.51417444	     -1.36745557	     -0.86239234	     -1.10737131	      3.89493227
      0.51427069	     -1.36679800	     -0.86231070	     -1.10635146	      3.89685365
      0.51439432	     -1.36595483	     -0.86220831	     -1.10504404	      3.89933211
      0.51451794	     -1.36511325	     -0.86210872	     -1.10373930	      3.90182286
      0.51461106	     -1.36448032	     -0.86203554	     -1.10275829	      3.90370700
      0.51470417	     -1.36384830	     -0.86196395	     -1.10177880	      3.90559818
      0.51483199	     -1.36298211	     -0.86186825	     -1.10043670	      3.90820561
      0.51494427	     -1.36222261	     -0.86178665	     -1.09926011	      3.91050700
      0.51505656	     -1.36146433	     -0.86170734	     -1.09808571	      3.91281862
      0.51516884	     -1.36070736	     -0.86163033	     -1.09691348	      3.91514061
      0.51526880	     -1.36003445	     -0.86156371	     -1.09587172	      3.91721643
      0.51536875	     -1.35936258	     -0.86149891	     -1.09483167	      3.91930053
      0.51546871	     -1.35869167	     -0.86143593	     -1.09379334	      3.92139285
      0.51560001	     -1.35781196	     -0.86135598	     -1.09243210	      3.92415372
      0.51570083	     -1.35713752	     -0.86129672	     -1.09138877	      3.92628353
      0.51580166	     -1.35646412	     -0.86123931	     -1.09034718	      3.92842188
      0.51590248	     -1.35579169	     -0.86118375	     -1.08930730	      3.93056873
      0.51603519	     -1.35490814	     -0.86111346	     -1.08794121	      3.93340755
      0.51613346	     -1.35425491	     -0.86106347	     -1.08693149	      3.93551934
      0.51623174	     -1.35360265	     -0.86101524	     -1.08592339	      3.93763937
      0.51635360	     -1.35279510	     -0.86095789	     -1.08467561	      3.94027958
      0.51646317	     -1.35207020	     -0.86090863	     -1.08355570	      3.94266456
      0.51657275	     -1.35134640	     -0.86086156	     -1.08243781	      3.94505977
      0.51668233	     -1.35062381	     -0.86081669	     -1.08132191	      3.94746539
      0.51679191	     -1.34990229	     -0.86077400	     -1.08020801	      3.94988130
      0.51688889	     -1.34926474	     -0.86073806	     -1.07922385	      3.95202820
      0.51698587	     -1.34862804	     -0.86070383	     -1.07824124	      3.95418322
      0.51710388	     -1.34785444	     -0.86066449	     -1.07704756	      3.95681686
      0.51722190	     -1.34708211	     -0.86062769	     -1.07585617	      3.95946266
      0.51731807	     -1.34645373	     -0.86059959	     -1.07488696	      3.96162792
      0.51741425	     -1.34582618	     -0.86057318	     -1.07391927	      3.96380131
      0.51753516	     -1.34503847	     -0.86054237	     -1.07270482	      3.96654539
      0.51765608	     -1.34425207	     -0.86051424	     -1.07149275	      3.96930242
      0.51774738	     -1.34365922	     -0.86049477	     -1.07057910	      3.97139294
      0.51783868	     -1.34306710	     -0.86047682	     -1.06966681	      3.97349088
      0.51796700	     -1.34223622	     -0.86045418	     -1.06838690	      3.97645217
      0.51808119	     -1.34149802	     -0.86043657	     -1.06725006	      3.97910008
      0.51819539	     -1.34076106	     -0.86042134	     -1.06611532	      3.98175988
      0.51828948	     -1.34015475	     -0.86041059	     -1.06518202	      3.98396004
      0.51838356	     -1.33954929	     -0.86040147	     -1.06425015	      3.98616833
      0.51850453	     -1.33877194	     -0.86039212	     -1.06305402	      3.98901966
      0.51862550	     -1.33799595	     -0.86038546	     -1.06186022	      3.99188452
      0.51871926	     -1.33739540	     -0.86038215	     -1.06093659	      3.99411412
      0.51881302	     -1.33679568	     -0.86038045	     -1.06001435	      3.99635192
      0.51893583	     -1.33601131	     -0.86038067	     -1.05880847	      3.99929544
      0.51905863	     -1.33522832	     -0.86038366	     -1.05760497	      4.00225313
      0.51914903	     -1.33465280	     -0.86038763	     -1.05672062	      4.00443919
      0.51923942	     -1.33407804	     -0.86039311	     -1.05583755	      4.00663300
      0.51936735	     -1.33326588	     -0.86040343	     -1.05459005	      4.00975079
      0.51947796	     -1.33256481	     -0.86041479	     -1.05351342	      4.01245925
      0.51958857	     -1.33186477	     -0.86042840	     -1.05243870	      4.01517934
      0.51969919	     -1.33116587	     -0.86044428	     -1.05136588	      4.01791121
      0.51979726	     -1.33054705	     -0.86046023	     -1.05041628	      4.02034314
      0.51989533	     -1.32992911	     -0.86047797	     -1.04946816	      4.02278440
      0.51999341	     -1.32931198	     -0.86049749	     -1.04852153	      4.02523494
      0.52012312	     -1.32849706	     -0.86052603	     -1.04727175	      4.02849055
      0.52022233	     -1.32787472	     -0.86054997	     -1.04631762	      4.03099161
      0.52032154	     -1.32725327	     -0.86057572	     -1.04536499	      4.03350237
      0.52042075	     -1.32663265	     -0.86060331	     -1.04441386	      4.03602279
      0.52055099	     -1.32581925	     -0.86064229	     -1.04316758	      4.03934621
      0.52064783	     -1.32521534	     -0.86067331	     -1.04224255	      4.04182828
      0.52074467	     -1.32461226	     -0.86070608	     -1.04131894	      4.04431975
      0.52086433	     -1.32386815	     -0.86074897	     -1.04017966	      4.04741118
      0.52097169	     -1.32320161	     -0.86078973	     -1.03915935	      4.05019708
      0.52107904	     -1.32253600	     -0.86083262	     -1.03814078	      4.05299454
      0.52118640	     -1.32187142	     -0.86087767	     -1.03712393	      4.05580375
      0.52129376	     -1.32120775	     -0.86092487	     -1.03610882	      4.05862460
      0.52140111	     -1.32054510	     -0.86097422	     -1.03509543	      4.06145731
      0.52149533	     -1.31996434	     -0.86101930	     -1.03420754	      4.06395279
      0.52158954	     -1.31938436	     -0.86106605	     -1.03332098	      4.06645747
      0.52170613	     -1.31866755	     -0.86112619	     -1.03222558	      4.06956998
      0.52182273	     -1.31795191	     -0.86118889	     -1.03113218	      4.07269664
      0.52191871	     -1.31736360	     -0.86124242	     -1.03023363	      4.07528102
      0.52201469	     -1.31677609	     -0.86129767	     -1.02933643	      4.07787508
      0.52213123	     -1.31606372	     -0.86136709	     -1.02824886	      4.08103782
      0.52224778	     -1.31535249	     -0.86143906	     -1.02716328	      4.08421494
      0.52234049	     -1.31478744	     -0.86149814	     -1.02630109	      4.08675263
      0.52243320	     -1.31422312	     -0.86155885	     -1.02544016	      4.08929950
      0.52255353	     -1.31349171	     -0.86164005	     -1.02432461	      4.09261876
      0.52267386	     -1.31276151	     -0.86172400	     -1.02321117	      4.09595360
      0.52276405	     -1.31221495	     -0.86178870	     -1.02237804	      4.09846318
      0.52285424	     -1.31166908	     -0.86185495	     -1.02154608	      4.10098159
      0.52297886	     -1.31091588	     -0.86194903	     -1.02039845	      4.10447594
      0.52310347	     -1.31016395	     -0.86204605	     -1.01925305	      4.10798727
      0.52318997	     -1.30964271	     -0.86211513	     -1.01845932	      4.11043445
      0.52327647	     -1.30912210	     -0.86218563	     -1.01766667	      4.11288991
      0.52340824	     -1.30833014	     -0.86229577	     -1.01646122	      4.11664636
      0.52351817	     -1.30767052	     -0.86239019	     -1.01545746	      4.11979494
      0.52362810	     -1.30701181	     -0.86248691	     -1.01445542	      4.12295693
      0.52373803	     -1.30635410	     -0.86258595	     -1.01345510	      4.12613251
      0.52383340	     -1.30578417	     -0.86267374	     -1.01258857	      4.12889867
      0.52392878	     -1.30521499	     -0.86276329	     -1.01172333	      4.13167514
      0.52402416	     -1.30464650	     -0.86285457	     -1.01085937	      4.13446188
      0.52415683	     -1.30385692	     -0.86298446	     -1.00965972	      4.13835552
      0.52425387	     -1.30328022	     -0.86308161	     -1.00878381	      4.14121617
      0.52435091	     -1.30270428	     -0.86318057	     -1.00790922	      4.14408767
      0.52446839	     -1.30200800	     -0.86330280	     -1.00685221	      4.14757832
      0.52457239	     -1.30139252	     -0.86341324	     -1.00591808	      4.15068187
      0.52467639	     -1.30077783	     -0.86352576	     -1.00498545	      4.15379794
      0.52478039	     -1.30016400	     -0.86364039	     -1.00405432	      4.15692669
      0.52488438	     -1.29955095	     -0.86375710	     -1.00312468	      4.16006806
      0.52498838	     -1.29893877	     -0.86387592	     -1.00219654	      4.16322222
      0.52509238	     -1.29832736	     -0.86399685	     -1.00126989	      4.16638911
      0.52519638	     -1.29771682	     -0.86411988	     -1.00034472	      4.16956889
      0.52530038	     -1.29710704	     -0.86424502	     -0.99942103	      4.17276152
      0.52540438	     -1.29649811	     -0.86437227	     -0.99849883	      4.17596716
      0.52550838	     -1.29588995	     -0.86450164	     -0.99757809	      4.17918575
      0.52561237	     -1.29528264	     -0.86463313	     -0.99665883	      4.18241746
      0.52571637	     -1.29467609	     -0.86476674	     -0.99574104	      4.18566223
      0.52582037	     -1.29407039	     -0.86490248	     -0.99482472	      4.18892025
      0.52592437	     -1.29346543	     -0.86504035	     -0.99390985	      4.19219143
      0.52602837	     -1.29286133	     -0.86518035	     -0.99299645	      4.19547598
      0.52613237	     -1.29225796	     -0.86532248	     -0.99208450	      4.19877380
      0.52623637	     -1.29165544	     -0.86546676	     -0.99117400	      4.20208511
      0.52634036	     -1.29105365	     -0.86561318	     -0.99026495	      4.20540982
      0.52644436	     -1.29045272	     -0.86576175	     -0.98935735	      4.20874813
      0.52654836	     -1.28985250	     -0.86591246	     -0.98845119	      4.21209994
      0.52665236	     -1.28925313	     -0.86606534	     -0.98754646	      4.21546550
      0.52675636	     -1.28865447	     -0.86622037	     -0.98664318	      4.21884466
      0.52684888	     -1.28812261	     -0.86636010	     -0.98584081	      4.22186244
      0.52694139	     -1.28759132	     -0.86650154	     -0.98503958	      4.22489110
      0.52705574	     -1.28693555	     -0.86667873	     -0.98405085	      4.22864961
      0.52717009	     -1.28628068	     -0.86685855	     -0.98306384	      4.23242492
      0.52726377	     -1.28574487	     -0.86700784	     -0.98225646	      4.23553075
      0.52735746	     -1.28520965	     -0.86715889	     -0.98145023	      4.23864795
      0.52747280	     -1.28455158	     -0.86734730	     -0.98045919	      4.24250154
      0.52758815	     -1.28389440	     -0.86753840	     -0.97946989	      4.24637254
      0.52767767	     -1.28338506	     -0.86768857	     -0.97870328	      4.24938900
      0.52776718	     -1.28287624	     -0.86784037	     -0.97793772	      4.25241602
      0.52788805	     -1.28219015	     -0.86804792	     -0.97690571	      4.25652000
      0.52800892	     -1.28150503	     -0.86825844	     -0.97587559	      4.26064345
      0.52809451	     -1.28102049	     -0.86840934	     -0.97514719	      4.26357565
      0.52818011	     -1.28053642	     -0.86856173	     -0.97441973	      4.26651769
      0.52830866	     -1.27981042	     -0.86879342	     -0.97332902	      4.27095462
      0.52841547	     -1.27920808	     -0.86898850	     -0.97242443	      4.27465806
      0.52852227	     -1.27860655	     -0.86918592	     -0.97152130	      4.27837714
      0.52862907	     -1.27800576	     -0.86938570	     -0.97061962	      4.28211184
      0.52873588	     -1.27740580	     -0.86958784	     -0.96971939	      4.28586236
      0.52882692	     -1.27689493	     -0.86976201	     -0.96895314	      4.28907187
      0.52891796	     -1.27638465	     -0.86993791	     -0.96818795	      4.29229298
      0.52903339	     -1.27573850	     -0.87016339	     -0.96721933	      4.29639335
      0.52914881	     -1.27509329	     -0.87039164	     -0.96625240	      4.30051249
      0.52924000	     -1.27458415	     -0.87057393	     -0.96548971	      4.30377985
      0.52933118	     -1.27407561	     -0.87075796	     -0.96472806	      4.30705906
      0.52944840	     -1.27342268	     -0.87099708	     -0.96375053	      4.31129170
      0.52956561	     -1.27277071	     -0.87123909	     -0.96277472	      4.31554407
      0.52965282	     -1.27228619	     -0.87142102	     -0.96204982	      4.31872060
      0.52974003	     -1.27180220	     -0.87160456	     -0.96132587	      4.32190817
      0.52986325	     -1.27111918	     -0.87186663	     -0.96030458	      4.32643081
      0.52996923	     -1.27053252	     -0.87209462	     -0.95942765	      4.33033857
      0.53007522	     -1.26994656	     -0.87232499	     -0.95855210	      4.33426276
      0.53018120	     -1.26936137	     -0.87255776	     -0.95767795	      4.33820355
      0.53028719	     -1.26877686	     -0.87279293	     -0.95680517	      4.34216089
      0.53037761	     -1.26827876	     -0.87299548	     -0.95606159	      4.34555067
      0.53046804	     -1.26778116	     -0.87319978	     -0.95531901	      4.34895260
      0.53058309	     -1.26714889	     -0.87346224	     -0.95437573	      4.35329836
      0.53069813	     -1.26651742	     -0.87372755	     -0.95343407	      4.35766401
      0.53078854	     -1.26602180	     -0.87393806	     -0.95269516	      4.36110907
      0.53087895	     -1.26552666	     -0.87415034	     -0.95195724	      4.36456652
      0.53099611	     -1.26488588	     -0.87442804	     -0.95100254	      4.36906517
      0.53111326	     -1.26424592	     -0.87470872	     -0.95004950	      4.37358486
      0.53119945	     -1.26377571	     -0.87491714	     -0.94934941	      4.37692358
      0.53128564	     -1.26330592	     -0.87512717	     -0.94865021	      4.38027377
      0.53140939	     -1.26263221	     -0.87543160	     -0.94764782	      4.38510446
      0.53151494	     -1.26205835	     -0.87569389	     -0.94679435	      4.38924335
      0.53162049	     -1.26148521	     -0.87595864	     -0.94594222	      4.39339983
      0.53172604	     -1.26091272	     -0.87622585	     -0.94509142	      4.39757386
      0.53183159	     -1.26034098	     -0.87649552	     -0.94424194	      4.40176567
      0.53192141	     -1.25985489	     -0.87672697	     -0.94352004	      4.40534701
      0.53201124	     -1.25936934	     -0.87696021	     -0.94279910	      4.40894133
      0.53212590	     -1.25875020	     -0.87726056	     -0.94188018	      4.41354848
      0.53224057	     -1.25813190	     -0.87756386	     -0.94096281	      4.41817696
      0.53233038	     -1.25764817	     -0.87780345	     -0.94024543	      4.42181680
      0.53242018	     -1.25716496	     -0.87804486	     -0.93952899	      4.42546988
      0.53253701	     -1.25653704	     -0.87836163	     -0.93859836	      4.43024212
      0.53265384	     -1.25590998	     -0.87868149	     -0.93766932	      4.43503695
      0.53273933	     -1.25545160	     -0.87891750	     -0.93699052	      4.43855984
      0.53282482	     -1.25499369	     -0.87915517	     -0.93631256	      4.44209495
      0.53294854	     -1.25433178	     -0.87950206	     -0.93533297	      4.44723240
      0.53305356	     -1.25377067	     -0.87979925	     -0.93450285	      4.45161350
      0.53315857	     -1.25321017	     -0.88009897	     -0.93367401	      4.45601321
      0.53326359	     -1.25265036	     -0.88040122	     -0.93284644	      4.46043173
      0.53336860	     -1.25209115	     -0.88070600	     -0.93202014	      4.46486903
      0.53345814	     -1.25161491	     -0.88096788	     -0.93131662	      4.46866741
      0.53354768	     -1.25113910	     -0.88123162	     -0.93061402	      4.47247958
      0.53366147	     -1.25053512	     -0.88156947	     -0.92972245	      4.47734438
      0.53377526	     -1.24993185	     -0.88191033	     -0.92883235	      4.48223169
      0.53386504	     -1.24945644	     -0.88218141	     -0.92813111	      4.48610380
      0.53395482	     -1.24898147	     -0.88245437	     -0.92743079	      4.48999005
      0.53407031	     -1.24837120	     -0.88280826	     -0.92653131	      4.49500998
      0.53418580	     -1.24776166	     -0.88316529	     -0.92563333	      4.50005356
      0.53427170	     -1.24730881	     -0.88343290	     -0.92496638	      4.50382057
      0.53435760	     -1.24685634	     -0.88370225	     -0.92430026	      4.50760077
      0.53447891	     -1.24621808	     -0.88408562	     -0.92336097	      4.51296197
      0.53458339	     -1.24566898	     -0.88441864	     -0.92255326	      4.51760104
      0.53468788	     -1.24512052	     -0.88475426	     -0.92174678	      4.52226005
      0.53479237	     -1.24457263	     -0.88509249	     -0.92094152	      4.52693900
      0.53489686	     -1.24402541	     -0.88543336	     -0.92013747	      4.53163812
      0.53498556	     -1.24356129	     -0.88572477	     -0.91945588	      4.53564294
      0.53507426	     -1.24309765	     -0.88601809	     -0.91877517	      4.53966242
      0.53518821	     -1.24250262	     -0.88639771	     -0.91790194	      4.54484779
      0.53530216	     -1.24190834	     -0.88678049	     -0.91703014	      4.55005758
      0.53539058	     -1.24144762	     -0.88707970	     -0.91635463	      4.55411719
      0.53547901	     -1.24098737	     -0.88738083	     -0.91567997	      4.55819166
      0.53559559	     -1.24038117	     -0.88778078	     -0.91479179	      4.56358636
      0.53571218	     -1.23977575	     -0.88818408	     -0.91390510	      4.56900716
      0.53579594	     -1.23934118	     -0.88847590	     -0.91326896	      4.57291793
      0.53587970	     -1.23890702	     -0.88876947	     -0.91263359	      4.57684233
      0.53600420	     -1.23826237	     -0.88920903	     -0.91169061	      4.58270060
      0.53610826	     -1.23772423	     -0.88957937	     -0.91090378	      4.58762010
      0.53621231	     -1.23718664	     -0.88995241	     -0.91011813	      4.59256085
      0.53631637	     -1.23664966	     -0.89032818	     -0.90933365	      4.59752304
      0.53642043	     -1.23611320	     -0.89070666	     -0.90855034	      4.60250667
      0.53650936	     -1.23565519	     -0.89103232	     -0.90788179	      4.60678333
      0.53659830	     -1.23519756	     -0.89135997	     -0.90721408	      4.61107581
      0.53671056	     -1.23462048	     -0.89177645	     -0.90637243	      4.61651714
      0.53682283	     -1.23404403	     -0.89219614	     -0.90553213	      4.62198398
      0.53691224	     -1.23358542	     -0.89253271	     -0.90486385	      4.62635642
      0.53700166	     -1.23312719	     -0.89287132	     -0.90419642	      4.63074518
      0.53711517	     -1.23254606	     -0.89330417	     -0.90335032	      4.63634067
      0.53722869	     -1.23196555	     -0.89374034	     -0.90250559	      4.64196276
      0.53731464	     -1.23152647	     -0.89407283	     -0.90186688	      4.64623762
      0.53740059	     -1.23108774	     -0.89440724	     -0.90122895	      4.65052788
      0.53751900	     -1.23048395	     -0.89487109	     -0.90035140	      4.65646376
      0.53763741	     -1.22988082	     -0.89533860	     -0.89947533	      4.66242921
      0.53772010	     -1.22946012	     -0.89566725	     -0.89886444	      4.66661264
      0.53780279	     -1.22903972	     -0.89599770	     -0.89825427	      4.67081062
      0.53792776	     -1.22840498	     -0.89650058	     -0.89733341	      4.67718334
      0.53803225	     -1.22787488	     -0.89692419	     -0.89656477	      4.68253712
      0.53813673	     -1.22734535	     -0.89735071	     -0.89579728	      4.68791462
      0.53824122	     -1.22681630	     -0.89778014	     -0.89503093	      4.69331588
      0.53833278	     -1.22635318	     -0.89815886	     -0.89436031	      4.69806869
      0.53842434	     -1.22589044	     -0.89853982	     -0.89369057	      4.70283993
      0.53851590	     -1.22542812	     -0.89892305	     -0.89302169	      4.70762975
      0.53863985	     -1.22480283	     -0.89944550	     -0.89211753	      4.71414405
      0.53873283	     -1.22433434	     -0.89984011	     -0.89144039	      4.71905280
      0.53882580	     -1.22386623	     -0.90023707	     -0.89076414	      4.72398095
      0.53891878	     -1.22339854	     -0.90063640	     -0.89008878	      4.72892868
      0.53904248	     -1.22277689	     -0.90117139	     -0.88919159	      4.73554211
      0.53913322	     -1.22232142	     -0.90156648	     -0.88853451	      4.74041521
      0.53922395	     -1.22186629	     -0.90196384	     -0.88787827	      4.74530719
      0.53933712	     -1.22129920	     -0.90246265	     -0.88706095	      4.75143541
      0.53943800	     -1.22079416	     -0.90291031	     -0.88633348	      4.75692324
      0.53953888	     -1.22028963	     -0.90336082	     -0.88560704	      4.76243490
      0.53963976	     -1.21978551	     -0.90381418	     -0.88488164	      4.76797039
      0.53974064	     -1.21928192	     -0.90427041	     -0.88415726	      4.77352997
      0.53984153	     -1.21877873	     -0.90472951	     -0.88343391	      4.77911363
      0.53993064	     -1.21833466	     -0.90513748	     -0.88279578	      4.78406639
      0.54001976	     -1.21789090	     -0.90554770	     -0.88215844	      4.78903814
      0.54012878	     -1.21734855	     -0.90605264	     -0.88137983	      4.79514643
      0.54023780	     -1.21680670	     -0.90656099	     -0.88060241	      4.80128348
      0.54032856	     -1.21635601	     -0.90698683	     -0.87995607	      4.80641508
      0.54041933	     -1.21590566	     -0.90741505	     -0.87931055	      4.81156681
      0.54052826	     -1.21536571	     -0.90793210	     -0.87853697	      4.81777612
      0.54063718	     -1.21482624	     -0.90845260	     -0.87776456	      4.82401475
      0.54072516	     -1.21439094	     -0.90887554	     -0.87714155	      4.82907526
      0.54081314	     -1.21395594	     -0.90930075	     -0.87651931	      4.83415509
      0.54092519	     -1.21340240	     -0.90984562	     -0.87572789	      4.84065333
      0.54103725	     -1.21284937	     -0.91039420	     -0.87493771	      4.84718329
      0.54112321	     -1.21242553	     -0.91081756	     -0.87433239	      4.85221422
      0.54120917	     -1.21200198	     -0.91124311	     -0.87372779	      4.85726401
      0.54132452	     -1.21143412	     -0.91181764	     -0.87291760	      4.86407041
      0.54143987	     -1.21086677	     -0.91239617	     -0.87210870	      4.87091118
      0.54152294	     -1.21045859	     -0.91281529	     -0.87152698	      4.87585909
      0.54160601	     -1.21005066	     -0.91323649	     -0.87094593	      4.88082501
      0.54172648	     -1.20945963	     -0.91385101	     -0.87010452	      4.88805847
      0.54182946	     -1.20895484	     -0.91437985	     -0.86938635	      4.89427245
      0.54193244	     -1.20845052	     -0.91491193	     -0.86866921	      4.90051467
      0.54203542	     -1.20794658	     -0.91544727	     -0.86795309	      4.90678520
      0.54212608	     -1.20750331	     -0.91592131	     -0.86732345	      4.91232957
      0.54221675	     -1.20706033	     -0.91639790	     -0.86669460	      4.91789612
      0.54230742	     -1.20661770	     -0.91687704	     -0.86606654	      4.92348503
      0.54242940	     -1.20602265	     -0.91752575	     -0.86522276	      4.93104012
      0.54252122	     -1.20557519	     -0.91801710	     -0.86458860	      4.93675362
      0.54261304	     -1.20512804	     -0.91851110	     -0.86395526	      4.94249038
      0.54270485	     -1.20468123	     -0.91900776	     -0.86332271	      4.94825059
      0.54282745	     -1.20408513	     -0.91967510	     -0.86247937	      4.95597848
      0.54291694	     -1.20365039	     -0.92016526	     -0.86186464	      4.96164640
      0.54300644	     -1.20321592	     -0.92065799	     -0.86125068	      4.96733691
      0.54311851	     -1.20267232	     -0.92127864	     -0.86048290	      4.97449506
      0.54321863	     -1.20218705	     -0.92183654	     -0.85979799	      4.98092022
      0.54331874	     -1.20170220	     -0.92239768	     -0.85911403	      4.98737425
      0.54341886	     -1.20121768	     -0.92296208	     -0.85843101	      4.99385718
      0.54351898	     -1.20073360	     -0.92352977	     -0.85774893	      5.00036932
      0.54360803	     -1.20030332	     -0.92403741	     -0.85714309	      5.00618562
      0.54369707	     -1.19987338	     -0.92454766	     -0.85653800	      5.01202527
      0.54380451	     -1.19935497	     -0.92516682	     -0.85580888	      5.01910247
      0.54391195	     -1.19883702	     -0.92578981	     -0.85508084	      5.02621400
      0.54400041	     -1.19841084	     -0.92630565	     -0.85448220	      5.03209520
      0.54408887	     -1.19798496	     -0.92682410	     -0.85388429	      5.03799996
      0.54419876	     -1.19745629	     -0.92747182	     -0.85314254	      5.04536809
      0.54430866	     -1.19692808	     -0.92812362	     -0.85240190	      5.05277297
      0.54439290	     -1.19652338	     -0.92862608	     -0.85183487	      5.05847465
      0.54447715	     -1.19611897	     -0.92913095	     -0.85126849	      5.06419819
      0.54459335	     -1.19556156	     -0.92983129	     -0.85048837	      5.07212843
      0.54469744	     -1.19506263	     -0.93046263	     -0.84979055	      5.07926842
      0.54480154	     -1.19456403	     -0.93109770	     -0.84909372	      5.08644224
      0.54488838	     -1.19414839	     -0.93163040	     -0.84851314	      5.09245323
      0.54497522	     -1.19373297	     -0.93216571	     -0.84793325	      5.09848803
      0.54508494	     -1.19320855	     -0.93284577	     -0.84720162	      5.10614633
      0.54519465	     -1.19268449	     -0.93353005	     -0.84647110	      5.11384308
      0.54528158	     -1.19226956	     -0.93407528	     -0.84589302	      5.11996940
      0.54536852	     -1.19185485	     -0.93462318	     -0.84531562	      5.12612013
      0.54547930	     -1.19132675	     -0.93532528	     -0.84458081	      5.13399388
      0.54559009	     -1.19079901	     -0.93603177	     -0.84384710	      5.14190775
      0.54567454	     -1.19039701	     -0.93657331	     -0.84328852	      5.14796796
      0.54575899	     -1.18999520	     -0.93711741	     -0.84273057	      5.15405173
      0.54587320	     -1.18945222	     -0.93785732	     -0.84197708	      5.16231663
      0.54598741	     -1.18890961	     -0.93860196	     -0.84122475	      5.17062516
      0.54606963	     -1.18851925	     -0.93914103	     -0.84068383	      5.17663421
      0.54615186	     -1.18812907	     -0.93968257	     -0.84014351	      5.18266613
      0.54627017	     -1.18756805	     -0.94046612	     -0.83936714	      5.19138541
      0.54637198	     -1.18708554	     -0.94114462	     -0.83869997	      5.19892781
      0.54647380	     -1.18660338	     -0.94182697	     -0.83803373	      5.20650600
      0.54657562	     -1.18612149	     -0.94251319	     -0.83736840	      5.21412010
      0.54666448	     -1.18570122	     -0.94311526	     -0.83678848	      5.22079487
      0.54675334	     -1.18528114	     -0.94372032	     -0.83620926	      5.22749731
      0.54684220	     -1.18486132	     -0.94432836	     -0.83563074	      5.23422763
      0.54696506	     -1.18428121	     -0.94517400	     -0.83483200	      5.24357926
      0.54705483	     -1.18385763	     -0.94579556	     -0.83424919	      5.25044672
      0.54714461	     -1.18343424	     -0.94642022	     -0.83366708	      5.25734308
      0.54725398	     -1.18291877	     -0.94718544	     -0.83295886	      5.26578427
      0.54735175	     -1.18245825	     -0.94787337	     -0.83232668	      5.27336632
      0.54744951	     -1.18199804	     -0.94856502	     -0.83169533	      5.28098336
      0.54754728	     -1.18153805	     -0.94926041	     -0.83106481	      5.28863551
      0.54764504	     -1.18107837	     -0.94995955	     -0.83043512	      5.29632308
      0.54774280	     -1.18061889	     -0.95066247	     -0.82980626	      5.30404615
      0.54784057	     -1.18015972	     -0.95136918	     -0.82917822	      5.31180508
      0.54793833	     -1.17970074	     -0.95207969	     -0.82855101	      5.31959992
      0.54803610	     -1.17924208	     -0.95279404	     -0.82792462	      5.32743105
      0.54812289	     -1.17883507	     -0.95343140	     -0.82736924	      5.33441339
      0.54820968	     -1.17842828	     -0.95407180	     -0.82681450	      5.34142463
      0.54831696	     -1.17792568	     -0.95486765	     -0.82612967	      5.35013149
      0.54842424	     -1.17742340	     -0.95566819	     -0.82544583	      5.35888301
      0.54851067	     -1.17701892	     -0.95631656	     -0.82489561	      5.36596610
      0.54859710	     -1.17661465	     -0.95696800	     -0.82434603	      5.37307853
      0.54870723	     -1.17609976	     -0.95780256	     -0.82364666	      5.38218402
      0.54881736	     -1.17558520	     -0.95864217	     -0.82294832	      5.39133771
      0.54889870	     -1.17520528	     -0.95926557	     -0.82243316	      5.39812989
      0.54898005	     -1.17482554	     -0.95989175	     -0.82191857	      5.40494870
      0.54909850	     -1.17427279	     -0.96080862	     -0.82117018	      5.41492643
      0.54920174	     -1.17379136	     -0.96161253	     -0.82051891	      5.42366865
      0.54930498	     -1.17331012	     -0.96242097	     -0.81986854	      5.43245443
      0.54939046	     -1.17291191	     -0.96309377	     -0.81933075	      5.43976181
      0.54947593	     -1.17251382	     -0.96376971	     -0.81879357	      5.44709938
      0.54958455	     -1.17200822	     -0.96463319	     -0.81811185	      5.45646730
      0.54969316	     -1.17150284	     -0.96550178	     -0.81743110	      5.46588460
      0.54977914	     -1.17110302	     -0.96619298	     -0.81689295	      5.47337428
      0.54986511	     -1.17070332	     -0.96688742	     -0.81635541	      5.48089527
      0.54997421	     -1.17019635	     -0.96777334	     -0.81567416	      5.49048467
      0.55008331	     -1.16968959	     -0.96866452	     -0.81499390	      5.50012513
      0.55016722	     -1.16930003	     -0.96935356	     -0.81447137	      5.50757488
      0.55025114	     -1.16891058	     -0.97004575	     -0.81394941	      5.51505519
      0.55036289	     -1.16839215	     -0.97097250	     -0.81325518	      5.52506512
      0.55047464	     -1.16787392	     -0.97190489	     -0.81256197	      5.53512993
      0.55055695	     -1.16749241	     -0.97259528	     -0.81205203	      5.54257872
      0.55063927	     -1.16711098	     -0.97328876	     -0.81154265	      5.55005764
      0.55075380	     -1.16658048	     -0.97425887	     -0.81083478	      5.56051471
      0.55085406	     -1.16611629	     -0.97511299	     -0.81021605	      5.56971646
      0.55095431	     -1.16565231	     -0.97597176	     -0.80959814	      5.57896385
      0.55105457	     -1.16518846	     -0.97683521	     -0.80898105	      5.58825706
      0.55114269	     -1.16478094	     -0.97759806	     -0.80843930	      5.59646383
      0.55123081	     -1.16437350	     -0.97836455	     -0.80789819	      5.60470641
      0.55131893	     -1.16396621	     -0.97913472	     -0.80735770	      5.61298510
      0.55143894	     -1.16341172	     -0.98018951	     -0.80662263	      5.62431795
      0.55152760	     -1.16300229	     -0.98097310	     -0.80608037	      5.63273310
      0.55161625	     -1.16259295	     -0.98176046	     -0.80553875	      5.64118541
      0.55172382	     -1.16209646	     -0.98272091	     -0.80488241	      5.65149149
      0.55183139	     -1.16160009	     -0.98368696	     -0.80422699	      5.66185296
      0.55191224	     -1.16122714	     -0.98441686	     -0.80373492	      5.66967848
      0.55199310	     -1.16085424	     -0.98514995	     -0.80324337	      5.67753567
      0.55210803	     -1.16032439	     -0.98619749	     -0.80254560	      5.68875861
      0.55220944	     -1.15985705	     -0.98712713	     -0.80193084	      5.69871409
      0.55231084	     -1.15938988	     -0.98806188	     -0.80131690	      5.70872045
      0.55241224	     -1.15892279	     -0.98900177	     -0.80070377	      5.71877789
      0.55249573	     -1.15853835	     -0.98977953	     -0.80019955	      5.72709761
      0.55257922	     -1.15815396	     -0.99056080	     -0.79969588	      5.73545237
      0.55268822	     -1.15765224	     -0.99158620	     -0.79903910	      5.74641387
      0.55279723	     -1.15715062	     -0.99261765	     -0.79838324	      5.75743591
      0.55288244	     -1.15675865	     -0.99342816	     -0.79787123	      5.76609399
      0.55296765	     -1.15636674	     -0.99424240	     -0.79735979	      5.77478951
      0.55307608	     -1.15586814	     -0.99528400	     -0.79670978	      5.78590943
      0.55318451	     -1.15536964	     -0.99633173	     -0.79606069	      5.79709075
      0.55326753	     -1.15498809	     -0.99713807	     -0.79556434	      5.80569344
      0.55335055	     -1.15460657	     -0.99794803	     -0.79506853	      5.81433255
      0.55346156	     -1.15409654	     -0.99903680	     -0.79440638	      5.82594190
      0.55357257	     -1.15358658	     -1.00013212	     -0.79374519	      5.83761725
      0.55365441	     -1.15321072	     -1.00094390	     -0.79325832	      5.84626783
      0.55373625	     -1.15283487	     -1.00175929	     -0.79277196	      5.85495472
      0.55384939	     -1.15231543	     -1.00289242	     -0.79210048	      5.86702353
      0.55394887	     -1.15185877	     -1.00389445	     -0.79151091	      5.87769292
      0.55404835	     -1.15140222	     -1.00490189	     -0.79092210	      5.88841710
      0.55414783	     -1.15094569	     -1.00591477	     -0.79033405	      5.89919633
      0.55423502	     -1.15054562	     -1.00680712	     -0.78981921	      5.90869055
      0.55432222	     -1.15014555	     -1.00770368	     -0.78930495	      5.91822758
      0.55440942	     -1.14974556	     -1.00860449	     -0.78879128	      5.92780774
      0.55452929	     -1.14919573	     -1.00984981	     -0.78808607	      5.94104846
      0.55461677	     -1.14879451	     -1.01076382	     -0.78757206	      5.95076431
      0.55470426	     -1.14839330	     -1.01168217	     -0.78705863	      5.96052435
      0.55481150	     -1.14790158	     -1.01281382	     -0.78643008	      5.97254866
      0.55491874	     -1.14740987	     -1.01395205	     -0.78580239	      5.98464024
      0.55499872	     -1.14704322	     -1.01480529	     -0.78533482	      5.99370248
      0.55507870	     -1.14667656	     -1.01566223	     -0.78486773	      6.00280260
      0.55519304	     -1.14615243	     -1.01689378	     -0.78420083	      6.01587824
      0.55529399	     -1.14568965	     -1.01798759	     -0.78361277	      6.02748911
      0.55539495	     -1.14522692	     -1.01908741	     -0.78302548	      6.03916163
      0.55548540	     -1.14481237	     -1.02007778	     -0.78250001	      6.04967079
      0.55557584	     -1.14439788	     -1.02107304	     -0.78197516	      6.06023007
      0.55566628	     -1.14398336	     -1.02207319	     -0.78145091	      6.07083968
      0.55575672	     -1.14356887	     -1.02307827	     -0.78092728	      6.08150001
      0.55587355	     -1.14303346	     -1.02438385	     -0.78025180	      6.09534524
      0.55595758	     -1.14264834	     -1.02532815	     -0.77976652	      6.10535783
      0.55604162	     -1.14226319	     -1.02627678	     -0.77928177	      6.11541499
      0.55615171	     -1.14175867	     -1.02752605	     -0.77864754	      6.12865764
      0.55626179	     -1.14125410	     -1.02878282	     -0.77801420	      6.14197779
      0.55634088	     -1.14089164	     -1.02969036	     -0.77755975	      6.15159541
      0.55641997	     -1.14052913	     -1.03060182	     -0.77710576	      6.16125353
      0.55653571	     -1.13999860	     -1.03194283	     -0.77644218	      6.17546166
      0.55663662	     -1.13953604	     -1.03311884	     -0.77586447	      6.18792009
      0.55673752	     -1.13907347	     -1.03430134	     -0.77528750	      6.20044588
      0.55682778	     -1.13865965	     -1.03536457	     -0.77477205	      6.21170708
      0.55691804	     -1.13824584	     -1.03643304	     -0.77425720	      6.22302287
      0.55700829	     -1.13783197	     -1.03750679	     -0.77374294	      6.23439351
      0.55709855	     -1.13741808	     -1.03858584	     -0.77322927	      6.24581938
      0.55721440	     -1.13688674	     -1.03997864	     -0.77257082	      6.26056618
      0.55729827	     -1.13650204	     -1.04099256	     -0.77209470	      6.27130066
      0.55738215	     -1.13611727	     -1.04201114	     -0.77161909	      6.28208372
      0.55749151	     -1.13561555	     -1.04334620	     -0.77099975	      6.29621617
      0.55760086	     -1.13511372	     -1.04468926	     -0.77038128	      6.31043231
      0.55768010	     -1.13475010	     -1.04566745	     -0.76993368	      6.32078564
      0.55775933	     -1.13438640	     -1.04664988	     -0.76948654	      6.33118346
      0.55787381	     -1.13386089	     -1.04807673	     -0.76884134	      6.34628424
      0.55797411	     -1.13340033	     -1.04933432	     -0.76827679	      6.35959289
      0.55807441	     -1.13293972	     -1.05059884	     -0.76771296	      6.37297436
      0.55816455	     -1.13252565	     -1.05174118	     -0.76720687	      6.38506239
      0.55825468	     -1.13211155	     -1.05288918	     -0.76670136	      6.39721001
      0.55834482	     -1.13169734	     -1.05404287	     -0.76619642	      6.40941750
      0.55843496	     -1.13128306	     -1.05520229	     -0.76569207	      6.42168530
      0.55854934	     -1.13075721	     -1.05668181	     -0.76505289	      6.43733978
      0.55863330	     -1.13037115	     -1.05777378	     -0.76458429	      6.44889347
      0.55871726	     -1.12998498	     -1.05887080	     -0.76411619	      6.46050046
      0.55882548	     -1.12948711	     -1.06029233	     -0.76351355	      6.47554082
      0.55893370	     -1.12898905	     -1.06172234	     -0.76291174	      6.49067092
      0.55901338	     -1.12862230	     -1.06278067	     -0.76246917	      6.50186841
      0.55909306	     -1.12825542	     -1.06384365	     -0.76202705	      6.51311516
      0.55920574	     -1.12773651	     -1.06535477	     -0.76140261	      6.52910352
      0.55930521	     -1.12727820	     -1.06669673	     -0.76085204	      6.54330225
      0.55940469	     -1.12681977	     -1.06804607	     -0.76030217	      6.55757941
      0.55950417	     -1.12636115	     -1.06940284	     -0.75975298	      6.57193541
      0.55958652	     -1.12598141	     -1.07053169	     -0.75929886	      6.58388003
      0.55966887	     -1.12560152	     -1.07166568	     -0.75884521	      6.59587937
      0.55977511	     -1.12511127	     -1.07313635	     -0.75826063	      6.61144173
      0.55988136	     -1.12462080	     -1.07461568	     -0.75767682	      6.62709637
      0.55996608	     -1.12422958	     -1.07580159	     -0.75721184	      6.63964643
      0.56005080	     -1.12383819	     -1.07699308	     -0.75674735	      6.65225593
      0.56015554	     -1.12335416	     -1.07847389	     -0.75617378	      6.66792816
      0.56026029	     -1.12286988	     -1.07996333	     -0.75560095	      6.68369245
      0.56034345	     -1.12248530	     -1.08115199	     -0.75514671	      6.69627397
      0.56042660	     -1.12210054	     -1.08234615	     -0.75469295	      6.70891426
      0.56053274	     -1.12160927	     -1.08387836	     -0.75411447	      6.72513388
      0.56063888	     -1.12111774	     -1.08541963	     -0.75353675	      6.74145052
      0.56072169	     -1.12073415	     -1.08662838	     -0.75308658	      6.75424772
      0.56080449	     -1.12035037	     -1.08784270	     -0.75263688	      6.76710473
      0.56091124	     -1.11985539	     -1.08941653	     -0.75205779	      6.78376935
      0.56101800	     -1.11936012	     -1.09099974	     -0.75147947	      6.80053469
      0.56109995	     -1.11897976	     -1.09222156	     -0.75103603	      6.81347417
      0.56118191	     -1.11859922	     -1.09344898	     -0.75059303	      6.82647378
      0.56128976	     -1.11809819	     -1.09507285	     -0.75001074	      6.84367373
      0.56139761	     -1.11759685	     -1.09670652	     -0.74942922	      6.86097921
      0.56147876	     -1.11721948	     -1.09794222	     -0.74899220	      6.87407019
      0.56155991	     -1.11684190	     -1.09918354	     -0.74855562	      6.88722168
      0.56166896	     -1.11633426	     -1.10086058	     -0.74796961	      6.90499130
      0.56176626	     -1.11588106	     -1.10236543	     -0.74744746	      6.92093818
      0.56186355	     -1.11542764	     -1.10387850	     -0.74692595	      6.93697388
      0.56196084	     -1.11497392	     -1.10539983	     -0.74640506	      6.95309888
      0.56204657	     -1.11457395	     -1.10674724	     -0.74594661	      6.96738191
      0.56213230	     -1.11417374	     -1.10810114	     -0.74548864	      6.98173516
      0.56221803	     -1.11377333	     -1.10946157	     -0.74503117	      6.99615912
      0.56233465	     -1.11322827	     -1.11132275	     -0.74440962	      7.01589483
      0.56242035	     -1.11282748	     -1.11269834	     -0.74395342	      7.03048314
      0.56250606	     -1.11242643	     -1.11408056	     -0.74349770	      7.04514347
      0.56261091	     -1.11193551	     -1.11578063	     -0.74294083	      7.06317735
      0.56271576	     -1.11144421	     -1.11749077	     -0.74238469	      7.08132045
      0.56279493	     -1.11107304	     -1.11878880	     -0.74196523	      7.09509323
      0.56287410	     -1.11070163	     -1.12009263	     -0.74154618	      7.10892906
      0.56298473	     -1.11018235	     -1.12192420	     -0.74096133	      7.12836775
      0.56308342	     -1.10971873	     -1.12356785	     -0.74044026	      7.14581462
      0.56318210	     -1.10925481	     -1.12522069	     -0.73991982	      7.16336154
      0.56327091	     -1.10883700	     -1.12671595	     -0.73945202	      7.17923785
      0.56335972	     -1.10841896	     -1.12821874	     -0.73898473	      7.19519672
      0.56344853	     -1.10800061	     -1.12972909	     -0.73851796	      7.21123763
      0.56353734	     -1.10758200	     -1.13124705	     -0.73805169	      7.22736162
      0.56365128	     -1.10704449	     -1.13320573	     -0.73745425	      7.24817029
      0.56373381	     -1.10665491	     -1.13463231	     -0.73702204	      7.26332844
      0.56381633	     -1.10626504	     -1.13606557	     -0.73659027	      7.27855968
      0.56392390	     -1.10575649	     -1.13794393	     -0.73602812	      7.29852403
      0.56403148	     -1.10524746	     -1.13983378	     -0.73546671	      7.31861421
      0.56410963	     -1.10487737	     -1.14121413	     -0.73505928	      7.33329049
      0.56418779	     -1.10450702	     -1.14260063	     -0.73465224	      7.34803402
      0.56430011	     -1.10397436	     -1.14460402	     -0.73406795	      7.36934097
      0.56439874	     -1.10350622	     -1.14637368	     -0.73355558	      7.38816557
      0.56449736	     -1.10303771	     -1.14815330	     -0.73304383	      7.40709952
      0.56459598	     -1.10256875	     -1.14994295	     -0.73253270	      7.42614345
      0.56467650	     -1.10218565	     -1.15141147	     -0.73211587	      7.44177285
      0.56475701	     -1.10180223	     -1.15288675	     -0.73169946	      7.45747646
      0.56486320	     -1.10129616	     -1.15484278	     -0.73115091	      7.47830100
      0.56496080	     -1.10083054	     -1.15665124	     -0.73064731	      7.49755817
      0.56505841	     -1.10036453	     -1.15846981	     -0.73014431	      7.51692663
      0.56515601	     -1.09989804	     -1.16029855	     -0.72964191	      7.53640701
      0.56523704	     -1.09951051	     -1.16182447	     -0.72922530	      7.55266440
      0.56531807	     -1.09912264	     -1.16335747	     -0.72880910	      7.56899986
      0.56542306	     -1.09861964	     -1.16535446	     -0.72827042	      7.59028335
      0.56552805	     -1.09811610	     -1.16736349	     -0.72773243	      7.61169963
      0.56561147	     -1.09771567	     -1.16896845	     -0.72730545	      7.62881167
      0.56569490	     -1.09731487	     -1.17058110	     -0.72687890	      7.64600860
      0.56579853	     -1.09681653	     -1.17259525	     -0.72634962	      7.66749115
      0.56590216	     -1.09631763	     -1.17462142	     -0.72582099	      7.68910639
      0.56598372	     -1.09592471	     -1.17622437	     -0.72540548	      7.70621003
      0.56606527	     -1.09553142	     -1.17783486	     -0.72499037	      7.72339686
      0.56617080	     -1.09502202	     -1.17993014	     -0.72445381	      7.74576165
      0.56627633	     -1.09451203	     -1.18203817	     -0.72391794	      7.76826755
      0.56635715	     -1.09412112	     -1.18366122	     -0.72350803	      7.78559895
      0.56643797	     -1.09372985	     -1.18529183	     -0.72309852	      7.80301414
      0.56654483	     -1.09321202	     -1.18745950	     -0.72255769	      7.82616973
      0.56665168	     -1.09269355	     -1.18964057	     -0.72201756	      7.84947367
      0.56673110	     -1.09230789	     -1.19127022	     -0.72161660	      7.86688942
      0.56681051	     -1.09192186	     -1.19290736	     -0.72121602	      7.88438811
      0.56691958	     -1.09139113	     -1.19516816	     -0.72066648	      7.90855780
      0.56701579	     -1.09092244	     -1.19717420	     -0.72018235	      7.93000852
      0.56711199	     -1.09045327	     -1.19919142	     -0.71969878	      7.95158339
      0.56720820	     -1.08998355	     -1.20121989	     -0.71921577	      7.97328311
      0.56729268	     -1.08957069	     -1.20301050	     -0.71879209	      7.99244200
      0.56737716	     -1.08915739	     -1.20480988	     -0.71836884	      8.01169832
      0.56746165	     -1.08874371	     -1.20661809	     -0.71794602	      8.03105268
      0.56757731	     -1.08817666	     -1.20910807	     -0.71736785	      8.05771027
      0.56766235	     -1.08775928	     -1.21094951	     -0.71694326	      8.07742896
      0.56774739	     -1.08734145	     -1.21280005	     -0.71651911	      8.09724880
      0.56785091	     -1.08683228	     -1.21506505	     -0.71600338	      8.12151265
      0.56794407	     -1.08637350	     -1.21711507	     -0.71553980	      8.14347822
      0.56803723	     -1.08591424	     -1.21917621	     -0.71507675	      8.16556754
      0.56813040	     -1.08545441	     -1.22124854	     -0.71461421	      8.18778124
      0.56822356	     -1.08499412	     -1.22333212	     -0.71415220	      8.21012020
      0.56831672	     -1.08453324	     -1.22542701	     -0.71369069	      8.23258504
      0.56840988	     -1.08407190	     -1.22753329	     -0.71322971	      8.25517668
      0.56849228	     -1.08366335	     -1.22940581	     -0.71282240	      8.27526482
      0.56857468	     -1.08325441	     -1.23128733	     -0.71241550	      8.29545326
      0.56867660	     -1.08274796	     -1.23362725	     -0.71191272	      8.32056535
      0.56877853	     -1.08224089	     -1.23598111	     -0.71141056	      8.34583271
      0.56886055	     -1.08183232	     -1.23788554	     -0.71100690	      8.36627982
      0.56894258	     -1.08142335	     -1.23979911	     -0.71060363	      8.38682867
      0.56904714	     -1.08090138	     -1.24225167	     -0.71009015	      8.41317094
      0.56915170	     -1.08037875	     -1.24471924	     -0.70957731	      8.43968048
      0.56922926	     -1.07999057	     -1.24655942	     -0.70919730	      8.45945373
      0.56930682	     -1.07960203	     -1.24840795	     -0.70881765	      8.47932010
      0.56941854	     -1.07904164	     -1.25108549	     -0.70827138	      8.50810180
      0.56951714	     -1.07854641	     -1.25346309	     -0.70778988	      8.53366513
      0.56961575	     -1.07805050	     -1.25585442	     -0.70730895	      8.55938155
      0.56969586	     -1.07764717	     -1.25780744	     -0.70691863	      8.58038839
      0.56977596	     -1.07724338	     -1.25976963	     -0.70652868	      8.60149739
      0.56988109	     -1.07671286	     -1.26235857	     -0.70601752	      8.62935452
      0.56998622	     -1.07618157	     -1.26496348	     -0.70550700	      8.65738963
      0.57006590	     -1.07577842	     -1.26694855	     -0.70512049	      8.67875786
      0.57014558	     -1.07537482	     -1.26894288	     -0.70473434	      8.70022947
      0.57025293	     -1.07483039	     -1.27164461	     -0.70421465	      8.72932266
      0.57036028	     -1.07428513	     -1.27436336	     -0.70369564	      8.75860570
      0.57043650	     -1.07389757	     -1.27630401	     -0.70332755	      8.77951197
      0.57051272	     -1.07350959	     -1.27825334	     -0.70295979	      8.80051497
      0.57062626	     -1.07293087	     -1.28117351	     -0.70241255	      8.83198431
      0.57072174	     -1.07244350	     -1.28364421	     -0.70195293	      8.85861546
      0.57081722	     -1.07195553	     -1.28612878	     -0.70149384	      8.88540113
      0.57091271	     -1.07146689	     -1.28862727	     -0.70103527	      8.91234207
      0.57099725	     -1.07103376	     -1.29085115	     -0.70062968	      8.93632608
      0.57108178	     -1.07060009	     -1.29308607	     -0.70022449	      8.96043309
      0.57116632	     -1.07016594	     -1.29533210	     -0.69981971	      8.98466380
      0.57127774	     -1.06959300	     -1.29830915	     -0.69928688	      9.01678703
      0.57136399	     -1.06914886	     -1.30062729	     -0.69887485	      9.04180506
      0.57145024	     -1.06870418	     -1.30295718	     -0.69846325	      9.06695387
      0.57153650	     -1.06825899	     -1.30529888	     -0.69805206	      9.09223418
      0.57164604	     -1.06769280	     -1.30829003	     -0.69753045	      9.12453138
      0.57173080	     -1.06725414	     -1.31061776	     -0.69712730	      9.14966965
      0.57181557	     -1.06681494	     -1.31295707	     -0.69672454	      9.17493685
      0.57191731	     -1.06628714	     -1.31578025	     -0.69624167	      9.20543513
      0.57200869	     -1.06581241	     -1.31833044	     -0.69580844	      9.23298900
      0.57210007	     -1.06533712	     -1.32089433	     -0.69537568	      9.26069515
      0.57219145	     -1.06486120	     -1.32347198	     -0.69494339	      9.28855422
      0.57228284	     -1.06438473	     -1.32606348	     -0.69451156	      9.31656707
      0.57237422	     -1.06390763	     -1.32866888	     -0.69408019	      9.34473435
      0.57246560	     -1.06342997	     -1.33128827	     -0.69364928	      9.37305692
      0.57255698	     -1.06295168	     -1.33392172	     -0.69321884	      9.40153543
      0.57264836	     -1.06247285	     -1.33656930	     -0.69278887	      9.43017073
      0.57273975	     -1.06199337	     -1.33923107	     -0.69235935	      9.45896346
      0.57283113	     -1.06151336	     -1.34190713	     -0.69193029	      9.48791448
      0.57292251	     -1.06103271	     -1.34459754	     -0.69150170	      9.51702441
      0.57301389	     -1.06055153	     -1.34730236	     -0.69107356	      9.54629412
      0.57310528	     -1.06006970	     -1.35002169	     -0.69064588	      9.57572421
      0.57318721	     -1.05963725	     -1.35247221	     -0.69026281	      9.60224818
      0.57326914	     -1.05920429	     -1.35493449	     -0.68988012	      9.62890220
      0.57336952	     -1.05867328	     -1.35796708	     -0.68941178	      9.66173347
      0.57346989	     -1.05814153	     -1.36101750	     -0.68894400	      9.69476170
      0.57355101	     -1.05771132	     -1.36349590	     -0.68856635	      9.72159911
      0.57363213	     -1.05728062	     -1.36598605	     -0.68818905	      9.74856627
      0.57373604	     -1.05672827	     -1.36919317	     -0.68770627	      9.78330132
      0.57383996	     -1.05617514	     -1.37241979	     -0.68722407	      9.81825116
      0.57391533	     -1.05577354	     -1.37477234	     -0.68687469	      9.84373552
      0.57399070	     -1.05537153	     -1.37713523	     -0.68652563	      9.86933379
      0.57410506	     -1.05476082	     -1.38074047	     -0.68599655	      9.90839418
      0.57420023	     -1.05425189	     -1.38375915	     -0.68555678	      9.94110244
      0.57429541	     -1.05374241	     -1.38679459	     -0.68511750	      9.97399482
      0.57438005	     -1.05328876	     -1.38950827	     -0.68472724	     10.00340236
      0.57446469	     -1.05283469	     -1.39223532	     -0.68433737	     10.03295666
      0.57454933	     -1.05238013	     -1.39497581	     -0.68394788	     10.06265817
      0.57465828	     -1.05179435	     -1.39852332	     -0.68344708	     10.10110834
      0.57474205	     -1.05134344	     -1.40126610	     -0.68306248	     10.13083784
      0.57482582	     -1.05089211	     -1.40402223	     -0.68267825	     10.16071326
      0.57490959	     -1.05044033	     -1.40679177	     -0.68229439	     10.19073502
      0.57502553	     -1.04981435	     -1.41064722	     -0.68176372	     10.23252970
      0.57510537	     -1.04938275	     -1.41331739	     -0.68139868	     10.26147628
      0.57518522	     -1.04895080	     -1.41599992	     -0.68103398	     10.29055732
      0.57529088	     -1.04837859	     -1.41956875	     -0.68055190	     10.32924755
      0.57538406	     -1.04787342	     -1.42273433	     -0.68012722	     10.36356644
      0.57547724	     -1.04736771	     -1.42591696	     -0.67970300	     10.39807029
      0.57557043	     -1.04686155	     -1.42911671	     -0.67927924	     10.43275981
      0.57566361	     -1.04635485	     -1.43233365	     -0.67885594	     10.46763547
      0.57574601	     -1.04590642	     -1.43519280	     -0.67848199	     10.49863192
      0.57582841	     -1.04545759	     -1.43806552	     -0.67810839	     10.52977481
      0.57592892	     -1.04490968	     -1.44158782	     -0.67765320	     10.56795894
      0.57602943	     -1.04436120	     -1.44513046	     -0.67719853	     10.60636225
      0.57610629	     -1.04394145	     -1.44785347	     -0.67685118	     10.63587954
      0.57618315	     -1.04352136	     -1.45058848	     -0.67650414	     10.66552571
      0.57629433	     -1.04291322	     -1.45456593	     -0.67600270	     10.70863713
      0.57638506	     -1.04241650	     -1.45783033	     -0.67559399	     10.74401762
      0.57647578	     -1.04191943	     -1.46111165	     -0.67518571	     10.77957923
      0.57656651	     -1.04142194	     -1.46440995	     -0.67477785	     10.81532230
      0.57665723	     -1.04092413	     -1.46772530	     -0.67437042	     10.85124739
      0.57674796	     -1.04042591	     -1.47105776	     -0.67396342	     10.88735480
      0.57683868	     -1.03992740	     -1.47440740	     -0.67355684	     10.92364506
      0.57692941	     -1.03942850	     -1.47777428	     -0.67315068	     10.96011844
      0.57702013	     -1.03892933	     -1.48115848	     -0.67274495	     10.99677546
      0.57711085	     -1.03842979	     -1.48456005	     -0.67233964	     11.03361635
      0.57720158	     -1.03793000	     -1.48797905	     -0.67193476	     11.07064162
      0.57729230	     -1.03742987	     -1.49141555	     -0.67153029	     11.10785144
      0.57737295	     -1.03698510	     -1.49448510	     -0.67117111	     11.14108359
      0.57745360	     -1.03654009	     -1.49756856	     -0.67081225	     11.17446207
      0.57755607	     -1.03597439	     -1.50150660	     -0.67035677	     11.21708481
      0.57764699	     -1.03547219	     -1.50501954	     -0.66995309	     11.25509981
      0.57773791	     -1.03496981	     -1.50855035	     -0.66954983	     11.29330174
      0.57782882	     -1.03446716	     -1.51209909	     -0.66914700	     11.33169072
      0.57791974	     -1.03396437	     -1.51566583	     -0.66874458	     11.37026711
      0.57801066	     -1.03346134	     -1.51925061	     -0.66834258	     11.40903097
      0.57810158	     -1.03295820	     -1.52285352	     -0.66794100	     11.44798266
      0.57819249	     -1.03245484	     -1.52647458	     -0.66753983	     11.48712218
      0.57827182	     -1.03201560	     -1.52964878	     -0.66719016	     11.52142440
      0.57835114	     -1.03157624	     -1.53283688	     -0.66684081	     11.55586983
      0.57845594	     -1.03099570	     -1.53707002	     -0.66637978	     11.60159490
      0.57854532	     -1.03050042	     -1.54069987	     -0.66598698	     11.64079276
      0.57863470	     -1.03000510	     -1.54434754	     -0.66559459	     11.68017283
      0.57872408	     -1.02950969	     -1.54801307	     -0.66520259	     11.71973507
      0.57881346	     -1.02901427	     -1.55169651	     -0.66481100	     11.75947962
      0.57890284	     -1.02851880	     -1.55539792	     -0.66441980	     11.79940638
      0.57899222	     -1.02802335	     -1.55911734	     -0.66402900	     11.83951546
      0.57908160	     -1.02752788	     -1.56285481	     -0.66363860	     11.87980672
      0.57917098	     -1.02703247	     -1.56661039	     -0.66324860	     11.92028021
      0.57926036	     -1.02653708	     -1.57038411	     -0.66285899	     11.96093576
      0.57934975	     -1.02604178	     -1.57417602	     -0.66246978	     12.00177338
      0.57943913	     -1.02554653	     -1.57798616	     -0.66208096	     12.04279286
      0.57952851	     -1.02505142	     -1.58181458	     -0.66169254	     12.08399416
      0.57961789	     -1.02455640	     -1.58566132	     -0.66130451	     12.12537702
      0.57970727	     -1.02406155	     -1.58952641	     -0.66091687	     12.16694134
      0.57979665	     -1.02356683	     -1.59340989	     -0.66052963	     12.20868684
      0.57988603	     -1.02307232	     -1.59731180	     -0.66014278	     12.25061338
      0.57997541	     -1.02257798	     -1.60123218	     -0.65975633	     12.29272060
      0.58006479	     -1.02208390	     -1.60517107	     -0.65937026	     12.33500832
      0.58015418	     -1.02159002	     -1.60912849	     -0.65898458	     12.37747614
      0.58024356	     -1.02109644	     -1.61310449	     -0.65859930	     12.42012383
      0.58033294	     -1.02060311	     -1.61709909	     -0.65821440	     12.46295094
      0.58042232	     -1.02011012	     -1.62111232	     -0.65782990	     12.50595718
      0.58051170	     -1.01961742	     -1.62514422	     -0.65744578	     12.54914206
      0.58060108	     -1.01912511	     -1.62919481	     -0.65706205	     12.59250522
      0.58069046	     -1.01863314	     -1.63326413	     -0.65667870	     12.63604613
      0.58077984	     -1.01814160	     -1.63735219	     -0.65629575	     12.67976439
      0.58086922	     -1.01765043	     -1.64145902	     -0.65591318	     12.72365939
      0.58095860	     -1.01715975	     -1.64558465	     -0.65553099	     12.76773069
      0.58104799	     -1.01666949	     -1.64972910	     -0.65514919	     12.81197762
      0.58113737	     -1.01617976	     -1.65389239	     -0.65476778	     12.85639970
      0.58122675	     -1.01569050	     -1.65807453	     -0.65438675	     12.90099618
      0.58131613	     -1.01520181	     -1.66227556	     -0.65400610	     12.94576654
      0.58140551	     -1.01471364	     -1.66649548	     -0.65362584	     12.99070997
      0.58149489	     -1.01422610	     -1.67073432	     -0.65324596	     13.03582589
      0.58158427	     -1.01373912	     -1.67499208	     -0.65286645	     13.08111345
      0.58167365	     -1.01325281	     -1.67926878	     -0.65248734	     13.12657199
      0.58176303	     -1.01276712	     -1.68356443	     -0.65210860	     13.17220060
      0.58185241	     -1.01228215	     -1.68787904	     -0.65173024	     13.21799859
      0.58194180	     -1.01179784	     -1.69221262	     -0.65135226	     13.26396498
      0.58203118	     -1.01131431	     -1.69656518	     -0.65097466	     13.31009901
      0.58212056	     -1.01083148	     -1.70093672	     -0.65059744	     13.35639964
      0.58220994	     -1.01034949	     -1.70532726	     -0.65022060	     13.40286607
      0.58229932	     -1.00986824	     -1.70973678	     -0.64984413	     13.44949718
      0.58238870	     -1.00938788	     -1.71416529	     -0.64946804	     13.49629214
      0.58247808	     -1.00890832	     -1.71861280	     -0.64909233	     13.54324975
      0.58255829	     -1.00847880	     -1.72261984	     -0.64875551	     13.58552379
      0.58263849	     -1.00804997	     -1.72664216	     -0.64841900	     13.62792719
      0.58274212	     -1.00749700	     -1.73186219	     -0.64798462	     13.68290849
      0.58282660	     -1.00704719	     -1.73613583	     -0.64763094	     13.72788056
      0.58291107	     -1.00659829	     -1.74042642	     -0.64727759	     13.77299315
      0.58299554	     -1.00615026	     -1.74473395	     -0.64692458	     13.81824518
      0.58310226	     -1.00558558	     -1.75020021	     -0.64647906	     13.87561363
      0.58317907	     -1.00518004	     -1.75415119	     -0.64615874	     13.91703939
      0.58325588	     -1.00477534	     -1.75811616	     -0.64583869	     13.95857774
      0.58335597	     -1.00424914	     -1.76330407	     -0.64542202	     14.01287610
      0.58345370	     -1.00373676	     -1.76839213	     -0.64501566	     14.06607119
      0.58355143	     -1.00322574	     -1.77350274	     -0.64460974	     14.11944350
      0.58363449	     -1.00279253	     -1.77786423	     -0.64426508	     14.16494526
      0.58371755	     -1.00236033	     -1.78224198	     -0.64392074	     14.21057258
      0.58381937	     -1.00183201	     -1.78763030	     -0.64349908	     14.26667124
      0.58390172	     -1.00140584	     -1.79200634	     -0.64315838	     14.31218047
      0.58398407	     -1.00098079	     -1.79639830	     -0.64281800	     14.35780946
      0.58406643	     -1.00055680	     -1.80080618	     -0.64247793	     14.40355696
      0.58418053	     -0.99997122	     -1.80693969	     -0.64200726	     14.46713541
      0.58425312	     -0.99959975	     -1.81085789	     -0.64170811	     14.50770199
      0.58432572	     -0.99922920	     -1.81478839	     -0.64140921	     14.54835759
      0.58443298	     -0.99868335	     -1.82061821	     -0.64096802	     14.60858755
      0.58453350	     -0.99817365	     -1.82610575	     -0.64055504	     14.66520258
      0.58467981	     -0.99743491	     -1.83413536	     -0.63995473	     14.74790466
      0.58474266	     -0.99711878	     -1.83759993	     -0.63969715	     14.78353672
      0.58482036	     -0.99672895	     -1.84189539	     -0.63937897	     14.82767048
      0.58493698	     -0.99614591	     -1.84836903	     -0.63890191	     14.89409178
      0.58503025	     -0.99568149	     -1.85356831	     -0.63852085	     14.94735670
      0.58512351	     -0.99521875	     -1.85878752	     -0.63814019	     15.00075253
      0.58521677	     -0.99475762	     -1.86402662	     -0.63775992	     15.05427714
      0.58529392	     -0.99437748	     -1.86837562	     -0.63744565	     15.09865090
      0.58537107	     -0.99399846	     -1.87273815	     -0.63713164	     15.14311023
      0.58547792	     -0.99347550	     -1.87880231	     -0.63669719	     15.20482322
      0.58556309	     -0.99306025	     -1.88365446	     -0.63635127	     15.25412748
      0.58564826	     -0.99264647	     -1.88852297	     -0.63600567	     15.30353115
      0.58573342	     -0.99223412	     -1.89340780	     -0.63566040	     15.35303256
      0.58581859	     -0.99182326	     -1.89830891	     -0.63531545	     15.40263018
      0.58592152	     -0.99132865	     -1.90425367	     -0.63489900	     15.46269625
      0.58600632	     -0.99092282	     -1.90916906	     -0.63455627	     15.51228390
      0.58609111	     -0.99051843	     -1.91410043	     -0.63421385	     15.56196175
      0.58617591	     -0.99011553	     -1.91904773	     -0.63387175	     15.61172831
      0.58626071	     -0.98971409	     -1.92401092	     -0.63352997	     15.66158194
      0.58637218	     -0.98918864	     -1.93055952	     -0.63308116	     15.72724851
      0.58644649	     -0.98883977	     -1.93493988	     -0.63278229	     15.77110119
      0.58652079	     -0.98849206	     -1.93933231	     -0.63248367	     15.81501694
      0.58662836	     -0.98799070	     -1.94571223	     -0.63205181	     15.87869998
      0.58672427	     -0.98754569	     -1.95142201	     -0.63166717	     15.93558918
      0.58682018	     -0.98710253	     -1.95715169	     -0.63128294	     15.99257684
      0.58690201	     -0.98672594	     -1.96205585	     -0.63095544	     16.04127411
      0.58698384	     -0.98635068	     -1.96697440	     -0.63062823	     16.09004008
      0.58706567	     -0.98597679	     -1.97190729	     -0.63030132	     16.13887347
      0.58717376	     -0.98548495	     -1.97844491	     -0.62986996	     16.20347710
      0.58725684	     -0.98510849	     -1.98348713	     -0.62953873	     16.25321308
      0.58733993	     -0.98473335	     -1.98854397	     -0.62920780	     16.30301401
      0.58742301	     -0.98435959	     -1.99361539	     -0.62887717	     16.35287863
      0.58752976	     -0.98388130	     -2.00015248	     -0.62845281	     16.41703622
      0.58761145	     -0.98351679	     -2.00517127	     -0.62812840	     16.46620206
      0.58769314	     -0.98315352	     -2.01020400	     -0.62780428	     16.51542536
      0.58779178	     -0.98271659	     -2.01629944	     -0.62741330	     16.57493664
      0.58788019	     -0.98232647	     -2.02178003	     -0.62706321	     16.62834561
      0.58796860	     -0.98193784	     -2.02727678	     -0.62671346	     16.68181751
      0.58805702	     -0.98155061	     -2.03278962	     -0.62636404	     16.73535079
      0.58814543	     -0.98116486	     -2.03831850	     -0.62601496	     16.78894418
      0.58823384	     -0.98078047	     -2.04386336	     -0.62566622	     16.84259616
      0.58832225	     -0.98039754	     -2.04942414	     -0.62531782	     16.89630551
      0.58841067	     -0.98001595	     -2.05500079	     -0.62496936	     16.95007075
      0.58849908	     -0.97963579	     -2.06059326	     -0.62462163	     17.00389073
      0.58858749	     -0.97925695	     -2.06620147	     -0.62427423	     17.05776398
      0.58867590	     -0.97887953	     -2.07182540	     -0.62392716	     17.11168939
      0.58876432	     -0.97850339	     -2.07746496	     -0.62358043	     17.16566555
      0.58884388	     -0.97816610	     -2.08255348	     -0.62326868	     17.21428257
      0.58892345	     -0.97782984	     -2.08765458	     -0.62295720	     17.26293882
      0.58901952	     -0.97742527	     -2.09383080	     -0.62258146	     17.32174166
      0.58911559	     -0.97702220	     -2.10002524	     -0.62220610	     17.38059893
      0.58919604	     -0.97668590	     -2.10522626	     -0.62189209	     17.42992536
      0.58927649	     -0.97635064	     -2.11043998	     -0.62157835	     17.47928804
      0.58937341	     -0.97594816	     -2.11673800	     -0.62120074	     17.53880494
      0.58947033	     -0.97554716	     -2.12305431	     -0.62082352	     17.59837179
      0.58954761	     -0.97522855	     -2.12810355	     -0.62052304	     17.64590114
      0.58962489	     -0.97491087	     -2.13316432	     -0.62022281	     17.69346060
      0.58972592	     -0.97449698	     -2.13979805	     -0.61983067	     17.75568346
      0.58982695	     -0.97408466	     -2.14645136	     -0.61943896	     17.81795507
      0.58990124	     -0.97378257	     -2.15135547	     -0.61915124	     17.86376889
      0.58997552	     -0.97348130	     -2.15627010	     -0.61886375	     17.90960763
      0.59008209	     -0.97305057	     -2.16333921	     -0.61845170	     17.97541296
      0.59017253	     -0.97268634	     -2.16935571	     -0.61810236	     18.03130090
      0.59026298	     -0.97232338	     -2.17538763	     -0.61775336	     18.08722279
      0.59035342	     -0.97196160	     -2.18143492	     -0.61740471	     18.14317751
      0.59044387	     -0.97160107	     -2.18749751	     -0.61705639	     18.19916419
      0.59052317	     -0.97128590	     -2.19282591	     -0.61675126	     18.24828028
      0.59060248	     -0.97097169	     -2.19816600	     -0.61644639	     18.29741954
      0.59069856	     -0.97059220	     -2.20465121	     -0.61607738	     18.35698260
      0.59079464	     -0.97021407	     -2.21115346	     -0.61570875	     18.41657761
      0.59087443	     -0.96990101	     -2.21656632	     -0.61540290	     18.46609327
      0.59095422	     -0.96958888	     -2.22199085	     -0.61509732	     18.51562959
      0.59105106	     -0.96921127	     -2.22858948	     -0.61472683	     18.57577184
      0.59114789	     -0.96883499	     -2.23520517	     -0.61435672	     18.63594253
      0.59122527	     -0.96853520	     -2.24050410	     -0.61406123	     18.68404560
      0.59130265	     -0.96823625	     -2.24581385	     -0.61376600	     18.73216565
      0.59140257	     -0.96785142	     -2.25268614	     -0.61338513	     18.79432599
      0.59150249	     -0.96746796	     -2.25957634	     -0.61300467	     18.85651265
      0.59157767	     -0.96718029	     -2.26477229	     -0.61271868	     18.90331849
      0.59165285	     -0.96689340	     -2.26997831	     -0.61243292	     18.95013818
      0.59175658	     -0.96649874	     -2.27717830	     -0.61203900	     19.01476407
      0.59186032	     -0.96610553	     -2.28439733	     -0.61164551	     19.07941429
      0.59193240	     -0.96583308	     -2.28942452	     -0.61137236	     19.12434910
      0.59200448	     -0.96556134	     -2.29446084	     -0.61109942	     19.16929475
      0.59211445	     -0.96514800	     -2.30216246	     -0.61068339	     19.23788994
      0.59220600	     -0.96480510	     -2.30858973	     -0.61033744	     19.29500931
      0.59229755	     -0.96446322	     -2.31503156	     -0.60999183	     19.35214381
      0.59238910	     -0.96412243	     -2.32148789	     -0.60964656	     19.40929285
      0.59246918	     -0.96382514	     -2.32714730	     -0.60934481	     19.45929420
      0.59254926	     -0.96352867	     -2.33281774	     -0.60904333	     19.50930566
      0.59262934	     -0.96323296	     -2.33849916	     -0.60874210	     19.55932668
      0.59273826	     -0.96283202	     -2.34624439	     -0.60833279	     19.62737807
      0.59281980	     -0.96253277	     -2.35205577	     -0.60802670	     19.67833243
      0.59290134	     -0.96223434	     -2.35787841	     -0.60772086	     19.72929523
      0.59298288	     -0.96193668	     -2.36371228	     -0.60741530	     19.78026593
      0.59309106	     -0.96154300	     -2.37146944	     -0.60701031	     19.84790099
      0.59317075	     -0.96125382	     -2.37719659	     -0.60671225	     19.89773473
      0.59325045	     -0.96096541	     -2.38293436	     -0.60641445	     19.94757470
      0.59334950	     -0.96060795	     -2.39008014	     -0.60604469	     20.00952501
      0.59343777	     -0.96029033	     -2.39646240	     -0.60571548	     20.06474402
      0.59352604	     -0.95997356	     -2.40285754	     -0.60538657	     20.11996897
      0.59361432	     -0.95965771	     -2.40926552	     -0.60505798	     20.17519946
      0.59370259	     -0.95934267	     -2.41568629	     -0.60472969	     20.23043484
      0.59379086	     -0.95902854	     -2.42211981	     -0.60440171	     20.28567478
      0.59387914	     -0.95871521	     -2.42856602	     -0.60407404	     20.34091862
      0.59395641	     -0.95844167	     -2.43421927	     -0.60378745	     20.38928064
      0.59403368	     -0.95816874	     -2.43988218	     -0.60350110	     20.43764497
      0.59413078	     -0.95782673	     -2.44701124	     -0.60314164	     20.49841721
      0.59422787	     -0.95748570	     -2.45415545	     -0.60278255	     20.55919203
      0.59430583	     -0.95721262	     -2.45990284	     -0.60249448	     20.60799287
      0.59438379	     -0.95694015	     -2.46565994	     -0.60220665	     20.65679467
      0.59448221	     -0.95659708	     -2.47294208	     -0.60184361	     20.71840789
      0.59458064	     -0.95625497	     -2.48023958	     -0.60148094	     20.78002158
      0.59465493	     -0.95599746	     -2.48575761	     -0.60120747	     20.82652542
      0.59472921	     -0.95574047	     -2.49128432	     -0.60093421	     20.87302893
      0.59483310	     -0.95538204	     -2.49902780	     -0.60055242	     20.93806195
      0.59492659	     -0.95506041	     -2.50601003	     -0.60020923	     20.99657914
      0.59502007	     -0.95473969	     -2.51300588	     -0.59986638	     21.05509457
      0.59509540	     -0.95448182	     -2.51865317	     -0.59959035	     21.10224595
      0.59517073	     -0.95422454	     -2.52430923	     -0.59931454	     21.14939566
      0.59527121	     -0.95388223	     -2.53186690	     -0.59894701	     21.21228081
      0.59537168	     -0.95354091	     -2.53944008	     -0.59857986	     21.27516198
      0.59544623	     -0.95328824	     -2.54506929	     -0.59830770	     21.32181624
      0.59552079	     -0.95303613	     -2.55070697	     -0.59803574	     21.36846781
      0.59562412	     -0.95268752	     -2.55853546	     -0.59765914	     21.43312762
      0.59572746	     -0.95233994	     -2.56638013	     -0.59728294	     21.49778128
      0.59579839	     -0.95210190	     -2.57177390	     -0.59702496	     21.54215460
      0.59586932	     -0.95186435	     -2.57717525	     -0.59676718	     21.58652462
      0.59597975	     -0.95149541	     -2.58559967	     -0.59636621	     21.65559775
      0.59607092	     -0.95119168	     -2.59256821	     -0.59603554	     21.71261440
      0.59616209	     -0.95088867	     -2.59954910	     -0.59570519	     21.76962440
      0.59625326	     -0.95058644	     -2.60654231	     -0.59537516	     21.82662752
      0.59633207	     -0.95032573	     -2.61259756	     -0.59509011	     21.87589859
      0.59641088	     -0.95006559	     -2.61866196	     -0.59480530	     21.92516406
      0.59650579	     -0.94975300	     -2.62597770	     -0.59446260	     21.98448906
      0.59660071	     -0.94944122	     -2.63330662	     -0.59412024	     22.04380524
      0.59667898	     -0.94918463	     -2.63936069	     -0.59383815	     22.09271673
      0.59675726	     -0.94892860	     -2.64542367	     -0.59355629	     22.14162180
      0.59685366	     -0.94861401	     -2.65290215	     -0.59320951	     22.20183717
      0.59695005	     -0.94830023	     -2.66039403	     -0.59286308	     22.26204212
      0.59702610	     -0.94805320	     -2.66631364	     -0.59259003	     22.30952900
      0.59710214	     -0.94780668	     -2.67224154	     -0.59231720	     22.35700904
      0.59720167	     -0.94748472	     -2.68001292	     -0.59196043	     22.41914406
      0.59730121	     -0.94716361	     -2.68779838	     -0.59160403	     22.48126666
      0.59737484	     -0.94692652	     -2.69356718	     -0.59134060	     22.52721740
      0.59744848	     -0.94668990	     -2.69934364	     -0.59107738	     22.57316102
      0.59755228	     -0.94635706	     -2.70749972	     -0.59070664	     22.63791573
      0.59764177	     -0.94607082	     -2.71454318	     -0.59038736	     22.69372864
      0.59773126	     -0.94578518	     -2.72159782	     -0.59006838	     22.74953019
      0.59782075	     -0.94550022	     -2.72866361	     -0.58974969	     22.80532025
      0.59791024	     -0.94521582	     -2.73574049	     -0.58943130	     22.86109845
      0.59798638	     -0.94497440	     -2.74176993	     -0.58916066	     22.90854286
      0.59806251	     -0.94473340	     -2.74780735	     -0.58889024	     22.95597839
      0.59816004	     -0.94442535	     -2.75555270	     -0.58854415	     23.01672851
      0.59825756	     -0.94411798	     -2.76331105	     -0.58819841	     23.07746358
      0.59833350	     -0.94387921	     -2.76936055	     -0.58792946	     23.12474039
      0.59840943	     -0.94364083	     -2.77541788	     -0.58766073	     23.17200776
      0.59850924	     -0.94332815	     -2.78339235	     -0.58730780	     23.23412806
      0.59860906	     -0.94301617	     -2.79138026	     -0.58695523	     23.29623158
      0.59868110	     -0.94279148	     -2.79715390	     -0.58670099	     23.34104472
      0.59875314	     -0.94256714	     -2.80293450	     -0.58644694	     23.38584884
      0.59885962	     -0.94223628	     -2.81149090	     -0.58607180	     23.45205268
      0.59894890	     -0.94195946	     -2.81867687	     -0.58575757	     23.50754756
      0.59903818	     -0.94168323	     -2.82587341	     -0.58544364	     23.56302815
      0.59912746	     -0.94140753	     -2.83308046	     -0.58513000	     23.61849417
      0.59921674	     -0.94113244	     -2.84029801	     -0.58481664	     23.67394558
      0.59929332	     -0.94089687	     -2.84649725	     -0.58454809	     23.72149758
      0.59936990	     -0.94066174	     -2.85270416	     -0.58427975	     23.76903859
      0.59946608	     -0.94036697	     -2.86051059	     -0.58394303	     23.82873227
      0.59956226	     -0.94007287	     -2.86832904	     -0.58360665	     23.88840820
      0.59963935	     -0.93983757	     -2.87460388	     -0.58333729	     23.93622333
      0.59971644	     -0.93960269	     -2.88088639	     -0.58306815	     23.98402684
      0.59981365	     -0.93930704	     -2.88882013	     -0.58272904	     24.04429489
      0.59991086	     -0.93901205	     -2.89676597	     -0.58239027	     24.10454408
      0.59998509	     -0.93878718	     -2.90284108	     -0.58213183	     24.15053404
      0.60005932	     -0.93856271	     -2.90892319	     -0.58187359	     24.19651281
      0.60016062	     -0.93825691	     -2.91723520	     -0.58152148	     24.25924542
      0.60026192	     -0.93795181	     -2.92556016	     -0.58116973	     24.32195679
      0.60033343	     -0.93773681	     -2.93144415	     -0.58092166	     24.36620894
      0.60040493	     -0.93752216	     -2.93733455	     -0.58067378	     24.41045035
      0.60051173	     -0.93720217	     -2.94614366	     -0.58030392	     24.47650399
      0.60060140	     -0.93693405	     -2.95355164	     -0.57999365	     24.53195035
      0.60069107	     -0.93666639	     -2.96096958	     -0.57968368	     24.58737930
      0.60078075	     -0.93639928	     -2.96839747	     -0.57937399	     24.64279083
      0.60086021	     -0.93616293	     -2.97498839	     -0.57909978	     24.69188211
      0.60093968	     -0.93592700	     -2.98158706	     -0.57882580	     24.74095952
      0.60101915	     -0.93569143	     -2.98819346	     -0.57855204	     24.79002289
      0.60112362	     -0.93538236	     -2.99689000	     -0.57819249	     24.85450059
      0.60120434	     -0.93514396	     -3.00361867	     -0.57791494	     24.90430399
      0.60128507	     -0.93490599	     -3.01035523	     -0.57763762	     24.95409270
      0.60136579	     -0.93466837	     -3.01709965	     -0.57736053	     25.00386656
      0.60146973	     -0.93436299	     -3.02579602	     -0.57700406	     25.06793868
      0.60154882	     -0.93413103	     -3.03242131	     -0.57673310	     25.11667116
      0.60162791	     -0.93389946	     -3.03905407	     -0.57646235	     25.16538920
      0.60172396	     -0.93361866	     -3.04711996	     -0.57613381	     25.22454055
      0.60182002	     -0.93333843	     -3.05519680	     -0.57580559	     25.28367037
      0.60189217	     -0.93312822	     -3.06127111	     -0.57555925	     25.32807303
      0.60196433	     -0.93291835	     -3.06735155	     -0.57531310	     25.37246343
      0.60206795	     -0.93261744	     -3.07609424	     -0.57495992	     25.43618991
      0.60215754	     -0.93235776	     -3.08366360	     -0.57465485	     25.49126943
      0.60224714	     -0.93209850	     -3.09124231	     -0.57435006	     25.54632963
      0.60233673	     -0.93183972	     -3.09883035	     -0.57404555	     25.60137055
      0.60241447	     -0.93161548	     -3.10542219	     -0.57378154	     25.64911499
      0.60249221	     -0.93139161	     -3.11202100	     -0.57351775	     25.69684478
      0.60258606	     -0.93112177	     -3.11999572	     -0.57319960	     25.75443998
      0.60267990	     -0.93085244	     -3.12798052	     -0.57288175	     25.81201363
      0.60275738	     -0.93063040	     -3.13458038	     -0.57261957	     25.85953023
      0.60283486	     -0.93040870	     -3.14118707	     -0.57235759	     25.90703205
      0.60293000	     -0.93013686	     -3.14930943	     -0.57203616	     25.96534409
      0.60302514	     -0.92986553	     -3.15744203	     -0.57171505	     26.02363363
      0.60310034	     -0.92965137	     -3.16387721	     -0.57146146	     26.06968941
      0.60317554	     -0.92943752	     -3.17031874	     -0.57120807	     26.11573104
      0.60327383	     -0.92915844	     -3.17874735	     -0.57087718	     26.17588589
      0.60337212	     -0.92887989	     -3.18718673	     -0.57054662	     26.23601637
      0.60344496	     -0.92867373	     -3.19344795	     -0.57030186	     26.28056237
      0.60351779	     -0.92846787	     -3.19971506	     -0.57005728	     26.32509491
      0.60362028	     -0.92817864	     -3.20854300	     -0.56971345	     26.38773081
      0.60370869	     -0.92792959	     -3.21616739	     -0.56941715	     26.44173981
      0.60379710	     -0.92768090	     -3.22380033	     -0.56912112	     26.49572867
      0.60388550	     -0.92743262	     -3.23144181	     -0.56882535	     26.54969744
      0.60397391	     -0.92718468	     -3.23909178	     -0.56852985	     26.60364592
      0.60404932	     -0.92697354	     -3.24562356	     -0.56827801	     26.64964559
      0.60412472	     -0.92676264	     -3.25216148	     -0.56802636	     26.69563042
      0.60422089	     -0.92649410	     -3.26050810	     -0.56770571	     26.75425281
      0.60431705	     -0.92622597	     -3.26886463	     -0.56738538	     26.81285096
      0.60439230	     -0.92601650	     -3.27541054	     -0.56713494	     26.85868725
      0.60446755	     -0.92580726	     -3.28196247	     -0.56688469	     26.90450860
      0.60456588	     -0.92553430	     -3.29053234	     -0.56655800	     26.96435671
      0.60466420	     -0.92526174	     -3.29911245	     -0.56623163	     27.02417921
      0.60473571	     -0.92506382	     -3.30535937	     -0.56599446	     27.06767354
      0.60480722	     -0.92486611	     -3.31161167	     -0.56575746	     27.11115425
      0.60491182	     -0.92457735	     -3.32076674	     -0.56541110	     27.17473021
      0.60500001	     -0.92433427	     -3.32849392	     -0.56511939	     27.22830613
      0.60508820	     -0.92409157	     -3.33622920	     -0.56482793	     27.28186132
      0.60517638	     -0.92384918	     -3.34397253	     -0.56453673	     27.33539560
      0.60526457	     -0.92360719	     -3.35172390	     -0.56424579	     27.38890909
      0.60534039	     -0.92339935	     -3.35839490	     -0.56399586	     27.43490297
      0.60541622	     -0.92319180	     -3.36507179	     -0.56374611	     27.48088141
      0.60551113	     -0.92293230	     -3.37343857	     -0.56343373	     27.53841769
      0.60560605	     -0.92267323	     -3.38181453	     -0.56312165	     27.59592964
      0.60568237	     -0.92246518	     -3.38855538	     -0.56287095	     27.64215111
      0.60575868	     -0.92225741	     -3.39530213	     -0.56262045	     27.68835682
      0.60585462	     -0.92199654	     -3.40379198	     -0.56230581	     27.74642066
      0.60595055	     -0.92173610	     -3.41229108	     -0.56199148	     27.80445946
      0.60602406	     -0.92153677	     -3.41880975	     -0.56175083	     27.84891460
      0.60609757	     -0.92133768	     -3.42533382	     -0.56151035	     27.89335501
      0.60619750	     -0.92106741	     -3.43421062	     -0.56118376	     27.95373917
      0.60629742	     -0.92079758	     -3.44309733	     -0.56085750	     28.01409598
      0.60636826	     -0.92060650	     -3.44940347	     -0.56062639	     28.05686886
      0.60643910	     -0.92041565	     -3.45571457	     -0.56039545	     28.09962798
      0.60654437	     -0.92013243	     -3.46510147	     -0.56005259	     28.16313922
      0.60663294	     -0.91989448	     -3.47300818	     -0.55976439	     28.21655505
      0.60672151	     -0.91965683	     -3.48092253	     -0.55947644	     28.26994913
      0.60681008	     -0.91941952	     -3.48884451	     -0.55918875	     28.32332156
      0.60688882	     -0.91920876	     -3.49589414	     -0.55893318	     28.37075547
      0.60696757	     -0.91899827	     -3.50294975	     -0.55867782	     28.41817222
      0.60704631	     -0.91878801	     -3.51001132	     -0.55842265	     28.46557169
      0.60714897	     -0.91851429	     -3.51922604	     -0.55809031	     28.52733796
      0.60722892	     -0.91830137	     -3.52640958	     -0.55783172	     28.57542211
      0.60730887	     -0.91808873	     -3.53359921	     -0.55757333	     28.62348848
      0.60738882	     -0.91787631	     -3.54079490	     -0.55731515	     28.67153696
      0.60749098	     -0.91760528	     -3.54999782	     -0.55698556	     28.73290378
      0.60756937	     -0.91739755	     -3.55706616	     -0.55673289	     28.77997248
      0.60764775	     -0.91719008	     -3.56414026	     -0.55648042	     28.82702400
      0.60774238	     -0.91693989	     -3.57268809	     -0.55617588	     28.88380360
      0.60783702	     -0.91669008	     -3.58124426	     -0.55587163	     28.94055810
      0.60790872	     -0.91650098	     -3.58773263	     -0.55564131	     28.98354287
      0.60798042	     -0.91631210	     -3.59422576	     -0.55541114	     29.02651322
      0.60808220	     -0.91604428	     -3.60345143	     -0.55508469	     29.08748819
      0.60817062	     -0.91581196	     -3.61147331	     -0.55480137	     29.14043218
      0.60825904	     -0.91557989	     -3.61950237	     -0.55451831	     29.19335405
      0.60834746	     -0.91534815	     -3.62753856	     -0.55423549	     29.24625389
      0.60842467	     -0.91514596	     -3.63456207	     -0.55398872	     29.29243104
      0.60850188	     -0.91494403	     -3.64159099	     -0.55374215	     29.33859136
      0.60857909	     -0.91474228	     -3.64862530	     -0.55349576	     29.38473476
      0.60868622	     -0.91446275	     -3.65839353	     -0.55315423	     29.44872558
      0.60876515	     -0.91425702	     -3.66559771	     -0.55290282	     29.49585547
      0.60884408	     -0.91405153	     -3.67280747	     -0.55265160	     29.54296770
      0.60893887	     -0.91380503	     -3.68147297	     -0.55235018	     29.59952103
      0.60902291	     -0.91358676	     -3.68916272	     -0.55208317	     29.64964142
      0.60910695	     -0.91336869	     -3.69685873	     -0.55181638	     29.69974162
      0.60919100	     -0.91315091	     -3.70456098	     -0.55154981	     29.74982175
      0.60927504	     -0.91293333	     -3.71226944	     -0.55128347	     29.79988168
      0.60935908	     -0.91271603	     -3.71998411	     -0.55101734	     29.84992151
      0.60944312	     -0.91249893	     -3.72770494	     -0.55075144	     29.89994111
      0.60952717	     -0.91228210	     -3.73543194	     -0.55048576	     29.94994058
      0.60961121	     -0.91206547	     -3.74316507	     -0.55022031	     29.99991979
      0.60969525	     -0.91184911	     -3.75090431	     -0.54995507	     30.04987885
      0.60977930	     -0.91163296	     -3.75864965	     -0.54969005	     30.09981763
      0.60986334	     -0.91141706	     -3.76640106	     -0.54942526	     30.14973622
      0.60994738	     -0.91120137	     -3.77415852	     -0.54916068	     30.19963451
      0.61003142	     -0.91098594	     -3.78192202	     -0.54889633	     30.24951259
      0.61011547	     -0.91077071	     -3.78969153	     -0.54863219	     30.29937035
      0.61019951	     -0.91055573	     -3.79746703	     -0.54836828	     30.34920787
      0.61028355	     -0.91034096	     -3.80524851	     -0.54810458	     30.39902505
      0.61036759	     -0.91012643	     -3.81303594	     -0.54784110	     30.44882198
      0.61045164	     -0.90991211	     -3.82082930	     -0.54757784	     30.49859853
      0.61053568	     -0.90969803	     -3.82862858	     -0.54731480	     30.54835481
      0.61061972	     -0.90948415	     -3.83643375	     -0.54705198	     30.59809070
      0.61070376	     -0.90927052	     -3.84424479	     -0.54678938	     30.64780630
      0.61078781	     -0.90905708	     -3.85206169	     -0.54652699	     30.69750149
      0.61087185	     -0.90884389	     -3.85988442	     -0.54626482	     30.74717636
      0.61095589	     -0.90863089	     -3.86771297	     -0.54600287	     30.79683081
      0.61103993	     -0.90841814	     -3.87554731	     -0.54574114	     30.84646493
      0.61112398	     -0.90820557	     -3.88338743	     -0.54547962	     30.89607859
      0.61120802	     -0.90799324	     -3.89123331	     -0.54521832	     30.94567192
      0.61129206	     -0.90778110	     -3.89908493	     -0.54495723	     30.99524477
      0.61137610	     -0.90756921	     -3.90694227	     -0.54469636	     31.04479727
      0.61146015	     -0.90735749	     -3.91480530	     -0.54443571	     31.09432928
      0.61154419	     -0.90714602	     -3.92267402	     -0.54417527	     31.14384091
      0.61162823	     -0.90693472	     -3.93054840	     -0.54391505	     31.19333205
      0.61171228	     -0.90672367	     -3.93842842	     -0.54365504	     31.24280279
      0.61179632	     -0.90651279	     -3.94631407	     -0.54339524	     31.29225302
      0.61188036	     -0.90630215	     -3.95420532	     -0.54313566	     31.34168284
      0.61196440	     -0.90609168	     -3.96210216	     -0.54287630	     31.39109213
      0.61204845	     -0.90588146	     -3.97000457	     -0.54261715	     31.44048101
      0.61213249	     -0.90567140	     -3.97791253	     -0.54235821	     31.48984933
      0.61221653	     -0.90546158	     -3.98582602	     -0.54209949	     31.53919723
      0.61230057	     -0.90525193	     -3.99374502	     -0.54184097	     31.58852457
      0.61238462	     -0.90504252	     -4.00166952	     -0.54158268	     31.63783147
      0.61246866	     -0.90483327	     -4.00959949	     -0.54132459	     31.68711779
      0.61255270	     -0.90462425	     -4.01753492	     -0.54106672	     31.73638367
      0.61263674	     -0.90441540	     -4.02547579	     -0.54080906	     31.78562895
      0.61272079	     -0.90420678	     -4.03342208	     -0.54055161	     31.83485378
      0.61280483	     -0.90399832	     -4.04137378	     -0.54029437	     31.88405800
      0.61288887	     -0.90379010	     -4.04933086	     -0.54003734	     31.93324175
      0.61297291	     -0.90358203	     -4.05729331	     -0.53978053	     31.98240489
      0.61305696	     -0.90337420	     -4.06526111	     -0.53952392	     32.03154755
      0.61314100	     -0.90316652	     -4.07323424	     -0.53926753	     32.08066958
      0.61322504	     -0.90295908	     -4.08121269	     -0.53901135	     32.12977113
      0.61330908	     -0.90275178	     -4.08919643	     -0.53875537	     32.17885203
      0.61339313	     -0.90254472	     -4.09718545	     -0.53849961	     32.22791245
      0.61347717	     -0.90233780	     -4.10517973	     -0.53824406	     32.27695221
      0.61356121	     -0.90213112	     -4.11317926	     -0.53798871	     32.32597148
      0.61364526	     -0.90192458	     -4.12118401	     -0.53773358	     32.37497007
      0.61372930	     -0.90171828	     -4.12919398	     -0.53747865	     32.42394817
      0.61380470	     -0.90153329	     -4.13638519	     -0.53725010	     32.46787531
      0.61388011	     -0.90134849	     -4.14358058	     -0.53702172	     32.51178592
      0.61397193	     -0.90112364	     -4.15234769	     -0.53674385	     32.56523153
      0.61406375	     -0.90089903	     -4.16112094	     -0.53646624	     32.61865261
      0.61414091	     -0.90071040	     -4.16849914	     -0.53623311	     32.66353118
      0.61421808	     -0.90052196	     -4.17588164	     -0.53600015	     32.70839244
      0.61429525	     -0.90033365	     -4.18326844	     -0.53576737	     32.75323628
      0.61439981	     -0.90007875	     -4.19328433	     -0.53545223	     32.81397171
      0.61447770	     -0.89988906	     -4.20074954	     -0.53521772	     32.85918845
      0.61455558	     -0.89969954	     -4.20821908	     -0.53498338	     32.90438753
      0.61464937	     -0.89947149	     -4.21722019	     -0.53470140	     32.95879612
      0.61473297	     -0.89926844	     -4.22524848	     -0.53445029	     33.00727090
      0.61481657	     -0.89906553	     -4.23328169	     -0.53419937	     33.05572521
      0.61490017	     -0.89886283	     -4.24131983	     -0.53394866	     33.10415915
      0.61498377	     -0.89866027	     -4.24936287	     -0.53369815	     33.15257260
      0.61506736	     -0.89845792	     -4.25741081	     -0.53344785	     33.20096569
      0.61515096	     -0.89825570	     -4.26546360	     -0.53319775	     33.24933828
      0.61523456	     -0.89805370	     -4.27352126	     -0.53294785	     33.29769051
      0.61531816	     -0.89785182	     -4.28158375	     -0.53269815	     33.34602222
      0.61540176	     -0.89765016	     -4.28965107	     -0.53244866	     33.39433357
      0.61548536	     -0.89744863	     -4.29772320	     -0.53219937	     33.44262440
      0.61556896	     -0.89724731	     -4.30580011	     -0.53195027	     33.49089485
      0.61565256	     -0.89704612	     -4.31388180	     -0.53170138	     33.53914478
      0.61573616	     -0.89684513	     -4.32196826	     -0.53145270	     33.58737434
      0.61581976	     -0.89664428	     -4.33005945	     -0.53120421	     33.63558336
      0.61590336	     -0.89644363	     -4.33815537	     -0.53095592	     33.68377200
      0.61598696	     -0.89624310	     -4.34625600	     -0.53070783	     33.73194010
      0.61607056	     -0.89604279	     -4.35436134	     -0.53045995	     33.78008782
      0.61615416	     -0.89584260	     -4.36247135	     -0.53021226	     33.82821499
      0.61623775	     -0.89564262	     -4.37058603	     -0.52996477	     33.87632179
      0.61632135	     -0.89544275	     -4.37870535	     -0.52971748	     33.92440802
      0.61640495	     -0.89524310	     -4.38682932	     -0.52947039	     33.97247387
      0.61648855	     -0.89504355	     -4.39495790	     -0.52922350	     34.02051915
      0.61657215	     -0.89484423	     -4.40309108	     -0.52897681	     34.06854406
      0.61664709	     -0.89466564	     -4.41038563	     -0.52875585	     34.11157646
      0.61672203	     -0.89448721	     -4.41768386	     -0.52853504	     34.15459247
      0.61681351	     -0.89426956	     -4.42659767	     -0.52826572	     34.20707911
      0.61690498	     -0.89405214	     -4.43551691	     -0.52799663	     34.25954128
      0.61698170	     -0.89386990	     -4.44300121	     -0.52777115	     34.30351967
      0.61705842	     -0.89368783	     -4.45048932	     -0.52754583	     34.34748086
      0.61713514	     -0.89350588	     -4.45798122	     -0.52732068	     34.39142477
      0.61723948	     -0.89325864	     -4.46817677	     -0.52701472	     34.45116381
      0.61731692	     -0.89307526	     -4.47574914	     -0.52678782	     34.49548573
      0.61739437	     -0.89289203	     -4.48332534	     -0.52656108	     34.53979012
      0.61748783	     -0.89267109	     -4.49247256	     -0.52628771	     34.59322843
      0.61757101	     -0.89247464	     -4.50061863	     -0.52604460	     34.64076935
      0.61765419	     -0.89227830	     -4.50876907	     -0.52580168	     34.68828991
      0.61773737	     -0.89208215	     -4.51692387	     -0.52555896	     34.73579023
      0.61782055	     -0.89188612	     -4.52508299	     -0.52531643	     34.78327018
      0.61790374	     -0.89169027	     -4.53324645	     -0.52507409	     34.83072989
      0.61798692	     -0.89149454	     -4.54141421	     -0.52483195	     34.87816923
      0.61807010	     -0.89129900	     -4.54958627	     -0.52459000	     34.92558833
      0.61815328	     -0.89110357	     -4.55776260	     -0.52434824	     34.97298705
      0.61823646	     -0.89090833	     -4.56594321	     -0.52410668	     35.02036553
      0.61831964	     -0.89071320	     -4.57412807	     -0.52386530	     35.06772362
      0.61840282	     -0.89051825	     -4.58231716	     -0.52362412	     35.11506147
      0.61848600	     -0.89032342	     -4.59051048	     -0.52338313	     35.16237893
      0.61856918	     -0.89012877	     -4.59870801	     -0.52314233	     35.20967614
      0.61865236	     -0.88993423	     -4.60690974	     -0.52290173	     35.25695295
      0.61873555	     -0.88973988	     -4.61511565	     -0.52266131	     35.30420952
      0.61881873	     -0.88954563	     -4.62332572	     -0.52242108	     35.35144569
      0.61890191	     -0.88935157	     -4.63153996	     -0.52218105	     35.39866161
      0.61898509	     -0.88915761	     -4.63975833	     -0.52194121	     35.44585712
      0.61906827	     -0.88896384	     -4.64798084	     -0.52170155	     35.49303238
      0.61915145	     -0.88877016	     -4.65620745	     -0.52146209	     35.54018723
      0.61923463	     -0.88857669	     -4.66443817	     -0.52122281	     35.58732183
      0.61931781	     -0.88838330	     -4.67267297	     -0.52098373	     35.63443600
      0.61940099	     -0.88819011	     -4.68091185	     -0.52074483	     35.68152994
      0.61948417	     -0.88799700	     -4.68915479	     -0.52050613	     35.72860343
      0.61955852	     -0.88782458	     -4.69652572	     -0.52029293	     35.77066043
      0.61963287	     -0.88765223	     -4.70389988	     -0.52007989	     35.81270111
      0.61972434	     -0.88744036	     -4.71297695	     -0.51981798	     35.86440290
      0.61981581	     -0.88722864	     -4.72205888	     -0.51955630	     35.91608004
      0.61989140	     -0.88705383	     -4.72956803	     -0.51934021	     35.95876867
      0.61996700	     -0.88687910	     -4.73708046	     -0.51912428	     36.00144044
      0.62005905	     -0.88666651	     -4.74623310	     -0.51886154	     36.05338101
      0.62015111	     -0.88645405	     -4.75539058	     -0.51859903	     36.10529659
      0.62022358	     -0.88628694	     -4.76260407	     -0.51839250	     36.14615455
      0.62029606	     -0.88611989	     -4.76982054	     -0.51818612	     36.18699701
      0.62039222	     -0.88589846	     -4.77939935	     -0.51791253	     36.24115960
      0.62048838	     -0.88567717	     -4.78898338	     -0.51763918	     36.29529492
      0.62055804	     -0.88551702	     -4.79592981	     -0.51744131	     36.33449657
      0.62062770	     -0.88535693	     -4.80287896	     -0.51724357	     36.37368387
      0.62072931	     -0.88512362	     -4.81301941	     -0.51695540	     36.43081434
      0.62081498	     -0.88492704	     -4.82157388	     -0.51671264	     36.47896080
      0.62090065	     -0.88473063	     -4.83013243	     -0.51647007	     36.52708571
      0.62098631	     -0.88453434	     -4.83869503	     -0.51622770	     36.57518895
      0.62107198	     -0.88433823	     -4.84726168	     -0.51598553	     36.62327067
      0.62114611	     -0.88416862	     -4.85467700	     -0.51577615	     36.66485466
      0.62122023	     -0.88399915	     -4.86209534	     -0.51556693	     36.70642253
      0.62131205	     -0.88378933	     -4.87128917	     -0.51530794	     36.75789342
      0.62140387	     -0.88357972	     -4.88048759	     -0.51504918	     36.80933954
      0.62147840	     -0.88340966	     -4.88795687	     -0.51483932	     36.85107767
      0.62155293	     -0.88323974	     -4.89542917	     -0.51462961	     36.89279949
      0.62164575	     -0.88302823	     -4.90474016	     -0.51436862	     36.94474154
      0.62173858	     -0.88281691	     -4.91405579	     -0.51410785	     36.99665826
      0.62181048	     -0.88265331	     -4.92127439	     -0.51390604	     37.03685298
      0.62188237	     -0.88248984	     -4.92849575	     -0.51370436	     37.07703253
      0.62197888	     -0.88227053	     -4.93819351	     -0.51343385	     37.13094269
      0.62207539	     -0.88205144	     -4.94789620	     -0.51316359	     37.18482546
      0.62214477	     -0.88189402	     -4.95487361	     -0.51296947	     37.22353982
      0.62221414	     -0.88173672	     -4.96185356	     -0.51277548	     37.26224005
      0.62231555	     -0.88150692	     -4.97206171	     -0.51249213	     37.31878835
      0.62240147	     -0.88131239	     -4.98071458	     -0.51225228	     37.36667410
      0.62248739	     -0.88111797	     -4.98937128	     -0.51201262	     37.41453802
      0.62257331	     -0.88092372	     -4.99803182	     -0.51177315	     37.46238026
      0.62265038	     -0.88074956	     -5.00580358	     -0.51155851	     37.50527618
      0.62272745	     -0.88057554	     -5.01357840	     -0.51134403	     37.54815465
      0.62280452	     -0.88040161	     -5.02135627	     -0.51112970	     37.59101556
      0.62290276	     -0.88018009	     -5.03127474	     -0.51085674	     37.64562286
      0.62298090	     -0.88000398	     -5.03916791	     -0.51063979	     37.68903985
      0.62305904	     -0.87982801	     -5.04706418	     -0.51042299	     37.73243888
      0.62313718	     -0.87965213	     -5.05496355	     -0.51020636	     37.77581986
      0.62323501	     -0.87943214	     -5.06485676	     -0.50993539	     37.83010120
      0.62331175	     -0.87925963	     -5.07262175	     -0.50972298	     37.87266722
      0.62338850	     -0.87908727	     -5.08038969	     -0.50951072	     37.91521591
      0.62346524	     -0.87891499	     -5.08816058	     -0.50929861	     37.95774718
      0.62356748	     -0.87868568	     -5.09851680	     -0.50901629	     38.01437639
      0.62364348	     -0.87851530	     -5.10621931	     -0.50880659	     38.05645632
      0.62371949	     -0.87834505	     -5.11392468	     -0.50859703	     38.09851924
      0.62381246	     -0.87813691	     -5.12335419	     -0.50834089	     38.14994968
      0.62389540	     -0.87795137	     -5.13177028	     -0.50811257	     38.19581160
      0.62397835	     -0.87776592	     -5.14018973	     -0.50788442	     38.24165314
      0.62406129	     -0.87758063	     -5.14861255	     -0.50765645	     38.28747443
      0.62414424	     -0.87739542	     -5.15703872	     -0.50742866	     38.33327533
      0.62422718	     -0.87721037	     -5.16546823	     -0.50720104	     38.37905597
      0.62431013	     -0.87702540	     -5.17390107	     -0.50697360	     38.42481621
      0.62439307	     -0.87684060	     -5.18233723	     -0.50674633	     38.47055621
      0.62447602	     -0.87665587	     -5.19077669	     -0.50651924	     38.51627578
      0.62455896	     -0.87647131	     -5.19921945	     -0.50629233	     38.56197512
      0.62463257	     -0.87630758	     -5.20671463	     -0.50609110	     38.60251337
      0.62470618	     -0.87614398	     -5.21421240	     -0.50589001	     38.64303567
      0.62479699	     -0.87594225	     -5.22346575	     -0.50564213	     38.69300494
      0.62488780	     -0.87574070	     -5.23272300	     -0.50539445	     38.74294989
      0.62496296	     -0.87557394	     -5.24038790	     -0.50518961	     38.78426938
      0.62503812	     -0.87540732	     -5.24805545	     -0.50498492	     38.82557222
      0.62512902	     -0.87520590	     -5.25733278	     -0.50473754	     38.87550502
      0.62521993	     -0.87500465	     -5.26661396	     -0.50449037	     38.92541344
      0.62529241	     -0.87484425	     -5.27401710	     -0.50429343	     38.96519056
      0.62536489	     -0.87468397	     -5.28142268	     -0.50409663	     39.00495218
      0.62545910	     -0.87447576	     -5.29105144	     -0.50384104	     39.05660763
      0.62555331	     -0.87426773	     -5.30068429	     -0.50358567	     39.10823688
      0.62562368	     -0.87411240	     -5.30788243	     -0.50339507	     39.14678538
      0.62569405	     -0.87395718	     -5.31508284	     -0.50320459	     39.18531928
      0.62579211	     -0.87374102	     -5.32511998	     -0.50293937	     39.23898972
      0.62589016	     -0.87352504	     -5.33516150	     -0.50267440	     39.29263175
      0.62595739	     -0.87337704	     -5.34204779	     -0.50249288	     39.32938855
      0.62602461	     -0.87322914	     -5.34893612	     -0.50231149	     39.36613203
      0.62612927	     -0.87299901	     -5.35966483	     -0.50202929	     39.42331247
      0.62621544	     -0.87280969	     -5.36850167	     -0.50179716	     39.47036593
      0.62630160	     -0.87262047	     -5.37734183	     -0.50156521	     39.51739735
      0.62638777	     -0.87243141	     -5.38618529	     -0.50133344	     39.56440684
      0.62646306	     -0.87226629	     -5.39391435	     -0.50113111	     39.60546007
      0.62653834	     -0.87210130	     -5.40164592	     -0.50092891	     39.64649656
      0.62661362	     -0.87193638	     -5.40937998	     -0.50072686	     39.68751623
      0.62671605	     -0.87171218	     -5.41990641	     -0.50045218	     39.74329778
      0.62679282	     -0.87154423	     -5.42779896	     -0.50024648	     39.78508554
      0.62686959	     -0.87137640	     -5.43569408	     -0.50004093	     39.82685588
      0.62694635	     -0.87120865	     -5.44359177	     -0.49983553	     39.86860872
      0.62704774	     -0.87098727	     -5.45402627	     -0.49956446	     39.92372558
      0.62712284	     -0.87082338	     -5.46175800	     -0.49936385	     39.96453108
      0.62719794	     -0.87065960	     -5.46949215	     -0.49916338	     40.00531991
      0.62729089	     -0.87045699	     -5.47906848	     -0.49891544	     40.05578320
      0.62737379	     -0.87027644	     -5.48761223	     -0.49869449	     40.10076730
      0.62745669	     -0.87009596	     -5.49615892	     -0.49847371	     40.14573094
      0.62753960	     -0.86991564	     -5.50470852	     -0.49825310	     40.19067426
      0.62762250	     -0.86973538	     -5.51326103	     -0.49803265	     40.23559710
      0.62770540	     -0.86955528	     -5.52181644	     -0.49781238	     40.28049963
      0.62778830	     -0.86937524	     -5.53037474	     -0.49759227	     40.32538166
      0.62786206	     -0.86921518	     -5.53799186	     -0.49739658	     40.36529817
      0.62793582	     -0.86905519	     -5.54561126	     -0.49720101	     40.40519847
      0.62802576	     -0.86886023	     -5.55490537	     -0.49696272	     40.45383083
      0.62811570	     -0.86866537	     -5.56420283	     -0.49672463	     40.50243911
      0.62819022	     -0.86850406	     -5.57190837	     -0.49652751	     40.54269322
      0.62826474	     -0.86834281	     -5.57961619	     -0.49633054	     40.58293078
      0.62835554	     -0.86814647	     -5.58901094	     -0.49609071	     40.63193632
      0.62844634	     -0.86795023	     -5.59840905	     -0.49585108	     40.68091729
      0.62851796	     -0.86779556	     -5.60582524	     -0.49566219	     40.71953929
      0.62858959	     -0.86764094	     -5.61324352	     -0.49547342	     40.75814599
      0.62868427	     -0.86743670	     -5.62305220	     -0.49522410	     40.80915307
      0.62877894	     -0.86723257	     -5.63286450	     -0.49497499	     40.86013344
      0.62884782	     -0.86708420	     -5.64000528	     -0.49479390	     40.89720529
      0.62891670	     -0.86693587	     -5.64714796	     -0.49461293	     40.93426298
      0.62901662	     -0.86672084	     -5.65751273	     -0.49435060	     40.98799505
      0.62910112	     -0.86653909	     -5.66628164	     -0.49412893	     41.03341468
      0.62918562	     -0.86635749	     -5.67505339	     -0.49390743	     41.07881312
      0.62927012	     -0.86617595	     -5.68382795	     -0.49368610	     41.12419025
      0.62935462	     -0.86599457	     -5.69260534	     -0.49346494	     41.16954621
      0.62942777	     -0.86583763	     -5.70020484	     -0.49327366	     41.20878672
      0.62950091	     -0.86568080	     -5.70780644	     -0.49308251	     41.24801136
      0.62959150	     -0.86548664	     -5.71722464	     -0.49284592	     41.29657268
      0.62968209	     -0.86529264	     -5.72664603	     -0.49260953	     41.34510962
      0.62975562	     -0.86513523	     -5.73429554	     -0.49241780	     41.38448816
      0.62982915	     -0.86497793	     -5.74194714	     -0.49222619	     41.42385065
      0.62992076	     -0.86478207	     -5.75148215	     -0.49198768	     41.47286452
      0.63001236	     -0.86458637	     -5.76102038	     -0.49174937	     41.52185345
      0.63008328	     -0.86443490	     -5.76840746	     -0.49156500	     41.55976537
      0.63015421	     -0.86428354	     -5.77579646	     -0.49138074	     41.59766236
      0.63024948	     -0.86408031	     -5.78572553	     -0.49113341	     41.64854794
      0.63034476	     -0.86387724	     -5.79565804	     -0.49088629	     41.69940652
      0.63041316	     -0.86373149	     -5.80279156	     -0.49070900	     41.73590559
      0.63048157	     -0.86358584	     -5.80992685	     -0.49053181	     41.77239076
      0.63058175	     -0.86337265	     -5.82037972	     -0.49027253	     41.82579853
      0.63066654	     -0.86319235	     -5.82922926	     -0.49005327	     41.87097590
      0.63075132	     -0.86301214	     -5.83808146	     -0.48983417	     41.91613177
      0.63083611	     -0.86283207	     -5.84693633	     -0.48961525	     41.96126627
      0.63091219	     -0.86267054	     -5.85488391	     -0.48941896	     42.00174632
      0.63098827	     -0.86250914	     -5.86283362	     -0.48922281	     42.04220916
      0.63106434	     -0.86234781	     -5.87078545	     -0.48902679	     42.08265468
      0.63116121	     -0.86214254	     -5.88091300	     -0.48877740	     42.13412606
      0.63123835	     -0.86197914	     -5.88898120	     -0.48857895	     42.17509864
      0.63131550	     -0.86181585	     -5.89705156	     -0.48838063	     42.21605352
      0.63139264	     -0.86165263	     -5.90512407	     -0.48818246	     42.25699057
      0.63148907	     -0.86144877	     -5.91521730	     -0.48793494	     42.30813479
      0.63156485	     -0.86128862	     -5.92315192	     -0.48774057	     42.34830952
      0.63164063	     -0.86112859	     -5.93108860	     -0.48754634	     42.38846714
      0.63171641	     -0.86096862	     -5.93902733	     -0.48735223	     42.42860757
      0.63181713	     -0.86075616	     -5.94958170	     -0.48709446	     42.48193089
      0.63189220	     -0.86059789	     -5.95745039	     -0.48690249	     42.52165392
      0.63196727	     -0.86043972	     -5.96532107	     -0.48671065	     42.56136015
      0.63205893	     -0.86024669	     -5.97493413	     -0.48647659	     42.60981990
      0.63214077	     -0.86007448	     -5.98351917	     -0.48626778	     42.65306368
      0.63222260	     -0.85990233	     -5.99210656	     -0.48605912	     42.69628736
      0.63230444	     -0.85973032	     -6.00069628	     -0.48585062	     42.73949107
      0.63238627	     -0.85955837	     -6.00928832	     -0.48564228	     42.78267467
      0.63246811	     -0.85938656	     -6.01788267	     -0.48543408	     42.82583831
      0.63254994	     -0.85921480	     -6.02647934	     -0.48522605	     42.86898182
      0.63263178	     -0.85904319	     -6.03507830	     -0.48501816	     42.91210537
      0.63271361	     -0.85887162	     -6.04367956	     -0.48481043	     42.95520878
      0.63279545	     -0.85870021	     -6.05228310	     -0.48460286	     42.99829223
      0.63286846	     -0.85854730	     -6.05996128	     -0.48441778	     43.03671520
      0.63294148	     -0.85839451	     -6.06764128	     -0.48423283	     43.07512226
      0.63303066	     -0.85820796	     -6.07702476	     -0.48400707	     43.12201441
      0.63311985	     -0.85802155	     -6.08641091	     -0.48378150	     43.16888278
      0.63319434	     -0.85786592	     -6.09425198	     -0.48359325	     43.20800744
      0.63326882	     -0.85771040	     -6.10209490	     -0.48340513	     43.24711552
      0.63334331	     -0.85755494	     -6.10993966	     -0.48321713	     43.28620694
      0.63344582	     -0.85734114	     -6.12073933	     -0.48295859	     43.33998084
      0.63352116	     -0.85718410	     -6.12867778	     -0.48276876	     43.37947693
      0.63359649	     -0.85702717	     -6.13661810	     -0.48257906	     43.41895604
      0.63368786	     -0.85683691	     -6.14625136	     -0.48234914	     43.46681713
      0.63376882	     -0.85666846	     -6.15478902	     -0.48214558	     43.50920274
      0.63384978	     -0.85650008	     -6.16332881	     -0.48194217	     43.55156868
      0.63393074	     -0.85633182	     -6.17187074	     -0.48173891	     43.59391512
      0.63401170	     -0.85616362	     -6.18041479	     -0.48153579	     43.63624197
      0.63409266	     -0.85599555	     -6.18896095	     -0.48133283	     43.67854943
      0.63417361	     -0.85582754	     -6.19750921	     -0.48113001	     43.72083740
      0.63425457	     -0.85565965	     -6.20605958	     -0.48092734	     43.76310610
      0.63433553	     -0.85549183	     -6.21461203	     -0.48072481	     43.80535545
      0.63441649	     -0.85532413	     -6.22316658	     -0.48052244	     43.84758567
      0.63449745	     -0.85515649	     -6.23172319	     -0.48032021	     43.88979669
      0.63457841	     -0.85498898	     -6.24028188	     -0.48011812	     43.93198875
      0.63465936	     -0.85482153	     -6.24884263	     -0.47991619	     43.97416180
      0.63474032	     -0.85465420	     -6.25740543	     -0.47971440	     44.01631608
      0.63482128	     -0.85448693	     -6.26597028	     -0.47951275	     44.05845154
      0.63490224	     -0.85431980	     -6.27453718	     -0.47931126	     44.10056845
      0.63498320	     -0.85415271	     -6.28310610	     -0.47910991	     44.14266678
      0.63506416	     -0.85398576	     -6.29167705	     -0.47890870	     44.18474680
      0.63514511	     -0.85381886	     -6.30025002	     -0.47870764	     44.22680848
      0.63522607	     -0.85365210	     -6.30882500	     -0.47850673	     44.26885212
      0.63530703	     -0.85348538	     -6.31740199	     -0.47830596	     44.31087770
      0.63538799	     -0.85331880	     -6.32598097	     -0.47810534	     44.35288554
      0.63546895	     -0.85315226	     -6.33456194	     -0.47790486	     44.39487561
      0.63554991	     -0.85298587	     -6.34314490	     -0.47770453	     44.43684826
      0.63563086	     -0.85281951	     -6.35172983	     -0.47750434	     44.47880347
      0.63571182	     -0.85265330	     -6.36031673	     -0.47730430	     44.52074160
      0.63579278	     -0.85248713	     -6.36890559	     -0.47710440	     44.56266264
      0.63587374	     -0.85232110	     -6.37749641	     -0.47690464	     44.60456698
      0.63595470	     -0.85215511	     -6.38608917	     -0.47670503	     44.64645460
      0.63603566	     -0.85198927	     -6.39468388	     -0.47650557	     44.68832593
      0.63611661	     -0.85182346	     -6.40328052	     -0.47630625	     44.73018093
      0.63618903	     -0.85167528	     -6.41097134	     -0.47612809	     44.76760435
      0.63626144	     -0.85152714	     -6.41866371	     -0.47595004	     44.80501507
      0.63635048	     -0.85134511	     -6.42812445	     -0.47573127	     44.85099881
      0.63643952	     -0.85116315	     -6.43758750	     -0.47551268	     44.89696395
      0.63651323	     -0.85101264	     -6.44542338	     -0.47533184	     44.93500326
      0.63658695	     -0.85086217	     -6.45326084	     -0.47515112	     44.97303021
      0.63667646	     -0.85067956	     -6.46278101	     -0.47493181	     45.01919517
      0.63676598	     -0.85049702	     -6.47230347	     -0.47471268	     45.06534257
      0.63683672	     -0.85035290	     -6.47982966	     -0.47453964	     45.10179578
      0.63690746	     -0.85020882	     -6.48735727	     -0.47436671	     45.13823842
      0.63700086	     -0.85001871	     -6.49729847	     -0.47413856	     45.18633943
      0.63709425	     -0.84982869	     -6.50724213	     -0.47391059	     45.23442284
      0.63716236	     -0.84969024	     -6.51449453	     -0.47374448	     45.26947425
      0.63723046	     -0.84955182	     -6.52174824	     -0.47357846	     45.30451670
      0.63732890	     -0.84935189	     -6.53223495	     -0.47333869	     45.35515133
      0.63741231	     -0.84918256	     -6.54112291	     -0.47313568	     45.39804242
      0.63749572	     -0.84901335	     -6.55001280	     -0.47293282	     45.44092127
      0.63757914	     -0.84884421	     -6.55890460	     -0.47273011	     45.48378815
      0.63766255	     -0.84867520	     -6.56779833	     -0.47252755	     45.52664358
      0.63773480	     -0.84852884	     -6.57550373	     -0.47235222	     45.56375641
      0.63780705	     -0.84838258	     -6.58321055	     -0.47217699	     45.60086120
      0.63789645	     -0.84820168	     -6.59274882	     -0.47196032	     45.64676323
      0.63798586	     -0.84802092	     -6.60228926	     -0.47174383	     45.69265385
      0.63805848	     -0.84787411	     -6.61004106	     -0.47156809	     45.72992510
      0.63813111	     -0.84772741	     -6.61779427	     -0.47139245	     45.76718947
      0.63822153	     -0.84754486	     -6.62744858	     -0.47117396	     45.81357229
      0.63831194	     -0.84736244	     -6.63710507	     -0.47095564	     45.85994547
      0.63838199	     -0.84722116	     -6.64458798	     -0.47078662	     45.89586697
      0.63845204	     -0.84707996	     -6.65207219	     -0.47061770	     45.93178333
      0.63854609	     -0.84689049	     -6.66212230	     -0.47039108	     45.97999587
      0.63864014	     -0.84670116	     -6.67217474	     -0.47016465	     46.02820035
      0.63870770	     -0.84656520	     -6.67939705	     -0.47000211	     46.06282195
      0.63877525	     -0.84642933	     -6.68662054	     -0.46983967	     46.09744008
      0.63887417	     -0.84623049	     -6.69719896	     -0.46960201	     46.14812035
      0.63895787	     -0.84606233	     -6.70615312	     -0.46940105	     46.19100473
      0.63904158	     -0.84589424	     -6.71510909	     -0.46920024	     46.23388527
      0.63912529	     -0.84572629	     -6.72406686	     -0.46899957	     46.27676266
      0.63920047	     -0.84557548	     -6.73211355	     -0.46881948	     46.31526942
      0.63927565	     -0.84542478	     -6.74016169	     -0.46863950	     46.35377454
      0.63935082	     -0.84527414	     -6.74821126	     -0.46845965	     46.39227835
      0.63944630	     -0.84508296	     -6.75843616	     -0.46823140	     46.44117659
      0.63952253	     -0.84493038	     -6.76660148	     -0.46804931	     46.48021706
      0.63959876	     -0.84477790	     -6.77476826	     -0.46786733	     46.51925783
      0.63967499	     -0.84462548	     -6.78293649	     -0.46768548	     46.55829927
      0.63977002	     -0.84443560	     -6.79312157	     -0.46745895	     46.60697274
      0.63984492	     -0.84428599	     -6.80115091	     -0.46728053	     46.64533852
      0.63991983	     -0.84413649	     -6.80918164	     -0.46710223	     46.68370665
      0.63999473	     -0.84398704	     -6.81721375	     -0.46692404	     46.72207753
      0.64009393	     -0.84378926	     -6.82785282	     -0.46668825	     46.77289739
      0.64016814	     -0.84364134	     -6.83581441	     -0.46651197	     46.81092464
      0.64024236	     -0.84349352	     -6.84377734	     -0.46633580	     46.84895636
      0.64033274	     -0.84331359	     -6.85347631	     -0.46612143	     46.89527769
      0.64041353	     -0.84315285	     -6.86214841	     -0.46592993	     46.93669383
      0.64049433	     -0.84299216	     -6.87082208	     -0.46573856	     46.97811724
      0.64057512	     -0.84283160	     -6.87949731	     -0.46554733	     47.01954877
      0.64065592	     -0.84267108	     -6.88817410	     -0.46535624	     47.06098899
      0.64073671	     -0.84251070	     -6.89685244	     -0.46516528	     47.10243880
      0.64081751	     -0.84235035	     -6.90553232	     -0.46497446	     47.14389879
      0.64089830	     -0.84219013	     -6.91421375	     -0.46478377	     47.18536988
      0.64097910	     -0.84202995	     -6.92289670	     -0.46459322	     47.22685267
      0.64105989	     -0.84186991	     -6.93158119	     -0.46440280	     47.26834813
      0.64113235	     -0.84172642	     -6.93937052	     -0.46423215	     47.30557154
      0.64120481	     -0.84158302	     -6.94716108	     -0.46406161	     47.34280636
      0.64129249	     -0.84140957	     -6.95659022	     -0.46385538	     47.38788100
      0.64138016	     -0.84123624	     -6.96602113	     -0.46364931	     47.43297424
      0.64145402	     -0.84109029	     -6.97396616	     -0.46347586	     47.47097140
      0.64152787	     -0.84094444	     -6.98191243	     -0.46330252	     47.50898320
      0.64160172	     -0.84079864	     -6.98985994	     -0.46312929	     47.54701023
      0.64170184	     -0.84060114	     -7.00063559	     -0.46289464	     47.59858539
      0.64177649	     -0.84045392	     -7.00867222	     -0.46271980	     47.63706391
      0.64185114	     -0.84030680	     -7.01671012	     -0.46254507	     47.67556044
      0.64194088	     -0.84013003	     -7.02637346	     -0.46233520	     47.72185871
      0.64202083	     -0.83997265	     -7.03498464	     -0.46214835	     47.76313256
      0.64210078	     -0.83981532	     -7.04359723	     -0.46196163	     47.80442974
      0.64218073	     -0.83965810	     -7.05221125	     -0.46177504	     47.84575132
      0.64226068	     -0.83950094	     -7.06082666	     -0.46158858	     47.88709813
      0.64234063	     -0.83934389	     -7.06944348	     -0.46140225	     47.92847126
      0.64242058	     -0.83918688	     -7.07806170	     -0.46121605	     47.96987157
      0.64250053	     -0.83903000	     -7.08668130	     -0.46102998	     48.01130019
      0.64258048	     -0.83887316	     -7.09530229	     -0.46084404	     48.05275798
      0.64266043	     -0.83871644	     -7.10392466	     -0.46065822	     48.09424611
      0.64274038	     -0.83855976	     -7.11254840	     -0.46047254	     48.13576548
      0.64282033	     -0.83840321	     -7.12117350	     -0.46028699	     48.17731728
      0.64290028	     -0.83824670	     -7.12979997	     -0.46010156	     48.21890242
      0.64298023	     -0.83809030	     -7.13842779	     -0.45991627	     48.26052214
      0.64306018	     -0.83793395	     -7.14705696	     -0.45973110	     48.30217737
      0.64314013	     -0.83777772	     -7.15568748	     -0.45954606	     48.34386937
      0.64322008	     -0.83762154	     -7.16431933	     -0.45936115	     48.38559911
      0.64330003	     -0.83746547	     -7.17295252	     -0.45917637	     48.42736788
      0.64337998	     -0.83730944	     -7.18158704	     -0.45899171	     48.46917666
      0.64345993	     -0.83715354	     -7.19022287	     -0.45880719	     48.51102677
      0.64353989	     -0.83699768	     -7.19886002	     -0.45862279	     48.55291923
      0.64361984	     -0.83684194	     -7.20749848	     -0.45843852	     48.59485539
      0.64369979	     -0.83668623	     -7.21613825	     -0.45825438	     48.63683629
      0.64377974	     -0.83653065	     -7.22477931	     -0.45807036	     48.67886330
      0.64385969	     -0.83637511	     -7.23342167	     -0.45788648	     48.72093747
      0.64393964	     -0.83621970	     -7.24206531	     -0.45770272	     48.76306025
      0.64401959	     -0.83606431	     -7.25071023	     -0.45751908	     48.80523268
      0.64409954	     -0.83590906	     -7.25935644	     -0.45733558	     48.84745624
      0.64417949	     -0.83575384	     -7.26800391	     -0.45715220	     48.88973201
      0.64425944	     -0.83559874	     -7.27665265	     -0.45696895	     48.93206148
      0.64433939	     -0.83544368	     -7.28530264	     -0.45678582	     48.97444575
      0.64441934	     -0.83528875	     -7.29395390	     -0.45660282	     49.01688636
      0.64449929	     -0.83513384	     -7.30260639	     -0.45641995	     49.05938442
      0.64457097	     -0.83499508	     -7.31036461	     -0.45625611	     49.09753503
      0.64464264	     -0.83485635	     -7.31812382	     -0.45609237	     49.13573390
      0.64473040	     -0.83468660	     -7.32762544	     -0.45589203	     49.18257130
      0.64481816	     -0.83451692	     -7.33712852	     -0.45569183	     49.22948441
      0.64489114	     -0.83437593	     -7.34503188	     -0.45552548	     49.26855382
      0.64496412	     -0.83423498	     -7.35293626	     -0.45535923	     49.30767791
      0.64505231	     -0.83406476	     -7.36248952	     -0.45515847	     49.35503140
      0.64514049	     -0.83389460	     -7.37204424	     -0.45495787	     49.40246824
      0.64521061	     -0.83375943	     -7.37964170	     -0.45479848	     49.44024341
      0.64528072	     -0.83362429	     -7.38724007	     -0.45463920	     49.47807344
      0.64537259	     -0.83344732	     -7.39719746	     -0.45443063	     49.52772626
      0.64546445	     -0.83327043	     -7.40715641	     -0.45422223	     49.57747723
      0.64553207	     -0.83314035	     -7.41448694	     -0.45406896	     49.61415686
      0.64559968	     -0.83301030	     -7.42181832	     -0.45391578	     49.65089176
      0.64569625	     -0.83282466	     -7.43229088	     -0.45369715	     49.70345652
      0.64577856	     -0.83266650	     -7.44121878	     -0.45351094	     49.74835405
      0.64586087	     -0.83250845	     -7.45014791	     -0.45332486	     49.79333856
      0.64594318	     -0.83235045	     -7.45907826	     -0.45313891	     49.83841162
      0.64602550	     -0.83219257	     -7.46800982	     -0.45295310	     49.88357505
      0.64609709	     -0.83205527	     -7.47577967	     -0.45279157	     49.92293386
      0.64616869	     -0.83191807	     -7.48355043	     -0.45263015	     49.96236343
      0.64625673	     -0.83174942	     -7.49310719	     -0.45243179	     50.01094760
      0.64634477	     -0.83158089	     -7.50266531	     -0.45223358	     50.05964252
      0.64641674	     -0.83144317	     -7.51047885	     -0.45207168	     50.09952799
      0.64648870	     -0.83130555	     -7.51829329	     -0.45190988	     50.13949004
      0.64657771	     -0.83113539	     -7.52796011	     -0.45170989	     50.18902610
      0.64666672	     -0.83096536	     -7.53762829	     -0.45151006	     50.23868328
      0.64673620	     -0.83083265	     -7.54517654	     -0.45135416	     50.27753278
      0.64680568	     -0.83070004	     -7.55272560	     -0.45119836	     50.31645850
      0.64689814	     -0.83052365	     -7.56277144	     -0.45099120	     50.36837179
      0.64699059	     -0.83034740	     -7.57281872	     -0.45078421	     50.42042434
      0.64705768	     -0.83021953	     -7.58011093	     -0.45063409	     50.45828738
      0.64712478	     -0.83009173	     -7.58740389	     -0.45048406	     50.49622607
      0.64722179	     -0.82990702	     -7.59795065	     -0.45026728	     50.55121997
      0.64730435	     -0.82974994	     -7.60692725	     -0.45008294	     50.59814850
      0.64738691	     -0.82959291	     -7.61590498	     -0.44989872	     50.64519677
      0.64746947	     -0.82943600	     -7.62488382	     -0.44971464	     50.69236669
      0.64755203	     -0.82927913	     -7.63386377	     -0.44953069	     50.73965988
      0.64762187	     -0.82914654	     -7.64146055	     -0.44937518	     50.77976173
      0.64769170	     -0.82901398	     -7.64905811	     -0.44921978	     50.81995415
      0.64778189	     -0.82884290	     -7.65887059	     -0.44901922	     50.87199363
      0.64787207	     -0.82867188	     -7.66868436	     -0.44881883	     50.92418836
      0.64794190	     -0.82853957	     -7.67628374	     -0.44866377	     50.96470925
      0.64801173	     -0.82840730	     -7.68388388	     -0.44850881	     51.00532567
      0.64810387	     -0.82823285	     -7.69391414	     -0.44830446	     51.05907092
      0.64819601	     -0.82805848	     -7.70394573	     -0.44810027	     51.11298688
      0.64826235	     -0.82793303	     -7.71116897	     -0.44795336	     51.15191179
      0.64832869	     -0.82780761	     -7.71839288	     -0.44780654	     51.19092736
      0.64842684	     -0.82762217	     -7.72908170	     -0.44758946	     51.24881820
      0.64850928	     -0.82746647	     -7.73806085	     -0.44740728	     51.29760031
      0.64859172	     -0.82731089	     -7.74704102	     -0.44722521	     51.34652780
      0.64867416	     -0.82715535	     -7.75602223	     -0.44704328	     51.39560228
      0.64875659	     -0.82699993	     -7.76500445	     -0.44686148	     51.44482562
      0.64882654	     -0.82686809	     -7.77262613	     -0.44670733	     51.48670656
      0.64889648	     -0.82673634	     -7.78024854	     -0.44655327	     51.52869694
      0.64898608	     -0.82656763	     -7.79001377	     -0.44635605	     51.58264730
      0.64907568	     -0.82639904	     -7.79978019	     -0.44615899	     51.63678107
      0.64914600	     -0.82626674	     -7.80744666	     -0.44600442	     51.67940041
      0.64921633	     -0.82613454	     -7.81511385	     -0.44584994	     51.72213514
      0.64930722	     -0.82596373	     -7.82502427	     -0.44565043	     51.77753950
      0.64939811	     -0.82579305	     -7.83493588	     -0.44545107	     51.83314049
      0.64946545	     -0.82566661	     -7.84228042	     -0.44530345	     51.87446478
      0.64953280	     -0.82554026	     -7.84962561	     -0.44515592	     51.91589911
      0.64962836	     -0.82536102	     -7.86004990	     -0.44494672	     51.97488698
      0.64971056	     -0.82520696	     -7.86901714	     -0.44476691	     52.02580452
      0.64979275	     -0.82505295	     -7.87798532	     -0.44458723	     52.07689056
      0.64987495	     -0.82489906	     -7.88695444	     -0.44440767	     52.12814678
      0.64995715	     -0.82474519	     -7.89592449	     -0.44422824	     52.17957453
      0.65002680	     -0.82461492	     -7.90352620	     -0.44407629	     52.22328857
      0.65009645	     -0.82448466	     -7.91112856	     -0.44392443	     52.26712778
      0.65018624	     -0.82431685	     -7.92093040	     -0.44372879	     52.32383101
      0.65027604	     -0.82414909	     -7.93073333	     -0.44353329	     52.38074572
      0.65034573	     -0.82401900	     -7.93834194	     -0.44338168	     52.42506321
      0.65041541	     -0.82388894	     -7.94595119	     -0.44323015	     52.46951006
      0.65050710	     -0.82371792	     -7.95596336	     -0.44303093	     52.52818566
      0.65059878	     -0.82354697	     -7.96597664	     -0.44283186	     52.58708864
      0.65066502	     -0.82342356	     -7.97321182	     -0.44268813	     52.62978815
      0.65073126	     -0.82330016	     -7.98044756	     -0.44254448	     52.67260802
      0.65082882	     -0.82311854	     -7.99110535	     -0.44233306	     52.73589362
      0.65091095	     -0.82296570	     -8.00007861	     -0.44215522	     52.78937624
      0.65099309	     -0.82281297	     -8.00905274	     -0.44197749	     52.84304797
      0.65107522	     -0.82266028	     -8.01802771	     -0.44179989	     52.89690995
      0.65115735	     -0.82250771	     -8.02700354	     -0.44162241	     52.95096361
      0.65122714	     -0.82237807	     -8.03463198	     -0.44147168	     52.99705058
      0.65129694	     -0.82224851	     -8.04226104	     -0.44132104	     53.04327760
      0.65138612	     -0.82208303	     -8.05201024	     -0.44112869	     53.10255085
      0.65147531	     -0.82191766	     -8.06176042	     -0.44093648	     53.16205540
      0.65154549	     -0.82178756	     -8.06943331	     -0.44078533	     53.20904173
      0.65161566	     -0.82165755	     -8.07710680	     -0.44063428	     53.25617289
      0.65170612	     -0.82149003	     -8.08699814	     -0.44043971	     53.31713556
      0.65179657	     -0.82132264	     -8.09689046	     -0.44024529	     53.37704485
      0.65186380	     -0.82119824	     -8.10424396	     -0.44010088	     53.40783661
      0.65193104	     -0.82107392	     -8.11159799	     -0.43995655	     53.42092531
      0.65202607	     -0.82089825	     -8.12199395	     -0.43975267	     53.41038692
      0.65210796	     -0.82074699	     -8.13095216	     -0.43957713	     53.37515978
      0.65218984	     -0.82059577	     -8.13991115	     -0.43940172	     53.31681563
      0.65227172	     -0.82044466	     -8.14887090	     -0.43922643	     53.23636062
      0.65235361	     -0.82029357	     -8.15783141	     -0.43905126	     53.13477620
      0.65242316	     -0.82016533	     -8.16544313	     -0.43890256	     53.03260849
      0.65249271	     -0.82003710	     -8.17305538	     -0.43875395	     52.91645984
      0.65258203	     -0.81987252	     -8.18283102	     -0.43856325	     52.74770887
      0.65267134	     -0.81970799	     -8.19260754	     -0.43837269	     52.55798276
      0.65274094	     -0.81957984	     -8.20022708	     -0.43822428	     52.39630649
      0.65281054	     -0.81945170	     -8.20784715	     -0.43807596	     52.22309005
      0.65290168	     -0.81928398	     -8.21782599	     -0.43788187	     51.97966345
      0.65299282	     -0.81911628	     -8.22780570	     -0.43768794	     51.71841467
      0.65305905	     -0.81899449	     -8.23505835	     -0.43754710	     51.51799764
      0.65312529	     -0.81887268	     -8.24231145	     -0.43740634	     51.30913073
      0.65322209	     -0.81869470	     -8.25291389	     -0.43720073	     50.98943807
      0.65330389	     -0.81854431	     -8.26187372	     -0.43702713	     50.70674059
      0.65338570	     -0.81839396	     -8.27083422	     -0.43685364	     50.41327117
      0.65346750	     -0.81824360	     -8.27979538	     -0.43668027	     50.10969532
      0.65354930	     -0.81809329	     -8.28875720	     -0.43650702	     49.79665829
      0.65361902	     -0.81796513	     -8.29639635	     -0.43635944	     49.52284007
      0.65368875	     -0.81783700	     -8.30403596	     -0.43621195	     49.24297823
      0.65377743	     -0.81767401	     -8.31375318	     -0.43602449	     48.87887465
      0.65386611	     -0.81751103	     -8.32347113	     -0.43583716	     48.50631324
      0.65393621	     -0.81738215	     -8.33115366	     -0.43568918	     48.20628136
      0.65400631	     -0.81725328	     -8.33883664	     -0.43554128	     47.90173975
      0.65409623	     -0.81708794	     -8.34869177	     -0.43535171	     47.50504157
      0.65418614	     -0.81692259	     -8.35854761	     -0.43516228	     47.10212581
      0.65425335	     -0.81679891	     -8.36591541	     -0.43502077	     46.79726455
      0.65432057	     -0.81667524	     -8.37328358	     -0.43487935	     46.48954633
      0.65441492	     -0.81650154	     -8.38362804	     -0.43468093	     46.05321400
      0.65449646	     -0.81635141	     -8.39256738	     -0.43450961	     45.67255323
      0.65457799	     -0.81620118	     -8.40150724	     -0.43433840	     45.28897407
      0.65465953	     -0.81605093	     -8.41044761	     -0.43416731	     44.90287743
      0.65474106	     -0.81590055	     -8.41938847	     -0.43399634	     44.51464908
      0.65481066	     -0.81577217	     -8.42702070	     -0.43385049	     44.18185450
      0.65488025	     -0.81564370	     -8.43465326	     -0.43370472	     43.84800038
      0.65496889	     -0.81548001	     -8.44437411	     -0.43351921	     43.42162975
      0.65505752	     -0.81531618	     -8.45409549	     -0.43333383	     42.99431739
      0.65512722	     -0.81518731	     -8.46173980	     -0.43318816	     42.65792669
      0.65519691	     -0.81505833	     -8.46938441	     -0.43304257	     42.32139819
      0.65528722	     -0.81489111	     -8.47929056	     -0.43285405	     41.88542803
      0.65537753	     -0.81472371	     -8.48919718	     -0.43266568	     41.44991941
      0.65544402	     -0.81460040	     -8.49649133	     -0.43252707	     41.12978109
      0.65551051	     -0.81447697	     -8.50378571	     -0.43238854	     40.81023134
      0.65560602	     -0.81429954	     -8.51426416	     -0.43218969	     40.35251189
      0.65568744	     -0.81414811	     -8.52319732	     -0.43202029	     39.96377278
      0.65576886	     -0.81399657	     -8.53213081	     -0.43185101	     39.57661875
      0.65585028	     -0.81384484	     -8.54106459	     -0.43168184	     39.19126139
      0.65593170	     -0.81369300	     -8.54999866	     -0.43151278	     38.80790353
      0.65600146	     -0.81356274	     -8.55765300	     -0.43136804	     38.48120326
      0.65607121	     -0.81343239	     -8.56530752	     -0.43122338	     38.15622623
      0.65615927	     -0.81326765	     -8.57497035	     -0.43104088	     37.74862584
      0.65624733	     -0.81310274	     -8.58463345	     -0.43085853	     37.34415328
      0.65631741	     -0.81297129	     -8.59232487	     -0.43071347	     37.02458247
      0.65638750	     -0.81283973	     -8.60001644	     -0.43056851	     36.70720976
      0.65647680	     -0.81267189	     -8.60981646	     -0.43038393	     36.30616687
      0.65656610	     -0.81250385	     -8.61961667	     -0.43019948	     35.90900431
      0.65663334	     -0.81237713	     -8.62699596	     -0.43006069	     35.61261289
      0.65670057	     -0.81225030	     -8.63437532	     -0.42992198	     35.31857395
      0.65679420	     -0.81207344	     -8.64465077	     -0.42972896	     34.91317104
      0.65688783	     -0.81189633	     -8.65492631	     -0.42953609	     34.51259081
      0.65695216	     -0.81177442	     -8.66198766	     -0.42940363	     34.24018006
      0.65701650	     -0.81165240	     -8.66904904	     -0.42927125	     33.97015043
      0.65711644	     -0.81146258	     -8.68001736	     -0.42906576	     33.55552685
      0.65719856	     -0.81130636	     -8.68903013	     -0.42889703	     33.21928278
      0.65728068	     -0.81114989	     -8.69804288	     -0.42872842	     32.88712559
      0.65736280	     -0.81099321	     -8.70705560	     -0.42855993	     32.55911099
      0.65743549	     -0.81085427	     -8.71503346	     -0.42841087	     32.27225382
      0.65750818	     -0.81071518	     -8.72301125	     -0.42826191	     31.98871109
      0.65758087	     -0.81057587	     -8.73098897	     -0.42811303	     31.70850895
      0.65767614	     -0.81039300	     -8.74144495	     -0.42791804	     31.34635370
      0.65775012	     -0.81025075	     -8.74956369	     -0.42776674	     31.06915873
      0.65782409	     -0.81010831	     -8.75768230	     -0.42761553	     30.79548781
      0.65789807	     -0.80996563	     -8.76580076	     -0.42746441	     30.52535373
      0.65799239	     -0.80978344	     -8.77615158	     -0.42727187	     30.18607498
      0.65806499	     -0.80964292	     -8.78411895	     -0.42712376	     29.92884762
      0.65813760	     -0.80950222	     -8.79208613	     -0.42697574	     29.67504350
      0.65822504	     -0.80933246	     -8.80168084	     -0.42679759	     29.37392638
      0.65831247	     -0.80916242	     -8.81127523	     -0.42661958	     29.07776766
      0.65837871	     -0.80903336	     -8.81854258	     -0.42648482	     28.85672607
      0.65844494	     -0.80890415	     -8.82580971	     -0.42635013	     28.63851673
      0.65853933	     -0.80871967	     -8.83616602	     -0.42615831	     28.33241514
      0.65862098	     -0.80855980	     -8.84512419	     -0.42599250	     28.07223189
      0.65870263	     -0.80839961	     -8.85408194	     -0.42582680	     27.81629805
      0.65878429	     -0.80823917	     -8.86303928	     -0.42304799	     27.56458941
      0.65885670	     -0.80809659	     -8.87098325	     -0.39978361	     27.34486053
      0.65892912	     -0.80795382	     -8.87892684	     -0.33038696	     27.12841365
      0.65900154	     -0.80781082	     -8.88687005	     -0.18708644	     26.91522685
      0.65910165	     -0.80761288	     -8.89785030	      0.18421056	     26.62583700
      0.65916543	     -0.80748658	     -8.90484520	      0.55245311	     26.44466778
      0.65922921	     -0.80736024	     -8.91183975	      1.03875061	     26.26596517
      0.65924509	     -0.80732877	     -8.91358104	      1.17920094	     26.22185733
      0.65925857	     -0.80730206	     -8.91505924	      1.30463287	     26.18453187
      0.65927205	     -0.80727503	     -8.91653740	      1.43579336	     26.14731475
      0.65928553	     -0.80724649	     -8.91801534	      1.57270489	     26.11020325
      0.65929901	     -0.80721496	     -8.91949289	      1.71537926	     26.07319381
      0.65931578	     -0.80716957	     -8.92133028	      1.90092772	     26.02728667
      0.65933255	     -0.80711525	     -8.92316637	      2.09537560	     25.98152456
      0.65934932	     -0.80705012	     -8.92500081	      2.29867651	     25.93590029
      0.65936609	     -0.80697254	     -8.92683325	      2.51075964	     25.89040665
      0.65938286	     -0.80688105	     -8.92866333	      2.73153057	     25.84503631
      0.65939963	     -0.80677438	     -8.93049071	      2.96087229	     25.79978182
      0.65941975	     -0.80662465	     -8.93267949	      3.24719963	     25.74561854
      0.65943988	     -0.80644946	     -8.93486324	      3.54539068	     25.69159766
      0.65946000	     -0.80624709	     -8.93704131	      3.85512880	     25.63770534
      0.65948013	     -0.80601592	     -8.93921304	      4.17606170	     25.58392746
      0.65950025	     -0.80575442	     -8.94137777	      4.50780495	     25.53024953
      0.65952037	     -0.80546118	     -8.94353481	      4.84994541	     25.47665676
      0.65954050	     -0.80513483	     -8.94568346	      5.20204473	     25.42313406
      0.65956062	     -0.80477408	     -8.94782301	      5.56364277	     25.36966603
      0.65958075	     -0.80437768	     -8.94995271	      5.93426094	     25.31623701
      0.65960087	     -0.80394447	     -8.95207184	      6.31340542	     25.26283109
      0.65962099	     -0.80347329	     -8.95417962	      6.70057022	     25.20943209
      0.65964112	     -0.80296306	     -8.95627528	      7.09524006	     25.15602363
      0.65966124	     -0.80241272	     -8.95835803	      7.49689313	     25.10258907
      0.65968137	     -0.80182126	     -8.96042707	      7.90500359	     25.04911161
      0.65970149	     -0.80118770	     -8.96248159	      8.31904390	     24.99557424
      0.65972162	     -0.80051109	     -8.96452074	      8.73848701	     24.94195975
      0.65974174	     -0.79979052	     -8.96654371	      9.16280829	     24.88825081
      0.65976186	     -0.79902511	     -8.96854962	      9.59148730	     24.83442989
      0.65978199	     -0.79821400	     -8.97053761	     10.02400940	     24.78047934
      0.65980211	     -0.79735636	     -8.97250680	     10.45986717	     24.72638138
      0.65982632	     -0.79626203	     -8.97484916	     10.98782495	     24.66109247
      0.65985052	     -0.79509789	     -8.97716147	     11.51903746	     24.59553302
      0.65987473	     -0.79386263	     -8.97944214	     12.05267739	     24.52967146
      0.65989893	     -0.79255503	     -8.98168954	     12.58794173	     24.46347605
      0.65992314	     -0.79117387	     -8.98390206	     13.12405332	     24.39691490
      0.65994734	     -0.78971800	     -8.98607802	     13.66026202	     24.32995597
      0.65997155	     -0.78818632	     -8.98821575	     14.19584554	     24.26256715
      0.65999575	     -0.78657777	     -8.99031356	     14.73011009	     24.19471623
      0.66001996	     -0.78489131	     -8.99236974	     15.26239064	     24.12637096
      0.66004416	     -0.78312598	     -8.99438254	     15.79205101	     24.05749905
      0.66006837	     -0.78128083	     -8.99635023	     16.31848385	     23.98806821
      0.66009257	     -0.77935495	     -8.99827104	     16.84111028	     23.91804616
      0.66011678	     -0.77734750	     -9.00014318	     17.35937956	     23.84740065
      0.66014098	     -0.77525764	     -9.00196486	     17.87276856	     23.77609950
      0.66016519	     -0.77308459	     -9.00373427	     18.38078112	     23.70411061
      0.66018939	     -0.77082759	     -9.00544959	     18.88294741	     23.63140196
      0.66021360	     -0.76848592	     -9.00710898	     19.37882317	     23.55794169
      0.66023780	     -0.76605892	     -9.00871058	     19.86798890	     23.48369804
      0.66026201	     -0.76354593	     -9.01025255	     20.35004906	     23.40863943
      0.66028621	     -0.76094633	     -9.01173300	     20.82463122	     23.33273447
      0.66031042	     -0.75825954	     -9.01315005	     21.29138520	     23.25595195
      0.66033462	     -0.75548502	     -9.01450182	     21.74998223	     23.17826087
      0.66035883	     -0.75262224	     -9.01578638	     22.20011407	     23.09963013
      0.66038303	     -0.74967072	     -9.01700184	     22.64149214	     23.02002999
      0.66040724	     -0.74662999	     -9.01814628	     23.07384673	     22.93942981
      0.66043145	     -0.74349963	     -9.01921775	     23.49692614	     22.85779966
      0.66045565	     -0.74027922	     -9.02021434	     23.91049588	     22.77510988
      0.66047986	     -0.73696838	     -9.02113409	     24.31433757	     22.69133113
      0.66050406	     -0.73356675	     -9.02197505	     24.70824951	     22.60643441
      0.66053311	     -0.72936384	     -9.02287759	     25.16764338	     22.50302606
      0.66056216	     -0.72502915	     -9.02366042	     25.61216686	     22.39791716
      0.66059121	     -0.72056217	     -9.02432014	     26.04155050	     22.29105956
      0.66062026	     -0.71596246	     -9.02485334	     26.45555095	     22.18240590
      0.66064931	     -0.71122957	     -9.02525659	     26.85394942	     22.07190960
      0.66067836	     -0.70636311	     -9.02552644	     27.23655018	     21.95952490
      0.66070741	     -0.70136269	     -9.02565944	     27.60317913	     21.84520687
      0.66073647	     -0.69622793	     -9.02565213	     27.95368244	     21.72891137
      0.66076552	     -0.69095846	     -9.02550104	     28.28792529	     21.61059513
      0.66079457	     -0.68555391	     -9.02520268	     28.60579056	     21.49021566
      0.66082362	     -0.68001388	     -9.02475355	     28.90717775	     21.36773127
      0.66085267	     -0.67433796	     -9.02415013	     29.19200177	     21.24310107
      0.66088172	     -0.66852568	     -9.02338888	     29.46019192	     21.11628492
      0.66091077	     -0.66257654	     -9.02246626	     29.71169083	     20.98724336
      0.66093982	     -0.65648995	     -9.02137869	     29.94645349	     20.85593762
      0.66096887	     -0.65026524	     -9.02012255	     30.16444624	     20.72232951
      0.66099792	     -0.64390163	     -9.01869422	     30.36564587	     20.58638135
      0.66102397	     -0.63807594	     -9.01726385	     30.53178510	     20.46244392
      0.66105003	     -0.63213703	     -9.01568935	     30.68440378	     20.33656797
      0.66107608	     -0.62608402	     -9.01396803	     30.82350301	     20.20872701
      0.66110213	     -0.61991585	     -9.01209714	     30.94908844	     20.07889456
      0.66112818	     -0.61363132	     -9.01007388	     31.06116971	     19.94704413
      0.66115160	     -0.60788288	     -9.00812319	     31.15038806	     19.82680406
      0.66117501	     -0.60203813	     -9.00604505	     31.22872128	     19.70489297
      0.66119842	     -0.59609575	     -9.00383729	     31.29618249	     19.58129103
      0.66122184	     -0.59005418	     -9.00149773	     31.35278602	     19.45597800
      0.66124525	     -0.58391162	     -8.99902411	     31.39854706	     19.32893317
      0.66126606	     -0.57836614	     -8.99671131	     31.43012939	     19.21455212
      0.66128687	     -0.57273771	     -8.99428911	     31.45317101	     19.09877084
      0.66130768	     -0.56702452	     -8.99175580	     31.46768273	     18.98157327
      0.66132849	     -0.56122450	     -8.98910958	     31.47367489	     18.86294267
      0.66134929	     -0.55533534	     -8.98634860	     31.47115706	     18.74286149
      0.66136782	     -0.55001582	     -8.98379273	     31.46176317	     18.63473235
      0.66138634	     -0.54462151	     -8.98114297	     31.44563758	     18.52542535
      0.66140486	     -0.53915007	     -8.97839785	     31.42278420	     18.41492596
      0.66142339	     -0.53359892	     -8.97555583	     31.39320563	     18.30321874
      0.66144191	     -0.52796513	     -8.97261528	     31.35690284	     18.19028723
      0.66145844	     -0.52286588	     -8.96990696	     31.31883378	     18.08847432
      0.66147497	     -0.51769564	     -8.96711756	     31.27540849	     17.98565926
      0.66149150	     -0.51245154	     -8.96424573	     31.22662328	     17.88182768
      0.66150802	     -0.50713035	     -8.96129005	     31.17247260	     17.77696414
      0.66152455	     -0.50172849	     -8.95824901	     31.11294884	     17.67105194
      0.66153932	     -0.49682962	     -8.95545785	     31.05520139	     17.57550208
      0.66155409	     -0.49185993	     -8.95259601	     30.99314618	     17.47908644
      0.66156886	     -0.48681587	     -8.94966217	     30.92677241	     17.38178994
      0.66158363	     -0.48169351	     -8.94665496	     30.85606715	     17.28359626
      0.66159840	     -0.47648842	     -8.94357285	     30.78101507	     17.18448762
      0.66161162	     -0.47175663	     -8.94075011	     30.71015690	     17.09501132
      0.66162483	     -0.46695073	     -8.93786488	     30.63578892	     17.00477178
      0.66163805	     -0.46206632	     -8.93491582	     30.55789407	     16.91375251
      0.66165127	     -0.45709852	     -8.93190149	     30.47645293	     16.82193555
      0.66166448	     -0.45204184	     -8.92882031	     30.39144343	     16.72930122
      0.66167630	     -0.44743961	     -8.92600696	     30.31238079	     16.64575280
      0.66168812	     -0.44275647	     -8.92313747	     30.23042448	     16.56151650
      0.66169994	     -0.43798691	     -8.92021039	     30.14555206	     16.47657373
      0.66171176	     -0.43312476	     -8.91722417	     30.05773845	     16.39090407
      0.66172358	     -0.42816306	     -8.91417706	     29.96695570	     16.30448500
      0.66173413	     -0.42364206	     -8.91140320	     29.88335789	     16.22666472
      0.66174469	     -0.41902911	     -8.90857779	     29.79734322	     16.14820742
      0.66175524	     -0.41431710	     -8.90569922	     29.70888451	     16.06909143
      0.66176579	     -0.40949800	     -8.90276567	     29.61795174	     15.98929274
      0.66177635	     -0.40456268	     -8.89977513	     29.52451172	     15.90878462
      0.66178635	     -0.39976957	     -8.89688688	     29.43362651	     15.83181799
      0.66179635	     -0.39485262	     -8.89394334	     29.34042274	     15.75415909
      0.66180635	     -0.38980021	     -8.89094214	     29.24486231	     15.67577595
      0.66181635	     -0.38459894	     -8.88788059	     29.14690311	     15.59663245
      0.66182635	     -0.37923325	     -8.88475565	     29.04649853	     15.51668757
      0.66183635	     -0.37368499	     -8.88156384	     28.94359685	     15.43589445
      0.66184635	     -0.36793281	     -8.87830115	     28.83814060	     15.35419917
      0.66185635	     -0.36195141	     -8.87496294	     28.73006570	     15.27153925
      0.66186635	     -0.35571063	     -8.87154379	     28.61930053	     15.18784180
      0.66187635	     -0.34917425	     -8.86803733	     28.50576474	     15.10302115
      0.66188635	     -0.34240622	     -8.86444873	     28.38920137	     15.01713367
      0.66189635	     -0.33555075	     -8.86079348	     28.26929375	     14.93036672
      0.66190635	     -0.32870972	     -8.85708310	     28.14587972	     14.84286409
      0.66191635	     -0.32195332	     -8.85332612	     28.01890734	     14.75473595
      0.66192635	     -0.31533190	     -8.84952924	     27.88839723	     14.66607221
      0.66193635	     -0.30888304	     -8.84569800	     27.75441936	     14.57695031
      0.66194635	     -0.30263569	     -8.84183722	     27.61707870	     14.48743968
      0.66195635	     -0.29661248	     -8.83795119	     27.47650614	     14.39760400
      0.66196635	     -0.29083104	     -8.83404376	     27.33285243	     14.30750222
      0.66197635	     -0.28530465	     -8.83011841	     27.18628373	     14.21718898
      0.66198635	     -0.28004276	     -8.82617826	     27.03697810	     14.12671469
      0.66199635	     -0.27505125	     -8.82222608	     26.88512239	     14.03612547
      0.66200635	     -0.27033282	     -8.81826430	     26.73090944	     13.94546325
      0.66201635	     -0.26588734	     -8.81429504	     26.57453543	     13.85476556
      0.66202635	     -0.26171219	     -8.81032010	     26.41619757	     13.76406693
      0.66203635	     -0.25780270	     -8.80634105	     26.25609193	     13.67339724
      0.66204635	     -0.25415248	     -8.80235918	     26.09441166	     13.58278335
      0.66205635	     -0.25075381	     -8.79837560	     25.93134540	     13.49224909
      0.66206635	     -0.24759794	     -8.79439121	     25.76707650	     13.40181550
      0.66207635	     -0.24467537	     -8.79040678	     25.60178042	     13.31150120
      0.66208635	     -0.24197615	     -8.78642293	     25.43562637	     13.22132262
      0.66209635	     -0.23949001	     -8.78244017	     25.26877527	     13.13129426
      0.66210635	     -0.23720658	     -8.77845891	     25.10137984	     13.04142894
      0.66211635	     -0.23511550	     -8.77447951	     24.93358440	     12.95173796
      0.66212635	     -0.23320655	     -8.77050223	     24.76552492	     12.86223128
      0.66213635	     -0.23146972	     -8.76652729	     24.59732899	     12.77291769
      0.66214635	     -0.22989527	     -8.76255487	     24.42911608	     12.68380494
      0.66215635	     -0.22847380	     -8.75858511	     24.26099767	     12.59489985
      0.66216635	     -0.22719626	     -8.75461810	     24.09307758	     12.50620839
      0.66217635	     -0.22605398	     -8.75065395	     23.92545223	     12.41773580
      0.66218635	     -0.22503868	     -8.74669270	     23.75821093	     12.32948667
      0.66219635	     -0.22414248	     -8.74273440	     23.59143630	     12.24146497
      0.66220635	     -0.22335789	     -8.73877908	     23.42520450	     12.15367415
      0.66221635	     -0.22267782	     -8.73482676	     23.25958565	     12.06611717
      0.66222635	     -0.22209558	     -8.73087744	     23.09464413	     11.97879657
      0.66223635	     -0.22160482	     -8.72693114	     22.93043891	     11.89171447
      0.66224635	     -0.22119958	     -8.72298784	     22.76702387	     11.80487266
      0.66225847	     -0.22081510	     -8.71821348	     22.57013114	     11.69996424
      0.66227058	     -0.22053861	     -8.71344350	     22.37454923	     11.59541280
      0.66228270	     -0.22036147	     -8.70867786	     22.18034787	     11.49121980
      0.66229482	     -0.22027564	     -8.70391654	     21.98758861	     11.38738619
      0.66230694	     -0.22027373	     -8.69915949	     21.79632544	     11.28391251
      0.66231905	     -0.22034887	     -8.69440668	     21.60660545	     11.18079887
      0.66233117	     -0.22049474	     -8.68965807	     21.41846936	     11.07804506
      0.66234329	     -0.22070552	     -8.68491361	     21.23195209	     10.97565055
      0.66235794	     -0.22103928	     -8.67918451	     21.00871295	     10.85236555
      0.66237258	     -0.22145136	     -8.67346135	     20.78792476	     10.72960237
      0.66238723	     -0.22193394	     -8.66774406	     20.56962123	     10.60735866
      0.66240188	     -0.22247993	     -8.66203257	     20.35382784	     10.48563170
      0.66241652	     -0.22308294	     -8.65632682	     20.14056270	     10.36441843
      0.66243117	     -0.22373720	     -8.65062674	     19.92983743	     10.24371551
      0.66244582	     -0.22443751	     -8.64493228	     19.72165785	     10.12351936
      0.66246046	     -0.22517917	     -8.63924338	     19.51602469	     10.00382623
      0.66247850	     -0.22614328	     -8.63224421	     19.26625043	      9.85709174
      0.66249654	     -0.22715673	     -8.62525330	     19.02031775	      9.71110669
      0.66251458	     -0.22821339	     -8.61827056	     18.77820368	      9.56586320
      0.66253262	     -0.22930783	     -8.61129592	     18.53987866	      9.42135323
      0.66255066	     -0.23043535	     -8.60432930	     18.30530759	      9.27756863
      0.66256870	     -0.23159178	     -8.59737062	     18.07445079	      9.13450115
      0.66258674	     -0.23277352	     -8.59041984	     17.84726473	      8.99214252
      0.66260908	     -0.23426714	     -8.58182400	     17.57097181	      8.81683908
      0.66263141	     -0.23578953	     -8.57324006	     17.30014149	      8.64259410
      0.66265375	     -0.23733631	     -8.56466794	     17.03467549	      8.46939204
      0.66267609	     -0.23890379	     -8.55610756	     16.77447233	      8.29721750
      0.66269842	     -0.24048885	     -8.54755885	     16.51942834	      8.12605532
      0.66272076	     -0.24208884	     -8.53902174	     16.26943850	      7.95589057
      0.66274869	     -0.24410703	     -8.52836374	     15.96381742	      7.74450896
      0.66277662	     -0.24614154	     -8.51772367	     15.66572610	      7.53463574
      0.66280455	     -0.24818949	     -8.50710143	     15.37495938	      7.32624363
      0.66283248	     -0.25024855	     -8.49649695	     15.09131453	      7.11930584
      0.66286616	     -0.25274416	     -8.48373011	     14.75839494	      6.87161203
      0.66289985	     -0.25525062	     -8.47098885	     14.43520314	      6.62595312
      0.66294112	     -0.25833355	     -8.45541231	     14.05198563	      6.32767196
      0.66298239	     -0.26142698	     -8.43987380	     13.68227910	      6.03230868
      0.66301505	     -0.26388036	     -8.42760779	     13.39899283	      5.80066141
      0.66304770	     -0.26633826	     -8.41536538	     13.12353436	      5.57076273
      0.66308143	     -0.26888127	     -8.40274435	     12.84694163	      5.33509193
      0.66312724	     -0.27234173	     -8.38563876	     12.48362534	      5.01780698
      0.66317455	     -0.27592075	     -8.36802502	     12.12287795	      4.69359671
      0.66320606	     -0.27830725	     -8.35632185	     11.89039772	      4.47955399
      0.66323757	     -0.28069588	     -8.34464024	     11.66389623	      4.26697972
      0.66328251	     -0.28410651	     -8.32801401	     11.35077244	      3.96624977
      0.66331647	     -0.28668576	     -8.31548095	     11.12168177	      3.74095867
      0.66335043	     -0.28926688	     -8.30297267	     10.89879678	      3.51730586
      0.66338438	     -0.29184966	     -8.29048911	     10.68190851	      3.29527416
      0.66342722	     -0.29511032	     -8.27477484	     10.41652409	      3.01744314
      0.66345775	     -0.29743527	     -8.26360035	     10.23282131	      2.82099447
      0.66348828	     -0.29976123	     -8.25244565	     10.05347305	      2.62581356
      0.66352937	     -0.30289284	     -8.23746514	      9.81875875	      2.36512617
      0.66356535	     -0.30563668	     -8.22437448	      9.61924392	      2.13866288
      0.66360133	     -0.30838145	     -8.21131102	      9.42517216	      1.91390387
      0.66363731	     -0.31112701	     -8.19827467	      9.23635671	      1.69083073
      0.66366833	     -0.31349397	     -8.18706005	      9.07769304	      1.49989806
      0.66369934	     -0.31586131	     -8.17586544	      8.92269053	      1.31019284
      0.66373717	     -0.31874967	     -8.16223575	      8.73840009	      1.08041017
      0.66377501	     -0.32163826	     -8.14863566	      8.55921324	      0.85241708
      0.66380333	     -0.32380020	     -8.13847625	      8.42833621	      0.68293902
      0.66383164	     -0.32596210	     -8.12833331	      8.30014542	      0.51444393
      0.66387350	     -0.32915771	     -8.11336940	      8.11541721	      0.26714574
      0.66390632	     -0.33166243	     -8.10166410	      7.97446356	      0.07475921
      0.66393913	     -0.33416669	     -8.08998071	      7.83678898	     -0.11634669
      0.66397194	     -0.33667039	     -8.07831917	      7.70229633	     -0.30618413
      0.66400476	     -0.33917340	     -8.06667942	      7.57089198	     -0.49476518
      0.66403757	     -0.34167560	     -8.05506140	      7.44248546	     -0.68210169
      0.66407039	     -0.34417686	     -8.04346502	      7.31698954	     -0.86820541
      0.66410320	     -0.34667707	     -8.03189023	      7.19431992	     -1.05308787
      0.66413602	     -0.34917608	     -8.02033696	      7.07439527	     -1.23676053
      0.66416883	     -0.35167379	     -8.00880515	      6.95713699	     -1.41923463
      0.66420164	     -0.35417005	     -7.99729473	      6.84246922	     -1.60052132
      0.66423446	     -0.35666477	     -7.98580564	      6.73031860	     -1.78063182
      0.66426296	     -0.35883021	     -7.97584386	      6.63489596	     -1.93612338
      0.66429146	     -0.36099430	     -7.96589807	      6.54127385	     -2.09074261
      0.66432907	     -0.36384789	     -7.95279765	      6.42040873	     -2.29346049
      0.66435924	     -0.36613494	     -7.94230931	      6.32560403	     -2.45498975
      0.66438941	     -0.36842013	     -7.93183873	      6.23265728	     -2.61556751
      0.66441958	     -0.37070339	     -7.92138588	      6.14152161	     -2.77520166
      0.66445740	     -0.37356297	     -7.90830624	      6.02975530	     -2.97401157
      0.66448445	     -0.37560595	     -7.89896926	      5.95147919	     -3.11529751
      0.66451150	     -0.37764711	     -7.88964641	      5.87454759	     -3.25584453
      0.66454699	     -0.38032218	     -7.87743650	      5.77560536	     -3.43912563
      0.66458125	     -0.38290144	     -7.86567205	      5.68217292	     -3.61487770
      0.66461551	     -0.38547739	     -7.85393003	      5.59073217	     -3.78947515
      0.66464507	     -0.38769717	     -7.84381682	      5.51339423	     -3.93920084
      0.66467463	     -0.38991429	     -7.83372022	      5.43746413	     -4.08808162
      0.66470419	     -0.39212863	     -7.82364018	      5.36290880	     -4.23612417
      0.66473375	     -0.39434012	     -7.81357665	      5.28969605	     -4.38333506
      0.66476945	     -0.39700753	     -7.80144242	      5.20300492	     -4.56005813
      0.66480069	     -0.39933707	     -7.79084822	      5.12870287	     -4.71365994
      0.66483192	     -0.40166306	     -7.78027230	      5.05578941	     -4.86635676
      0.66486315	     -0.40398543	     -7.76971460	      4.98423094	     -5.01815594
      0.66489439	     -0.40630403	     -7.75917507	      4.91399494	     -5.16906485
      0.66492562	     -0.40861879	     -7.74865367	      4.84504974	     -5.31909065
      0.66495238	     -0.41059903	     -7.73965278	      4.78697773	     -5.44694305
      0.66497914	     -0.41257630	     -7.73066513	      4.72981207	     -5.57415678
      0.66501684	     -0.41535670	     -7.71802562	      4.65077918	     -5.75230160
      0.66504413	     -0.41736476	     -7.70889585	      4.59466121	     -5.88043064
      0.66507141	     -0.41936947	     -7.69977971	      4.53942182	     -6.00791147
      0.66510453	     -0.42179905	     -7.68872900	      4.47350451	     -6.16183615
      0.66513676	     -0.42415758	     -7.67799820	      4.41056923	     -6.31066894
      0.66516898	     -0.42651113	     -7.66728626	      4.34877774	     -6.45861840
      0.66520121	     -0.42885957	     -7.65659314	      4.28810316	     -6.60569171
      0.66522903	     -0.43088340	     -7.64737416	      4.23658612	     -6.73199749
      0.66525686	     -0.43290325	     -7.63816914	      4.18586608	     -6.85765968
      0.66528469	     -0.43491908	     -7.62897802	      4.13592703	     -6.98268274
      0.66531998	     -0.43746975	     -7.61734136	      4.07369087	     -7.14033076
      0.66535022	     -0.43964995	     -7.60738812	      4.02131941	     -7.27460698
      0.66538046	     -0.44182510	     -7.59745117	      3.96981028	     -7.40814574
      0.66541070	     -0.44399513	     -7.58753046	      3.91914506	     -7.54095247
      0.66544094	     -0.44615994	     -7.57762596	      3.86930585	     -7.67303261
      0.66547118	     -0.44831945	     -7.56773762	      3.82027519	     -7.80439151
      0.66550142	     -0.45047355	     -7.55786538	      3.77203611	     -7.93503448
      0.66553166	     -0.45262219	     -7.54800923	      3.72457202	     -8.06496673
      0.66556190	     -0.45476524	     -7.53816909	      3.67786683	     -8.19419347
      0.66559214	     -0.45690266	     -7.52834494	      3.63190479	     -8.32271981
      0.66562238	     -0.45903433	     -7.51853673	      3.58667062	     -8.45055085
      0.66565262	     -0.46116020	     -7.50874441	      3.54214937	     -8.57769158
      0.66568286	     -0.46328015	     -7.49896795	      3.49832651	     -8.70414698
      0.66571310	     -0.46539414	     -7.48920730	      3.45518784	     -8.82992195
      0.66574334	     -0.46750204	     -7.47946241	      3.41271957	     -8.95502138
      0.66577358	     -0.46960383	     -7.46973325	      3.37090817	     -9.07945005
      0.66580382	     -0.47169937	     -7.46001977	      3.32974054	     -9.20321274
      0.66583406	     -0.47378863	     -7.45032194	      3.28920381	     -9.32631413
      0.66586120	     -0.47565791	     -7.44163325	      3.25335659	     -9.43621524
      0.66588833	     -0.47752200	     -7.43295709	      3.21799846	     -9.54559098
      0.66592423	     -0.47997990	     -7.42149880	      3.17196085	     -9.68948006
      0.66595182	     -0.48186309	     -7.41270515	      3.13712918	     -9.79947734
      0.66597942	     -0.48374072	     -7.40392436	      3.10277430	     -9.90894261
      0.66600701	     -0.48561274	     -7.39515639	      3.06888774	    -10.01787921
      0.66604276	     -0.48802934	     -7.38381735	      3.02567384	    -10.15821550
      0.66607332	     -0.49008768	     -7.37414061	      2.98932936	    -10.27749501
      0.66610388	     -0.49213891	     -7.36447946	      2.95352575	    -10.39613994
      0.66613444	     -0.49418299	     -7.35483388	      2.91825258	    -10.51415466
      0.66616500	     -0.49621981	     -7.34520381	      2.88349975	    -10.63154354
      0.66619556	     -0.49824935	     -7.33558921	      2.84925734	    -10.74831084
      0.66622612	     -0.50027150	     -7.32599005	      2.81551570	    -10.86446085
      0.66625668	     -0.50228624	     -7.31640628	      2.78226538	    -10.97999776
      0.66628724	     -0.50429346	     -7.30683786	      2.74949719	    -11.09492577
      0.66631780	     -0.50629313	     -7.29728475	      2.71720209	    -11.20924897
      0.66634507	     -0.50807138	     -7.28877153	      2.68877124	    -11.31077458
      0.66637234	     -0.50984352	     -7.28027045	      2.66070412	    -11.41182457
      0.66640882	     -0.51220397	     -7.26891987	      2.62372477	    -11.54623230
      0.66643682	     -0.51400821	     -7.26022239	      2.59576661	    -11.64882741
      0.66646482	     -0.51580584	     -7.25153760	      2.56817103	    -11.75093136
      0.66649281	     -0.51759684	     -7.24286547	      2.54093198	    -11.85254714
      0.66652916	     -0.51991191	     -7.23162627	      2.50609280	    -11.98373990
      0.66655998	     -0.52186590	     -7.22211360	      2.47700742	    -12.09433755
      0.66659079	     -0.52381167	     -7.21261614	      2.44833021	    -12.20435590
      0.66662161	     -0.52574918	     -7.20313385	      2.42005380	    -12.31379876
      0.66665243	     -0.52767836	     -7.19366670	      2.39217104	    -12.42266997
      0.66668325	     -0.52959919	     -7.18421464	      2.36467487	    -12.53097326
      0.66671406	     -0.53151158	     -7.17477763	      2.33755845	    -12.63871239
      0.66674488	     -0.53341553	     -7.16535565	      2.31081504	    -12.74589104
      0.66677570	     -0.53531096	     -7.15594864	      2.28443809	    -12.85251289
      0.66680651	     -0.53719784	     -7.14655657	      2.25842117	    -12.95858154
      0.66683733	     -0.53907610	     -7.13717940	      2.23275799	    -13.06410062
      0.66686815	     -0.54094574	     -7.12781710	      2.20744241	    -13.16907366
      0.66689896	     -0.54280667	     -7.11846963	      2.18246841	    -13.27350420
      0.66692978	     -0.54465890	     -7.10913695	      2.15783010	    -13.37739573
      0.66696060	     -0.54650234	     -7.09981901	      2.13352173	    -13.48075171
      0.66699141	     -0.54833699	     -7.09051579	      2.10953765	    -13.58357557
      0.66702518	     -0.55033728	     -7.08033799	      2.08362127	    -13.69564508
      0.66705895	     -0.55232692	     -7.07017776	      2.05808057	    -13.80708410
      0.66708733	     -0.55399063	     -7.06165308	      2.03690267	    -13.90024856
      0.66711571	     -0.55564677	     -7.05314075	      2.01598115	    -13.99297344
      0.66715388	     -0.55786230	     -7.04171088	      1.98823861	    -14.11700198
      0.66718278	     -0.55953049	     -7.03307212	      1.96753274	    -14.21038182
      0.66721168	     -0.56119072	     -7.02444607	      1.94707927	    -14.30331470
      0.66724058	     -0.56284297	     -7.01583270	      1.92687428	    -14.39580321
      0.66727933	     -0.56504598	     -7.00430258	      1.90016402	    -14.51913138
      0.66731090	     -0.56683020	     -6.99492529	      1.87872100	    -14.61902898
      0.66734247	     -0.56860480	     -6.98556301	      1.85755922	    -14.71840678
      0.66737404	     -0.57036979	     -6.97621571	      1.83667398	    -14.81726805
      0.66740562	     -0.57212510	     -6.96688336	      1.81606073	    -14.91561608
      0.66743719	     -0.57387075	     -6.95756590	      1.79571495	    -15.01345410
      0.66747510	     -0.57595435	     -6.94639577	      1.77162806	    -15.13028299
      0.66750316	     -0.57748705	     -6.93814447	      1.75404543	    -15.21626030
      0.66753121	     -0.57901204	     -6.92990486	      1.73666353	    -15.30184267
      0.66756762	     -0.58097954	     -6.91922975	      1.71440169	    -15.41231693
      0.66760387	     -0.58292578	     -6.90861926	      1.69255891	    -15.52167124
      0.66764013	     -0.58485913	     -6.89802812	      1.67103432	    -15.63037909
      0.66767084	     -0.58648682	     -6.88907103	      1.65304455	    -15.72196763
      0.66770155	     -0.58810523	     -6.88012775	      1.63527545	    -15.81309829
      0.66773963	     -0.59009878	     -6.86905940	      1.61354739	    -15.92544643
      0.66777053	     -0.59170644	     -6.86009056	      1.59615145	    -16.01613073
      0.66780144	     -0.59330464	     -6.85113560	      1.57896802	    -16.10636032
      0.66783234	     -0.59489342	     -6.84219449	      1.56199380	    -16.19613790
      0.66787505	     -0.59707336	     -6.82986157	      1.53887567	    -16.31946202
      0.66790284	     -0.59848218	     -6.82185058	      1.52403989	    -16.39925249
      0.66793063	     -0.59988334	     -6.81385070	      1.50936496	    -16.47868460
      0.66797067	     -0.60188824	     -6.80234648	      1.48850426	    -16.59247944
      0.66800685	     -0.60368656	     -6.79196899	      1.46992878	    -16.69469275
      0.66805842	     -0.60622775	     -6.77720766	      1.44389521	    -16.83937482
      0.66808604	     -0.60757757	     -6.76931931	      1.43016749	    -16.91635116
      0.66811366	     -0.60891985	     -6.76144178	      1.41658500	    -16.99298581
      0.66815985	     -0.61114829	     -6.74828859	      1.39418393	    -17.12041962
      0.66819165	     -0.61267000	     -6.73925193	      1.37899230	    -17.20759197
      0.66822345	     -0.61418170	     -6.73022952	      1.36398370	    -17.29432030
      0.66825525	     -0.61568341	     -6.72122132	      1.34915538	    -17.38060724
      0.66830257	     -0.61789953	     -6.70784296	      1.32741810	    -17.50819465
      0.66832982	     -0.61916566	     -6.70015335	      1.31507586	    -17.58122730
      0.66835707	     -0.62042445	     -6.69247410	      1.30285950	    -17.65394231
      0.66840254	     -0.62250892	     -6.67968162	      1.28274825	    -17.77458933
      0.66845099	     -0.62470747	     -6.66608340	      1.26169327	    -17.90217294
      0.66848191	     -0.62609854	     -6.65742196	      1.24845305	    -17.98308330
      0.66851284	     -0.62748026	     -6.64877370	      1.23536379	    -18.06359606
      0.66855925	     -0.62953676	     -6.63581675	      1.21599462	    -18.18371006
      0.66859059	     -0.63091350	     -6.62708453	      1.20310203	    -18.26431488
      0.66862193	     -0.63228067	     -6.61836576	      1.19035699	    -18.34451937
      0.66866305	     -0.63405997	     -6.60694674	      1.17385528	    -18.44914735
      0.66870197	     -0.63572874	     -6.59616138	      1.15846503	    -18.54753739
      0.66874088	     -0.63738288	     -6.58539659	      1.14329100	    -18.64532274
      0.66877522	     -0.63883054	     -6.57591351	      1.13007629	    -18.73112111
      0.66880957	     -0.64026686	     -6.56644638	      1.11702453	    -18.81645480
      0.66884391	     -0.64169186	     -6.55699514	      1.10413323	    -18.90132673
      0.66888639	     -0.64343895	     -6.54532607	      1.08840530	    -19.00567719
      0.66892370	     -0.64495906	     -6.53509817	      1.07478876	    -19.09674374
      0.66896101	     -0.64646594	     -6.52488888	      1.06135222	    -19.18727654
      0.66899831	     -0.64795962	     -6.51469816	      1.04809275	    -19.27727919
      0.66903562	     -0.64944016	     -6.50452597	      1.03500746	    -19.36675523
      0.66907293	     -0.65090759	     -6.49437224	      1.02209356	    -19.45570823
      0.66911024	     -0.65236198	     -6.48423695	      1.00934825	    -19.54414165
      0.66914754	     -0.65380334	     -6.47412003	      0.99676886	    -19.63205900
      0.66918485	     -0.65523176	     -6.46402146	      0.98435269	    -19.71946369
      0.66922216	     -0.65664726	     -6.45394117	      0.97209718	    -19.80635915
      0.66925947	     -0.65804991	     -6.44387912	      0.95999974	    -19.89274874
      0.66929677	     -0.65943974	     -6.43383527	      0.94805790	    -19.97863585
      0.66933408	     -0.66081683	     -6.42380958	      0.93626918	    -20.06402377
      0.66938053	     -0.66251349	     -6.41135328	      0.92180304	    -20.16963581
      0.66941472	     -0.66374986	     -6.40220242	      0.91130151	    -20.24688658
      0.66944890	     -0.66497565	     -6.39306669	      0.90092233	    -20.32372685
      0.66949379	     -0.66656909	     -6.38109491	      0.88747788	    -20.42399445
      0.66953513	     -0.66802061	     -6.37009237	      0.87527668	    -20.51571918
      0.66957647	     -0.66945693	     -6.35911178	      0.86324554	    -20.60685632
      0.66961781	     -0.67087809	     -6.34815306	      0.85138160	    -20.69741015
      0.66965383	     -0.67210445	     -6.33861976	      0.84117566	    -20.77586019
      0.66968986	     -0.67331942	     -6.32910299	      0.83109274	    -20.85387311
      0.66973355	     -0.67477742	     -6.31758583	      0.81902935	    -20.94788313
      0.66977724	     -0.67621887	     -6.30609285	      0.80714100	    -21.04125938
      0.66981584	     -0.67747885	     -6.29595778	      0.79677966	    -21.12324271
      0.66985444	     -0.67872605	     -6.28584149	      0.78655049	    -21.20473827
      0.66989304	     -0.67996057	     -6.27574395	      0.77645142	    -21.28574930
      0.66993982	     -0.68143998	     -6.26353002	      0.76438212	    -21.38329593
      0.66997968	     -0.68268570	     -6.25314714	      0.75424665	    -21.46583799
      0.67001954	     -0.68391813	     -6.24278407	      0.74424308	    -21.54787460
      0.67005939	     -0.68513737	     -6.23244078	      0.73436933	    -21.62940920
      0.67009925	     -0.68634349	     -6.22211721	      0.72462338	    -21.71044524
      0.67014934	     -0.68784091	     -6.20917030	      0.71255266	    -21.81159071
      0.67018767	     -0.68897296	     -6.19928386	      0.70344758	    -21.88846612
      0.67022600	     -0.69009314	     -6.18941553	      0.69445487	    -21.96489041
      0.67027321	     -0.69145643	     -6.17728750	      0.68353230	    -22.05839123
      0.67032041	     -0.69280197	     -6.16518678	      0.67277456	    -22.15121782
      0.67035946	     -0.69390175	     -6.15519682	      0.66399749	    -22.22750451
      0.67039851	     -0.69498958	     -6.14522545	      0.65532951	    -22.30333650
      0.67043756	     -0.69606550	     -6.13527262	      0.64676900	    -22.37871683
      0.67049479	     -0.69762076	     -6.12072215	      0.63441608	    -22.48836187
      0.67053268	     -0.69863686	     -6.11110814	      0.62635827	    -22.56044678
      0.67057057	     -0.69964204	     -6.10151145	      0.61839660	    -22.63211593
      0.67062202	     -0.70098931	     -6.08851064	      0.60773924	    -22.72875322
      0.67066948	     -0.70221474	     -6.07654422	      0.59805874	    -22.81724141
      0.67071694	     -0.70342343	     -6.06460475	      0.58852146	    -22.90509227
      0.67075943	     -0.70449129	     -6.05394064	      0.58010414	    -22.98319023
      0.67080191	     -0.70554596	     -6.04329799	      0.57179777	    -23.06078522
      0.67084440	     -0.70658760	     -6.03267676	      0.56360061	    -23.13788080
      0.67088688	     -0.70761628	     -6.02207690	      0.55551095	    -23.21448052
      0.67094726	     -0.70905628	     -6.00704814	      0.54419495	    -23.32250396
      0.67098340	     -0.70990588	     -5.99807329	      0.53752215	    -23.38668917
      0.67101954	     -0.71074640	     -5.98911376	      0.53092327	    -23.45052375
      0.67107756	     -0.71207673	     -5.97476351	      0.52048259	    -23.55226589
      0.67115235	     -0.71375776	     -5.95632220	      0.50729429	    -23.68211307
      0.67118862	     -0.71455955	     -5.94740063	      0.50100499	    -23.74456874
      0.67122490	     -0.71535254	     -5.93849432	      0.49478484	    -23.80668299
      0.67128421	     -0.71663026	     -5.92396579	      0.48476182	    -23.90750622
      0.67133429	     -0.71769130	     -5.91172829	      0.47643680	    -23.99194971
      0.67138438	     -0.71873612	     -5.89951963	      0.46823688	    -24.07575775
      0.67142744	     -0.71962153	     -5.88904600	      0.46128521	    -24.14730934
      0.67147051	     -0.72049519	     -5.87859357	      0.45442300	    -24.21839834
      0.67151357	     -0.72135719	     -5.86816230	      0.44764895	    -24.28902802
      0.67157088	     -0.72248652	     -5.85431223	      0.43876792	    -24.38232094
      0.67161980	     -0.72343453	     -5.84251906	      0.43130632	    -24.46132387
      0.67166872	     -0.72436801	     -5.83075296	      0.42395269	    -24.53974826
      0.67171764	     -0.72528708	     -5.81901386	      0.41670525	    -24.61759873
      0.67176657	     -0.72619194	     -5.80730168	      0.40956221	    -24.69487979
      0.67181549	     -0.72708271	     -5.79561634	      0.40252185	    -24.77159599
      0.67186441	     -0.72795960	     -5.78395778	      0.39558244	    -24.84775175
      0.67191333	     -0.72882271	     -5.77232591	      0.38874235	    -24.92335154
      0.67196225	     -0.72967225	     -5.76072066	      0.38199991	    -24.99839970
      0.67201117	     -0.73050834	     -5.74914197	      0.37535356	    -25.07290060
      0.67206010	     -0.73133116	     -5.73758975	      0.36880170	    -25.14685851
      0.67210902	     -0.73214085	     -5.72606393	      0.36234282	    -25.22027772
      0.67216290	     -0.73301768	     -5.71339962	      0.35533465	    -25.30052486
      0.67221679	     -0.73387896	     -5.70076714	      0.34843549	    -25.38012919
      0.67226526	     -0.73464076	     -5.68942911	      0.34232000	    -25.45120277
      0.67231374	     -0.73539028	     -5.67811671	      0.33628982	    -25.52176449
      0.67236822	     -0.73621817	     -5.66543449	      0.32961330	    -25.60045480
      0.67242270	     -0.73703095	     -5.65278446	      0.32304094	    -25.67850923
      0.67247718	     -0.73782889	     -5.64016652	      0.31657091	    -25.75593322
      0.67252596	     -0.73853090	     -5.62889507	      0.31086279	    -25.82473116
      0.67257474	     -0.73922132	     -5.61764921	      0.30523402	    -25.89303184
      0.67262352	     -0.73990025	     -5.60642886	      0.29968340	    -25.96083910
      0.67268015	     -0.74067417	     -5.59343607	      0.29333656	    -26.03893667
      0.67273678	     -0.74143303	     -5.58047746	      0.28709156	    -26.11638058
      0.67278747	     -0.74209981	     -5.56890548	      0.28158574	    -26.18516027
      0.67283817	     -0.74275485	     -5.55736073	      0.27615882	    -26.25342471
      0.67289391	     -0.74346181	     -5.54469722	      0.27028083	    -26.32789978
      0.67294966	     -0.74415496	     -5.53206646	      0.26449512	    -26.40176215
      0.67300540	     -0.74483455	     -5.51946833	      0.25880008	    -26.47501711
      0.67306114	     -0.74550074	     -5.50690275	      0.25319418	    -26.54766996
      0.67311689	     -0.74615376	     -5.49436961	      0.24767589	    -26.61972589
      0.67317263	     -0.74679377	     -5.48186881	      0.24224376	    -26.69119009
      0.67322107	     -0.74733956	     -5.47103182	      0.23759206	    -26.75281580
      0.67326952	     -0.74787580	     -5.46021913	      0.23300339	    -26.81400183
      0.67332842	     -0.74851521	     -5.44710368	      0.22750722	    -26.88781555
      0.67338733	     -0.74914092	     -5.43402393	      0.22210128	    -26.96098986
      0.67344060	     -0.74969525	     -5.42222451	      0.21728823	    -27.02662707
      0.67349388	     -0.75023872	     -5.41045412	      0.21254657	    -27.09175021
      0.67355144	     -0.75081390	     -5.39776917	      0.20750230	    -27.16154053
      0.67360901	     -0.75137679	     -5.38511791	      0.20253870	    -27.23074085
      0.67366483	     -0.75191115	     -5.37288036	      0.19780058	    -27.29729507
      0.67372066	     -0.75243431	     -5.36067432	      0.19313585	    -27.36330391
      0.67377790	     -0.75295932	     -5.34819093	      0.18842764	    -27.43042745
      0.67383515	     -0.75347291	     -5.33574047	      0.18379411	    -27.49698738
      0.67389222	     -0.75397377	     -5.32336121	      0.17924803	    -27.56278516
      0.67394928	     -0.75446364	     -5.31101447	      0.17477379	    -27.62803246
      0.67400674	     -0.75494598	     -5.29861600	      0.17034032	    -27.69317491
      0.67406420	     -0.75541755	     -5.28625030	      0.16597734	    -27.75776892
      0.67412153	     -0.75587754	     -5.27394464	      0.16169317	    -27.82167752
      0.67417886	     -0.75632716	     -5.26167140	      0.15747696	    -27.88504949
      0.67423434	     -0.75675255	     -5.24982581	      0.15346075	    -27.94586570
      0.67430366	     -0.75727091	     -5.23506675	      0.14852890	    -28.02116383
      0.67438244	     -0.75784259	     -5.21835057	      0.14303859	    -28.10581133
      0.67444839	     -0.75830719	     -5.20440338	      0.13853440	    -28.17592261
      0.67450101	     -0.75866896	     -5.19330569	      0.13499965	    -28.23137661
      0.67455362	     -0.75902291	     -5.18223477	      0.13151649	    -28.28640354
      0.67461325	     -0.75941473	     -5.16972183	      0.12763089	    -28.34824628
      0.67467288	     -0.75979684	     -5.15724308	      0.12380954	    -28.40954968
      0.67472827	     -0.76014328	     -5.14568127	      0.12031630	    -28.46601944
      0.67479964	     -0.76057778	     -5.13082707	      0.11589443	    -28.53810674
      0.67488672	     -0.76109016	     -5.11276853	      0.11061762	    -28.62504596
      0.67493881	     -0.76138751	     -5.10200147	      0.10752249	    -28.67651831
      0.67500754	     -0.76176966	     -5.08783174	      0.10350669	    -28.74384492
      0.67509005	     -0.76221329	     -5.07088215	      0.09878793	    -28.82376650
      0.67514377	     -0.76249346	     -5.05988114	      0.09577419	    -28.87528269
      0.67521280	     -0.76284370	     -5.04578326	      0.09196774	    -28.94089247
      0.67529982	     -0.76326978	     -5.02807583	      0.08727439	    -29.02265260
      0.67540985	     -0.76378459	     -5.00578657	      0.08150352	    -29.12454698
      0.67545818	     -0.76400248	     -4.99603181	      0.07902533	    -29.16878372
      0.67552204	     -0.76428287	     -4.98317485	      0.07580262	    -29.22675811
      0.67560385	     -0.76462978	     -4.96675902	      0.07175920	    -29.30023544
      0.67568565	     -0.76496321	     -4.95040433	      0.06780955	    -29.37283388
      0.67573903	     -0.76517367	     -4.93976636	      0.06528219	    -29.41973264
      0.67579241	     -0.76537863	     -4.92915423	      0.06279344	    -29.46626440
      0.67584824	     -0.76558725	     -4.91808081	      0.06023080	    -29.51455003
      0.67592614	     -0.76586861	     -4.90267950	      0.05672432	    -29.58125232
      0.67599623	     -0.76611234	     -4.88886712	      0.05363620	    -29.64062406
      0.67605217	     -0.76630058	     -4.87787633	      0.05121677	    -29.68756494
      0.67610811	     -0.76648333	     -4.86691347	      0.04883664	    -29.73412028
      0.67617242	     -0.76668685	     -4.85434240	      0.04614777	    -29.78717867
[truncated: 423,556 more chars]
