# Supplementary material for: Musculoskeletal simulations to examine the effects of accentuated eccentric loading (AEL) on jump height
Source: PeerJ. 2023 Jan 23;11:e14687. doi: 10.7717/peerj.14687 (PMC9879160; doi:10.7717/peerj.14687)
Supplement: Supplemental Information 3 — Added30 folder contains the code and simulation results for a complete jump with an additional 30% model mass. Dropped30 folder contains the code and simulation results for the push-off phase with the original model mass. [file peerj-11-14687-s003.zip › Supplementary Simulation code and output results AEL30/Dropped30/Optimized_for_J_Results/TwoSegment_Two_Segment_pos_global.sto]

Positions
version=1
nRows=9685
nColumns=28
inDegrees=no

This file contains the kinematics (positions and orientations,
velocities and angular velocities, or accelerations and angular accelerations)
of the centers of mass of the body segments in model Two_Segment.

Body segment orientations are described using body-fixed X-Y-Z Euler angles.

Angular velocities and accelerations are given about the body-local axes.

Units are S.I. units (seconds, meters, Newtons, ...)
Angles are in degrees.

endheader
time	Block_X	Block_Y	Block_Z	Block_Ox	Block_Oy	Block_Oz	thigh_X	thigh_Y	thigh_Z	thigh_Ox	thigh_Oy	thigh_Oz	shank_X	shank_Y	shank_Z	shank_Ox	shank_Oy	shank_Oz	Platform_X	Platform_Y	Platform_Z	Platform_Ox	Platform_Oy	Platform_Oz	center_of_mass_X	center_of_mass_Y	center_of_mass_Z
      0.00000000	      0.00000000	      0.38696516	      0.00000000	     -0.00000000	      0.00000000	     -0.00000000	     -0.18867149	      0.24560953	      0.00000000	     -0.00000000	      0.00000000	    -70.62326255	     -0.19728623	      0.09219318	      0.00000000	     -0.00000000	      0.00000000	     64.19538426	      0.00000000	      0.00000000	      0.00000000	     -0.00000000	      0.00000000	     -0.00000000	     -0.06840571	      0.31571338	      0.00000000
      0.00006123	     -0.00000000	      0.38697171	      0.00000000	     -0.00000000	      0.00000000	     -0.00000000	     -0.18867059	      0.24561352	      0.00000000	     -0.00000000	      0.00000000	    -70.62248481	     -0.19728486	      0.09219371	      0.00000000	     -0.00000000	      0.00000000	     64.19510279	      0.00000000	      0.00000000	      0.00000000	     -0.00000000	      0.00000000	     -0.00000000	     -0.06840534	      0.31571858	      0.00000000
      0.00012245	     -0.00000000	      0.38697830	      0.00000000	     -0.00000000	      0.00000000	     -0.00000000	     -0.18866968	      0.24561752	      0.00000000	     -0.00000000	      0.00000000	    -70.62170105	     -0.19728347	      0.09219426	      0.00000000	     -0.00000000	      0.00000000	     64.19482050	      0.00000000	      0.00000000	      0.00000000	     -0.00000000	      0.00000000	     -0.00000000	     -0.06840496	      0.31572380	      0.00000000
      0.00020780	     -0.00000000	      0.38698756	      0.00000000	     -0.00000000	      0.00000000	     -0.00000000	     -0.18866840	      0.24562315	      0.00000000	     -0.00000000	      0.00000000	    -70.62059867	     -0.19728152	      0.09219501	      0.00000000	     -0.00000000	      0.00000000	     64.19442514	      0.00000000	      0.00000000	      0.00000000	     -0.00000000	      0.00000000	     -0.00000000	     -0.06840444	      0.31573115	      0.00000000
      0.00029315	      0.00000000	      0.38699690	     -0.00000000	     -0.00000000	     -0.00000000	     -0.00000000	     -0.18866711	      0.24562883	     -0.00000000	     -0.00000000	     -0.00000000	    -70.61948526	     -0.19727955	      0.09219577	     -0.00000000	     -0.00000000	     -0.00000000	     64.19402726	      0.00000000	      0.00000000	      0.00000000	     -0.00000000	      0.00000000	     -0.00000000	     -0.06840391	      0.31573856	     -0.00000000
      0.00042115	      0.00000000	      0.38701107	     -0.00000000	      0.00000000	     -0.00000000	     -0.00000000	     -0.18866516	      0.24563744	     -0.00000000	      0.00000000	     -0.00000000	    -70.61779567	     -0.19727655	      0.09219692	     -0.00000000	      0.00000000	     -0.00000000	     64.19342524	      0.00000000	      0.00000000	      0.00000000	     -0.00000000	      0.00000000	     -0.00000000	     -0.06840310	      0.31574979	     -0.00000000
      0.00054914	      0.00000000	      0.38702543	     -0.00000000	      0.00000000	      0.00000000	     -0.00000000	     -0.18866317	      0.24564615	     -0.00000000	      0.00000000	      0.00000000	    -70.61608306	     -0.19727350	      0.09219809	     -0.00000000	      0.00000000	      0.00000000	     64.19281610	      0.00000000	      0.00000000	      0.00000000	     -0.00000000	      0.00000000	     -0.00000000	     -0.06840228	      0.31576118	     -0.00000000
      0.00075973	      0.00000000	      0.38704945	     -0.00000000	      0.00000000	      0.00000000	     -0.00000000	     -0.18865985	      0.24566075	     -0.00000000	      0.00000000	      0.00000000	    -70.61321751	     -0.19726841	      0.09220004	     -0.00000000	      0.00000000	      0.00000000	     64.19179676	      0.00000000	      0.00000000	      0.00000000	     -0.00000000	      0.00000000	     -0.00000000	     -0.06840092	      0.31578023	     -0.00000000
      0.00097032	      0.00000000	      0.38707399	     -0.00000000	      0.00000000	      0.00000000	     -0.00000000	     -0.18865647	      0.24567566	     -0.00000000	      0.00000000	      0.00000000	    -70.61029538	     -0.19726323	      0.09220206	     -0.00000000	      0.00000000	      0.00000000	     64.19075411	      0.00000000	      0.00000000	      0.00000000	     -0.00000000	      0.00000000	     -0.00000000	     -0.06839952	      0.31579969	     -0.00000000
      0.00125500	      0.00000000	      0.38710795	     -0.00000000	      0.00000000	      0.00000000	     -0.00000000	     -0.18865179	      0.24569634	     -0.00000000	      0.00000000	      0.00000000	    -70.60625984	     -0.19725608	      0.09220489	     -0.00000000	      0.00000000	      0.00000000	     64.18930440	      0.00000000	      0.00000000	      0.00000000	     -0.00000000	      0.00000000	     -0.00000000	     -0.06839760	      0.31582664	     -0.00000000
      0.00153968	      0.00000000	      0.38714283	     -0.00000000	      0.00000000	      0.00000000	     -0.00000000	     -0.18864700	      0.24571762	     -0.00000000	      0.00000000	      0.00000000	    -70.60213068	     -0.19724878	      0.09220787	     -0.00000000	      0.00000000	      0.00000000	     64.18780535	      0.00000000	      0.00000000	      0.00000000	     -0.00000000	      0.00000000	     -0.00000000	     -0.06839563	      0.31585434	     -0.00000000
      0.00177985	      0.00000000	      0.38717297	     -0.00000000	      0.00000000	      0.00000000	     -0.00000000	     -0.18864288	      0.24573606	     -0.00000000	      0.00000000	      0.00000000	    -70.59857707	     -0.19724252	      0.09221050	     -0.00000000	      0.00000000	      0.00000000	     64.18650046	      0.00000000	      0.00000000	      0.00000000	     -0.00000000	      0.00000000	     -0.00000000	     -0.06839394	      0.31587829	     -0.00000000
      0.00202001	      0.00000000	      0.38720375	     -0.00000000	      0.00000000	      0.00000000	     -0.00000000	     -0.18863869	      0.24575493	     -0.00000000	      0.00000000	      0.00000000	    -70.59496110	     -0.19723618	      0.09221325	     -0.00000000	      0.00000000	      0.00000000	     64.18515757	      0.00000000	      0.00000000	      0.00000000	     -0.00000000	      0.00000000	     -0.00000000	     -0.06839222	      0.31590277	     -0.00000000
      0.00230741	      0.00000000	      0.38724143	     -0.00000000	      0.00000000	      0.00000000	     -0.00000000	     -0.18863358	      0.24577810	     -0.00000000	      0.00000000	      0.00000000	    -70.59055382	     -0.19722847	      0.09221671	     -0.00000000	      0.00000000	      0.00000000	     64.18349951	      0.00000000	      0.00000000	      0.00000000	     -0.00000000	      0.00000000	     -0.00000000	     -0.06839013	      0.31593276	     -0.00000000
      0.00259481	      0.00000000	      0.38728004	     -0.00000000	      0.00000000	      0.00000000	     -0.00000000	     -0.18862836	      0.24580192	     -0.00000000	      0.00000000	      0.00000000	    -70.58606067	     -0.19722066	      0.09222034	     -0.00000000	      0.00000000	      0.00000000	     64.18178481	      0.00000000	      0.00000000	      0.00000000	     -0.00000000	      0.00000000	     -0.00000000	     -0.06838800	      0.31596351	     -0.00000000
      0.00282227	      0.00000000	      0.38731124	      0.00000000	      0.00000000	      0.00000000	     -0.00000000	     -0.18862417	      0.24582122	     -0.00000000	      0.00000000	      0.00000000	    -70.58244451	     -0.19721439	      0.09222334	     -0.00000000	      0.00000000	      0.00000000	     64.18038705	      0.00000000	      0.00000000	      0.00000000	     -0.00000000	      0.00000000	     -0.00000000	     -0.06838629	      0.31598840	      0.00000000
      0.00304973	      0.00000000	      0.38734302	      0.00000000	      0.00000000	      0.00000000	     -0.00000000	     -0.18861991	      0.24584092	      0.00000000	      0.00000000	      0.00000000	    -70.57877579	     -0.19720805	      0.09222646	     -0.00000000	      0.00000000	      0.00000000	     64.17895307	      0.00000000	      0.00000000	      0.00000000	     -0.00000000	      0.00000000	     -0.00000000	     -0.06838455	      0.31601375	      0.00000000
      0.00334924	     -0.00000000	      0.38738575	      0.00000000	      0.00000000	      0.00000000	     -0.00000000	     -0.18861421	      0.24586748	      0.00000000	      0.00000000	      0.00000000	    -70.57386545	     -0.19719961	      0.09223075	     -0.00000000	      0.00000000	      0.00000000	     64.17700931	      0.00000000	      0.00000000	      0.00000000	     -0.00000000	      0.00000000	     -0.00000000	     -0.06838223	      0.31604787	      0.00000000
      0.00364874	     -0.00000000	      0.38742947	      0.00000000	      0.00000000	      0.00000000	     -0.00000000	     -0.18860840	      0.24589474	      0.00000000	      0.00000000	      0.00000000	    -70.56886527	     -0.19719105	      0.09223524	      0.00000000	      0.00000000	      0.00000000	     64.17500207	      0.00000000	      0.00000000	      0.00000000	     -0.00000000	      0.00000000	     -0.00000000	     -0.06837988	      0.31608282	      0.00000000
      0.00386300	     -0.00000000	      0.38746136	      0.00000000	      0.00000000	      0.00000000	     -0.00000000	     -0.18860419	      0.24591468	      0.00000000	      0.00000000	      0.00000000	    -70.56523354	     -0.19718486	      0.09223859	      0.00000000	      0.00000000	      0.00000000	     64.17352711	      0.00000000	      0.00000000	      0.00000000	     -0.00000000	      0.00000000	     -0.00000000	     -0.06837817	      0.31610832	      0.00000000
      0.00407725	     -0.00000000	      0.38749375	      0.00000000	      0.00000000	      0.00000000	     -0.00000000	     -0.18859992	      0.24593497	      0.00000000	      0.00000000	      0.00000000	    -70.56155624	     -0.19717861	      0.09224203	      0.00000000	      0.00000000	      0.00000000	     64.17201951	      0.00000000	      0.00000000	      0.00000000	     -0.00000000	      0.00000000	     -0.00000000	     -0.06837644	      0.31613425	      0.00000000
      0.00437314	     -0.00000000	      0.38753932	      0.00000000	      0.00000000	      0.00000000	     -0.00000000	     -0.18859393	      0.24596358	      0.00000000	      0.00000000	      0.00000000	    -70.55640320	     -0.19716988	      0.09224697	      0.00000000	      0.00000000	      0.00000000	     64.16988375	      0.00000000	      0.00000000	      0.00000000	     -0.00000000	      0.00000000	     -0.00000000	     -0.06837402	      0.31617075	      0.00000000
      0.00466902	     -0.00000000	      0.38758586	      0.00000000	      0.00000000	      0.00000000	     -0.00000000	     -0.18858784	      0.24599287	      0.00000000	      0.00000000	      0.00000000	    -70.55116376	     -0.19716105	      0.09225211	      0.00000000	      0.00000000	      0.00000000	     64.16768557	      0.00000000	      0.00000000	      0.00000000	     -0.00000000	      0.00000000	     -0.00000000	     -0.06837156	      0.31620806	      0.00000000
      0.00490644	     -0.00000000	      0.38762390	      0.00000000	      0.00000000	      0.00000000	     -0.00000000	     -0.18858288	      0.24601687	      0.00000000	      0.00000000	      0.00000000	    -70.54689733	     -0.19715388	      0.09225639	      0.00000000	      0.00000000	      0.00000000	     64.16587660	      0.00000000	      0.00000000	      0.00000000	     -0.00000000	      0.00000000	     -0.00000000	     -0.06836956	      0.31623857	      0.00000000
      0.00514385	     -0.00000000	      0.38766257	      0.00000000	      0.00000000	      0.00000000	     -0.00000000	     -0.18857786	      0.24604131	      0.00000000	      0.00000000	      0.00000000	    -70.54257554	     -0.19714664	      0.09226079	      0.00000000	      0.00000000	      0.00000000	     64.16402742	      0.00000000	      0.00000000	      0.00000000	     -0.00000000	      0.00000000	     -0.00000000	     -0.06836754	      0.31626960	      0.00000000
      0.00542953	     -0.00000000	      0.38770991	      0.00000000	      0.00000000	      0.00000000	     -0.00000000	     -0.18857172	      0.24607129	      0.00000000	      0.00000000	      0.00000000	    -70.53730193	     -0.19713784	      0.09226626	      0.00000000	      0.00000000	      0.00000000	     64.16174901	      0.00000000	      0.00000000	      0.00000000	     -0.00000000	      0.00000000	     -0.00000000	     -0.06836507	      0.31630762	      0.00000000
      0.00571522	     -0.00000000	      0.38775816	      0.00000000	      0.00000000	      0.00000000	     -0.00000000	     -0.18856550	      0.24610192	      0.00000000	      0.00000000	      0.00000000	    -70.53194845	     -0.19712894	      0.09227193	      0.00000000	      0.00000000	      0.00000000	     64.15941240	      0.00000000	      0.00000000	      0.00000000	     -0.00000000	      0.00000000	     -0.00000000	     -0.06836257	      0.31634639	      0.00000000
      0.00595120	     -0.00000000	      0.38779868	      0.00000000	      0.00000000	      0.00000000	     -0.00000000	     -0.18856028	      0.24612770	      0.00000000	      0.00000000	      0.00000000	    -70.52746605	     -0.19712152	      0.09227675	      0.00000000	      0.00000000	      0.00000000	     64.15743834	      0.00000000	      0.00000000	      0.00000000	     -0.00000000	      0.00000000	     -0.00000000	     -0.06836048	      0.31637898	      0.00000000
      0.00618719	     -0.00000000	      0.38783982	      0.00000000	      0.00000000	      0.00000000	     -0.00000000	     -0.18855500	      0.24615390	      0.00000000	      0.00000000	      0.00000000	    -70.52292932	     -0.19711402	      0.09228170	      0.00000000	      0.00000000	      0.00000000	     64.15542459	      0.00000000	      0.00000000	      0.00000000	     -0.00000000	      0.00000000	     -0.00000000	     -0.06835837	      0.31641208	      0.00000000
      0.00647135	     -0.00000000	      0.38789017	      0.00000000	      0.00000000	      0.00000000	     -0.00000000	     -0.18854856	      0.24618604	      0.00000000	      0.00000000	      0.00000000	    -70.51739442	     -0.19710491	      0.09228784	      0.00000000	      0.00000000	      0.00000000	     64.15294709	      0.00000000	      0.00000000	      0.00000000	     -0.00000000	      0.00000000	     -0.00000000	     -0.06835579	      0.31645261	      0.00000000
      0.00675552	     -0.00000000	      0.38794140	      0.00000000	      0.00000000	      0.00000000	     -0.00000000	     -0.18854202	      0.24621880	      0.00000000	      0.00000000	      0.00000000	    -70.51178097	     -0.19709569	      0.09229417	      0.00000000	      0.00000000	      0.00000000	     64.15041209	      0.00000000	      0.00000000	      0.00000000	     -0.00000000	      0.00000000	     -0.00000000	     -0.06835318	      0.31649388	      0.00000000
      0.00699497	     -0.00000000	      0.38798526	      0.00000000	      0.00000000	      0.00000000	     -0.00000000	     -0.18853644	      0.24624689	      0.00000000	      0.00000000	      0.00000000	    -70.50698988	     -0.19708785	      0.09229964	      0.00000000	      0.00000000	      0.00000000	     64.14823135	      0.00000000	      0.00000000	      0.00000000	     -0.00000000	      0.00000000	     -0.00000000	     -0.06835095	      0.31652922	      0.00000000
      0.00723442	     -0.00000000	      0.38802975	      0.00000000	      0.00000000	      0.00000000	     -0.00000000	     -0.18853080	      0.24627543	      0.00000000	      0.00000000	      0.00000000	    -70.50214316	     -0.19707994	      0.09230525	      0.00000000	      0.00000000	      0.00000000	     64.14600984	      0.00000000	      0.00000000	      0.00000000	     -0.00000000	      0.00000000	     -0.00000000	     -0.06834870	      0.31656509	      0.00000000
      0.00751378	     -0.00000000	      0.38808244	      0.00000000	      0.00000000	      0.00000000	     -0.00000000	     -0.18852412	      0.24630928	      0.00000000	      0.00000000	      0.00000000	    -70.49641849	     -0.19707062	      0.09231196	      0.00000000	      0.00000000	      0.00000000	     64.14336658	      0.00000000	      0.00000000	      0.00000000	     -0.00000000	      0.00000000	     -0.00000000	     -0.06834605	      0.31660759	      0.00000000
      0.00779314	     -0.00000000	      0.38813598	      0.00000000	      0.00000000	      0.00000000	     -0.00000000	     -0.18851736	      0.24634374	      0.00000000	      0.00000000	      0.00000000	    -70.49061831	     -0.19706121	      0.09231886	      0.00000000	      0.00000000	      0.00000000	     64.14066790	      0.00000000	      0.00000000	      0.00000000	     -0.00000000	      0.00000000	     -0.00000000	     -0.06834336	      0.31665080	      0.00000000
      0.00803996	     -0.00000000	      0.38818399	      0.00000000	      0.00000000	      0.00000000	     -0.00000000	     -0.18851132	      0.24637468	      0.00000000	      0.00000000	      0.00000000	    -70.48543080	     -0.19705281	      0.09232510	      0.00000000	      0.00000000	      0.00000000	     64.13823737	      0.00000000	      0.00000000	      0.00000000	     -0.00000000	      0.00000000	     -0.00000000	     -0.06834095	      0.31668956	      0.00000000
      0.00828679	     -0.00000000	      0.38823266	      0.00000000	      0.00000000	      0.00000000	     -0.00000000	     -0.18850520	      0.24640610	      0.00000000	      0.00000000	      0.00000000	    -70.48018451	     -0.19704435	      0.09233148	      0.00000000	      0.00000000	      0.00000000	     64.13576363	      0.00000000	      0.00000000	      0.00000000	     -0.00000000	      0.00000000	     -0.00000000	     -0.06833853	      0.31672888	      0.00000000
      0.00855771	     -0.00000000	      0.38828685	      0.00000000	      0.00000000	      0.00000000	     -0.00000000	     -0.18849840	      0.24644112	      0.00000000	      0.00000000	      0.00000000	    -70.47435864	     -0.19703496	      0.09233866	      0.00000000	      0.00000000	      0.00000000	     64.13299875	      0.00000000	      0.00000000	      0.00000000	     -0.00000000	      0.00000000	     -0.00000000	     -0.06833583	      0.31677267	      0.00000000
      0.00882862	     -0.00000000	      0.38834184	      0.00000000	      0.00000000	      0.00000000	     -0.00000000	     -0.18849152	      0.24647670	      0.00000000	      0.00000000	      0.00000000	    -70.46846215	     -0.19702549	      0.09234600	      0.00000000	      0.00000000	      0.00000000	     64.13018189	      0.00000000	      0.00000000	      0.00000000	     -0.00000000	      0.00000000	     -0.00000000	     -0.06833311	      0.31681713	      0.00000000
      0.00909954	     -0.00000000	      0.38839762	      0.00000000	      0.00000000	      0.00000000	     -0.00000000	     -0.18848456	      0.24651286	      0.00000000	      0.00000000	      0.00000000	    -70.46249513	     -0.19701593	      0.09235351	      0.00000000	      0.00000000	      0.00000000	     64.12731307	      0.00000000	      0.00000000	      0.00000000	     -0.00000000	      0.00000000	     -0.00000000	     -0.06833035	      0.31686224	      0.00000000
      0.00937046	     -0.00000000	      0.38845420	      0.00000000	      0.00000000	      0.00000000	     -0.00000000	     -0.18847751	      0.24654957	      0.00000000	      0.00000000	      0.00000000	    -70.45645768	     -0.19700628	      0.09236119	      0.00000000	      0.00000000	      0.00000000	     64.12439234	      0.00000000	      0.00000000	      0.00000000	     -0.00000000	      0.00000000	     -0.00000000	     -0.06832756	      0.31690802	      0.00000000
      0.00960318	     -0.00000000	      0.38850343	      0.00000000	      0.00000000	      0.00000000	     -0.00000000	     -0.18847139	      0.24658156	      0.00000000	      0.00000000	      0.00000000	    -70.45121511	     -0.19699793	      0.09236792	      0.00000000	      0.00000000	      0.00000000	     64.12184188	      0.00000000	      0.00000000	      0.00000000	     -0.00000000	      0.00000000	     -0.00000000	     -0.06832515	      0.31694787	      0.00000000
      0.00983591	     -0.00000000	      0.38855325	      0.00000000	      0.00000000	      0.00000000	     -0.00000000	     -0.18846520	      0.24661397	      0.00000000	      0.00000000	      0.00000000	    -70.44592071	     -0.19698950	      0.09237478	      0.00000000	      0.00000000	      0.00000000	     64.11925317	      0.00000000	      0.00000000	      0.00000000	     -0.00000000	      0.00000000	     -0.00000000	     -0.06832270	      0.31698821	      0.00000000
      0.01011404	     -0.00000000	      0.38861356	      0.00000000	      0.00000000	      0.00000000	     -0.00000000	     -0.18845773	      0.24665324	      0.00000000	      0.00000000	      0.00000000	    -70.43952558	     -0.19697935	      0.09238315	      0.00000000	      0.00000000	      0.00000000	     64.11610930	      0.00000000	      0.00000000	      0.00000000	     -0.00000000	      0.00000000	     -0.00000000	     -0.06831976	      0.31703706	      0.00000000
      0.01039217	     -0.00000000	      0.38867470	      0.00000000	      0.00000000	      0.00000000	     -0.00000000	     -0.18845017	      0.24669310	      0.00000000	      0.00000000	      0.00000000	    -70.43305661	     -0.19696910	      0.09239169	      0.00000000	      0.00000000	      0.00000000	     64.11291087	      0.00000000	      0.00000000	      0.00000000	     -0.00000000	      0.00000000	     -0.00000000	     -0.06831678	      0.31708661	      0.00000000
      0.01067029	     -0.00000000	      0.38873668	      0.00000000	      0.00000000	      0.00000000	     -0.00000000	     -0.18844252	      0.24673356	      0.00000000	      0.00000000	      0.00000000	    -70.42651393	     -0.19695875	      0.09240041	      0.00000000	      0.00000000	      0.00000000	     64.10965791	      0.00000000	      0.00000000	      0.00000000	     -0.00000000	      0.00000000	     -0.00000000	     -0.06831377	      0.31713684	      0.00000000
      0.01091920	     -0.00000000	      0.38879284	      0.00000000	      0.00000000	      0.00000000	     -0.00000000	     -0.18843560	      0.24677026	      0.00000000	      0.00000000	      0.00000000	    -70.42059622	     -0.19694942	      0.09240836	      0.00000000	      0.00000000	      0.00000000	     64.10670052	      0.00000000	      0.00000000	      0.00000000	     -0.00000000	      0.00000000	     -0.00000000	     -0.06831105	      0.31718239	      0.00000000
      0.01116811	     -0.00000000	      0.38884968	      0.00000000	      0.00000000	      0.00000000	     -0.00000000	     -0.18842860	      0.24680744	      0.00000000	      0.00000000	      0.00000000	    -70.41461964	     -0.19694001	      0.09241646	      0.00000000	      0.00000000	      0.00000000	     64.10369952	      0.00000000	      0.00000000	      0.00000000	     -0.00000000	      0.00000000	     -0.00000000	     -0.06830830	      0.31722849	      0.00000000
      0.01141701	     -0.00000000	      0.38890718	      0.00000000	      0.00000000	      0.00000000	     -0.00000000	     -0.18842154	      0.24684509	      0.00000000	      0.00000000	      0.00000000	    -70.40858425	     -0.19693053	      0.09242471	      0.00000000	      0.00000000	      0.00000000	     64.10065495	      0.00000000	      0.00000000	      0.00000000	     -0.00000000	      0.00000000	     -0.00000000	     -0.06830552	      0.31727515	      0.00000000
      0.01168002	     -0.00000000	      0.38896865	      0.00000000	      0.00000000	      0.00000000	     -0.00000000	     -0.18841400	      0.24688539	      0.00000000	      0.00000000	      0.00000000	    -70.40214332	     -0.19692042	      0.09243357	      0.00000000	      0.00000000	      0.00000000	     64.09739066	      0.00000000	      0.00000000	      0.00000000	     -0.00000000	      0.00000000	     -0.00000000	     -0.06830257	      0.31732505	      0.00000000
      0.01194302	     -0.00000000	      0.38903087	      0.00000000	      0.00000000	      0.00000000	     -0.00000000	     -0.18840638	      0.24692621	      0.00000000	      0.00000000	      0.00000000	    -70.39563692	     -0.19691024	      0.09244259	      0.00000000	      0.00000000	      0.00000000	     64.09407780	      0.00000000	      0.00000000	      0.00000000	     -0.00000000	      0.00000000	     -0.00000000	     -0.06829958	      0.31737556	      0.00000000
      0.01219797	     -0.00000000	      0.38909189	      0.00000000	      0.00000000	      0.00000000	     -0.00000000	     -0.18839892	      0.24696628	      0.00000000	      0.00000000	      0.00000000	    -70.38926717	     -0.19690028	      0.09245149	      0.00000000	      0.00000000	      0.00000000	     64.09081994	      0.00000000	      0.00000000	      0.00000000	     -0.00000000	      0.00000000	     -0.00000000	     -0.06829666	      0.31742512	      0.00000000
      0.01245293	     -0.00000000	      0.38915360	      0.00000000	      0.00000000	      0.00000000	     -0.00000000	     -0.18839138	      0.24700685	      0.00000000	      0.00000000	      0.00000000	    -70.38283608	     -0.19689025	      0.09246054	      0.00000000	      0.00000000	      0.00000000	     64.08751649	      0.00000000	      0.00000000	      0.00000000	     -0.00000000	      0.00000000	     -0.00000000	     -0.06829371	      0.31747525	      0.00000000
      0.01271510	     -0.00000000	      0.38921778	      0.00000000	      0.00000000	      0.00000000	     -0.00000000	     -0.18838356	      0.24704908	      0.00000000	      0.00000000	      0.00000000	    -70.37615902	     -0.19687985	      0.09247000	      0.00000000	      0.00000000	      0.00000000	     64.08407201	      0.00000000	      0.00000000	      0.00000000	     -0.00000000	      0.00000000	     -0.00000000	     -0.06829064	      0.31752741	      0.00000000
      0.01297727	     -0.00000000	      0.38928270	      0.00000000	      0.00000000	      0.00000000	     -0.00000000	     -0.18837565	      0.24709183	      0.00000000	      0.00000000	      0.00000000	    -70.36941728	     -0.19686937	      0.09247962	      0.00000000	      0.00000000	      0.00000000	     64.08057939	      0.00000000	      0.00000000	      0.00000000	     -0.00000000	      0.00000000	     -0.00000000	     -0.06828755	      0.31758018	      0.00000000
      0.01323521	     -0.00000000	      0.38934728	      0.00000000	      0.00000000	      0.00000000	     -0.00000000	     -0.18836780	      0.24713439	      0.00000000	      0.00000000	      0.00000000	    -70.36272141	     -0.19685898	      0.09248924	      0.00000000	      0.00000000	      0.00000000	     64.07709624	      0.00000000	      0.00000000	      0.00000000	     -0.00000000	      0.00000000	     -0.00000000	     -0.06828448	      0.31763269	      0.00000000
      0.01349315	     -0.00000000	      0.38941257	      0.00000000	      0.00000000	      0.00000000	     -0.00000000	     -0.18835987	      0.24717746	      0.00000000	      0.00000000	      0.00000000	    -70.35596310	     -0.19684851	      0.09249901	      0.00000000	      0.00000000	      0.00000000	     64.07356656	      0.00000000	      0.00000000	      0.00000000	     -0.00000000	      0.00000000	     -0.00000000	     -0.06828139	      0.31768579	      0.00000000
      0.01375333	     -0.00000000	      0.38947914	      0.00000000	      0.00000000	      0.00000000	     -0.00000000	     -0.18835179	      0.24722142	      0.00000000	      0.00000000	      0.00000000	    -70.34908270	     -0.19683786	      0.09250902	      0.00000000	      0.00000000	      0.00000000	     64.06995900	      0.00000000	      0.00000000	      0.00000000	     -0.00000000	      0.00000000	     -0.00000000	     -0.06827824	      0.31773995	      0.00000000
      0.01401352	     -0.00000000	      0.38954643	      0.00000000	      0.00000000	      0.00000000	     -0.00000000	     -0.18834364	      0.24726588	      0.00000000	      0.00000000	      0.00000000	    -70.34213895	     -0.19682714	      0.09251918	      0.00000000	      0.00000000	      0.00000000	     64.06630417	      0.00000000	      0.00000000	      0.00000000	     -0.00000000	      0.00000000	     -0.00000000	     -0.06827506	      0.31779470	      0.00000000
      0.01427221	     -0.00000000	      0.38961405	      0.00000000	      0.00000000	      0.00000000	     -0.00000000	     -0.18833546	      0.24731060	      0.00000000	      0.00000000	      0.00000000	    -70.33517234	     -0.19681639	      0.09252944	      0.00000000	      0.00000000	      0.00000000	     64.06262347	      0.00000000	      0.00000000	      0.00000000	     -0.00000000	      0.00000000	     -0.00000000	     -0.06827187	      0.31784974	      0.00000000
      0.01453091	     -0.00000000	      0.38968237	      0.00000000	      0.00000000	      0.00000000	     -0.00000000	     -0.18832720	      0.24735582	      0.00000000	      0.00000000	      0.00000000	    -70.32814329	     -0.19680557	      0.09253986	      0.00000000	      0.00000000	      0.00000000	     64.05889610	      0.00000000	      0.00000000	      0.00000000	     -0.00000000	      0.00000000	     -0.00000000	     -0.06826865	      0.31790536	      0.00000000
      0.01478923	     -0.00000000	      0.38975130	      0.00000000	      0.00000000	      0.00000000	     -0.00000000	     -0.18831888	      0.24740147	      0.00000000	      0.00000000	      0.00000000	    -70.32106213	     -0.19679468	      0.09255041	      0.00000000	      0.00000000	      0.00000000	     64.05512755	      0.00000000	      0.00000000	      0.00000000	     -0.00000000	      0.00000000	     -0.00000000	     -0.06826542	      0.31796149	      0.00000000
      0.01504755	     -0.00000000	      0.38982094	      0.00000000	      0.00000000	      0.00000000	     -0.00000000	     -0.18831048	      0.24744763	      0.00000000	      0.00000000	      0.00000000	    -70.31391889	     -0.19678371	      0.09256111	      0.00000000	      0.00000000	      0.00000000	     64.05131254	      0.00000000	      0.00000000	      0.00000000	     -0.00000000	      0.00000000	     -0.00000000	     -0.06826215	      0.31801821	      0.00000000
      0.01530350	     -0.00000000	      0.38989062	      0.00000000	      0.00000000	      0.00000000	     -0.00000000	     -0.18830209	      0.24749385	      0.00000000	      0.00000000	      0.00000000	    -70.30678039	     -0.19677276	      0.09257187	      0.00000000	      0.00000000	      0.00000000	     64.04748692	      0.00000000	      0.00000000	      0.00000000	     -0.00000000	      0.00000000	     -0.00000000	     -0.06825889	      0.31807498	      0.00000000
      0.01555944	     -0.00000000	      0.38996099	      0.00000000	      0.00000000	      0.00000000	     -0.00000000	     -0.18829362	      0.24754057	      0.00000000	      0.00000000	      0.00000000	    -70.29958114	     -0.19676173	      0.09258277	      0.00000000	      0.00000000	      0.00000000	     64.04361576	      0.00000000	      0.00000000	      0.00000000	     -0.00000000	      0.00000000	     -0.00000000	     -0.06825559	      0.31813233	      0.00000000
      0.01580318	     -0.00000000	      0.39002865	      0.00000000	      0.00000000	      0.00000000	     -0.00000000	     -0.18828548	      0.24758551	      0.00000000	      0.00000000	      0.00000000	    -70.29266869	     -0.19675116	      0.09259330	      0.00000000	      0.00000000	      0.00000000	     64.03988683	      0.00000000	      0.00000000	      0.00000000	     -0.00000000	      0.00000000	     -0.00000000	     -0.06825244	      0.31818748	      0.00000000
      0.01611297	     -0.00000000	      0.39011555	      0.00000000	      0.00000000	      0.00000000	     -0.00000000	     -0.18827504	      0.24764327	      0.00000000	      0.00000000	      0.00000000	    -70.28380354	     -0.19673762	      0.09260687	      0.00000000	      0.00000000	      0.00000000	     64.03508776	      0.00000000	      0.00000000	      0.00000000	     -0.00000000	      0.00000000	     -0.00000000	     -0.06824838	      0.31825832	      0.00000000
      0.01651210	     -0.00000000	      0.39022899	      0.00000000	      0.00000000	      0.00000000	     -0.00000000	     -0.18826144	      0.24771875	      0.00000000	      0.00000000	      0.00000000	    -70.27225156	     -0.19672000	      0.09262468	      0.00000000	      0.00000000	      0.00000000	     64.02880675	      0.00000000	      0.00000000	      0.00000000	     -0.00000000	      0.00000000	     -0.00000000	     -0.06824311	      0.31835083	      0.00000000
      0.01679287	     -0.00000000	      0.39030978	      0.00000000	      0.00000000	      0.00000000	     -0.00000000	     -0.18825176	      0.24777256	      0.00000000	      0.00000000	      0.00000000	    -70.26403738	     -0.19670750	      0.09263742	      0.00000000	      0.00000000	      0.00000000	     64.02432224	      0.00000000	      0.00000000	      0.00000000	     -0.00000000	      0.00000000	     -0.00000000	     -0.06823936	      0.31841673	      0.00000000
      0.01703128	     -0.00000000	      0.39037903	      0.00000000	      0.00000000	      0.00000000	     -0.00000000	     -0.18824347	      0.24781870	      0.00000000	      0.00000000	      0.00000000	    -70.25700559	     -0.19669681	      0.09264838	      0.00000000	      0.00000000	      0.00000000	     64.02047146	      0.00000000	      0.00000000	      0.00000000	     -0.00000000	      0.00000000	     -0.00000000	     -0.06823615	      0.31847324	      0.00000000
      0.01726968	     -0.00000000	      0.39044888	      0.00000000	      0.00000000	      0.00000000	     -0.00000000	     -0.18823511	      0.24786527	      0.00000000	      0.00000000	      0.00000000	    -70.24992161	     -0.19668605	      0.09265947	      0.00000000	      0.00000000	      0.00000000	     64.01658137	      0.00000000	      0.00000000	      0.00000000	     -0.00000000	      0.00000000	     -0.00000000	     -0.06823291	      0.31853023	      0.00000000
      0.01753117	     -0.00000000	      0.39052616	      0.00000000	      0.00000000	      0.00000000	     -0.00000000	     -0.18822587	      0.24791684	      0.00000000	      0.00000000	      0.00000000	    -70.24209184	     -0.19667417	      0.09267178	      0.00000000	      0.00000000	      0.00000000	     64.01226945	      0.00000000	      0.00000000	      0.00000000	     -0.00000000	      0.00000000	     -0.00000000	     -0.06822934	      0.31859331	      0.00000000
      0.01779266	     -0.00000000	      0.39060416	      0.00000000	      0.00000000	      0.00000000	     -0.00000000	     -0.18821656	      0.24796891	      0.00000000	      0.00000000	      0.00000000	    -70.23419947	     -0.19666220	      0.09268425	      0.00000000	      0.00000000	      0.00000000	     64.00791030	      0.00000000	      0.00000000	      0.00000000	     -0.00000000	      0.00000000	     -0.00000000	     -0.06822574	      0.31865699	      0.00000000
      0.01804389	     -0.00000000	      0.39067977	      0.00000000	      0.00000000	      0.00000000	     -0.00000000	     -0.18820754	      0.24801942	      0.00000000	      0.00000000	      0.00000000	    -70.22655792	     -0.19665064	      0.09269637	      0.00000000	      0.00000000	      0.00000000	     64.00367773	      0.00000000	      0.00000000	      0.00000000	     -0.00000000	      0.00000000	     -0.00000000	     -0.06822225	      0.31871872	      0.00000000
      0.01829512	     -0.00000000	      0.39075603	      0.00000000	      0.00000000	      0.00000000	     -0.00000000	     -0.18819844	      0.24807039	      0.00000000	      0.00000000	      0.00000000	    -70.21885877	     -0.19663899	      0.09270864	      0.00000000	      0.00000000	      0.00000000	     63.99940163	      0.00000000	      0.00000000	      0.00000000	     -0.00000000	      0.00000000	     -0.00000000	     -0.06821873	      0.31878100	      0.00000000
      0.01849992	     -0.00000000	      0.39081868	      0.00000000	      0.00000000	      0.00000000	     -0.00000000	     -0.18819098	      0.24811228	      0.00000000	      0.00000000	      0.00000000	    -70.21254000	     -0.19662944	      0.09271874	      0.00000000	      0.00000000	      0.00000000	     63.99588364	      0.00000000	      0.00000000	      0.00000000	     -0.00000000	      0.00000000	     -0.00000000	     -0.06821585	      0.31883218	      0.00000000
      0.01882450	     -0.00000000	      0.39091887	      0.00000000	      0.00000000	      0.00000000	     -0.00000000	     -0.18817905	      0.24817932	      0.00000000	      0.00000000	      0.00000000	    -70.20244727	     -0.19661421	      0.09273495	      0.00000000	      0.00000000	      0.00000000	     63.99024884	      0.00000000	      0.00000000	      0.00000000	     -0.00000000	      0.00000000	     -0.00000000	     -0.06821125	      0.31891402	      0.00000000
      0.01906129	     -0.00000000	      0.39099264	      0.00000000	      0.00000000	      0.00000000	     -0.00000000	     -0.18817027	      0.24822872	      0.00000000	      0.00000000	      0.00000000	    -70.19502377	     -0.19660302	      0.09274693	      0.00000000	      0.00000000	      0.00000000	     63.98609224	      0.00000000	      0.00000000	      0.00000000	     -0.00000000	      0.00000000	     -0.00000000	     -0.06820786	      0.31897431	      0.00000000
      0.01929809	     -0.00000000	      0.39106700	      0.00000000	      0.00000000	      0.00000000	     -0.00000000	     -0.18816143	      0.24827852	      0.00000000	      0.00000000	      0.00000000	    -70.18754939	     -0.19659176	      0.09275903	      0.00000000	      0.00000000	      0.00000000	     63.98189707	      0.00000000	      0.00000000	      0.00000000	     -0.00000000	      0.00000000	     -0.00000000	     -0.06820445	      0.31903507	      0.00000000
      0.01953488	     -0.00000000	      0.39114193	      0.00000000	      0.00000000	      0.00000000	     -0.00000000	     -0.18815252	      0.24832874	      0.00000000	      0.00000000	      0.00000000	    -70.18002421	     -0.19658043	      0.09277126	      0.00000000	      0.00000000	      0.00000000	     63.97766336	      0.00000000	      0.00000000	      0.00000000	     -0.00000000	      0.00000000	     -0.00000000	     -0.06820102	      0.31909632	      0.00000000
      0.01977868	     -0.00000000	      0.39121968	      0.00000000	      0.00000000	      0.00000000	     -0.00000000	     -0.18814329	      0.24838088	      0.00000000	      0.00000000	      0.00000000	    -70.17222358	     -0.19656870	      0.09278398	      0.00000000	      0.00000000	      0.00000000	     63.97326425	      0.00000000	      0.00000000	      0.00000000	     -0.00000000	      0.00000000	     -0.00000000	     -0.06819746	      0.31915988	      0.00000000
      0.02008180	     -0.00000000	      0.39131721	      0.00000000	      0.00000000	      0.00000000	     -0.00000000	     -0.18813171	      0.24844631	      0.00000000	      0.00000000	      0.00000000	    -70.16244973	     -0.19655401	      0.09279998	      0.00000000	      0.00000000	      0.00000000	     63.96773768	      0.00000000	      0.00000000	      0.00000000	     -0.00000000	      0.00000000	     -0.00000000	     -0.06819300	      0.31923963	      0.00000000
      0.02046862	     -0.00000000	      0.39144303	      0.00000000	      0.00000000	      0.00000000	     -0.00000000	     -0.18811679	      0.24853079	      0.00000000	      0.00000000	      0.00000000	    -70.14985718	     -0.19653512	      0.09282071	      0.00000000	      0.00000000	      0.00000000	     63.96059382	      0.00000000	      0.00000000	      0.00000000	     -0.00000000	      0.00000000	     -0.00000000	     -0.06818726	      0.31934253	      0.00000000
      0.02071870	     -0.00000000	      0.39152519	      0.00000000	      0.00000000	      0.00000000	     -0.00000000	     -0.18810706	      0.24858599	      0.00000000	      0.00000000	      0.00000000	    -70.14164410	     -0.19652280	      0.09283428	      0.00000000	      0.00000000	      0.00000000	     63.95592056	      0.00000000	      0.00000000	      0.00000000	     -0.00000000	      0.00000000	     -0.00000000	     -0.06818351	      0.31940974	      0.00000000
      0.02096879	     -0.00000000	      0.39160800	      0.00000000	      0.00000000	      0.00000000	     -0.00000000	     -0.18809725	      0.24864164	      0.00000000	      0.00000000	      0.00000000	    -70.13337484	     -0.19651042	      0.09284800	      0.00000000	      0.00000000	      0.00000000	     63.95120448	      0.00000000	      0.00000000	      0.00000000	     -0.00000000	      0.00000000	     -0.00000000	     -0.06817974	      0.31947748	      0.00000000
      0.02121887	     -0.00000000	      0.39169144	      0.00000000	      0.00000000	      0.00000000	     -0.00000000	     -0.18808737	      0.24869775	      0.00000000	      0.00000000	      0.00000000	    -70.12504950	     -0.19649796	      0.09286186	      0.00000000	      0.00000000	      0.00000000	     63.94644562	      0.00000000	      0.00000000	      0.00000000	     -0.00000000	      0.00000000	     -0.00000000	     -0.06817594	      0.31954575	      0.00000000
      0.02147240	     -0.00000000	      0.39177668	      0.00000000	      0.00000000	      0.00000000	     -0.00000000	     -0.18807728	      0.24875510	      0.00000000	      0.00000000	      0.00000000	    -70.11655244	     -0.19648525	      0.09287605	      0.00000000	      0.00000000	      0.00000000	     63.94157764	      0.00000000	      0.00000000	      0.00000000	     -0.00000000	      0.00000000	     -0.00000000	     -0.06817207	      0.31961551	      0.00000000
      0.02172593	     -0.00000000	      0.39186258	      0.00000000	      0.00000000	      0.00000000	     -0.00000000	     -0.18806713	      0.24881292	      0.00000000	      0.00000000	      0.00000000	    -70.10799792	     -0.19647247	      0.09289038	      0.00000000	      0.00000000	      0.00000000	     63.93666577	      0.00000000	      0.00000000	      0.00000000	     -0.00000000	      0.00000000	     -0.00000000	     -0.06816816	      0.31968582	      0.00000000
      0.02197260	     -0.00000000	      0.39194678	      0.00000000	      0.00000000	      0.00000000	     -0.00000000	     -0.18805717	      0.24886962	      0.00000000	      0.00000000	      0.00000000	    -70.09961941	     -0.19645996	      0.09290447	      0.00000000	      0.00000000	      0.00000000	     63.93184446	      0.00000000	      0.00000000	      0.00000000	     -0.00000000	      0.00000000	     -0.00000000	     -0.06816434	      0.31975475	      0.00000000
      0.02221928	     -0.00000000	      0.39203161	      0.00000000	      0.00000000	      0.00000000	     -0.00000000	     -0.18804715	      0.24892677	      0.00000000	      0.00000000	      0.00000000	    -70.09118666	     -0.19644737	      0.09291869	      0.00000000	      0.00000000	      0.00000000	     63.92698165	      0.00000000	      0.00000000	      0.00000000	     -0.00000000	      0.00000000	     -0.00000000	     -0.06816049	      0.31982420	      0.00000000
      0.02247940	     -0.00000000	      0.39212172	      0.00000000	      0.00000000	      0.00000000	     -0.00000000	     -0.18803651	      0.24898751	      0.00000000	      0.00000000	      0.00000000	    -70.08223584	     -0.19643403	      0.09293383	      0.00000000	      0.00000000	      0.00000000	     63.92180899	      0.00000000	      0.00000000	      0.00000000	     -0.00000000	      0.00000000	     -0.00000000	     -0.06815641	      0.31989799	      0.00000000
      0.02273951	     -0.00000000	      0.39221252	      0.00000000	      0.00000000	      0.00000000	     -0.00000000	     -0.18802579	      0.24904873	      0.00000000	      0.00000000	      0.00000000	    -70.07322489	     -0.19642060	      0.09294913	      0.00000000	      0.00000000	      0.00000000	     63.91659024	      0.00000000	      0.00000000	      0.00000000	     -0.00000000	      0.00000000	     -0.00000000	     -0.06815230	      0.31997235	      0.00000000
      0.02299610	     -0.00000000	      0.39230276	      0.00000000	      0.00000000	      0.00000000	     -0.00000000	     -0.18801515	      0.24910961	      0.00000000	      0.00000000	      0.00000000	    -70.06427736	     -0.19640728	      0.09296436	      0.00000000	      0.00000000	      0.00000000	     63.91139716	      0.00000000	      0.00000000	      0.00000000	     -0.00000000	      0.00000000	     -0.00000000	     -0.06814822	      0.32004626	      0.00000000
      0.02330652	     -0.00000000	      0.39241282	      0.00000000	      0.00000000	      0.00000000	     -0.00000000	     -0.18800217	      0.24918390	      0.00000000	      0.00000000	      0.00000000	    -70.05337486	     -0.19639105	      0.09298299	      0.00000000	      0.00000000	      0.00000000	     63.90505483	      0.00000000	      0.00000000	      0.00000000	     -0.00000000	      0.00000000	     -0.00000000	     -0.06814324	      0.32013642	      0.00000000
      0.02365444	     -0.00000000	      0.39253733	      0.00000000	      0.00000000	      0.00000000	     -0.00000000	     -0.18798749	      0.24926798	      0.00000000	      0.00000000	      0.00000000	    -70.04105375	     -0.19637274	      0.09300412	      0.00000000	      0.00000000	      0.00000000	     63.89786831	      0.00000000	      0.00000000	      0.00000000	     -0.00000000	      0.00000000	     -0.00000000	     -0.06813762	      0.32023844	      0.00000000
      0.02394973	     -0.00000000	      0.39264397	      0.00000000	      0.00000000	      0.00000000	     -0.00000000	     -0.18797493	      0.24934003	      0.00000000	      0.00000000	      0.00000000	    -70.03051280	     -0.19635708	      0.09302226	      0.00000000	      0.00000000	      0.00000000	     63.89170452	      0.00000000	      0.00000000	      0.00000000	     -0.00000000	      0.00000000	     -0.00000000	     -0.06813281	      0.32032583	      0.00000000
      0.02417362	     -0.00000000	      0.39272540	      0.00000000	      0.00000000	      0.00000000	     -0.00000000	     -0.18796534	      0.24939508	      0.00000000	      0.00000000	      0.00000000	    -70.02246928	     -0.19634514	      0.09303615	      0.00000000	      0.00000000	      0.00000000	     63.88699159	      0.00000000	      0.00000000	      0.00000000	     -0.00000000	      0.00000000	     -0.00000000	     -0.06812914	      0.32039257	      0.00000000
      0.02439752	     -0.00000000	      0.39280734	      0.00000000	      0.00000000	      0.00000000	     -0.00000000	     -0.18795569	      0.24945049	      0.00000000	      0.00000000	      0.00000000	    -70.01438169	     -0.19633314	      0.09305015	      0.00000000	      0.00000000	      0.00000000	     63.88224469	      0.00000000	      0.00000000	      0.00000000	     -0.00000000	      0.00000000	     -0.00000000	     -0.06812545	      0.32045974	      0.00000000
      0.02462526	     -0.00000000	      0.39289121	      0.00000000	      0.00000000	      0.00000000	     -0.00000000	     -0.18794582	      0.24950722	      0.00000000	      0.00000000	      0.00000000	    -70.00610985	     -0.19632087	      0.09306450	      0.00000000	      0.00000000	      0.00000000	     63.87738131	      0.00000000	      0.00000000	      0.00000000	     -0.00000000	      0.00000000	     -0.00000000	     -0.06812167	      0.32052849	      0.00000000
      0.02493219	     -0.00000000	      0.39300506	      0.00000000	      0.00000000	      0.00000000	     -0.00000000	     -0.18793242	      0.24958427	      0.00000000	      0.00000000	      0.00000000	    -69.99488994	     -0.19630424	      0.09308403	      0.00000000	      0.00000000	      0.00000000	     63.87077140	      0.00000000	      0.00000000	      0.00000000	     -0.00000000	      0.00000000	     -0.00000000	     -0.06811655	      0.32062183	      0.00000000
      0.02523912	     -0.00000000	      0.39311985	      0.00000000	      0.00000000	      0.00000000	     -0.00000000	     -0.18791892	      0.24966198	      0.00000000	      0.00000000	      0.00000000	    -69.98358760	     -0.19628750	      0.09310376	      0.00000000	      0.00000000	      0.00000000	     63.86409777	      0.00000000	      0.00000000	      0.00000000	     -0.00000000	      0.00000000	     -0.00000000	     -0.06811139	      0.32071596	      0.00000000
      0.02545699	     -0.00000000	      0.39320190	      0.00000000	      0.00000000	      0.00000000	     -0.00000000	     -0.18790928	      0.24971756	      0.00000000	      0.00000000	      0.00000000	    -69.97551516	     -0.19627555	      0.09311790	      0.00000000	      0.00000000	      0.00000000	     63.85932213	      0.00000000	      0.00000000	      0.00000000	     -0.00000000	      0.00000000	     -0.00000000	     -0.06810770	      0.32078325	      0.00000000
      0.02567485	     -0.00000000	      0.39328442	      0.00000000	      0.00000000	      0.00000000	     -0.00000000	     -0.18789957	      0.24977347	      0.00000000	      0.00000000	      0.00000000	    -69.96740132	     -0.19626354	      0.09313214	      0.00000000	      0.00000000	      0.00000000	     63.85451445	      0.00000000	      0.00000000	      0.00000000	     -0.00000000	      0.00000000	     -0.00000000	     -0.06810400	      0.32085094	      0.00000000
      0.02592713	     -0.00000000	      0.39338057	      0.00000000	      0.00000000	      0.00000000	     -0.00000000	     -0.18788828	      0.24983864	      0.00000000	      0.00000000	      0.00000000	    -69.95795393	     -0.19624957	      0.09314876	      0.00000000	      0.00000000	      0.00000000	     63.84890717	      0.00000000	      0.00000000	      0.00000000	     -0.00000000	      0.00000000	     -0.00000000	     -0.06809968	      0.32092981	      0.00000000
      0.02617941	     -0.00000000	      0.39347736	      0.00000000	      0.00000000	      0.00000000	     -0.00000000	     -0.18787691	      0.24990427	      0.00000000	      0.00000000	      0.00000000	    -69.94845118	     -0.19623552	      0.09316552	      0.00000000	      0.00000000	      0.00000000	     63.84325698	      0.00000000	      0.00000000	      0.00000000	     -0.00000000	      0.00000000	     -0.00000000	     -0.06809534	      0.32100921	      0.00000000
      0.02645015	     -0.00000000	      0.39358192	      0.00000000	      0.00000000	      0.00000000	     -0.00000000	     -0.18786462	      0.24997520	      0.00000000	      0.00000000	      0.00000000	    -69.93819190	     -0.19622036	      0.09318366	      0.00000000	      0.00000000	      0.00000000	     63.83714579	      0.00000000	      0.00000000	      0.00000000	     -0.00000000	      0.00000000	     -0.00000000	     -0.06809065	      0.32109501	      0.00000000
      0.02672088	     -0.00000000	      0.39368722	      0.00000000	      0.00000000	      0.00000000	     -0.00000000	     -0.18785226	      0.25004665	      0.00000000	      0.00000000	      0.00000000	    -69.92786909	     -0.19620512	      0.09320196	      0.00000000	      0.00000000	      0.00000000	     63.83098525	      0.00000000	      0.00000000	      0.00000000	     -0.00000000	      0.00000000	     -0.00000000	     -0.06808594	      0.32118141	      0.00000000
      0.02691494	     -0.00000000	      0.39376314	      0.00000000	      0.00000000	      0.00000000	     -0.00000000	     -0.18784335	      0.25009818	      0.00000000	      0.00000000	      0.00000000	    -69.92043088	     -0.19619414	      0.09321518	      0.00000000	      0.00000000	      0.00000000	     63.82653915	      0.00000000	      0.00000000	      0.00000000	     -0.00000000	      0.00000000	     -0.00000000	     -0.06808254	      0.32124372	      0.00000000
      0.02723087	     -0.00000000	      0.39388754	      0.00000000	      0.00000000	      0.00000000	     -0.00000000	     -0.18782875	      0.25018265	      0.00000000	      0.00000000	      0.00000000	    -69.90825175	     -0.19617617	      0.09323687	      0.00000000	      0.00000000	      0.00000000	     63.81924665	      0.00000000	      0.00000000	      0.00000000	     -0.00000000	      0.00000000	     -0.00000000	     -0.06807697	      0.32134582	      0.00000000
      0.02747074	     -0.00000000	      0.39398264	      0.00000000	      0.00000000	      0.00000000	     -0.00000000	     -0.18781759	      0.25024725	      0.00000000	      0.00000000	      0.00000000	    -69.89894722	     -0.19616245	      0.09325349	      0.00000000	      0.00000000	      0.00000000	     63.81366503	      0.00000000	      0.00000000	      0.00000000	     -0.00000000	      0.00000000	     -0.00000000	     -0.06807271	      0.32142389	      0.00000000
      0.02771061	     -0.00000000	      0.39407832	      0.00000000	      0.00000000	      0.00000000	     -0.00000000	     -0.18780636	      0.25031227	      0.00000000	      0.00000000	      0.00000000	    -69.88959314	     -0.19614866	      0.09327024	      0.00000000	      0.00000000	      0.00000000	     63.80804476	      0.00000000	      0.00000000	      0.00000000	     -0.00000000	      0.00000000	     -0.00000000	     -0.06806844	      0.32150244	      0.00000000
      0.02795047	     -0.00000000	      0.39417456	      0.00000000	      0.00000000	      0.00000000	     -0.00000000	     -0.18779507	      0.25037768	      0.00000000	      0.00000000	      0.00000000	    -69.88018959	     -0.19613480	      0.09328711	      0.00000000	      0.00000000	      0.00000000	     63.80238589	      0.00000000	      0.00000000	      0.00000000	     -0.00000000	      0.00000000	     -0.00000000	     -0.06806414	      0.32158146	      0.00000000
      0.02819667	     -0.00000000	      0.39427393	      0.00000000	      0.00000000	      0.00000000	     -0.00000000	     -0.18778342	      0.25044525	      0.00000000	      0.00000000	      0.00000000	    -69.87048672	     -0.19612051	      0.09330456	      0.00000000	      0.00000000	      0.00000000	     63.79653769	      0.00000000	      0.00000000	      0.00000000	     -0.00000000	      0.00000000	     -0.00000000	     -0.06805970	      0.32166305	      0.00000000
      0.02844286	     -0.00000000	      0.39437389	      0.00000000	      0.00000000	      0.00000000	     -0.00000000	     -0.18777170	      0.25051324	      0.00000000	      0.00000000	      0.00000000	    -69.86073189	     -0.19610614	      0.09332214	      0.00000000	      0.00000000	      0.00000000	     63.79064888	      0.00000000	      0.00000000	      0.00000000	     -0.00000000	      0.00000000	     -0.00000000	     -0.06805523	      0.32174514	      0.00000000
      0.02871061	     -0.00000000	      0.39448328	      0.00000000	      0.00000000	      0.00000000	     -0.00000000	     -0.18775888	      0.25058767	      0.00000000	      0.00000000	      0.00000000	    -69.85006429	     -0.19609044	      0.09334141	      0.00000000	      0.00000000	      0.00000000	     63.78419852	      0.00000000	      0.00000000	      0.00000000	     -0.00000000	      0.00000000	     -0.00000000	     -0.06805035	      0.32183498	      0.00000000
      0.02897835	     -0.00000000	      0.39459337	      0.00000000	      0.00000000	      0.00000000	     -0.00000000	     -0.18774597	      0.25066261	      0.00000000	      0.00000000	      0.00000000	    -69.83933544	     -0.19607465	      0.09336084	      0.00000000	      0.00000000	      0.00000000	     63.77770020	      0.00000000	      0.00000000	      0.00000000	     -0.00000000	      0.00000000	     -0.00000000	     -0.06804544	      0.32192541	      0.00000000
      0.02918757	     -0.00000000	      0.39467988	      0.00000000	      0.00000000	      0.00000000	     -0.00000000	     -0.18773583	      0.25072151	      0.00000000	      0.00000000	      0.00000000	    -69.83090931	     -0.19606226	      0.09337612	      0.00000000	      0.00000000	      0.00000000	     63.77258902	      0.00000000	      0.00000000	      0.00000000	     -0.00000000	      0.00000000	     -0.00000000	     -0.06804158	      0.32199648	      0.00000000
      0.02950225	     -0.00000000	      0.39481081	      0.00000000	      0.00000000	      0.00000000	     -0.00000000	     -0.18772049	      0.25081068	      0.00000000	      0.00000000	      0.00000000	    -69.81816538	     -0.19604352	      0.09339930	      0.00000000	      0.00000000	      0.00000000	     63.76484622	      0.00000000	      0.00000000	      0.00000000	     -0.00000000	      0.00000000	     -0.00000000	     -0.06803575	      0.32210405	      0.00000000
      0.02975664	     -0.00000000	      0.39491736	      0.00000000	      0.00000000	      0.00000000	     -0.00000000	     -0.18770801	      0.25088328	      0.00000000	      0.00000000	      0.00000000	    -69.80780165	     -0.19602828	      0.09341819	      0.00000000	      0.00000000	      0.00000000	     63.75853863	      0.00000000	      0.00000000	      0.00000000	     -0.00000000	      0.00000000	     -0.00000000	     -0.06803100	      0.32219159	      0.00000000
      0.03001102	     -0.00000000	      0.39502454	      0.00000000	      0.00000000	      0.00000000	     -0.00000000	     -0.18769545	      0.25095633	      0.00000000	      0.00000000	      0.00000000	    -69.79738300	     -0.19601297	      0.09343723	      0.00000000	      0.00000000	      0.00000000	     63.75218786	      0.00000000	      0.00000000	      0.00000000	     -0.00000000	      0.00000000	     -0.00000000	     -0.06802623	      0.32227967	      0.00000000
      0.03026541	     -0.00000000	      0.39513235	      0.00000000	      0.00000000	      0.00000000	     -0.00000000	     -0.18768282	      0.25102983	      0.00000000	      0.00000000	      0.00000000	    -69.78690952	     -0.19599759	      0.09345640	      0.00000000	      0.00000000	      0.00000000	     63.74579395	      0.00000000	      0.00000000	      0.00000000	     -0.00000000	      0.00000000	     -0.00000000	     -0.06802143	      0.32236827	      0.00000000
      0.03051980	     -0.00000000	      0.39524079	      0.00000000	      0.00000000	      0.00000000	     -0.00000000	     -0.18767012	      0.25110378	      0.00000000	      0.00000000	      0.00000000	    -69.77638129	     -0.19598213	      0.09347571	      0.00000000	      0.00000000	      0.00000000	     63.73935692	      0.00000000	      0.00000000	      0.00000000	     -0.00000000	      0.00000000	     -0.00000000	     -0.06801660	      0.32245739	      0.00000000
      0.03077419	     -0.00000000	      0.39534985	      0.00000000	      0.00000000	      0.00000000	     -0.00000000	     -0.18765735	      0.25117818	      0.00000000	      0.00000000	      0.00000000	    -69.76579840	     -0.19596659	      0.09349517	      0.00000000	      0.00000000	      0.00000000	     63.73287682	      0.00000000	      0.00000000	      0.00000000	     -0.00000000	      0.00000000	     -0.00000000	     -0.06801175	      0.32254704	      0.00000000
      0.03102481	     -0.00000000	      0.39545791	      0.00000000	      0.00000000	      0.00000000	     -0.00000000	     -0.18764469	      0.25125192	      0.00000000	      0.00000000	      0.00000000	    -69.75531879	     -0.19595121	      0.09351447	      0.00000000	      0.00000000	      0.00000000	     63.72645053	      0.00000000	      0.00000000	      0.00000000	     -0.00000000	      0.00000000	     -0.00000000	     -0.06800694	      0.32263588	      0.00000000
      0.03127544	     -0.00000000	      0.39556658	      0.00000000	      0.00000000	      0.00000000	     -0.00000000	     -0.18763197	      0.25132610	      0.00000000	      0.00000000	      0.00000000	    -69.74478630	     -0.19593575	      0.09353391	      0.00000000	      0.00000000	      0.00000000	     63.71998248	      0.00000000	      0.00000000	      0.00000000	     -0.00000000	      0.00000000	     -0.00000000	     -0.06800211	      0.32272522	      0.00000000
      0.03150969	     -0.00000000	      0.39566870	      0.00000000	      0.00000000	      0.00000000	     -0.00000000	     -0.18762001	      0.25139582	      0.00000000	      0.00000000	      0.00000000	    -69.73489430	     -0.19592124	      0.09355221	      0.00000000	      0.00000000	      0.00000000	     63.71389934	      0.00000000	      0.00000000	      0.00000000	     -0.00000000	      0.00000000	     -0.00000000	     -0.06799757	      0.32280918	      0.00000000
      0.03181008	     -0.00000000	      0.39580043	      0.00000000	      0.00000000	      0.00000000	     -0.00000000	     -0.18760459	      0.25148580	      0.00000000	      0.00000000	      0.00000000	    -69.72214147	     -0.19590254	      0.09357584	      0.00000000	      0.00000000	      0.00000000	     63.70604505	      0.00000000	      0.00000000	      0.00000000	     -0.00000000	      0.00000000	     -0.00000000	     -0.06799172	      0.32291751	      0.00000000
      0.03211048	     -0.00000000	      0.39593303	      0.00000000	      0.00000000	      0.00000000	     -0.00000000	     -0.18758906	      0.25157639	      0.00000000	      0.00000000	      0.00000000	    -69.70931306	     -0.19588373	      0.09359966	      0.00000000	      0.00000000	      0.00000000	     63.69813090	      0.00000000	      0.00000000	      0.00000000	     -0.00000000	      0.00000000	     -0.00000000	     -0.06798583	      0.32302655	      0.00000000
      0.03234592	     -0.00000000	      0.39603756	      0.00000000	      0.00000000	      0.00000000	     -0.00000000	     -0.18757683	      0.25164783	      0.00000000	      0.00000000	      0.00000000	    -69.69920605	     -0.19586892	      0.09361848	      0.00000000	      0.00000000	      0.00000000	     63.69188637	      0.00000000	      0.00000000	      0.00000000	     -0.00000000	      0.00000000	     -0.00000000	     -0.06798119	      0.32311253	      0.00000000
      0.03258135	     -0.00000000	      0.39614262	      0.00000000	      0.00000000	      0.00000000	     -0.00000000	     -0.18756453	      0.25171966	      0.00000000	      0.00000000	      0.00000000	    -69.68905277	     -0.19585403	      0.09363741	      0.00000000	      0.00000000	      0.00000000	     63.68560513	      0.00000000	      0.00000000	      0.00000000	     -0.00000000	      0.00000000	     -0.00000000	     -0.06797653	      0.32319894	      0.00000000
      0.03285431	     -0.00000000	      0.39626510	      0.00000000	      0.00000000	      0.00000000	     -0.00000000	     -0.18755019	      0.25180341	      0.00000000	      0.00000000	      0.00000000	    -69.67722340	     -0.19583670	      0.09365950	      0.00000000	      0.00000000	      0.00000000	     63.67827683	      0.00000000	      0.00000000	      0.00000000	     -0.00000000	      0.00000000	     -0.00000000	     -0.06797109	      0.32329969	      0.00000000
      0.03312728	     -0.00000000	      0.39638828	      0.00000000	      0.00000000	      0.00000000	     -0.00000000	     -0.18753577	      0.25188767	      0.00000000	      0.00000000	      0.00000000	    -69.66533204	     -0.19581928	      0.09368176	      0.00000000	      0.00000000	      0.00000000	     63.67089926	      0.00000000	      0.00000000	      0.00000000	     -0.00000000	      0.00000000	     -0.00000000	     -0.06796562	      0.32340104	      0.00000000
      0.03336365	     -0.00000000	      0.39649553	      0.00000000	      0.00000000	      0.00000000	     -0.00000000	     -0.18752321	      0.25196105	      0.00000000	      0.00000000	      0.00000000	    -69.65498483	     -0.19580413	      0.09370116	      0.00000000	      0.00000000	      0.00000000	     63.66447092	      0.00000000	      0.00000000	      0.00000000	     -0.00000000	      0.00000000	     -0.00000000	     -0.06796087	      0.32348927	      0.00000000
      0.03365922	     -0.00000000	      0.39663039	      0.00000000	      0.00000000	      0.00000000	     -0.00000000	     -0.18750743	      0.25205335	      0.00000000	      0.00000000	      0.00000000	    -69.64198060	     -0.19578508	      0.09372559	      0.00000000	      0.00000000	      0.00000000	     63.65638046	      0.00000000	      0.00000000	      0.00000000	     -0.00000000	      0.00000000	     -0.00000000	     -0.06795489	      0.32360024	      0.00000000
      0.03401855	     -0.00000000	      0.39679546	      0.00000000	      0.00000000	      0.00000000	     -0.00000000	     -0.18748810	      0.25216636	      0.00000000	      0.00000000	      0.00000000	    -69.62607410	     -0.19576179	      0.09375555	      0.00000000	      0.00000000	      0.00000000	     63.64646729	      0.00000000	      0.00000000	      0.00000000	     -0.00000000	      0.00000000	     -0.00000000	     -0.06794757	      0.32373608	      0.00000000
      0.03441210	     -0.00000000	      0.39697766	      0.00000000	      0.00000000	      0.00000000	     -0.00000000	     -0.18746678	      0.25229116	      0.00000000	      0.00000000	      0.00000000	    -69.60853052	     -0.19573612	      0.09378867	      0.00000000	      0.00000000	      0.00000000	     63.63551243	      0.00000000	      0.00000000	      0.00000000	     -0.00000000	      0.00000000	     -0.00000000	     -0.06793949	      0.32388604	      0.00000000
      0.03471486	     -0.00000000	      0.39711882	      0.00000000	      0.00000000	      0.00000000	     -0.00000000	     -0.18745025	      0.25238788	      0.00000000	      0.00000000	      0.00000000	    -69.59494732	     -0.19571624	      0.09381438	      0.00000000	      0.00000000	      0.00000000	     63.62701538	      0.00000000	      0.00000000	      0.00000000	     -0.00000000	      0.00000000	     -0.00000000	     -0.06793324	      0.32400224	      0.00000000
      0.03493999	     -0.00000000	      0.39722435	      0.00000000	      0.00000000	      0.00000000	     -0.00000000	     -0.18743789	      0.25246021	      0.00000000	      0.00000000	      0.00000000	    -69.58479783	     -0.19570139	      0.09383362	      0.00000000	      0.00000000	      0.00000000	     63.62065775	      0.00000000	      0.00000000	      0.00000000	     -0.00000000	      0.00000000	     -0.00000000	     -0.06792856	      0.32408911	      0.00000000
      0.03516513	     -0.00000000	      0.39733037	      0.00000000	      0.00000000	      0.00000000	     -0.00000000	     -0.18742548	      0.25253288	      0.00000000	      0.00000000	      0.00000000	    -69.57460674	     -0.19568648	      0.09385298	      0.00000000	      0.00000000	      0.00000000	     63.61426680	      0.00000000	      0.00000000	      0.00000000	     -0.00000000	      0.00000000	     -0.00000000	     -0.06792387	      0.32417639	      0.00000000
      0.03538556	     -0.00000000	      0.39743463	      0.00000000	      0.00000000	      0.00000000	     -0.00000000	     -0.18741327	      0.25260438	      0.00000000	      0.00000000	      0.00000000	    -69.56458817	     -0.19567182	      0.09387203	      0.00000000	      0.00000000	      0.00000000	     63.60797698	      0.00000000	      0.00000000	      0.00000000	     -0.00000000	      0.00000000	     -0.00000000	     -0.06791925	      0.32426223	      0.00000000
      0.03569838	     -0.00000000	      0.39758338	      0.00000000	      0.00000000	      0.00000000	     -0.00000000	     -0.18739586	      0.25270640	      0.00000000	      0.00000000	      0.00000000	    -69.55030268	     -0.19565092	      0.09389924	      0.00000000	      0.00000000	      0.00000000	     63.59899641	      0.00000000	      0.00000000	      0.00000000	     -0.00000000	      0.00000000	     -0.00000000	     -0.06791266	      0.32438471	      0.00000000
      0.03597589	     -0.00000000	      0.39771611	      0.00000000	      0.00000000	      0.00000000	     -0.00000000	     -0.18738032	      0.25279746	      0.00000000	      0.00000000	      0.00000000	    -69.53756236	     -0.19563229	      0.09392356	      0.00000000	      0.00000000	      0.00000000	     63.59097551	      0.00000000	      0.00000000	      0.00000000	     -0.00000000	      0.00000000	     -0.00000000	     -0.06790679	      0.32449401	      0.00000000
      0.03620686	     -0.00000000	      0.39782713	      0.00000000	      0.00000000	      0.00000000	     -0.00000000	     -0.18736732	      0.25287365	      0.00000000	      0.00000000	      0.00000000	    -69.52691129	     -0.19561671	      0.09394393	      0.00000000	      0.00000000	      0.00000000	     63.58426155	      0.00000000	      0.00000000	      0.00000000	     -0.00000000	      0.00000000	     -0.00000000	     -0.06790187	      0.32458544	      0.00000000
      0.03643782	     -0.00000000	      0.39793865	      0.00000000	      0.00000000	      0.00000000	     -0.00000000	     -0.18735425	      0.25295019	      0.00000000	      0.00000000	      0.00000000	    -69.51621679	     -0.19560107	      0.09396441	      0.00000000	      0.00000000	      0.00000000	     63.57751264	      0.00000000	      0.00000000	      0.00000000	     -0.00000000	      0.00000000	     -0.00000000	     -0.06789693	      0.32467729	      0.00000000
      0.03668105	     -0.00000000	      0.39805663	      0.00000000	      0.00000000	      0.00000000	     -0.00000000	     -0.18734044	      0.25303120	      0.00000000	      0.00000000	      0.00000000	    -69.50490741	     -0.19558454	      0.09398609	      0.00000000	      0.00000000	      0.00000000	     63.57036751	      0.00000000	      0.00000000	      0.00000000	     -0.00000000	      0.00000000	     -0.00000000	     -0.06789171	      0.32477446	      0.00000000
      0.03698126	     -0.00000000	      0.39820301	      0.00000000	      0.00000000	      0.00000000	     -0.00000000	     -0.18732329	      0.25313173	      0.00000000	      0.00000000	      0.00000000	    -69.49088258	     -0.19556403	      0.09401303	      0.00000000	      0.00000000	      0.00000000	     63.56149521	      0.00000000	      0.00000000	      0.00000000	     -0.00000000	      0.00000000	     -0.00000000	     -0.06788524	      0.32489504	      0.00000000
      0.03735693	     -0.00000000	      0.39838738	      0.00000000	      0.00000000	      0.00000000	     -0.00000000	     -0.18730169	      0.25325838	      0.00000000	      0.00000000	      0.00000000	    -69.47322969	     -0.19553822	      0.09404702	      0.00000000	      0.00000000	      0.00000000	     63.55030976	      0.00000000	      0.00000000	      0.00000000	     -0.00000000	      0.00000000	     -0.00000000	     -0.06787708	      0.32504693	      0.00000000
      0.03763821	     -0.00000000	      0.39852628	      0.00000000	      0.00000000	      0.00000000	     -0.00000000	     -0.18728542	      0.25335383	      0.00000000	      0.00000000	      0.00000000	    -69.45993750	     -0.19551879	      0.09407266	      0.00000000	      0.00000000	      0.00000000	     63.54187433	      0.00000000	      0.00000000	      0.00000000	     -0.00000000	      0.00000000	     -0.00000000	     -0.06787093	      0.32516137	      0.00000000
      0.03787283	     -0.00000000	      0.39864270	      0.00000000	      0.00000000	      0.00000000	     -0.00000000	     -0.18727178	      0.25343385	      0.00000000	      0.00000000	      0.00000000	    -69.44880179	     -0.19550251	      0.09409417	      0.00000000	      0.00000000	      0.00000000	     63.53479890	      0.00000000	      0.00000000	      0.00000000	     -0.00000000	      0.00000000	     -0.00000000	     -0.06786578	      0.32525730	      0.00000000
      0.03810744	     -0.00000000	      0.39875963	      0.00000000	      0.00000000	      0.00000000	     -0.00000000	     -0.18725807	      0.25351425	      0.00000000	      0.00000000	      0.00000000	    -69.43762175	     -0.19548617	      0.09411580	      0.00000000	      0.00000000	      0.00000000	     63.52768755	      0.00000000	      0.00000000	      0.00000000	     -0.00000000	      0.00000000	     -0.00000000	     -0.06786061	      0.32535365	      0.00000000
      0.03835531	     -0.00000000	      0.39888373	      0.00000000	      0.00000000	      0.00000000	     -0.00000000	     -0.18724353	      0.25359958	      0.00000000	      0.00000000	      0.00000000	    -69.42576203	     -0.19546883	      0.09413878	      0.00000000	      0.00000000	      0.00000000	     63.52013546	      0.00000000	      0.00000000	      0.00000000	     -0.00000000	      0.00000000	     -0.00000000	     -0.06785512	      0.32545591	      0.00000000
      0.03860318	     -0.00000000	      0.39900839	      0.00000000	      0.00000000	      0.00000000	     -0.00000000	     -0.18722892	      0.25368533	      0.00000000	      0.00000000	      0.00000000	    -69.41385299	     -0.19545143	      0.09416189	      0.00000000	      0.00000000	      0.00000000	     63.51254333	      0.00000000	      0.00000000	      0.00000000	     -0.00000000	      0.00000000	     -0.00000000	     -0.06784961	      0.32555865	      0.00000000
      0.03887291	     -0.00000000	      0.39914470	      0.00000000	      0.00000000	      0.00000000	     -0.00000000	     -0.18721294	      0.25377910	      0.00000000	      0.00000000	      0.00000000	    -69.40083753	     -0.19543240	      0.09418718	      0.00000000	      0.00000000	      0.00000000	     63.50423605	      0.00000000	      0.00000000	      0.00000000	     -0.00000000	      0.00000000	     -0.00000000	     -0.06784358	      0.32567100	      0.00000000
      0.03914264	     -0.00000000	      0.39928168	      0.00000000	      0.00000000	      0.00000000	     -0.00000000	     -0.18719687	      0.25387337	      0.00000000	      0.00000000	      0.00000000	    -69.38776385	     -0.19541329	      0.09421263	      0.00000000	      0.00000000	      0.00000000	     63.49588143	      0.00000000	      0.00000000	      0.00000000	     -0.00000000	      0.00000000	     -0.00000000	     -0.06783752	      0.32578390	      0.00000000
      0.03933131	     -0.00000000	      0.39937789	      0.00000000	      0.00000000	      0.00000000	     -0.00000000	     -0.18718559	      0.25393959	      0.00000000	      0.00000000	      0.00000000	    -69.37858454	     -0.19539988	      0.09423052	      0.00000000	      0.00000000	      0.00000000	     63.49000941	      0.00000000	      0.00000000	      0.00000000	     -0.00000000	      0.00000000	     -0.00000000	     -0.06783327	      0.32586321	      0.00000000
      0.03962084	     -0.00000000	      0.39952617	      0.00000000	      0.00000000	      0.00000000	     -0.00000000	     -0.18716820	      0.25404167	      0.00000000	      0.00000000	      0.00000000	    -69.36444337	     -0.19537921	      0.09425812	      0.00000000	      0.00000000	      0.00000000	     63.48095361	      0.00000000	      0.00000000	      0.00000000	     -0.00000000	      0.00000000	     -0.00000000	     -0.06782671	      0.32598545	      0.00000000
      0.03991036	     -0.00000000	      0.39967522	      0.00000000	      0.00000000	      0.00000000	     -0.00000000	     -0.18715072	      0.25414431	      0.00000000	      0.00000000	      0.00000000	    -69.35023548	     -0.19535844	      0.09428589	      0.00000000	      0.00000000	      0.00000000	     63.47184338	      0.00000000	      0.00000000	      0.00000000	     -0.00000000	      0.00000000	     -0.00000000	     -0.06782012	      0.32610834	      0.00000000
      0.04014646	     -0.00000000	      0.39979734	      0.00000000	      0.00000000	      0.00000000	     -0.00000000	     -0.18713639	      0.25422842	      0.00000000	      0.00000000	      0.00000000	    -69.33859979	     -0.19534143	      0.09430867	      0.00000000	      0.00000000	      0.00000000	     63.46437382	      0.00000000	      0.00000000	      0.00000000	     -0.00000000	      0.00000000	     -0.00000000	     -0.06781472	      0.32620902	      0.00000000
      0.04038257	     -0.00000000	      0.39991997	      0.00000000	      0.00000000	      0.00000000	     -0.00000000	     -0.18712200	      0.25431291	      0.00000000	      0.00000000	      0.00000000	    -69.32691988	     -0.19532436	      0.09433157	      0.00000000	      0.00000000	      0.00000000	     63.45686810	      0.00000000	      0.00000000	      0.00000000	     -0.00000000	      0.00000000	     -0.00000000	     -0.06780930	      0.32631014	      0.00000000
      0.04063012	     -0.00000000	      0.40004909	      0.00000000	      0.00000000	      0.00000000	     -0.00000000	     -0.18710685	      0.25440188	      0.00000000	      0.00000000	      0.00000000	    -69.31462614	     -0.19530639	      0.09435570	      0.00000000	      0.00000000	      0.00000000	     63.44895959	      0.00000000	      0.00000000	      0.00000000	     -0.00000000	      0.00000000	     -0.00000000	     -0.06780359	      0.32641662	      0.00000000
      0.04092822	     -0.00000000	      0.40020533	      0.00000000	      0.00000000	      0.00000000	     -0.00000000	     -0.18708851	      0.25450957	      0.00000000	      0.00000000	      0.00000000	    -69.29975773	     -0.19528465	      0.09438493	      0.00000000	      0.00000000	      0.00000000	     63.43938352	      0.00000000	      0.00000000	      0.00000000	     -0.00000000	      0.00000000	     -0.00000000	     -0.06779668	      0.32654546	      0.00000000
      0.04124913	     -0.00000000	      0.40037442	      0.00000000	      0.00000000	      0.00000000	     -0.00000000	     -0.18706865	      0.25462615	      0.00000000	      0.00000000	      0.00000000	    -69.28367321	     -0.19526114	      0.09441661	      0.00000000	      0.00000000	      0.00000000	     63.42901040	      0.00000000	      0.00000000	      0.00000000	     -0.00000000	      0.00000000	     -0.00000000	     -0.06778920	      0.32668492	      0.00000000
      0.04157005	     -0.00000000	      0.40054446	      0.00000000	      0.00000000	      0.00000000	     -0.00000000	     -0.18704868	      0.25474340	      0.00000000	      0.00000000	      0.00000000	    -69.26750757	     -0.19523751	      0.09444850	      0.00000000	      0.00000000	      0.00000000	     63.41857069	      0.00000000	      0.00000000	      0.00000000	     -0.00000000	      0.00000000	     -0.00000000	     -0.06778168	      0.32682517	      0.00000000
      0.04178987	     -0.00000000	      0.40066147	      0.00000000	      0.00000000	      0.00000000	     -0.00000000	     -0.18703494	      0.25482412	      0.00000000	      0.00000000	      0.00000000	    -69.25638732	     -0.19522125	      0.09447047	      0.00000000	      0.00000000	      0.00000000	     63.41138103	      0.00000000	      0.00000000	      0.00000000	     -0.00000000	      0.00000000	     -0.00000000	     -0.06777651	      0.32692170	      0.00000000
      0.04200970	     -0.00000000	      0.40077893	      0.00000000	      0.00000000	      0.00000000	     -0.00000000	     -0.18702114	      0.25490515	      0.00000000	      0.00000000	      0.00000000	    -69.24522913	     -0.19520493	      0.09449254	      0.00000000	      0.00000000	      0.00000000	     63.40416017	      0.00000000	      0.00000000	      0.00000000	     -0.00000000	      0.00000000	     -0.00000000	     -0.06777131	      0.32701859	      0.00000000
      0.04226183	     -0.00000000	      0.40091418	      0.00000000	      0.00000000	      0.00000000	     -0.00000000	     -0.18700525	      0.25499848	      0.00000000	      0.00000000	      0.00000000	    -69.23238454	     -0.19518615	      0.09451797	      0.00000000	      0.00000000	      0.00000000	     63.39583975	      0.00000000	      0.00000000	      0.00000000	     -0.00000000	      0.00000000	     -0.00000000	     -0.06776533	      0.32713017	      0.00000000
      0.04256977	     -0.00000000	      0.40108016	      0.00000000	      0.00000000	      0.00000000	     -0.00000000	     -0.18698574	      0.25511303	      0.00000000	      0.00000000	      0.00000000	    -69.21662944	     -0.19516311	      0.09454922	      0.00000000	      0.00000000	      0.00000000	     63.38562205	      0.00000000	      0.00000000	      0.00000000	     -0.00000000	      0.00000000	     -0.00000000	     -0.06775799	      0.32726711	      0.00000000
      0.04296841	     -0.00000000	      0.40129630	      0.00000000	      0.00000000	      0.00000000	     -0.00000000	     -0.18696033	      0.25526225	      0.00000000	      0.00000000	      0.00000000	    -69.19612331	     -0.19513312	      0.09458996	      0.00000000	      0.00000000	      0.00000000	     63.37230370	      0.00000000	      0.00000000	      0.00000000	     -0.00000000	      0.00000000	     -0.00000000	     -0.06774843	      0.32744545	      0.00000000
      0.04317901	     -0.00000000	      0.40141106	      0.00000000	      0.00000000	      0.00000000	     -0.00000000	     -0.18694683	      0.25534150	      0.00000000	      0.00000000	      0.00000000	    -69.18524048	     -0.19511720	      0.09461161	      0.00000000	      0.00000000	      0.00000000	     63.36522667	      0.00000000	      0.00000000	      0.00000000	     -0.00000000	      0.00000000	     -0.00000000	     -0.06774336	      0.32754014	      0.00000000
      0.04338960	     -0.00000000	      0.40152621	      0.00000000	      0.00000000	      0.00000000	     -0.00000000	     -0.18693329	      0.25542104	      0.00000000	      0.00000000	      0.00000000	    -69.17432315	     -0.19510123	      0.09463336	      0.00000000	      0.00000000	      0.00000000	     63.35812110	      0.00000000	      0.00000000	      0.00000000	     -0.00000000	      0.00000000	     -0.00000000	     -0.06773826	      0.32763518	      0.00000000
      0.04367373	     -0.00000000	      0.40168221	      0.00000000	      0.00000000	      0.00000000	     -0.00000000	     -0.18691494	      0.25552881	      0.00000000	      0.00000000	      0.00000000	    -69.15953936	     -0.19507961	      0.09466285	      0.00000000	      0.00000000	      0.00000000	     63.34848935	      0.00000000	      0.00000000	      0.00000000	     -0.00000000	      0.00000000	     -0.00000000	     -0.06773136	      0.32776392	      0.00000000
      0.04395786	     -0.00000000	      0.40183894	      0.00000000	      0.00000000	      0.00000000	     -0.00000000	     -0.18689649	      0.25563710	      0.00000000	      0.00000000	      0.00000000	    -69.14469297	     -0.19505788	      0.09469250	      0.00000000	      0.00000000	      0.00000000	     63.33880571	      0.00000000	      0.00000000	      0.00000000	     -0.00000000	      0.00000000	     -0.00000000	     -0.06772443	      0.32789327	      0.00000000
      0.04419551	     -0.00000000	      0.40197058	      0.00000000	      0.00000000	      0.00000000	     -0.00000000	     -0.18688100	      0.25572809	      0.00000000	      0.00000000	      0.00000000	    -69.13222687	     -0.19503964	      0.09471743	      0.00000000	      0.00000000	      0.00000000	     63.33066611	      0.00000000	      0.00000000	      0.00000000	     -0.00000000	      0.00000000	     -0.00000000	     -0.06771860	      0.32800193	      0.00000000
      0.04449162	     -0.00000000	      0.40213532	      0.00000000	      0.00000000	      0.00000000	     -0.00000000	     -0.18686160	      0.25584196	      0.00000000	      0.00000000	      0.00000000	    -69.11663360	     -0.19501682	      0.09474866	      0.00000000	      0.00000000	      0.00000000	     63.32047381	      0.00000000	      0.00000000	      0.00000000	     -0.00000000	      0.00000000	     -0.00000000	     -0.06771131	      0.32813791	      0.00000000
      0.04486104	     -0.00000000	      0.40234194	      0.00000000	      0.00000000	      0.00000000	     -0.00000000	     -0.18683726	      0.25598483	      0.00000000	      0.00000000	      0.00000000	    -69.09708470	     -0.19498821	      0.09478787	      0.00000000	      0.00000000	      0.00000000	     63.30767909	      0.00000000	      0.00000000	      0.00000000	     -0.00000000	      0.00000000	     -0.00000000	     -0.06770217	      0.32830848	      0.00000000
      0.04517609	     -0.00000000	      0.40251911	      0.00000000	      0.00000000	      0.00000000	     -0.00000000	     -0.18681639	      0.25610737	      0.00000000	      0.00000000	      0.00000000	    -69.08032995	     -0.19496368	      0.09482154	      0.00000000	      0.00000000	      0.00000000	     63.29669835	      0.00000000	      0.00000000	      0.00000000	     -0.00000000	      0.00000000	     -0.00000000	     -0.06769433	      0.32845475	      0.00000000
      0.04539646	     -0.00000000	      0.40264356	      0.00000000	      0.00000000	      0.00000000	     -0.00000000	     -0.18680172	      0.25619346	      0.00000000	      0.00000000	      0.00000000	    -69.06856512	     -0.19494645	      0.09484520	      0.00000000	      0.00000000	      0.00000000	     63.28897982	      0.00000000	      0.00000000	      0.00000000	     -0.00000000	      0.00000000	     -0.00000000	     -0.06768882	      0.32855750	      0.00000000
      0.04561683	     -0.00000000	      0.40276845	      0.00000000	      0.00000000	      0.00000000	     -0.00000000	     -0.18678700	      0.25627987	      0.00000000	      0.00000000	      0.00000000	    -69.05676305	     -0.19492917	      0.09486897	      0.00000000	      0.00000000	      0.00000000	     63.28123021	      0.00000000	      0.00000000	      0.00000000	     -0.00000000	      0.00000000	     -0.00000000	     -0.06768329	      0.32866062	      0.00000000
      0.04586534	     -0.00000000	      0.40290980	      0.00000000	      0.00000000	      0.00000000	     -0.00000000	     -0.18677033	      0.25637769	      0.00000000	      0.00000000	      0.00000000	    -69.04340897	     -0.19490961	      0.09489589	      0.00000000	      0.00000000	      0.00000000	     63.27245353	      0.00000000	      0.00000000	      0.00000000	     -0.00000000	      0.00000000	     -0.00000000	     -0.06767703	      0.32877734	      0.00000000
      0.04617480	     -0.00000000	      0.40308658	      0.00000000	      0.00000000	      0.00000000	     -0.00000000	     -0.18674948	      0.25650006	      0.00000000	      0.00000000	      0.00000000	    -69.02671385	     -0.19488516	      0.09492959	      0.00000000	      0.00000000	      0.00000000	     63.26146920	      0.00000000	      0.00000000	      0.00000000	     -0.00000000	      0.00000000	     -0.00000000	     -0.06766920	      0.32892333	      0.00000000
      0.04655288	     -0.00000000	      0.40330372	      0.00000000	      0.00000000	      0.00000000	     -0.00000000	     -0.18672386	      0.25665039	      0.00000000	      0.00000000	      0.00000000	    -69.00621775	     -0.19485513	      0.09497104	      0.00000000	      0.00000000	      0.00000000	     63.24796630	      0.00000000	      0.00000000	      0.00000000	     -0.00000000	      0.00000000	     -0.00000000	     -0.06765958	      0.32910265	      0.00000000
      0.04688755	     -0.00000000	      0.40349697	      0.00000000	      0.00000000	      0.00000000	     -0.00000000	     -0.18670105	      0.25678423	      0.00000000	      0.00000000	      0.00000000	    -68.98798416	     -0.19482841	      0.09500796	      0.00000000	      0.00000000	      0.00000000	     63.23593764	      0.00000000	      0.00000000	      0.00000000	     -0.00000000	      0.00000000	     -0.00000000	     -0.06765102	      0.32926226	      0.00000000
      0.04730391	     -0.00000000	      0.40373878	      0.00000000	      0.00000000	      0.00000000	     -0.00000000	     -0.18667249	      0.25695173	      0.00000000	      0.00000000	      0.00000000	    -68.96518145	     -0.19479499	      0.09505422	      0.00000000	      0.00000000	      0.00000000	     63.22087337	      0.00000000	      0.00000000	      0.00000000	     -0.00000000	      0.00000000	     -0.00000000	     -0.06764031	      0.32946200	      0.00000000
      0.04762713	     -0.00000000	      0.40392755	      0.00000000	      0.00000000	      0.00000000	     -0.00000000	     -0.18665019	      0.25708254	      0.00000000	      0.00000000	      0.00000000	    -68.94738868	     -0.19476890	      0.09509038	      0.00000000	      0.00000000	      0.00000000	     63.20910252	      0.00000000	      0.00000000	      0.00000000	     -0.00000000	      0.00000000	     -0.00000000	     -0.06763194	      0.32961793	      0.00000000
      0.04784672	     -0.00000000	      0.40405631	      0.00000000	      0.00000000	      0.00000000	     -0.00000000	     -0.18663497	      0.25717178	      0.00000000	      0.00000000	      0.00000000	    -68.93525563	     -0.19475111	      0.09511506	      0.00000000	      0.00000000	      0.00000000	     63.20106775	      0.00000000	      0.00000000	      0.00000000	     -0.00000000	      0.00000000	     -0.00000000	     -0.06762623	      0.32972431	      0.00000000
      0.04806631	     -0.00000000	      0.40418550	      0.00000000	      0.00000000	      0.00000000	     -0.00000000	     -0.18661970	      0.25726133	      0.00000000	      0.00000000	      0.00000000	    -68.92308618	     -0.19473326	      0.09513985	      0.00000000	      0.00000000	      0.00000000	     63.19300230	      0.00000000	      0.00000000	      0.00000000	     -0.00000000	      0.00000000	     -0.00000000	     -0.06762051	      0.32983104	      0.00000000
      0.04832047	     -0.00000000	      0.40433556	      0.00000000	      0.00000000	      0.00000000	     -0.00000000	     -0.18660196	      0.25736536	      0.00000000	      0.00000000	      0.00000000	    -68.90895569	     -0.19471253	      0.09516865	      0.00000000	      0.00000000	      0.00000000	     63.18362893	      0.00000000	      0.00000000	      0.00000000	     -0.00000000	      0.00000000	     -0.00000000	     -0.06761385	      0.32995502	      0.00000000
      0.04862959	     -0.00000000	      0.40451882	      0.00000000	      0.00000000	      0.00000000	     -0.00000000	     -0.18658028	      0.25749244	      0.00000000	      0.00000000	      0.00000000	    -68.89170418	     -0.19468721	      0.09520387	      0.00000000	      0.00000000	      0.00000000	     63.17217340	      0.00000000	      0.00000000	      0.00000000	     -0.00000000	      0.00000000	     -0.00000000	     -0.06760572	      0.33010644	      0.00000000
      0.04897571	     -0.00000000	      0.40472501	      0.00000000	      0.00000000	      0.00000000	     -0.00000000	     -0.18655588	      0.25763546	      0.00000000	      0.00000000	      0.00000000	    -68.87230185	     -0.19465874	      0.09524353	      0.00000000	      0.00000000	      0.00000000	     63.15927420	      0.00000000	      0.00000000	      0.00000000	     -0.00000000	      0.00000000	     -0.00000000	     -0.06759658	      0.33027683	      0.00000000
      0.04927547	     -0.00000000	      0.40490443	      0.00000000	      0.00000000	      0.00000000	     -0.00000000	     -0.18653464	      0.25775993	      0.00000000	      0.00000000	      0.00000000	    -68.85542643	     -0.19463396	      0.09527807	      0.00000000	      0.00000000	      0.00000000	     63.14804178	      0.00000000	      0.00000000	      0.00000000	     -0.00000000	      0.00000000	     -0.00000000	     -0.06758862	      0.33042509	      0.00000000
      0.04950134	     -0.00000000	      0.40504013	      0.00000000	      0.00000000	      0.00000000	     -0.00000000	     -0.18651857	      0.25785409	      0.00000000	      0.00000000	      0.00000000	    -68.84266610	     -0.19461522	      0.09530422	      0.00000000	      0.00000000	      0.00000000	     63.13954030	      0.00000000	      0.00000000	      0.00000000	     -0.00000000	      0.00000000	     -0.00000000	     -0.06758259	      0.33053724	      0.00000000
      0.04972721	     -0.00000000	      0.40517628	      0.00000000	      0.00000000	      0.00000000	     -0.00000000	     -0.18650244	      0.25794858	      0.00000000	      0.00000000	      0.00000000	    -68.82986765	     -0.19459643	      0.09533047	      0.00000000	      0.00000000	      0.00000000	     63.13100650	      0.00000000	      0.00000000	      0.00000000	     -0.00000000	      0.00000000	     -0.00000000	     -0.06757655	      0.33064977	      0.00000000
      0.04990987	     -0.00000000	      0.40528671	      0.00000000	      0.00000000	      0.00000000	     -0.00000000	     -0.18648935	      0.25802523	      0.00000000	      0.00000000	      0.00000000	    -68.81948953	     -0.19458118	      0.09535177	      0.00000000	      0.00000000	      0.00000000	     63.12408145	      0.00000000	      0.00000000	      0.00000000	     -0.00000000	      0.00000000	     -0.00000000	     -0.06757165	      0.33074104	      0.00000000
      0.05019835	     -0.00000000	      0.40546170	      0.00000000	      0.00000000	      0.00000000	     -0.00000000	     -0.18646861	      0.25814671	      0.00000000	      0.00000000	      0.00000000	    -68.80304887	     -0.19455702	      0.09538556	      0.00000000	      0.00000000	      0.00000000	     63.11310179	      0.00000000	      0.00000000	      0.00000000	     -0.00000000	      0.00000000	     -0.00000000	     -0.06756388	      0.33088568	      0.00000000
      0.05048683	     -0.00000000	      0.40563740	      0.00000000	      0.00000000	      0.00000000	     -0.00000000	     -0.18644777	      0.25826871	      0.00000000	      0.00000000	      0.00000000	    -68.78654630	     -0.19453277	      0.09541951	      0.00000000	      0.00000000	      0.00000000	     63.10206947	      0.00000000	      0.00000000	      0.00000000	     -0.00000000	      0.00000000	     -0.00000000	     -0.06755607	      0.33103092	      0.00000000
      0.05072855	     -0.00000000	      0.40578519	      0.00000000	      0.00000000	      0.00000000	     -0.00000000	     -0.18643024	      0.25837134	      0.00000000	      0.00000000	      0.00000000	    -68.77267093	     -0.19451237	      0.09544809	      0.00000000	      0.00000000	      0.00000000	     63.09278475	      0.00000000	      0.00000000	      0.00000000	     -0.00000000	      0.00000000	     -0.00000000	     -0.06754951	      0.33115309	      0.00000000
      0.05097027	     -0.00000000	      0.40593347	      0.00000000	      0.00000000	      0.00000000	     -0.00000000	     -0.18641264	      0.25847434	      0.00000000	      0.00000000	      0.00000000	    -68.75875223	     -0.19449191	      0.09547679	      0.00000000	      0.00000000	      0.00000000	     63.08346312	      0.00000000	      0.00000000	      0.00000000	     -0.00000000	      0.00000000	     -0.00000000	     -0.06754292	      0.33127567	      0.00000000
      0.05122507	     -0.00000000	      0.40609033	      0.00000000	      0.00000000	      0.00000000	     -0.00000000	     -0.18639402	      0.25858331	      0.00000000	      0.00000000	      0.00000000	    -68.74403344	     -0.19447026	      0.09550716	      0.00000000	      0.00000000	      0.00000000	     63.07359703	      0.00000000	      0.00000000	      0.00000000	     -0.00000000	      0.00000000	     -0.00000000	     -0.06753594	      0.33140535	      0.00000000
      0.05147987	     -0.00000000	      0.40624774	      0.00000000	      0.00000000	      0.00000000	     -0.00000000	     -0.18637533	      0.25869268	      0.00000000	      0.00000000	      0.00000000	    -68.72926666	     -0.19444854	      0.09553767	      0.00000000	      0.00000000	      0.00000000	     63.06368996	      0.00000000	      0.00000000	      0.00000000	     -0.00000000	      0.00000000	     -0.00000000	     -0.06752895	      0.33153550	      0.00000000
      0.05171467	     -0.00000000	      0.40639328	      0.00000000	      0.00000000	      0.00000000	     -0.00000000	     -0.18635804	      0.25879383	      0.00000000	      0.00000000	      0.00000000	    -68.71561693	     -0.19442845	      0.09556590	      0.00000000	      0.00000000	      0.00000000	     63.05452451	      0.00000000	      0.00000000	      0.00000000	     -0.00000000	      0.00000000	     -0.00000000	     -0.06752247	      0.33165585	      0.00000000
      0.05203008	     -0.00000000	      0.40658955	      0.00000000	      0.00000000	      0.00000000	     -0.00000000	     -0.18633472	      0.25893025	      0.00000000	      0.00000000	      0.00000000	    -68.69721662	     -0.19440137	      0.09560399	      0.00000000	      0.00000000	      0.00000000	     63.04215736	      0.00000000	      0.00000000	      0.00000000	     -0.00000000	      0.00000000	     -0.00000000	     -0.06751375	      0.33181813	      0.00000000
      0.05234550	     -0.00000000	      0.40678666	      0.00000000	      0.00000000	      0.00000000	     -0.00000000	     -0.18631128	      0.25906729	      0.00000000	      0.00000000	      0.00000000	    -68.67874315	     -0.19437417	      0.09564229	      0.00000000	      0.00000000	      0.00000000	     63.02972752	      0.00000000	      0.00000000	      0.00000000	     -0.00000000	      0.00000000	     -0.00000000	     -0.06750497	      0.33198114	      0.00000000
      0.05256182	     -0.00000000	      0.40692234	      0.00000000	      0.00000000	      0.00000000	     -0.00000000	     -0.18629514	      0.25916163	      0.00000000	      0.00000000	      0.00000000	    -68.66603114	     -0.19435545	      0.09566866	      0.00000000	      0.00000000	      0.00000000	     63.02116644	      0.00000000	      0.00000000	      0.00000000	     -0.00000000	      0.00000000	     -0.00000000	     -0.06749894	      0.33209334	      0.00000000
      0.05277814	     -0.00000000	      0.40705842	      0.00000000	      0.00000000	      0.00000000	     -0.00000000	     -0.18627895	      0.25925627	      0.00000000	      0.00000000	      0.00000000	    -68.65328483	     -0.19433667	      0.09569514	      0.00000000	      0.00000000	      0.00000000	     63.01257592	      0.00000000	      0.00000000	      0.00000000	     -0.00000000	      0.00000000	     -0.00000000	     -0.06749288	      0.33220588	      0.00000000
      0.05303662	     -0.00000000	      0.40722154	      0.00000000	      0.00000000	      0.00000000	     -0.00000000	     -0.18625953	      0.25936973	      0.00000000	      0.00000000	      0.00000000	    -68.63800974	     -0.19431416	      0.09572689	      0.00000000	      0.00000000	      0.00000000	     63.00227274	      0.00000000	      0.00000000	      0.00000000	     -0.00000000	      0.00000000	     -0.00000000	     -0.06748562	      0.33234079	      0.00000000
      0.05329509	     -0.00000000	      0.40738523	      0.00000000	      0.00000000	      0.00000000	     -0.00000000	     -0.18624004	      0.25948360	      0.00000000	      0.00000000	      0.00000000	    -68.62268582	     -0.19429157	      0.09575878	      0.00000000	      0.00000000	      0.00000000	     62.99192756	      0.00000000	      0.00000000	      0.00000000	     -0.00000000	      0.00000000	     -0.00000000	     -0.06747833	      0.33247618	      0.00000000
      0.05355895	     -0.00000000	      0.40755291	      0.00000000	      0.00000000	      0.00000000	     -0.00000000	     -0.18622007	      0.25960028	      0.00000000	      0.00000000	      0.00000000	    -68.60699253	     -0.19426844	      0.09579146	      0.00000000	      0.00000000	      0.00000000	     62.98132365	      0.00000000	      0.00000000	      0.00000000	     -0.00000000	      0.00000000	     -0.00000000	     -0.06747086	      0.33261488	      0.00000000
      0.05382281	     -0.00000000	      0.40772118	      0.00000000	      0.00000000	      0.00000000	     -0.00000000	     -0.18620001	      0.25971738	      0.00000000	      0.00000000	      0.00000000	    -68.59124852	     -0.19424522	      0.09582429	      0.00000000	      0.00000000	      0.00000000	     62.97067600	      0.00000000	      0.00000000	      0.00000000	     -0.00000000	      0.00000000	     -0.00000000	     -0.06746336	      0.33275407	      0.00000000
      0.05408278	     -0.00000000	      0.40788754	      0.00000000	      0.00000000	      0.00000000	     -0.00000000	     -0.18618018	      0.25983318	      0.00000000	      0.00000000	      0.00000000	    -68.57568724	     -0.19422226	      0.09585677	      0.00000000	      0.00000000	      0.00000000	     62.96014268	      0.00000000	      0.00000000	      0.00000000	     -0.00000000	      0.00000000	     -0.00000000	     -0.06745594	      0.33289170	      0.00000000
      0.05439899	     -0.00000000	      0.40809067	      0.00000000	      0.00000000	      0.00000000	     -0.00000000	     -0.18615595	      0.25997459	      0.00000000	      0.00000000	      0.00000000	    -68.55669321	     -0.19419423	      0.09589645	      0.00000000	      0.00000000	      0.00000000	     62.94727337	      0.00000000	      0.00000000	      0.00000000	     -0.00000000	      0.00000000	     -0.00000000	     -0.06744688	      0.33305975	      0.00000000
      0.05474736	     -0.00000000	      0.40831544	      0.00000000	      0.00000000	      0.00000000	     -0.00000000	     -0.18612913	      0.26013110	      0.00000000	      0.00000000	      0.00000000	    -68.53568343	     -0.19416321	      0.09594041	      0.00000000	      0.00000000	      0.00000000	     62.93302256	      0.00000000	      0.00000000	      0.00000000	     -0.00000000	      0.00000000	     -0.00000000	     -0.06743686	      0.33324570	      0.00000000
      0.05505324	     -0.00000000	      0.40851362	      0.00000000	      0.00000000	      0.00000000	     -0.00000000	     -0.18610546	      0.26026913	      0.00000000	      0.00000000	      0.00000000	    -68.51716415	     -0.19413586	      0.09597919	      0.00000000	      0.00000000	      0.00000000	     62.92044744	      0.00000000	      0.00000000	      0.00000000	     -0.00000000	      0.00000000	     -0.00000000	     -0.06742801	      0.33340969	      0.00000000
      0.05527764	     -0.00000000	      0.40865953	      0.00000000	      0.00000000	      0.00000000	     -0.00000000	     -0.18608803	      0.26037076	      0.00000000	      0.00000000	      0.00000000	    -68.50353427	     -0.19411573	      0.09600777	     -0.00000000	      0.00000000	      0.00000000	     62.91118427	      0.00000000	      0.00000000	      0.00000000	     -0.00000000	      0.00000000	     -0.00000000	     -0.06742150	      0.33353042	      0.00000000
      0.05550205	     -0.00000000	      0.40880586	      0.00000000	      0.00000000	      0.00000000	     -0.00000000	     -0.18607055	      0.26047271	      0.00000000	      0.00000000	      0.00000000	    -68.48986809	     -0.19409553	      0.09603645	     -0.00000000	      0.00000000	      0.00000000	     62.90188958	      0.00000000	      0.00000000	      0.00000000	     -0.00000000	      0.00000000	     -0.00000000	     -0.06741497	      0.33365150	      0.00000000
      0.05573035	     -0.00000000	      0.40895515	      0.00000000	      0.00000000	      0.00000000	     -0.00000000	     -0.18605270	      0.26057673	      0.00000000	      0.00000000	      0.00000000	    -68.47592825	     -0.19407493	      0.09606572	     -0.00000000	      0.00000000	      0.00000000	     62.89240175	      0.00000000	      0.00000000	      0.00000000	     -0.00000000	      0.00000000	     -0.00000000	     -0.06740830	      0.33377504	      0.00000000
      0.05604660	     -0.00000000	      0.40916268	      0.00000000	      0.00000000	      0.00000000	     -0.00000000	     -0.18602788	      0.26072136	      0.00000000	      0.00000000	      0.00000000	    -68.45655563	     -0.19404628	      0.09610644	     -0.00000000	      0.00000000	      0.00000000	     62.87920450	      0.00000000	      0.00000000	      0.00000000	     -0.00000000	      0.00000000	     -0.00000000	     -0.06739903	      0.33394679	      0.00000000
      0.05636285	     -0.00000000	      0.40937105	      0.00000000	      0.00000000	      0.00000000	     -0.00000000	     -0.18600295	      0.26086660	      0.00000000	      0.00000000	      0.00000000	    -68.43711126	     -0.19401752	      0.09614737	     -0.00000000	      0.00000000	      0.00000000	     62.86594477	      0.00000000	      0.00000000	      0.00000000	     -0.00000000	      0.00000000	     -0.00000000	     -0.06738971	      0.33411925	      0.00000000
      0.05656891	     -0.00000000	      0.40950727	      0.00000000	      0.00000000	      0.00000000	     -0.00000000	     -0.18598664	      0.26096157	      0.00000000	      0.00000000	      0.00000000	    -68.42440335	     -0.19399871	      0.09617413	     -0.00000000	      0.00000000	      0.00000000	     62.85727152	      0.00000000	      0.00000000	      0.00000000	     -0.00000000	      0.00000000	     -0.00000000	     -0.06738362	      0.33423199	      0.00000000
      0.05677497	     -0.00000000	      0.40964384	      0.00000000	      0.00000000	      0.00000000	     -0.00000000	     -0.18597028	      0.26105679	      0.00000000	      0.00000000	      0.00000000	    -68.41166507	     -0.19397986	      0.09620099	     -0.00000000	      0.00000000	      0.00000000	     62.84857177	      0.00000000	      0.00000000	      0.00000000	     -0.00000000	      0.00000000	     -0.00000000	     -0.06737752	      0.33434503	      0.00000000
      0.05704784	     -0.00000000	      0.40982524	      0.00000000	      0.00000000	      0.00000000	     -0.00000000	     -0.18594855	      0.26118329	      0.00000000	      0.00000000	      0.00000000	    -68.39474957	     -0.19395481	      0.09623668	     -0.00000000	      0.00000000	      0.00000000	     62.83701025	      0.00000000	      0.00000000	      0.00000000	     -0.00000000	      0.00000000	     -0.00000000	     -0.06736940	      0.33449518	      0.00000000
      0.05732072	     -0.00000000	      0.41000726	      0.00000000	      0.00000000	      0.00000000	     -0.00000000	     -0.18592673	      0.26131024	      0.00000000	      0.00000000	      0.00000000	    -68.37778097	     -0.19392968	      0.09627251	     -0.00000000	      0.00000000	      0.00000000	     62.82540231	      0.00000000	      0.00000000	      0.00000000	     -0.00000000	      0.00000000	     -0.00000000	     -0.06736126	      0.33464585	      0.00000000
      0.05756460	     -0.00000000	      0.41017046	      0.00000000	      0.00000000	      0.00000000	     -0.00000000	     -0.18590716	      0.26142409	      0.00000000	      0.00000000	      0.00000000	    -68.36257060	     -0.19390714	      0.09630466	     -0.00000000	      0.00000000	      0.00000000	     62.81498856	      0.00000000	      0.00000000	      0.00000000	     -0.00000000	      0.00000000	     -0.00000000	     -0.06735395	      0.33478095	      0.00000000
      0.05786229	     -0.00000000	      0.41037033	      0.00000000	      0.00000000	      0.00000000	     -0.00000000	     -0.18588318	      0.26156354	      0.00000000	      0.00000000	      0.00000000	    -68.34394714	     -0.19387953	      0.09634407	     -0.00000000	      0.00000000	      0.00000000	     62.80222707	      0.00000000	      0.00000000	      0.00000000	     -0.00000000	      0.00000000	     -0.00000000	     -0.06734500	      0.33494642	      0.00000000
      0.05820838	     -0.00000000	      0.41060363	      0.00000000	      0.00000000	      0.00000000	     -0.00000000	     -0.18585517	      0.26172634	      0.00000000	      0.00000000	      0.00000000	    -68.32221641	     -0.19384731	      0.09639010	     -0.00000000	      0.00000000	      0.00000000	     62.78732118	      0.00000000	      0.00000000	      0.00000000	     -0.00000000	      0.00000000	     -0.00000000	     -0.06733455	      0.33513957	      0.00000000
      0.05849887	     -0.00000000	      0.41080021	      0.00000000	      0.00000000	      0.00000000	     -0.00000000	     -0.18583156	      0.26186354	      0.00000000	      0.00000000	      0.00000000	    -68.30391128	     -0.19382015	      0.09642891	     -0.00000000	      0.00000000	      0.00000000	     62.77475243	      0.00000000	      0.00000000	      0.00000000	     -0.00000000	      0.00000000	     -0.00000000	     -0.06732574	      0.33530233	      0.00000000
      0.05873061	     -0.00000000	      0.41095752	      0.00000000	      0.00000000	      0.00000000	     -0.00000000	     -0.18581266	      0.26197336	      0.00000000	      0.00000000	      0.00000000	    -68.28926589	     -0.19379842	      0.09646000	     -0.00000000	      0.00000000	      0.00000000	     62.76468830	      0.00000000	      0.00000000	      0.00000000	     -0.00000000	      0.00000000	     -0.00000000	     -0.06731868	      0.33543259	      0.00000000
      0.05896234	     -0.00000000	      0.41111528	      0.00000000	      0.00000000	      0.00000000	     -0.00000000	     -0.18579369	      0.26208350	      0.00000000	      0.00000000	      0.00000000	    -68.27458259	     -0.19377662	      0.09649118	     -0.00000000	      0.00000000	      0.00000000	     62.75459081	      0.00000000	      0.00000000	      0.00000000	     -0.00000000	      0.00000000	     -0.00000000	     -0.06731161	      0.33556322	      0.00000000
      0.05920416	     -0.00000000	      0.41128037	      0.00000000	      0.00000000	      0.00000000	     -0.00000000	     -0.18577383	      0.26219878	      0.00000000	      0.00000000	      0.00000000	    -68.25921998	     -0.19375380	      0.09652384	     -0.00000000	      0.00000000	      0.00000000	     62.74401836	      0.00000000	      0.00000000	      0.00000000	     -0.00000000	      0.00000000	     -0.00000000	     -0.06730420	      0.33569993	      0.00000000
      0.05951186	     -0.00000000	      0.41149114	      0.00000000	      0.00000000	      0.00000000	     -0.00000000	     -0.18574847	      0.26234598	      0.00000000	      0.00000000	      0.00000000	    -68.23961212	     -0.19372467	      0.09656556	     -0.00000000	      0.00000000	      0.00000000	     62.73051281	      0.00000000	      0.00000000	      0.00000000	     -0.00000000	      0.00000000	     -0.00000000	     -0.06729474	      0.33587447	      0.00000000
      0.05981957	     -0.00000000	      0.41170269	      0.00000000	      0.00000000	      0.00000000	     -0.00000000	     -0.18572300	      0.26249374	      0.00000000	      0.00000000	      0.00000000	    -68.21993770	     -0.19369543	      0.09660746	     -0.00000000	      0.00000000	      0.00000000	     62.71694852	      0.00000000	      0.00000000	      0.00000000	     -0.00000000	      0.00000000	     -0.00000000	     -0.06728524	      0.33604967	      0.00000000
      0.06005571	     -0.00000000	      0.41186556	      0.00000000	      0.00000000	      0.00000000	     -0.00000000	     -0.18570338	      0.26260753	      0.00000000	      0.00000000	      0.00000000	    -68.20479381	     -0.19367291	      0.09663975	     -0.00000000	      0.00000000	      0.00000000	     62.70649896	      0.00000000	      0.00000000	      0.00000000	     -0.00000000	      0.00000000	     -0.00000000	     -0.06727792	      0.33618456	      0.00000000
      0.06035203	     -0.00000000	      0.41207058	      0.00000000	      0.00000000	      0.00000000	     -0.00000000	     -0.18567867	      0.26275078	      0.00000000	      0.00000000	      0.00000000	    -68.18573565	     -0.19364456	      0.09668041	     -0.00000000	      0.00000000	      0.00000000	     62.69333774	      0.00000000	      0.00000000	      0.00000000	     -0.00000000	      0.00000000	     -0.00000000	     -0.06726871	      0.33635437	      0.00000000
      0.06071947	     -0.00000000	      0.41232580	      0.00000000	      0.00000000	      0.00000000	     -0.00000000	     -0.18564789	      0.26292915	      0.00000000	      0.00000000	      0.00000000	    -68.16201814	     -0.19360926	      0.09673107	     -0.00000000	      0.00000000	      0.00000000	     62.67694219	      0.00000000	      0.00000000	      0.00000000	     -0.00000000	      0.00000000	     -0.00000000	     -0.06725723	      0.33656577	      0.00000000
      0.06108690	     -0.00000000	      0.41258212	      0.00000000	      0.00000000	      0.00000000	     -0.00000000	     -0.18561695	      0.26310832	      0.00000000	      0.00000000	      0.00000000	    -68.13820641	     -0.19357380	      0.09678200	     -0.00000000	      0.00000000	      0.00000000	     62.66046305	      0.00000000	      0.00000000	      0.00000000	     -0.00000000	      0.00000000	     -0.00000000	     -0.06724570	      0.33677810	      0.00000000
      0.06129574	     -0.00000000	      0.41272830	      0.00000000	      0.00000000	      0.00000000	     -0.00000000	     -0.18559930	      0.26321052	      0.00000000	      0.00000000	      0.00000000	    -68.12463063	     -0.19355358	      0.09681106	     -0.00000000	      0.00000000	      0.00000000	     62.65105958	      0.00000000	      0.00000000	      0.00000000	     -0.00000000	      0.00000000	     -0.00000000	     -0.06723912	      0.33689919	      0.00000000
      0.06150458	     -0.00000000	      0.41287482	      0.00000000	      0.00000000	      0.00000000	     -0.00000000	     -0.18558160	      0.26331297	      0.00000000	      0.00000000	      0.00000000	    -68.11102452	     -0.19353330	      0.09684020	     -0.00000000	      0.00000000	      0.00000000	     62.64162913	      0.00000000	      0.00000000	      0.00000000	     -0.00000000	      0.00000000	     -0.00000000	     -0.06723253	      0.33702058	      0.00000000
      0.06178233	     -0.00000000	      0.41307025	      0.00000000	      0.00000000	      0.00000000	     -0.00000000	     -0.18555798	      0.26344964	      0.00000000	      0.00000000	      0.00000000	    -68.09288199	     -0.19350625	      0.09687909	     -0.00000000	      0.00000000	      0.00000000	     62.62904524	      0.00000000	      0.00000000	      0.00000000	     -0.00000000	      0.00000000	     -0.00000000	     -0.06722373	      0.33718248	      0.00000000
      0.06206008	     -0.00000000	      0.41326629	      0.00000000	      0.00000000	      0.00000000	     -0.00000000	     -0.18553427	      0.26358676	      0.00000000	      0.00000000	      0.00000000	    -68.07468596	     -0.19347911	      0.09691814	     -0.00000000	      0.00000000	      0.00000000	     62.61641369	      0.00000000	      0.00000000	      0.00000000	     -0.00000000	      0.00000000	     -0.00000000	     -0.06721489	      0.33734491	      0.00000000
      0.06230804	     -0.00000000	      0.41344184	      0.00000000	      0.00000000	      0.00000000	     -0.00000000	     -0.18551304	      0.26370956	      0.00000000	      0.00000000	      0.00000000	    -68.05839637	     -0.19345481	      0.09695312	     -0.00000000	      0.00000000	      0.00000000	     62.60509665	      0.00000000	      0.00000000	      0.00000000	     -0.00000000	      0.00000000	     -0.00000000	     -0.06720698	      0.33749036	      0.00000000
      0.06255599	     -0.00000000	      0.41361788	      0.00000000	      0.00000000	      0.00000000	     -0.00000000	     -0.18549173	      0.26383272	      0.00000000	      0.00000000	      0.00000000	    -68.04206427	     -0.19343043	      0.09698821	     -0.00000000	      0.00000000	      0.00000000	     62.59374166	      0.00000000	      0.00000000	      0.00000000	     -0.00000000	      0.00000000	     -0.00000000	     -0.06719904	      0.33763623	      0.00000000
      0.06281294	     -0.00000000	      0.41380083	      0.00000000	      0.00000000	      0.00000000	     -0.00000000	     -0.18546957	      0.26396074	      0.00000000	      0.00000000	      0.00000000	    -68.02509528	     -0.19340509	      0.09702471	     -0.00000000	      0.00000000	      0.00000000	     62.58193499	      0.00000000	      0.00000000	      0.00000000	     -0.00000000	      0.00000000	     -0.00000000	     -0.06719079	      0.33778782	      0.00000000
      0.06312748	     -0.00000000	      0.41402550	      0.00000000	      0.00000000	      0.00000000	     -0.00000000	     -0.18544234	      0.26411798	      0.00000000	      0.00000000	      0.00000000	    -68.00426109	     -0.19337396	      0.09706956	     -0.00000000	      0.00000000	      0.00000000	     62.56742668	      0.00000000	      0.00000000	      0.00000000	     -0.00000000	      0.00000000	     -0.00000000	     -0.06718065	      0.33797400	      0.00000000
      0.06353357	     -0.00000000	      0.41431675	      0.00000000	      0.00000000	      0.00000000	     -0.00000000	     -0.18540702	      0.26432184	      0.00000000	      0.00000000	      0.00000000	    -67.97726187	     -0.19333360	      0.09712774	     -0.00000000	      0.00000000	      0.00000000	     62.54860515	      0.00000000	      0.00000000	      0.00000000	     -0.00000000	      0.00000000	     -0.00000000	     -0.06716749	      0.33821536	      0.00000000
      0.06374869	     -0.00000000	      0.41447157	      0.00000000	      0.00000000	      0.00000000	     -0.00000000	     -0.18538824	      0.26443024	      0.00000000	      0.00000000	      0.00000000	    -67.96291350	     -0.19331214	      0.09715870	     -0.00000000	      0.00000000	      0.00000000	     62.53859355	      0.00000000	      0.00000000	      0.00000000	     -0.00000000	      0.00000000	     -0.00000000	     -0.06716050	      0.33834367	      0.00000000
      0.06396382	     -0.00000000	      0.41462676	      0.00000000	      0.00000000	      0.00000000	     -0.00000000	     -0.18536940	      0.26453890	      0.00000000	      0.00000000	      0.00000000	    -67.94853338	     -0.19329063	      0.09718974	     -0.00000000	      0.00000000	      0.00000000	     62.52855344	      0.00000000	      0.00000000	      0.00000000	     -0.00000000	      0.00000000	     -0.00000000	     -0.06715348	      0.33847229	      0.00000000
      0.06424931	     -0.00000000	      0.41483328	      0.00000000	      0.00000000	      0.00000000	     -0.00000000	     -0.18534431	      0.26468353	      0.00000000	      0.00000000	      0.00000000	    -67.92940021	     -0.19326199	      0.09723107	     -0.00000000	      0.00000000	      0.00000000	     62.51518497	      0.00000000	      0.00000000	      0.00000000	     -0.00000000	      0.00000000	     -0.00000000	     -0.06714414	      0.33864347	      0.00000000
      0.06453480	     -0.00000000	      0.41504046	      0.00000000	      0.00000000	      0.00000000	     -0.00000000	     -0.18531913	      0.26482864	      0.00000000	      0.00000000	      0.00000000	    -67.91021129	     -0.19323325	      0.09727256	     -0.00000000	      0.00000000	      0.00000000	     62.50176636	      0.00000000	      0.00000000	      0.00000000	     -0.00000000	      0.00000000	     -0.00000000	     -0.06713477	      0.33881520	      0.00000000
      0.06473604	     -0.00000000	      0.41518689	      0.00000000	      0.00000000	      0.00000000	     -0.00000000	     -0.18530133	      0.26493121	      0.00000000	      0.00000000	      0.00000000	    -67.89665191	     -0.19321294	      0.09730189	     -0.00000000	      0.00000000	      0.00000000	     62.49227771	      0.00000000	      0.00000000	      0.00000000	     -0.00000000	      0.00000000	     -0.00000000	     -0.06712814	      0.33893657	      0.00000000
      0.06505987	     -0.00000000	      0.41542319	      0.00000000	      0.00000000	      0.00000000	     -0.00000000	     -0.18527258	      0.26509676	      0.00000000	      0.00000000	      0.00000000	    -67.87477455	     -0.19318015	      0.09734927	     -0.00000000	      0.00000000	      0.00000000	     62.47695656	      0.00000000	      0.00000000	      0.00000000	     -0.00000000	      0.00000000	     -0.00000000	     -0.06711745	      0.33913245	      0.00000000
      0.06530383	     -0.00000000	      0.41560175	      0.00000000	      0.00000000	      0.00000000	     -0.00000000	     -0.18525084	      0.26522188	      0.00000000	      0.00000000	      0.00000000	    -67.85824625	     -0.19315537	      0.09738509	     -0.00000000	      0.00000000	      0.00000000	     62.46537196	      0.00000000	      0.00000000	      0.00000000	     -0.00000000	      0.00000000	     -0.00000000	     -0.06710936	      0.33928048	      0.00000000
      0.06554778	     -0.00000000	      0.41578079	      0.00000000	      0.00000000	      0.00000000	     -0.00000000	     -0.18522904	      0.26534735	      0.00000000	      0.00000000	      0.00000000	    -67.84167749	     -0.19313051	      0.09742102	     -0.00000000	      0.00000000	      0.00000000	     62.45375080	      0.00000000	      0.00000000	      0.00000000	     -0.00000000	      0.00000000	     -0.00000000	     -0.06710124	      0.33942891	      0.00000000
      0.06579173	     -0.00000000	      0.41596030	      0.00000000	      0.00000000	      0.00000000	     -0.00000000	     -0.18520716	      0.26547317	      0.00000000	      0.00000000	      0.00000000	    -67.82506831	     -0.19310558	      0.09745707	     -0.00000000	      0.00000000	      0.00000000	     62.44209311	      0.00000000	      0.00000000	      0.00000000	     -0.00000000	      0.00000000	     -0.00000000	     -0.06709310	      0.33957773	      0.00000000
      0.06604647	     -0.00000000	      0.41614825	      0.00000000	      0.00000000	      0.00000000	     -0.00000000	     -0.18518425	      0.26560492	      0.00000000	      0.00000000	      0.00000000	    -67.80768185	     -0.19307948	      0.09749483	     -0.00000000	      0.00000000	      0.00000000	     62.42988112	      0.00000000	      0.00000000	      0.00000000	     -0.00000000	      0.00000000	     -0.00000000	     -0.06708458	      0.33973356	      0.00000000
      0.06630121	     -0.00000000	      0.41633671	      0.00000000	      0.00000000	      0.00000000	     -0.00000000	     -0.18516126	      0.26573704	      0.00000000	      0.00000000	      0.00000000	    -67.79025144	     -0.19305330	      0.09753271	     -0.00000000	      0.00000000	      0.00000000	     62.41762932	      0.00000000	      0.00000000	      0.00000000	     -0.00000000	      0.00000000	     -0.00000000	     -0.06707602	      0.33988982	      0.00000000
      0.06655739	     -0.00000000	      0.41652674	      0.00000000	      0.00000000	      0.00000000	     -0.00000000	     -0.18513806	      0.26587030	      0.00000000	      0.00000000	      0.00000000	    -67.77267852	     -0.19302689	      0.09757094	     -0.00000000	      0.00000000	      0.00000000	     62.40526834	      0.00000000	      0.00000000	      0.00000000	     -0.00000000	      0.00000000	     -0.00000000	     -0.06706740	      0.34004739	      0.00000000
      0.06687327	     -0.00000000	      0.41676179	      0.00000000	      0.00000000	      0.00000000	     -0.00000000	     -0.18510935	      0.26603513	      0.00000000	      0.00000000	      0.00000000	    -67.75094827	     -0.19299421	      0.09761824	     -0.00000000	      0.00000000	      0.00000000	     62.38997059	      0.00000000	      0.00000000	      0.00000000	     -0.00000000	      0.00000000	     -0.00000000	     -0.06705672	      0.34024229	      0.00000000
      0.06726868	     -0.00000000	      0.41705712	      0.00000000	      0.00000000	      0.00000000	     -0.00000000	     -0.18507326	      0.26624228	      0.00000000	      0.00000000	      0.00000000	    -67.72365308	     -0.19295315	      0.09767772	     -0.00000000	      0.00000000	      0.00000000	     62.37073580	      0.00000000	      0.00000000	      0.00000000	     -0.00000000	      0.00000000	     -0.00000000	     -0.06704329	      0.34048719	      0.00000000
      0.06755302	     -0.00000000	      0.41727024	      0.00000000	      0.00000000	      0.00000000	     -0.00000000	     -0.18504719	      0.26639180	      0.00000000	      0.00000000	      0.00000000	    -67.70395999	     -0.19292350	      0.09772068	     -0.00000000	      0.00000000	      0.00000000	     62.35684485	      0.00000000	      0.00000000	      0.00000000	     -0.00000000	      0.00000000	     -0.00000000	     -0.06703360	      0.34066394	      0.00000000
      0.06779301	     -0.00000000	      0.41745062	      0.00000000	      0.00000000	      0.00000000	     -0.00000000	     -0.18502511	      0.26651836	      0.00000000	      0.00000000	      0.00000000	    -67.68729672	     -0.19289840	      0.09775705	     -0.00000000	      0.00000000	      0.00000000	     62.34508235	      0.00000000	      0.00000000	      0.00000000	     -0.00000000	      0.00000000	     -0.00000000	     -0.06702539	      0.34081353	      0.00000000
      0.06803299	     -0.00000000	      0.41763144	      0.00000000	      0.00000000	      0.00000000	     -0.00000000	     -0.18500297	      0.26664525	      0.00000000	      0.00000000	      0.00000000	    -67.67059481	     -0.19287324	      0.09779354	     -0.00000000	      0.00000000	      0.00000000	     62.33328463	      0.00000000	      0.00000000	      0.00000000	     -0.00000000	      0.00000000	     -0.00000000	     -0.06701716	      0.34096350	      0.00000000
      0.06828845	     -0.00000000	      0.41782442	      0.00000000	      0.00000000	      0.00000000	     -0.00000000	     -0.18497933	      0.26678069	      0.00000000	      0.00000000	      0.00000000	    -67.65277300	     -0.19284637	      0.09783249	     -0.00000000	      0.00000000	      0.00000000	     62.32068710	      0.00000000	      0.00000000	      0.00000000	     -0.00000000	      0.00000000	     -0.00000000	     -0.06700837	      0.34112356	      0.00000000
      0.06854392	     -0.00000000	      0.41801791	      0.00000000	      0.00000000	      0.00000000	     -0.00000000	     -0.18495561	      0.26691651	      0.00000000	      0.00000000	      0.00000000	    -67.63490754	     -0.19281943	      0.09787157	     -0.00000000	      0.00000000	      0.00000000	     62.30804969	      0.00000000	      0.00000000	      0.00000000	     -0.00000000	      0.00000000	     -0.00000000	     -0.06699955	      0.34128405	      0.00000000
      0.06880149	     -0.00000000	      0.41821352	      0.00000000	      0.00000000	      0.00000000	     -0.00000000	     -0.18493161	      0.26705383	      0.00000000	      0.00000000	      0.00000000	    -67.61685069	     -0.19279218	      0.09791110	     -0.00000000	      0.00000000	      0.00000000	     62.29526777	      0.00000000	      0.00000000	      0.00000000	     -0.00000000	      0.00000000	     -0.00000000	     -0.06699064	      0.34144630	      0.00000000
      0.06911766	     -0.00000000	      0.41845433	      0.00000000	      0.00000000	      0.00000000	     -0.00000000	     -0.18490206	      0.26722291	      0.00000000	      0.00000000	      0.00000000	    -67.59462493	     -0.19275863	      0.09795979	     -0.00000000	      0.00000000	      0.00000000	     62.27952223	      0.00000000	      0.00000000	      0.00000000	     -0.00000000	      0.00000000	     -0.00000000	     -0.06697965	      0.34164606	      0.00000000
      0.06951846	     -0.00000000	      0.41876071	      0.00000000	      0.00000000	      0.00000000	     -0.00000000	     -0.18486442	      0.26743807	      0.00000000	      0.00000000	      0.00000000	    -67.56635472	     -0.19271592	      0.09802179	     -0.00000000	      0.00000000	      0.00000000	     62.25947468	      0.00000000	      0.00000000	      0.00000000	     -0.00000000	      0.00000000	     -0.00000000	     -0.06696567	      0.34190022	      0.00000000
      0.06976299	     -0.00000000	      0.41894825	      0.00000000	      0.00000000	      0.00000000	     -0.00000000	     -0.18484137	      0.26756979	      0.00000000	      0.00000000	      0.00000000	    -67.54905450	     -0.19268976	      0.09805976	     -0.00000000	      0.00000000	      0.00000000	     62.24719547	      0.00000000	      0.00000000	      0.00000000	     -0.00000000	      0.00000000	     -0.00000000	     -0.06695710	      0.34205580	      0.00000000
      0.07000752	     -0.00000000	      0.41913625	      0.00000000	      0.00000000	      0.00000000	     -0.00000000	     -0.18481824	      0.26770185	      0.00000000	      0.00000000	      0.00000000	    -67.53171459	     -0.19266354	      0.09809784	     -0.00000000	      0.00000000	      0.00000000	     62.23487979	      0.00000000	      0.00000000	      0.00000000	     -0.00000000	      0.00000000	     -0.00000000	     -0.06694851	      0.34221178	      0.00000000
      0.07025205	     -0.00000000	      0.41932471	      0.00000000	      0.00000000	      0.00000000	     -0.00000000	     -0.18479505	      0.26783425	      0.00000000	      0.00000000	      0.00000000	    -67.51433504	     -0.19263724	      0.09813604	     -0.00000000	      0.00000000	      0.00000000	     62.22252766	      0.00000000	      0.00000000	      0.00000000	     -0.00000000	      0.00000000	     -0.00000000	     -0.06693989	      0.34236814	      0.00000000
      0.07049620	     -0.00000000	      0.41951334	      0.00000000	      0.00000000	      0.00000000	     -0.00000000	     -0.18477182	      0.26796679	      0.00000000	      0.00000000	      0.00000000	    -67.49694284	     -0.19261091	      0.09817429	     -0.00000000	      0.00000000	      0.00000000	     62.21015827	      0.00000000	      0.00000000	      0.00000000	     -0.00000000	      0.00000000	     -0.00000000	     -0.06693127	      0.34252465	      0.00000000
      0.07080310	     -0.00000000	      0.41975110	      0.00000000	      0.00000000	      0.00000000	     -0.00000000	     -0.18474253	      0.26813388	      0.00000000	      0.00000000	      0.00000000	    -67.47502524	     -0.19257772	      0.09822253	     -0.00000000	      0.00000000	      0.00000000	     62.19455866	      0.00000000	      0.00000000	      0.00000000	     -0.00000000	      0.00000000	     -0.00000000	     -0.06692038	      0.34272192	      0.00000000
      0.07117253	     -0.00000000	      0.42003827	      0.00000000	      0.00000000	      0.00000000	     -0.00000000	     -0.18470712	      0.26833572	      0.00000000	      0.00000000	      0.00000000	    -67.44855833	     -0.19253761	      0.09828083	     -0.00000000	      0.00000000	      0.00000000	     62.17570376	      0.00000000	      0.00000000	      0.00000000	     -0.00000000	      0.00000000	     -0.00000000	     -0.06690723	      0.34296022	      0.00000000
      0.07143810	     -0.00000000	      0.42024535	      0.00000000	      0.00000000	      0.00000000	     -0.00000000	     -0.18468156	      0.26848129	      0.00000000	      0.00000000	      0.00000000	    -67.42947765	     -0.19250867	      0.09832290	     -0.00000000	      0.00000000	      0.00000000	     62.16209906	      0.00000000	      0.00000000	      0.00000000	     -0.00000000	      0.00000000	     -0.00000000	     -0.06689774	      0.34313206	      0.00000000
      0.07178725	     -0.00000000	      0.42051844	      0.00000000	      0.00000000	      0.00000000	     -0.00000000	     -0.18464784	      0.26867329	      0.00000000	      0.00000000	      0.00000000	    -67.40432010	     -0.19247049	      0.09837841	     -0.00000000	      0.00000000	      0.00000000	     62.14414656	      0.00000000	      0.00000000	      0.00000000	     -0.00000000	      0.00000000	     -0.00000000	     -0.06688522	      0.34335868	      0.00000000
      0.07205229	     -0.00000000	      0.42072635	      0.00000000	      0.00000000	      0.00000000	     -0.00000000	     -0.18462214	      0.26881950	      0.00000000	      0.00000000	      0.00000000	    -67.38517006	     -0.19244142	      0.09842069	     -0.00000000	      0.00000000	      0.00000000	     62.13046972	      0.00000000	      0.00000000	      0.00000000	     -0.00000000	      0.00000000	     -0.00000000	     -0.06687568	      0.34353124	      0.00000000
      0.07231733	     -0.00000000	      0.42093481	      0.00000000	      0.00000000	      0.00000000	     -0.00000000	     -0.18459637	      0.26896610	      0.00000000	      0.00000000	      0.00000000	    -67.36597393	     -0.19241226	      0.09846311	     -0.00000000	      0.00000000	      0.00000000	     62.11675016	      0.00000000	      0.00000000	      0.00000000	     -0.00000000	      0.00000000	     -0.00000000	     -0.06686611	      0.34370424	      0.00000000
      0.07258236	     -0.00000000	      0.42114380	      0.00000000	      0.00000000	      0.00000000	     -0.00000000	     -0.18457051	      0.26911310	      0.00000000	      0.00000000	      0.00000000	    -67.34673177	     -0.19238301	      0.09850566	     -0.00000000	      0.00000000	      0.00000000	     62.10298793	      0.00000000	      0.00000000	      0.00000000	     -0.00000000	      0.00000000	     -0.00000000	     -0.06685651	      0.34387770	      0.00000000
      0.07284740	     -0.00000000	      0.42135332	      0.00000000	      0.00000000	      0.00000000	     -0.00000000	     -0.18454457	      0.26926050	      0.00000000	      0.00000000	      0.00000000	    -67.32744365	     -0.19235368	      0.09854834	     -0.00000000	      0.00000000	      0.00000000	     62.08918303	      0.00000000	      0.00000000	      0.00000000	     -0.00000000	      0.00000000	     -0.00000000	     -0.06684688	      0.34405161	      0.00000000
      0.07311244	     -0.00000000	      0.42156338	      0.00000000	      0.00000000	      0.00000000	     -0.00000000	     -0.18451854	      0.26940829	      0.00000000	      0.00000000	      0.00000000	    -67.30810961	     -0.19232426	      0.09859116	     -0.00000000	      0.00000000	      0.00000000	     62.07533548	      0.00000000	      0.00000000	      0.00000000	     -0.00000000	      0.00000000	     -0.00000000	     -0.06683722	      0.34422597	      0.00000000
      0.07337748	     -0.00000000	      0.42177398	      0.00000000	      0.00000000	      0.00000000	     -0.00000000	     -0.18449243	      0.26955648	      0.00000000	      0.00000000	      0.00000000	    -67.28872974	     -0.19229475	      0.09863410	     -0.00000000	      0.00000000	      0.00000000	     62.06144529	      0.00000000	      0.00000000	      0.00000000	     -0.00000000	      0.00000000	     -0.00000000	     -0.06682753	      0.34440078	      0.00000000
      0.07364251	     -0.00000000	      0.42198511	      0.00000000	      0.00000000	      0.00000000	     -0.00000000	     -0.18446624	      0.26970506	      0.00000000	      0.00000000	      0.00000000	    -67.26930407	     -0.19226516	      0.09867717	     -0.00000000	      0.00000000	      0.00000000	     62.04751248	      0.00000000	      0.00000000	      0.00000000	     -0.00000000	      0.00000000	     -0.00000000	     -0.06681782	      0.34457604	      0.00000000
      0.07390755	     -0.00000000	      0.42219677	      0.00000000	      0.00000000	      0.00000000	     -0.00000000	     -0.18443997	      0.26985404	      0.00000000	      0.00000000	      0.00000000	    -67.24983268	     -0.19223549	      0.09872037	     -0.00000000	      0.00000000	      0.00000000	     62.03353706	      0.00000000	      0.00000000	      0.00000000	     -0.00000000	      0.00000000	     -0.00000000	     -0.06680807	      0.34475175	      0.00000000
      0.07417259	     -0.00000000	      0.42240896	      0.00000000	      0.00000000	      0.00000000	     -0.00000000	     -0.18441361	      0.27000341	      0.00000000	      0.00000000	      0.00000000	    -67.23031562	     -0.19220573	      0.09876371	     -0.00000000	      0.00000000	      0.00000000	     62.01951904	      0.00000000	      0.00000000	      0.00000000	     -0.00000000	      0.00000000	     -0.00000000	     -0.06679829	      0.34492791	      0.00000000
      0.07442395	     -0.00000000	      0.42261070	      0.00000000	      0.00000000	      0.00000000	     -0.00000000	     -0.18438854	      0.27014544	      0.00000000	      0.00000000	      0.00000000	    -67.21176345	     -0.19217742	      0.09880492	     -0.00000000	      0.00000000	      0.00000000	     62.00618497	      0.00000000	      0.00000000	      0.00000000	     -0.00000000	      0.00000000	     -0.00000000	     -0.06678899	      0.34509540	      0.00000000
      0.07467531	     -0.00000000	      0.42281291	      0.00000000	      0.00000000	      0.00000000	     -0.00000000	     -0.18436339	      0.27028782	      0.00000000	      0.00000000	      0.00000000	    -67.19317030	     -0.19214904	      0.09884626	     -0.00000000	      0.00000000	      0.00000000	     61.99281262	      0.00000000	      0.00000000	      0.00000000	     -0.00000000	      0.00000000	     -0.00000000	     -0.06677966	      0.34526329	      0.00000000
      0.07492942	     -0.00000000	      0.42301782	      0.00000000	      0.00000000	      0.00000000	     -0.00000000	     -0.18433789	      0.27043211	      0.00000000	      0.00000000	      0.00000000	    -67.17433210	     -0.19212027	      0.09888816	     -0.00000000	      0.00000000	      0.00000000	     61.97925503	      0.00000000	      0.00000000	      0.00000000	     -0.00000000	      0.00000000	     -0.00000000	     -0.06677020	      0.34543342	      0.00000000
      0.07518354	     -0.00000000	      0.42322322	      0.00000000	      0.00000000	      0.00000000	     -0.00000000	     -0.18431232	      0.27057677	      0.00000000	      0.00000000	      0.00000000	    -67.15545212	     -0.19209142	      0.09893019	     -0.00000000	      0.00000000	      0.00000000	     61.96565833	      0.00000000	      0.00000000	      0.00000000	     -0.00000000	      0.00000000	     -0.00000000	     -0.06676071	      0.34560397	      0.00000000
      0.07544710	     -0.00000000	      0.42343677	      0.00000000	      0.00000000	      0.00000000	     -0.00000000	     -0.18428571	      0.27072719	      0.00000000	      0.00000000	      0.00000000	    -67.13582584	     -0.19206142	      0.09897390	     -0.00000000	      0.00000000	      0.00000000	     61.95151461	      0.00000000	      0.00000000	      0.00000000	     -0.00000000	      0.00000000	     -0.00000000	     -0.06675084	      0.34578129	      0.00000000
      0.07576352	     -0.00000000	      0.42369383	      0.00000000	      0.00000000	      0.00000000	     -0.00000000	     -0.18425365	      0.27090829	      0.00000000	      0.00000000	      0.00000000	    -67.11220447	     -0.19202528	      0.09902655	     -0.00000000	      0.00000000	      0.00000000	     61.93447896	      0.00000000	      0.00000000	      0.00000000	     -0.00000000	      0.00000000	     -0.00000000	     -0.06673896	      0.34599475	      0.00000000
      0.07608725	     -0.00000000	      0.42395761	      0.00000000	      0.00000000	      0.00000000	     -0.00000000	     -0.18422074	      0.27109414	      0.00000000	      0.00000000	      0.00000000	    -67.08797081	     -0.19198818	      0.09908061	     -0.00000000	      0.00000000	      0.00000000	     61.91698719	      0.00000000	      0.00000000	      0.00000000	     -0.00000000	      0.00000000	     -0.00000000	     -0.06672675	      0.34621380	      0.00000000
      0.07641097	     -0.00000000	      0.42422218	      0.00000000	      0.00000000	      0.00000000	     -0.00000000	     -0.18418770	      0.27128058	      0.00000000	      0.00000000	      0.00000000	    -67.06366973	     -0.19195095	      0.09913486	     -0.00000000	      0.00000000	      0.00000000	     61.89943204	      0.00000000	      0.00000000	      0.00000000	     -0.00000000	      0.00000000	     -0.00000000	     -0.06671450	      0.34643351	      0.00000000
      0.07664952	     -0.00000000	      0.42441763	      0.00000000	      0.00000000	      0.00000000	     -0.00000000	     -0.18416327	      0.27141833	      0.00000000	      0.00000000	      0.00000000	    -67.04571987	     -0.19192344	      0.09917496	     -0.00000000	      0.00000000	      0.00000000	     61.88645560	      0.00000000	      0.00000000	      0.00000000	     -0.00000000	      0.00000000	     -0.00000000	     -0.06670544	      0.34659583	      0.00000000
      0.07688806	     -0.00000000	      0.42461350	      0.00000000	      0.00000000	      0.00000000	     -0.00000000	     -0.18413878	      0.27155640	      0.00000000	      0.00000000	      0.00000000	    -67.02773350	     -0.19189586	      0.09921516	     -0.00000000	      0.00000000	      0.00000000	     61.87344478	      0.00000000	      0.00000000	      0.00000000	     -0.00000000	      0.00000000	     -0.00000000	     -0.06669636	      0.34675851	      0.00000000
      0.07710532	     -0.00000000	      0.42479226	      0.00000000	      0.00000000	      0.00000000	     -0.00000000	     -0.18411641	      0.27168242	      0.00000000	      0.00000000	      0.00000000	    -67.01132079	     -0.19187067	      0.09925186	     -0.00000000	      0.00000000	      0.00000000	     61.86156533	      0.00000000	      0.00000000	      0.00000000	     -0.00000000	      0.00000000	     -0.00000000	     -0.06668807	      0.34690698	      0.00000000
      0.07742541	     -0.00000000	      0.42505629	      0.00000000	      0.00000000	      0.00000000	     -0.00000000	     -0.18408335	      0.27186856	      0.00000000	      0.00000000	      0.00000000	    -66.98708398	     -0.19183346	      0.09930610	     -0.00000000	      0.00000000	      0.00000000	     61.84401074	      0.00000000	      0.00000000	      0.00000000	     -0.00000000	      0.00000000	     -0.00000000	     -0.06667582	      0.34712628	      0.00000000
      0.07769708	     -0.00000000	      0.42528097	      0.00000000	      0.00000000	      0.00000000	     -0.00000000	     -0.18405520	      0.27202699	      0.00000000	      0.00000000	      0.00000000	    -66.96646213	     -0.19180179	      0.09935228	     -0.00000000	      0.00000000	      0.00000000	     61.82906313	      0.00000000	      0.00000000	      0.00000000	     -0.00000000	      0.00000000	     -0.00000000	     -0.06666538	      0.34731290	      0.00000000
      0.07793949	     -0.00000000	      0.42548191	      0.00000000	      0.00000000	      0.00000000	     -0.00000000	     -0.18403000	      0.27216870	      0.00000000	      0.00000000	      0.00000000	    -66.94802187	     -0.19177344	      0.09939360	     -0.00000000	      0.00000000	      0.00000000	     61.81568806	      0.00000000	      0.00000000	      0.00000000	     -0.00000000	      0.00000000	     -0.00000000	     -0.06665605	      0.34747981	      0.00000000
      0.07818189	     -0.00000000	      0.42568328	      0.00000000	      0.00000000	      0.00000000	     -0.00000000	     -0.18400474	      0.27231073	      0.00000000	      0.00000000	      0.00000000	    -66.92954413	     -0.19174503	      0.09943503	     -0.00000000	      0.00000000	      0.00000000	     61.80227752	      0.00000000	      0.00000000	      0.00000000	     -0.00000000	      0.00000000	     -0.00000000	     -0.06664668	      0.34764709	      0.00000000
      0.07844050	     -0.00000000	      0.42589860	      0.00000000	      0.00000000	      0.00000000	     -0.00000000	     -0.18397770	      0.27246261	      0.00000000	      0.00000000	      0.00000000	    -66.90979007	     -0.19171463	      0.09947934	     -0.00000000	      0.00000000	      0.00000000	     61.78793155	      0.00000000	      0.00000000	      0.00000000	     -0.00000000	      0.00000000	     -0.00000000	     -0.06663667	      0.34782596	      0.00000000
      0.07869911	     -0.00000000	      0.42611441	      0.00000000	      0.00000000	      0.00000000	     -0.00000000	     -0.18395059	      0.27261486	      0.00000000	      0.00000000	      0.00000000	    -66.88999345	     -0.19168415	      0.09952378	     -0.00000000	      0.00000000	      0.00000000	     61.77354523	      0.00000000	      0.00000000	      0.00000000	     -0.00000000	      0.00000000	     -0.00000000	     -0.06662662	      0.34800525	      0.00000000
      0.07894473	     -0.00000000	      0.42631984	      0.00000000	      0.00000000	      0.00000000	     -0.00000000	     -0.18392477	      0.27275980	      0.00000000	      0.00000000	      0.00000000	    -66.87115176	     -0.19165513	      0.09956610	     -0.00000000	      0.00000000	      0.00000000	     61.75984412	      0.00000000	      0.00000000	      0.00000000	     -0.00000000	      0.00000000	     -0.00000000	     -0.06661705	      0.34817591	      0.00000000
      0.07926223	     -0.00000000	      0.42658605	      0.00000000	      0.00000000	      0.00000000	     -0.00000000	     -0.18389128	      0.27294765	      0.00000000	      0.00000000	      0.00000000	    -66.84673907	     -0.19161750	      0.09962096	     -0.00000000	      0.00000000	      0.00000000	     61.74207933	      0.00000000	      0.00000000	      0.00000000	     -0.00000000	      0.00000000	     -0.00000000	     -0.06660465	      0.34839709	      0.00000000
      0.07957974	     -0.00000000	      0.42685300	      0.00000000	      0.00000000	      0.00000000	     -0.00000000	     -0.18385767	      0.27313605	      0.00000000	      0.00000000	      0.00000000	    -66.82226245	     -0.19157974	      0.09967601	     -0.00000000	      0.00000000	      0.00000000	     61.72425379	      0.00000000	      0.00000000	      0.00000000	     -0.00000000	      0.00000000	     -0.00000000	     -0.06659220	      0.34861889	      0.00000000
      0.07982350	     -0.00000000	      0.42705846	      0.00000000	      0.00000000	      0.00000000	     -0.00000000	     -0.18383178	      0.27328107	      0.00000000	      0.00000000	      0.00000000	    -66.80342711	     -0.19155067	      0.09971840	     -0.00000000	      0.00000000	      0.00000000	     61.71052692	      0.00000000	      0.00000000	      0.00000000	     -0.00000000	      0.00000000	     -0.00000000	     -0.06658261	      0.34878960	      0.00000000
      0.08006727	     -0.00000000	      0.42726435	      0.00000000	      0.00000000	      0.00000000	     -0.00000000	     -0.18380582	      0.27342642	      0.00000000	      0.00000000	      0.00000000	    -66.78455418	     -0.19152153	      0.09976090	     -0.00000000	      0.00000000	      0.00000000	     61.69676427	      0.00000000	      0.00000000	      0.00000000	     -0.00000000	      0.00000000	     -0.00000000	     -0.06657299	      0.34896068	      0.00000000
      0.08031007	     -0.00000000	      0.42746987	      0.00000000	      0.00000000	      0.00000000	     -0.00000000	     -0.18377989	      0.27357152	      0.00000000	      0.00000000	      0.00000000	    -66.76571808	     -0.19149242	      0.09980334	     -0.00000000	      0.00000000	      0.00000000	     61.68302011	      0.00000000	      0.00000000	      0.00000000	     -0.00000000	      0.00000000	     -0.00000000	     -0.06656339	      0.34913145	      0.00000000
      0.08061896	     -0.00000000	      0.42773195	      0.00000000	      0.00000000	      0.00000000	     -0.00000000	     -0.18374681	      0.27375657	      0.00000000	      0.00000000	      0.00000000	    -66.74170218	     -0.19145529	      0.09985748	     -0.00000000	      0.00000000	      0.00000000	     61.66548434	      0.00000000	      0.00000000	      0.00000000	     -0.00000000	      0.00000000	     -0.00000000	     -0.06655114	      0.34934923	      0.00000000
      0.08092784	     -0.00000000	      0.42799472	      0.00000000	      0.00000000	      0.00000000	     -0.00000000	     -0.18371360	      0.27394213	      0.00000000	      0.00000000	      0.00000000	    -66.71762614	     -0.19141804	      0.09991179	     -0.00000000	      0.00000000	      0.00000000	     61.64789115	      0.00000000	      0.00000000	      0.00000000	     -0.00000000	      0.00000000	     -0.00000000	     -0.06653884	      0.34956760	      0.00000000
      0.08116680	     -0.00000000	      0.42819848	      0.00000000	      0.00000000	      0.00000000	     -0.00000000	     -0.18368784	      0.27408605	      0.00000000	      0.00000000	      0.00000000	    -66.69895940	     -0.19138915	      0.09995393	     -0.00000000	      0.00000000	      0.00000000	     61.63424143	      0.00000000	      0.00000000	      0.00000000	     -0.00000000	      0.00000000	     -0.00000000	     -0.06652930	      0.34973694	      0.00000000
      0.08146422	     -0.00000000	      0.42845268	      0.00000000	      0.00000000	      0.00000000	     -0.00000000	     -0.18365567	      0.27426561	      0.00000000	      0.00000000	      0.00000000	    -66.67567524	     -0.19135308	      0.10000652	     -0.00000000	      0.00000000	      0.00000000	     61.61720401	      0.00000000	      0.00000000	      0.00000000	     -0.00000000	      0.00000000	     -0.00000000	     -0.06651739	      0.34994820	      0.00000000
      0.08183234	     -0.00000000	      0.42876820	      0.00000000	      0.00000000	      0.00000000	     -0.00000000	     -0.18361572	      0.27448851	      0.00000000	      0.00000000	      0.00000000	    -66.64677976	     -0.19130829	      0.10007183	     -0.00000000	      0.00000000	      0.00000000	     61.59604328	      0.00000000	      0.00000000	      0.00000000	     -0.00000000	      0.00000000	     -0.00000000	     -0.06650260	      0.35021043	      0.00000000
      0.08220046	     -0.00000000	      0.42908470	      0.00000000	      0.00000000	      0.00000000	     -0.00000000	     -0.18357559	      0.27471214	      0.00000000	      0.00000000	      0.00000000	    -66.61779930	     -0.19126332	      0.10013738	     -0.00000000	      0.00000000	      0.00000000	     61.57480109	      0.00000000	      0.00000000	      0.00000000	     -0.00000000	      0.00000000	     -0.00000000	     -0.06648775	      0.35047349	      0.00000000
      0.08239763	     -0.00000000	      0.42925463	      0.00000000	      0.00000000	      0.00000000	     -0.00000000	     -0.18355403	      0.27483223	      0.00000000	      0.00000000	      0.00000000	    -66.60224150	     -0.19123917	      0.10017260	     -0.00000000	      0.00000000	      0.00000000	     61.56338956	      0.00000000	      0.00000000	      0.00000000	     -0.00000000	      0.00000000	     -0.00000000	     -0.06647977	      0.35061474	      0.00000000
      0.08259481	     -0.00000000	      0.42942484	      0.00000000	      0.00000000	      0.00000000	     -0.00000000	     -0.18353243	      0.27495253	      0.00000000	      0.00000000	      0.00000000	    -66.58665939	     -0.19121497	      0.10020788	     -0.00000000	      0.00000000	      0.00000000	     61.55195467	      0.00000000	      0.00000000	      0.00000000	     -0.00000000	      0.00000000	     -0.00000000	     -0.06647177	      0.35075622	      0.00000000
      0.08288158	     -0.00000000	      0.42967291	      0.00000000	      0.00000000	      0.00000000	     -0.00000000	     -0.18350092	      0.27512787	      0.00000000	      0.00000000	      0.00000000	    -66.56395328	     -0.19117968	      0.10025933	     -0.00000000	      0.00000000	      0.00000000	     61.53528199	      0.00000000	      0.00000000	      0.00000000	     -0.00000000	      0.00000000	     -0.00000000	     -0.06646011	      0.35096243	      0.00000000
      0.08316835	     -0.00000000	      0.42992157	      0.00000000	      0.00000000	      0.00000000	     -0.00000000	     -0.18346931	      0.27530365	      0.00000000	      0.00000000	      0.00000000	    -66.54119583	     -0.19114429	      0.10031092	     -0.00000000	      0.00000000	      0.00000000	     61.51855991	      0.00000000	      0.00000000	      0.00000000	     -0.00000000	      0.00000000	     -0.00000000	     -0.06644841	      0.35116913	      0.00000000
      0.08341621	     -0.00000000	      0.43013696	      0.00000000	      0.00000000	      0.00000000	     -0.00000000	     -0.18344191	      0.27545593	      0.00000000	      0.00000000	      0.00000000	    -66.52148552	     -0.19111362	      0.10035563	     -0.00000000	      0.00000000	      0.00000000	     61.50406742	      0.00000000	      0.00000000	      0.00000000	     -0.00000000	      0.00000000	     -0.00000000	     -0.06643828	      0.35134819	      0.00000000
      0.08366407	     -0.00000000	      0.43035280	      0.00000000	      0.00000000	      0.00000000	     -0.00000000	     -0.18341443	      0.27560855	      0.00000000	      0.00000000	      0.00000000	    -66.50173694	     -0.19108287	      0.10040045	     -0.00000000	      0.00000000	      0.00000000	     61.48953804	      0.00000000	      0.00000000	      0.00000000	     -0.00000000	      0.00000000	     -0.00000000	     -0.06642811	      0.35152762	      0.00000000
      0.08390034	     -0.00000000	      0.43055897	      0.00000000	      0.00000000	      0.00000000	     -0.00000000	     -0.18338817	      0.27575434	      0.00000000	      0.00000000	      0.00000000	    -66.48287528	     -0.19105349	      0.10044328	     -0.00000000	      0.00000000	      0.00000000	     61.47565304	      0.00000000	      0.00000000	      0.00000000	     -0.00000000	      0.00000000	     -0.00000000	     -0.06641839	      0.35169902	      0.00000000
      0.08421840	     -0.00000000	      0.43083713	      0.00000000	      0.00000000	      0.00000000	     -0.00000000	     -0.18335271	      0.27595106	      0.00000000	      0.00000000	      0.00000000	    -66.45743023	     -0.19101382	      0.10050109	     -0.00000000	      0.00000000	      0.00000000	     61.45690910	      0.00000000	      0.00000000	      0.00000000	     -0.00000000	      0.00000000	     -0.00000000	     -0.06640527	      0.35193029	      0.00000000
      0.08453646	     -0.00000000	      0.43111602	      0.00000000	      0.00000000	      0.00000000	     -0.00000000	     -0.18331713	      0.27614833	      0.00000000	      0.00000000	      0.00000000	    -66.43192237	     -0.19097403	      0.10055908	     -0.00000000	      0.00000000	      0.00000000	     61.43810446	      0.00000000	      0.00000000	      0.00000000	     -0.00000000	      0.00000000	     -0.00000000	     -0.06639211	      0.35216217	      0.00000000
      0.08475932	     -0.00000000	      0.43131186	      0.00000000	      0.00000000	      0.00000000	     -0.00000000	     -0.18329212	      0.27628688	      0.00000000	      0.00000000	      0.00000000	    -66.41401247	     -0.19094607	      0.10059982	     -0.00000000	      0.00000000	      0.00000000	     61.42489251	      0.00000000	      0.00000000	      0.00000000	     -0.00000000	      0.00000000	     -0.00000000	     -0.06638286	      0.35232500	      0.00000000
      0.08498217	     -0.00000000	      0.43150806	      0.00000000	      0.00000000	      0.00000000	     -0.00000000	     -0.18326706	      0.27642569	      0.00000000	      0.00000000	      0.00000000	    -66.39607180	     -0.19091805	      0.10064065	     -0.00000000	      0.00000000	      0.00000000	     61.41165077	      0.00000000	      0.00000000	      0.00000000	     -0.00000000	      0.00000000	     -0.00000000	     -0.06637359	      0.35248814	      0.00000000
      0.08524476	     -0.00000000	      0.43173969	      0.00000000	      0.00000000	      0.00000000	     -0.00000000	     -0.18323744	      0.27658958	      0.00000000	      0.00000000	      0.00000000	    -66.37489286	     -0.19088496	      0.10068888	     -0.00000000	      0.00000000	      0.00000000	     61.39600980	      0.00000000	      0.00000000	      0.00000000	     -0.00000000	      0.00000000	     -0.00000000	     -0.06636264	      0.35268075	      0.00000000
      0.08550735	     -0.00000000	      0.43197182	      0.00000000	      0.00000000	      0.00000000	     -0.00000000	     -0.18320774	      0.27675385	      0.00000000	      0.00000000	      0.00000000	    -66.35367127	     -0.19085177	      0.10073722	     -0.00000000	      0.00000000	      0.00000000	     61.38032748	      0.00000000	      0.00000000	      0.00000000	     -0.00000000	      0.00000000	     -0.00000000	     -0.06635165	      0.35287378	      0.00000000
      0.08578018	     -0.00000000	      0.43221353	      0.00000000	      0.00000000	      0.00000000	     -0.00000000	     -0.18317680	      0.27692492	      0.00000000	      0.00000000	      0.00000000	    -66.33157684	     -0.19081720	      0.10078759	     -0.00000000	      0.00000000	      0.00000000	     61.36398970	      0.00000000	      0.00000000	      0.00000000	     -0.00000000	      0.00000000	     -0.00000000	     -0.06634021	      0.35307478	      0.00000000
      0.08605301	     -0.00000000	      0.43245577	      0.00000000	      0.00000000	      0.00000000	     -0.00000000	     -0.18314576	      0.27709638	      0.00000000	      0.00000000	      0.00000000	    -66.30943647	     -0.19078254	      0.10083808	     -0.00000000	      0.00000000	      0.00000000	     61.34760731	      0.00000000	      0.00000000	      0.00000000	     -0.00000000	      0.00000000	     -0.00000000	     -0.06632873	      0.35327623	      0.00000000
      0.08630604	     -0.00000000	      0.43268090	      0.00000000	      0.00000000	      0.00000000	     -0.00000000	     -0.18311689	      0.27725575	      0.00000000	      0.00000000	      0.00000000	    -66.28886205	     -0.19075030	      0.10088503	     -0.00000000	      0.00000000	      0.00000000	     61.33237408	      0.00000000	      0.00000000	      0.00000000	     -0.00000000	      0.00000000	     -0.00000000	     -0.06631806	      0.35346346	      0.00000000
      0.08662497	     -0.00000000	      0.43296532	      0.00000000	      0.00000000	      0.00000000	     -0.00000000	     -0.18308039	      0.27745711	      0.00000000	      0.00000000	      0.00000000	    -66.26287235	     -0.19070956	      0.10094437	     -0.00000000	      0.00000000	      0.00000000	     61.31311834	      0.00000000	      0.00000000	      0.00000000	     -0.00000000	      0.00000000	     -0.00000000	     -0.06630456	      0.35370000	      0.00000000
      0.08694391	     -0.00000000	      0.43325047	      0.00000000	      0.00000000	      0.00000000	     -0.00000000	     -0.18304376	      0.27765902	      0.00000000	      0.00000000	      0.00000000	    -66.23682006	     -0.19066868	      0.10100390	     -0.00000000	      0.00000000	      0.00000000	     61.29380165	      0.00000000	      0.00000000	      0.00000000	     -0.00000000	      0.00000000	     -0.00000000	     -0.06629102	      0.35393716	      0.00000000
      0.08718330	     -0.00000000	      0.43346497	      0.00000000	      0.00000000	      0.00000000	     -0.00000000	     -0.18301619	      0.27781093	      0.00000000	      0.00000000	      0.00000000	    -66.21722391	     -0.19063792	      0.10104869	     -0.00000000	      0.00000000	      0.00000000	     61.27926233	      0.00000000	      0.00000000	      0.00000000	     -0.00000000	      0.00000000	     -0.00000000	     -0.06628083	      0.35411557	      0.00000000
      0.08742270	     -0.00000000	      0.43367989	      0.00000000	      0.00000000	      0.00000000	     -0.00000000	     -0.18298854	      0.27796314	      0.00000000	      0.00000000	      0.00000000	    -66.19759257	     -0.19060708	      0.10109359	     -0.00000000	      0.00000000	      0.00000000	     61.26468868	      0.00000000	      0.00000000	      0.00000000	     -0.00000000	      0.00000000	     -0.00000000	     -0.06627061	      0.35429433	      0.00000000
      0.08770206	     -0.00000000	      0.43393119	      0.00000000	      0.00000000	      0.00000000	     -0.00000000	     -0.18295619	      0.27814114	      0.00000000	      0.00000000	      0.00000000	    -66.17463978	     -0.19057100	      0.10114611	     -0.00000000	      0.00000000	      0.00000000	     61.24763889	      0.00000000	      0.00000000	      0.00000000	     -0.00000000	      0.00000000	     -0.00000000	     -0.06625865	      0.35450336	      0.00000000
      0.08798141	     -0.00000000	      0.43418304	      0.00000000	      0.00000000	      0.00000000	     -0.00000000	     -0.18292375	      0.27831956	      0.00000000	      0.00000000	      0.00000000	    -66.15163916	     -0.19053482	      0.10119877	     -0.00000000	      0.00000000	      0.00000000	     61.23054238	      0.00000000	      0.00000000	      0.00000000	     -0.00000000	      0.00000000	     -0.00000000	     -0.06624666	      0.35471286	      0.00000000
      0.08821716	     -0.00000000	      0.43439600	      0.00000000	      0.00000000	      0.00000000	     -0.00000000	     -0.18289629	      0.27847044	      0.00000000	      0.00000000	      0.00000000	    -66.13219238	     -0.19050421	      0.10124332	     -0.00000000	      0.00000000	      0.00000000	     61.21607873	      0.00000000	      0.00000000	      0.00000000	     -0.00000000	      0.00000000	     -0.00000000	     -0.06623651	      0.35489001	      0.00000000
      0.08852607	     -0.00000000	      0.43467566	      0.00000000	      0.00000000	      0.00000000	     -0.00000000	     -0.18286021	      0.27866859	      0.00000000	      0.00000000	      0.00000000	    -66.10665829	     -0.19046399	      0.10130184	     -0.00000000	      0.00000000	      0.00000000	     61.19707553	      0.00000000	      0.00000000	      0.00000000	     -0.00000000	      0.00000000	     -0.00000000	     -0.06622318	      0.35512266	      0.00000000
      0.08883498	     -0.00000000	      0.43495599	      0.00000000	      0.00000000	      0.00000000	     -0.00000000	     -0.18282400	      0.27886725	      0.00000000	      0.00000000	      0.00000000	    -66.08106591	     -0.19042366	      0.10136053	     -0.00000000	      0.00000000	      0.00000000	     61.17801522	      0.00000000	      0.00000000	      0.00000000	     -0.00000000	      0.00000000	     -0.00000000	     -0.06620980	      0.35535587	      0.00000000
      0.08907574	     -0.00000000	      0.43517493	      0.00000000	      0.00000000	      0.00000000	     -0.00000000	     -0.18279571	      0.27902242	      0.00000000	      0.00000000	      0.00000000	    -66.06107970	     -0.19039213	      0.10140639	     -0.00000000	      0.00000000	      0.00000000	     61.16312066	      0.00000000	      0.00000000	      0.00000000	     -0.00000000	      0.00000000	     -0.00000000	     -0.06619935	      0.35553802	      0.00000000
      0.08931649	     -0.00000000	      0.43539428	      0.00000000	      0.00000000	      0.00000000	     -0.00000000	     -0.18276734	      0.27917790	      0.00000000	      0.00000000	      0.00000000	    -66.04105814	     -0.19036054	      0.10145235	     -0.00000000	      0.00000000	      0.00000000	     61.14819142	      0.00000000	      0.00000000	      0.00000000	     -0.00000000	      0.00000000	     -0.00000000	     -0.06618887	      0.35572051	      0.00000000
      0.08958212	     -0.00000000	      0.43563676	      0.00000000	      0.00000000	      0.00000000	     -0.00000000	     -0.18273595	      0.27934980	      0.00000000	      0.00000000	      0.00000000	    -66.01892731	     -0.19032559	      0.10150318	     -0.00000000	      0.00000000	      0.00000000	     61.13167970	      0.00000000	      0.00000000	      0.00000000	     -0.00000000	      0.00000000	     -0.00000000	     -0.06617727	      0.35592226	      0.00000000
      0.08984774	     -0.00000000	      0.43587974	      0.00000000	      0.00000000	      0.00000000	     -0.00000000	     -0.18270448	      0.27952206	      0.00000000	      0.00000000	      0.00000000	    -65.99675353	     -0.19029055	      0.10155413	     -0.00000000	      0.00000000	      0.00000000	     61.11512577	      0.00000000	      0.00000000	      0.00000000	     -0.00000000	      0.00000000	     -0.00000000	     -0.06616564	      0.35612442	      0.00000000
      0.09011910	     -0.00000000	      0.43612847	      0.00000000	      0.00000000	      0.00000000	     -0.00000000	     -0.18267224	      0.27969842	      0.00000000	      0.00000000	      0.00000000	    -65.97405737	     -0.19025466	      0.10160631	     -0.00000000	      0.00000000	      0.00000000	     61.09817134	      0.00000000	      0.00000000	      0.00000000	     -0.00000000	      0.00000000	     -0.00000000	     -0.06615373	      0.35633138	      0.00000000
      0.09039045	     -0.00000000	      0.43637771	      0.00000000	      0.00000000	      0.00000000	     -0.00000000	     -0.18263991	      0.27987517	      0.00000000	      0.00000000	      0.00000000	    -65.95131647	     -0.19021868	      0.10165862	     -0.00000000	      0.00000000	      0.00000000	     61.08117288	      0.00000000	      0.00000000	      0.00000000	     -0.00000000	      0.00000000	     -0.00000000	     -0.06614179	      0.35653877	      0.00000000
      0.09065508	     -0.00000000	      0.43662128	      0.00000000	      0.00000000	      0.00000000	     -0.00000000	     -0.18260828	      0.28004791	      0.00000000	      0.00000000	      0.00000000	    -65.92909621	     -0.19018349	      0.10170975	     -0.00000000	      0.00000000	      0.00000000	     61.06455335	      0.00000000	      0.00000000	      0.00000000	     -0.00000000	      0.00000000	     -0.00000000	     -0.06613011	      0.35674145	      0.00000000
      0.09097430	     -0.00000000	      0.43691573	      0.00000000	      0.00000000	      0.00000000	     -0.00000000	     -0.18257002	      0.28025676	      0.00000000	      0.00000000	      0.00000000	    -65.90223546	     -0.19014093	      0.10177160	     -0.00000000	      0.00000000	      0.00000000	     61.04444955	      0.00000000	      0.00000000	      0.00000000	     -0.00000000	      0.00000000	     -0.00000000	     -0.06611598	      0.35698648	      0.00000000
      0.09138025	     -0.00000000	      0.43729122	      0.00000000	      0.00000000	      0.00000000	     -0.00000000	     -0.18252118	      0.28052314	      0.00000000	      0.00000000	      0.00000000	    -65.86798759	     -0.19008662	      0.10185052	     -0.00000000	      0.00000000	      0.00000000	     61.01879561	      0.00000000	      0.00000000	      0.00000000	     -0.00000000	      0.00000000	     -0.00000000	     -0.06609794	      0.35729896	      0.00000000
      0.09160236	     -0.00000000	      0.43749715	      0.00000000	      0.00000000	      0.00000000	     -0.00000000	     -0.18249437	      0.28066924	      0.00000000	      0.00000000	      0.00000000	    -65.84920726	     -0.19005681	      0.10189381	     -0.00000000	      0.00000000	      0.00000000	     61.00471782	      0.00000000	      0.00000000	      0.00000000	     -0.00000000	      0.00000000	     -0.00000000	     -0.06608804	      0.35747033	      0.00000000
      0.09182446	     -0.00000000	      0.43770342	      0.00000000	      0.00000000	      0.00000000	     -0.00000000	     -0.18246749	      0.28081560	      0.00000000	      0.00000000	      0.00000000	    -65.83039711	     -0.19002694	      0.10193720	     -0.00000000	      0.00000000	      0.00000000	     60.99061054	      0.00000000	      0.00000000	      0.00000000	     -0.00000000	      0.00000000	     -0.00000000	     -0.06607812	      0.35764200	      0.00000000
      0.09210943	     -0.00000000	      0.43796856	      0.00000000	      0.00000000	      0.00000000	     -0.00000000	     -0.18243292	      0.28100376	      0.00000000	      0.00000000	      0.00000000	    -65.80622011	     -0.18998852	      0.10199299	     -0.00000000	      0.00000000	      0.00000000	     60.97246775	      0.00000000	      0.00000000	      0.00000000	     -0.00000000	      0.00000000	     -0.00000000	     -0.06606535	      0.35786268	      0.00000000
      0.09239439	     -0.00000000	      0.43823427	      0.00000000	      0.00000000	      0.00000000	     -0.00000000	     -0.18239825	      0.28119234	      0.00000000	      0.00000000	      0.00000000	    -65.78199409	     -0.18994999	      0.10204892	     -0.00000000	      0.00000000	      0.00000000	     60.95427645	      0.00000000	      0.00000000	      0.00000000	     -0.00000000	      0.00000000	     -0.00000000	     -0.06605255	      0.35808383	      0.00000000
      0.09267008	     -0.00000000	      0.43849186	      0.00000000	      0.00000000	      0.00000000	     -0.00000000	     -0.18236461	      0.28137518	      0.00000000	      0.00000000	      0.00000000	    -65.75850994	     -0.18991262	      0.10210316	     -0.00000000	      0.00000000	      0.00000000	     60.93663101	      0.00000000	      0.00000000	      0.00000000	     -0.00000000	      0.00000000	     -0.00000000	     -0.06604013	      0.35829823	      0.00000000
      0.09294577	     -0.00000000	      0.43874999	      0.00000000	      0.00000000	      0.00000000	     -0.00000000	     -0.18233087	      0.28155842	      0.00000000	      0.00000000	      0.00000000	    -65.73498001	     -0.18987515	      0.10215754	     -0.00000000	      0.00000000	      0.00000000	     60.91894017	      0.00000000	      0.00000000	      0.00000000	     -0.00000000	      0.00000000	     -0.00000000	     -0.06602768	      0.35851308	      0.00000000
      0.09321099	     -0.00000000	      0.43899880	      0.00000000	      0.00000000	      0.00000000	     -0.00000000	     -0.18229832	      0.28173506	      0.00000000	      0.00000000	      0.00000000	    -65.71230088	     -0.18983901	      0.10220998	     -0.00000000	      0.00000000	      0.00000000	     60.90187860	      0.00000000	      0.00000000	      0.00000000	     -0.00000000	      0.00000000	     -0.00000000	     -0.06601566	      0.35872019	      0.00000000
      0.09353093	     -0.00000000	      0.43929959	      0.00000000	      0.00000000	      0.00000000	     -0.00000000	     -0.18225894	      0.28194864	      0.00000000	      0.00000000	      0.00000000	    -65.68488604	     -0.18979529	      0.10227340	     -0.00000000	      0.00000000	      0.00000000	     60.88124078	      0.00000000	      0.00000000	      0.00000000	     -0.00000000	      0.00000000	     -0.00000000	     -0.06600113	      0.35897058	      0.00000000
      0.09393335	     -0.00000000	      0.43967893	      0.00000000	      0.00000000	      0.00000000	     -0.00000000	     -0.18220922	      0.28221803	      0.00000000	      0.00000000	      0.00000000	    -65.65031623	     -0.18974011	      0.10235342	     -0.00000000	      0.00000000	      0.00000000	     60.85519561	      0.00000000	      0.00000000	      0.00000000	     -0.00000000	      0.00000000	     -0.00000000	     -0.06598278	      0.35928637	      0.00000000
      0.09416956	     -0.00000000	      0.43990213	      0.00000000	      0.00000000	      0.00000000	     -0.00000000	     -0.18217994	      0.28237655	      0.00000000	      0.00000000	      0.00000000	    -65.62997856	     -0.18970762	      0.10240053	     -0.00000000	      0.00000000	      0.00000000	     60.83986211	      0.00000000	      0.00000000	      0.00000000	     -0.00000000	      0.00000000	     -0.00000000	     -0.06597197	      0.35947218	      0.00000000
      0.09440578	     -0.00000000	      0.44012570	      0.00000000	      0.00000000	      0.00000000	     -0.00000000	     -0.18215058	      0.28253536	      0.00000000	      0.00000000	      0.00000000	    -65.60960743	     -0.18967505	      0.10244773	     -0.00000000	      0.00000000	      0.00000000	     60.82449528	      0.00000000	      0.00000000	      0.00000000	     -0.00000000	      0.00000000	     -0.00000000	     -0.06596114	      0.35965831	      0.00000000
      0.09464200	     -0.00000000	      0.44034966	      0.00000000	      0.00000000	      0.00000000	     -0.00000000	     -0.18212116	      0.28269445	      0.00000000	      0.00000000	      0.00000000	    -65.58920286	     -0.18964242	      0.10249503	     -0.00000000	      0.00000000	      0.00000000	     60.80909512	      0.00000000	      0.00000000	      0.00000000	     -0.00000000	      0.00000000	     -0.00000000	     -0.06595028	      0.35984477	      0.00000000
      0.09491934	     -0.00000000	      0.44061309	      0.00000000	      0.00000000	      0.00000000	     -0.00000000	     -0.18208652	      0.28288161	      0.00000000	      0.00000000	      0.00000000	    -65.56520413	     -0.18960401	      0.10255069	     -0.00000000	      0.00000000	      0.00000000	     60.79097194	      0.00000000	      0.00000000	      0.00000000	     -0.00000000	      0.00000000	     -0.00000000	     -0.06593750	      0.36006409	      0.00000000
      0.09519667	     -0.00000000	      0.44087705	      0.00000000	      0.00000000	      0.00000000	     -0.00000000	     -0.18205179	      0.28306916	      0.00000000	      0.00000000	      0.00000000	    -65.54115938	     -0.18956549	      0.10260647	     -0.00000000	      0.00000000	      0.00000000	     60.77280284	      0.00000000	      0.00000000	      0.00000000	     -0.00000000	      0.00000000	     -0.00000000	     -0.06592469	      0.36028386	      0.00000000
      0.09538243	     -0.00000000	      0.44105414	      0.00000000	      0.00000000	      0.00000000	     -0.00000000	     -0.18202847	      0.28319500	      0.00000000	      0.00000000	      0.00000000	    -65.52502832	     -0.18953964	      0.10264392	     -0.00000000	      0.00000000	      0.00000000	     60.76060735	      0.00000000	      0.00000000	      0.00000000	     -0.00000000	      0.00000000	     -0.00000000	     -0.06591608	      0.36043131	      0.00000000
      0.09567404	     -0.00000000	      0.44133263	      0.00000000	      0.00000000	      0.00000000	     -0.00000000	     -0.18199177	      0.28339291	      0.00000000	      0.00000000	      0.00000000	    -65.49966364	     -0.18949897	      0.10270282	     -0.00000000	      0.00000000	      0.00000000	     60.74142090	      0.00000000	      0.00000000	      0.00000000	     -0.00000000	      0.00000000	     -0.00000000	     -0.06590254	      0.36066319	      0.00000000
      0.09596566	     -0.00000000	      0.44161169	      0.00000000	      0.00000000	      0.00000000	     -0.00000000	     -0.18195496	      0.28359125	      0.00000000	      0.00000000	      0.00000000	    -65.47424819	     -0.18945818	      0.10276186	     -0.00000000	      0.00000000	      0.00000000	     60.72218367	      0.00000000	      0.00000000	      0.00000000	     -0.00000000	      0.00000000	     -0.00000000	     -0.06588897	      0.36089557	      0.00000000
      0.09621096	     -0.00000000	      0.44184689	      0.00000000	      0.00000000	      0.00000000	     -0.00000000	     -0.18192391	      0.28375844	      0.00000000	      0.00000000	      0.00000000	    -65.45282959	     -0.18942378	      0.10281165	     -0.00000000	      0.00000000	      0.00000000	     60.70596210	      0.00000000	      0.00000000	      0.00000000	     -0.00000000	      0.00000000	     -0.00000000	     -0.06587751	      0.36109142	      0.00000000
      0.09645626	     -0.00000000	      0.44208250	      0.00000000	      0.00000000	      0.00000000	     -0.00000000	     -0.18189279	      0.28392593	      0.00000000	      0.00000000	      0.00000000	    -65.43137511	     -0.18938931	      0.10286153	     -0.00000000	      0.00000000	      0.00000000	     60.68970460	      0.00000000	      0.00000000	      0.00000000	     -0.00000000	      0.00000000	     -0.00000000	     -0.06586603	      0.36128761	      0.00000000
      0.09670131	     -0.00000000	      0.44231826	      0.00000000	      0.00000000	      0.00000000	     -0.00000000	     -0.18186162	      0.28409355	      0.00000000	      0.00000000	      0.00000000	    -65.40990777	     -0.18935479	      0.10291147	     -0.00000000	      0.00000000	      0.00000000	     60.67342860	      0.00000000	      0.00000000	      0.00000000	     -0.00000000	      0.00000000	     -0.00000000	     -0.06585454	      0.36148395	      0.00000000
      0.09701716	     -0.00000000	      0.44262276	      0.00000000	      0.00000000	      0.00000000	     -0.00000000	     -0.18182132	      0.28431006	      0.00000000	      0.00000000	      0.00000000	    -65.38218407	     -0.18931018	      0.10297600	     -0.00000000	      0.00000000	      0.00000000	     60.65239627	      0.00000000	      0.00000000	      0.00000000	     -0.00000000	      0.00000000	     -0.00000000	     -0.06583968	      0.36173753	      0.00000000
      0.09733301	     -0.00000000	      0.44292794	      0.00000000	      0.00000000	      0.00000000	     -0.00000000	     -0.18178090	      0.28452708	      0.00000000	      0.00000000	      0.00000000	    -65.35440103	     -0.18926543	      0.10304069	     -0.00000000	      0.00000000	      0.00000000	     60.63130437	      0.00000000	      0.00000000	      0.00000000	     -0.00000000	      0.00000000	     -0.00000000	     -0.06582477	      0.36199169	      0.00000000
      0.09757101	     -0.00000000	      0.44315833	      0.00000000	      0.00000000	      0.00000000	     -0.00000000	     -0.18175036	      0.28469094	      0.00000000	      0.00000000	      0.00000000	    -65.33342742	     -0.18923163	      0.10308955	     -0.00000000	      0.00000000	      0.00000000	     60.61537233	      0.00000000	      0.00000000	      0.00000000	     -0.00000000	      0.00000000	     -0.00000000	     -0.06581351	      0.36218358	      0.00000000
      0.09780900	     -0.00000000	      0.44338912	      0.00000000	      0.00000000	      0.00000000	     -0.00000000	     -0.18171975	      0.28485509	      0.00000000	      0.00000000	      0.00000000	    -65.31242017	     -0.18919775	      0.10313851	     -0.00000000	      0.00000000	      0.00000000	     60.59940648	      0.00000000	      0.00000000	      0.00000000	     -0.00000000	      0.00000000	     -0.00000000	     -0.06580222	      0.36237579	      0.00000000
      0.09807962	     -0.00000000	      0.44365200	      0.00000000	      0.00000000	      0.00000000	     -0.00000000	     -0.18168485	      0.28504209	      0.00000000	      0.00000000	      0.00000000	    -65.28849208	     -0.18915914	      0.10319430	     -0.00000000	      0.00000000	      0.00000000	     60.58121068	      0.00000000	      0.00000000	      0.00000000	     -0.00000000	      0.00000000	     -0.00000000	     -0.06578935	      0.36259474	      0.00000000
      0.09835025	     -0.00000000	      0.44391538	      0.00000000	      0.00000000	      0.00000000	     -0.00000000	     -0.18164985	      0.28522947	      0.00000000	      0.00000000	      0.00000000	    -65.26452055	     -0.18912042	      0.10325021	     -0.00000000	      0.00000000	      0.00000000	     60.56297116	      0.00000000	      0.00000000	      0.00000000	     -0.00000000	      0.00000000	     -0.00000000	     -0.06577645	      0.36281412	      0.00000000
      0.09861147	     -0.00000000	      0.44417008	      0.00000000	      0.00000000	      0.00000000	     -0.00000000	     -0.18161598	      0.28541069	      0.00000000	      0.00000000	      0.00000000	    -65.24134061	     -0.18908296	      0.10330431	     -0.00000000	      0.00000000	      0.00000000	     60.54532379	      0.00000000	      0.00000000	      0.00000000	     -0.00000000	      0.00000000	     -0.00000000	     -0.06576396	      0.36302627	      0.00000000
      0.09892943	     -0.00000000	      0.44448073	      0.00000000	      0.00000000	      0.00000000	     -0.00000000	     -0.18157463	      0.28563173	      0.00000000	      0.00000000	      0.00000000	    -65.21307140	     -0.18903725	      0.10337031	     -0.00000000	      0.00000000	      0.00000000	     60.52378840	      0.00000000	      0.00000000	      0.00000000	     -0.00000000	      0.00000000	     -0.00000000	     -0.06574872	      0.36328503	      0.00000000
      0.09931175	     -0.00000000	      0.44485516	      0.00000000	      0.00000000	      0.00000000	     -0.00000000	     -0.18152474	      0.28589820	      0.00000000	      0.00000000	      0.00000000	    -65.17900042	     -0.18898209	      0.10344990	     -0.00000000	      0.00000000	      0.00000000	     60.49781366	      0.00000000	      0.00000000	      0.00000000	     -0.00000000	      0.00000000	     -0.00000000	     -0.06573032	      0.36359694	      0.00000000
      0.09977254	     -0.00000000	      0.44530774	      0.00000000	      0.00000000	      0.00000000	     -0.00000000	     -0.18146435	      0.28622035	      0.00000000	      0.00000000	      0.00000000	    -65.13782187	     -0.18891536	      0.10354615	     -0.00000000	      0.00000000	      0.00000000	     60.46639187	      0.00000000	      0.00000000	      0.00000000	     -0.00000000	      0.00000000	     -0.00000000	     -0.06570807	      0.36397397	      0.00000000
      0.09994408	     -0.00000000	      0.44547659	      0.00000000	      0.00000000	      0.00000000	     -0.00000000	     -0.18144180	      0.28634055	      0.00000000	      0.00000000	      0.00000000	    -65.12246038	     -0.18889044	      0.10358208	     -0.00000000	      0.00000000	      0.00000000	     60.45466215	      0.00000000	      0.00000000	      0.00000000	     -0.00000000	      0.00000000	     -0.00000000	     -0.06569976	      0.36411463	      0.00000000
      0.10022963	     -0.00000000	      0.44575809	      0.00000000	      0.00000000	      0.00000000	     -0.00000000	     -0.18140417	      0.28654096	      0.00000000	      0.00000000	      0.00000000	    -65.09685061	     -0.18884888	      0.10364200	     -0.00000000	      0.00000000	      0.00000000	     60.43509751	      0.00000000	      0.00000000	      0.00000000	     -0.00000000	      0.00000000	     -0.00000000	     -0.06568589	      0.36434916	      0.00000000
      0.10051518	     -0.00000000	      0.44604015	      0.00000000	      0.00000000	      0.00000000	     -0.00000000	     -0.18136644	      0.28674179	      0.00000000	      0.00000000	      0.00000000	    -65.07119275	     -0.18880721	      0.10370205	     -0.00000000	      0.00000000	      0.00000000	     60.41548419	      0.00000000	      0.00000000	      0.00000000	     -0.00000000	      0.00000000	     -0.00000000	     -0.06567198	      0.36458415	      0.00000000
      0.10076566	     -0.00000000	      0.44628801	      0.00000000	      0.00000000	      0.00000000	     -0.00000000	     -0.18133326	      0.28691829	      0.00000000	      0.00000000	      0.00000000	    -65.04864640	     -0.18877056	      0.10375485	     -0.00000000	      0.00000000	      0.00000000	     60.39823952	      0.00000000	      0.00000000	      0.00000000	     -0.00000000	      0.00000000	     -0.00000000	     -0.06565975	      0.36479066	      0.00000000
      0.10101614	     -0.00000000	      0.44653629	      0.00000000	      0.00000000	      0.00000000	     -0.00000000	     -0.18129999	      0.28709510	      0.00000000	      0.00000000	      0.00000000	    -65.02606309	     -0.18873383	      0.10380775	     -0.00000000	      0.00000000	      0.00000000	     60.38095739	      0.00000000	      0.00000000	      0.00000000	     -0.00000000	      0.00000000	     -0.00000000	     -0.06564750	      0.36499753	      0.00000000
      0.10127886	     -0.00000000	      0.44679716	      0.00000000	      0.00000000	      0.00000000	     -0.00000000	     -0.18126500	      0.28728090	      0.00000000	      0.00000000	      0.00000000	    -65.00233655	     -0.18869522	      0.10386335	     -0.00000000	      0.00000000	      0.00000000	     60.36279050	      0.00000000	      0.00000000	      0.00000000	     -0.00000000	      0.00000000	     -0.00000000	     -0.06563461	      0.36521489	      0.00000000
      0.10154158	     -0.00000000	      0.44705849	      0.00000000	      0.00000000	      0.00000000	     -0.00000000	     -0.18122993	      0.28746704	      0.00000000	      0.00000000	      0.00000000	    -64.97856940	     -0.18865651	      0.10391907	     -0.00000000	      0.00000000	      0.00000000	     60.34458239	      0.00000000	      0.00000000	      0.00000000	     -0.00000000	      0.00000000	     -0.00000000	     -0.06562168	      0.36543264	      0.00000000
      0.10182780	     -0.00000000	      0.44734372	      0.00000000	      0.00000000	      0.00000000	     -0.00000000	     -0.18119161	      0.28767023	      0.00000000	      0.00000000	      0.00000000	    -64.95262966	     -0.18861423	      0.10397991	     -0.00000000	      0.00000000	      0.00000000	     60.32469833	      0.00000000	      0.00000000	      0.00000000	     -0.00000000	      0.00000000	     -0.00000000	     -0.06560757	      0.36567031	      0.00000000
      0.10211403	     -0.00000000	      0.44762949	      0.00000000	      0.00000000	      0.00000000	     -0.00000000	     -0.18115319	      0.28787383	      0.00000000	      0.00000000	      0.00000000	    -64.92664178	     -0.18857184	      0.10404089	     -0.00000000	      0.00000000	      0.00000000	     60.30476533	      0.00000000	      0.00000000	      0.00000000	     -0.00000000	      0.00000000	     -0.00000000	     -0.06559341	      0.36590845	      0.00000000
      0.10234145	     -0.00000000	      0.44785696	      0.00000000	      0.00000000	      0.00000000	     -0.00000000	     -0.18112258	      0.28803590	      0.00000000	      0.00000000	      0.00000000	    -64.90595801	     -0.18853807	      0.10408944	     -0.00000000	      0.00000000	      0.00000000	     60.28889207	      0.00000000	      0.00000000	      0.00000000	     -0.00000000	      0.00000000	     -0.00000000	     -0.06558214	      0.36609800	      0.00000000
      0.10265425	     -0.00000000	      0.44817036	      0.00000000	      0.00000000	      0.00000000	     -0.00000000	     -0.18108037	      0.28825924	      0.00000000	      0.00000000	      0.00000000	    -64.87746032	     -0.18849152	      0.10415636	     -0.00000000	      0.00000000	      0.00000000	     60.26700979	      0.00000000	      0.00000000	      0.00000000	     -0.00000000	      0.00000000	     -0.00000000	     -0.06556659	      0.36635918	      0.00000000
      0.10296706	     -0.00000000	      0.44848442	      0.00000000	      0.00000000	      0.00000000	     -0.00000000	     -0.18103803	      0.28848306	      0.00000000	      0.00000000	      0.00000000	    -64.84890523	     -0.18844484	      0.10422345	     -0.00000000	      0.00000000	      0.00000000	     60.24506906	      0.00000000	      0.00000000	      0.00000000	     -0.00000000	      0.00000000	     -0.00000000	     -0.06555099	      0.36662091	      0.00000000
      0.10320083	     -0.00000000	      0.44871956	      0.00000000	      0.00000000	      0.00000000	     -0.00000000	     -0.18100630	      0.28865066	      0.00000000	      0.00000000	      0.00000000	    -64.82752652	     -0.18840986	      0.10427370	     -0.00000000	      0.00000000	      0.00000000	     60.22863300	      0.00000000	      0.00000000	      0.00000000	     -0.00000000	      0.00000000	     -0.00000000	     -0.06553931	      0.36681688	      0.00000000
      0.10343461	     -0.00000000	      0.44895507	      0.00000000	      0.00000000	      0.00000000	     -0.00000000	     -0.18097450	      0.28881852	      0.00000000	      0.00000000	      0.00000000	    -64.80611578	     -0.18837481	      0.10432404	     -0.00000000	      0.00000000	      0.00000000	     60.21216430	      0.00000000	      0.00000000	      0.00000000	     -0.00000000	      0.00000000	     -0.00000000	     -0.06552759	      0.36701315	      0.00000000
      0.10369085	     -0.00000000	      0.44921361	      0.00000000	      0.00000000	      0.00000000	     -0.00000000	     -0.18093956	      0.28900284	      0.00000000	      0.00000000	      0.00000000	    -64.78261114	     -0.18833630	      0.10437932	     -0.00000000	      0.00000000	      0.00000000	     60.19407577	      0.00000000	      0.00000000	      0.00000000	     -0.00000000	      0.00000000	     -0.00000000	     -0.06551472	      0.36722864	      0.00000000
      0.10400358	     -0.00000000	      0.44952974	      0.00000000	      0.00000000	      0.00000000	     -0.00000000	     -0.18089680	      0.28922822	      0.00000000	      0.00000000	      0.00000000	    -64.75387291	     -0.18828919	      0.10444695	     -0.00000000	      0.00000000	      0.00000000	     60.17194653	      0.00000000	      0.00000000	      0.00000000	     -0.00000000	      0.00000000	     -0.00000000	     -0.06549898	      0.36749213	      0.00000000
      0.10431631	     -0.00000000	      0.44984652	      0.00000000	      0.00000000	      0.00000000	     -0.00000000	     -0.18085390	      0.28945410	      0.00000000	      0.00000000	      0.00000000	    -64.72507747	     -0.18824194	      0.10451473	     -0.00000000	      0.00000000	      0.00000000	     60.14975884	      0.00000000	      0.00000000	      0.00000000	     -0.00000000	      0.00000000	     -0.00000000	     -0.06548318	      0.36775616	      0.00000000
      0.10458282	     -0.00000000	      0.45011699	      0.00000000	      0.00000000	      0.00000000	     -0.00000000	     -0.18081724	      0.28964697	      0.00000000	      0.00000000	      0.00000000	    -64.70049250	     -0.18820156	      0.10457263	     -0.00000000	      0.00000000	      0.00000000	     60.13080406	      0.00000000	      0.00000000	      0.00000000	     -0.00000000	      0.00000000	     -0.00000000	     -0.06546969	      0.36798161	      0.00000000
      0.10491006	     -0.00000000	      0.45044973	      0.00000000	      0.00000000	      0.00000000	     -0.00000000	     -0.18077210	      0.28988428	      0.00000000	      0.00000000	      0.00000000	    -64.67024890	     -0.18815186	      0.10464389	     -0.00000000	      0.00000000	      0.00000000	     60.10747222	      0.00000000	      0.00000000	      0.00000000	     -0.00000000	      0.00000000	     -0.00000000	     -0.06545306	      0.36825897	      0.00000000
      0.10523729	     -0.00000000	      0.45078317	      0.00000000	      0.00000000	      0.00000000	     -0.00000000	     -0.18072682	      0.29012212	      0.00000000	      0.00000000	      0.00000000	    -64.63994277	     -0.18810200	      0.10471533	     -0.00000000	      0.00000000	      0.00000000	     60.08407637	      0.00000000	      0.00000000	      0.00000000	     -0.00000000	      0.00000000	     -0.00000000	     -0.06543639	      0.36853693	      0.00000000
      0.10547547	     -0.00000000	      0.45102632	      0.00000000	      0.00000000	      0.00000000	     -0.00000000	     -0.18069377	      0.29029556	      0.00000000	      0.00000000	      0.00000000	    -64.61784493	     -0.18806562	      0.10476744	     -0.00000000	      0.00000000	      0.00000000	     60.06700726	      0.00000000	      0.00000000	      0.00000000	     -0.00000000	      0.00000000	     -0.00000000	     -0.06542423	      0.36873962	      0.00000000
      0.10576500	     -0.00000000	      0.45132237	      0.00000000	      0.00000000	      0.00000000	     -0.00000000	     -0.18065349	      0.29050677	      0.00000000	      0.00000000	      0.00000000	    -64.59093928	     -0.18802130	      0.10483091	     -0.00000000	      0.00000000	      0.00000000	     60.04621317	      0.00000000	      0.00000000	      0.00000000	     -0.00000000	      0.00000000	     -0.00000000	     -0.06540940	      0.36898643	      0.00000000
      0.10612699	     -0.00000000	      0.45169330	      0.00000000	      0.00000000	      0.00000000	     -0.00000000	     -0.18060297	      0.29077143	      0.00000000	      0.00000000	      0.00000000	    -64.55723059	     -0.18796571	      0.10491047	     -0.00000000	      0.00000000	      0.00000000	     60.02014395	      0.00000000	      0.00000000	      0.00000000	     -0.00000000	      0.00000000	     -0.00000000	     -0.06539080	      0.36929566	      0.00000000
      0.10640909	     -0.00000000	      0.45198296	      0.00000000	      0.00000000	      0.00000000	     -0.00000000	     -0.18056348	      0.29097814	      0.00000000	      0.00000000	      0.00000000	    -64.53090818	     -0.18792227	      0.10497262	     -0.00000000	      0.00000000	      0.00000000	     59.99977364	      0.00000000	      0.00000000	      0.00000000	     -0.00000000	      0.00000000	     -0.00000000	     -0.06537627	      0.36953716	      0.00000000
      0.10665480	     -0.00000000	      0.45223569	      0.00000000	      0.00000000	      0.00000000	     -0.00000000	     -0.18052899	      0.29115850	      0.00000000	      0.00000000	      0.00000000	    -64.50794318	     -0.18788434	      0.10502687	     -0.00000000	      0.00000000	      0.00000000	     59.98199198	      0.00000000	      0.00000000	      0.00000000	     -0.00000000	      0.00000000	     -0.00000000	     -0.06536357	      0.36974787	      0.00000000
      0.10690052	     -0.00000000	      0.45248881	      0.00000000	      0.00000000	      0.00000000	     -0.00000000	     -0.18049442	      0.29133915	      0.00000000	      0.00000000	      0.00000000	    -64.48494305	     -0.18784633	      0.10508122	     -0.00000000	      0.00000000	      0.00000000	     59.96417421	      0.00000000	      0.00000000	      0.00000000	     -0.00000000	      0.00000000	     -0.00000000	     -0.06535085	      0.36995891	      0.00000000
      0.10713842	     -0.00000000	      0.45273426	      0.00000000	      0.00000000	      0.00000000	     -0.00000000	     -0.18046088	      0.29151435	      0.00000000	      0.00000000	      0.00000000	    -64.46264071	     -0.18780944	      0.10513393	     -0.00000000	      0.00000000	      0.00000000	     59.94688850	      0.00000000	      0.00000000	      0.00000000	     -0.00000000	      0.00000000	     -0.00000000	     -0.06533850	      0.37016356	      0.00000000
      0.10744893	     -0.00000000	      0.45305518	      0.00000000	      0.00000000	      0.00000000	     -0.00000000	     -0.18041697	      0.29174345	      0.00000000	      0.00000000	      0.00000000	    -64.43348167	     -0.18776118	      0.10520288	     -0.00000000	      0.00000000	      0.00000000	     59.92427586	      0.00000000	      0.00000000	      0.00000000	     -0.00000000	      0.00000000	     -0.00000000	     -0.06532235	      0.37043115	      0.00000000
      0.10775945	     -0.00000000	      0.45337673	      0.00000000	      0.00000000	      0.00000000	     -0.00000000	     -0.18037294	      0.29197301	      0.00000000	      0.00000000	      0.00000000	    -64.40426661	     -0.18771279	      0.10527199	     -0.00000000	      0.00000000	      0.00000000	     59.90160552	      0.00000000	      0.00000000	      0.00000000	     -0.00000000	      0.00000000	     -0.00000000	     -0.06530614	      0.37069927	      0.00000000
      0.10800129	     -0.00000000	      0.45362760	      0.00000000	      0.00000000	      0.00000000	     -0.00000000	     -0.18033855	      0.29215213	      0.00000000	      0.00000000	      0.00000000	    -64.38147416	     -0.18767500	      0.10532593	     -0.00000000	      0.00000000	      0.00000000	     59.88390914	      0.00000000	      0.00000000	      0.00000000	     -0.00000000	      0.00000000	     -0.00000000	     -0.06529349	      0.37090846	      0.00000000
      0.10824313	     -0.00000000	      0.45387885	      0.00000000	      0.00000000	      0.00000000	     -0.00000000	     -0.18030409	      0.29233154	      0.00000000	      0.00000000	      0.00000000	    -64.35864776	     -0.18763713	      0.10537997	     -0.00000000	      0.00000000	      0.00000000	     59.86617775	      0.00000000	      0.00000000	      0.00000000	     -0.00000000	      0.00000000	     -0.00000000	     -0.06528081	      0.37111797	      0.00000000
      0.10851840	     -0.00000000	      0.45416529	      0.00000000	      0.00000000	      0.00000000	     -0.00000000	     -0.18026476	      0.29253610	      0.00000000	      0.00000000	      0.00000000	    -64.33262477	     -0.18759393	      0.10544159	     -0.00000000	      0.00000000	      0.00000000	     59.84595275	      0.00000000	      0.00000000	      0.00000000	     -0.00000000	      0.00000000	     -0.00000000	     -0.06526634	      0.37135684	      0.00000000
      0.10879367	     -0.00000000	      0.45445222	      0.00000000	      0.00000000	      0.00000000	     -0.00000000	     -0.18022533	      0.29274103	      0.00000000	      0.00000000	      0.00000000	    -64.30655783	     -0.18755062	      0.10550335	     -0.00000000	      0.00000000	      0.00000000	     59.82568239	      0.00000000	      0.00000000	      0.00000000	     -0.00000000	      0.00000000	     -0.00000000	     -0.06525183	      0.37159612	      0.00000000
      0.10904963	     -0.00000000	      0.45471948	      0.00000000	      0.00000000	      0.00000000	     -0.00000000	     -0.18018857	      0.29293193	      0.00000000	      0.00000000	      0.00000000	    -64.28227942	     -0.18751026	      0.10556088	     -0.00000000	      0.00000000	      0.00000000	     59.80679278	      0.00000000	      0.00000000	      0.00000000	     -0.00000000	      0.00000000	     -0.00000000	     -0.06523831	      0.37181900	      0.00000000
      0.10936669	     -0.00000000	      0.45505111	      0.00000000	      0.00000000	      0.00000000	     -0.00000000	     -0.18014291	      0.29316883	      0.00000000	      0.00000000	      0.00000000	    -64.25215336	     -0.18746013	      0.10563230	     -0.00000000	      0.00000000	      0.00000000	     59.78334002	      0.00000000	      0.00000000	      0.00000000	     -0.00000000	      0.00000000	     -0.00000000	     -0.06522152	      0.37209558	      0.00000000
      0.10968376	     -0.00000000	      0.45538339	      0.00000000	      0.00000000	      0.00000000	     -0.00000000	     -0.18009712	      0.29340622	      0.00000000	      0.00000000	      0.00000000	    -64.22196907	     -0.18740986	      0.10570389	     -0.00000000	      0.00000000	      0.00000000	     59.75982704	      0.00000000	      0.00000000	      0.00000000	     -0.00000000	      0.00000000	     -0.00000000	     -0.06520467	      0.37237271	      0.00000000
      0.10992153	     -0.00000000	      0.45563301	      0.00000000	      0.00000000	      0.00000000	     -0.00000000	     -0.18006268	      0.29358458	      0.00000000	      0.00000000	      0.00000000	    -64.19929447	     -0.18737206	      0.10575769	     -0.00000000	      0.00000000	      0.00000000	     59.74215420	      0.00000000	      0.00000000	      0.00000000	     -0.00000000	      0.00000000	     -0.00000000	     -0.06519200	      0.37258090	      0.00000000
      0.11022020	     -0.00000000	      0.45594707	      0.00000000	      0.00000000	      0.00000000	     -0.00000000	     -0.18001932	      0.29380899	      0.00000000	      0.00000000	      0.00000000	    -64.17076718	     -0.18732448	      0.10582539	     -0.00000000	      0.00000000	      0.00000000	     59.71990785	      0.00000000	      0.00000000	      0.00000000	     -0.00000000	      0.00000000	     -0.00000000	     -0.06517606	      0.37284285	      0.00000000
      0.11051886	     -0.00000000	      0.45626170	      0.00000000	      0.00000000	      0.00000000	     -0.00000000	     -0.17997583	      0.29403384	      0.00000000	      0.00000000	      0.00000000	    -64.14218827	     -0.18727677	      0.10589325	     -0.00000000	      0.00000000	      0.00000000	     59.69760804	      0.00000000	      0.00000000	      0.00000000	     -0.00000000	      0.00000000	     -0.00000000	     -0.06516006	      0.37310528	      0.00000000
      0.11077188	     -0.00000000	      0.45652870	      0.00000000	      0.00000000	      0.00000000	     -0.00000000	     -0.17993890	      0.29422467	      0.00000000	      0.00000000	      0.00000000	    -64.11793707	     -0.18723625	      0.10595085	     -0.00000000	      0.00000000	      0.00000000	     59.67867476	      0.00000000	      0.00000000	      0.00000000	     -0.00000000	      0.00000000	     -0.00000000	     -0.06514648	      0.37332799	      0.00000000
      0.11109266	     -0.00000000	      0.45686779	      0.00000000	      0.00000000	      0.00000000	     -0.00000000	     -0.17989194	      0.29446705	      0.00000000	      0.00000000	      0.00000000	    -64.08713743	     -0.18718475	      0.10602403	     -0.00000000	      0.00000000	      0.00000000	     59.65461536	      0.00000000	      0.00000000	      0.00000000	     -0.00000000	      0.00000000	     -0.00000000	     -0.06512921	      0.37361084	      0.00000000
      0.11141344	     -0.00000000	      0.45720755	      0.00000000	      0.00000000	      0.00000000	     -0.00000000	     -0.17984484	      0.29470993	      0.00000000	      0.00000000	      0.00000000	    -64.05627830	     -0.18713311	      0.10609738	     -0.00000000	      0.00000000	      0.00000000	     59.63049427	      0.00000000	      0.00000000	      0.00000000	     -0.00000000	      0.00000000	     -0.00000000	     -0.06511189	      0.37389426	      0.00000000
      0.11165137	     -0.00000000	      0.45745998	      0.00000000	      0.00000000	      0.00000000	     -0.00000000	     -0.17980981	      0.29489040	      0.00000000	      0.00000000	      0.00000000	    -64.03335172	     -0.18709471	      0.10615190	     -0.00000000	      0.00000000	      0.00000000	     59.61256381	      0.00000000	      0.00000000	      0.00000000	     -0.00000000	      0.00000000	     -0.00000000	     -0.06509901	      0.37410483	      0.00000000
      0.11188929	     -0.00000000	      0.45771277	      0.00000000	      0.00000000	      0.00000000	     -0.00000000	     -0.17977471	      0.29507114	      0.00000000	      0.00000000	      0.00000000	    -64.01039244	     -0.18705622	      0.10620651	     -0.00000000	      0.00000000	      0.00000000	     59.59459941	      0.00000000	      0.00000000	      0.00000000	     -0.00000000	      0.00000000	     -0.00000000	     -0.06508610	      0.37431571	      0.00000000
      0.11216699	     -0.00000000	      0.45800828	      0.00000000	      0.00000000	      0.00000000	     -0.00000000	     -0.17973364	      0.29528245	      0.00000000	      0.00000000	      0.00000000	    -63.98355333	     -0.18701121	      0.10627037	     -0.00000000	      0.00000000	      0.00000000	     59.57358862	      0.00000000	      0.00000000	      0.00000000	     -0.00000000	      0.00000000	     -0.00000000	     -0.06507100	      0.37456224	      0.00000000
      0.11244469	     -0.00000000	      0.45830428	      0.00000000	      0.00000000	      0.00000000	     -0.00000000	     -0.17969245	      0.29549414	      0.00000000	      0.00000000	      0.00000000	    -63.95666969	     -0.18696608	      0.10633436	     -0.00000000	      0.00000000	      0.00000000	     59.55253156	      0.00000000	      0.00000000	      0.00000000	     -0.00000000	      0.00000000	     -0.00000000	     -0.06505586	      0.37480919	      0.00000000
      0.11269109	     -0.00000000	      0.45856734	      0.00000000	      0.00000000	      0.00000000	     -0.00000000	     -0.17965582	      0.29568227	      0.00000000	      0.00000000	      0.00000000	    -63.93277917	     -0.18692595	      0.10639124	     -0.00000000	      0.00000000	      0.00000000	     59.53380934	      0.00000000	      0.00000000	      0.00000000	     -0.00000000	      0.00000000	     -0.00000000	     -0.06504240	      0.37502866	      0.00000000
      0.11300891	     -0.00000000	      0.45890721	      0.00000000	      0.00000000	      0.00000000	     -0.00000000	     -0.17960845	      0.29592537	      0.00000000	      0.00000000	      0.00000000	    -63.90191225	     -0.18687405	      0.10646475	     -0.00000000	      0.00000000	      0.00000000	     59.50960667	      0.00000000	      0.00000000	      0.00000000	     -0.00000000	      0.00000000	     -0.00000000	     -0.06502498	      0.37531222	      0.00000000
      0.11332672	     -0.00000000	      0.45924773	      0.00000000	      0.00000000	      0.00000000	     -0.00000000	     -0.17956094	      0.29616896	      0.00000000	      0.00000000	      0.00000000	    -63.87098707	     -0.18682202	      0.10653844	     -0.00000000	      0.00000000	      0.00000000	     59.48534336	      0.00000000	      0.00000000	      0.00000000	     -0.00000000	      0.00000000	     -0.00000000	     -0.06500752	      0.37559633	      0.00000000
      0.11357542	     -0.00000000	      0.45951464	      0.00000000	      0.00000000	      0.00000000	     -0.00000000	     -0.17952366	      0.29635991	      0.00000000	      0.00000000	      0.00000000	    -63.84674729	     -0.18678119	      0.10659621	     -0.00000000	      0.00000000	      0.00000000	     59.46631485	      0.00000000	      0.00000000	      0.00000000	     -0.00000000	      0.00000000	     -0.00000000	     -0.06499381	      0.37581903	      0.00000000
      0.11382411	     -0.00000000	      0.45978194	      0.00000000	      0.00000000	      0.00000000	     -0.00000000	     -0.17948629	      0.29655116	      0.00000000	      0.00000000	      0.00000000	    -63.82247186	     -0.18674028	      0.10665409	     -0.00000000	      0.00000000	      0.00000000	     59.44724920	      0.00000000	      0.00000000	      0.00000000	     -0.00000000	      0.00000000	     -0.00000000	     -0.06498008	      0.37604206	      0.00000000
      0.11405334	     -0.00000000	      0.46002867	      0.00000000	      0.00000000	      0.00000000	     -0.00000000	     -0.17945177	      0.29672770	      0.00000000	      0.00000000	      0.00000000	    -63.80006525	     -0.18670249	      0.10670753	     -0.00000000	      0.00000000	      0.00000000	     59.42964318	      0.00000000	      0.00000000	      0.00000000	     -0.00000000	      0.00000000	     -0.00000000	     -0.06496739	      0.37624794	      0.00000000
      0.11437206	     -0.00000000	      0.46037227	      0.00000000	      0.00000000	      0.00000000	     -0.00000000	     -0.17940366	      0.29697359	      0.00000000	      0.00000000	      0.00000000	    -63.76886049	     -0.18664983	      0.10678197	     -0.00000000	      0.00000000	      0.00000000	     59.40511109	      0.00000000	      0.00000000	      0.00000000	     -0.00000000	      0.00000000	     -0.00000000	     -0.06494971	      0.37653466	      0.00000000
      0.11469077	     -0.00000000	      0.46071653	      0.00000000	      0.00000000	      0.00000000	     -0.00000000	     -0.17935540	      0.29721996	      0.00000000	      0.00000000	      0.00000000	    -63.73759722	     -0.18659701	      0.10685658	     -0.00000000	      0.00000000	      0.00000000	     59.38051797	      0.00000000	      0.00000000	      0.00000000	     -0.00000000	      0.00000000	     -0.00000000	     -0.06493197	      0.37682192	      0.00000000
      0.11491445	     -0.00000000	      0.46095851	      0.00000000	      0.00000000	      0.00000000	     -0.00000000	     -0.17932144	      0.29739316	      0.00000000	      0.00000000	      0.00000000	    -63.71562159	     -0.18655986	      0.10690905	     -0.00000000	      0.00000000	      0.00000000	     59.36322196	      0.00000000	      0.00000000	      0.00000000	     -0.00000000	      0.00000000	     -0.00000000	     -0.06491949	      0.37702386	      0.00000000
      0.11513813	     -0.00000000	      0.46120081	      0.00000000	      0.00000000	      0.00000000	     -0.00000000	     -0.17928741	      0.29756660	      0.00000000	      0.00000000	      0.00000000	    -63.69361716	     -0.18652263	      0.10696159	     -0.00000000	      0.00000000	      0.00000000	     59.34589588	      0.00000000	      0.00000000	      0.00000000	     -0.00000000	      0.00000000	     -0.00000000	     -0.06490699	      0.37722606	      0.00000000
      0.11541477	     -0.00000000	      0.46150093	      0.00000000	      0.00000000	      0.00000000	     -0.00000000	     -0.17924523	      0.29778144	      0.00000000	      0.00000000	      0.00000000	    -63.66636208	     -0.18647649	      0.10702669	     -0.00000000	      0.00000000	      0.00000000	     59.32442525	      0.00000000	      0.00000000	      0.00000000	     -0.00000000	      0.00000000	     -0.00000000	     -0.06489149	      0.37747652	      0.00000000
      0.11569142	     -0.00000000	      0.46180154	      0.00000000	      0.00000000	      0.00000000	     -0.00000000	     -0.17920294	      0.29799666	      0.00000000	      0.00000000	      0.00000000	    -63.63906296	     -0.18643024	      0.10709192	     -0.00000000	      0.00000000	      0.00000000	     59.30290861	      0.00000000	      0.00000000	      0.00000000	     -0.00000000	      0.00000000	     -0.00000000	     -0.06487595	      0.37772739	      0.00000000
      0.11593990	     -0.00000000	      0.46207195	      0.00000000	      0.00000000	      0.00000000	     -0.00000000	     -0.17916486	      0.29819027	      0.00000000	      0.00000000	      0.00000000	    -63.61450537	     -0.18638860	      0.10715062	     -0.00000000	      0.00000000	      0.00000000	     59.28354315	      0.00000000	      0.00000000	      0.00000000	     -0.00000000	      0.00000000	     -0.00000000	     -0.06486196	      0.37795308	      0.00000000
      0.11625781	     -0.00000000	      0.46241849	      0.00000000	      0.00000000	      0.00000000	     -0.00000000	     -0.17911601	      0.29843841	      0.00000000	      0.00000000	      0.00000000	    -63.58303527	     -0.18633520	      0.10722586	     -0.00000000	      0.00000000	      0.00000000	     59.25871336	      0.00000000	      0.00000000	      0.00000000	     -0.00000000	      0.00000000	     -0.00000000	     -0.06484401	      0.37824230	      0.00000000
      0.11657571	     -0.00000000	      0.46276566	      0.00000000	      0.00000000	      0.00000000	     -0.00000000	     -0.17906702	      0.29868703	      0.00000000	      0.00000000	      0.00000000	    -63.55150705	     -0.18628164	      0.10730127	     -0.00000000	      0.00000000	      0.00000000	     59.23382279	      0.00000000	      0.00000000	      0.00000000	     -0.00000000	      0.00000000	     -0.00000000	     -0.06482602	      0.37853206	      0.00000000
      0.11681634	     -0.00000000	      0.46302887	      0.00000000	      0.00000000	      0.00000000	     -0.00000000	     -0.17902984	      0.29887555	      0.00000000	      0.00000000	      0.00000000	    -63.52760367	     -0.18624101	      0.10735846	     -0.00000000	      0.00000000	      0.00000000	     59.21494187	      0.00000000	      0.00000000	      0.00000000	     -0.00000000	      0.00000000	     -0.00000000	     -0.06481236	      0.37875175	      0.00000000
      0.11705697	     -0.00000000	      0.46329244	      0.00000000	      0.00000000	      0.00000000	     -0.00000000	     -0.17899258	      0.29906434	      0.00000000	      0.00000000	      0.00000000	    -63.50366700	     -0.18620029	      0.10741574	     -0.00000000	      0.00000000	      0.00000000	     59.19602611	      0.00000000	      0.00000000	      0.00000000	     -0.00000000	      0.00000000	     -0.00000000	     -0.06479867	      0.37897175	      0.00000000
      0.11733596	     -0.00000000	      0.46359850	      0.00000000	      0.00000000	      0.00000000	     -0.00000000	     -0.17894928	      0.29928357	      0.00000000	      0.00000000	      0.00000000	    -63.47587247	     -0.18615297	      0.10748228	     -0.00000000	      0.00000000	      0.00000000	     59.17405100	      0.00000000	      0.00000000	      0.00000000	     -0.00000000	      0.00000000	     -0.00000000	     -0.06478276	      0.37922721	      0.00000000
      0.11761496	     -0.00000000	      0.46390504	      0.00000000	      0.00000000	      0.00000000	     -0.00000000	     -0.17890586	      0.29950317	      0.00000000	      0.00000000	      0.00000000	    -63.44803320	     -0.18610554	      0.10754894	     -0.00000000	      0.00000000	      0.00000000	     59.15202903	      0.00000000	      0.00000000	      0.00000000	     -0.00000000	      0.00000000	     -0.00000000	     -0.06476682	      0.37948309	      0.00000000
      0.11786498	     -0.00000000	      0.46418017	      0.00000000	      0.00000000	      0.00000000	     -0.00000000	     -0.17886685	      0.29970029	      0.00000000	      0.00000000	      0.00000000	    -63.42304662	     -0.18606294	      0.10760879	     -0.00000000	      0.00000000	      0.00000000	     59.13225391	      0.00000000	      0.00000000	      0.00000000	     -0.00000000	      0.00000000	     -0.00000000	     -0.06475249	      0.37971276	      0.00000000
      0.11818284	     -0.00000000	      0.46453051	      0.00000000	      0.00000000	      0.00000000	     -0.00000000	     -0.17881714	      0.29995132	      0.00000000	      0.00000000	      0.00000000	    -63.39122937	     -0.18600864	      0.10768502	     -0.00000000	      0.00000000	      0.00000000	     59.10705946	      0.00000000	      0.00000000	      0.00000000	     -0.00000000	      0.00000000	     -0.00000000	     -0.06473423	      0.38000521	      0.00000000
      0.11850070	     -0.00000000	      0.46488149	      0.00000000	      0.00000000	      0.00000000	     -0.00000000	     -0.17876727	      0.30020283	      0.00000000	      0.00000000	      0.00000000	    -63.35935408	     -0.18595419	      0.10776142	     -0.00000000	      0.00000000	      0.00000000	     59.08180416	      0.00000000	      0.00000000	      0.00000000	     -0.00000000	      0.00000000	     -0.00000000	     -0.06471592	      0.38029820	      0.00000000
      0.11874238	     -0.00000000	      0.46514878	      0.00000000	      0.00000000	      0.00000000	     -0.00000000	     -0.17872926	      0.30039438	      0.00000000	      0.00000000	      0.00000000	    -63.33507860	     -0.18591269	      0.10781962	     -0.00000000	      0.00000000	      0.00000000	     59.06256034	      0.00000000	      0.00000000	      0.00000000	     -0.00000000	      0.00000000	     -0.00000000	     -0.06470196	      0.38052134	      0.00000000
      0.11898407	     -0.00000000	      0.46541643	      0.00000000	      0.00000000	      0.00000000	     -0.00000000	     -0.17869117	      0.30058622	      0.00000000	      0.00000000	      0.00000000	    -63.31076958	     -0.18587111	      0.10787792	     -0.00000000	      0.00000000	      0.00000000	     59.04328132	      0.00000000	      0.00000000	      0.00000000	     -0.00000000	      0.00000000	     -0.00000000	     -0.06468797	      0.38074479	      0.00000000
      0.11926577	     -0.00000000	      0.46572887	      0.00000000	      0.00000000	      0.00000000	     -0.00000000	     -0.17864665	      0.30081017	      0.00000000	      0.00000000	      0.00000000	    -63.28239273	     -0.18582253	      0.10794599	     -0.00000000	      0.00000000	      0.00000000	     59.02076531	      0.00000000	      0.00000000	      0.00000000	     -0.00000000	      0.00000000	     -0.00000000	     -0.06467162	      0.38100564	      0.00000000
      0.11954748	     -0.00000000	      0.46604181	      0.00000000	      0.00000000	      0.00000000	     -0.00000000	     -0.17860203	      0.30103450	      0.00000000	      0.00000000	      0.00000000	    -63.25397031	     -0.18577383	      0.10801419	     -0.00000000	      0.00000000	      0.00000000	     58.99820146	      0.00000000	      0.00000000	      0.00000000	     -0.00000000	      0.00000000	     -0.00000000	     -0.06465524	      0.38126691	      0.00000000
      0.11978597	     -0.00000000	      0.46630713	      0.00000000	      0.00000000	      0.00000000	     -0.00000000	     -0.17856416	      0.30122471	      0.00000000	      0.00000000	      0.00000000	    -63.22987301	     -0.18573250	      0.10807203	     -0.00000000	      0.00000000	      0.00000000	     58.97906206	      0.00000000	      0.00000000	      0.00000000	     -0.00000000	      0.00000000	     -0.00000000	     -0.06464133	      0.38148842	      0.00000000
      0.12010419	     -0.00000000	      0.46666170	      0.00000000	      0.00000000	      0.00000000	     -0.00000000	     -0.17851349	      0.30147893	      0.00000000	      0.00000000	      0.00000000	    -63.19766770	     -0.18567724	      0.10814935	     -0.00000000	      0.00000000	      0.00000000	     58.95346979	      0.00000000	      0.00000000	      0.00000000	     -0.00000000	      0.00000000	     -0.00000000	     -0.06462273	      0.38178447	      0.00000000
      0.12042242	     -0.00000000	      0.46701691	      0.00000000	      0.00000000	      0.00000000	     -0.00000000	     -0.17846268	      0.30173363	      0.00000000	      0.00000000	      0.00000000	    -63.16540429	     -0.18562181	      0.10822684	     -0.00000000	      0.00000000	      0.00000000	     58.92781644	      0.00000000	      0.00000000	      0.00000000	     -0.00000000	      0.00000000	     -0.00000000	     -0.06460408	      0.38208106	      0.00000000
      0.12065919	     -0.00000000	      0.46728161	      0.00000000	      0.00000000	      0.00000000	     -0.00000000	     -0.17842478	      0.30192345	      0.00000000	      0.00000000	      0.00000000	    -63.14136120	     -0.18558048	      0.10828460	     -0.00000000	      0.00000000	      0.00000000	     58.90868955	      0.00000000	      0.00000000	      0.00000000	     -0.00000000	      0.00000000	     -0.00000000	     -0.06459016	      0.38230208	      0.00000000
      0.12089597	     -0.00000000	      0.46754666	      0.00000000	      0.00000000	      0.00000000	     -0.00000000	     -0.17838680	      0.30211354	      0.00000000	      0.00000000	      0.00000000	    -63.11728595	     -0.18553906	      0.10834245	     -0.00000000	      0.00000000	      0.00000000	     58.88952883	      0.00000000	      0.00000000	      0.00000000	     -0.00000000	      0.00000000	     -0.00000000	     -0.06457622	      0.38252340	      0.00000000
      0.12116372	     -0.00000000	      0.46784681	      0.00000000	      0.00000000	      0.00000000	     -0.00000000	     -0.17834375	      0.30232881	      0.00000000	      0.00000000	      0.00000000	    -63.09002233	     -0.18549212	      0.10840798	     -0.00000000	      0.00000000	      0.00000000	     58.86782064	      0.00000000	      0.00000000	      0.00000000	     -0.00000000	      0.00000000	     -0.00000000	     -0.06456042	      0.38277403	      0.00000000
      0.12143147	     -0.00000000	      0.46814740	      0.00000000	      0.00000000	      0.00000000	     -0.00000000	     -0.17830059	      0.30254442	      0.00000000	      0.00000000	      0.00000000	    -63.06271759	     -0.18544507	      0.10847362	     -0.00000000	      0.00000000	      0.00000000	     58.84606914	      0.00000000	      0.00000000	      0.00000000	     -0.00000000	      0.00000000	     -0.00000000	     -0.06454457	      0.38302503	      0.00000000
      0.12171624	     -0.00000000	      0.46846759	      0.00000000	      0.00000000	     -0.00000000	     -0.00000000	     -0.17825457	      0.30277411	      0.00000000	      0.00000000	     -0.00000000	    -63.03363213	     -0.18539492	      0.10854357	     -0.00000000	      0.00000000	     -0.00000000	     58.82288749	      0.00000000	      0.00000000	      0.00000000	     -0.00000000	      0.00000000	     -0.00000000	     -0.06452768	      0.38329241	      0.00000000
      0.12200101	     -0.00000000	      0.46878828	      0.00000000	      0.00000000	     -0.00000000	     -0.00000000	     -0.17820844	      0.30300417	      0.00000000	      0.00000000	     -0.00000000	    -63.00450017	     -0.18534464	      0.10861364	     -0.00000000	      0.00000000	     -0.00000000	     58.79965684	      0.00000000	      0.00000000	      0.00000000	     -0.00000000	      0.00000000	     -0.00000000	     -0.06451075	      0.38356022	      0.00000000
      0.12225404	     -0.00000000	      0.46907365	      0.00000000	      0.00000000	     -0.00000000	     -0.00000000	     -0.17816734	      0.30320892	      0.00000000	      0.00000000	     -0.00000000	    -62.97857619	     -0.18529986	      0.10867602	     -0.00000000	      0.00000000	     -0.00000000	     58.77897428	      0.00000000	      0.00000000	      0.00000000	     -0.00000000	      0.00000000	     -0.00000000	     -0.06449567	      0.38379854	      0.00000000
      0.12257115	     -0.00000000	      0.46943185	      0.00000000	      0.00000000	     -0.00000000	     -0.00000000	     -0.17811571	      0.30346595	      0.00000000	      0.00000000	     -0.00000000	    -62.94603436	     -0.18524361	      0.10875434	     -0.00000000	      0.00000000	     -0.00000000	     58.75299858	      0.00000000	      0.00000000	      0.00000000	     -0.00000000	      0.00000000	     -0.00000000	     -0.06447672	      0.38409769	      0.00000000
      0.12288827	     -0.00000000	      0.46979068	      0.00000000	      0.00000000	     -0.00000000	     -0.00000000	     -0.17806392	      0.30372345	      0.00000000	      0.00000000	     -0.00000000	    -62.91343490	     -0.18518720	      0.10883283	     -0.00000000	      0.00000000	     -0.00000000	     58.72696206	      0.00000000	      0.00000000	      0.00000000	     -0.00000000	      0.00000000	     -0.00000000	     -0.06445771	      0.38439737	      0.00000000
      0.12313086	     -0.00000000	      0.47006560	      0.00000000	      0.00000000	     -0.00000000	     -0.00000000	     -0.17802420	      0.30392076	      0.00000000	      0.00000000	     -0.00000000	    -62.88845782	     -0.18514394	      0.10889298	     -0.00000000	      0.00000000	     -0.00000000	     58.70700336	      0.00000000	      0.00000000	      0.00000000	     -0.00000000	      0.00000000	     -0.00000000	     -0.06444314	      0.38462698	      0.00000000
      0.12337345	     -0.00000000	      0.47034089	      0.00000000	      0.00000000	     -0.00000000	     -0.00000000	     -0.17798440	      0.30411834	      0.00000000	      0.00000000	     -0.00000000	    -62.86344702	     -0.18510060	      0.10895322	     -0.00000000	      0.00000000	     -0.00000000	     58.68700904	      0.00000000	      0.00000000	      0.00000000	     -0.00000000	      0.00000000	     -0.00000000	     -0.06442853	      0.38485690	      0.00000000
      0.12366193	     -0.00000000	      0.47066871	      0.00000000	      0.00000000	     -0.00000000	     -0.00000000	     -0.17793695	      0.30435365	      0.00000000	      0.00000000	     -0.00000000	    -62.83366186	     -0.18504894	      0.10902499	     -0.00000000	      0.00000000	     -0.00000000	     58.66318666	      0.00000000	      0.00000000	      0.00000000	     -0.00000000	      0.00000000	     -0.00000000	     -0.06441112	      0.38513071	      0.00000000
      0.12395040	     -0.00000000	      0.47099705	      0.00000000	      0.00000000	     -0.00000000	     -0.00000000	     -0.17788938	      0.30458935	      0.00000000	      0.00000000	     -0.00000000	    -62.80382904	     -0.18499715	      0.10909688	     -0.00000000	      0.00000000	     -0.00000000	     58.63931389	      0.00000000	      0.00000000	      0.00000000	     -0.00000000	      0.00000000	     -0.00000000	     -0.06439367	      0.38540495	      0.00000000
      0.12416884	     -0.00000000	      0.47124601	      0.00000000	      0.00000000	     -0.00000000	     -0.00000000	     -0.17785328	      0.30476809	      0.00000000	      0.00000000	     -0.00000000	    -62.78120715	     -0.18495785	      0.10915142	     -0.00000000	      0.00000000	     -0.00000000	     58.62120328	      0.00000000	      0.00000000	      0.00000000	     -0.00000000	      0.00000000	     -0.00000000	     -0.06438042	      0.38561291	      0.00000000
      0.12448426	     -0.00000000	      0.47160603	      0.00000000	      0.00000000	     -0.00000000	     -0.00000000	     -0.17780102	      0.30502658	      0.00000000	      0.00000000	     -0.00000000	    -62.74849332	     -0.18490097	      0.10923030	     -0.00000000	      0.00000000	     -0.00000000	     58.59500083	      0.00000000	      0.00000000	      0.00000000	     -0.00000000	      0.00000000	     -0.00000000	     -0.06436125	      0.38591363	      0.00000000
      0.12479968	     -0.00000000	      0.47196667	      0.00000000	      0.00000000	     -0.00000000	     -0.00000000	     -0.17774861	      0.30528553	      0.00000000	      0.00000000	     -0.00000000	    -62.71572250	     -0.18484394	      0.10930934	     -0.00000000	      0.00000000	     -0.00000000	     58.56873806	      0.00000000	      0.00000000	      0.00000000	     -0.00000000	      0.00000000	     -0.00000000	     -0.06434202	      0.38621488	      0.00000000
      0.12502753	     -0.00000000	      0.47222756	      0.00000000	      0.00000000	     -0.00000000	     -0.00000000	     -0.17771066	      0.30547288	      0.00000000	      0.00000000	     -0.00000000	    -62.69201466	     -0.18480265	      0.10936653	     -0.00000000	      0.00000000	     -0.00000000	     58.54972927	      0.00000000	      0.00000000	      0.00000000	     -0.00000000	      0.00000000	     -0.00000000	     -0.06432810	      0.38643281	      0.00000000
      0.12525538	     -0.00000000	      0.47248876	      0.00000000	      0.00000000	     -0.00000000	     -0.00000000	     -0.17767263	      0.30566047	      0.00000000	      0.00000000	     -0.00000000	    -62.66827708	     -0.18476128	      0.10942381	     -0.00000000	      0.00000000	     -0.00000000	     58.53068899	      0.00000000	      0.00000000	      0.00000000	     -0.00000000	      0.00000000	     -0.00000000	     -0.06431415	      0.38665101	      0.00000000
      0.12553251	     -0.00000000	      0.47280688	      0.00000000	      0.00000000	     -0.00000000	     -0.00000000	     -0.17762627	      0.30588895	      0.00000000	      0.00000000	     -0.00000000	    -62.63936623	     -0.18471086	      0.10949359	     -0.00000000	      0.00000000	     -0.00000000	     58.50748879	      0.00000000	      0.00000000	      0.00000000	     -0.00000000	      0.00000000	     -0.00000000	     -0.06429714	      0.38691677	      0.00000000
      0.12580963	     -0.00000000	      0.47312548	      0.00000000	      0.00000000	     -0.00000000	     -0.00000000	     -0.17757980	      0.30611779	      0.00000000	      0.00000000	     -0.00000000	    -62.61041141	     -0.18466031	      0.10956349	     -0.00000000	      0.00000000	     -0.00000000	     58.48424197	      0.00000000	      0.00000000	      0.00000000	     -0.00000000	      0.00000000	     -0.00000000	     -0.06428009	      0.38718292	      0.00000000
      0.12607196	     -0.00000000	      0.47342750	      0.00000000	      0.00000000	     -0.00000000	     -0.00000000	     -0.17753570	      0.30633474	      0.00000000	      0.00000000	     -0.00000000	    -62.58296136	     -0.18461236	      0.10962977	     -0.00000000	      0.00000000	     -0.00000000	     58.46219282	      0.00000000	      0.00000000	      0.00000000	     -0.00000000	      0.00000000	     -0.00000000	     -0.06426392	      0.38743524	      0.00000000
      0.12638718	     -0.00000000	      0.47379097	      0.00000000	      0.00000000	     -0.00000000	     -0.00000000	     -0.17748257	      0.30659586	      0.00000000	      0.00000000	     -0.00000000	    -62.54992504	     -0.18455459	      0.10970957	     -0.00000000	      0.00000000	     -0.00000000	     58.43564306	      0.00000000	      0.00000000	      0.00000000	     -0.00000000	      0.00000000	     -0.00000000	     -0.06424443	      0.38773890	      0.00000000
      0.12670240	     -0.00000000	      0.47415505	      0.00000000	      0.00000000	     -0.00000000	     -0.00000000	     -0.17742929	      0.30685745	      0.00000000	      0.00000000	     -0.00000000	    -62.51683183	     -0.18449667	      0.10978952	     -0.00000000	      0.00000000	     -0.00000000	     58.40903289	      0.00000000	      0.00000000	      0.00000000	     -0.00000000	      0.00000000	     -0.00000000	     -0.06422489	      0.38804308	      0.00000000
      0.12696053	     -0.00000000	      0.47445364	      0.00000000	      0.00000000	     -0.00000000	     -0.00000000	     -0.17738555	      0.30707199	     -0.00000000	      0.00000000	     -0.00000000	    -62.48969026	     -0.18444913	      0.10985511	     -0.00000000	      0.00000000	     -0.00000000	     58.38719746	      0.00000000	      0.00000000	      0.00000000	     -0.00000000	      0.00000000	     -0.00000000	     -0.06420885	      0.38829255	      0.00000000
      0.12728206	     -0.00000000	      0.47482615	      0.00000000	      0.00000000	     -0.00000000	     -0.00000000	     -0.17733092	      0.30733968	     -0.00000000	      0.00000000	     -0.00000000	    -62.45582766	     -0.18438976	      0.10993696	     -0.00000000	      0.00000000	     -0.00000000	     58.35994117	      0.00000000	      0.00000000	      0.00000000	     -0.00000000	      0.00000000	     -0.00000000	     -0.06418881	      0.38860379	      0.00000000
      0.12760360	     -0.00000000	      0.47519928	      0.00000000	      0.00000000	     -0.00000000	     -0.00000000	     -0.17727613	      0.30760785	     -0.00000000	      0.00000000	     -0.00000000	    -62.42190587	     -0.18433023	      0.11001898	     -0.00000000	      0.00000000	     -0.00000000	     58.33262194	      0.00000000	      0.00000000	      0.00000000	     -0.00000000	      0.00000000	     -0.00000000	     -0.06416872	      0.38891557	      0.00000000
      0.12784406	     -0.00000000	      0.47547875	      0.00000000	      0.00000000	     -0.00000000	     -0.00000000	     -0.17723505	      0.30780871	     -0.00000000	      0.00000000	     -0.00000000	    -62.39649875	     -0.18428560	      0.11008043	     -0.00000000	      0.00000000	     -0.00000000	     58.31215008	      0.00000000	      0.00000000	      0.00000000	     -0.00000000	      0.00000000	     -0.00000000	     -0.06415366	      0.38914908	      0.00000000
      0.12808453	     -0.00000000	      0.47575856	      0.00000000	      0.00000000	     -0.00000000	     -0.00000000	     -0.17719389	      0.30800984	     -0.00000000	      0.00000000	     -0.00000000	    -62.37105854	     -0.18424089	      0.11014197	     -0.00000000	      0.00000000	     -0.00000000	     58.29164299	      0.00000000	      0.00000000	      0.00000000	     -0.00000000	      0.00000000	     -0.00000000	     -0.06413856	      0.38938289	      0.00000000
      0.12837028	     -0.00000000	      0.47609154	      0.00000000	      0.00000000	     -0.00000000	     -0.00000000	     -0.17714486	      0.30824920	     -0.00000000	      0.00000000	     -0.00000000	    -62.34078346	     -0.18418763	      0.11021522	     -0.00000000	      0.00000000	     -0.00000000	     58.26722742	      0.00000000	      0.00000000	      0.00000000	     -0.00000000	      0.00000000	     -0.00000000	     -0.06412059	      0.38966113	      0.00000000
      0.12865604	     -0.00000000	      0.47642502	      0.00000000	      0.00000000	     -0.00000000	     -0.00000000	     -0.17709570	      0.30848894	     -0.00000000	      0.00000000	     -0.00000000	    -62.31046163	     -0.18413425	      0.11028860	     -0.00000000	      0.00000000	     -0.00000000	     58.24276206	      0.00000000	      0.00000000	      0.00000000	     -0.00000000	      0.00000000	     -0.00000000	     -0.06410256	      0.38993979	      0.00000000
      0.12888775	     -0.00000000	      0.47669579	      0.00000000	      0.00000000	     -0.00000000	     -0.00000000	     -0.17705574	      0.30868362	     -0.00000000	      0.00000000	     -0.00000000	    -62.28584004	     -0.18409086	      0.11034820	     -0.00000000	      0.00000000	     -0.00000000	     58.22288709	      0.00000000	      0.00000000	      0.00000000	     -0.00000000	      0.00000000	     -0.00000000	     -0.06408791	      0.39016606	      0.00000000
      0.12920399	     -0.00000000	      0.47706587	      0.00000000	      0.00000000	     -0.00000000	     -0.00000000	     -0.17700108	      0.30894972	     -0.00000000	      0.00000000	     -0.00000000	    -62.25218668	     -0.18403152	      0.11042968	     -0.00000000	      0.00000000	     -0.00000000	     58.19570868	      0.00000000	      0.00000000	      0.00000000	     -0.00000000	      0.00000000	     -0.00000000	     -0.06406787	      0.39047533	      0.00000000
      0.12952024	     -0.00000000	      0.47743655	      0.00000000	      0.00000000	     -0.00000000	     -0.00000000	     -0.17694626	      0.30921627	     -0.00000000	      0.00000000	     -0.00000000	    -62.21847607	     -0.18397202	      0.11051132	     -0.00000000	      0.00000000	     -0.00000000	     58.16846922	      0.00000000	      0.00000000	      0.00000000	     -0.00000000	      0.00000000	     -0.00000000	     -0.06404778	      0.39078511	      0.00000000
      0.12975694	     -0.00000000	      0.47771439	      0.00000000	      0.00000000	     -0.00000000	     -0.00000000	     -0.17690514	      0.30941609	     -0.00000000	      0.00000000	     -0.00000000	    -62.19320729	     -0.18392738	      0.11057252	     -0.00000000	      0.00000000	     -0.00000000	     58.14804136	      0.00000000	      0.00000000	      0.00000000	     -0.00000000	      0.00000000	     -0.00000000	     -0.06403270	      0.39101731	      0.00000000
      0.12999363	     -0.00000000	      0.47799257	      0.00000000	      0.00000000	     -0.00000000	     -0.00000000	     -0.17686392	      0.30961616	     -0.00000000	      0.00000000	     -0.00000000	    -62.16790643	     -0.18388265	      0.11063382	     -0.00000000	      0.00000000	     -0.00000000	     58.12757928	      0.00000000	      0.00000000	      0.00000000	     -0.00000000	      0.00000000	     -0.00000000	     -0.06401759	      0.39124979	      0.00000000
      0.13026716	     -0.00000000	      0.47831446	      0.00000000	      0.00000000	     -0.00000000	     -0.00000000	     -0.17681618	      0.30984768	     -0.00000000	      0.00000000	     -0.00000000	    -62.13862846	     -0.18383085	      0.11070477	     -0.00000000	      0.00000000	     -0.00000000	     58.10389034	      0.00000000	      0.00000000	      0.00000000	     -0.00000000	      0.00000000	     -0.00000000	     -0.06400009	      0.39151882	      0.00000000
      0.13054070	     -0.00000000	      0.47863680	      0.00000000	      0.00000000	     -0.00000000	     -0.00000000	     -0.17676833	      0.31007955	     -0.00000000	      0.00000000	     -0.00000000	    -62.10930765	     -0.18377893	      0.11077584	     -0.00000000	      0.00000000	     -0.00000000	     58.08015565	      0.00000000	      0.00000000	      0.00000000	     -0.00000000	      0.00000000	     -0.00000000	     -0.06398255	      0.39178823	      0.00000000
      0.13081913	     -0.00000000	      0.47896539	      0.00000000	      0.00000000	     -0.00000000	     -0.00000000	     -0.17671949	      0.31031594	     -0.00000000	      0.00000000	     -0.00000000	    -62.07941680	     -0.18372596	      0.11084830	     -0.00000000	      0.00000000	     -0.00000000	     58.05594812	      0.00000000	      0.00000000	      0.00000000	     -0.00000000	      0.00000000	     -0.00000000	     -0.06396465	      0.39206286	      0.00000000
      0.13109757	     -0.00000000	      0.47929445	      0.00000000	      0.00000000	     -0.00000000	     -0.00000000	     -0.17667054	      0.31055268	     -0.00000000	      0.00000000	     -0.00000000	    -62.04948155	     -0.18367286	      0.11092089	     -0.00000000	      0.00000000	     -0.00000000	     58.03169312	      0.00000000	      0.00000000	      0.00000000	     -0.00000000	      0.00000000	     -0.00000000	     -0.06394671	      0.39233790	      0.00000000
      0.13137919	     -0.00000000	      0.47962774	      0.00000000	      0.00000000	     -0.00000000	     -0.00000000	     -0.17662091	      0.31079248	     -0.00000000	      0.00000000	     -0.00000000	    -62.01915971	     -0.18361904	      0.11099443	     -0.00000000	      0.00000000	     -0.00000000	     58.00711319	      0.00000000	      0.00000000	      0.00000000	     -0.00000000	      0.00000000	     -0.00000000	     -0.06392852	      0.39261647	      0.00000000
      0.13166080	     -0.00000000	      0.47996150	      0.00000000	      0.00000000	     -0.00000000	     -0.00000000	     -0.17657115	      0.31103265	     -0.00000000	      0.00000000	     -0.00000000	    -61.98879246	     -0.18356509	      0.11106810	     -0.00000000	      0.00000000	     -0.00000000	     57.98248467	      0.00000000	      0.00000000	      0.00000000	     -0.00000000	      0.00000000	     -0.00000000	     -0.06391028	      0.39289546	      0.00000000
      0.13193932	     -0.00000000	      0.48029206	      0.00000000	      0.00000000	     -0.00000000	      0.00000000	     -0.17652182	      0.31127053	     -0.00000000	      0.00000000	     -0.00000000	    -61.95871478	     -0.18351160	      0.11114108	     -0.00000000	      0.00000000	     -0.00000000	     57.95807942	      0.00000000	      0.00000000	      0.00000000	     -0.00000000	      0.00000000	     -0.00000000	     -0.06389221	      0.39317177	      0.00000000
      0.13221783	     -0.00000000	      0.48062309	      0.00000000	      0.00000000	     -0.00000000	      0.00000000	     -0.17647236	      0.31150877	     -0.00000000	      0.00000000	     -0.00000000	    -61.92859266	     -0.18345799	      0.11121418	     -0.00000000	      0.00000000	     -0.00000000	     57.93362660	      0.00000000	      0.00000000	      0.00000000	     -0.00000000	      0.00000000	     -0.00000000	     -0.06387408	      0.39344848	      0.00000000
      0.13250311	     -0.00000000	      0.48096264	      0.00000000	      0.00000000	     -0.00000000	      0.00000000	     -0.17642158	      0.31175316	     -0.00000000	      0.00000000	     -0.00000000	    -61.89769308	     -0.18340295	      0.11128919	     -0.00000000	      0.00000000	     -0.00000000	     57.90853069	      0.00000000	      0.00000000	      0.00000000	     -0.00000000	      0.00000000	     -0.00000000	     -0.06385548	      0.39373232	      0.00000000
      0.13278839	     -0.00000000	      0.48130267	      0.00000000	      0.00000000	     -0.00000000	      0.00000000	     -0.17637067	      0.31199792	     -0.00000000	      0.00000000	     -0.00000000	    -61.86674687	     -0.18334778	      0.11136432	     -0.00000000	      0.00000000	     -0.00000000	     57.88338483	      0.00000000	      0.00000000	      0.00000000	     -0.00000000	      0.00000000	     -0.00000000	     -0.06383682	      0.39401657	      0.00000000
      0.13306048	     -0.00000000	      0.48162744	      0.00000000	      0.00000000	     -0.00000000	      0.00000000	     -0.17632200	      0.31223171	     -0.00000000	      0.00000000	     -0.00000000	    -61.83718786	     -0.18329504	      0.11143610	     -0.00000000	      0.00000000	     -0.00000000	     57.85935490	      0.00000000	      0.00000000	      0.00000000	     -0.00000000	      0.00000000	     -0.00000000	     -0.06381899	      0.39428808	      0.00000000
      0.13333257	     -0.00000000	      0.48195266	      0.00000000	      0.00000000	     -0.00000000	      0.00000000	     -0.17627320	      0.31246584	     -0.00000000	      0.00000000	     -0.00000000	    -61.80758642	     -0.18324218	      0.11150800	     -0.00000000	      0.00000000	     -0.00000000	     57.83527948	      0.00000000	      0.00000000	      0.00000000	     -0.00000000	      0.00000000	     -0.00000000	     -0.06380111	      0.39455996	      0.00000000
      0.13362690	     -0.00000000	      0.48230496	      0.00000000	      0.00000000	     -0.00000000	      0.00000000	     -0.17622029	      0.31271950	     -0.00000000	      0.00000000	     -0.00000000	    -61.77551685	     -0.18318486	      0.11158591	     -0.00000000	      0.00000000	     -0.00000000	     57.80918429	      0.00000000	      0.00000000	      0.00000000	     -0.00000000	      0.00000000	     -0.00000000	     -0.06378172	      0.39485449	      0.00000000
      0.13392124	     -0.00000000	      0.48265779	      0.00000000	      0.00000000	     -0.00000000	      0.00000000	     -0.17616724	      0.31297355	     -0.00000000	      0.00000000	     -0.00000000	    -61.74339762	     -0.18312741	      0.11166396	     -0.00000000	      0.00000000	     -0.00000000	     57.78303583	      0.00000000	      0.00000000	      0.00000000	     -0.00000000	      0.00000000	     -0.00000000	     -0.06376229	      0.39514947	      0.00000000
      0.13415756	     -0.00000000	      0.48294145	      0.00000000	      0.00000000	     -0.00000000	      0.00000000	     -0.17612454	      0.31317782	     -0.00000000	      0.00000000	     -0.00000000	    -61.71757282	     -0.18308117	      0.11172672	     -0.00000000	      0.00000000	     -0.00000000	     57.76200238	      0.00000000	      0.00000000	      0.00000000	     -0.00000000	      0.00000000	     -0.00000000	     -0.06374665	      0.39538662	      0.00000000
      0.13447262	     -0.00000000	      0.48332013	      0.00000000	      0.00000000	     -0.00000000	      0.00000000	     -0.17606749	      0.31345054	     -0.00000000	      0.00000000	     -0.00000000	    -61.68309435	     -0.18301939	      0.11181053	     -0.00000000	      0.00000000	     -0.00000000	     57.73390790	      0.00000000	      0.00000000	      0.00000000	     -0.00000000	      0.00000000	     -0.00000000	     -0.06372575	      0.39570324	      0.00000000
      0.13478769	     -0.00000000	      0.48369941	      0.00000000	      0.00000000	     -0.00000000	      0.00000000	     -0.17601027	      0.31372370	     -0.00000000	      0.00000000	     -0.00000000	    -61.64855896	     -0.18295745	      0.11189450	     -0.00000000	      0.00000000	     -0.00000000	     57.70575229	      0.00000000	      0.00000000	      0.00000000	     -0.00000000	      0.00000000	     -0.00000000	     -0.06370479	      0.39602035	      0.00000000
      0.13503352	     -0.00000000	      0.48399576	      0.00000000	      0.00000000	     -0.00000000	      0.00000000	     -0.17596552	      0.31393716	     -0.00000000	      0.00000000	     -0.00000000	    -61.62157234	     -0.18290900	      0.11196013	     -0.00000000	      0.00000000	     -0.00000000	     57.68374069	      0.00000000	      0.00000000	      0.00000000	     -0.00000000	      0.00000000	     -0.00000000	     -0.06368839	      0.39626814	      0.00000000
      0.13527935	     -0.00000000	      0.48429247	      0.00000000	      0.00000000	     -0.00000000	      0.00000000	     -0.17592067	      0.31415090	     -0.00000000	      0.00000000	     -0.00000000	    -61.59455105	     -0.18286046	      0.11202585	     -0.00000000	      0.00000000	     -0.00000000	     57.66169184	      0.00000000	      0.00000000	      0.00000000	     -0.00000000	      0.00000000	     -0.00000000	     -0.06367197	      0.39651624	      0.00000000
      0.13554873	     -0.00000000	      0.48461801	      0.00000000	      0.00000000	     -0.00000000	      0.00000000	     -0.17587141	      0.31438542	     -0.00000000	      0.00000000	     -0.00000000	    -61.56490230	     -0.18280715	      0.11209798	     -0.00000000	      0.00000000	     -0.00000000	     57.63748873	      0.00000000	      0.00000000	      0.00000000	     -0.00000000	      0.00000000	     -0.00000000	     -0.06365392	      0.39678844	      0.00000000
      0.13581810	     -0.00000000	      0.48494398	      0.00000000	      0.00000000	     -0.00000000	      0.00000000	     -0.17582204	      0.31462027	     -0.00000000	      0.00000000	     -0.00000000	    -61.53521191	     -0.18275373	      0.11217022	     -0.00000000	      0.00000000	     -0.00000000	     57.61324084	      0.00000000	      0.00000000	      0.00000000	     -0.00000000	      0.00000000	     -0.00000000	     -0.06363584	      0.39706101	      0.00000000
      0.13610744	     -0.00000000	      0.48529458	      0.00000000	      0.00000000	     -0.00000000	      0.00000000	     -0.17576888	      0.31487288	     -0.00000000	      0.00000000	     -0.00000000	    -61.50327535	     -0.18269622	      0.11224794	     -0.00000000	      0.00000000	     -0.00000000	     57.58714651	      0.00000000	      0.00000000	      0.00000000	     -0.00000000	      0.00000000	     -0.00000000	     -0.06361637	      0.39735419	      0.00000000
      0.13639677	     -0.00000000	      0.48564568	      0.00000000	      0.00000000	     -0.00000000	      0.00000000	     -0.17571558	      0.31512587	     -0.00000000	      0.00000000	     -0.00000000	    -61.47129072	     -0.18263856	      0.11232579	     -0.00000000	      0.00000000	     -0.00000000	     57.56100046	      0.00000000	      0.00000000	      0.00000000	     -0.00000000	      0.00000000	     -0.00000000	     -0.06359685	      0.39764779	      0.00000000
      0.13665609	     -0.00000000	      0.48596079	      0.00000000	      0.00000000	     -0.00000000	      0.00000000	     -0.17566770	      0.31535295	     -0.00000000	      0.00000000	     -0.00000000	    -61.44258315	     -0.18258677	      0.11239568	     -0.00000000	      0.00000000	     -0.00000000	     57.53752268	      0.00000000	      0.00000000	      0.00000000	     -0.00000000	      0.00000000	     -0.00000000	     -0.06357932	      0.39791130	      0.00000000
      0.13697023	     -0.00000000	      0.48634304	      0.00000000	      0.00000000	     -0.00000000	      0.00000000	     -0.17560955	      0.31562843	     -0.00000000	      0.00000000	     -0.00000000	    -61.40775459	     -0.18252389	      0.11248048	     -0.00000000	      0.00000000	     -0.00000000	     57.50902562	      0.00000000	      0.00000000	      0.00000000	     -0.00000000	      0.00000000	     -0.00000000	     -0.06355803	      0.39823096	      0.00000000
      0.13728438	     -0.00000000	      0.48672588	      0.00000000	      0.00000000	     -0.00000000	      0.00000000	     -0.17555124	      0.31590437	     -0.00000000	      0.00000000	     -0.00000000	    -61.37286934	     -0.18246084	      0.11256544	     -0.00000000	      0.00000000	     -0.00000000	     57.48046751	      0.00000000	      0.00000000	      0.00000000	     -0.00000000	      0.00000000	     -0.00000000	     -0.06353667	      0.39855113	      0.00000000
      0.13746730	     -0.00000000	      0.48694908	      0.00000000	      0.00000000	     -0.00000000	      0.00000000	     -0.17551721	      0.31606525	     -0.00000000	      0.00000000	     -0.00000000	    -61.35252932	     -0.18242405	      0.11261498	     -0.00000000	      0.00000000	     -0.00000000	     57.46380981	      0.00000000	      0.00000000	      0.00000000	     -0.00000000	      0.00000000	     -0.00000000	     -0.06352421	      0.39873779	      0.00000000
      0.13775284	     -0.00000000	      0.48729787	      0.00000000	      0.00000000	     -0.00000000	      0.00000000	     -0.17546399	      0.31631668	     -0.00000000	      0.00000000	     -0.00000000	    -61.32074141	     -0.18236651	      0.11269242	     -0.00000000	      0.00000000	     -0.00000000	     57.43776677	      0.00000000	      0.00000000	      0.00000000	     -0.00000000	      0.00000000	     -0.00000000	     -0.06350473	      0.39902950	      0.00000000
      0.13803838	     -0.00000000	      0.48764715	      0.00000000	      0.00000000	     -0.00000000	      0.00000000	     -0.17541063	      0.31656848	     -0.00000000	      0.00000000	     -0.00000000	    -61.28890662	     -0.18230884	      0.11276999	     -0.00000000	      0.00000000	     -0.00000000	     57.41167321	      0.00000000	      0.00000000	      0.00000000	     -0.00000000	      0.00000000	     -0.00000000	     -0.06348519	      0.39932162	      0.00000000
      0.13826808	     -0.00000000	      0.48792846	      0.00000000	      0.00000000	     -0.00000000	      0.00000000	     -0.17536762	      0.31677130	     -0.00000000	      0.00000000	     -0.00000000	    -61.26326359	     -0.18226235	      0.11283248	     -0.00000000	      0.00000000	     -0.00000000	     57.39064597	      0.00000000	      0.00000000	      0.00000000	     -0.00000000	      0.00000000	     -0.00000000	     -0.06346944	      0.39955691	      0.00000000
      0.13857464	     -0.00000000	      0.48830441	      0.00000000	      0.00000000	     -0.00000000	      0.00000000	     -0.17531007	      0.31704237	     -0.00000000	      0.00000000	     -0.00000000	    -61.22899251	     -0.18220016	      0.11291601	     -0.00000000	      0.00000000	     -0.00000000	     57.36253152	      0.00000000	      0.00000000	      0.00000000	     -0.00000000	      0.00000000	     -0.00000000	     -0.06344837	      0.39987134	      0.00000000
      0.13888120	     -0.00000000	      0.48868090	      0.00000000	      0.00000000	     -0.00000000	      0.00000000	     -0.17525237	      0.31731386	     -0.00000000	      0.00000000	     -0.00000000	    -61.19466736	     -0.18213782	      0.11299969	     -0.00000000	      0.00000000	     -0.00000000	     57.33435876	      0.00000000	      0.00000000	      0.00000000	     -0.00000000	      0.00000000	     -0.00000000	     -0.06342725	      0.40018625	      0.00000000
      0.13912641	     -0.00000000	      0.48898246	      0.00000000	      0.00000000	     -0.00000000	      0.00000000	     -0.17520610	      0.31753132	     -0.00000000	      0.00000000	     -0.00000000	    -61.16717197	     -0.18208783	      0.11306673	     -0.00000000	      0.00000000	     -0.00000000	     57.31178154	      0.00000000	      0.00000000	      0.00000000	     -0.00000000	      0.00000000	     -0.00000000	     -0.06341031	      0.40043848	      0.00000000
      0.13937162	     -0.00000000	      0.48928437	      0.00000000	      0.00000000	     -0.00000000	      0.00000000	     -0.17515974	      0.31774906	     -0.00000000	      0.00000000	     -0.00000000	    -61.13964197	     -0.18203775	      0.11313386	     -0.00000000	      0.00000000	     -0.00000000	     57.28916697	      0.00000000	      0.00000000	      0.00000000	     -0.00000000	      0.00000000	     -0.00000000	     -0.06339334	      0.40069101	      0.00000000
      0.13966002	     -0.00000000	      0.48963989	      0.00000000	      0.00000000	     -0.00000000	      0.00000000	     -0.17510508	      0.31800548	     -0.00000000	      0.00000000	     -0.00000000	    -61.10722006	     -0.18197872	      0.11321294	     -0.00000000	      0.00000000	     -0.00000000	     57.26252251	      0.00000000	      0.00000000	      0.00000000	     -0.00000000	      0.00000000	     -0.00000000	     -0.06337333	      0.40098840	      0.00000000
      0.13994841	     -0.00000000	      0.48999590	      0.00000000	      0.00000000	     -0.00000000	      0.00000000	     -0.17505029	      0.31826227	     -0.00000000	      0.00000000	     -0.00000000	    -61.07475024	     -0.18191955	      0.11329214	     -0.00000000	      0.00000000	     -0.00000000	     57.23582632	      0.00000000	      0.00000000	      0.00000000	     -0.00000000	      0.00000000	     -0.00000000	     -0.06335328	      0.40128620	      0.00000000
      0.14019630	     -0.00000000	      0.49030231	      0.00000000	      0.00000000	     -0.00000000	      0.00000000	     -0.17500309	      0.31848331	     -0.00000000	      0.00000000	     -0.00000000	    -61.04680185	     -0.18186858	      0.11336033	     -0.00000000	      0.00000000	     -0.00000000	     57.21283770	      0.00000000	      0.00000000	      0.00000000	     -0.00000000	      0.00000000	     -0.00000000	     -0.06333600	      0.40154252	      0.00000000
      0.14050868	     -0.00000000	      0.49068894	      0.00000000	      0.00000000	     -0.00000000	      0.00000000	     -0.17494345	      0.31876223	     -0.00000000	      0.00000000	     -0.00000000	    -61.01153276	     -0.18180420	      0.11344639	     -0.00000000	      0.00000000	     -0.00000000	     57.18381452	      0.00000000	      0.00000000	      0.00000000	     -0.00000000	      0.00000000	     -0.00000000	     -0.06331417	      0.40186595	      0.00000000
      0.14082106	     -0.00000000	      0.49107615	      0.00000000	      0.00000000	     -0.00000000	      0.00000000	     -0.17488366	      0.31904159	     -0.00000000	      0.00000000	     -0.00000000	    -60.97620742	     -0.18173966	      0.11353260	     -0.00000000	      0.00000000	     -0.00000000	     57.15473057	      0.00000000	      0.00000000	      0.00000000	     -0.00000000	      0.00000000	     -0.00000000	     -0.06329229	      0.40218987	      0.00000000
      0.14106353	     -0.00000000	      0.49137708	      0.00000000	      0.00000000	     -0.00000000	      0.00000000	     -0.17483714	      0.31925873	     -0.00000000	      0.00000000	     -0.00000000	    -60.94874968	     -0.18168944	      0.11359962	     -0.00000000	      0.00000000	     -0.00000000	     57.13211416	      0.00000000	      0.00000000	      0.00000000	     -0.00000000	      0.00000000	     -0.00000000	     -0.06327526	      0.40244162	      0.00000000
      0.14130599	     -0.00000000	      0.49167836	      0.00000000	      0.00000000	     -0.00000000	      0.00000000	     -0.17479052	      0.31947613	     -0.00000000	      0.00000000	     -0.00000000	    -60.92125803	     -0.18163913	      0.11366674	     -0.00000000	      0.00000000	     -0.00000000	     57.10946108	      0.00000000	      0.00000000	      0.00000000	     -0.00000000	      0.00000000	     -0.00000000	     -0.06325820	      0.40269367	      0.00000000
      0.14159872	     -0.00000000	      0.49204256	      0.00000000	      0.00000000	     -0.00000000	      0.00000000	     -0.17473411	      0.31973895	     -0.00000000	      0.00000000	     -0.00000000	    -60.88802193	     -0.18157826	      0.11374789	     -0.00000000	      0.00000000	     -0.00000000	     57.08206296	      0.00000000	      0.00000000	      0.00000000	     -0.00000000	      0.00000000	     -0.00000000	     -0.06323756	      0.40299836	      0.00000000
      0.14189145	     -0.00000000	      0.49240725	      0.00000000	      0.00000000	     -0.00000000	      0.00000000	     -0.17467755	      0.32000215	     -0.00000000	      0.00000000	     -0.00000000	    -60.85473637	     -0.18151724	      0.11382917	     -0.00000000	      0.00000000	     -0.00000000	     57.05461135	      0.00000000	      0.00000000	      0.00000000	     -0.00000000	      0.00000000	     -0.00000000	     -0.06321686	      0.40330348	      0.00000000
      0.14210878	     -0.00000000	      0.49267834	      0.00000000	      0.00000000	     -0.00000000	      0.00000000	     -0.17463547	      0.32019781	     -0.00000000	      0.00000000	     -0.00000000	    -60.82999183	     -0.18147184	      0.11388960	     -0.00000000	      0.00000000	     -0.00000000	     57.03419554	      0.00000000	      0.00000000	      0.00000000	     -0.00000000	      0.00000000	     -0.00000000	     -0.06320146	      0.40353029	      0.00000000
      0.14242440	     -0.00000000	      0.49307252	      0.00000000	      0.00000000	     -0.00000000	      0.00000000	     -0.17457421	      0.32048233	     -0.00000000	      0.00000000	     -0.00000000	    -60.79400856	     -0.18140576	      0.11397749	     -0.00000000	      0.00000000	     -0.00000000	     57.00449460	      0.00000000	      0.00000000	      0.00000000	     -0.00000000	      0.00000000	     -0.00000000	     -0.06317905	      0.40386008	      0.00000000
      0.14274001	     -0.00000000	      0.49346728	      0.00000000	      0.00000000	     -0.00000000	      0.00000000	     -0.17451279	      0.32076729	     -0.00000000	      0.00000000	     -0.00000000	    -60.75796774	     -0.18133952	      0.11406554	     -0.00000000	      0.00000000	     -0.00000000	     56.97473137	      0.00000000	      0.00000000	      0.00000000	     -0.00000000	      0.00000000	     -0.00000000	     -0.06315658	      0.40419038	      0.00000000
      0.14297342	     -0.00000000	      0.49375958	      0.00000000	      0.00000000	     -0.00000000	      0.00000000	     -0.17446726	      0.32097832	     -0.00000000	      0.00000000	     -0.00000000	    -60.73127804	     -0.18129042	      0.11413076	     -0.00000000	      0.00000000	     -0.00000000	     56.95268097	      0.00000000	      0.00000000	      0.00000000	     -0.00000000	      0.00000000	     -0.00000000	     -0.06313992	      0.40443495	      0.00000000
      0.14320682	     -0.00000000	      0.49405220	      0.00000000	      0.00000000	     -0.00000000	      0.00000000	     -0.17442164	      0.32118958	     -0.00000000	      0.00000000	     -0.00000000	    -60.70455684	     -0.18124123	      0.11419605	     -0.00000000	      0.00000000	     -0.00000000	     56.93059647	      0.00000000	      0.00000000	      0.00000000	     -0.00000000	      0.00000000	     -0.00000000	     -0.06312323	      0.40467979	      0.00000000
      0.14348679	     -0.00000000	      0.49440362	      0.00000000	      0.00000000	     -0.00000000	      0.00000000	     -0.17436679	      0.32144331	     -0.00000000	      0.00000000	     -0.00000000	    -60.67246285	     -0.18118210	      0.11427449	     -0.00000000	      0.00000000	     -0.00000000	     56.90406081	      0.00000000	      0.00000000	      0.00000000	     -0.00000000	      0.00000000	     -0.00000000	     -0.06310316	      0.40497384	      0.00000000
      0.14376676	     -0.00000000	      0.49475549	      0.00000000	      0.00000000	     -0.00000000	      0.00000000	     -0.17431182	      0.32169739	     -0.00000000	      0.00000000	     -0.00000000	    -60.64032351	     -0.18112284	      0.11435305	     -0.00000000	      0.00000000	     -0.00000000	     56.87747603	      0.00000000	      0.00000000	      0.00000000	     -0.00000000	      0.00000000	     -0.00000000	     -0.06308305	      0.40526828	      0.00000000
      0.14403914	     -0.00000000	      0.49509827	      0.00000000	      0.00000000	     -0.00000000	      0.00000000	     -0.17425820	      0.32194492	     -0.00000000	      0.00000000	     -0.00000000	    -60.60901195	     -0.18106505	      0.11442959	     -0.00000000	      0.00000000	     -0.00000000	     56.85156481	      0.00000000	      0.00000000	      0.00000000	     -0.00000000	      0.00000000	     -0.00000000	     -0.06306343	      0.40555511	      0.00000000
      0.14431152	     -0.00000000	      0.49544147	      0.00000000	      0.00000000	     -0.00000000	      0.00000000	     -0.17420446	      0.32219278	     -0.00000000	      0.00000000	     -0.00000000	    -60.57765743	     -0.18100714	      0.11450625	     -0.00000000	      0.00000000	     -0.00000000	     56.82560704	      0.00000000	      0.00000000	      0.00000000	     -0.00000000	      0.00000000	     -0.00000000	     -0.06304378	      0.40584231	      0.00000000
      0.14460710	     -0.00000000	      0.49581440	      0.00000000	      0.00000000	     -0.00000000	      0.00000000	     -0.17414600	      0.32246213	     -0.00000000	      0.00000000	     -0.00000000	    -60.54358351	     -0.18094414	      0.11458957	     -0.00000000	      0.00000000	     -0.00000000	     56.79738548	      0.00000000	      0.00000000	      0.00000000	     -0.00000000	      0.00000000	     -0.00000000	     -0.06302239	      0.40615439	      0.00000000
      0.14490268	     -0.00000000	      0.49618783	      0.00000000	      0.00000000	     -0.00000000	      0.00000000	     -0.17408740	      0.32273186	     -0.00000000	      0.00000000	     -0.00000000	    -60.50945895	     -0.18088100	      0.11467303	     -0.00000000	      0.00000000	     -0.00000000	     56.76910904	      0.00000000	      0.00000000	      0.00000000	     -0.00000000	      0.00000000	     -0.00000000	     -0.06300095	      0.40646689	      0.00000000
      0.14515686	     -0.00000000	      0.49650936	      0.00000000	      0.00000000	     -0.00000000	      0.00000000	     -0.17403688	      0.32296412	     -0.00000000	      0.00000000	     -0.00000000	    -60.48007394	     -0.18082657	      0.11474490	     -0.00000000	      0.00000000	     -0.00000000	     56.74474955	      0.00000000	      0.00000000	      0.00000000	     -0.00000000	      0.00000000	     -0.00000000	     -0.06298248	      0.40673597	      0.00000000
      0.14546916	     -0.00000000	      0.49690494	      0.00000000	      0.00000000	     -0.00000000	      0.00000000	     -0.17397466	      0.32324989	     -0.00000000	      0.00000000	     -0.00000000	    -60.44391724	     -0.18075955	      0.11483335	     -0.00000000	      0.00000000	     -0.00000000	     56.71476338	      0.00000000	      0.00000000	      0.00000000	     -0.00000000	      0.00000000	     -0.00000000	     -0.06295972	      0.40706703	      0.00000000
      0.14578147	     -0.00000000	      0.49730108	      0.00000000	      0.00000000	     -0.00000000	      0.00000000	     -0.17391227	      0.32353609	     -0.00000000	      0.00000000	     -0.00000000	    -60.40770396	     -0.18069236	      0.11492195	     -0.00000000	      0.00000000	     -0.00000000	     56.68471584	      0.00000000	      0.00000000	      0.00000000	     -0.00000000	      0.00000000	     -0.00000000	     -0.06293690	      0.40739856	      0.00000000
      0.14601119	     -0.00000000	      0.49759282	      0.00000000	      0.00000000	     -0.00000000	      0.00000000	     -0.17386627	      0.32374688	     -0.00000000	      0.00000000	     -0.00000000	    -60.38103117	     -0.18064283	      0.11498721	     -0.00000000	      0.00000000	     -0.00000000	     56.66257518	      0.00000000	      0.00000000	      0.00000000	     -0.00000000	      0.00000000	     -0.00000000	     -0.06292008	      0.40764273	      0.00000000
      0.14631323	     -0.00000000	      0.49797687	      0.00000000	      0.00000000	     -0.00000000	      0.00000000	     -0.17380566	      0.32402439	     -0.00000000	      0.00000000	     -0.00000000	    -60.34591482	     -0.18057756	      0.11507315	     -0.00000000	      0.00000000	     -0.00000000	     56.63341376	      0.00000000	      0.00000000	      0.00000000	     -0.00000000	      0.00000000	     -0.00000000	     -0.06289791	      0.40796416	      0.00000000
      0.14661526	     -0.00000000	      0.49836145	      0.00000000	      0.00000000	     -0.00000000	      0.00000000	     -0.17374488	      0.32430229	     -0.00000000	      0.00000000	     -0.00000000	    -60.31074546	     -0.18051213	      0.11515922	     -0.00000000	      0.00000000	     -0.00000000	     56.60419483	      0.00000000	      0.00000000	      0.00000000	     -0.00000000	      0.00000000	     -0.00000000	     -0.06287568	      0.40828604	      0.00000000
      0.14685259	     -0.00000000	      0.49866400	      0.00000000	      0.00000000	     -0.00000000	      0.00000000	     -0.17369702	      0.32452095	     -0.00000000	      0.00000000	     -0.00000000	    -60.28307342	     -0.18046061	      0.11522695	     -0.00000000	      0.00000000	     -0.00000000	     56.58119524	      0.00000000	      0.00000000	      0.00000000	     -0.00000000	      0.00000000	     -0.00000000	     -0.06285818	      0.40853928	      0.00000000
      0.14714995	     -0.00000000	      0.49904355	      0.00000000	      0.00000000	     -0.00000000	      0.00000000	     -0.17363691	      0.32479527	     -0.00000000	      0.00000000	     -0.00000000	    -60.24835524	     -0.18039592	      0.11531194	     -0.00000000	      0.00000000	     -0.00000000	     56.55232749	      0.00000000	      0.00000000	      0.00000000	     -0.00000000	      0.00000000	     -0.00000000	     -0.06283620	      0.40885696	      0.00000000
      0.14744732	     -0.00000000	      0.49942361	      0.00000000	      0.00000000	     -0.00000000	      0.00000000	     -0.17357665	      0.32506997	     -0.00000000	      0.00000000	     -0.00000000	    -60.21358563	     -0.18033107	      0.11539707	     -0.00000000	      0.00000000	     -0.00000000	     56.52340390	      0.00000000	      0.00000000	      0.00000000	     -0.00000000	      0.00000000	     -0.00000000	     -0.06281417	      0.40917508	      0.00000000
      0.14770602	     -0.00000000	      0.49975467	      0.00000000	      0.00000000	     -0.00000000	      0.00000000	     -0.17352410	      0.32530928	     -0.00000000	      0.00000000	     -0.00000000	    -60.18329480	     -0.18027452	      0.11547124	     -0.00000000	      0.00000000	     -0.00000000	     56.49819541	      0.00000000	      0.00000000	      0.00000000	     -0.00000000	      0.00000000	     -0.00000000	     -0.06279495	      0.40945219	      0.00000000
      0.14801842	     -0.00000000	      0.50015496	      0.00000000	      0.00000000	     -0.00000000	      0.00000000	     -0.17346049	      0.32559866	     -0.00000000	      0.00000000	     -0.00000000	    -60.14666412	     -0.18020608	      0.11556094	     -0.00000000	      0.00000000	     -0.00000000	     56.46769759	      0.00000000	      0.00000000	      0.00000000	     -0.00000000	      0.00000000	     -0.00000000	     -0.06277169	      0.40978727	      0.00000000
      0.14833082	     -0.00000000	      0.50055582	      0.00000000	      0.00000000	     -0.00000000	      0.00000000	     -0.17339671	      0.32588846	     -0.00000000	      0.00000000	     -0.00000000	    -60.10997658	     -0.18013746	      0.11565080	     -0.00000000	      0.00000000	     -0.00000000	     56.43713801	      0.00000000	      0.00000000	      0.00000000	     -0.00000000	      0.00000000	     -0.00000000	     -0.06274837	      0.41012282	      0.00000000
      0.14854485	     -0.00000000	      0.50083076	      0.00000000	      0.00000000	     -0.00000000	      0.00000000	     -0.17335291	      0.32608725	     -0.00000000	      0.00000000	     -0.00000000	    -60.08480982	     -0.18009035	      0.11571244	     -0.00000000	      0.00000000	     -0.00000000	     56.41616656	      0.00000000	      0.00000000	      0.00000000	     -0.00000000	      0.00000000	     -0.00000000	     -0.06273236	      0.41035298	      0.00000000
      0.14886023	     -0.00000000	      0.50123639	      0.00000000	      0.00000000	     -0.00000000	      0.00000000	     -0.17328823	      0.32638055	     -0.00000000	      0.00000000	     -0.00000000	    -60.04767556	     -0.18002079	      0.11580340	     -0.00000000	      0.00000000	     -0.00000000	     56.38521024	      0.00000000	      0.00000000	      0.00000000	     -0.00000000	      0.00000000	     -0.00000000	     -0.06270872	      0.41069254	      0.00000000
      0.14917561	     -0.00000000	      0.50164260	      0.00000000	      0.00000000	     -0.00000000	      0.00000000	     -0.17322337	      0.32667429	     -0.00000000	      0.00000000	     -0.00000000	    -60.01048327	     -0.17995104	      0.11589452	     -0.00000000	      0.00000000	     -0.00000000	     56.35419087	      0.00000000	      0.00000000	      0.00000000	     -0.00000000	      0.00000000	     -0.00000000	     -0.06268501	      0.41103260	      0.00000000
      0.14941072	     -0.00000000	      0.50194578	      0.00000000	      0.00000000	     -0.00000000	      0.00000000	     -0.17317491	      0.32689355	     -0.00000000	      0.00000000	     -0.00000000	    -59.98271971	     -0.17989894	      0.11596255	     -0.00000000	      0.00000000	     -0.00000000	     56.33102574	      0.00000000	      0.00000000	      0.00000000	     -0.00000000	      0.00000000	     -0.00000000	     -0.06266729	      0.41128641	      0.00000000
      0.14964582	     -0.00000000	      0.50224928	      0.00000000	      0.00000000	     -0.00000000	      0.00000000	     -0.17312635	      0.32711305	     -0.00000000	      0.00000000	     -0.00000000	    -59.95492387	     -0.17984673	      0.11603066	     -0.00000000	      0.00000000	     -0.00000000	     56.30782553	      0.00000000	      0.00000000	      0.00000000	     -0.00000000	      0.00000000	     -0.00000000	     -0.06264954	      0.41154050	      0.00000000
      0.14992666	     -0.00000000	      0.50261222	      0.00000000	      0.00000000	     -0.00000000	      0.00000000	     -0.17306822	      0.32737556	     -0.00000000	      0.00000000	     -0.00000000	    -59.92167988	     -0.17978424	      0.11611212	     -0.00000000	      0.00000000	     -0.00000000	     56.28006723	      0.00000000	      0.00000000	      0.00000000	     -0.00000000	      0.00000000	     -0.00000000	     -0.06262829	      0.41184435	      0.00000000
      0.15020749	     -0.00000000	      0.50297562	      0.00000000	      0.00000000	     -0.00000000	      0.00000000	     -0.17300996	      0.32763841	     -0.00000000	      0.00000000	     -0.00000000	    -59.88838980	     -0.17972161	      0.11619371	     -0.00000000	      0.00000000	     -0.00000000	     56.25225881	      0.00000000	      0.00000000	      0.00000000	     -0.00000000	      0.00000000	     -0.00000000	     -0.06260699	      0.41214859	      0.00000000
      0.15048309	     -0.00000000	      0.50333267	      0.00000000	      0.00000000	     -0.00000000	      0.00000000	     -0.17295264	      0.32789670	     -0.00000000	      0.00000000	     -0.00000000	    -59.85567535	     -0.17966001	      0.11627389	     -0.00000000	      0.00000000	     -0.00000000	     56.22491993	      0.00000000	      0.00000000	      0.00000000	     -0.00000000	      0.00000000	     -0.00000000	     -0.06258604	      0.41244753	      0.00000000
      0.15075868	     -0.00000000	      0.50369016	      0.00000000	      0.00000000	     -0.00000000	      0.00000000	     -0.17289518	      0.32815532	     -0.00000000	      0.00000000	     -0.00000000	    -59.82291647	     -0.17959827	      0.11635419	     -0.00000000	      0.00000000	     -0.00000000	     56.19753270	      0.00000000	      0.00000000	      0.00000000	     -0.00000000	      0.00000000	     -0.00000000	     -0.06256504	      0.41274684	      0.00000000
      0.15105365	     -0.00000000	      0.50407326	      0.00000000	      0.00000000	     -0.00000000	      0.00000000	     -0.17283355	      0.32843249	     -0.00000000	      0.00000000	     -0.00000000	    -59.78780606	     -0.17953204	      0.11644027	     -0.00000000	      0.00000000	     -0.00000000	     56.16816713	      0.00000000	      0.00000000	      0.00000000	     -0.00000000	      0.00000000	     -0.00000000	     -0.06254251	      0.41306760	      0.00000000
      0.15134862	     -0.00000000	      0.50445685	      0.00000000	      0.00000000	     -0.00000000	      0.00000000	     -0.17277175	      0.32871003	     -0.00000000	      0.00000000	     -0.00000000	    -59.75264470	     -0.17946565	      0.11652647	     -0.00000000	      0.00000000	     -0.00000000	     56.13874612	      0.00000000	      0.00000000	      0.00000000	     -0.00000000	      0.00000000	     -0.00000000	     -0.06251993	      0.41338878	      0.00000000
      0.15161573	     -0.00000000	      0.50480465	      0.00000000	      0.00000000	     -0.00000000	      0.00000000	     -0.17271566	      0.32896169	     -0.00000000	      0.00000000	     -0.00000000	    -59.72075990	     -0.17940539	      0.11660465	     -0.00000000	      0.00000000	     -0.00000000	     56.11205568	      0.00000000	      0.00000000	      0.00000000	     -0.00000000	      0.00000000	     -0.00000000	     -0.06249943	      0.41368000	      0.00000000
      0.15188284	     -0.00000000	      0.50515285	      0.00000000	      0.00000000	     -0.00000000	      0.00000000	     -0.17265944	      0.32921367	     -0.00000000	      0.00000000	     -0.00000000	    -59.68883326	     -0.17934501	      0.11668294	     -0.00000000	      0.00000000	     -0.00000000	     56.08531970	      0.00000000	      0.00000000	      0.00000000	     -0.00000000	      0.00000000	     -0.00000000	     -0.06247889	      0.41397156	      0.00000000
      0.15218404	     -0.00000000	      0.50554598	      0.00000000	      0.00000000	     -0.00000000	      0.00000000	     -0.17259589	      0.32949818	     -0.00000000	      0.00000000	     -0.00000000	    -59.65278139	     -0.17927676	      0.11677135	     -0.00000000	      0.00000000	     -0.00000000	     56.05511657	      0.00000000	      0.00000000	      0.00000000	     -0.00000000	      0.00000000	     -0.00000000	     -0.06245566	      0.41430074	      0.00000000
      0.15248525	     -0.00000000	      0.50593962	      0.00000000	      0.00000000	     -0.00000000	      0.00000000	     -0.17253218	      0.32978308	     -0.00000000	      0.00000000	     -0.00000000	    -59.61667627	     -0.17920835	      0.11685990	     -0.00000000	      0.00000000	     -0.00000000	     56.02485547	      0.00000000	      0.00000000	      0.00000000	     -0.00000000	      0.00000000	     -0.00000000	     -0.06243238	      0.41463037	      0.00000000
      0.15272606	     -0.00000000	      0.50625472	      0.00000000	      0.00000000	     -0.00000000	      0.00000000	     -0.17248113	      0.33001115	     -0.00000000	      0.00000000	     -0.00000000	    -59.58777178	     -0.17915354	      0.11693080	     -0.00000000	      0.00000000	     -0.00000000	     56.00061988	      0.00000000	      0.00000000	      0.00000000	     -0.00000000	      0.00000000	     -0.00000000	     -0.06241373	      0.41489423	      0.00000000
      0.15303640	     -0.00000000	      0.50666126	      0.00000000	      0.00000000	     -0.00000000	      0.00000000	     -0.17241518	      0.33030543	     -0.00000000	      0.00000000	     -0.00000000	    -59.55047214	     -0.17908274	      0.11702229	     -0.00000000	      0.00000000	     -0.00000000	     55.96933261	      0.00000000	      0.00000000	      0.00000000	     -0.00000000	      0.00000000	     -0.00000000	     -0.06238963	      0.41523468	      0.00000000
      0.15334674	     -0.00000000	      0.50706836	      0.00000000	      0.00000000	     -0.00000000	      0.00000000	     -0.17234906	      0.33060014	     -0.00000000	      0.00000000	     -0.00000000	    -59.51311588	     -0.17901176	      0.11711393	     -0.00000000	      0.00000000	     -0.00000000	     55.93798369	      0.00000000	      0.00000000	      0.00000000	     -0.00000000	      0.00000000	     -0.00000000	     -0.06236547	      0.41557559	      0.00000000
      0.15358948	     -0.00000000	      0.50738716	      0.00000000	      0.00000000	     -0.00000000	      0.00000000	     -0.17229723	      0.33083094	     -0.00000000	      0.00000000	     -0.00000000	    -59.48385672	     -0.17895613	      0.11718571	     -0.00000000	      0.00000000	     -0.00000000	     55.91341988	      0.00000000	      0.00000000	      0.00000000	     -0.00000000	      0.00000000	     -0.00000000	     -0.06234653	      0.41584257	      0.00000000
      0.15383222	     -0.00000000	      0.50770630	      0.00000000	      0.00000000	     -0.00000000	      0.00000000	     -0.17224528	      0.33106200	     -0.00000000	      0.00000000	     -0.00000000	    -59.45456289	     -0.17890038	      0.11725758	     -0.00000000	      0.00000000	     -0.00000000	     55.88881829	      0.00000000	      0.00000000	      0.00000000	     -0.00000000	      0.00000000	     -0.00000000	     -0.06232755	      0.41610984	      0.00000000
      0.15412411	     -0.00000000	      0.50809050	      0.00000000	      0.00000000	     -0.00000000	      0.00000000	     -0.17218268	      0.33134018	     -0.00000000	      0.00000000	     -0.00000000	    -59.41929208	     -0.17883320	      0.11734413	     -0.00000000	      0.00000000	     -0.00000000	     55.85918565	      0.00000000	      0.00000000	      0.00000000	     -0.00000000	      0.00000000	     -0.00000000	     -0.06230468	      0.41643159	      0.00000000
      0.15441600	     -0.00000000	      0.50847517	      0.00000000	      0.00000000	     -0.00000000	      0.00000000	     -0.17211992	      0.33161873	     -0.00000000	      0.00000000	     -0.00000000	    -59.38397108	     -0.17876586	      0.11743080	     -0.00000000	      0.00000000	     -0.00000000	     55.82949831	      0.00000000	      0.00000000	      0.00000000	     -0.00000000	      0.00000000	     -0.00000000	     -0.06228175	      0.41675376	      0.00000000
      0.15467148	     -0.00000000	      0.50881225	      0.00000000	      0.00000000	     -0.00000000	      0.00000000	     -0.17206486	      0.33186284	     -0.00000000	      0.00000000	     -0.00000000	    -59.35301525	     -0.17870680	      0.11750676	     -0.00000000	      0.00000000	     -0.00000000	     55.80346964	      0.00000000	      0.00000000	      0.00000000	     -0.00000000	      0.00000000	     -0.00000000	     -0.06226164	      0.41703607	      0.00000000
      0.15498057	     -0.00000000	      0.50922057	      0.00000000	      0.00000000	     -0.00000000	      0.00000000	     -0.17199809	      0.33215854	     -0.00000000	      0.00000000	     -0.00000000	    -59.31551186	     -0.17863518	      0.11759880	     -0.00000000	      0.00000000	     -0.00000000	     55.77192274	      0.00000000	      0.00000000	      0.00000000	     -0.00000000	      0.00000000	     -0.00000000	     -0.06223725	      0.41737805	      0.00000000
      0.15528965	     -0.00000000	      0.50962942	      0.00000000	      0.00000000	     -0.00000000	      0.00000000	     -0.17193115	      0.33245466	     -0.00000000	      0.00000000	     -0.00000000	    -59.27795208	     -0.17856338	      0.11769098	     -0.00000000	      0.00000000	     -0.00000000	     55.74031439	      0.00000000	      0.00000000	      0.00000000	     -0.00000000	      0.00000000	     -0.00000000	     -0.06221280	      0.41772049	      0.00000000
      0.15552763	     -0.00000000	      0.50994457	      0.00000000	      0.00000000	     -0.00000000	      0.00000000	     -0.17187949	      0.33268294	     -0.00000000	      0.00000000	     -0.00000000	    -59.24899487	     -0.17850798	      0.11776206	     -0.00000000	      0.00000000	     -0.00000000	     55.71593597	      0.00000000	      0.00000000	      0.00000000	     -0.00000000	      0.00000000	     -0.00000000	     -0.06219393	      0.41798446	      0.00000000
      0.15583802	     -0.00000000	      0.51035610	      0.00000000	      0.00000000	     -0.00000000	      0.00000000	     -0.17181195	      0.33298104	     -0.00000000	      0.00000000	     -0.00000000	    -59.21117718	     -0.17843556	      0.11785488	     -0.00000000	      0.00000000	     -0.00000000	     55.68408561	      0.00000000	      0.00000000	      0.00000000	     -0.00000000	      0.00000000	     -0.00000000	     -0.06216926	      0.41832914	      0.00000000
      0.15614840	     -0.00000000	      0.51076816	      0.00000000	      0.00000000	     -0.00000000	      0.00000000	     -0.17174424	      0.33327955	     -0.00000000	      0.00000000	     -0.00000000	    -59.17330252	     -0.17836296	      0.11794786	     -0.00000000	      0.00000000	     -0.00000000	     55.65217315	      0.00000000	      0.00000000	      0.00000000	     -0.00000000	      0.00000000	     -0.00000000	     -0.06214453	      0.41867430	      0.00000000
      0.15639158	     -0.00000000	      0.51109138	      0.00000000	      0.00000000	     -0.00000000	      0.00000000	     -0.17169107	      0.33351372	     -0.00000000	      0.00000000	     -0.00000000	    -59.14358908	     -0.17830596	      0.11802080	     -0.00000000	      0.00000000	     -0.00000000	     55.62712731	      0.00000000	      0.00000000	      0.00000000	     -0.00000000	      0.00000000	     -0.00000000	     -0.06212511	      0.41894503	      0.00000000
      0.15663475	     -0.00000000	      0.51141493	      0.00000000	      0.00000000	     -0.00000000	      0.00000000	     -0.17163779	      0.33374814	     -0.00000000	      0.00000000	     -0.00000000	    -59.11384063	     -0.17824884	      0.11809383	     -0.00000000	      0.00000000	     -0.00000000	     55.60204329	      0.00000000	      0.00000000	      0.00000000	     -0.00000000	      0.00000000	     -0.00000000	     -0.06210565	      0.41921606	      0.00000000
      0.15692563	     -0.00000000	      0.51180238	      0.00000000	      0.00000000	     -0.00000000	      0.00000000	     -0.17157391	      0.33402888	     -0.00000000	      0.00000000	     -0.00000000	    -59.07821089	     -0.17818038	      0.11818131	     -0.00000000	      0.00000000	     -0.00000000	     55.57198876	      0.00000000	      0.00000000	      0.00000000	     -0.00000000	      0.00000000	     -0.00000000	     -0.06208232	      0.41954061	      0.00000000
      0.15721650	     -0.00000000	      0.51219031	      0.00000000	      0.00000000	     -0.00000000	      0.00000000	     -0.17150988	      0.33430998	     -0.00000000	      0.00000000	     -0.00000000	    -59.04253100	     -0.17811176	      0.11826891	     -0.00000000	      0.00000000	     -0.00000000	     55.54187954	      0.00000000	      0.00000000	      0.00000000	     -0.00000000	      0.00000000	     -0.00000000	     -0.06205893	      0.41986557	      0.00000000
      0.15747886	     -0.00000000	      0.51254061	      0.00000000	      0.00000000	     -0.00000000	      0.00000000	     -0.17145199	      0.33456384	     -0.00000000	      0.00000000	     -0.00000000	    -59.01030628	     -0.17804972	      0.11834803	     -0.00000000	      0.00000000	     -0.00000000	     55.51467541	      0.00000000	      0.00000000	      0.00000000	     -0.00000000	      0.00000000	     -0.00000000	     -0.06203779	      0.42015902	      0.00000000
      0.15774122	     -0.00000000	      0.51289130	      0.00000000	      0.00000000	     -0.00000000	      0.00000000	     -0.17139397	      0.33481799	     -0.00000000	      0.00000000	     -0.00000000	    -58.97804070	     -0.17798756	      0.11842726	     -0.00000000	      0.00000000	     -0.00000000	     55.48742672	      0.00000000	      0.00000000	      0.00000000	     -0.00000000	      0.00000000	     -0.00000000	     -0.06201660	      0.42045280	      0.00000000
      0.15804199	     -0.00000000	      0.51329380	      0.00000000	      0.00000000	     -0.00000000	      0.00000000	     -0.17132730	      0.33510971	     -0.00000000	      0.00000000	     -0.00000000	    -58.94100111	     -0.17791614	      0.11851822	     -0.00000000	      0.00000000	     -0.00000000	     55.45613392	      0.00000000	      0.00000000	      0.00000000	     -0.00000000	      0.00000000	     -0.00000000	     -0.06199226	      0.42078999	      0.00000000
      0.15834275	     -0.00000000	      0.51369681	      0.00000000	      0.00000000	     -0.00000000	      0.00000000	     -0.17126046	      0.33540182	     -0.00000000	      0.00000000	     -0.00000000	    -58.90390775	     -0.17784454	      0.11860931	     -0.00000000	      0.00000000	     -0.00000000	     55.42478247	      0.00000000	      0.00000000	      0.00000000	     -0.00000000	      0.00000000	     -0.00000000	     -0.06196785	      0.42112761	      0.00000000
      0.15859233	     -0.00000000	      0.51403161	      0.00000000	      0.00000000	     -0.00000000	      0.00000000	     -0.17120487	      0.33564451	     -0.00000000	      0.00000000	     -0.00000000	    -58.87308684	     -0.17778500	      0.11868500	     -0.00000000	      0.00000000	     -0.00000000	     55.39872248	      0.00000000	      0.00000000	      0.00000000	     -0.00000000	      0.00000000	     -0.00000000	     -0.06194756	      0.42140810	      0.00000000
      0.15890103	     -0.00000000	      0.51444621	      0.00000000	      0.00000000	     -0.00000000	      0.00000000	     -0.17113595	      0.33594507	     -0.00000000	      0.00000000	     -0.00000000	    -58.83491236	     -0.17771119	      0.11877875	     -0.00000000	      0.00000000	     -0.00000000	     55.36643223	      0.00000000	      0.00000000	      0.00000000	     -0.00000000	      0.00000000	     -0.00000000	     -0.06192239	      0.42175545	      0.00000000
      0.15920974	     -0.00000000	      0.51486135	      0.00000000	      0.00000000	     -0.00000000	      0.00000000	     -0.17106685	      0.33624604	     -0.00000000	      0.00000000	     -0.00000000	    -58.79668112	     -0.17763720	      0.11887265	     -0.00000000	      0.00000000	     -0.00000000	     55.33408006	      0.00000000	      0.00000000	      0.00000000	     -0.00000000	      0.00000000	     -0.00000000	     -0.06189716	      0.42210326	      0.00000000
      0.15941143	     -0.00000000	      0.51513286	      0.00000000	      0.00000000	     -0.00000000	      0.00000000	     -0.17102161	      0.33644289	     -0.00000000	      0.00000000	     -0.00000000	    -58.77167296	     -0.17758876	      0.11893407	     -0.00000000	      0.00000000	     -0.00000000	     55.31291006	      0.00000000	      0.00000000	      0.00000000	     -0.00000000	      0.00000000	     -0.00000000	     -0.06188064	      0.42233073	      0.00000000
      0.15972347	     -0.00000000	      0.51555337	      0.00000000	      0.00000000	     -0.00000000	      0.00000000	     -0.17095146	      0.33674779	     -0.00000000	      0.00000000	     -0.00000000	    -58.73293337	     -0.17751366	      0.11902922	     -0.00000000	      0.00000000	     -0.00000000	     55.28010436	      0.00000000	      0.00000000	      0.00000000	     -0.00000000	      0.00000000	     -0.00000000	     -0.06185503	      0.42268306	      0.00000000
      0.16003551	     -0.00000000	      0.51597442	      0.00000000	      0.00000000	     -0.00000000	      0.00000000	     -0.17088113	      0.33705311	     -0.00000000	      0.00000000	     -0.00000000	    -58.69413569	     -0.17743837	      0.11912452	     -0.00000000	      0.00000000	     -0.00000000	     55.24723528	      0.00000000	      0.00000000	      0.00000000	     -0.00000000	      0.00000000	     -0.00000000	     -0.06182936	      0.42303585	      0.00000000
      0.16027909	     -0.00000000	      0.51630346	      0.00000000	      0.00000000	     -0.00000000	      0.00000000	     -0.17082610	      0.33729172	     -0.00000000	      0.00000000	     -0.00000000	    -58.66381088	     -0.17737948	      0.11919900	     -0.00000000	      0.00000000	     -0.00000000	     55.22153447	      0.00000000	      0.00000000	      0.00000000	     -0.00000000	      0.00000000	     -0.00000000	     -0.06180927	      0.42331154	      0.00000000
      0.16052266	     -0.00000000	      0.51663283	      0.00000000	      0.00000000	     -0.00000000	      0.00000000	     -0.17077097	      0.33753059	     -0.00000000	      0.00000000	     -0.00000000	    -58.63345063	     -0.17732047	      0.11927358	     -0.00000000	      0.00000000	     -0.00000000	     55.19579497	      0.00000000	      0.00000000	      0.00000000	     -0.00000000	      0.00000000	     -0.00000000	     -0.06178914	      0.42358752	      0.00000000
      0.16080341	     -0.00000000	      0.51701289	      0.00000000	      0.00000000	     -0.00000000	      0.00000000	     -0.17070727	      0.33780623	     -0.00000000	      0.00000000	     -0.00000000	    -58.59841233	     -0.17725231	      0.11935965	     -0.00000000	      0.00000000	     -0.00000000	     55.16607870	      0.00000000	      0.00000000	      0.00000000	     -0.00000000	      0.00000000	     -0.00000000	     -0.06176589	      0.42390597	      0.00000000
      0.16108416	     -0.00000000	      0.51739338	      0.00000000	      0.00000000	     -0.00000000	      0.00000000	     -0.17064343	      0.33808221	     -0.00000000	      0.00000000	     -0.00000000	    -58.56332688	     -0.17718400	      0.11944584	     -0.00000000	      0.00000000	     -0.00000000	     55.13631095	      0.00000000	      0.00000000	      0.00000000	     -0.00000000	      0.00000000	     -0.00000000	     -0.06174258	      0.42422480	      0.00000000
      0.16136814	     -0.00000000	      0.51777869	      0.00000000	      0.00000000	     -0.00000000	      0.00000000	     -0.17057870	      0.33836170	     -0.00000000	      0.00000000	     -0.00000000	    -58.52778983	     -0.17711474	      0.11953314	     -0.00000000	      0.00000000	     -0.00000000	     55.10614837	      0.00000000	      0.00000000	      0.00000000	     -0.00000000	      0.00000000	     -0.00000000	     -0.06171896	      0.42454767	      0.00000000
      0.16165212	     -0.00000000	      0.51816445	      0.00000000	      0.00000000	     -0.00000000	      0.00000000	     -0.17051381	      0.33864154	     -0.00000000	      0.00000000	     -0.00000000	    -58.49220447	     -0.17704533	      0.11962056	     -0.00000000	      0.00000000	     -0.00000000	     55.07593305	      0.00000000	      0.00000000	      0.00000000	     -0.00000000	      0.00000000	     -0.00000000	     -0.06169527	      0.42487092	      0.00000000
      0.16194399	     -0.00000000	      0.51856140	      0.00000000	      0.00000000	     -0.00000000	      0.00000000	     -0.17044696	      0.33892951	     -0.00000000	      0.00000000	     -0.00000000	    -58.45557922	     -0.17697383	      0.11971053	     -0.00000000	      0.00000000	     -0.00000000	     55.04482254	      0.00000000	      0.00000000	      0.00000000	     -0.00000000	      0.00000000	     -0.00000000	     -0.06167087	      0.42520356	      0.00000000
      0.16223587	     -0.00000000	      0.51895882	      0.00000000	      0.00000000	     -0.00000000	      0.00000000	     -0.17037995	      0.33921785	     -0.00000000	      0.00000000	     -0.00000000	    -58.41890285	     -0.17690216	      0.11980064	     -0.00000000	      0.00000000	     -0.00000000	     55.01365622	      0.00000000	      0.00000000	      0.00000000	     -0.00000000	      0.00000000	     -0.00000000	     -0.06164642	      0.42553661	      0.00000000
      0.16252174	     -0.00000000	      0.51934853	      0.00000000	      0.00000000	     -0.00000000	      0.00000000	     -0.17031416	      0.33950061	     -0.00000000	      0.00000000	     -0.00000000	    -58.38293117	     -0.17683180	      0.11988901	     -0.00000000	      0.00000000	     -0.00000000	     54.98307672	      0.00000000	      0.00000000	      0.00000000	     -0.00000000	      0.00000000	     -0.00000000	     -0.06162240	      0.42586319	      0.00000000
      0.16280761	     -0.00000000	      0.51973869	      0.00000000	      0.00000000	     -0.00000000	      0.00000000	     -0.17024821	      0.33978371	     -0.00000000	      0.00000000	     -0.00000000	    -58.34691039	     -0.17676128	      0.11997751	     -0.00000000	      0.00000000	     -0.00000000	     54.95244359	      0.00000000	      0.00000000	      0.00000000	     -0.00000000	      0.00000000	     -0.00000000	     -0.06159833	      0.42619016	      0.00000000
      0.16310218	     -0.00000000	      0.52014118	      0.00000000	      0.00000000	     -0.00000000	      0.00000000	     -0.17018009	      0.34007579	     -0.00000000	      0.00000000	     -0.00000000	    -58.30974279	     -0.17668845	      0.12006882	     -0.00000000	      0.00000000	     -0.00000000	     54.92082277	      0.00000000	      0.00000000	      0.00000000	     -0.00000000	      0.00000000	     -0.00000000	     -0.06157347	      0.42652747	      0.00000000
      0.16339674	     -0.00000000	      0.52054416	      0.00000000	      0.00000000	     -0.00000000	      0.00000000	     -0.17011180	      0.34036823	     -0.00000000	      0.00000000	     -0.00000000	    -58.27252298	     -0.17661545	      0.12016026	     -0.00000000	      0.00000000	     -0.00000000	     54.88914493	      0.00000000	      0.00000000	      0.00000000	     -0.00000000	      0.00000000	     -0.00000000	     -0.06154855	      0.42686519	      0.00000000
      0.16368112	     -0.00000000	      0.52093364	      0.00000000	      0.00000000	     -0.00000000	      0.00000000	     -0.17004572	      0.34065091	     -0.00000000	      0.00000000	     -0.00000000	    -58.23654133	     -0.17654482	      0.12024867	     -0.00000000	      0.00000000	     -0.00000000	     54.85850896	      0.00000000	      0.00000000	      0.00000000	     -0.00000000	      0.00000000	     -0.00000000	     -0.06152444	      0.42719162	      0.00000000
      0.16396549	     -0.00000000	      0.52132357	      0.00000000	      0.00000000	     -0.00000000	      0.00000000	     -0.16997948	      0.34093393	     -0.00000000	      0.00000000	     -0.00000000	    -58.20051094	     -0.17647402	      0.12033719	     -0.00000000	      0.00000000	     -0.00000000	     54.82781975	      0.00000000	      0.00000000	      0.00000000	     -0.00000000	      0.00000000	     -0.00000000	     -0.06150027	      0.42751842	      0.00000000
      0.16426215	     -0.00000000	      0.52173082	      0.00000000	      0.00000000	     -0.00000000	      0.00000000	     -0.16991021	      0.34122953	     -0.00000000	      0.00000000	     -0.00000000	    -58.16287274	     -0.17640000	      0.12042966	     -0.00000000	      0.00000000	     -0.00000000	     54.79574857	      0.00000000	      0.00000000	      0.00000000	     -0.00000000	      0.00000000	     -0.00000000	     -0.06147499	      0.42785975	      0.00000000
      0.16455880	     -0.00000000	      0.52213854	      0.00000000	      0.00000000	     -0.00000000	      0.00000000	     -0.16984077	      0.34152551	     -0.00000000	      0.00000000	     -0.00000000	    -58.12518140	     -0.17632580	      0.12052227	     -0.00000000	      0.00000000	     -0.00000000	     54.76361937	      0.00000000	      0.00000000	      0.00000000	     -0.00000000	      0.00000000	     -0.00000000	     -0.06144965	      0.42820148	      0.00000000
      0.16484058	     -0.00000000	      0.52252627	      0.00000000	      0.00000000	     -0.00000000	      0.00000000	     -0.16977465	      0.34180699	     -0.00000000	      0.00000000	     -0.00000000	    -58.08933089	     -0.17625516	      0.12061035	     -0.00000000	      0.00000000	     -0.00000000	     54.73304755	      0.00000000	      0.00000000	      0.00000000	     -0.00000000	      0.00000000	     -0.00000000	     -0.06142553	      0.42852646	      0.00000000
      0.16512236	     -0.00000000	      0.52291444	      0.00000000	      0.00000000	     -0.00000000	      0.00000000	     -0.16970838	      0.34208880	     -0.00000000	      0.00000000	     -0.00000000	    -58.05343237	     -0.17618436	      0.12069855	     -0.00000000	      0.00000000	     -0.00000000	     54.70242328	      0.00000000	      0.00000000	      0.00000000	     -0.00000000	      0.00000000	     -0.00000000	     -0.06140135	      0.42885181	      0.00000000
      0.16542099	     -0.00000000	      0.52332629	      0.00000000	      0.00000000	     -0.00000000	      0.00000000	     -0.16963798	      0.34238784	     -0.00000000	      0.00000000	     -0.00000000	    -58.01533437	     -0.17610916	      0.12079215	     -0.00000000	      0.00000000	     -0.00000000	     54.66991015	      0.00000000	      0.00000000	      0.00000000	     -0.00000000	      0.00000000	     -0.00000000	     -0.06137566	      0.42919703	      0.00000000
      0.16571962	     -0.00000000	      0.52373864	      0.00000000	      0.00000000	     -0.00000000	      0.00000000	     -0.16956740	      0.34268725	     -0.00000000	      0.00000000	     -0.00000000	    -57.97718235	     -0.17603377	      0.12088588	     -0.00000000	      0.00000000	     -0.00000000	     54.63733802	      0.00000000	      0.00000000	      0.00000000	     -0.00000000	      0.00000000	     -0.00000000	     -0.06134991	      0.42954267	      0.00000000
      0.16599810	     -0.00000000	      0.52412360	      0.00000000	      0.00000000	     -0.00000000	      0.00000000	     -0.16950142	      0.34296680	     -0.00000000	      0.00000000	     -0.00000000	    -57.94155536	     -0.17596331	      0.12097341	     -0.00000000	      0.00000000	     -0.00000000	     54.60691001	      0.00000000	      0.00000000	      0.00000000	     -0.00000000	      0.00000000	     -0.00000000	     -0.06132584	      0.42986536	      0.00000000
      0.16627659	     -0.00000000	      0.52450900	      0.00000000	      0.00000000	     -0.00000000	      0.00000000	     -0.16943529	      0.34324667	     -0.00000000	      0.00000000	     -0.00000000	    -57.90588131	     -0.17589270	      0.12106106	     -0.00000000	      0.00000000	     -0.00000000	     54.57643060	      0.00000000	      0.00000000	      0.00000000	     -0.00000000	      0.00000000	     -0.00000000	     -0.06130172	      0.43018842	      0.00000000
      0.16657676	     -0.00000000	      0.52492487	      0.00000000	      0.00000000	     -0.00000000	      0.00000000	     -0.16936384	      0.34354870	     -0.00000000	      0.00000000	     -0.00000000	    -57.86737723	     -0.17581641	      0.12115566	     -0.00000000	      0.00000000	     -0.00000000	     54.54352070	      0.00000000	      0.00000000	      0.00000000	     -0.00000000	      0.00000000	     -0.00000000	     -0.06127565	      0.43053703	      0.00000000
      0.16687692	     -0.00000000	      0.52534123	      0.00000000	      0.00000000	     -0.00000000	      0.00000000	     -0.16929222	      0.34385111	     -0.00000000	      0.00000000	     -0.00000000	    -57.82881839	     -0.17573995	      0.12125039	     -0.00000000	      0.00000000	     -0.00000000	     54.51055100	      0.00000000	      0.00000000	      0.00000000	     -0.00000000	      0.00000000	     -0.00000000	     -0.06124953	      0.43088606	      0.00000000
      0.16715209	     -0.00000000	      0.52572335	      0.00000000	      0.00000000	     -0.00000000	      0.00000000	     -0.16922640	      0.34412867	     -0.00000000	      0.00000000	     -0.00000000	    -57.79342296	     -0.17566969	      0.12133735	     -0.00000000	      0.00000000	     -0.00000000	     54.48027475	      0.00000000	      0.00000000	      0.00000000	     -0.00000000	      0.00000000	     -0.00000000	     -0.06122552	      0.43120639	      0.00000000
      0.16742725	     -0.00000000	      0.52610588	      0.00000000	      0.00000000	     -0.00000000	      0.00000000	     -0.16916043	      0.34440654	     -0.00000000	      0.00000000	     -0.00000000	    -57.75798144	     -0.17559927	      0.12142441	     -0.00000000	      0.00000000	     -0.00000000	     54.44994816	      0.00000000	      0.00000000	      0.00000000	     -0.00000000	      0.00000000	     -0.00000000	     -0.06120145	      0.43152708	      0.00000000
      0.16772822	     -0.00000000	      0.52652475	      0.00000000	      0.00000000	     -0.00000000	      0.00000000	     -0.16908810	      0.34471083	     -0.00000000	      0.00000000	     -0.00000000	    -57.71916386	     -0.17552208	      0.12151978	     -0.00000000	      0.00000000	     -0.00000000	     54.41672024	      0.00000000	      0.00000000	      0.00000000	     -0.00000000	      0.00000000	     -0.00000000	     -0.06117507	      0.43187823	      0.00000000
      0.16802919	     -0.00000000	      0.52694411	      0.00000000	      0.00000000	     -0.00000000	      0.00000000	     -0.16901559	      0.34501550	     -0.00000000	      0.00000000	     -0.00000000	    -57.68029106	     -0.17544471	      0.12161527	     -0.00000000	      0.00000000	     -0.00000000	     54.38343200	      0.00000000	      0.00000000	      0.00000000	     -0.00000000	      0.00000000	     -0.00000000	     -0.06114863	      0.43222981	      0.00000000
      0.16830204	     -0.00000000	      0.52732473	      0.00000000	      0.00000000	     -0.00000000	      0.00000000	     -0.16894970	      0.34529204	     -0.00000000	      0.00000000	     -0.00000000	    -57.64500202	     -0.17537440	      0.12170196	     -0.00000000	      0.00000000	     -0.00000000	     54.35320140	      0.00000000	      0.00000000	      0.00000000	     -0.00000000	      0.00000000	     -0.00000000	     -0.06112459	      0.43254891	      0.00000000
      0.16857489	     -0.00000000	      0.52770575	      0.00000000	      0.00000000	     -0.00000000	      0.00000000	     -0.16888366	      0.34556888	     -0.00000000	      0.00000000	     -0.00000000	    -57.60966751	     -0.17530395	      0.12178876	     -0.00000000	      0.00000000	     -0.00000000	     54.32292114	      0.00000000	      0.00000000	      0.00000000	     -0.00000000	      0.00000000	     -0.00000000	     -0.06110051	      0.43286835	      0.00000000
      0.16887604	     -0.00000000	      0.52812675	      0.00000000	      0.00000000	     -0.00000000	      0.00000000	     -0.16881060	      0.34587480	     -0.00000000	      0.00000000	     -0.00000000	    -57.57061545	     -0.17522601	      0.12188469	     -0.00000000	      0.00000000	     -0.00000000	     54.28944265	      0.00000000	      0.00000000	      0.00000000	     -0.00000000	      0.00000000	     -0.00000000	     -0.06107386	      0.43322133	      0.00000000
      0.16917718	     -0.00000000	      0.52854825	      0.00000000	      0.00000000	     -0.00000000	      0.00000000	     -0.16873736	      0.34618110	     -0.00000000	      0.00000000	     -0.00000000	    -57.53150790	     -0.17514788	      0.12198075	     -0.00000000	      0.00000000	     -0.00000000	     54.25590356	      0.00000000	      0.00000000	      0.00000000	     -0.00000000	      0.00000000	     -0.00000000	     -0.06104715	      0.43357472	      0.00000000
      0.16944940	     -0.00000000	      0.52892967	      0.00000000	      0.00000000	     -0.00000000	      0.00000000	     -0.16867099	      0.34645830	     -0.00000000	      0.00000000	     -0.00000000	    -57.49611003	     -0.17507710	      0.12206770	     -0.00000000	      0.00000000	     -0.00000000	     54.22553471	      0.00000000	      0.00000000	      0.00000000	     -0.00000000	      0.00000000	     -0.00000000	     -0.06102295	      0.43389452	      0.00000000
      0.16972161	     -0.00000000	      0.52931150	      0.00000000	      0.00000000	     -0.00000000	      0.00000000	     -0.16860448	      0.34673580	     -0.00000000	      0.00000000	     -0.00000000	    -57.46066674	     -0.17500617	      0.12215475	     -0.00000000	      0.00000000	     -0.00000000	     54.19511625	      0.00000000	      0.00000000	      0.00000000	     -0.00000000	      0.00000000	     -0.00000000	     -0.06099869	      0.43421467	      0.00000000
      0.17002270	     -0.00000000	      0.52973429	      0.00000000	      0.00000000	     -0.00000000	      0.00000000	     -0.16853073	      0.34704311	     -0.00000000	      0.00000000	     -0.00000000	    -57.42141072	     -0.17492753	      0.12225117	     -0.00000000	      0.00000000	     -0.00000000	     54.16141321	      0.00000000	      0.00000000	      0.00000000	     -0.00000000	      0.00000000	     -0.00000000	     -0.06097180	      0.43456917	      0.00000000
      0.17032379	     -0.00000000	      0.53015758	      0.00000000	      0.00000000	     -0.00000000	      0.00000000	     -0.16845681	      0.34735079	     -0.00000000	      0.00000000	     -0.00000000	    -57.38209904	     -0.17484871	      0.12234772	     -0.00000000	      0.00000000	     -0.00000000	     54.12764938	      0.00000000	      0.00000000	      0.00000000	     -0.00000000	      0.00000000	     -0.00000000	     -0.06094484	      0.43492409	      0.00000000
      0.17059688	     -0.00000000	      0.53054192	      0.00000000	      0.00000000	     -0.00000000	      0.00000000	     -0.16838959	      0.34763017	     -0.00000000	      0.00000000	     -0.00000000	    -57.34639602	     -0.17477706	      0.12243540	     -0.00000000	      0.00000000	     -0.00000000	     54.09697368	      0.00000000	      0.00000000	      0.00000000	     -0.00000000	      0.00000000	     -0.00000000	     -0.06092034	      0.43524636	      0.00000000
      0.17086996	     -0.00000000	      0.53092666	      0.00000000	      0.00000000	     -0.00000000	      0.00000000	     -0.16832223	      0.34790987	     -0.00000000	      0.00000000	     -0.00000000	    -57.31064713	     -0.17470525	      0.12252319	     -0.00000000	      0.00000000	     -0.00000000	     54.06624789	      0.00000000	      0.00000000	      0.00000000	     -0.00000000	      0.00000000	     -0.00000000	     -0.06089577	      0.43556898	      0.00000000
      0.17117099	     -0.00000000	      0.53135123	      0.00000000	      0.00000000	     -0.00000000	      0.00000000	     -0.16824780	      0.34821854	     -0.00000000	      0.00000000	     -0.00000000	    -57.27118690	     -0.17462591	      0.12262010	     -0.00000000	      0.00000000	     -0.00000000	     54.03231987	      0.00000000	      0.00000000	      0.00000000	     -0.00000000	      0.00000000	     -0.00000000	     -0.06086863	      0.43592500	      0.00000000
      0.17147201	     -0.00000000	      0.53177629	      0.00000000	      0.00000000	     -0.00000000	      0.00000000	     -0.16817318	      0.34852759	     -0.00000000	      0.00000000	     -0.00000000	    -57.23167084	     -0.17454639	      0.12271713	     -0.00000000	      0.00000000	     -0.00000000	     53.99833087	      0.00000000	      0.00000000	      0.00000000	     -0.00000000	      0.00000000	     -0.00000000	     -0.06084143	      0.43628144	      0.00000000
      0.17174688	     -0.00000000	      0.53216484	      0.00000000	      0.00000000	     -0.00000000	      0.00000000	     -0.16810489	      0.34881012	     -0.00000000	      0.00000000	     -0.00000000	    -57.19554018	     -0.17447361	      0.12280585	     -0.00000000	      0.00000000	     -0.00000000	     53.96724243	      0.00000000	      0.00000000	      0.00000000	     -0.00000000	      0.00000000	     -0.00000000	     -0.06081653	      0.43660727	      0.00000000
      0.17202174	     -0.00000000	      0.53255380	      0.00000000	      0.00000000	     -0.00000000	      0.00000000	     -0.16803644	      0.34909295	     -0.00000000	      0.00000000	     -0.00000000	    -57.15936287	     -0.17440068	      0.12289468	     -0.00000000	      0.00000000	     -0.00000000	     53.93610305	      0.00000000	      0.00000000	      0.00000000	     -0.00000000	      0.00000000	     -0.00000000	     -0.06079157	      0.43693345	      0.00000000
      0.17232273	     -0.00000000	      0.53298019	      0.00000000	      0.00000000	     -0.00000000	      0.00000000	     -0.16796130	      0.34940302	     -0.00000000	      0.00000000	     -0.00000000	    -57.11969401	     -0.17432063	      0.12299207	     -0.00000000	      0.00000000	     -0.00000000	     53.90194595	      0.00000000	      0.00000000	      0.00000000	     -0.00000000	      0.00000000	     -0.00000000	     -0.06076418	      0.43729102	      0.00000000
      0.17262372	     -0.00000000	      0.53340706	      0.00000000	      0.00000000	     -0.00000000	      0.00000000	     -0.16788598	      0.34971347	     -0.00000000	      0.00000000	     -0.00000000	    -57.07996912	     -0.17424039	      0.12308960	     -0.00000000	      0.00000000	     -0.00000000	     53.86772766	      0.00000000	      0.00000000	      0.00000000	     -0.00000000	      0.00000000	     -0.00000000	     -0.06073672	      0.43764901	      0.00000000
      0.17290080	     -0.00000000	      0.53380046	      0.00000000	      0.00000000	     -0.00000000	      0.00000000	     -0.16781648	      0.34999959	     -0.00000000	      0.00000000	     -0.00000000	    -57.04334974	     -0.17416636	      0.12317950	     -0.00000000	      0.00000000	     -0.00000000	     53.83617296	      0.00000000	      0.00000000	      0.00000000	     -0.00000000	      0.00000000	     -0.00000000	     -0.06071139	      0.43797893	      0.00000000
      0.17317788	     -0.00000000	      0.53419427	      0.00000000	      0.00000000	     -0.00000000	      0.00000000	     -0.16774682	      0.35028603	     -0.00000000	      0.00000000	     -0.00000000	    -57.00668278	     -0.17409216	      0.12326951	     -0.00000000	      0.00000000	     -0.00000000	     53.80456631	      0.00000000	      0.00000000	      0.00000000	     -0.00000000	      0.00000000	     -0.00000000	     -0.06068599	      0.43830921	      0.00000000
      0.17347881	     -0.00000000	      0.53462245	      0.00000000	      0.00000000	     -0.00000000	      0.00000000	     -0.16767098	      0.35059748	     -0.00000000	      0.00000000	     -0.00000000	    -56.96680539	     -0.17401139	      0.12336740	     -0.00000000	      0.00000000	     -0.00000000	     53.77017989	      0.00000000	      0.00000000	      0.00000000	     -0.00000000	      0.00000000	     -0.00000000	     -0.06065835	      0.43866831	      0.00000000
      0.17377975	     -0.00000000	      0.53505111	      0.00000000	      0.00000000	     -0.00000000	      0.00000000	     -0.16759495	      0.35090931	     -0.00000000	      0.00000000	     -0.00000000	    -56.92687177	     -0.17393043	      0.12346542	     -0.00000000	      0.00000000	     -0.00000000	     53.73573207	      0.00000000	      0.00000000	      0.00000000	     -0.00000000	      0.00000000	     -0.00000000	     -0.06063063	      0.43902783	      0.00000000
      0.17405921	     -0.00000000	      0.53544962	      0.00000000	      0.00000000	     -0.00000000	      0.00000000	     -0.16752418	      0.35119922	     -0.00000000	      0.00000000	     -0.00000000	    -56.88973736	     -0.17385508	      0.12355656	     -0.00000000	      0.00000000	     -0.00000000	     53.70368737	      0.00000000	      0.00000000	      0.00000000	     -0.00000000	      0.00000000	     -0.00000000	     -0.06060484	      0.43936206	      0.00000000
      0.17433867	     -0.00000000	      0.53584855	      0.00000000	      0.00000000	     -0.00000000	      0.00000000	     -0.16745324	      0.35148946	     -0.00000000	      0.00000000	     -0.00000000	    -56.85255436	     -0.17377956	      0.12364782	     -0.00000000	      0.00000000	     -0.00000000	     53.67158962	      0.00000000	      0.00000000	      0.00000000	     -0.00000000	      0.00000000	     -0.00000000	     -0.06057898	      0.43969665	      0.00000000
      0.17463951	     -0.00000000	      0.53627847	      0.00000000	      0.00000000	     -0.00000000	      0.00000000	     -0.16737670	      0.35180225	     -0.00000000	      0.00000000	     -0.00000000	    -56.81247229	     -0.17369807	      0.12374618	     -0.00000000	      0.00000000	     -0.00000000	     53.63697686	      0.00000000	      0.00000000	      0.00000000	     -0.00000000	      0.00000000	     -0.00000000	     -0.06055108	      0.44005724	      0.00000000
      0.17494035	     -0.00000000	      0.53670886	      0.00000000	      0.00000000	     -0.00000000	      0.00000000	     -0.16729996	      0.35211542	     -0.00000000	      0.00000000	     -0.00000000	    -56.77233380	     -0.17361640	      0.12384467	     -0.00000000	      0.00000000	     -0.00000000	     53.60230251	      0.00000000	      0.00000000	      0.00000000	     -0.00000000	      0.00000000	     -0.00000000	     -0.06052312	      0.44041824	      0.00000000
      0.17522221	     -0.00000000	      0.53711255	      0.00000000	      0.00000000	     -0.00000000	      0.00000000	     -0.16722790	      0.35240918	     -0.00000000	      0.00000000	     -0.00000000	    -56.73467576	     -0.17353970	      0.12393707	     -0.00000000	      0.00000000	     -0.00000000	     53.56975927	      0.00000000	      0.00000000	      0.00000000	     -0.00000000	      0.00000000	     -0.00000000	     -0.06049685	      0.44075685	      0.00000000
      0.17550408	     -0.00000000	      0.53751667	      0.00000000	      0.00000000	     -0.00000000	      0.00000000	     -0.16715566	      0.35270326	     -0.00000000	      0.00000000	     -0.00000000	    -56.69696810	     -0.17346282	      0.12402959	     -0.00000000	      0.00000000	     -0.00000000	     53.53716186	      0.00000000	      0.00000000	      0.00000000	     -0.00000000	      0.00000000	     -0.00000000	     -0.06047053	      0.44109582	      0.00000000
      0.17580477	     -0.00000000	      0.53794824	      0.00000000	      0.00000000	     -0.00000000	      0.00000000	     -0.16707842	      0.35301734	     -0.00000000	      0.00000000	     -0.00000000	    -56.65668688	     -0.17338063	      0.12412841	     -0.00000000	      0.00000000	     -0.00000000	     53.50232723	      0.00000000	      0.00000000	      0.00000000	     -0.00000000	      0.00000000	     -0.00000000	     -0.06044238	      0.44145782	      0.00000000
      0.17610547	     -0.00000000	      0.53838029	      0.00000000	      0.00000000	     -0.00000000	      0.00000000	     -0.16700098	      0.35333179	     -0.00000000	      0.00000000	     -0.00000000	    -56.61634909	     -0.17329824	      0.12422737	     -0.00000000	      0.00000000	     -0.00000000	     53.46743084	      0.00000000	      0.00000000	      0.00000000	     -0.00000000	      0.00000000	     -0.00000000	     -0.06041416	      0.44182024	      0.00000000
      0.17638969	     -0.00000000	      0.53878913	      0.00000000	      0.00000000	     -0.00000000	      0.00000000	     -0.16692761	      0.35362937	     -0.00000000	      0.00000000	     -0.00000000	    -56.57816851	     -0.17322018	      0.12432102	     -0.00000000	      0.00000000	     -0.00000000	     53.43438888	      0.00000000	      0.00000000	      0.00000000	     -0.00000000	      0.00000000	     -0.00000000	     -0.06038742	      0.44216319	      0.00000000
      0.17667392	     -0.00000000	      0.53919839	      0.00000000	      0.00000000	     -0.00000000	      0.00000000	     -0.16685407	      0.35392727	     -0.00000000	      0.00000000	     -0.00000000	    -56.53993728	     -0.17314195	      0.12441479	     -0.00000000	      0.00000000	     -0.00000000	     53.40129164	      0.00000000	      0.00000000	      0.00000000	     -0.00000000	      0.00000000	     -0.00000000	     -0.06036062	      0.44250650	      0.00000000
      0.17697441	     -0.00000000	      0.53963154	      0.00000000	      0.00000000	     -0.00000000	      0.00000000	     -0.16677613	      0.35424258	     -0.00000000	      0.00000000	     -0.00000000	    -56.49946263	     -0.17305905	      0.12451406	     -0.00000000	      0.00000000	     -0.00000000	     53.36623980	      0.00000000	      0.00000000	      0.00000000	     -0.00000000	      0.00000000	     -0.00000000	     -0.06033222	      0.44286986	      0.00000000
      0.17727490	     -0.00000000	      0.54006517	      0.00000000	      0.00000000	     -0.00000000	      0.00000000	     -0.16669800	      0.35455826	     -0.00000000	      0.00000000	     -0.00000000	    -56.45893125	     -0.17297596	      0.12461345	     -0.00000000	      0.00000000	     -0.00000000	     53.33112604	      0.00000000	      0.00000000	      0.00000000	     -0.00000000	      0.00000000	     -0.00000000	     -0.06030375	      0.44323364	      0.00000000
      0.17756139	     -0.00000000	      0.54047905	      0.00000000	      0.00000000	     -0.00000000	      0.00000000	     -0.16662333	      0.35485958	     -0.00000000	      0.00000000	     -0.00000000	    -56.42023577	     -0.17289655	      0.12470834	     -0.00000000	      0.00000000	     -0.00000000	     53.29759089	      0.00000000	      0.00000000	      0.00000000	     -0.00000000	      0.00000000	     -0.00000000	     -0.06027654	      0.44358084	     -0.00000000
      0.17784788	     -0.00000000	      0.54089335	      0.00000000	      0.00000000	     -0.00000000	      0.00000000	     -0.16654848	      0.35516123	     -0.00000000	      0.00000000	     -0.00000000	    -56.38148860	     -0.17281697	      0.12480334	     -0.00000000	      0.00000000	     -0.00000000	     53.26399935	      0.00000000	      0.00000000	      0.00000000	     -0.00000000	      0.00000000	     -0.00000000	     -0.06024927	      0.44392841	     -0.00000000
      0.17814813	     -0.00000000	      0.54132802	      0.00000000	      0.00000000	     -0.00000000	      0.00000000	     -0.16646985	      0.35547772	     -0.00000000	      0.00000000	     -0.00000000	    -56.34082524	     -0.17273337	      0.12490303	     -0.00000000	      0.00000000	     -0.00000000	     53.22873412	      0.00000000	      0.00000000	      0.00000000	     -0.00000000	      0.00000000	     -0.00000000	     -0.06022063	      0.44429307	     -0.00000000
      0.17844837	     -0.00000000	      0.54176316	      0.00000000	      0.00000000	     -0.00000000	      0.00000000	     -0.16639103	      0.35579458	     -0.00000000	      0.00000000	     -0.00000000	    -56.30010498	     -0.17264957	      0.12500285	     -0.00000000	      0.00000000	     -0.00000000	     53.19340682	      0.00000000	      0.00000000	      0.00000000	     -0.00000000	      0.00000000	     -0.00000000	     -0.06019191	      0.44465813	     -0.00000000
      0.17873700	     -0.00000000	      0.54218190	      0.00000000	      0.00000000	     -0.00000000	      0.00000000	     -0.16631507	      0.35609952	     -0.00000000	      0.00000000	     -0.00000000	    -56.26090760	     -0.17256883	      0.12509893	     -0.00000000	      0.00000000	     -0.00000000	     53.15938872	      0.00000000	      0.00000000	      0.00000000	     -0.00000000	      0.00000000	     -0.00000000	     -0.06016424	      0.44500945	     -0.00000000
      0.17902562	     -0.00000000	      0.54260109	      0.00000000	      0.00000000	     -0.00000000	      0.00000000	     -0.16623894	      0.35640480	     -0.00000000	      0.00000000	     -0.00000000	    -56.22165754	     -0.17248791	      0.12519513	     -0.00000000	      0.00000000	     -0.00000000	     53.12531314	      0.00000000	      0.00000000	      0.00000000	     -0.00000000	      0.00000000	     -0.00000000	     -0.06013650	      0.44536114	     -0.00000000
      0.17932559	     -0.00000000	      0.54303722	      0.00000000	      0.00000000	     -0.00000000	      0.00000000	     -0.16615962	      0.35672244	     -0.00000000	      0.00000000	     -0.00000000	    -56.18080808	     -0.17240361	      0.12529524	     -0.00000000	      0.00000000	     -0.00000000	     53.08983658	      0.00000000	      0.00000000	      0.00000000	     -0.00000000	      0.00000000	     -0.00000000	     -0.06010760	      0.44572706	     -0.00000000
      0.17962556	     -0.00000000	      0.54347383	      0.00000000	      0.00000000	     -0.00000000	      0.00000000	     -0.16608010	      0.35704044	     -0.00000000	      0.00000000	     -0.00000000	    -56.13990160	     -0.17231911	      0.12539547	     -0.00000000	      0.00000000	     -0.00000000	     53.05429782	      0.00000000	      0.00000000	      0.00000000	     -0.00000000	      0.00000000	     -0.00000000	     -0.06007864	      0.44609338	     -0.00000000
      0.17991615	     -0.00000000	      0.54389723	      0.00000000	      0.00000000	     -0.00000000	      0.00000000	     -0.16600289	      0.35734885	     -0.00000000	      0.00000000	     -0.00000000	    -56.10022014	     -0.17223706	      0.12549270	     -0.00000000	      0.00000000	     -0.00000000	     53.01981125	      0.00000000	      0.00000000	      0.00000000	     -0.00000000	      0.00000000	     -0.00000000	     -0.06005051	      0.44644863	     -0.00000000
      0.18020674	     -0.00000000	      0.54432108	      0.00000000	      0.00000000	     -0.00000000	      0.00000000	     -0.16592549	      0.35765760	     -0.00000000	      0.00000000	     -0.00000000	    -56.06048504	     -0.17215483	      0.12559004	     -0.00000000	      0.00000000	     -0.00000000	     52.98526619	      0.00000000	      0.00000000	      0.00000000	     -0.00000000	      0.00000000	     -0.00000000	     -0.06002231	      0.44680426	     -0.00000000
      0.18050644	     -0.00000000	      0.54475867	      0.00000000	      0.00000000	     -0.00000000	      0.00000000	     -0.16584547	      0.35797638	     -0.00000000	      0.00000000	     -0.00000000	    -56.01944902	     -0.17206982	      0.12569056	     -0.00000000	      0.00000000	     -0.00000000	     52.94957768	      0.00000000	      0.00000000	      0.00000000	     -0.00000000	      0.00000000	     -0.00000000	     -0.05999317	      0.44717143	     -0.00000000
      0.18080613	     -0.00000000	      0.54519673	      0.00000000	      0.00000000	     -0.00000000	      0.00000000	     -0.16576525	      0.35829552	     -0.00000000	      0.00000000	     -0.00000000	    -55.97835583	     -0.17198461	      0.12579121	     -0.00000000	      0.00000000	     -0.00000000	     52.91382683	      0.00000000	      0.00000000	      0.00000000	     -0.00000000	      0.00000000	     -0.00000000	     -0.05996395	      0.44753900	     -0.00000000
      0.18109849	     -0.00000000	      0.54562453	      0.00000000	      0.00000000	     -0.00000000	      0.00000000	     -0.16568681	      0.35860721	     -0.00000000	      0.00000000	     -0.00000000	    -55.93821226	     -0.17190130	      0.12588953	     -0.00000000	      0.00000000	     -0.00000000	     52.87889000	      0.00000000	      0.00000000	      0.00000000	     -0.00000000	      0.00000000	     -0.00000000	     -0.05993538	      0.44789797	     -0.00000000
      0.18139086	     -0.00000000	      0.54605278	      0.00000000	      0.00000000	     -0.00000000	      0.00000000	     -0.16560818	      0.35891924	     -0.00000000	      0.00000000	     -0.00000000	    -55.89801416	     -0.17181779	      0.12598796	     -0.00000000	      0.00000000	     -0.00000000	     52.84389370	      0.00000000	      0.00000000	      0.00000000	     -0.00000000	      0.00000000	     -0.00000000	     -0.05990674	      0.44825732	     -0.00000000
      0.18169029	     -0.00000000	      0.54649185	      0.00000000	      0.00000000	     -0.00000000	      0.00000000	     -0.16552745	      0.35923918	     -0.00000000	      0.00000000	     -0.00000000	    -55.85678717	     -0.17173206	      0.12608890	     -0.00000000	      0.00000000	     -0.00000000	     52.80798924	      0.00000000	      0.00000000	      0.00000000	     -0.00000000	      0.00000000	     -0.00000000	     -0.05987734	      0.44862577	     -0.00000000
      0.18198973	     -0.00000000	      0.54693140	      0.00000000	      0.00000000	     -0.00000000	      0.00000000	     -0.16544653	      0.35955948	     -0.00000000	      0.00000000	     -0.00000000	    -55.81550284	     -0.17164613	      0.12618997	     -0.00000000	      0.00000000	     -0.00000000	     52.77202227	      0.00000000	      0.00000000	      0.00000000	     -0.00000000	      0.00000000	     -0.00000000	     -0.05984786	      0.44899461	     -0.00000000
      0.18228366	     -0.00000000	      0.54736331	      0.00000000	      0.00000000	     -0.00000000	      0.00000000	     -0.16536690	      0.35987424	     -0.00000000	      0.00000000	     -0.00000000	    -55.77492215	     -0.17156159	      0.12628930	     -0.00000000	      0.00000000	     -0.00000000	     52.73665609	      0.00000000	      0.00000000	      0.00000000	     -0.00000000	      0.00000000	     -0.00000000	     -0.05981886	      0.44935705	     -0.00000000
      0.18257758	     -0.00000000	      0.54779567	      0.00000000	      0.00000000	     -0.00000000	      0.00000000	     -0.16528707	      0.36018935	     -0.00000000	      0.00000000	     -0.00000000	    -55.73428608	     -0.17147685	      0.12638876	     -0.00000000	      0.00000000	     -0.00000000	     52.70122955	      0.00000000	      0.00000000	      0.00000000	     -0.00000000	      0.00000000	     -0.00000000	     -0.05978979	      0.44971988	     -0.00000000
      0.18287682	     -0.00000000	      0.54823630	      0.00000000	      0.00000000	     -0.00000000	      0.00000000	     -0.16520561	      0.36051050	     -0.00000000	      0.00000000	     -0.00000000	    -55.69285944	     -0.17139038	      0.12649014	     -0.00000000	      0.00000000	     -0.00000000	     52.66510138	      0.00000000	      0.00000000	      0.00000000	     -0.00000000	      0.00000000	     -0.00000000	     -0.05976013	      0.45008966	     -0.00000000
      0.18317605	     -0.00000000	      0.54867740	      0.00000000	      0.00000000	     -0.00000000	      0.00000000	     -0.16512395	      0.36083201	     -0.00000000	      0.00000000	     -0.00000000	    -55.65137527	     -0.17130370	      0.12659164	     -0.00000000	      0.00000000	     -0.00000000	     52.62891052	      0.00000000	      0.00000000	      0.00000000	     -0.00000000	      0.00000000	     -0.00000000	     -0.05973039	      0.45045983	     -0.00000000
      0.18347133	     -0.00000000	      0.54911311	      0.00000000	      0.00000000	     -0.00000000	      0.00000000	     -0.16504317	      0.36114962	     -0.00000000	      0.00000000	     -0.00000000	    -55.61038372	     -0.17121798	      0.12669193	     -0.00000000	      0.00000000	     -0.00000000	     52.59313715	      0.00000000	      0.00000000	      0.00000000	     -0.00000000	      0.00000000	     -0.00000000	     -0.05970097	      0.45082550	     -0.00000000
      0.18376660	     -0.00000000	      0.54954928	      0.00000000	      0.00000000	     -0.00000000	      0.00000000	     -0.16496220	      0.36146758	     -0.00000000	      0.00000000	     -0.00000000	    -55.56933601	     -0.17113205	      0.12679234	     -0.00000000	      0.00000000	     -0.00000000	     52.55730261	      0.00000000	      0.00000000	      0.00000000	     -0.00000000	      0.00000000	     -0.00000000	     -0.05967149	      0.45119155	     -0.00000000
      0.18406187	     -0.00000000	      0.54998590	      0.00000000	      0.00000000	     -0.00000000	      0.00000000	     -0.16488104	      0.36178589	     -0.00000000	      0.00000000	     -0.00000000	    -55.52823209	     -0.17104593	      0.12689287	     -0.00000000	      0.00000000	     -0.00000000	     52.52140682	      0.00000000	      0.00000000	      0.00000000	     -0.00000000	      0.00000000	     -0.00000000	     -0.05964193	      0.45155799	     -0.00000000
      0.18435714	     -0.00000000	      0.55042298	      0.00000000	      0.00000000	     -0.00000000	      0.00000000	     -0.16479967	      0.36210454	     -0.00000000	      0.00000000	     -0.00000000	    -55.48707187	     -0.17095960	      0.12699353	     -0.00000000	      0.00000000	     -0.00000000	     52.48544971	      0.00000000	      0.00000000	      0.00000000	     -0.00000000	      0.00000000	     -0.00000000	     -0.05961231	      0.45192482	     -0.00000000
      0.18465242	     -0.00000000	      0.55086051	      0.00000000	      0.00000000	     -0.00000000	      0.00000000	     -0.16471811	      0.36242355	     -0.00000000	      0.00000000	     -0.00000000	    -55.44585529	     -0.17087308	      0.12709431	     -0.00000000	      0.00000000	     -0.00000000	     52.44943121	      0.00000000	      0.00000000	      0.00000000	     -0.00000000	      0.00000000	     -0.00000000	     -0.05958261	      0.45229204	     -0.00000000
      0.18494769	     -0.00000000	      0.55129849	      0.00000000	      0.00000000	     -0.00000000	      0.00000000	     -0.16463636	      0.36274290	     -0.00000000	      0.00000000	     -0.00000000	    -55.40458229	     -0.17078635	      0.12719522	     -0.00000000	      0.00000000	     -0.00000000	     52.41335126	      0.00000000	      0.00000000	      0.00000000	     -0.00000000	      0.00000000	     -0.00000000	     -0.05955284	      0.45265964	     -0.00000000
      0.18524296	     -0.00000000	      0.55173692	      0.00000000	      0.00000000	     -0.00000000	      0.00000000	     -0.16455440	      0.36306261	     -0.00000000	      0.00000000	     -0.00000000	    -55.36325279	     -0.17069943	      0.12729624	     -0.00000000	      0.00000000	     -0.00000000	     52.37720979	      0.00000000	      0.00000000	      0.00000000	     -0.00000000	      0.00000000	     -0.00000000	     -0.05952301	      0.45302762	     -0.00000000
      0.18553824	     -0.00000000	      0.55217580	      0.00000000	      0.00000000	     -0.00000000	      0.00000000	     -0.16447225	      0.36338266	     -0.00000000	      0.00000000	     -0.00000000	    -55.32186672	     -0.17061230	      0.12739739	     -0.00000000	      0.00000000	     -0.00000000	     52.34100673	      0.00000000	      0.00000000	      0.00000000	     -0.00000000	      0.00000000	     -0.00000000	     -0.05949310	      0.45339599	     -0.00000000
      0.18583351	     -0.00000000	      0.55261513	      0.00000000	      0.00000000	     -0.00000000	      0.00000000	     -0.16438990	      0.36370306	     -0.00000000	      0.00000000	     -0.00000000	    -55.28042402	     -0.17052497	      0.12749867	     -0.00000000	      0.00000000	     -0.00000000	     52.30474201	      0.00000000	      0.00000000	      0.00000000	     -0.00000000	      0.00000000	     -0.00000000	     -0.05946312	      0.45376475	     -0.00000000
      0.18612878	     -0.00000000	      0.55305492	      0.00000000	      0.00000000	     -0.00000000	      0.00000000	     -0.16430735	      0.36402380	     -0.00000000	      0.00000000	     -0.00000000	    -55.23892462	     -0.17043744	      0.12760006	     -0.00000000	      0.00000000	     -0.00000000	     52.26841556	      0.00000000	      0.00000000	      0.00000000	     -0.00000000	      0.00000000	     -0.00000000	     -0.05943306	      0.45413389	     -0.00000000
      0.18642406	     -0.00000000	      0.55349515	      0.00000000	      0.00000000	     -0.00000000	      0.00000000	     -0.16422460	      0.36434489	     -0.00000000	      0.00000000	     -0.00000000	    -55.19736844	     -0.17034970	      0.12770158	     -0.00000000	      0.00000000	     -0.00000000	     52.23202730	      0.00000000	      0.00000000	      0.00000000	     -0.00000000	      0.00000000	     -0.00000000	     -0.05940294	      0.45450342	     -0.00000000
      0.18671933	     -0.00000000	      0.55393583	      0.00000000	      0.00000000	     -0.00000000	      0.00000000	     -0.16414165	      0.36466633	     -0.00000000	      0.00000000	     -0.00000000	    -55.15575541	     -0.17026176	      0.12780323	     -0.00000000	      0.00000000	     -0.00000000	     52.19557717	      0.00000000	      0.00000000	      0.00000000	     -0.00000000	      0.00000000	     -0.00000000	     -0.05937274	      0.45487333	     -0.00000000
      0.18701460	     -0.00000000	      0.55437697	      0.00000000	      0.00000000	     -0.00000000	      0.00000000	     -0.16405850	      0.36498812	     -0.00000000	      0.00000000	     -0.00000000	    -55.11408547	     -0.17017362	      0.12790499	     -0.00000000	      0.00000000	     -0.00000000	     52.15906510	      0.00000000	      0.00000000	      0.00000000	     -0.00000000	      0.00000000	     -0.00000000	     -0.05934247	      0.45524362	     -0.00000000
      0.18730988	     -0.00000000	      0.55481855	      0.00000000	      0.00000000	     -0.00000000	      0.00000000	     -0.16397515	      0.36531025	     -0.00000000	      0.00000000	     -0.00000000	    -55.07235853	     -0.17008527	      0.12800688	     -0.00000000	      0.00000000	     -0.00000000	     52.12249101	      0.00000000	      0.00000000	      0.00000000	     -0.00000000	      0.00000000	     -0.00000000	     -0.05931213	      0.45561430	     -0.00000000
      0.18760515	     -0.00000000	      0.55526058	      0.00000000	      0.00000000	     -0.00000000	      0.00000000	     -0.16389160	      0.36563273	     -0.00000000	      0.00000000	     -0.00000000	    -55.03057453	     -0.16999672	      0.12810889	     -0.00000000	      0.00000000	     -0.00000000	     52.08585483	      0.00000000	      0.00000000	      0.00000000	     -0.00000000	      0.00000000	     -0.00000000	     -0.05928172	      0.45598536	     -0.00000000
      0.18790042	     -0.00000000	      0.55570305	      0.00000000	      0.00000000	     -0.00000000	      0.00000000	     -0.16380785	      0.36595555	     -0.00000000	      0.00000000	     -0.00000000	    -54.98873339	     -0.16990796	      0.12821102	     -0.00000000	      0.00000000	     -0.00000000	     52.04915650	      0.00000000	      0.00000000	      0.00000000	     -0.00000000	      0.00000000	     -0.00000000	     -0.05925123	      0.45635680	     -0.00000000
      0.18819570	     -0.00000000	      0.55614598	      0.00000000	      0.00000000	     -0.00000000	      0.00000000	     -0.16372389	      0.36627872	     -0.00000000	      0.00000000	     -0.00000000	    -54.94683504	     -0.16981900	      0.12831327	     -0.00000000	      0.00000000	     -0.00000000	     52.01239592	      0.00000000	      0.00000000	      0.00000000	     -0.00000000	      0.00000000	     -0.00000000	     -0.05922068	      0.45672863	     -0.00000000
      0.18849097	     -0.00000000	      0.55658935	      0.00000000	      0.00000000	     -0.00000000	      0.00000000	     -0.16363974	      0.36660224	     -0.00000000	      0.00000000	     -0.00000000	    -54.90487941	     -0.16972983	      0.12841565	     -0.00000000	      0.00000000	     -0.00000000	     51.97557305	      0.00000000	      0.00000000	      0.00000000	     -0.00000000	      0.00000000	     -0.00000000	     -0.05919005	      0.45710083	     -0.00000000
      0.18878624	     -0.00000000	      0.55703317	      0.00000000	      0.00000000	     -0.00000000	      0.00000000	     -0.16355538	      0.36692609	     -0.00000000	      0.00000000	     -0.00000000	    -54.86286642	     -0.16964046	      0.12851814	     -0.00000000	      0.00000000	     -0.00000000	     51.93868779	      0.00000000	      0.00000000	      0.00000000	     -0.00000000	      0.00000000	     -0.00000000	     -0.05915934	      0.45747342	     -0.00000000
      0.18908151	     -0.00000000	      0.55747743	      0.00000000	      0.00000000	     -0.00000000	      0.00000000	     -0.16347081	      0.36725030	     -0.00000000	      0.00000000	     -0.00000000	    -54.82079600	     -0.16955087	      0.12862076	     -0.00000000	      0.00000000	     -0.00000000	     51.90174008	      0.00000000	      0.00000000	      0.00000000	     -0.00000000	      0.00000000	     -0.00000000	     -0.05912857	      0.45784639	     -0.00000000
      0.18937679	     -0.00000000	      0.55792215	      0.00000000	      0.00000000	     -0.00000000	      0.00000000	     -0.16338605	      0.36757484	     -0.00000000	      0.00000000	     -0.00000000	    -54.77866806	     -0.16946108	      0.12872351	     -0.00000000	      0.00000000	     -0.00000000	     51.86472983	      0.00000000	      0.00000000	      0.00000000	     -0.00000000	      0.00000000	     -0.00000000	     -0.05909771	      0.45821974	     -0.00000000
      0.18967206	     -0.00000000	      0.55836730	      0.00000000	      0.00000000	     -0.00000000	      0.00000000	     -0.16330107	      0.36789973	     -0.00000000	      0.00000000	     -0.00000000	    -54.73648255	     -0.16937109	      0.12882637	     -0.00000000	      0.00000000	     -0.00000000	     51.82765698	      0.00000000	      0.00000000	      0.00000000	     -0.00000000	      0.00000000	     -0.00000000	     -0.05906679	      0.45859348	     -0.00000000
      0.18996733	     -0.00000000	      0.55881290	      0.00000000	      0.00000000	     -0.00000000	      0.00000000	     -0.16321590	      0.36822497	     -0.00000000	      0.00000000	     -0.00000000	    -54.69423936	     -0.16928088	      0.12892935	     -0.00000000	      0.00000000	     -0.00000000	     51.79052145	      0.00000000	      0.00000000	      0.00000000	     -0.00000000	      0.00000000	     -0.00000000	     -0.05903579	      0.45896759	     -0.00000000
      0.19026261	     -0.00000000	      0.55925895	      0.00000000	      0.00000000	     -0.00000000	      0.00000000	     -0.16313052	      0.36855054	     -0.00000000	      0.00000000	     -0.00000000	    -54.65193844	     -0.16919046	      0.12903246	     -0.00000000	      0.00000000	     -0.00000000	     51.75332317	      0.00000000	      0.00000000	      0.00000000	     -0.00000000	      0.00000000	     -0.00000000	     -0.05900472	      0.45934208	     -0.00000000
      0.19055788	     -0.00000000	      0.55970544	      0.00000000	      0.00000000	     -0.00000000	      0.00000000	     -0.16304493	      0.36887646	     -0.00000000	      0.00000000	     -0.00000000	    -54.60957971	     -0.16909984	      0.12913569	     -0.00000000	      0.00000000	     -0.00000000	     51.71606205	      0.00000000	      0.00000000	      0.00000000	     -0.00000000	      0.00000000	     -0.00000000	     -0.05897358	      0.45971695	     -0.00000000
      0.19085315	     -0.00000000	      0.56015237	      0.00000000	      0.00000000	     -0.00000000	      0.00000000	     -0.16295913	      0.36920273	     -0.00000000	      0.00000000	     -0.00000000	    -54.56716308	     -0.16900900	      0.12923904	     -0.00000000	      0.00000000	     -0.00000000	     51.67873802	      0.00000000	      0.00000000	      0.00000000	     -0.00000000	      0.00000000	     -0.00000000	     -0.05894236	      0.46009221	     -0.00000000
      0.19114843	     -0.00000000	      0.56059975	      0.00000000	      0.00000000	     -0.00000000	      0.00000000	     -0.16287313	      0.36952933	     -0.00000000	      0.00000000	     -0.00000000	    -54.52468847	     -0.16891796	      0.12934251	     -0.00000000	      0.00000000	     -0.00000000	     51.64135100	      0.00000000	      0.00000000	      0.00000000	     -0.00000000	      0.00000000	     -0.00000000	     -0.05891106	      0.46046784	     -0.00000000
      0.19144370	     -0.00000000	      0.56104757	      0.00000000	      0.00000000	     -0.00000000	      0.00000000	     -0.16278692	      0.36985628	     -0.00000000	      0.00000000	     -0.00000000	    -54.48215581	     -0.16882670	      0.12944610	     -0.00000000	      0.00000000	     -0.00000000	     51.60390091	      0.00000000	      0.00000000	      0.00000000	     -0.00000000	      0.00000000	     -0.00000000	     -0.05887969	      0.46084385	     -0.00000000
      0.19173897	     -0.00000000	      0.56149584	      0.00000000	      0.00000000	     -0.00000000	      0.00000000	     -0.16270051	      0.37018357	     -0.00000000	      0.00000000	     -0.00000000	    -54.43956502	     -0.16873523	      0.12954981	     -0.00000000	      0.00000000	     -0.00000000	     51.56638768	      0.00000000	      0.00000000	      0.00000000	     -0.00000000	      0.00000000	     -0.00000000	     -0.05884825	      0.46122023	     -0.00000000
      0.19203425	     -0.00000000	      0.56194454	      0.00000000	      0.00000000	     -0.00000000	      0.00000000	     -0.16261389	      0.37051120	     -0.00000000	      0.00000000	     -0.00000000	    -54.39691602	     -0.16864355	      0.12965365	     -0.00000000	      0.00000000	     -0.00000000	     51.52881123	      0.00000000	      0.00000000	      0.00000000	     -0.00000000	      0.00000000	     -0.00000000	     -0.05881673	      0.46159700	     -0.00000000
      0.19232952	     -0.00000000	      0.56239369	      0.00000000	      0.00000000	     -0.00000000	      0.00000000	     -0.16252705	      0.37083917	     -0.00000000	      0.00000000	     -0.00000000	    -54.35420872	     -0.16855166	      0.12975760	     -0.00000000	      0.00000000	     -0.00000000	     51.49117147	      0.00000000	      0.00000000	      0.00000000	     -0.00000000	      0.00000000	     -0.00000000	     -0.05878514	      0.46197414	     -0.00000000
      0.19262479	     -0.00000000	      0.56284328	      0.00000000	      0.00000000	     -0.00000000	      0.00000000	     -0.16244001	      0.37116748	     -0.00000000	      0.00000000	     -0.00000000	    -54.31144305	     -0.16845955	      0.12986167	     -0.00000000	      0.00000000	     -0.00000000	     51.45346834	      0.00000000	      0.00000000	      0.00000000	     -0.00000000	      0.00000000	     -0.00000000	     -0.05875347	      0.46235166	     -0.00000000
      0.19292007	     -0.00000000	      0.56329331	      0.00000000	      0.00000000	     -0.00000000	      0.00000000	     -0.16235276	      0.37149613	     -0.00000000	      0.00000000	     -0.00000000	    -54.26861892	     -0.16836724	      0.12996587	     -0.00000000	      0.00000000	     -0.00000000	     51.41570173	      0.00000000	      0.00000000	      0.00000000	     -0.00000000	      0.00000000	     -0.00000000	     -0.05872172	      0.46272956	     -0.00000000
      0.19321534	     -0.00000000	      0.56374378	     -0.00000000	      0.00000000	     -0.00000000	      0.00000000	     -0.16226530	      0.37182512	     -0.00000000	      0.00000000	     -0.00000000	    -54.22573625	     -0.16827470	      0.13007019	     -0.00000000	      0.00000000	     -0.00000000	     51.37787158	      0.00000000	      0.00000000	      0.00000000	     -0.00000000	      0.00000000	     -0.00000000	     -0.05868991	      0.46310784	     -0.00000000
      0.19351061	     -0.00000000	      0.56419470	     -0.00000000	      0.00000000	     -0.00000000	      0.00000000	     -0.16217763	      0.37215446	     -0.00000000	      0.00000000	     -0.00000000	    -54.18279496	     -0.16818196	      0.13017462	     -0.00000000	      0.00000000	     -0.00000000	     51.33997781	      0.00000000	      0.00000000	      0.00000000	     -0.00000000	      0.00000000	     -0.00000000	     -0.05865801	      0.46348649	     -0.00000000
      0.19380588	     -0.00000000	      0.56464605	     -0.00000000	      0.00000000	     -0.00000000	      0.00000000	     -0.16208974	      0.37248413	     -0.00000000	      0.00000000	     -0.00000000	    -54.13979496	     -0.16808899	      0.13027918	     -0.00000000	      0.00000000	     -0.00000000	     51.30202032	      0.00000000	      0.00000000	      0.00000000	     -0.00000000	      0.00000000	     -0.00000000	     -0.05862604	      0.46386551	     -0.00000000
      0.19410116	     -0.00000000	      0.56509784	     -0.00000000	      0.00000000	     -0.00000000	      0.00000000	     -0.16200165	      0.37281414	     -0.00000000	      0.00000000	     -0.00000000	    -54.09673617	     -0.16799582	      0.13038386	     -0.00000000	      0.00000000	     -0.00000000	     51.26399905	      0.00000000	      0.00000000	      0.00000000	     -0.00000000	      0.00000000	     -0.00000000	     -0.05859399	      0.46424492	     -0.00000000
      0.19439643	     -0.00000000	      0.56555007	     -0.00000000	      0.00000000	     -0.00000000	      0.00000000	     -0.16191334	      0.37314449	     -0.00000000	      0.00000000	     -0.00000000	    -54.05361850	     -0.16790242	      0.13048865	     -0.00000000	      0.00000000	     -0.00000000	     51.22591390	      0.00000000	      0.00000000	      0.00000000	     -0.00000000	      0.00000000	     -0.00000000	     -0.05856187	      0.46462469	     -0.00000000
      0.19469170	     -0.00000000	      0.56600274	     -0.00000000	      0.00000000	     -0.00000000	      0.00000000	     -0.16182482	      0.37347518	     -0.00000000	      0.00000000	     -0.00000000	    -54.01044187	     -0.16780881	      0.13059357	     -0.00000000	      0.00000000	     -0.00000000	     51.18776479	      0.00000000	      0.00000000	      0.00000000	     -0.00000000	      0.00000000	     -0.00000000	     -0.05852967	      0.46500485	     -0.00000000
      0.19498698	     -0.00000000	      0.56645584	     -0.00000000	      0.00000000	     -0.00000000	      0.00000000	     -0.16173609	      0.37380620	     -0.00000000	      0.00000000	     -0.00000000	    -53.96720620	     -0.16771499	      0.13069861	     -0.00000000	      0.00000000	     -0.00000000	     51.14955164	      0.00000000	      0.00000000	      0.00000000	     -0.00000000	      0.00000000	     -0.00000000	     -0.05849739	      0.46538537	     -0.00000000
      0.19528225	     -0.00000000	      0.56690939	     -0.00000000	      0.00000000	     -0.00000000	      0.00000000	     -0.16164714	      0.37413757	     -0.00000000	      0.00000000	     -0.00000000	    -53.92391139	     -0.16762094	      0.13080377	     -0.00000000	      0.00000000	     -0.00000000	     51.11127436	      0.00000000	      0.00000000	      0.00000000	     -0.00000000	      0.00000000	     -0.00000000	     -0.05846504	      0.46576627	     -0.00000000
      0.19557752	     -0.00000000	      0.56736337	     -0.00000000	      0.00000000	     -0.00000000	      0.00000000	     -0.16155798	      0.37446927	     -0.00000000	      0.00000000	     -0.00000000	    -53.88055736	     -0.16752668	      0.13090904	     -0.00000000	      0.00000000	     -0.00000000	     51.07293287	      0.00000000	      0.00000000	      0.00000000	     -0.00000000	      0.00000000	     -0.00000000	     -0.05843260	      0.46614755	     -0.00000000
      0.19587280	     -0.00000000	      0.56781779	     -0.00000000	      0.00000000	     -0.00000000	      0.00000000	     -0.16146860	      0.37480131	     -0.00000000	      0.00000000	     -0.00000000	    -53.83714401	     -0.16743220	      0.13101444	     -0.00000000	      0.00000000	     -0.00000000	     51.03452708	      0.00000000	      0.00000000	      0.00000000	     -0.00000000	      0.00000000	     -0.00000000	     -0.05840010	      0.46652920	     -0.00000000
      0.19616807	     -0.00000000	      0.56827265	     -0.00000000	      0.00000000	     -0.00000000	      0.00000000	     -0.16137901	      0.37513369	     -0.00000000	      0.00000000	     -0.00000000	    -53.79367127	     -0.16733750	      0.13111995	     -0.00000000	      0.00000000	     -0.00000000	     50.99605690	      0.00000000	      0.00000000	      0.00000000	     -0.00000000	      0.00000000	     -0.00000000	     -0.05836751	      0.46691122	     -0.00000000
      0.19646334	     -0.00000000	      0.56872794	     -0.00000000	      0.00000000	     -0.00000000	      0.00000000	     -0.16128921	      0.37546640	     -0.00000000	      0.00000000	     -0.00000000	    -53.75013905	     -0.16724258	      0.13122559	     -0.00000000	      0.00000000	     -0.00000000	     50.95752225	      0.00000000	      0.00000000	      0.00000000	     -0.00000000	      0.00000000	     -0.00000000	     -0.05833485	      0.46729362	     -0.00000000
      0.19675862	     -0.00000000	      0.56918367	     -0.00000000	      0.00000000	     -0.00000000	      0.00000000	     -0.16119919	      0.37579945	     -0.00000000	      0.00000000	     -0.00000000	    -53.70654724	     -0.16714744	      0.13133134	     -0.00000000	      0.00000000	     -0.00000000	     50.91892304	      0.00000000	      0.00000000	      0.00000000	     -0.00000000	      0.00000000	     -0.00000000	     -0.05830211	      0.46767638	     -0.00000000
      0.19705389	     -0.00000000	      0.56963984	     -0.00000000	      0.00000000	     -0.00000000	      0.00000000	     -0.16110895	      0.37613284	     -0.00000000	      0.00000000	     -0.00000000	    -53.66289576	     -0.16705208	      0.13143722	     -0.00000000	      0.00000000	     -0.00000000	     50.88025918	      0.00000000	      0.00000000	      0.00000000	     -0.00000000	      0.00000000	     -0.00000000	     -0.05826929	      0.46805953	     -0.00000000
      0.19734916	     -0.00000000	      0.57009644	     -0.00000000	      0.00000000	     -0.00000000	      0.00000000	     -0.16101849	      0.37646657	     -0.00000000	      0.00000000	     -0.00000000	    -53.61918453	     -0.16695650	      0.13154321	     -0.00000000	      0.00000000	     -0.00000000	     50.84153059	      0.00000000	      0.00000000	      0.00000000	     -0.00000000	      0.00000000	     -0.00000000	     -0.05823639	      0.46844304	     -0.00000000
      0.19764444	     -0.00000000	      0.57055347	     -0.00000000	      0.00000000	     -0.00000000	      0.00000000	     -0.16092782	      0.37680062	     -0.00000000	      0.00000000	     -0.00000000	    -53.57541344	     -0.16686069	      0.13164932	     -0.00000000	      0.00000000	     -0.00000000	     50.80273716	      0.00000000	      0.00000000	      0.00000000	     -0.00000000	      0.00000000	     -0.00000000	     -0.05820341	      0.46882692	     -0.00000000
      0.19793971	     -0.00000000	      0.57101094	     -0.00000000	      0.00000000	     -0.00000000	      0.00000000	     -0.16083692	      0.37713502	     -0.00000000	      0.00000000	     -0.00000000	    -53.53158241	     -0.16676467	      0.13175555	     -0.00000000	      0.00000000	     -0.00000000	     50.76387882	      0.00000000	      0.00000000	      0.00000000	     -0.00000000	      0.00000000	     -0.00000000	     -0.05817036	      0.46921118	     -0.00000000
      0.19823498	     -0.00000000	      0.57146884	     -0.00000000	      0.00000000	     -0.00000000	      0.00000000	     -0.16074581	      0.37746975	     -0.00000000	      0.00000000	     -0.00000000	    -53.48769134	     -0.16666842	      0.13186190	     -0.00000000	      0.00000000	     -0.00000000	     50.72495547	      0.00000000	      0.00000000	      0.00000000	     -0.00000000	      0.00000000	     -0.00000000	     -0.05813723	      0.46959580	     -0.00000000
      0.19853026	     -0.00000000	      0.57192718	     -0.00000000	      0.00000000	     -0.00000000	      0.00000000	     -0.16065448	      0.37780481	     -0.00000000	      0.00000000	     -0.00000000	    -53.44374014	     -0.16657195	      0.13196837	     -0.00000000	      0.00000000	     -0.00000000	     50.68596701	      0.00000000	      0.00000000	      0.00000000	     -0.00000000	      0.00000000	     -0.00000000	     -0.05810402	      0.46998080	     -0.00000000
      0.19882553	     -0.00000000	      0.57238595	     -0.00000000	      0.00000000	     -0.00000000	      0.00000000	     -0.16056293	      0.37814021	     -0.00000000	      0.00000000	     -0.00000000	    -53.39972871	     -0.16647526	      0.13207496	     -0.00000000	      0.00000000	     -0.00000000	     50.64691337	      0.00000000	      0.00000000	      0.00000000	     -0.00000000	      0.00000000	     -0.00000000	     -0.05807073	      0.47036617	     -0.00000000
      0.19912080	     -0.00000000	      0.57284515	     -0.00000000	      0.00000000	     -0.00000000	      0.00000000	     -0.16047116	      0.37847595	     -0.00000000	      0.00000000	     -0.00000000	    -53.35565696	     -0.16637834	      0.13218166	     -0.00000000	      0.00000000	     -0.00000000	     50.60779444	      0.00000000	      0.00000000	      0.00000000	     -0.00000000	      0.00000000	     -0.00000000	     -0.05803736	      0.47075190	     -0.00000000
      0.19941607	     -0.00000000	      0.57330479	     -0.00000000	      0.00000000	     -0.00000000	      0.00000000	     -0.16037917	      0.37881201	     -0.00000000	      0.00000000	     -0.00000000	    -53.31152479	     -0.16628119	      0.13228849	     -0.00000000	      0.00000000	     -0.00000000	     50.56861014	      0.00000000	      0.00000000	      0.00000000	     -0.00000000	      0.00000000	     -0.00000000	     -0.05800391	      0.47113801	     -0.00000000
      0.19971135	     -0.00000000	      0.57376485	     -0.00000000	      0.00000000	     -0.00000000	      0.00000000	     -0.16028695	      0.37914842	     -0.00000000	      0.00000000	     -0.00000000	    -53.26733211	     -0.16618382	      0.13239543	     -0.00000000	      0.00000000	     -0.00000000	     50.52936036	      0.00000000	      0.00000000	      0.00000000	     -0.00000000	      0.00000000	     -0.00000000	     -0.05797038	      0.47152449	     -0.00000000
      0.20000662	     -0.00000000	      0.57422535	     -0.00000000	      0.00000000	     -0.00000000	      0.00000000	     -0.16019452	      0.37948515	     -0.00000000	      0.00000000	     -0.00000000	    -53.22307881	     -0.16608623	      0.13250249	     -0.00000000	      0.00000000	     -0.00000000	     50.49004501	      0.00000000	      0.00000000	      0.00000000	     -0.00000000	      0.00000000	     -0.00000000	     -0.05793677	      0.47191133	     -0.00000000
      0.20030189	     -0.00000000	      0.57468628	     -0.00000000	      0.00000000	     -0.00000000	      0.00000000	     -0.16010186	      0.37982222	     -0.00000000	      0.00000000	     -0.00000000	    -53.17876481	     -0.16598840	      0.13260967	     -0.00000000	      0.00000000	     -0.00000000	     50.45066400	      0.00000000	      0.00000000	      0.00000000	     -0.00000000	      0.00000000	     -0.00000000	     -0.05790308	      0.47229855	     -0.00000000
      0.20059717	     -0.00000000	      0.57514764	     -0.00000000	      0.00000000	     -0.00000000	      0.00000000	     -0.16000898	      0.38015962	     -0.00000000	      0.00000000	     -0.00000000	    -53.13438999	     -0.16589035	      0.13271697	     -0.00000000	      0.00000000	     -0.00000000	     50.41121724	      0.00000000	      0.00000000	      0.00000000	     -0.00000000	      0.00000000	     -0.00000000	     -0.05786931	      0.47268613	     -0.00000000
      0.20089244	     -0.00000000	      0.57560944	     -0.00000000	      0.00000000	     -0.00000000	      0.00000000	     -0.15991587	      0.38049735	     -0.00000000	      0.00000000	     -0.00000000	    -53.08995427	     -0.16579208	      0.13282438	     -0.00000000	      0.00000000	     -0.00000000	     50.37170462	      0.00000000	      0.00000000	      0.00000000	     -0.00000000	      0.00000000	     -0.00000000	     -0.05783546	      0.47307408	     -0.00000000
      0.20118771	     -0.00000000	      0.57607166	     -0.00000000	      0.00000000	     -0.00000000	      0.00000000	     -0.15982255	      0.38083542	     -0.00000000	      0.00000000	     -0.00000000	    -53.04545754	     -0.16569357	      0.13293191	     -0.00000000	      0.00000000	     -0.00000000	     50.33212605	      0.00000000	      0.00000000	      0.00000000	     -0.00000000	      0.00000000	     -0.00000000	     -0.05780153	      0.47346240	     -0.00000000
      0.20148299	     -0.00000000	      0.57653431	     -0.00000000	      0.00000000	     -0.00000000	      0.00000000	     -0.15972899	      0.38117382	     -0.00000000	      0.00000000	     -0.00000000	    -53.00089970	     -0.16559484	      0.13303956	     -0.00000000	      0.00000000	     -0.00000000	     50.29248143	      0.00000000	      0.00000000	      0.00000000	     -0.00000000	      0.00000000	     -0.00000000	     -0.05776752	      0.47385108	     -0.00000000
      0.20177826	     -0.00000000	      0.57699739	     -0.00000000	      0.00000000	     -0.00000000	      0.00000000	     -0.15963521	      0.38151254	     -0.00000000	      0.00000000	     -0.00000000	    -52.95628064	     -0.16549588	      0.13314733	     -0.00000000	      0.00000000	     -0.00000000	     50.25277066	      0.00000000	      0.00000000	      0.00000000	     -0.00000000	      0.00000000	     -0.00000000	     -0.05773342	      0.47424014	     -0.00000000
      0.20207353	     -0.00000000	      0.57746090	     -0.00000000	      0.00000000	     -0.00000000	      0.00000000	     -0.15954121	      0.38185161	     -0.00000000	      0.00000000	     -0.00000000	    -52.91160028	     -0.16539668	      0.13325522	     -0.00000000	      0.00000000	     -0.00000000	     50.21299364	      0.00000000	      0.00000000	      0.00000000	     -0.00000000	      0.00000000	     -0.00000000	     -0.05769925	      0.47462956	     -0.00000000
      0.20236881	     -0.00000000	      0.57792484	     -0.00000000	      0.00000000	     -0.00000000	      0.00000000	     -0.15944698	      0.38219100	     -0.00000000	      0.00000000	     -0.00000000	    -52.86685849	     -0.16529726	      0.13336322	     -0.00000000	      0.00000000	     -0.00000000	     50.17315028	      0.00000000	      0.00000000	      0.00000000	     -0.00000000	      0.00000000	     -0.00000000	     -0.05766500	      0.47501934	     -0.00000000
      0.20266408	     -0.00000000	      0.57838921	     -0.00000000	      0.00000000	     -0.00000000	      0.00000000	     -0.15935252	      0.38253072	     -0.00000000	      0.00000000	     -0.00000000	    -52.82205518	     -0.16519760	      0.13347134	     -0.00000000	      0.00000000	     -0.00000000	     50.13324047	      0.00000000	      0.00000000	      0.00000000	     -0.00000000	      0.00000000	     -0.00000000	     -0.05763066	      0.47540949	     -0.00000000
      0.20295935	     -0.00000000	      0.57885401	     -0.00000000	      0.00000000	     -0.00000000	      0.00000000	     -0.15925783	      0.38287077	     -0.00000000	      0.00000000	     -0.00000000	    -52.77719025	     -0.16509772	      0.13357958	     -0.00000000	      0.00000000	     -0.00000000	     50.09326411	      0.00000000	      0.00000000	      0.00000000	     -0.00000000	      0.00000000	     -0.00000000	     -0.05759624	      0.47580001	     -0.00000000
      0.20325463	     -0.00000000	      0.57931923	     -0.00000000	      0.00000000	     -0.00000000	      0.00000000	     -0.15916292	      0.38321116	     -0.00000000	      0.00000000	     -0.00000000	    -52.73226359	     -0.16499760	      0.13368793	     -0.00000000	      0.00000000	     -0.00000000	     50.05322110	      0.00000000	      0.00000000	      0.00000000	     -0.00000000	      0.00000000	     -0.00000000	     -0.05756174	      0.47619090	     -0.00000000
      0.20354990	     -0.00000000	      0.57978488	     -0.00000000	      0.00000000	     -0.00000000	      0.00000000	     -0.15906778	      0.38355187	     -0.00000000	      0.00000000	     -0.00000000	    -52.68727508	     -0.16489725	      0.13379640	     -0.00000000	      0.00000000	     -0.00000000	     50.01311133	      0.00000000	      0.00000000	      0.00000000	     -0.00000000	      0.00000000	     -0.00000000	     -0.05752716	      0.47658214	     -0.00000000
      0.20384517	     -0.00000000	      0.58025096	     -0.00000000	      0.00000000	     -0.00000000	      0.00000000	     -0.15897240	      0.38389291	     -0.00000000	      0.00000000	     -0.00000000	    -52.64222463	     -0.16479666	      0.13390499	     -0.00000000	      0.00000000	     -0.00000000	     49.97293471	      0.00000000	      0.00000000	      0.00000000	     -0.00000000	      0.00000000	     -0.00000000	     -0.05749249	      0.47697376	     -0.00000000
      0.20414044	     -0.00000000	      0.58071746	     -0.00000000	      0.00000000	     -0.00000000	      0.00000000	     -0.15887680	      0.38423429	     -0.00000000	      0.00000000	     -0.00000000	    -52.59711213	     -0.16469584	      0.13401369	     -0.00000000	      0.00000000	     -0.00000000	     49.93269113	      0.00000000	      0.00000000	      0.00000000	     -0.00000000	      0.00000000	     -0.00000000	     -0.05745774	      0.47736574	     -0.00000000
      0.20443572	     -0.00000000	      0.58118439	     -0.00000000	      0.00000000	     -0.00000000	      0.00000000	     -0.15878097	      0.38457599	     -0.00000000	      0.00000000	     -0.00000000	    -52.55193746	     -0.16459479	      0.13412252	     -0.00000000	      0.00000000	     -0.00000000	     49.89238048	      0.00000000	      0.00000000	      0.00000000	     -0.00000000	      0.00000000	     -0.00000000	     -0.05742291	      0.47775808	     -0.00000000
      0.20473099	     -0.00000000	      0.58165175	     -0.00000000	      0.00000000	     -0.00000000	      0.00000000	     -0.15868491	      0.38491802	     -0.00000000	      0.00000000	     -0.00000000	    -52.50670053	     -0.16449350	      0.13423145	     -0.00000000	      0.00000000	     -0.00000000	     49.85200265	      0.00000000	      0.00000000	      0.00000000	     -0.00000000	      0.00000000	     -0.00000000	     -0.05738800	      0.47815079	     -0.00000000
      0.20502626	     -0.00000000	      0.58211953	     -0.00000000	      0.00000000	     -0.00000000	      0.00000000	     -0.15858861	      0.38526038	     -0.00000000	      0.00000000	     -0.00000000	    -52.46140121	     -0.16439198	      0.13434051	     -0.00000000	      0.00000000	     -0.00000000	     49.81155755	      0.00000000	      0.00000000	      0.00000000	     -0.00000000	      0.00000000	     -0.00000000	     -0.05735300	      0.47854386	     -0.00000000
      0.20532154	     -0.00000000	      0.58258774	     -0.00000000	      0.00000000	     -0.00000000	      0.00000000	     -0.15849208	      0.38560307	     -0.00000000	      0.00000000	     -0.00000000	    -52.41603940	     -0.16429022	      0.13444968	     -0.00000000	      0.00000000	     -0.00000000	     49.77104506	      0.00000000	      0.00000000	      0.00000000	     -0.00000000	      0.00000000	     -0.00000000	     -0.05731792	      0.47893729	     -0.00000000
      0.20561681	     -0.00000000	      0.58305637	     -0.00000000	      0.00000000	     -0.00000000	      0.00000000	     -0.15839532	      0.38594608	     -0.00000000	      0.00000000	     -0.00000000	    -52.37061499	     -0.16418822	      0.13455897	     -0.00000000	      0.00000000	     -0.00000000	     49.73046508	      0.00000000	      0.00000000	      0.00000000	     -0.00000000	      0.00000000	     -0.00000000	     -0.05728275	      0.47933109	     -0.00000000
      0.20591208	     -0.00000000	      0.58352542	     -0.00000000	      0.00000000	     -0.00000000	      0.00000000	     -0.15829833	      0.38628943	     -0.00000000	      0.00000000	     -0.00000000	    -52.32512785	     -0.16408599	      0.13466837	     -0.00000000	      0.00000000	     -0.00000000	     49.68981750	      0.00000000	      0.00000000	      0.00000000	     -0.00000000	      0.00000000	     -0.00000000	     -0.05724750	      0.47972525	     -0.00000000
      0.20620736	     -0.00000000	      0.58399490	     -0.00000000	      0.00000000	     -0.00000000	      0.00000000	     -0.15820110	      0.38663310	     -0.00000000	      0.00000000	     -0.00000000	    -52.27957789	     -0.16398351	      0.13477789	     -0.00000000	      0.00000000	     -0.00000000	     49.64910220	      0.00000000	      0.00000000	      0.00000000	     -0.00000000	      0.00000000	     -0.00000000	     -0.05721217	      0.48011977	     -0.00000000
      0.20650263	     -0.00000000	      0.58446481	     -0.00000000	      0.00000000	     -0.00000000	      0.00000000	     -0.15810364	      0.38697710	     -0.00000000	      0.00000000	     -0.00000000	    -52.23396498	     -0.16388080	      0.13488753	     -0.00000000	      0.00000000	     -0.00000000	     49.60831908	      0.00000000	      0.00000000	      0.00000000	     -0.00000000	      0.00000000	     -0.00000000	     -0.05717675	      0.48051465	     -0.00000000
      0.20679790	     -0.00000000	      0.58493513	     -0.00000000	      0.00000000	     -0.00000000	      0.00000000	     -0.15800594	      0.38732143	     -0.00000000	      0.00000000	     -0.00000000	    -52.18828901	     -0.16377785	      0.13499728	     -0.00000000	      0.00000000	     -0.00000000	     49.56746803	      0.00000000	      0.00000000	      0.00000000	     -0.00000000	      0.00000000	     -0.00000000	     -0.05714125	      0.48090990	     -0.00000000
      0.20709318	     -0.00000000	      0.58540588	     -0.00000000	      0.00000000	     -0.00000000	      0.00000000	     -0.15790801	      0.38766608	     -0.00000000	      0.00000000	     -0.00000000	    -52.14254987	     -0.16367466	      0.13510715	     -0.00000000	      0.00000000	     -0.00000000	     49.52654893	      0.00000000	      0.00000000	      0.00000000	     -0.00000000	      0.00000000	     -0.00000000	     -0.05710567	      0.48130551	     -0.00000000
      0.20738845	     -0.00000000	      0.58587706	     -0.00000000	      0.00000000	     -0.00000000	      0.00000000	     -0.15780984	      0.38801106	     -0.00000000	      0.00000000	     -0.00000000	    -52.09674743	     -0.16357123	      0.13521713	     -0.00000000	      0.00000000	     -0.00000000	     49.48556168	      0.00000000	      0.00000000	      0.00000000	     -0.00000000	      0.00000000	     -0.00000000	     -0.05706999	      0.48170148	     -0.00000000
      0.20768372	     -0.00000000	      0.58634865	     -0.00000000	      0.00000000	     -0.00000000	      0.00000000	     -0.15771144	      0.38835636	     -0.00000000	      0.00000000	     -0.00000000	    -52.05088158	     -0.16346756	      0.13532723	     -0.00000000	      0.00000000	     -0.00000000	     49.44450615	      0.00000000	      0.00000000	      0.00000000	     -0.00000000	      0.00000000	     -0.00000000	     -0.05703424	      0.48209781	     -0.00000000
      0.20797900	     -0.00000000	      0.58682067	     -0.00000000	      0.00000000	     -0.00000000	      0.00000000	     -0.15761279	      0.38870200	     -0.00000000	      0.00000000	     -0.00000000	    -52.00495220	     -0.16336364	      0.13543744	     -0.00000000	      0.00000000	     -0.00000000	     49.40338224	      0.00000000	      0.00000000	      0.00000000	     -0.00000000	      0.00000000	     -0.00000000	     -0.05699839	      0.48249450	     -0.00000000
      0.20827427	     -0.00000000	      0.58729311	     -0.00000000	      0.00000000	     -0.00000000	      0.00000000	     -0.15751391	      0.38904795	     -0.00000000	      0.00000000	     -0.00000000	    -51.95895917	     -0.16325948	      0.13554777	     -0.00000000	      0.00000000	     -0.00000000	     49.36218983	      0.00000000	      0.00000000	      0.00000000	     -0.00000000	      0.00000000	     -0.00000000	     -0.05696247	      0.48289155	     -0.00000000
      0.20856954	     -0.00000000	      0.58776597	     -0.00000000	      0.00000000	     -0.00000000	      0.00000000	     -0.15741479	      0.38939424	     -0.00000000	      0.00000000	     -0.00000000	    -51.91290237	     -0.16315508	      0.13565822	     -0.00000000	      0.00000000	     -0.00000000	     49.32092881	      0.00000000	      0.00000000	      0.00000000	     -0.00000000	      0.00000000	     -0.00000000	     -0.05692645	      0.48328896	     -0.00000000
      0.20886481	     -0.00000000	      0.58823925	     -0.00000000	      0.00000000	     -0.00000000	      0.00000000	     -0.15731543	      0.38974084	     -0.00000000	      0.00000000	     -0.00000000	    -51.86678168	     -0.16305044	      0.13576878	     -0.00000000	      0.00000000	     -0.00000000	     49.27959905	      0.00000000	      0.00000000	      0.00000000	     -0.00000000	      0.00000000	     -0.00000000	     -0.05689035	      0.48368673	     -0.00000000
      0.20916009	     -0.00000000	      0.58871295	     -0.00000000	      0.00000000	     -0.00000000	      0.00000000	     -0.15721583	      0.39008778	     -0.00000000	      0.00000000	     -0.00000000	    -51.82059698	     -0.16294555	      0.13587946	     -0.00000000	      0.00000000	     -0.00000000	     49.23820044	      0.00000000	      0.00000000	      0.00000000	     -0.00000000	      0.00000000	     -0.00000000	     -0.05685417	      0.48408486	     -0.00000000
      0.20945536	     -0.00000000	      0.58918707	     -0.00000000	      0.00000000	     -0.00000000	      0.00000000	     -0.15711599	      0.39043503	     -0.00000000	      0.00000000	     -0.00000000	    -51.77434814	     -0.16284042	      0.13599025	     -0.00000000	      0.00000000	     -0.00000000	     49.19673287	      0.00000000	      0.00000000	      0.00000000	     -0.00000000	      0.00000000	     -0.00000000	     -0.05681789	      0.48448335	     -0.00000000
      0.20975063	     -0.00000000	      0.58966161	     -0.00000000	      0.00000000	     -0.00000000	      0.00000000	     -0.15701591	      0.39078262	     -0.00000000	      0.00000000	     -0.00000000	    -51.72803505	     -0.16273504	      0.13610115	     -0.00000000	      0.00000000	     -0.00000000	     49.15519620	      0.00000000	      0.00000000	      0.00000000	     -0.00000000	      0.00000000	     -0.00000000	     -0.05678153	      0.48488220	     -0.00000000
      0.21004591	     -0.00000000	      0.59013657	     -0.00000000	      0.00000000	     -0.00000000	      0.00000000	     -0.15691558	      0.39113052	     -0.00000000	      0.00000000	     -0.00000000	    -51.68165756	     -0.16262942	      0.13621217	     -0.00000000	      0.00000000	     -0.00000000	     49.11359034	      0.00000000	      0.00000000	      0.00000000	     -0.00000000	      0.00000000	     -0.00000000	     -0.05674509	      0.48528141	     -0.00000000
      0.21034118	     -0.00000000	      0.59061195	     -0.00000000	      0.00000000	     -0.00000000	      0.00000000	     -0.15681502	      0.39147875	     -0.00000000	      0.00000000	     -0.00000000	    -51.63521557	     -0.16252355	      0.13632331	     -0.00000000	      0.00000000	     -0.00000000	     49.07191514	      0.00000000	      0.00000000	      0.00000000	     -0.00000000	      0.00000000	     -0.00000000	     -0.05670855	      0.48568097	     -0.00000000
      0.21063645	     -0.00000000	      0.59108775	     -0.00000000	      0.00000000	     -0.00000000	      0.00000000	     -0.15671421	      0.39182731	     -0.00000000	      0.00000000	     -0.00000000	    -51.58870895	     -0.16241743	      0.13643456	     -0.00000000	      0.00000000	     -0.00000000	     49.03017049	      0.00000000	      0.00000000	      0.00000000	     -0.00000000	      0.00000000	     -0.00000000	     -0.05667193	      0.48608090	     -0.00000000
      0.21093173	     -0.00000000	      0.59156397	     -0.00000000	      0.00000000	     -0.00000000	      0.00000000	     -0.15661315	      0.39217618	     -0.00000000	      0.00000000	     -0.00000000	    -51.54213756	     -0.16231106	      0.13654592	     -0.00000000	      0.00000000	     -0.00000000	     48.98835628	      0.00000000	      0.00000000	      0.00000000	     -0.00000000	      0.00000000	     -0.00000000	     -0.05663522	      0.48648118	     -0.00000000
      0.21122700	     -0.00000000	      0.59204060	     -0.00000000	      0.00000000	     -0.00000000	      0.00000000	     -0.15651186	      0.39252538	     -0.00000000	      0.00000000	     -0.00000000	    -51.49550128	     -0.16220444	      0.13665740	     -0.00000000	      0.00000000	     -0.00000000	     48.94647237	      0.00000000	      0.00000000	      0.00000000	     -0.00000000	      0.00000000	     -0.00000000	     -0.05659842	      0.48688182	     -0.00000000
      0.21152227	     -0.00000000	      0.59251765	     -0.00000000	      0.00000000	     -0.00000000	      0.00000000	     -0.15641031	      0.39287491	     -0.00000000	      0.00000000	     -0.00000000	    -51.44879997	     -0.16209758	      0.13676900	     -0.00000000	      0.00000000	     -0.00000000	     48.90451864	      0.00000000	      0.00000000	      0.00000000	     -0.00000000	      0.00000000	     -0.00000000	     -0.05656154	      0.48728282	     -0.00000000
      0.21181755	     -0.00000000	      0.59299513	     -0.00000000	      0.00000000	     -0.00000000	      0.00000000	     -0.15630852	      0.39322475	     -0.00000000	      0.00000000	     -0.00000000	    -51.40203352	     -0.16199046	      0.13688071	     -0.00000000	      0.00000000	     -0.00000000	     48.86249497	      0.00000000	      0.00000000	      0.00000000	     -0.00000000	      0.00000000	     -0.00000000	     -0.05652456	      0.48768417	     -0.00000000
      0.21211282	     -0.00000000	      0.59347301	     -0.00000000	      0.00000000	     -0.00000000	      0.00000000	     -0.15620649	      0.39357492	     -0.00000000	      0.00000000	     -0.00000000	    -51.35520179	     -0.16188309	      0.13699253	     -0.00000000	      0.00000000	     -0.00000000	     48.82040123	      0.00000000	      0.00000000	      0.00000000	     -0.00000000	      0.00000000	     -0.00000000	     -0.05648750	      0.48808588	     -0.00000000
      0.21240809	     -0.00000000	      0.59395132	     -0.00000000	      0.00000000	     -0.00000000	      0.00000000	     -0.15610420	      0.39392541	     -0.00000000	      0.00000000	     -0.00000000	    -51.30830464	     -0.16177548	      0.13710447	     -0.00000000	      0.00000000	     -0.00000000	     48.77823730	      0.00000000	      0.00000000	      0.00000000	     -0.00000000	      0.00000000	     -0.00000000	     -0.05645035	      0.48848795	     -0.00000000
      0.21270337	     -0.00000000	      0.59443004	     -0.00000000	      0.00000000	     -0.00000000	      0.00000000	     -0.15600167	      0.39427622	     -0.00000000	      0.00000000	     -0.00000000	    -51.26134194	     -0.16166761	      0.13721652	     -0.00000000	      0.00000000	     -0.00000000	     48.73600304	      0.00000000	      0.00000000	      0.00000000	     -0.00000000	      0.00000000	     -0.00000000	     -0.05641311	      0.48889037	     -0.00000000
      0.21299864	     -0.00000000	      0.59490918	     -0.00000000	      0.00000000	     -0.00000000	      0.00000000	     -0.15589890	      0.39462736	     -0.00000000	      0.00000000	     -0.00000000	    -51.21431357	     -0.16155948	      0.13732868	     -0.00000000	      0.00000000	     -0.00000000	     48.69369833	      0.00000000	      0.00000000	      0.00000000	     -0.00000000	      0.00000000	     -0.00000000	     -0.05637578	      0.48929315	     -0.00000000
      0.21329391	     -0.00000000	      0.59538873	     -0.00000000	      0.00000000	     -0.00000000	      0.00000000	     -0.15579587	      0.39497881	     -0.00000000	      0.00000000	     -0.00000000	    -51.16721938	     -0.16145111	      0.13744096	     -0.00000000	      0.00000000	     -0.00000000	     48.65132304	      0.00000000	      0.00000000	      0.00000000	     -0.00000000	      0.00000000	     -0.00000000	     -0.05633836	      0.48969628	     -0.00000000
      0.21358918	     -0.00000000	      0.59586870	     -0.00000000	      0.00000000	     -0.00000000	      0.00000000	     -0.15569259	      0.39533059	     -0.00000000	      0.00000000	     -0.00000000	    -51.12005924	     -0.16134248	      0.13755335	     -0.00000000	      0.00000000	     -0.00000000	     48.60887705	      0.00000000	      0.00000000	      0.00000000	     -0.00000000	      0.00000000	     -0.00000000	     -0.05630085	      0.49009977	     -0.00000000
      0.21388446	     -0.00000000	      0.59634909	     -0.00000000	      0.00000000	     -0.00000000	      0.00000000	     -0.15558906	      0.39568269	     -0.00000000	      0.00000000	     -0.00000000	    -51.07283301	     -0.16123359	      0.13766586	     -0.00000000	      0.00000000	     -0.00000000	     48.56636021	      0.00000000	      0.00000000	      0.00000000	     -0.00000000	      0.00000000	     -0.00000000	     -0.05626325	      0.49050362	     -0.00000000
      0.21417973	     -0.00000000	      0.59682989	     -0.00000000	      0.00000000	     -0.00000000	      0.00000000	     -0.15548528	      0.39603511	     -0.00000000	      0.00000000	     -0.00000000	    -51.02554056	     -0.16112445	      0.13777848	     -0.00000000	      0.00000000	     -0.00000000	     48.52377240	      0.00000000	      0.00000000	      0.00000000	     -0.00000000	      0.00000000	     -0.00000000	     -0.05622556	      0.49090782	     -0.00000000
      0.21447500	     -0.00000000	      0.59731110	     -0.00000000	      0.00000000	     -0.00000000	      0.00000000	     -0.15538125	      0.39638785	     -0.00000000	      0.00000000	     -0.00000000	    -50.97818175	     -0.16101505	      0.13789121	     -0.00000000	      0.00000000	     -0.00000000	     48.48111349	      0.00000000	      0.00000000	      0.00000000	     -0.00000000	      0.00000000	     -0.00000000	     -0.05618778	      0.49131237	     -0.00000000
      0.21477028	     -0.00000000	      0.59779273	     -0.00000000	      0.00000000	     -0.00000000	      0.00000000	     -0.15527697	      0.39674090	     -0.00000000	      0.00000000	     -0.00000000	    -50.93075644	     -0.16090540	      0.13800406	     -0.00000000	      0.00000000	     -0.00000000	     48.43838334	      0.00000000	      0.00000000	      0.00000000	     -0.00000000	      0.00000000	     -0.00000000	     -0.05614991	      0.49171728	     -0.00000000
      0.21506555	     -0.00000000	      0.59827478	     -0.00000000	      0.00000000	     -0.00000000	      0.00000000	     -0.15517243	      0.39709428	     -0.00000000	      0.00000000	     -0.00000000	    -50.88326449	     -0.16079549	      0.13811702	     -0.00000000	      0.00000000	     -0.00000000	     48.39558182	      0.00000000	      0.00000000	      0.00000000	     -0.00000000	      0.00000000	     -0.00000000	     -0.05611195	      0.49212254	     -0.00000000
      0.21536082	     -0.00000000	      0.59875723	     -0.00000000	      0.00000000	     -0.00000000	      0.00000000	     -0.15506764	      0.39744798	     -0.00000000	      0.00000000	     -0.00000000	    -50.83570575	     -0.16068532	      0.13823009	     -0.00000000	      0.00000000	     -0.00000000	     48.35270879	      0.00000000	      0.00000000	      0.00000000	     -0.00000000	      0.00000000	     -0.00000000	     -0.05607389	      0.49252816	     -0.00000000
      0.21565610	     -0.00000000	      0.59924010	     -0.00000000	      0.00000000	     -0.00000000	      0.00000000	     -0.15496260	      0.39780200	     -0.00000000	      0.00000000	     -0.00000000	    -50.78808009	     -0.16057489	      0.13834328	     -0.00000000	      0.00000000	     -0.00000000	     48.30976411	      0.00000000	      0.00000000	      0.00000000	     -0.00000000	      0.00000000	     -0.00000000	     -0.05603575	      0.49293413	     -0.00000000
      0.21595137	     -0.00000000	      0.59972339	     -0.00000000	      0.00000000	     -0.00000000	      0.00000000	     -0.15485730	      0.39815634	     -0.00000000	      0.00000000	     -0.00000000	    -50.74038737	     -0.16046420	      0.13845658	     -0.00000000	      0.00000000	     -0.00000000	     48.26674766	      0.00000000	      0.00000000	      0.00000000	     -0.00000000	      0.00000000	     -0.00000000	     -0.05599751	      0.49334045	     -0.00000000
      0.21624664	     -0.00000000	      0.60020708	     -0.00000000	      0.00000000	     -0.00000000	      0.00000000	     -0.15475174	      0.39851099	     -0.00000000	      0.00000000	     -0.00000000	    -50.69262743	     -0.16035325	      0.13856999	     -0.00000000	      0.00000000	     -0.00000000	     48.22365929	      0.00000000	      0.00000000	      0.00000000	     -0.00000000	      0.00000000	     -0.00000000	     -0.05595918	      0.49374712	     -0.00000000
      0.21654192	     -0.00000000	      0.60069119	     -0.00000000	      0.00000000	     -0.00000000	      0.00000000	     -0.15464593	      0.39886597	     -0.00000000	      0.00000000	     -0.00000000	    -50.64480014	     -0.16024204	      0.13868352	     -0.00000000	      0.00000000	     -0.00000000	     48.18049886	      0.00000000	      0.00000000	      0.00000000	     -0.00000000	      0.00000000	     -0.00000000	     -0.05592076	      0.49415415	     -0.00000000
      0.21683719	     -0.00000000	      0.60117571	     -0.00000000	      0.00000000	     -0.00000000	      0.00000000	     -0.15453986	      0.39922126	     -0.00000000	      0.00000000	     -0.00000000	    -50.59690535	     -0.16013056	      0.13879715	     -0.00000000	      0.00000000	     -0.00000000	     48.13726624	      0.00000000	      0.00000000	      0.00000000	     -0.00000000	      0.00000000	     -0.00000000	     -0.05588225	      0.49456153	     -0.00000000
      0.21713246	     -0.00000000	      0.60166065	     -0.00000000	      0.00000000	     -0.00000000	      0.00000000	     -0.15443353	      0.39957688	     -0.00000000	      0.00000000	     -0.00000000	    -50.54894291	     -0.16001883	      0.13891090	     -0.00000000	      0.00000000	     -0.00000000	     48.09396128	      0.00000000	      0.00000000	      0.00000000	     -0.00000000	      0.00000000	     -0.00000000	     -0.05584364	      0.49496927	     -0.00000000
      0.21742774	     -0.00000000	      0.60214599	     -0.00000000	      0.00000000	     -0.00000000	      0.00000000	     -0.15432694	      0.39993281	     -0.00000000	      0.00000000	     -0.00000000	    -50.50091268	     -0.15990683	      0.13902477	     -0.00000000	      0.00000000	     -0.00000000	     48.05058384	      0.00000000	      0.00000000	      0.00000000	     -0.00000000	      0.00000000	     -0.00000000	     -0.05580494	      0.49537735	     -0.00000000
      0.21772301	     -0.00000000	      0.60263175	     -0.00000000	      0.00000000	     -0.00000000	      0.00000000	     -0.15422010	      0.40028905	     -0.00000000	      0.00000000	     -0.00000000	    -50.45281450	     -0.15979457	      0.13913874	     -0.00000000	      0.00000000	     -0.00000000	     48.00713378	      0.00000000	      0.00000000	      0.00000000	     -0.00000000	      0.00000000	     -0.00000000	     -0.05576615	      0.49578579	     -0.00000000
      0.21801828	     -0.00000000	      0.60311791	     -0.00000000	      0.00000000	     -0.00000000	      0.00000000	     -0.15411299	      0.40064562	     -0.00000000	      0.00000000	     -0.00000000	    -50.40464823	     -0.15968204	      0.13925283	     -0.00000000	      0.00000000	     -0.00000000	     47.96361096	      0.00000000	      0.00000000	      0.00000000	     -0.00000000	      0.00000000	     -0.00000000	     -0.05572726	      0.49619457	     -0.00000000
      0.21831355	     -0.00000000	      0.60360449	     -0.00000000	      0.00000000	     -0.00000000	      0.00000000	     -0.15400562	      0.40100250	     -0.00000000	      0.00000000	     -0.00000000	    -50.35641371	     -0.15956925	      0.13936703	     -0.00000000	      0.00000000	     -0.00000000	     47.92001524	      0.00000000	      0.00000000	      0.00000000	     -0.00000000	      0.00000000	     -0.00000000	     -0.05568828	      0.49660371	     -0.00000000
      0.21860883	     -0.00000000	      0.60409148	     -0.00000000	      0.00000000	     -0.00000000	      0.00000000	     -0.15389799	      0.40135970	     -0.00000000	      0.00000000	     -0.00000000	    -50.30811080	     -0.15945619	      0.13948135	     -0.00000000	      0.00000000	     -0.00000000	     47.87634645	      0.00000000	      0.00000000	      0.00000000	     -0.00000000	      0.00000000	     -0.00000000	     -0.05564920	      0.49701320	     -0.00000000
      0.21890410	     -0.00000000	      0.60457888	     -0.00000000	      0.00000000	     -0.00000000	      0.00000000	     -0.15379010	      0.40171722	     -0.00000000	      0.00000000	     -0.00000000	    -50.25973934	     -0.15934286	      0.13959577	     -0.00000000	      0.00000000	     -0.00000000	     47.83260448	      0.00000000	      0.00000000	      0.00000000	     -0.00000000	      0.00000000	     -0.00000000	     -0.05561003	      0.49742304	     -0.00000000
      0.21919937	     -0.00000000	      0.60506669	     -0.00000000	      0.00000000	     -0.00000000	      0.00000000	     -0.15368195	      0.40207505	     -0.00000000	      0.00000000	     -0.00000000	    -50.21129919	     -0.15922927	      0.13971031	     -0.00000000	      0.00000000	     -0.00000000	     47.78878915	      0.00000000	      0.00000000	      0.00000000	     -0.00000000	      0.00000000	     -0.00000000	     -0.05557077	      0.49783323	     -0.00000000
      0.21949465	     -0.00000000	      0.60555490	     -0.00000000	      0.00000000	     -0.00000000	      0.00000000	     -0.15357353	      0.40243320	     -0.00000000	      0.00000000	     -0.00000000	    -50.16279017	     -0.15911541	      0.13982496	     -0.00000000	      0.00000000	     -0.00000000	     47.74490033	      0.00000000	      0.00000000	      0.00000000	     -0.00000000	      0.00000000	     -0.00000000	     -0.05553141	      0.49824377	     -0.00000000
      0.21978992	     -0.00000000	      0.60604353	     -0.00000000	      0.00000000	     -0.00000000	      0.00000000	     -0.15346485	      0.40279167	     -0.00000000	      0.00000000	     -0.00000000	    -50.11421215	     -0.15900127	      0.13993972	     -0.00000000	      0.00000000	     -0.00000000	     47.70093787	      0.00000000	      0.00000000	      0.00000000	     -0.00000000	      0.00000000	     -0.00000000	     -0.05549196	      0.49865467	     -0.00000000
      0.22008519	     -0.00000000	      0.60653257	     -0.00000000	      0.00000000	     -0.00000000	      0.00000000	     -0.15335590	      0.40315045	     -0.00000000	      0.00000000	     -0.00000000	    -50.06556496	     -0.15888687	      0.14005460	     -0.00000000	      0.00000000	     -0.00000000	     47.65690162	      0.00000000	      0.00000000	      0.00000000	     -0.00000000	      0.00000000	     -0.00000000	     -0.05545241	      0.49906591	     -0.00000000
      0.22038047	     -0.00000000	      0.60702201	     -0.00000000	      0.00000000	     -0.00000000	      0.00000000	     -0.15324669	      0.40350955	     -0.00000000	      0.00000000	     -0.00000000	    -50.01684844	     -0.15877220	      0.14016958	     -0.00000000	      0.00000000	     -0.00000000	     47.61279143	      0.00000000	      0.00000000	      0.00000000	     -0.00000000	      0.00000000	     -0.00000000	     -0.05541276	      0.49947749	     -0.00000000
      0.22067574	     -0.00000000	      0.60751186	     -0.00000000	      0.00000000	     -0.00000000	      0.00000000	     -0.15313720	      0.40386896	     -0.00000000	      0.00000000	     -0.00000000	    -49.96806244	     -0.15865726	      0.14028468	     -0.00000000	      0.00000000	     -0.00000000	     47.56860714	      0.00000000	      0.00000000	      0.00000000	     -0.00000000	      0.00000000	     -0.00000000	     -0.05537302	      0.49988943	     -0.00000000
      0.22097101	     -0.00000000	      0.60800213	     -0.00000000	      0.00000000	     -0.00000000	      0.00000000	     -0.15302746	      0.40422869	     -0.00000000	      0.00000000	     -0.00000000	    -49.91920681	     -0.15854204	      0.14039989	     -0.00000000	      0.00000000	     -0.00000000	     47.52434860	      0.00000000	      0.00000000	      0.00000000	     -0.00000000	      0.00000000	     -0.00000000	     -0.05533319	      0.50030172	     -0.00000000
      0.22126629	     -0.00000000	      0.60849279	     -0.00000000	      0.00000000	     -0.00000000	      0.00000000	     -0.15291744	      0.40458873	     -0.00000000	      0.00000000	     -0.00000000	    -49.87028136	     -0.15842655	      0.14051521	     -0.00000000	      0.00000000	     -0.00000000	     47.48001567	      0.00000000	      0.00000000	      0.00000000	     -0.00000000	      0.00000000	     -0.00000000	     -0.05529325	      0.50071436	     -0.00000000
      0.22156156	     -0.00000000	      0.60898387	     -0.00000000	      0.00000000	     -0.00000000	      0.00000000	     -0.15280715	      0.40494909	     -0.00000000	      0.00000000	     -0.00000000	    -49.82128596	     -0.15831079	      0.14063064	     -0.00000000	      0.00000000	     -0.00000000	     47.43560818	      0.00000000	      0.00000000	      0.00000000	     -0.00000000	      0.00000000	     -0.00000000	     -0.05525322	      0.50112734	     -0.00000000
      0.22185683	     -0.00000000	      0.60947535	     -0.00000000	      0.00000000	     -0.00000000	      0.00000000	     -0.15269660	      0.40530977	     -0.00000000	      0.00000000	     -0.00000000	    -49.77222043	     -0.15819475	      0.14074619	     -0.00000000	      0.00000000	     -0.00000000	     47.39112598	      0.00000000	      0.00000000	      0.00000000	     -0.00000000	      0.00000000	     -0.00000000	     -0.05521309	      0.50154067	     -0.00000000
      0.22215211	     -0.00000000	      0.60996724	     -0.00000000	      0.00000000	     -0.00000000	      0.00000000	     -0.15258577	      0.40567075	     -0.00000000	      0.00000000	     -0.00000000	    -49.72308461	     -0.15807843	      0.14086184	     -0.00000000	      0.00000000	     -0.00000000	     47.34656891	      0.00000000	      0.00000000	      0.00000000	     -0.00000000	      0.00000000	     -0.00000000	     -0.05517287	      0.50195435	     -0.00000000
      0.22244738	     -0.00000000	      0.61045954	     -0.00000000	      0.00000000	     -0.00000000	      0.00000000	     -0.15247467	      0.40603206	     -0.00000000	      0.00000000	     -0.00000000	    -49.67387834	     -0.15796185	      0.14097761	     -0.00000000	      0.00000000	     -0.00000000	     47.30193682	      0.00000000	      0.00000000	      0.00000000	     -0.00000000	      0.00000000	     -0.00000000	     -0.05513255	      0.50236838	     -0.00000000
      0.22274265	     -0.00000000	      0.61095224	     -0.00000000	      0.00000000	     -0.00000000	      0.00000000	     -0.15236330	      0.40639367	     -0.00000000	      0.00000000	     -0.00000000	    -49.62460144	     -0.15784498	      0.14109348	     -0.00000000	      0.00000000	     -0.00000000	     47.25722954	      0.00000000	      0.00000000	      0.00000000	     -0.00000000	      0.00000000	     -0.00000000	     -0.05509213	      0.50278276	     -0.00000000
      0.22303793	     -0.00000000	      0.61144535	     -0.00000000	      0.00000000	     -0.00000000	      0.00000000	     -0.15225166	      0.40675560	     -0.00000000	      0.00000000	     -0.00000000	    -49.57525376	     -0.15772783	      0.14120947	     -0.00000000	      0.00000000	     -0.00000000	     47.21244692	      0.00000000	      0.00000000	      0.00000000	     -0.00000000	      0.00000000	     -0.00000000	     -0.05505161	      0.50319748	     -0.00000000
      0.22333320	     -0.00000000	      0.61193887	     -0.00000000	      0.00000000	     -0.00000000	      0.00000000	     -0.15213975	      0.40711784	     -0.00000000	      0.00000000	     -0.00000000	    -49.52583513	     -0.15761041	      0.14132557	     -0.00000000	      0.00000000	     -0.00000000	     47.16758880	      0.00000000	      0.00000000	      0.00000000	     -0.00000000	      0.00000000	     -0.00000000	     -0.05501099	      0.50361255	     -0.00000000
      0.22362847	     -0.00000000	      0.61243279	     -0.00000000	      0.00000000	     -0.00000000	      0.00000000	     -0.15202756	      0.40748040	     -0.00000000	      0.00000000	     -0.00000000	    -49.47634538	     -0.15749271	      0.14144178	     -0.00000000	      0.00000000	     -0.00000000	     47.12265502	      0.00000000	      0.00000000	      0.00000000	     -0.00000000	      0.00000000	     -0.00000000	     -0.05497027	      0.50402796	     -0.00000000
      0.22392374	     -0.00000000	      0.61292711	     -0.00000000	      0.00000000	     -0.00000000	      0.00000000	     -0.15191509	      0.40784327	     -0.00000000	      0.00000000	     -0.00000000	    -49.42678434	     -0.15737473	      0.14155810	     -0.00000000	      0.00000000	     -0.00000000	     47.07764540	      0.00000000	      0.00000000	      0.00000000	     -0.00000000	      0.00000000	     -0.00000000	     -0.05492946	      0.50444372	     -0.00000000
      0.22421902	     -0.00000000	      0.61342184	     -0.00000000	      0.00000000	     -0.00000000	      0.00000000	     -0.15180235	      0.40820645	     -0.00000000	      0.00000000	     -0.00000000	    -49.37715183	     -0.15725646	      0.14167453	     -0.00000000	      0.00000000	     -0.00000000	     47.03255980	      0.00000000	      0.00000000	      0.00000000	     -0.00000000	      0.00000000	     -0.00000000	     -0.05488854	      0.50485983	     -0.00000000
      0.22451429	     -0.00000000	      0.61391697	     -0.00000000	      0.00000000	     -0.00000000	      0.00000000	     -0.15168933	      0.40856995	     -0.00000000	      0.00000000	     -0.00000000	    -49.32744769	     -0.15713792	      0.14179108	     -0.00000000	      0.00000000	     -0.00000000	     46.98739804	      0.00000000	      0.00000000	      0.00000000	     -0.00000000	      0.00000000	     -0.00000000	     -0.05484753	      0.50527628	     -0.00000000
      0.22480956	     -0.00000000	      0.61441251	     -0.00000000	      0.00000000	     -0.00000000	      0.00000000	     -0.15157603	      0.40893375	     -0.00000000	      0.00000000	     -0.00000000	    -49.27767174	     -0.15701909	      0.14190773	     -0.00000000	      0.00000000	     -0.00000000	     46.94215996	      0.00000000	      0.00000000	      0.00000000	     -0.00000000	      0.00000000	     -0.00000000	     -0.05480642	      0.50569308	     -0.00000000
      0.22510484	     -0.00000000	      0.61490846	     -0.00000000	      0.00000000	     -0.00000000	      0.00000000	     -0.15146246	      0.40929787	     -0.00000000	      0.00000000	     -0.00000000	    -49.22782381	     -0.15689998	      0.14202449	     -0.00000000	      0.00000000	     -0.00000000	     46.89684539	      0.00000000	      0.00000000	      0.00000000	     -0.00000000	      0.00000000	     -0.00000000	     -0.05476520	      0.50611023	     -0.00000000
      0.22540011	     -0.00000000	      0.61540480	     -0.00000000	      0.00000000	     -0.00000000	      0.00000000	     -0.15134860	      0.40966230	     -0.00000000	      0.00000000	     -0.00000000	    -49.17790373	     -0.15678058	      0.14214137	     -0.00000000	      0.00000000	     -0.00000000	     46.85145417	      0.00000000	      0.00000000	      0.00000000	     -0.00000000	      0.00000000	     -0.00000000	     -0.05472389	      0.50652772	     -0.00000000
      0.22569538	     -0.00000000	      0.61590155	     -0.00000000	      0.00000000	     -0.00000000	      0.00000000	     -0.15123447	      0.41002705	     -0.00000000	      0.00000000	     -0.00000000	    -49.12791131	     -0.15666090	      0.14225835	     -0.00000000	      0.00000000	     -0.00000000	     46.80598612	      0.00000000	      0.00000000	      0.00000000	     -0.00000000	      0.00000000	     -0.00000000	     -0.05468247	      0.50694555	     -0.00000000
      0.22599066	     -0.00000000	      0.61639870	     -0.00000000	      0.00000000	     -0.00000000	      0.00000000	     -0.15112005	      0.41039210	     -0.00000000	      0.00000000	     -0.00000000	    -49.07784639	     -0.15654094	      0.14237545	     -0.00000000	      0.00000000	     -0.00000000	     46.76044108	      0.00000000	      0.00000000	      0.00000000	     -0.00000000	      0.00000000	     -0.00000000	     -0.05464096	      0.50736373	     -0.00000000
      0.22628593	     -0.00000000	      0.61689626	     -0.00000000	      0.00000000	     -0.00000000	      0.00000000	     -0.15100535	      0.41075747	     -0.00000000	      0.00000000	     -0.00000000	    -49.02770877	     -0.15642068	      0.14249265	     -0.00000000	      0.00000000	     -0.00000000	     46.71481887	      0.00000000	      0.00000000	      0.00000000	     -0.00000000	      0.00000000	     -0.00000000	     -0.05459934	      0.50778225	     -0.00000000
      0.22658120	     -0.00000000	      0.61739422	     -0.00000000	      0.00000000	     -0.00000000	      0.00000000	     -0.15089037	      0.41112314	     -0.00000000	      0.00000000	     -0.00000000	    -48.97749830	     -0.15630014	      0.14260997	     -0.00000000	      0.00000000	     -0.00000000	     46.66911933	      0.00000000	      0.00000000	      0.00000000	     -0.00000000	      0.00000000	     -0.00000000	     -0.05455762	      0.50820112	     -0.00000000
      0.22687648	     -0.00000000	      0.61789258	     -0.00000000	      0.00000000	     -0.00000000	      0.00000000	     -0.15077511	      0.41148913	     -0.00000000	      0.00000000	     -0.00000000	    -48.92721477	     -0.15617931	      0.14272739	     -0.00000000	      0.00000000	     -0.00000000	     46.62334227	      0.00000000	      0.00000000	      0.00000000	     -0.00000000	      0.00000000	     -0.00000000	     -0.05451580	      0.50862033	     -0.00000000
      0.22717175	     -0.00000000	      0.61839134	     -0.00000000	      0.00000000	     -0.00000000	      0.00000000	     -0.15065956	      0.41185543	     -0.00000000	      0.00000000	     -0.00000000	    -48.87685801	     -0.15605820	      0.14284493	     -0.00000000	      0.00000000	     -0.00000000	     46.57748753	      0.00000000	      0.00000000	      0.00000000	     -0.00000000	      0.00000000	     -0.00000000	     -0.05447388	      0.50903989	     -0.00000000
      0.22746702	     -0.00000000	      0.61889050	     -0.00000000	      0.00000000	     -0.00000000	      0.00000000	     -0.15054373	      0.41222204	     -0.00000000	      0.00000000	     -0.00000000	    -48.82642785	     -0.15593679	      0.14296257	     -0.00000000	      0.00000000	     -0.00000000	     46.53155493	      0.00000000	      0.00000000	      0.00000000	     -0.00000000	      0.00000000	     -0.00000000	     -0.05443185	      0.50945978	     -0.00000000
      0.22776230	     -0.00000000	      0.61939007	     -0.00000000	      0.00000000	     -0.00000000	      0.00000000	     -0.15042761	      0.41258895	     -0.00000000	      0.00000000	     -0.00000000	    -48.77592408	     -0.15581509	      0.14308033	     -0.00000000	      0.00000000	     -0.00000000	     46.48554429	      0.00000000	      0.00000000	      0.00000000	     -0.00000000	      0.00000000	     -0.00000000	     -0.05438972	      0.50988003	     -0.00000000
      0.22805757	     -0.00000000	      0.61989003	     -0.00000000	      0.00000000	     -0.00000000	      0.00000000	     -0.15031121	      0.41295618	     -0.00000000	      0.00000000	     -0.00000000	    -48.72534654	     -0.15569310	      0.14319819	     -0.00000000	      0.00000000	     -0.00000000	     46.43945544	      0.00000000	      0.00000000	      0.00000000	     -0.00000000	      0.00000000	     -0.00000000	     -0.05434749	      0.51030061	     -0.00000000
      0.22835284	     -0.00000000	      0.62039040	     -0.00000000	      0.00000000	     -0.00000000	      0.00000000	     -0.15019451	      0.41332372	     -0.00000000	      0.00000000	     -0.00000000	    -48.67469503	     -0.15557081	      0.14331617	     -0.00000000	      0.00000000	     -0.00000000	     46.39328820	      0.00000000	      0.00000000	      0.00000000	     -0.00000000	      0.00000000	     -0.00000000	     -0.05430515	      0.51072154	     -0.00000000
      0.22864811	     -0.00000000	      0.62089117	     -0.00000000	      0.00000000	     -0.00000000	      0.00000000	     -0.15007753	      0.41369157	     -0.00000000	      0.00000000	     -0.00000000	    -48.62396936	     -0.15544823	      0.14343425	     -0.00000000	      0.00000000	     -0.00000000	     46.34704238	      0.00000000	      0.00000000	      0.00000000	     -0.00000000	      0.00000000	     -0.00000000	     -0.05426271	      0.51114281	     -0.00000000
      0.22894339	     -0.00000000	      0.62139234	     -0.00000000	      0.00000000	     -0.00000000	      0.00000000	     -0.14996026	      0.41405972	     -0.00000000	      0.00000000	     -0.00000000	    -48.57316935	     -0.15532536	      0.14355244	     -0.00000000	      0.00000000	     -0.00000000	     46.30071782	      0.00000000	      0.00000000	      0.00000000	     -0.00000000	      0.00000000	     -0.00000000	     -0.05422017	      0.51156442	     -0.00000000
      0.22923866	     -0.00000000	      0.62189390	     -0.00000000	      0.00000000	     -0.00000000	      0.00000000	     -0.14984270	      0.41442819	     -0.00000000	      0.00000000	     -0.00000000	    -48.52229481	     -0.15520219	      0.14367074	     -0.00000000	      0.00000000	     -0.00000000	     46.25431431	      0.00000000	      0.00000000	      0.00000000	     -0.00000000	      0.00000000	     -0.00000000	     -0.05417752	      0.51198637	     -0.00000000
      0.22953393	     -0.00000000	      0.62239587	     -0.00000000	      0.00000000	     -0.00000000	      0.00000000	     -0.14972485	      0.41479696	     -0.00000000	      0.00000000	     -0.00000000	    -48.47134555	     -0.15507873	      0.14378916	     -0.00000000	      0.00000000	     -0.00000000	     46.20783169	      0.00000000	      0.00000000	      0.00000000	     -0.00000000	      0.00000000	     -0.00000000	     -0.05413477	      0.51240866	     -0.00000000
      0.22982921	     -0.00000000	      0.62289824	     -0.00000000	      0.00000000	     -0.00000000	      0.00000000	     -0.14960670	      0.41516605	     -0.00000000	      0.00000000	     -0.00000000	    -48.42032137	     -0.15495497	      0.14390768	     -0.00000000	      0.00000000	     -0.00000000	     46.16126977	      0.00000000	      0.00000000	      0.00000000	     -0.00000000	      0.00000000	     -0.00000000	     -0.05409191	      0.51283130	     -0.00000000
      0.23012448	     -0.00000000	      0.62340100	     -0.00000000	      0.00000000	     -0.00000000	      0.00000000	     -0.14948827	      0.41553544	     -0.00000000	      0.00000000	     -0.00000000	    -48.36922208	     -0.15483091	      0.14402631	     -0.00000000	      0.00000000	     -0.00000000	     46.11462835	      0.00000000	      0.00000000	      0.00000000	     -0.00000000	      0.00000000	     -0.00000000	     -0.05404895	      0.51325428	     -0.00000000
      0.23041975	     -0.00000000	      0.62390417	     -0.00000000	      0.00000000	     -0.00000000	      0.00000000	     -0.14936954	      0.41590514	     -0.00000000	      0.00000000	     -0.00000000	    -48.31804749	     -0.15470655	      0.14414505	     -0.00000000	      0.00000000	     -0.00000000	     46.06790727	      0.00000000	      0.00000000	      0.00000000	     -0.00000000	      0.00000000	     -0.00000000	     -0.05400588	      0.51367760	     -0.00000000
      0.23071503	     -0.00000000	      0.62440773	     -0.00000000	      0.00000000	     -0.00000000	      0.00000000	     -0.14925051	      0.41627515	     -0.00000000	      0.00000000	     -0.00000000	    -48.26679740	     -0.15458189	      0.14426390	     -0.00000000	      0.00000000	     -0.00000000	     46.02110632	      0.00000000	      0.00000000	      0.00000000	     -0.00000000	      0.00000000	     -0.00000000	     -0.05396271	      0.51410125	     -0.00000000
      0.23101030	     -0.00000000	      0.62491169	     -0.00000000	      0.00000000	     -0.00000000	      0.00000000	     -0.14913119	      0.41664546	     -0.00000000	      0.00000000	     -0.00000000	    -48.21547161	     -0.15445694	      0.14438285	     -0.00000000	      0.00000000	     -0.00000000	     45.97422532	      0.00000000	      0.00000000	      0.00000000	     -0.00000000	      0.00000000	     -0.00000000	     -0.05391943	      0.51452525	     -0.00000000
      0.23130557	     -0.00000000	      0.62541605	     -0.00000000	      0.00000000	     -0.00000000	      0.00000000	     -0.14901157	      0.41701608	     -0.00000000	      0.00000000	     -0.00000000	    -48.16406993	     -0.15433168	      0.14450192	     -0.00000000	      0.00000000	     -0.00000000	     45.92726407	      0.00000000	      0.00000000	      0.00000000	     -0.00000000	      0.00000000	     -0.00000000	     -0.05387604	      0.51494959	     -0.00000000
      0.23160085	     -0.00000000	      0.62592081	     -0.00000000	      0.00000000	     -0.00000000	      0.00000000	     -0.14889166	      0.41738701	     -0.00000000	      0.00000000	     -0.00000000	    -48.11259216	     -0.15420611	      0.14462109	     -0.00000000	      0.00000000	     -0.00000000	     45.88022240	      0.00000000	      0.00000000	      0.00000000	     -0.00000000	      0.00000000	     -0.00000000	     -0.05383255	      0.51537427	     -0.00000000
      0.23189612	     -0.00000000	      0.62642596	     -0.00000000	      0.00000000	     -0.00000000	      0.00000000	     -0.14877145	      0.41775825	     -0.00000000	      0.00000000	     -0.00000000	    -48.06103809	     -0.15408025	      0.14474038	     -0.00000000	      0.00000000	     -0.00000000	     45.83310010	      0.00000000	      0.00000000	      0.00000000	     -0.00000000	      0.00000000	     -0.00000000	     -0.05378894	      0.51579929	     -0.00000000
[truncated: 4,211,173 more chars]
